# Supplementary material for: Reporter CRISPR screens decipher cis-regulatory and trans-regulatory principles at the Xist locus
Source: Nat Struct Mol Biol. 2025 Oct 6;32(12):2465–75. doi: 10.1038/s41594-025-01686-3 (PMC12700789; doi:10.1038/s41594-025-01686-3)
Supplement: Supplementary file 4 — TFi/TFiMini CRISPR library design and screen analysis (related to Fig. 1 and Extended Data Figs. 1–4). [file 41594_2025_1686_MOESM4_ESM.xlsx]

## Sheet: Index
Sheet Number	Description
1	TFi Lib - target promoters
2	TFi Lib - targeted isoforms
3	TFi Lib - guide list
4	TFi screen - quality control metrics
5	TFi screen - raw counts
6	TFi screen - norm. counts
7	TFi screen - mle Selection/Plasmid Library
8	TFi screen - mle Xist-High/Xist-Neg
9	TFi screen - mle Xist-Low/Xist-Neg
10	TFi screen - Screen controls
11	TFiMini Lib - guide list
12	TFiMini screen - quality control metrics
13	TFiMini screen - raw counts
14	TFiMini screen - norm. counts
15	TFiMini screen - mle Selection/Plasmid Library
16	TFiMini screen - mle 2iSL/Selection
17	TFiMini screen - mle Xist-High/Xist-Neg
18	Screen results overview

## Sheet: 1
Gene	Chromosome	Strand	Promoter	ID	Start	End
2610021A01Rik	chr7	+	p1	2610021A01Rik_p1	41599230	41599324
2610044O15Rik8	chr8	-	p1	2610044O15Rik8_p1	129234013	129234406
4930522L14Rik	chr5	-	p1	4930522L14Rik_p1	109751597	109751886
5430403G16Rik	chr5	-	p1	5430403G16Rik_p1	109691041	109691041
5730507C01Rik	chr12	+	p1	5730507C01Rik_p1	18514510	18514546
Adnp	chr2	-	p1	Adnp_p1	168206709	168207112
Adnp2	chr18	-	p1	Adnp2_p1	80151482	80151482
Aebp2	chr6	+	p1	Aebp2_p1	140622663	140622663
Aebp2	chr6	+	p2	Aebp2_p2	140623499	140623689
Aebp2	chr6	+	p3	Aebp2_p3	140624909	140624909
Aff1	chr5	+	p1	Aff1_p1	103692374	103692374
Aff1	chr5	+	p2	Aff1_p2	103754162	103754573
Aff4	chr11	+	p1	Aff4_p1	53350833	53350833
Ahctf1	chr1	-	p1	Ahctf1_p1	179803606	179803680
Ahr	chr12	-	p1	Ahr_p1	35534623	35535038
Aire	chr10	-	p1	Aire_p1	78043572	78043610
Aire	chr10	-	p2	Aire_p2	78038258	78038260
Arid1a	chr4	-	p1	Arid1a_p1	133753611	133753982
Arid1a	chr4	-	p2	Arid1a_p2	133756769	133756769
Arid2	chr15	+	p1	Arid2_p1	96287518	96287573
Arid3a	chr10	+	p1	Arid3a_p1	79927043	79927341
Arid3a	chr10	+	p2	Arid3a_p2	79930424	79930424
Arid3b	chr9	-	p1	Arid3b_p1	57836478	57836793
Arid4a	chr12	+	p1	Arid4a_p1	71015990	71016029
Arid4a	chr12	+	p2	Arid4a_p2	71016708	71016708
Arid4b	chr13	+	p1	Arid4b_p1	14063232	14063232
Arid4b	chr13	+	p2	Arid4b_p2	14063784	14064055
Arid4b	chr13	+	p3	Arid4b_p3	14064823	14064823
Arid5b	chr10	-	p1	Arid5b_p1	68278721	68278740
Arid5b	chr10	-	p2	Arid5b_p2	68136626	68136626
Arnt	chr3	+	p1	Arnt_p1	95434388	95434519
Ascl2	chr7	-	p1	Ascl2_p1	142969264	142969264
Ascl2	chr7	-	p2	Ascl2_p2	142968717	142968717
Atf1	chr15	+	p1	Atf1_p1	100227819	100228263
Atf2	chr2	-	p1	Atf2_p1	73892530	73892639
Atf3	chr1	-	p1	Atf3_p1	191183108	191183340
Atf3	chr1	-	p2	Atf3_p2	191218039	191218039
Atf4	chr15	+	p1	Atf4_p1	80255184	80255523
Atf5	chr7	-	p1	Atf5_p1	44816574	44816658
Atf5	chr7	-	p2	Atf5_p2	44815658	44815658
Atf6	chr1	-	p1	Atf6_p1	170867771	170867771
Atf6b	chr17	+	p1	Atf6b_p1	34647146	34647211
Bach1	chr16	+	p1	Bach1_p1	87698945	87699004
Baz2a	chr10	+	p1	Baz2a_p1	128096380	128096380
Baz2b	chr2	-	p1	Baz2b_p1	60125592	60125740
Baz2b	chr2	-	p2	Baz2b_p2	60209748	60209839
Baz2b	chr2	-	p3	Baz2b_p3	60209159	60209159
Bbx	chr16	-	p1	Bbx_p1	50432309	50432390
Bbx	chr16	-	p2	Bbx_p2	50429912	50429912
Bclaf1	chr10	+	p1	Bclaf1_p1	20312469	20312537
Bcor	chrX	-	p1	Bcor_p1	12080553	12080553
Bcor	chrX	-	p2	Bcor_p2	12160346	12160355
Bcor	chrX	-	p3	Bcor_p3	12128350	12128400
Bcorl1	chrX	+	p1	Bcorl1_p1	48341358	48341358
Bcorl1	chrX	+	p2	Bcorl1_p2	48342061	48342061
Bcorl1	chrX	+	p3	Bcorl1_p3	48343770	48343770
Bhlhe40	chr6	+	p1	Bhlhe40_p1	108660629	108660874
Blzf1	chr1	-	p1	Blzf1_p1	164307272	164307489
Bnc2	chr4	-	p1	Bnc2_p1	84674996	84675275
Brd4	chr17	-	p1	Brd4_p1	32284090	32284133
Brd4	chr17	-	p2	Brd4_p2	32284677	32284722
Capn15	chr17	-	p1	Capn15_p1	25985680	25985796
Carhsp1	chr16	-	p1	Carhsp1_p1	8672155	8672155
Cbfb	chr8	+	p1	Cbfb_p1	105170674	105171109
Cbfb	chr8	+	p2	Cbfb_p2	105171492	105171564
Cc2d1a	chr8	-	p1	Cc2d1a_p1	84147865	84147936
Cdc5l	chr17	-	p1	Cdc5l_p1	45433541	45433737
Cdip1	chr16	-	p1	Cdip1_p1	4789930	4790292
Cdx1	chr18	-	p1	Cdx1_p1	61036199	61036199
Cdx4	chrX	+	p1	Cdx4_p1	103321398	103321398
Cebpg	chr7	-	p1	Cebpg_p1	35056573	35056573
Cebpg	chr7	-	p2	Cebpg_p2	35055940	35055983
Cebpz	chr17	-	p1	Cebpz_p1	78937037	78937066
Cenpa	chr5	+	p1	Cenpa_p1	30666777	30666998
Cenps	chr4	-	p1	Cenps_p1	149137548	149137629
Cenpt	chr8	-	p1	Cenpt_p1	105851969	105852054
Cenpt	chr8	-	p2	Cenpt_p2	105853278	105853278
Chd8	chr14	-	p1	Chd8_p1	52257723	52257780
Cic	chr7	+	p1	Cic_p1	25267704	25267704
Cic	chr7	+	p2	Cic_p2	25268387	25268387
Cic	chr7	+	p3	Cic_p3	25283217	25283217
Cnbp	chr6	-	p1	Cnbp_p1	87851022	87851106
Cpeb1	chr7	-	p1	Cpeb1_p1	81454675	81454758
Cpeb1	chr7	-	p2	Cpeb1_p2	81436377	81436377
Cpeb1	chr7	-	p3	Cpeb1_p3	81372441	81372485
Cpeb1	chr7	-	p4	Cpeb1_p4	81455392	81455465
Creb1	chr1	+	p1	Creb1_p1	64532645	64532894
Creb3	chr4	+	p1	Creb3_p1	43562332	43562332
Creb3	chr4	+	p2	Creb3_p2	43562813	43562947
Crebrf	chr17	+	p1	Crebrf_p1	26715650	26715724
Crebzf	chr7	+	p1	Crebzf_p1	90442729	90442729
Crebzf	chr7	+	p2	Crebzf_p2	90443669	90443887
Crebzf	chr7	+	p3	Crebzf_p3	90444183	90444183
Crxos	chr7	+	p1	Crxos_p1	15882617	15882653
Crxos	chr7	+	p2	Crxos_p2	15896124	15896171
Crxos	chr7	+	p3	Crxos_p3	15897406	15897406
Crxos	chr7	+	p4	Crxos_p4	15901646	15901646
Csde1	chr3	+	p1	Csde1_p1	103020426	103020664
Csrnp1	chr9	-	p1	Csrnp1_p1	119984443	119984658
Csrnp1	chr9	-	p2	Csrnp1_p2	119983023	119983023
Csrnp1	chr9	-	p3	Csrnp1_p3	119983779	119983779
Csrnp2	chr15	-	p1	Csrnp2_p1	100495488	100495488
Ctcf	chr8	+	p1	Ctcf_p1	105636568	105637066
Dcp1a	chr14	+	p1	Dcp1a_p1	30479535	30479679
Ddit3	chr10	+	p1	Ddit3_p1	127290774	127290829
Dmrt1	chr19	+	p1	Dmrt1_p1	25505618	25505707
Dmtf1	chr5	-	p1	Dmtf1_p1	9161671	9161776
Dnajc2	chr5	-	p1	Dnajc2_p1	21785154	21785251
Dnmt1	chr9	-	p1	Dnmt1_p1	20952605	20952979
E2f1	chr2	-	p1	E2f1_p1	154569720	154569892
E2f2	chr4	+	p1	E2f2_p1	136172394	136172394
E2f3	chr13	-	p1	E2f3_p1	29984241	29984391
E2f3	chr13	-	p2	E2f3_p2	29986063	29986063
E2f4	chr8	+	p1	E2f4_p1	105297663	105297717
E2f5	chr3	+	p1	E2f5_p1	14578641	14578671
E2f6	chr12	+	p1	E2f6_p1	16810963	16811164
E2f8	chr7	-	p1	E2f8_p1	48881004	48881041
E2f8	chr7	-	p2	E2f8_p2	48881596	48881596
E4f1	chr17	-	p1	E4f1_p1	24455286	24455392
E4f1	chr17	-	p2	E4f1_p2	24470191	24470313
Eed	chr7	-	p1	Eed_p1	89980976	89980983
Eed	chr7	-	p2	Eed_p2	89980461	89980702
Elf1	chr14	+	p1	Elf1_p1	79481194	79481194
Elf1	chr14	+	p2	Elf1_p2	79515674	79515698
Elf2	chr3	-	p1	Elf2_p1	51340561	51340663
Elf2	chr3	-	p2	Elf2_p2	51277368	51277575
Elf3	chr1	-	p1	Elf3_p1	135258438	135258568
Elmsan1	chr12	-	p1	Elmsan1_p1	84218881	84218881
Elmsan1	chr12	-	p2	Elmsan1_p2	84194015	84194015
Eomes	chr9	+	p1	Eomes_p1	118478212	118478344
Eomes	chr9	+	p2	Eomes_p2	118478861	118478861
Epas1	chr17	+	p1	Epas1_p1	86753700	86753700
Erf	chr7	-	p1	Erf_p1	25250730	25250761
Esrrb	chr12	+	p1	Esrrb_p1	86361117	86361117
Esrrb	chr12	+	p2	Esrrb_p2	86421644	86421883
Esrrb	chr12	+	p3	Esrrb_p3	86470117	86470117
Esx1	chrX	-	p1	Esx1_p1	137120171	137120326
Esx1	chrX	-	p2	Esx1_p2	137122083	137122083
Ets2	chr16	+	p1	Ets2_p1	95702075	95702500
Etv4	chr11	-	p1	Etv4_p1	101785222	101785371
Etv4	chr11	-	p2	Etv4_p2	101784388	101784861
Etv5	chr16	-	p1	Etv5_p1	22439570	22439719
Etv6	chr6	+	p1	Etv6_p1	134035700	134035969
Fiz1	chr7	-	p1	Fiz1_p1	5014253	5014697
Fiz1	chr7	-	p2	Fiz1_p2	5013238	5013644
Foxa2	chr2	-	p1	Foxa2_p1	148045464	148045948
Foxa2	chr2	-	p2	Foxa2_p2	148046896	148046969
Foxd3	chr4	+	p1	Foxd3_p1	99656299	99656299
Foxh1	chr15	-	p1	Foxh1_p1	76669802	76669948
Foxi3	chr6	+	p1	Foxi3_p1	70956531	70956606
Foxk2	chr11	+	p1	Foxk2_p1	121259990	121259990
Foxm1	chr6	+	p1	Foxm1_p1	128362967	128362967
Foxn2	chr17	+	p1	Foxn2_p1	88440711	88440775
Foxn3	chr12	-	p1	Foxn3_p1	99393797	99393797
Foxn3	chr12	-	p2	Foxn3_p2	99393072	99393072
Foxn3	chr12	-	p3	Foxn3_p3	99450074	99450097
Foxn3	chr12	-	p4	Foxn3_p4	99412605	99412605
Foxn3	chr12	-	p5	Foxn3_p5	99563508	99563582
Foxo3	chr10	-	p1	Foxo3_p1	42276696	42276755
Foxo4	chrX	+	p1	Foxo4_p1	101254528	101254821
Foxp1	chr6	-	p1	Foxp1_p1	99266515	99266532
Foxp1	chr6	-	p2	Foxp1_p2	99520997	99521162
Foxp1	chr6	-	p3	Foxp1_p3	99027991	99028313
Foxp1	chr6	-	p4	Foxp1_p4	99163018	99163018
Foxp1	chr6	-	p5	Foxp1_p5	99028942	99028942
Foxp1	chr6	-	p6	Foxp1_p6	99522647	99522721
Foxp4	chr17	-	p1	Foxp4_p1	47924400	47924645
Ftx	chrX	-	p1	Ftx_p1	103623663	103623790
Ftx	chrX	-	p2	Ftx_p2	103616835	103616954
Ftx	chrX	-	p3	Ftx_p3	103622369	103622500
Gabpa	chr16	+	p1	Gabpa_p1	84834925	84835124
Gabpb1	chr2	-	p1	Gabpb1_p1	126675339	126675592
Gabpb1	chr2	-	p2	Gabpb1_p2	126676337	126676337
Gabpb2	chr3	-	p1	Gabpb2_p1	95217694	95217916
Gata1	chrX	-	p1	Gata1_p1	7967910	7967910
Gata1	chrX	-	p2	Gata1_p2	7978071	7978071
Gata1	chrX	-	p3	Gata1_p3	7964166	7964166
Gata2	chr6	+	p1	Gata2_p1	88193891	88193891
Gata2	chr6	+	p2	Gata2_p2	88198334	88198334
Gatad1	chr5	-	p1	Gatad1_p1	3647806	3647934
Gatad1	chr5	-	p2	Gatad1_p2	3657185	3657185
Gbx2	chr1	-	p1	Gbx2_p1	89931179	89931179
Gbx2	chr1	-	p2	Gbx2_p2	89929185	89929185
Gli2	chr1	-	p1	Gli2_p1	119053339	119053619
Gli3	chr13	+	p1	Gli3_p1	15463235	15463251
Gli3	chr13	+	p2	Gli3_p2	15463723	15463980
Glis2	chr16	+	p1	Glis2_p1	4594713	4594713
Gm14322	chr2	+	p1	Gm14322_p1	177759288	177759288
Gm14326	chr2	-	p1	Gm14326_p1	177957239	177957297
Gm14401	chr2	+	p1	Gm14401_p1	177074320	177074320
Gm14403	chr2	+	p1	Gm14403_p1	177498215	177498315
Gm14443	chr2	-	p1	Gm14443_p1	175175871	175175871
Gm15446	chr5	+	p1	Gm15446_p1	109923400	109923400
Gm20422	chr8	-	p1	Gm20422_p1	69774886	69774886
Gm20939	chr17	+	p1	Gm20939_p1	94864918	94864918
Gm2381	chr7	-	p1	Gm2381_p1	42867234	42867234
Gm35315	chr5	-	p1	Gm35315_p1	110094401	110094420
Gm38394	chr1	-	p1	Gm38394_p1	133661318	133661318
Gm44973	chr7	+	p1	Gm44973_p1	5015496	5015496
Gm45871	chr18	+	p1	Gm45871_p1	90579777	90579825
Gm49345	chr13	-	p1	Gm49345_p1	67637753	67637769
Gm49359	chr13	-	p1	Gm49359_p1	62466793	62466832
Gm6871	chr7	-	p1	Gm6871_p1	41560795	41560829
Gm9785	chrX	-	p1	Gm9785_p1	103525908	103526330
Gmeb2	chr2	-	p1	Gmeb2_p1	181288016	181288035
Gmeb2	chr2	-	p2	Gmeb2_p2	181287074	181287074
Gpbp1	chr13	-	p1	Gpbp1_p1	111490028	111490111
Gpbp1l1	chr4	+	p1	Gpbp1l1_p1	116557658	116558079
Grhl2	chr15	+	p1	Grhl2_p1	37233036	37233058
Grhl3	chr4	-	p1	Grhl3_p1	135573630	135573630
Gtf2i	chr5	-	p1	Gtf2i_p1	134314378	134314760
Gtf2ird1	chr5	-	p1	Gtf2ird1_p1	134455951	134456277
Gtf2ird1	chr5	-	p2	Gtf2ird1_p2	134456576	134456716
Gtf3a	chr5	+	p1	Gtf3a_p1	146948657	146948705
Gzf1	chr2	+	p1	Gzf1_p1	148681023	148681211
Hbp1	chr12	-	p1	Hbp1_p1	31950170	31950535
Hbp1	chr12	-	p2	Hbp1_p2	31949608	31949608
Hes1	chr16	+	p1	Hes1_p1	30064384	30064384
Hes1	chr16	+	p2	Hes1_p2	30065340	30065340
Hes6	chr1	-	p1	Hes6_p1	91413208	91413222
Hes6	chr1	-	p2	Hes6_p2	91414038	91414038
Hesx1	chr14	+	p1	Hesx1_p1	26994416	26994416
Hesx1	chr14	+	p2	Hesx1_p2	27000362	27000362
Hic2	chr16	+	p1	Hic2_p1	17233572	17233664
Hif1a	chr12	+	p1	Hif1a_p1	73901375	73901375
Hif1a	chr12	+	p2	Hif1a_p2	73907904	73907904
Hinfp	chr9	-	p1	Hinfp_p1	44305645	44305671
Hmg20b	chr10	-	p1	Hmg20b_p1	81350191	81350480
Hmga1	chr17	+	p1	Hmga1_p1	27556497	27556695
Hmga1b	chr11	+	p1	Hmga1b_p1	120762794	120762794
Hmga2	chr10	-	p1	Hmga2_p1	120476292	120476469
Hmgb1	chr5	-	p1	Hmgb1_p1	149052981	149053040
Hmgb1	chr5	-	p2	Hmgb1_p2	149051300	149051616
Hmgb1	chr5	-	p3	Hmgb1_p3	149184489	149184489
Hmgb1	chr5	-	p4	Hmgb1_p4	149052377	149052377
Hmgb1	chr5	-	p5	Hmgb1_p5	149053513	149053513
Hmgb2	chr8	+	p1	Hmgb2_p1	57511907	57511974
Hmgb2	chr8	+	p2	Hmgb2_p2	57512548	57512548
Hmgb3	chrX	+	p1	Hmgb3_p1	71555918	71555990
Hmgb3	chrX	+	p2	Hmgb3_p2	71556946	71556946
Hmgb3	chrX	+	p3	Hmgb3_p3	71557783	71557783
Hmgxb3	chr18	-	p1	Hmgxb3_p1	61176997	61177050
Hmgxb4	chr8	+	p1	Hmgxb4_p1	74993356	74993712
Hmgxb4	chr8	+	p2	Hmgxb4_p2	75016222	75016222
Hnrnpk	chr13	-	p1	Hnrnpk_p1	58403343	58403343
Hnrnpk	chr13	-	p2	Hnrnpk_p2	58402464	58402649
Hnrnpk	chr13	-	p3	Hnrnpk_p3	58401914	58402142
Hnrnpk	chr13	-	p4	Hnrnpk_p4	58401265	58401570
Hnrnpu	chr1	-	p1	Hnrnpu_p1	178337728	178337797
Hnrnpu	chr1	-	p2	Hnrnpu_p2	178336405	178336405
Hopx	chr5	-	p1	Hopx_p1	77095253	77095277
Hopx	chr5	-	p2	Hopx_p2	77115121	77115121
Hsf1	chr15	+	p1	Hsf1_p1	76477422	76477686
Hsf2	chr10	+	p1	Hsf2_p1	57486385	57486425
Id1	chr2	+	p1	Id1_p1	152736251	152736251
Id2	chr12	-	p1	Id2_p1	25097140	25097140
Id2	chr12	-	p2	Id2_p2	25096087	25096092
Id3	chr4	+	p1	Id3_p1	136143497	136143864
Irf1	chr11	+	p1	Irf1_p1	53770014	53770509
Irf3	chr7	+	p1	Irf3_p1	44997648	44997949
Irf3	chr7	+	p2	Irf3_p2	44998326	44998326
Irf6	chr1	+	p1	Irf6_p1	193153111	193153154
Jarid2	chr13	+	p1	Jarid2_p1	44729474	44729795
Jarid2	chr13	+	p2	Jarid2_p2	44730774	44730859
Jarid2	chr13	+	p3	Jarid2_p3	44731271	44731598
Jdp2	chr12	+	p1	Jdp2_p1	85599027	85599416
Jdp2	chr12	+	p2	Jdp2_p2	85600018	85600018
Jpx	chrX	+	p1	Jpx_p1	103493556	103493795
Jun	chr4	-	p1	Jun_p1	95052222	95052222
Junb	chr8	-	p1	Junb_p1	84978718	84978718
Jund	chr8	+	p1	Jund_p1	70698949	70698949
Kansl1	chr11	-	p1	Kansl1_p1	104442291	104442291
Kansl1	chr11	-	p2	Kansl1_p2	104468861	104468861
Kansl1	chr11	-	p3	Kansl1_p3	104441702	104441702
Kansl1	chr11	-	p4	Kansl1_p4	104467991	104467991
Kansl3	chr1	-	p1	Kansl3_p1	36369102	36369181
Kansl3	chr1	-	p2	Kansl3_p2	36368014	36368041
Kat8	chr7	+	p1	Kat8_p1	127912516	127912516
Khsrp	chr17	-	p1	Khsrp_p1	57031488	57031522
Klf10	chr15	-	p1	Klf10_p1	38300706	38300706
Klf10	chr15	-	p2	Klf10_p2	38298839	38299082
Klf10	chr15	-	p3	Klf10_p3	38299795	38299795
Klf11	chr12	+	p1	Klf11_p1	24651274	24651274
Klf11	chr12	+	p2	Klf11_p2	24651896	24652154
Klf13	chr7	-	p1	Klf13_p1	63938915	63938915
Klf13	chr7	-	p2	Klf13_p2	63936332	63936332
Klf15	chr6	+	p1	Klf15_p1	90462576	90462674
Klf16	chr10	-	p1	Klf16_p1	80577321	80577321
Klf2	chr8	+	p1	Klf2_p1	72319033	72319033
Klf4	chr4	-	p1	Klf4_p1	55532453	55532466
Klf4	chr4	-	p2	Klf4_p2	55531770	55531770
Klf5	chr14	+	p1	Klf5_p1	99298691	99299154
Klf6	chr13	+	p1	Klf6_p1	5861482	5861541
Klf8	chrX	+	p1	Klf8_p1	153237466	153237748
Klf8	chrX	+	p2	Klf8_p2	153359613	153359613
Klf9	chr19	+	p1	Klf9_p1	23141226	23141226
Kmt2c	chr5	-	p1	Kmt2c_p1	25498702	25498783
Lbr	chr1	-	p1	Lbr_p1	181842326	181842379
Lbr	chr1	-	p2	Lbr_p2	181842859	181843046
Lcor	chr19	+	p1	Lcor_p1	41482637	41483029
Lef1	chr3	+	p1	Lef1_p1	131110471	131110471
Lin28a	chr4	-	p1	Lin28a_p1	134018382	134018841
Lin28b	chr10	-	p1	Lin28b_p1	45470201	45470201
Lin28b	chr10	-	p2	Lin28b_p2	45486395	45486395
Lin28b	chr10	-	p3	Lin28b_p3	45485777	45485777
Litaf	chr16	-	p1	Litaf_p1	10993071	10993121
Litaf	chr16	-	p2	Litaf_p2	11066122	11066157
Lrrfip1	chr1	+	p1	Lrrfip1_p1	90998737	90998779
Lrrfip1	chr1	+	p2	Lrrfip1_p2	91053444	91053586
Lrrfip2	chr9	+	p1	Lrrfip2_p1	111117592	111117592
Lrrfip2	chr9	+	p2	Lrrfip2_p2	111118111	111118445
Lyar	chr5	+	p1	Lyar_p1	38220470	38220554
Mael	chr1	-	p1	Mael_p1	166238744	166238747
Maf1	chr15	+	p1	Maf1_p1	76351294	76351409
Maff	chr15	+	p1	Maff_p1	79346621	79346621
Maff	chr15	+	p2	Maff_p2	79347520	79347520
Maff	chr15	+	p3	Maff_p3	79348064	79348402
Mafg	chr11	-	p1	Mafg_p1	120633556	120633600
Mafk	chr5	+	p1	Mafk_p1	139791513	139791534
Map3k15	chrX	+	p1	Map3k15_p1	159988433	159988433
Max	chr12	-	p1	Max_p1	76961921	76962201
Maz	chr7	-	p1	Maz_p1	127026452	127026572
Mbd1	chr18	+	p1	Mbd1_p1	74267605	74267605
Mbd1	chr18	+	p2	Mbd1_p2	74268175	74268291
Mbd2	chr18	+	p1	Mbd2_p1	70568189	70568334
Mbd3	chr10	-	p1	Mbd3_p1	80399422	80399550
Mbd4	chr6	-	p1	Mbd4_p1	115853288	115853371
Mbtps2	chrX	-	p1	Mbtps2_p1	157569005	157569005
Mbtps2	chrX	-	p2	Mbtps2_p2	157598643	157598715
Mef2b	chr8	+	p1	Mef2b_p1	70139711	70139711
Mga	chr2	+	p1	Mga_p1	119897228	119897305
Mid2	chrX	+	p1	Mid2_p1	140664599	140665072
Mid2	chrX	+	p2	Mid2_p2	140678028	140678028
Mid2	chrX	+	p3	Mid2_p3	140748927	140748927
Mier1	chr4	+	p1	Mier1_p1	103114390	103114465
Mier1	chr4	+	p2	Mier1_p2	103114762	103114956
Mier1	chr4	+	p3	Mier1_p3	103115272	103115638
Mier2	chr10	-	p1	Mier2_p1	79555077	79555199
Mier2	chr10	-	p2	Mier2_p2	79554605	79554884
Mier3	chr13	+	p1	Mier3_p1	111680979	111680979
Mier3	chr13	+	p2	Mier3_p2	111686178	111686351
Mier3	chr13	+	p3	Mier3_p3	111686902	111686902
Mier3	chr13	+	p4	Mier3_p4	111687499	111687499
Mier3	chr13	+	p5	Mier3_p5	111700785	111700785
Mis18bp1	chr12	-	p1	Mis18bp1_p1	65172566	65172604
Mitf	chr6	+	p1	Mitf_p1	97807052	97807058
Mitf	chr6	+	p2	Mitf_p2	97929799	97929799
Mitf	chr6	+	p3	Mitf_p3	97940918	97940918
Mitf	chr6	+	p4	Mitf_p4	97991819	97991921
Mixl1	chr1	-	p1	Mixl1_p1	180697034	180697034
Mkrn2	chr6	+	p1	Mkrn2_p1	115601902	115601961
Mllt10	chr2	+	p1	Mllt10_p1	18055237	18055237
Mllt10	chr2	+	p2	Mllt10_p2	18064394	18064841
Mlx	chr11	+	p1	Mlx_p1	101087277	101087304
Msl1	chr11	+	p1	Msl1_p1	98795516	98795800
Msl2	chr9	+	p1	Msl2_p1	101074101	101074101
Msl2	chr9	+	p2	Msl2_p2	101074762	101074762
Mta1	chr12	+	p1	Mta1_p1	113098278	113098401
Mta2	chr19	+	p1	Mta2_p1	8941875	8941875
Mta2	chr19	+	p2	Mta2_p2	8942493	8942506
Mta3	chr17	+	p1	Mta3_p1	83706163	83706191
Mxi1	chr19	+	p1	Mxi1_p1	53310518	53310518
Mxi1	chr19	+	p2	Mxi1_p2	53330408	53330408
Myb	chr10	-	p1	Myb_p1	21160850	21160984
Mybl2	chr2	+	p1	Mybl2_p1	163054687	163054687
Myc	chr15	+	p1	Myc_p1	61985391	61985622
Myc	chr15	+	p2	Myc_p2	61985922	61985922
Mycl	chr4	+	p1	Mycl_p1	122995652	122996099
Mycn	chr12	-	p1	Mycn_p1	12941825	12941914
Mycn	chr12	-	p2	Mycn_p2	12940616	12940616
Myef2	chr2	-	p1	Myef2_p1	125123414	125123661
Mynn	chr3	+	p1	Mynn_p1	30602065	30602065
Mynn	chr3	+	p2	Mynn_p2	30602631	30602644
Myrf	chr19	-	p1	Myrf_p1	10240604	10240748
Mysm1	chr4	-	p1	Mysm1_p1	94979042	94979100
Nanog	chr6	+	p1	Nanog_p1	122707489	122707568
Ncoa1	chr12	-	p1	Ncoa1_p1	4477182	4477182
Ncor1	chr11	-	p1	Ncor1_p1	62457323	62457806
Ncor1	chr11	-	p2	Ncor1_p2	62458541	62458541
Nexmif	chrX	-	p1	Nexmif_p1	104201117	104201185
Nfatc3	chr8	+	p1	Nfatc3_p1	106058840	106058840
Nfatc3	chr8	+	p2	Nfatc3_p2	106059633	106059633
Nfatc4	chr14	+	p1	Nfatc4_p1	55823144	55823144
Nfatc4	chr14	+	p2	Nfatc4_p2	55824795	55825037
Nfatc4	chr14	+	p3	Nfatc4_p3	55825801	55825801
Nfatc4	chr14	+	p4	Nfatc4_p4	55830269	55830269
Nfe2l1	chr11	-	p1	Nfe2l1_p1	96829501	96829968
Nfe2l1	chr11	-	p2	Nfe2l1_p2	96822725	96822725
Nfe2l2	chr2	-	p1	Nfe2l2_p1	75704489	75704641
Nfil3	chr13	-	p1	Nfil3_p1	52981073	52981073
Nfkb2	chr19	+	p1	Nfkb2_p1	46304320	46304800
Nfkb2	chr19	+	p2	Nfkb2_p2	46305696	46306121
Nfrkb	chr9	+	p1	Nfrkb_p1	31386192	31386456
Nfx1	chr4	+	p1	Nfx1_p1	40970906	40970906
Nfxl1	chr5	-	p1	Nfxl1_p1	72559412	72559684
Nfya	chr17	-	p1	Nfya_p1	48409688	48409906
Nfyb	chr10	-	p1	Nfyb_p1	82763646	82764144
Nfyc	chr4	-	p1	Nfyc_p1	120825684	120825707
Nkrf	chrX	-	p1	Nkrf_p1	36903513	36903513
Nkrf	chrX	-	p2	Nkrf_p2	36902899	36902899
Nme2	chr11	-	p1	Nme2_p1	93955783	93956259
Nr0b1	chrX	+	p1	Nr0b1_p1	86191764	86191764
Nr1d2	chr14	-	p1	Nr1d2_p1	18239011	18239127
Nr1h2	chr7	-	p1	Nr1h2_p1	44553686	44553951
Nr1h2	chr7	-	p2	Nr1h2_p2	44553212	44553212
Nr2c2	chr6	+	p1	Nr2c2_p1	92091390	92091390
Nr2c2	chr6	+	p2	Nr2c2_p2	92092433	92092433
Nr2f6	chr8	-	p1	Nr2f6_p1	71381906	71381960
Nr2f6	chr8	-	p2	Nr2f6_p2	71381090	71381177
Nr3c1	chr18	-	p1	Nr3c1_p1	39490674	39490674
Nr3c1	chr18	-	p2	Nr3c1_p2	39489846	39489888
Nr3c1	chr18	-	p3	Nr3c1_p3	39491299	39491301
Nr3c1	chr18	-	p4	Nr3c1_p4	39489283	39489283
Nr3c1	chr18	-	p5	Nr3c1_p5	39519421	39519421
Nr4a1	chr15	+	p1	Nr4a1_p1	101254269	101254269
Nr4a1	chr15	+	p2	Nr4a1_p2	101266846	101266846
Nr5a2	chr1	-	p1	Nr5a2_p1	136960380	136960448
Nr5a2	chr1	-	p2	Nr5a2_p2	136953630	136953630
Nr6a1	chr2	-	p1	Nr6a1_p1	38927688	38927688
Nr6a1	chr2	-	p2	Nr6a1_p2	38926217	38926275
Nr6a1	chr2	-	p3	Nr6a1_p3	38785111	38785111
Nrf1	chr6	+	p1	Nrf1_p1	30047988	30048151
Nsd2	chr5	+	p1	Nsd2_p1	33820725	33820829
Nup62cl	chrX	-	p1	Nup62cl_p1	140062293	140062712
Olig1	chr16	+	p1	Olig1_p1	91269772	91269772
Olig2	chr16	+	p1	Olig2_p1	91225457	91225457
Otx2	chr14	-	p1	Otx2_p1	48667508	48667644
Otx2	chr14	-	p2	Otx2_p2	48662872	48662872
Otx2	chr14	-	p3	Otx2_p3	48665521	48665521
Parp12	chr6	-	p1	Parp12_p1	39118349	39118349
Patz1	chr11	+	p1	Patz1_p1	3288874	3289281
Patz1	chr11	+	p2	Patz1_p2	3289993	3290457
Paxbp1	chr16	-	p1	Paxbp1_p1	91044164	91044543
Pbrm1	chr14	+	p1	Pbrm1_p1	31019138	31019208
Pbx2	chr17	+	p1	Pbx2_p1	34591266	34591266
Pbx2	chr17	+	p2	Pbx2_p2	34592263	34592734
Pbx2	chr17	+	p3	Pbx2_p3	34593395	34593395
Peg3	chr7	-	p1	Peg3_p1	6730419	6730431
Phb	chr11	+	p1	Phb_p1	95666957	95667064
Pias1	chr9	-	p1	Pias1_p1	62980879	62980883
Pias1	chr9	-	p2	Pias1_p2	62987924	62987924
Pias2	chr18	+	p1	Pias2_p1	77065208	77065245
Pias2	chr18	+	p2	Pias2_p2	77065690	77065819
Pias3	chr3	+	p1	Pias3_p1	96696384	96696442
Pias3	chr3	+	p2	Pias3_p2	96697076	96697194
Pias4	chr10	-	p1	Pias4_p1	81167714	81167923
Pitx2	chr3	+	p1	Pitx2_p1	129199878	129199969
Pitx2	chr3	+	p2	Pitx2_p2	129203947	129203947
Pitx2	chr3	+	p3	Pitx2_p3	129213932	129214275
Pknox1	chr17	+	p1	Pknox1_p1	31564734	31564865
Plagl1	chr10	+	p1	Plagl1_p1	13060504	13060504
Plagl1	chr10	+	p2	Plagl1_p2	13090691	13091013
Platr25	chr13	-	p2	Platr25_p2	62760692	62760709
Platr25	chr13	-	p3	Platr25_p3	62712753	62712753
Platr25	chr13	-	p4	Platr25_p4	62726689	62726689
Plscr1	chr9	+	p1	Plscr1_p1	92249750	92249750
Plscr1	chr9	+	p2	Plscr1_p2	92250342	92250342
Pms1	chr1	-	p1	Pms1_p1	53296967	53297018
Pou2f1	chr1	-	p1	Pou2f1_p1	166002609	166002678
Pou3f1	chr4	+	p1	Pou3f1_p1	124656807	124656807
Pou5f1	chr17	+	p1	Pou5f1_p1	35506018	35506018
Pou5f1	chr17	+	p2	Pou5f1_p2	35508805	35508821
Prdm14	chr1	-	p1	Prdm14_p1	13127163	13127163
Prdm2	chr4	-	p1	Prdm2_p1	143212705	143212995
Prdm4	chr10	-	p1	Prdm4_p1	85916656	85917142
Prdm5	chr6	+	p1	Prdm5_p1	65778988	65779101
Preb	chr5	-	p1	Preb_p1	30960252	30960361
Preb	chr5	-	p2	Preb_p2	30956183	30956183
Preb	chr5	-	p3	Preb_p3	30959555	30959555
Pura	chr18	+	p1	Pura_p1	36281097	36281097
Purb	chr11	-	p1	Purb_p1	6475917	6475917
Rara	chr11	+	p1	Rara_p1	98937698	98937718
Rara	chr11	+	p2	Rara_p2	98938328	98938328
Rarg	chr15	-	p1	Rarg_p1	102257349	102257517
Rarg	chr15	-	p2	Rarg_p2	102246500	102246500
Rarg	chr15	-	p3	Rarg_p3	102250346	102250346
Rbak	chr5	-	p1	Rbak_p1	143180730	143180775
Rbck1	chr2	-	p1	Rbck1_p1	152332384	152332653
Rbpj	chr5	+	p1	Rbpj_p1	53466152	53466152
Rbpj	chr5	+	p2	Rbpj_p2	53555706	53555834
Rbpj	chr5	+	p3	Rbpj_p3	53590471	53590471
Rbpj	chr5	+	p4	Rbpj_p4	53590981	53590981
Rcor1	chr12	+	p1	Rcor1_p1	111039351	111039798
Rcor2	chr19	+	p1	Rcor2_p1	7267325	7267325
Rcor2	chr19	+	p2	Rcor2_p2	7268279	7268279
Rcor2	chr19	+	p3	Rcor2_p3	7269764	7269764
Rela	chr19	+	p1	Rela_p1	5637483	5637959
Relb	chr7	-	p1	Relb_p1	19628434	19628784
Repin1	chr6	+	p1	Repin1_p1	48593883	48594319
Rest	chr5	+	p1	Rest_p1	77265491	77265491
Rest	chr5	+	p2	Rest_p2	77266196	77266196
Rex2	chr4	+	p1	Rex2_p1	147021850	147021878
Rfx2	chr17	-	p1	Rfx2_p1	56830939	56831013
Rhox6	chrX	+	p1	Rhox6_p1	37826910	37826910
Rhox9	chrX	-	p1	Rhox9_p1	37901704	37901770
Rif1	chr2	+	p1	Rif1_p1	52072832	52073072
Ripply1	chrX	-	p1	Ripply1_p1	139782353	139782353
Rlf	chr4	-	p1	Rlf_p1	121215084	121215084
Rlim	chrX	-	p1	Rlim_p1	103981284	103981284
Rxra	chr2	+	p1	Rxra_p1	27676440	27676440
Rxra	chr2	+	p2	Rxra_p2	27677201	27677262
Rxrb	chr17	+	p1	Rxrb_p1	34031812	34031852
Rxrb	chr17	+	p2	Rxrb_p2	34032196	34032401
Sall1	chr8	-	p1	Sall1_p1	89044162	89044162
Sall2	chr14	-	p1	Sall2_p1	52316323	52316323
Sall2	chr14	-	p2	Sall2_p2	52328762	52328762
Sall4	chr2	-	p1	Sall4_p1	168767029	168767201
Sall4	chr2	-	p2	Sall4_p2	168767943	168767943
Setdb1	chr3	-	p1	Setdb1_p1	95357089	95357202
Setdb2	chr14	-	p1	Setdb2_p1	59440873	59440884
Six1	chr12	-	p1	Six1_p1	73047179	73047179
Six1	chr12	-	p2	Six1_p2	73053887	73053887
Six1	chr12	-	p3	Six1_p3	73045291	73045291
Six4	chr12	-	p1	Six4_p1	73113425	73113456
Smad2	chr18	+	p1	Smad2_p1	76241580	76241701
Smad2	chr18	+	p2	Smad2_p2	76242046	76242174
Smad3	chr9	-	p1	Smad3_p1	63757994	63757994
Smad4	chr18	-	p1	Smad4_p1	73703780	73703780
Smad5	chr13	+	p1	Smad5_p1	56703010	56703066
Smad5	chr13	+	p2	Smad5_p2	56703668	56703668
Smad7	chr18	+	p1	Smad7_p1	75367529	75367529
Smarcal1	chr1	+	p1	Smarcal1_p1	72583251	72583615
Smarcc1	chr9	+	p1	Smarcc1_p1	110117708	110117708
Smarcc1	chr9	+	p2	Smarcc1_p2	110131980	110132037
Smarce1	chr11	-	p1	Smarce1_p1	99231017	99231017
Smarce1	chr11	-	p2	Smarce1_p2	99230413	99230446
Snapc4	chr2	-	p1	Snapc4_p1	26380626	26380653
Sohlh2	chr3	+	p1	Sohlh2_p1	55182028	55182028
Son	chr16	+	p1	Son_p1	91647506	91647885
Sox11	chr12	-	p1	Sox11_p1	27342574	27342574
Sox12	chr2	-	p1	Sox12_p1	152398046	152398063
Sox13	chr1	-	p1	Sox13_p1	133424377	133424377
Sox2	chr3	+	p1	Sox2_p1	34650405	34650405
Sox4	chr13	-	p1	Sox4_p1	28953713	28953713
Sp1	chr15	+	p1	Sp1_p1	102406143	102406380
Sp1	chr15	+	p2	Sp1_p2	102406755	102406755
Sp1	chr15	+	p3	Sp1_p3	102407269	102407588
Sp2	chr11	-	p1	Sp2_p1	96977711	96977711
Sp2	chr11	-	p2	Sp2_p2	96982959	96982959
Sp3	chr2	-	p1	Sp3_p1	72980426	72980446
Sp3	chr2	-	p2	Sp3_p2	72979286	72979286
Sp5	chr2	+	p1	Sp5_p1	70474923	70474923
Spen	chr4	-	p1	Spen_p1	141538253	141538597
Spic	chr10	-	p1	Spic_p1	88683023	88683023
Spic	chr10	-	p2	Spic_p2	88685015	88685015
Srebf1	chr11	-	p1	Srebf1_p1	60220604	60220604
Srebf1	chr11	-	p2	Srebf1_p2	60210465	60210465
Srebf1	chr11	-	p3	Srebf1_p3	60222581	60222581
Srebf2	chr15	+	p1	Srebf2_p1	82147181	82147251
Srebf2	chr15	+	p2	Srebf2_p2	82148013	82148025
Srf	chr17	-	p1	Srf_p1	46556175	46556175
Ssrp1	chr2	+	p1	Ssrp1_p1	85037234	85037533
Stag2	chrX	+	p1	Stag2_p1	42149317	42149683
Stag2	chrX	+	p2	Stag2_p2	42150154	42150154
Stag2	chrX	+	p3	Stag2_p3	42150701	42151014
Stat3	chr11	-	p1	Stat3_p1	100939380	100939540
Stat3	chr11	-	p2	Stat3_p2	100890312	100890312
Stat6	chr10	+	p1	Stat6_p1	127642986	127643002
Stat6	chr10	+	p2	Stat6_p2	127653079	127653079
Stat6	chr10	+	p3	Stat6_p3	127656761	127656761
Stat6	chr10	+	p4	Stat6_p4	127659400	127659400
Sub1	chr15	-	p1	Sub1_p1	11995750	11996058
Sub1	chr15	-	p2	Sub1_p2	11996983	11996983
T	chr17	+	p1	T_p1	8434423	8434423
T	chr17	+	p2	T_p2	8434925	8435411
Tada2a	chr11	-	p1	Tada2a_p1	84129600	84129600
Tada2b	chr5	-	p1	Tada2b_p1	36484112	36484285
Tax1bp1	chr6	+	p1	Tax1bp1_p1	52713729	52713763
Tax1bp1	chr6	+	p2	Tax1bp1_p2	52714219	52714350
Tbx3	chr5	+	p1	Tbx3_p1	119670669	119671018
Tcf12	chr9	-	p1	Tcf12_p1	72111600	72111871
Tcf12	chr9	-	p2	Tcf12_p2	72111202	72111202
Tcf12	chr9	-	p3	Tcf12_p3	72110481	72110481
Tcf15	chr2	+	p1	Tcf15_p1	152143561	152143561
Tcf25	chr8	+	p1	Tcf25_p1	123373753	123373873
Tcf3	chr10	-	p1	Tcf3_p1	80433621	80433647
Tcf7	chr11	-	p1	Tcf7_p1	52282571	52282571
Tcf7	chr11	-	p2	Tcf7_p2	52283331	52283331
Tcfl5	chr2	-	p1	Tcfl5_p1	180642347	180642708
Tead1	chr7	+	p1	Tead1_p1	112679318	112679510
Tead2	chr7	+	p1	Tead2_p1	45215753	45215852
Tead2	chr7	+	p2	Tead2_p2	45216673	45216673
Tead2	chr7	+	p3	Tead2_p3	45217211	45217213
Tead2	chr7	+	p4	Tead2_p4	45231309	45231309
Tead2	chr7	+	p5	Tead2_p5	45232148	45232148
Tead4	chr6	-	p1	Tead4_p1	128300738	128300823
Terf1	chr1	+	p1	Terf1_p1	15805646	15805664
Terf2	chr8	-	p1	Terf2_p1	107096190	107096547
Tet2	chr3	-	p1	Tet2_p1	133544286	133544390
Tet2	chr3	-	p2	Tet2_p2	133545139	133545139
Tfam	chr10	-	p1	Tfam_p1	71238280	71238280
Tfam	chr10	-	p2	Tfam_p2	71237678	71237678
Tfam	chr10	-	p3	Tfam_p3	71237042	71237042
Tfap2c	chr2	+	p1	Tfap2c_p1	172549593	172549593
Tfap2c	chr2	+	p2	Tfap2c_p2	172550653	172550991
Tfap4	chr16	-	p1	Tfap4_p1	4559854	4559854
Tfap4	chr16	-	p2	Tfap4_p2	4558783	4558783
Tfb1m	chr17	-	p1	Tfb1m_p1	3557734	3557781
Tfcp2l1	chr1	+	p1	Tfcp2l1_p1	118627945	118627946
Tfdp1	chr8	+	p1	Tfdp1_p1	13338751	13338821
Tfdp1	chr8	+	p2	Tfdp1_p2	13339326	13339674
Tfdp2	chr9	+	p1	Tfdp2_p1	96196275	96196380
Tfdp2	chr9	+	p2	Tfdp2_p2	96258705	96258759
Tfdp2	chr9	+	p3	Tfdp2_p3	96259253	96259285
Tfe3	chrX	+	p1	Tfe3_p1	7762560	7762767
Tfe3	chrX	+	p2	Tfe3_p2	7763943	7764087
Tfeb	chr17	+	p1	Tfeb_p1	47737030	47737030
Tfeb	chr17	+	p2	Tfeb_p2	47737600	47737928
Tfeb	chr17	+	p3	Tfeb_p3	47738903	47738903
Tfeb	chr17	+	p4	Tfeb_p4	47785720	47785720
Tgif1	chr17	-	p1	Tgif1_p1	70851069	70851207
Tgif1	chr17	-	p2	Tgif1_p2	70851734	70851734
Tgif1	chr17	-	p3	Tgif1_p3	70853546	70853546
Tgif2	chr2	+	p1	Tgif2_p1	156840007	156840100
Tgif2	chr2	+	p2	Tgif2_p2	156841022	156841022
Thap1	chr8	+	p1	Thap1_p1	26158141	26158255
Thap1	chr8	+	p2	Thap1_p2	26158793	26158793
Thap11	chr8	+	p1	Thap11_p1	105855132	105855132
Thap12	chr7	+	p1	Thap12_p1	98703103	98703328
Thap12	chr7	+	p2	Thap12_p2	98709877	98709877
Thap4	chr1	-	p1	Thap4_p1	93754650	93754864
Thap7	chr16	-	p1	Thap7_p1	17530656	17531136
Thyn1	chr9	+	p1	Thyn1_p1	26999710	26999728
Thyn1	chr9	+	p2	Thyn1_p2	27003060	27003060
Tmf1	chr6	-	p1	Tmf1_p1	97179037	97179122
Tox4	chr14	+	p1	Tox4_p1	52279146	52279146
Tox4	chr14	+	p2	Tox4_p2	52279565	52279732
Trim28	chr7	+	p1	Trim28_p1	12999114	12999114
Trim28	chr7	+	p2	Trim28_p2	13024152	13024152
Trp53	chr11	+	p1	Trp53_p1	69580359	69580405
Trp73	chr4	-	p1	Trp73_p1	154097167	154097173
Tsc22d1	chr14	+	p1	Tsc22d1_p1	76414961	76414961
Tsc22d1	chr14	+	p2	Tsc22d1_p2	76415587	76415587
Tsc22d1	chr14	+	p3	Tsc22d1_p3	76416114	76416114
Tsc22d1	chr14	+	p4	Tsc22d1_p4	76504214	76504530
Tsix	chrX	+	p1	Tsix_p1	103431517	103431517
Tsix	chrX	+	p2	Tsix_p2	103447722	103447722
Tslrn1	chrX	-	p1	Tslrn1_p1	62516069	62516069
Ttf1	chr2	+	p1	Ttf1_p1	29060262	29060266
Ubp1	chr9	+	p1	Ubp1_p1	113930934	113930934
Ubp1	chr9	+	p2	Ubp1_p2	113931435	113931654
Ubtf	chr11	-	p1	Ubtf_p1	102316675	102316705
Ubtf	chr11	-	p2	Ubtf_p2	102317635	102317871
Ubtf	chr11	-	p3	Ubtf_p3	102317287	102317287
Ubtf	chr11	-	p4	Ubtf_p4	102319742	102319742
Usf1	chr1	+	p1	Usf1_p1	171411313	171411681
Usf2	chr7	-	p1	Usf2_p1	30956650	30956803
Usf2	chr7	-	p2	Usf2_p2	30955906	30956239
Usf2	chr7	-	p3	Usf2_p3	30955450	30955450
Vezf1	chr11	+	p1	Vezf1_p1	88068279	88068279
Wdhd1	chr14	-	p1	Wdhd1_p1	47276807	47276857
Wdhd1	chr14	-	p2	Wdhd1_p2	47256261	47256261
Xbp1	chr11	+	p1	Xbp1_p1	5520659	5521005
Xbp1	chr11	+	p2	Xbp1_p2	5521663	5521923
Xert	chrX	+	p1	Xert_p1	103637012	103637012
Xist	chrX	-	p1	Xist_p1	103483254	103483254
Ybx1	chr4	-	p1	Ybx1_p1	119294480	119294604
Ybx1	chr4	-	p2	Ybx1_p2	119279450	119279450
Ybx3	chr6	-	p1	Ybx3_p1	131388438	131388476
Yeats4	chr10	-	p1	Yeats4_p1	117224490	117224507
Yy1	chr12	+	p1	Yy1_p1	108792973	108792973
Yy2	chrX	-	p1	Yy2_p1	157568985	157568985
Zbed4	chr15	+	p1	Zbed4_p1	88751660	88751760
Zbtb12	chr17	+	p1	Zbtb12_p1	34894559	34894559
Zbtb17	chr4	+	p1	Zbtb17_p1	141444654	141444706
Zbtb2	chr10	-	p1	Zbtb2_p1	4387475	4387475
Zbtb2	chr10	-	p2	Zbtb2_p2	4388108	4388108
Zbtb21	chr16	-	p1	Zbtb21_p1	97962593	97962622
Zbtb24	chr10	+	p1	Zbtb24_p1	41450383	41450435
Zbtb32	chr7	-	p1	Zbtb32_p1	30592942	30592942
Zbtb32	chr7	-	p2	Zbtb32_p2	30598869	30598909
Zbtb33	chrX	+	p1	Zbtb33_p1	38189793	38189834
Zbtb41	chr1	+	p1	Zbtb41_p1	139422288	139422382
Zbtb41	chr1	+	p2	Zbtb41_p2	139423654	139423654
Zbtb43	chr2	-	p1	Zbtb43_p1	33468505	33468559
Zbtb44	chr9	+	p1	Zbtb44_p1	31030644	31030646
Zbtb44	chr9	+	p2	Zbtb44_p2	31053239	31053307
Zbtb45	chr7	-	p1	Zbtb45_p1	13009800	13010034
Zbtb6	chr2	-	p1	Zbtb6_p1	37430919	37430919
Zbtb6	chr2	-	p2	Zbtb6_p2	37443171	37443171
Zbtb7b	chr3	-	p1	Zbtb7b_p1	89393342	89393678
Zbtb7b	chr3	-	p2	Zbtb7b_p2	89394776	89394776
Zbtb8a	chr4	-	p1	Zbtb8a_p1	129378116	129378116
Zfp1	chr8	+	p1	Zfp1_p1	111643401	111643537
Zfp105	chr9	+	p1	Zfp105_p1	122923072	122923099
Zfp110	chr7	+	p1	Zfp110_p1	12834761	12835037
Zfp110	chr7	+	p2	Zfp110_p2	12835483	12835483
Zfp119b	chr17	-	p1	Zfp119b_p1	55945259	55945259
Zfp12	chr5	+	p1	Zfp12_p1	143235163	143235247
Zfp12	chr5	+	p2	Zfp12_p2	143235779	143235779
Zfp13	chr17	-	p1	Zfp13_p1	23586176	23586232
Zfp131	chr13	-	p1	Zfp131_p1	119790701	119790889
Zfp141	chr7	-	p1	Zfp141_p1	42505725	42505740
Zfp143	chr7	+	p1	Zfp143_p1	110061710	110061722
Zfp146	chr7	-	p1	Zfp146_p1	30169691	30169750
Zfp148	chr16	+	p1	Zfp148_p1	33380836	33381130
Zfp148	chr16	+	p2	Zfp148_p2	33381618	33381618
Zfp180	chr7	+	p1	Zfp180_p1	24081924	24081954
Zfp184	chr13	+	p1	Zfp184_p1	21945094	21945137
Zfp184	chr13	+	p2	Zfp184_p2	21945793	21945793
Zfp207	chr11	+	p1	Zfp207_p1	80383279	80383397
Zfp212	chr6	+	p1	Zfp212_p1	47920476	47920476
Zfp213	chr17	-	p1	Zfp213_p1	23564238	23564238
Zfp217	chr2	-	p1	Zfp217_p1	170131220	170131220
Zfp217	chr2	-	p2	Zfp217_p2	170142678	170142678
Zfp217	chr2	-	p3	Zfp217_p3	170148103	170148103
Zfp219	chr14	-	p1	Zfp219_p1	52020686	52020733
Zfp219	chr14	-	p2	Zfp219_p2	52019688	52019995
Zfp229	chr17	+	p1	Zfp229_p1	21730795	21730795
Zfp236	chr18	-	p1	Zfp236_p1	82692734	82692883
Zfp236	chr18	-	p2	Zfp236_p2	82691799	82691799
Zfp239	chr6	+	p1	Zfp239_p1	117862100	117862100
Zfp239	chr6	+	p2	Zfp239_p2	117863077	117863084
Zfp24	chr18	-	p1	Zfp24_p1	24020320	24020810
Zfp26	chr9	-	p1	Zfp26_p1	20459827	20460162
Zfp260	chr7	+	p1	Zfp260_p1	30094777	30095185
Zfp263	chr16	+	p1	Zfp263_p1	3744093	3744232
Zfp263	chr16	+	p2	Zfp263_p2	3744360	3744597
Zfp266	chr9	-	p1	Zfp266_p1	20521266	20521417
Zfp267	chr3	+	p1	Zfp267_p1	36151017	36151162
Zfp267	chr3	+	p2	Zfp267_p2	36159522	36159522
Zfp27	chr7	-	p1	Zfp27_p1	29906532	29906572
Zfp275	chrX	+	p1	Zfp275_p1	73342621	73342621
Zfp280b	chr10	+	p1	Zfp280b_p1	76032650	76032654
Zfp280c	chrX	-	p1	Zfp280c_p1	48594373	48594504
Zfp281	chr1	+	p1	Zfp281_p1	136624901	136624901
Zfp292	chr4	-	p1	Zfp292_p1	34882930	34882960
Zfp296	chr7	+	p1	Zfp296_p1	19577287	19577287
Zfp296	chr7	+	p2	Zfp296_p2	19577829	19577829
Zfp317	chr9	+	p1	Zfp317_p1	19622102	19622304
Zfp322a	chr13	-	p1	Zfp322a_p1	23369000	23369208
Zfp322a	chr13	-	p2	Zfp322a_p2	23368211	23368211
Zfp334	chr2	-	p1	Zfp334_p1	165388259	165388259
Zfp335	chr2	-	p1	Zfp335_p1	164911757	164911757
Zfp35	chr18	+	p1	Zfp35_p1	23989632	23989632
Zfp358	chr8	+	p1	Zfp358_p1	3493138	3493170
Zfp367	chr13	-	p1	Zfp367_p1	64153202	64153202
Zfp367	chr13	-	p2	Zfp367_p2	64152485	64152485
Zfp369	chr13	+	p1	Zfp369_p1	65278814	65278903
Zfp36l1	chr12	-	p1	Zfp36l1_p1	80112994	80113013
Zfp36l2	chr17	-	p1	Zfp36l2_p1	84187947	84187947
Zfp37	chr4	-	p1	Zfp37_p1	62208202	62208446
Zfp37	chr4	-	p2	Zfp37_p2	62207889	62207889
Zfp37	chr4	-	p3	Zfp37_p3	62231047	62231047
Zfp386	chr12	+	p1	Zfp386_p1	116047724	116047829
Zfp397	chr18	+	p1	Zfp397_p1	23954692	23954859
Zfp408	chr2	-	p1	Zfp408_p1	91649743	91649791
Zfp414	chr17	+	p1	Zfp414_p1	33629090	33629429
Zfp42	chr8	-	p1	Zfp42_p1	43306936	43306980
Zfp423	chr8	-	p1	Zfp423_p1	87959595	87959595
Zfp445	chr9	-	p1	Zfp445_p1	122865934	122866006
Zfp449	chrX	+	p1	Zfp449_p1	56346400	56346400
Zfp459	chr13	-	p1	Zfp459_p1	67421364	67421418
Zfp472	chr17	+	p1	Zfp472_p1	32965814	32965845
Zfp473	chr7	-	p1	Zfp473_p1	44748306	44748617
Zfp473	chr7	-	p2	Zfp473_p2	44748049	44748049
Zfp493	chr13	+	p1	Zfp493_p1	67779693	67779754
Zfp507	chr7	-	p1	Zfp507_p1	35802954	35803003
Zfp51	chr17	+	p1	Zfp51_p1	21450374	21450374
Zfp511	chr7	+	p1	Zfp511_p1	140036391	140036870
Zfp512	chr5	+	p1	Zfp512_p1	31452431	31452518
Zfp512	chr5	+	p2	Zfp512_p2	31453155	31453155
Zfp512b	chr2	-	p1	Zfp512b_p1	181592758	181592803
Zfp516	chr18	+	p1	Zfp516_p1	82910663	82910927
Zfp516	chr18	+	p2	Zfp516_p2	82911332	82911332
Zfp516	chr18	+	p3	Zfp516_p3	82914632	82914632
Zfp516	chr18	+	p4	Zfp516_p4	82917754	82917754
Zfp518b	chr5	-	p1	Zfp518b_p1	38684750	38684826
Zfp52	chr17	+	p1	Zfp52_p1	21535539	21535539
Zfp532	chr18	+	p1	Zfp532_p1	65580382	65580382
Zfp532	chr18	+	p2	Zfp532_p2	65580845	65581087
Zfp532	chr18	+	p3	Zfp532_p3	65581444	65581742
Zfp532	chr18	+	p4	Zfp532_p4	65582085	65582418
Zfp532	chr18	+	p5	Zfp532_p5	65582526	65582613
Zfp553	chr7	+	p1	Zfp553_p1	127233061	127233294
Zfp566	chr7	-	p1	Zfp566_p1	30090463	30090527
Zfp568	chr7	+	p1	Zfp568_p1	29983955	29984361
Zfp568	chr7	+	p2	Zfp568_p2	29985256	29985256
Zfp57	chr17	+	p1	Zfp57_p1	37001163	37001163
Zfp57	chr17	+	p2	Zfp57_p2	37002482	37002670
Zfp57	chr17	+	p3	Zfp57_p3	37003038	37003038
Zfp57	chr17	+	p4	Zfp57_p4	37003666	37003666
Zfp574	chr7	+	p1	Zfp574_p1	25072567	25072646
Zfp574	chr7	+	p2	Zfp574_p2	25077205	25077284
Zfp58	chr13	-	p1	Zfp58_p1	67500444	67500555
Zfp59	chr7	+	p1	Zfp59_p1	27838607	27838607
Zfp592	chr7	+	p1	Zfp592_p1	80993681	80993681
Zfp599	chr9	-	p1	Zfp599_p1	22259895	22259895
Zfp600	chr4	+	p1	Zfp600_p1	146156824	146156824
Zfp605	chr5	+	p1	Zfp605_p1	110110092	110110351
Zfp609	chr9	-	p1	Zfp609_p1	65827564	65827564
Zfp617	chr8	+	p1	Zfp617_p1	71908635	71908635
Zfp617	chr8	+	p2	Zfp617_p2	71922852	71922852
Zfp62	chr11	+	p1	Zfp62_p1	49203292	49203734
Zfp62	chr11	+	p2	Zfp62_p2	49214549	49214549
Zfp622	chr15	+	p1	Zfp622_p1	25984366	25984366
Zfp623	chr15	+	p1	Zfp623_p1	75940952	75940952
Zfp637	chr6	+	p1	Zfp637_p1	117841180	117841281
Zfp639	chr3	+	p1	Zfp639_p1	32510259	32510259
Zfp639	chr3	+	p2	Zfp639_p2	32510535	32510896
Zfp64	chr2	-	p1	Zfp64_p1	168955266	168955587
Zfp644	chr5	-	p1	Zfp644_p1	106696544	106696830
Zfp644	chr5	-	p2	Zfp644_p2	106695975	106696166
Zfp644	chr5	-	p3	Zfp644_p3	106697287	106697287
Zfp646	chr7	+	p1	Zfp646_p1	127876221	127876221
Zfp646	chr7	+	p2	Zfp646_p2	127876796	127876796
Zfp65	chr13	-	p1	Zfp65_p1	67729173	67729173
Zfp65	chr13	-	p2	Zfp65_p2	67724272	67724326
Zfp652	chr11	+	p1	Zfp652_p1	95712673	95713011
Zfp654	chr16	-	p1	Zfp654_p1	64851652	64851652
Zfp655	chr5	+	p1	Zfp655_p1	145231715	145231757
Zfp664	chr5	+	p1	Zfp664_p1	124862691	124863039
Zfp664	chr5	+	p2	Zfp664_p2	124884569	124884569
Zfp687	chr3	-	p1	Zfp687_p1	95015218	95015448
Zfp692	chr11	+	p1	Zfp692_p1	58307069	58307172
Zfp7	chr15	+	p1	Zfp7_p1	76879259	76879335
Zfp706	chr15	-	p1	Zfp706_p1	37007402	37007773
Zfp706	chr15	-	p2	Zfp706_p2	37007015	37007015
Zfp710	chr7	+	p1	Zfp710_p1	80024814	80024834
Zfp710	chr7	+	p2	Zfp710_p2	80027814	80027814
Zfp715	chr7	-	p1	Zfp715_p1	43313063	43313294
Zfp719	chr7	+	p1	Zfp719_p1	43579610	43579639
Zfp729a	chr13	-	p1	Zfp729a_p1	67637791	67637791
Zfp729b	chr13	-	p1	Zfp729b_p1	67609645	67609707
Zfp738	chr13	-	p1	Zfp738_p1	67661745	67661745
Zfp738	chr13	-	p2	Zfp738_p2	67687071	67687071
Zfp74	chr7	-	p1	Zfp74_p1	29943755	29943755
Zfp74	chr7	-	p2	Zfp74_p2	29954087	29954089
Zfp740	chr15	+	p1	Zfp740_p1	102203249	102203709
Zfp740	chr15	+	p2	Zfp740_p2	102204578	102204780
Zfp747	chr7	-	p1	Zfp747_p1	127376013	127376050
Zfp748	chr13	-	p1	Zfp748_p1	67553830	67553830
Zfp748	chr13	-	p2	Zfp748_p2	67553138	67553138
Zfp758	chr17	+	p1	Zfp758_p1	22361453	22361522
Zfp760	chr17	+	p1	Zfp760_p1	21707741	21707741
Zfp763	chr17	-	p1	Zfp763_p1	33033168	33033402
Zfp770	chr2	-	p1	Zfp770_p1	114201440	114201469
Zfp771	chr7	+	p1	Zfp771_p1	127244274	127244274
Zfp771	chr7	+	p2	Zfp771_p2	127245101	127245187
Zfp777	chr6	-	p1	Zfp777_p1	48047794	48048114
Zfp777	chr6	-	p2	Zfp777_p2	48048911	48048911
Zfp790	chr7	+	p1	Zfp790_p1	29816114	29816119
Zfp808	chr13	+	p1	Zfp808_p1	62129886	62129933
Zfp809	chr9	+	p1	Zfp809_p1	22225714	22225969
Zfp819	chr7	+	p1	Zfp819_p1	43607169	43607225
Zfp825	chr13	-	p1	Zfp825_p1	74493970	74493992
Zfp84	chr7	+	p1	Zfp84_p1	29768552	29768552
Zfp850	chr7	-	p1	Zfp850_p1	28014115	28014115
Zfp866	chr8	-	p1	Zfp866_p1	69791178	69791178
Zfp866	chr8	-	p2	Zfp866_p2	69774911	69774911
Zfp867	chr11	-	p1	Zfp867_p1	59472474	59472474
Zfp868	chr8	-	p1	Zfp868_p1	69625545	69625548
Zfp869	chr8	-	p1	Zfp869_p1	69716824	69716983
Zfp869	chr8	-	p2	Zfp869_p2	69716454	69716486
Zfp87	chr13	-	p1	Zfp87_p1	67526121	67526177
Zfp871	chr17	-	p1	Zfp871_p1	32788250	32788287
Zfp871	chr17	-	p2	Zfp871_p2	32787547	32787547
Zfp874b	chr13	-	p1	Zfp874b_p1	67484212	67484258
Zfp91	chr19	-	p1	Zfp91_p1	12796126	12796126
Zfp930	chr8	+	p1	Zfp930_p1	69209038	69209048
Zfp932	chr5	+	p1	Zfp932_p1	109996521	109996563
Zfp934	chr13	-	p2	Zfp934_p2	62571199	62571199
Zfp936	chr7	+	p2	Zfp936_p2	43177588	43177623
Zfp938	chr10	-	p1	Zfp938_p1	82241273	82241280
Zfp941	chr7	-	p1	Zfp941_p1	140822132	140822178
Zfp942	chr17	-	p1	Zfp942_p1	21962451	21962464
Zfp944	chr17	-	p1	Zfp944_p1	22361400	22361400
Zfp946	chr17	+	p1	Zfp946_p1	22424222	22424268
Zfp948	chr17	+	p1	Zfp948_p1	21567008	21567008
Zfp951	chr5	-	p1	Zfp951_p1	104859793	104860070
Zfp953	chr13	-	p1	Zfp953_p1	67360605	67360605
Zfp954	chr7	-	p1	Zfp954_p1	7121445	7121488
Zfp956	chr6	+	p1	Zfp956_p1	47953390	47953447
Zfp958	chr8	+	p1	Zfp958_p1	4613167	4613167
Zfp961	chr8	+	p1	Zfp961_p1	71951038	71951091
Zfp971	chr2	+	p1	Zfp971_p1	178023284	178023379
Zfp975	chr7	-	p1	Zfp975_p1	42692718	42692742
Zfp976	chr7	-	p1	Zfp976_p1	42642547	42642588
Zfp977	chr7	-	p1	Zfp977_p1	42592547	42592547
Zfp981	chr4	+	p1	Zfp981_p1	146502027	146502027
Zfp984	chr4	-	p1	Zfp984_p1	147809788	147809788
Zfp985	chr4	+	p1	Zfp985_p1	147553277	147553339
Zfx	chrX	-	p1	Zfx_p1	94123375	94123702
Zfx	chrX	-	p2	Zfx_p2	94122900	94123132
Zgpat	chr2	+	p1	Zgpat_p1	181364928	181364928
Zgpat	chr2	+	p2	Zgpat_p2	181365405	181365452
Zic2	chr14	+	p1	Zic2_p1	122475435	122475435
Zic3	chrX	+	p1	Zic3_p1	58030643	58031010
Zic5	chr14	-	p1	Zic5_p1	122465677	122465677
Zik1	chr7	-	p1	Zik1_p1	10495394	10495394
Zkscan17	chr11	-	p1	Zkscan17_p1	59506220	59506644
Zkscan17	chr11	-	p2	Zkscan17_p2	59526631	59526751
Zkscan3	chr13	-	p1	Zkscan3_p1	21402670	21402755
Zkscan5	chr5	+	p1	Zkscan5_p1	145204562	145204668
Zkscan5	chr5	+	p2	Zkscan5_p2	145205123	145205123
Zkscan5	chr5	+	p3	Zkscan5_p3	145207604	145207634
Zkscan5	chr5	+	p4	Zkscan5_p4	145208568	145208568
Zkscan6	chr11	+	p1	Zkscan6_p1	65807175	65807244
Zmat3	chr3	-	p1	Zmat3_p1	32365460	32365678
Zmat3	chr3	-	p2	Zmat3_p2	32366014	32366014
Zmiz2	chr11	+	p1	Zmiz2_p1	6389074	6389471
Znfx1	chr2	-	p1	Znfx1_p1	167062639	167063015
Zscan10	chr17	+	p1	Zscan10_p1	23600856	23600941
Zscan12	chr13	+	p1	Zscan12_p1	21362820	21363285
Zscan21	chr5	+	p1	Zscan21_p1	138116903	138117041
Zscan22	chr7	+	p1	Zscan22_p1	12897815	12897867
Zscan25	chr5	+	p1	Zscan25_p1	145280500	145280500
Zscan26	chr13	-	p1	Zscan26_p1	21453660	21453730
Zzz3	chr3	+	p1	Zzz3_p1	152395473	152395525
Zzz3	chr3	+	p2	Zzz3_p2	152396003	152396132
Zzz3	chr3	+	p3	Zzz3_p3	152396684	152396694

## Sheet: 2
Gene	Transcript ID	Chromosome	Strand	Source	TSS	Target ID
2610021A01Rik	ENSMUST00000205587.1	chr7	+	HAVANA	41599230	2610021A01Rik_p1
2610021A01Rik	ENSMUST00000163475.2	chr7	+	HAVANA	41599261	2610021A01Rik_p1
2610021A01Rik	ENSMUST00000205721.1	chr7	+	HAVANA	41599285	2610021A01Rik_p1
2610021A01Rik	ENSMUST00000205433.1	chr7	+	HAVANA	41599324	2610021A01Rik_p1
2610044O15Rik8	ENSMUST00000190157.6	chr8	-	HAVANA	129234046	2610044O15Rik8_p1
2610044O15Rik8	ENSMUST00000191043.6	chr8	-	HAVANA	129234013	2610044O15Rik8_p1
2610044O15Rik8	ENSMUST00000188757.6	chr8	-	HAVANA	129234368	2610044O15Rik8_p1
2610044O15Rik8	ENSMUST00000186619.6	chr8	-	HAVANA	129234018	2610044O15Rik8_p1
2610044O15Rik8	ENSMUST00000189965.1	chr8	-	HAVANA	129234406	2610044O15Rik8_p1
4930522L14Rik	ENSMUST00000112547.7	chr5	-	HAVANA	109751597	4930522L14Rik_p1
4930522L14Rik	ENSMUST00000100937.3	chr5	-	HAVANA	109751886	4930522L14Rik_p1
5730507C01Rik	ENSMUST00000177778.8	chr12	+	HAVANA	18514510	5730507C01Rik_p1
5730507C01Rik	ENSMUST00000063216.5	chr12	+	HAVANA	18514546	5730507C01Rik_p1
Adnp	ENSMUST00000057793.10	chr2	-	HAVANA	168206922	Adnp_p1
Adnp	ENSMUST00000088001.5	chr2	-	HAVANA	168207112	Adnp_p1
Adnp	ENSMUST00000139984.7	chr2	-	HAVANA	168206709	Adnp_p1
Adnp	ENSMUST00000131200.1	chr2	-	HAVANA	168206709	Adnp_p1
Aebp2	ENSMUST00000032359.14	chr6	+	HAVANA	140622663	Aebp2_p1
Aebp2	ENSMUST00000087614.10	chr6	+	HAVANA	140623499	Aebp2_p2
Aebp2	ENSMUST00000095350.10	chr6	+	HAVANA	140623689	Aebp2_p2
Aebp2	ENSMUST00000160836.7	chr6	+	HAVANA	140624909	Aebp2_p3
Aff1	ENSMUST00000126335.1	chr5	+	HAVANA	103692374	Aff1_p1
Aff1	ENSMUST00000054979.9	chr5	+	HAVANA	103754162	Aff1_p2
Aff1	ENSMUST00000153165.7	chr5	+	HAVANA	103754564	Aff1_p2
Aff1	ENSMUST00000031256.5	chr5	+	ENSEMBL	103754573	Aff1_p2
Ahctf1	ENSMUST00000027768.13	chr1	-	HAVANA	179803680	Ahctf1_p1
Ahctf1	ENSMUST00000147137.1	chr1	-	HAVANA	179803606	Ahctf1_p1
Ahr	ENSMUST00000116436.8	chr12	-	HAVANA	35535038	Ahr_p1
Ahr	ENSMUST00000110811.2	chr12	-	HAVANA	35534623	Ahr_p1
Aire	ENSMUST00000145975.7	chr10	-	HAVANA	78043580	Aire_p1
Aire	ENSMUST00000130972.7	chr10	-	HAVANA	78043580	Aire_p1
Aire	ENSMUST00000128241.7	chr10	-	HAVANA	78043580	Aire_p1
Aire	ENSMUST00000143548.7	chr10	-	HAVANA	78038258	Aire_p2
Aire	ENSMUST00000131028.7	chr10	-	HAVANA	78043610	Aire_p1
Aire	ENSMUST00000155021.7	chr10	-	HAVANA	78043580	Aire_p1
Aire	ENSMUST00000140636.7	chr10	-	HAVANA	78043580	Aire_p1
Aire	ENSMUST00000148469.7	chr10	-	HAVANA	78043580	Aire_p1
Aire	ENSMUST00000019257.14	chr10	-	HAVANA	78043580	Aire_p1
Aire	ENSMUST00000105395.8	chr10	-	HAVANA	78043580	Aire_p1
Aire	ENSMUST00000156417.7	chr10	-	HAVANA	78043580	Aire_p1
Aire	ENSMUST00000105396.8	chr10	-	HAVANA	78043580	Aire_p1
Aire	ENSMUST00000143735.7	chr10	-	HAVANA	78043572	Aire_p1
Aire	ENSMUST00000154374.1	chr10	-	HAVANA	78043580	Aire_p1
Aire	ENSMUST00000143452.1	chr10	-	HAVANA	78038260	Aire_p2
Arid1a	ENSMUST00000145664.8	chr4	-	HAVANA	133753611	Arid1a_p1
Arid1a	ENSMUST00000105897.9	chr4	-	ENSEMBL	133753611	Arid1a_p1
Arid1a	ENSMUST00000008024.6	chr4	-	HAVANA	133756769	Arid1a_p2
Arid1a	ENSMUST00000138473.2	chr4	-	HAVANA	133753982	Arid1a_p1
Arid2	ENSMUST00000134985.8	chr15	+	HAVANA	96287518	Arid2_p1
Arid2	ENSMUST00000096250.4	chr15	+	HAVANA	96287573	Arid2_p1
Arid3a	ENSMUST00000019708.11	chr10	+	HAVANA	79927043	Arid3a_p1
Arid3a	ENSMUST00000105377.7	chr10	+	HAVANA	79927139	Arid3a_p1
Arid3a	ENSMUST00000105376.1	chr10	+	HAVANA	79927341	Arid3a_p1
Arid3a	ENSMUST00000131118.1	chr10	+	HAVANA	79930424	Arid3a_p2
Arid3b	ENSMUST00000164010.7	chr9	-	HAVANA	57836706	Arid3b_p1
Arid3b	ENSMUST00000171444.7	chr9	-	HAVANA	57836708	Arid3b_p1
Arid3b	ENSMUST00000114165.8	chr9	-	HAVANA	57836478	Arid3b_p1
Arid3b	ENSMUST00000164035.7	chr9	-	HAVANA	57836761	Arid3b_p1
Arid3b	ENSMUST00000098686.3	chr9	-	HAVANA	57836793	Arid3b_p1
Arid3b	ENSMUST00000167670.1	chr9	-	HAVANA	57836770	Arid3b_p1
Arid4a	ENSMUST00000046305.11	chr12	+	HAVANA	71015990	Arid4a_p1
Arid4a	ENSMUST00000134718.1	chr12	+	HAVANA	71016029	Arid4a_p1
Arid4a	ENSMUST00000125125.1	chr12	+	HAVANA	71016708	Arid4a_p2
Arid4b	ENSMUST00000155553.7	chr13	+	HAVANA	14063232	Arid4b_p1
Arid4b	ENSMUST00000129488.7	chr13	+	HAVANA	14063784	Arid4b_p2
Arid4b	ENSMUST00000110536.7	chr13	+	HAVANA	14063785	Arid4b_p2
Arid4b	ENSMUST00000110534.7	chr13	+	HAVANA	14063792	Arid4b_p2
Arid4b	ENSMUST00000039538.14	chr13	+	ENSEMBL	14063792	Arid4b_p2
Arid4b	ENSMUST00000110533.1	chr13	+	HAVANA	14063799	Arid4b_p2
Arid4b	ENSMUST00000151182.1	chr13	+	HAVANA	14064055	Arid4b_p2
Arid4b	ENSMUST00000222928.1	chr13	+	HAVANA	14064823	Arid4b_p3
Arid5b	ENSMUST00000219238.1	chr10	-	HAVANA	68278740	Arid5b_p1
Arid5b	ENSMUST00000020106.8	chr10	-	HAVANA	68278721	Arid5b_p1
Arid5b	ENSMUST00000218532.1	chr10	-	HAVANA	68136626	Arid5b_p2
Arid5b	ENSMUST00000218425.1	chr10	-	HAVANA	68278721	Arid5b_p1
Arnt	ENSMUST00000147765.7	chr3	+	HAVANA	95434388	Arnt_p1
Arnt	ENSMUST00000102749.10	chr3	+	HAVANA	95434388	Arnt_p1
Arnt	ENSMUST00000090804.11	chr3	+	ENSEMBL	95434390	Arnt_p1
Arnt	ENSMUST00000107161.7	chr3	+	HAVANA	95434404	Arnt_p1
Arnt	ENSMUST00000107160.7	chr3	+	HAVANA	95434428	Arnt_p1
Arnt	ENSMUST00000015666.16	chr3	+	ENSEMBL	95434428	Arnt_p1
Arnt	ENSMUST00000149051.7	chr3	+	HAVANA	95434519	Arnt_p1
Ascl2	ENSMUST00000009392.5	chr7	-	HAVANA	142969264	Ascl2_p1
Ascl2	ENSMUST00000121862.2	chr7	-	HAVANA	142968717	Ascl2_p2
Atf1	ENSMUST00000023769.10	chr15	+	HAVANA	100227819	Atf1_p1
Atf1	ENSMUST00000163855.7	chr15	+	HAVANA	100227871	Atf1_p1
Atf1	ENSMUST00000171869.2	chr15	+	HAVANA	100228263	Atf1_p1
Atf2	ENSMUST00000112010.8	chr2	-	HAVANA	73892536	Atf2_p1
Atf2	ENSMUST00000090802.10	chr2	-	HAVANA	73892612	Atf2_p1
Atf2	ENSMUST00000055833.11	chr2	-	HAVANA	73892614	Atf2_p1
Atf2	ENSMUST00000112007.7	chr2	-	HAVANA	73892631	Atf2_p1
Atf2	ENSMUST00000112016.8	chr2	-	HAVANA	73892639	Atf2_p1
Atf2	ENSMUST00000156455.7	chr2	-	HAVANA	73892628	Atf2_p1
Atf2	ENSMUST00000112017.7	chr2	-	ENSEMBL	73892555	Atf2_p1
Atf2	ENSMUST00000143714.7	chr2	-	HAVANA	73892613	Atf2_p1
Atf2	ENSMUST00000136958.7	chr2	-	HAVANA	73892530	Atf2_p1
Atf2	ENSMUST00000141050.7	chr2	-	HAVANA	73892628	Atf2_p1
Atf2	ENSMUST00000154456.7	chr2	-	HAVANA	73892593	Atf2_p1
Atf2	ENSMUST00000128531.7	chr2	-	HAVANA	73892553	Atf2_p1
Atf2	ENSMUST00000138098.7	chr2	-	HAVANA	73892594	Atf2_p1
Atf2	ENSMUST00000125159.7	chr2	-	HAVANA	73892628	Atf2_p1
Atf2	ENSMUST00000154965.1	chr2	-	HAVANA	73892550	Atf2_p1
Atf3	ENSMUST00000027941.13	chr1	-	HAVANA	191183340	Atf3_p1
Atf3	ENSMUST00000195117.1	chr1	-	HAVANA	191218039	Atf3_p2
Atf3	ENSMUST00000131854.1	chr1	-	HAVANA	191183108	Atf3_p1
Atf4	ENSMUST00000109605.4	chr15	+	HAVANA	80255184	Atf4_p1
Atf4	ENSMUST00000229828.1	chr15	+	HAVANA	80255185	Atf4_p1
Atf4	ENSMUST00000230434.1	chr15	+	HAVANA	80255523	Atf4_p1
Atf5	ENSMUST00000047356.10	chr7	-	HAVANA	44816658	Atf5_p1
Atf5	ENSMUST00000107893.8	chr7	-	HAVANA	44815658	Atf5_p2
Atf5	ENSMUST00000209072.1	chr7	-	HAVANA	44816574	Atf5_p1
Atf6b	ENSMUST00000015605.14	chr17	+	HAVANA	34647146	Atf6b_p1
Atf6b	ENSMUST00000174614.7	chr17	+	HAVANA	34647201	Atf6b_p1
Atf6b	ENSMUST00000174519.1	chr17	+	HAVANA	34647201	Atf6b_p1
Atf6b	ENSMUST00000173984.1	chr17	+	HAVANA	34647211	Atf6b_p1
Bach1	ENSMUST00000026703.5	chr16	+	HAVANA	87698945	Bach1_p1
Bach1	ENSMUST00000151046.1	chr16	+	HAVANA	87698965	Bach1_p1
Bach1	ENSMUST00000156958.1	chr16	+	HAVANA	87699004	Bach1_p1
Baz2b	ENSMUST00000112550.7	chr2	-	HAVANA	60125697	Baz2b_p1
Baz2b	ENSMUST00000137480.7	chr2	-	HAVANA	60125740	Baz2b_p1
Baz2b	ENSMUST00000153711.1	chr2	-	HAVANA	60125592	Baz2b_p1
Baz2b	ENSMUST00000144893.1	chr2	-	HAVANA	60209839	Baz2b_p2
Baz2b	ENSMUST00000151756.1	chr2	-	HAVANA	60209801	Baz2b_p2
Baz2b	ENSMUST00000138089.1	chr2	-	HAVANA	60209159	Baz2b_p3
Baz2b	ENSMUST00000134908.1	chr2	-	HAVANA	60209748	Baz2b_p2
Bbx	ENSMUST00000138166.7	chr16	-	HAVANA	50432390	Bbx_p1
Bbx	ENSMUST00000066037.12	chr16	-	HAVANA	50432340	Bbx_p1
Bbx	ENSMUST00000089404.9	chr16	-	HAVANA	50432389	Bbx_p1
Bbx	ENSMUST00000089399.10	chr16	-	HAVANA	50432374	Bbx_p1
Bbx	ENSMUST00000114477.7	chr16	-	HAVANA	50432389	Bbx_p1
Bbx	ENSMUST00000131695.7	chr16	-	HAVANA	50429912	Bbx_p2
Bbx	ENSMUST00000142818.1	chr16	-	HAVANA	50432309	Bbx_p1
Bbx	ENSMUST00000130210.1	chr16	-	HAVANA	50432347	Bbx_p1
Bclaf1	ENSMUST00000092678.9	chr10	+	ENSEMBL	20312469	Bclaf1_p1
Bclaf1	ENSMUST00000186100.6	chr10	+	HAVANA	20312472	Bclaf1_p1
Bclaf1	ENSMUST00000043881.11	chr10	+	HAVANA	20312484	Bclaf1_p1
Bclaf1	ENSMUST00000187338.6	chr10	+	HAVANA	20312528	Bclaf1_p1
Bclaf1	ENSMUST00000190156.6	chr10	+	HAVANA	20312529	Bclaf1_p1
Bclaf1	ENSMUST00000216560.1	chr10	+	HAVANA	20312532	Bclaf1_p1
Bclaf1	ENSMUST00000185800.6	chr10	+	HAVANA	20312537	Bclaf1_p1
Bcor	ENSMUST00000115513.8	chrX	-	HAVANA	12080553	Bcor_p1
Bcor	ENSMUST00000115512.8	chrX	-	HAVANA	12080553	Bcor_p1
Bcor	ENSMUST00000065143.13	chrX	-	HAVANA	12080553	Bcor_p1
Bcor	ENSMUST00000124033.7	chrX	-	HAVANA	12080553	Bcor_p1
Bcor	ENSMUST00000043441.12	chrX	-	HAVANA	12160355	Bcor_p2
Bcor	ENSMUST00000145872.7	chrX	-	HAVANA	12128400	Bcor_p3
Bcor	ENSMUST00000123004.1	chrX	-	HAVANA	12128350	Bcor_p3
Bcor	ENSMUST00000209776.1	chrX	-	HAVANA	12160346	Bcor_p2
Bcorl1	ENSMUST00000136348.7	chrX	+	HAVANA	48341358	Bcorl1_p1
Bcorl1	ENSMUST00000156703.1	chrX	+	HAVANA	48342061	Bcorl1_p2
Bcorl1	ENSMUST00000037596.12	chrX	+	HAVANA	48343770	Bcorl1_p3
Bhlhe40	ENSMUST00000032194.10	chr6	+	HAVANA	108660629	Bhlhe40_p1
Bhlhe40	ENSMUST00000166346.1	chr6	+	HAVANA	108660799	Bhlhe40_p1
Bhlhe40	ENSMUST00000163617.1	chr6	+	HAVANA	108660874	Bhlhe40_p1
Blzf1	ENSMUST00000027866.10	chr1	-	HAVANA	164307484	Blzf1_p1
Blzf1	ENSMUST00000120447.7	chr1	-	HAVANA	164307489	Blzf1_p1
Blzf1	ENSMUST00000086032.3	chr1	-	HAVANA	164307489	Blzf1_p1
Blzf1	ENSMUST00000124007.1	chr1	-	HAVANA	164307272	Blzf1_p1
Blzf1	ENSMUST00000148884.1	chr1	-	HAVANA	164307471	Blzf1_p1
Bnc2	ENSMUST00000102820.8	chr4	-	HAVANA	84675034	Bnc2_p1
Bnc2	ENSMUST00000107198.8	chr4	-	HAVANA	84675067	Bnc2_p1
Bnc2	ENSMUST00000176612.7	chr4	-	HAVANA	84675275	Bnc2_p1
Bnc2	ENSMUST00000176691.7	chr4	-	HAVANA	84675086	Bnc2_p1
Bnc2	ENSMUST00000175800.7	chr4	-	HAVANA	84674996	Bnc2_p1
Bnc2	ENSMUST00000176418.7	chr4	-	HAVANA	84674996	Bnc2_p1
Bnc2	ENSMUST00000176947.7	chr4	-	HAVANA	84675027	Bnc2_p1
Bnc2	ENSMUST00000175969.7	chr4	-	HAVANA	84674997	Bnc2_p1
Bnc2	ENSMUST00000123276.7	chr4	-	HAVANA	84674999	Bnc2_p1
Bnc2	ENSMUST00000176346.7	chr4	-	HAVANA	84674997	Bnc2_p1
Bnc2	ENSMUST00000175756.7	chr4	-	HAVANA	84675078	Bnc2_p1
Bnc2	ENSMUST00000176370.1	chr4	-	HAVANA	84674999	Bnc2_p1
Brd4	ENSMUST00000003726.15	chr17	-	HAVANA	32284097	Brd4_p1
Brd4	ENSMUST00000121285.7	chr17	-	HAVANA	32284109	Brd4_p1
Brd4	ENSMUST00000120276.8	chr17	-	HAVANA	32284109	Brd4_p1
Brd4	ENSMUST00000237692.1	chr17	-	HAVANA	32284133	Brd4_p1
Brd4	ENSMUST00000127893.7	chr17	-	HAVANA	32284722	Brd4_p2
Brd4	ENSMUST00000125899.1	chr17	-	HAVANA	32284677	Brd4_p2
Brd4	ENSMUST00000235598.1	chr17	-	HAVANA	32284109	Brd4_p1
Brd4	ENSMUST00000230982.1	chr17	-	HAVANA	32284090	Brd4_p1
Capn15	ENSMUST00000212735.1	chr17	-	HAVANA	25985706	Capn15_p1
Capn15	ENSMUST00000212789.1	chr17	-	HAVANA	25985680	Capn15_p1
Capn15	ENSMUST00000212520.1	chr17	-	HAVANA	25985796	Capn15_p1
Capn15	ENSMUST00000212099.1	chr17	-	HAVANA	25985680	Capn15_p1
Capn15	ENSMUST00000041641.8	chr17	-	ENSEMBL	25985680	Capn15_p1
Capn15	ENSMUST00000211917.1	chr17	-	HAVANA	25985796	Capn15_p1
Cbfb	ENSMUST00000052209.8	chr8	+	HAVANA	105170674	Cbfb_p1
Cbfb	ENSMUST00000109392.8	chr8	+	HAVANA	105170689	Cbfb_p1
Cbfb	ENSMUST00000109395.7	chr8	+	HAVANA	105170744	Cbfb_p1
Cbfb	ENSMUST00000109394.2	chr8	+	HAVANA	105170945	Cbfb_p1
Cbfb	ENSMUST00000186070.1	chr8	+	HAVANA	105171109	Cbfb_p1
Cbfb	ENSMUST00000190915.6	chr8	+	HAVANA	105171492	Cbfb_p2
Cbfb	ENSMUST00000187323.1	chr8	+	HAVANA	105171564	Cbfb_p2
Cc2d1a	ENSMUST00000117424.8	chr8	-	HAVANA	84147865	Cc2d1a_p1
Cc2d1a	ENSMUST00000040383.8	chr8	-	HAVANA	84147936	Cc2d1a_p1
Cc2d1a	ENSMUST00000126364.1	chr8	-	HAVANA	84147897	Cc2d1a_p1
Cdc5l	ENSMUST00000024727.9	chr17	-	HAVANA	45433737	Cdc5l_p1
Cdc5l	ENSMUST00000232910.1	chr17	-	HAVANA	45433541	Cdc5l_p1
Cdip1	ENSMUST00000004173.11	chr16	-	HAVANA	4789990	Cdip1_p1
Cdip1	ENSMUST00000118703.7	chr16	-	HAVANA	4790292	Cdip1_p1
Cdip1	ENSMUST00000117713.7	chr16	-	HAVANA	4789930	Cdip1_p1
Cdip1	ENSMUST00000152667.1	chr16	-	HAVANA	4790266	Cdip1_p1
Cdip1	ENSMUST00000229452.1	chr16	-	HAVANA	4789935	Cdip1_p1
Cebpg	ENSMUST00000130491.2	chr7	-	HAVANA	35056573	Cebpg_p1
Cebpg	ENSMUST00000070191.9	chr7	-	HAVANA	35055940	Cebpg_p2
Cebpg	ENSMUST00000206505.1	chr7	-	HAVANA	35055983	Cebpg_p2
Cebpz	ENSMUST00000024885.9	chr17	-	HAVANA	78937066	Cebpz_p1
Cebpz	ENSMUST00000233484.1	chr17	-	HAVANA	78937041	Cebpz_p1
Cebpz	ENSMUST00000232899.1	chr17	-	HAVANA	78937037	Cebpz_p1
Cenpa	ENSMUST00000144742.5	chr5	+	HAVANA	30666777	Cenpa_p1
Cenpa	ENSMUST00000133316.7	chr5	+	HAVANA	30666897	Cenpa_p1
Cenpa	ENSMUST00000134846.7	chr5	+	HAVANA	30666912	Cenpa_p1
Cenpa	ENSMUST00000150810.7	chr5	+	HAVANA	30666935	Cenpa_p1
Cenpa	ENSMUST00000149759.1	chr5	+	HAVANA	30666943	Cenpa_p1
Cenpa	ENSMUST00000199320.4	chr5	+	HAVANA	30666957	Cenpa_p1
Cenpa	ENSMUST00000197962.1	chr5	+	HAVANA	30666960	Cenpa_p1
Cenpa	ENSMUST00000031073.9	chr5	+	HAVANA	30666974	Cenpa_p1
Cenpa	ENSMUST00000199617.1	chr5	+	HAVANA	30666998	Cenpa_p1
Cenps	ENSMUST00000105696.7	chr4	-	HAVANA	149137548	Cenps_p1
Cenps	ENSMUST00000030813.9	chr4	-	HAVANA	149137629	Cenps_p1
Cenps	ENSMUST00000177408.1	chr4	-	HAVANA	149137569	Cenps_p1
Cenps	ENSMUST00000176124.7	chr4	-	HAVANA	149137565	Cenps_p1
Cenps	ENSMUST00000105695.1	chr4	-	HAVANA	149137577	Cenps_p1
Cenpt	ENSMUST00000212357.1	chr8	-	HAVANA	105851992	Cenpt_p1
Cenpt	ENSMUST00000212431.1	chr8	-	HAVANA	105852001	Cenpt_p1
Cenpt	ENSMUST00000040776.5	chr8	-	HAVANA	105852054	Cenpt_p1
Cenpt	ENSMUST00000212625.1	chr8	-	HAVANA	105851995	Cenpt_p1
Cenpt	ENSMUST00000212873.1	chr8	-	HAVANA	105851969	Cenpt_p1
Cenpt	ENSMUST00000212204.1	chr8	-	HAVANA	105851981	Cenpt_p1
Cenpt	ENSMUST00000212839.1	chr8	-	HAVANA	105851986	Cenpt_p1
Cenpt	ENSMUST00000212797.1	chr8	-	HAVANA	105853278	Cenpt_p2
Cenpt	ENSMUST00000212552.1	chr8	-	HAVANA	105852008	Cenpt_p1
Chd8	ENSMUST00000200169.5	chr14	-	HAVANA	52257780	Chd8_p1
Chd8	ENSMUST00000199135.1	chr14	-	HAVANA	52257723	Chd8_p1
Cic	ENSMUST00000169266.7	chr7	+	HAVANA	25267704	Cic_p1
Cic	ENSMUST00000169392.1	chr7	+	HAVANA	25268387	Cic_p2
Cic	ENSMUST00000163819.1	chr7	+	HAVANA	25283217	Cic_p3
Cnbp	ENSMUST00000204653.2	chr6	-	HAVANA	87851106	Cnbp_p1
Cnbp	ENSMUST00000032138.14	chr6	-	ENSEMBL	87851106	Cnbp_p1
Cnbp	ENSMUST00000204890.2	chr6	-	HAVANA	87851030	Cnbp_p1
Cnbp	ENSMUST00000113619.7	chr6	-	HAVANA	87851080	Cnbp_p1
Cnbp	ENSMUST00000113617.2	chr6	-	HAVANA	87851060	Cnbp_p1
Cnbp	ENSMUST00000141961.3	chr6	-	HAVANA	87851027	Cnbp_p1
Cnbp	ENSMUST00000204596.1	chr6	-	HAVANA	87851022	Cnbp_p1
Cnbp	ENSMUST00000134851.2	chr6	-	HAVANA	87851059	Cnbp_p1
Cpeb1	ENSMUST00000098331.9	chr7	-	HAVANA	81454758	Cpeb1_p1
Cpeb1	ENSMUST00000130310.7	chr7	-	HAVANA	81436377	Cpeb1_p2
Cpeb1	ENSMUST00000178892.2	chr7	-	HAVANA	81454675	Cpeb1_p1
Cpeb1	ENSMUST00000153419.2	chr7	-	HAVANA	81372441	Cpeb1_p3
Cpeb1	ENSMUST00000135177.7	chr7	-	HAVANA	81455465	Cpeb1_p4
Cpeb1	ENSMUST00000151661.1	chr7	-	HAVANA	81372485	Cpeb1_p3
Cpeb1	ENSMUST00000124937.1	chr7	-	HAVANA	81455392	Cpeb1_p4
Creb1	ENSMUST00000185594.6	chr1	+	HAVANA	64532645	Creb1_p1
Creb1	ENSMUST00000171164.7	chr1	+	HAVANA	64532797	Creb1_p1
Creb1	ENSMUST00000188855.6	chr1	+	HAVANA	64532804	Creb1_p1
Creb1	ENSMUST00000187811.6	chr1	+	HAVANA	64532809	Creb1_p1
Creb1	ENSMUST00000049932.11	chr1	+	HAVANA	64532809	Creb1_p1
Creb1	ENSMUST00000087366.10	chr1	+	HAVANA	64532819	Creb1_p1
Creb1	ENSMUST00000186335.6	chr1	+	HAVANA	64532832	Creb1_p1
Creb1	ENSMUST00000190876.6	chr1	+	HAVANA	64532859	Creb1_p1
Creb1	ENSMUST00000190348.1	chr1	+	HAVANA	64532894	Creb1_p1
Creb3	ENSMUST00000102944.10	chr4	+	HAVANA	43562332	Creb3_p1
Creb3	ENSMUST00000167751.1	chr4	+	ENSEMBL	43562813	Creb3_p2
Creb3	ENSMUST00000132631.1	chr4	+	HAVANA	43562947	Creb3_p2
Crebrf	ENSMUST00000062519.13	chr17	+	HAVANA	26715650	Crebrf_p1
Crebrf	ENSMUST00000144221.1	chr17	+	HAVANA	26715655	Crebrf_p1
Crebrf	ENSMUST00000142539.7	chr17	+	HAVANA	26715710	Crebrf_p1
Crebrf	ENSMUST00000151681.1	chr17	+	HAVANA	26715724	Crebrf_p1
Crebzf	ENSMUST00000061767.4	chr7	+	HAVANA	90442729	Crebzf_p1
Crebzf	ENSMUST00000107206.2	chr7	+	HAVANA	90443669	Crebzf_p2
Crebzf	ENSMUST00000126041.1	chr7	+	HAVANA	90443670	Crebzf_p2
Crebzf	ENSMUST00000143408.2	chr7	+	HAVANA	90443678	Crebzf_p2
Crebzf	ENSMUST00000107205.2	chr7	+	HAVANA	90443755	Crebzf_p2
Crebzf	ENSMUST00000208379.1	chr7	+	HAVANA	90443879	Crebzf_p2
Crebzf	ENSMUST00000207252.1	chr7	+	HAVANA	90443887	Crebzf_p2
Crebzf	ENSMUST00000209102.1	chr7	+	HAVANA	90444183	Crebzf_p3
Crxos	ENSMUST00000125993.7	chr7	+	HAVANA	15882617	Crxos_p1
Crxos	ENSMUST00000130566.1	chr7	+	HAVANA	15882653	Crxos_p1
Crxos	ENSMUST00000098801.8	chr7	+	HAVANA	15896124	Crxos_p2
Crxos	ENSMUST00000150050.2	chr7	+	HAVANA	15896171	Crxos_p2
Crxos	ENSMUST00000173808.1	chr7	+	HAVANA	15897406	Crxos_p3
Crxos	ENSMUST00000171280.2	chr7	+	HAVANA	15901646	Crxos_p4
Csde1	ENSMUST00000029446.12	chr3	+	HAVANA	103020426	Csde1_p1
Csde1	ENSMUST00000198180.4	chr3	+	HAVANA	103020607	Csde1_p1
Csde1	ENSMUST00000197827.4	chr3	+	HAVANA	103020612	Csde1_p1
Csde1	ENSMUST00000199240.4	chr3	+	HAVANA	103020613	Csde1_p1
Csde1	ENSMUST00000199420.4	chr3	+	HAVANA	103020613	Csde1_p1
Csde1	ENSMUST00000199571.4	chr3	+	HAVANA	103020620	Csde1_p1
Csde1	ENSMUST00000197488.4	chr3	+	HAVANA	103020664	Csde1_p1
Csrnp1	ENSMUST00000035101.8	chr9	-	HAVANA	119984443	Csrnp1_p1
Csrnp1	ENSMUST00000214058.1	chr9	-	HAVANA	119983023	Csrnp1_p2
Csrnp1	ENSMUST00000213936.1	chr9	-	HAVANA	119984658	Csrnp1_p1
Csrnp1	ENSMUST00000216929.1	chr9	-	HAVANA	119983779	Csrnp1_p3
Ctcf	ENSMUST00000132679.7	chr8	+	HAVANA	105636568	Ctcf_p1
Ctcf	ENSMUST00000005841.15	chr8	+	HAVANA	105636579	Ctcf_p1
Ctcf	ENSMUST00000128510.7	chr8	+	HAVANA	105636935	Ctcf_p1
Ctcf	ENSMUST00000129388.1	chr8	+	HAVANA	105637066	Ctcf_p1
Dcp1a	ENSMUST00000224453.1	chr14	+	HAVANA	30479535	Dcp1a_p1
Dcp1a	ENSMUST00000225196.1	chr14	+	HAVANA	30479612	Dcp1a_p1
Dcp1a	ENSMUST00000022535.8	chr14	+	HAVANA	30479612	Dcp1a_p1
Dcp1a	ENSMUST00000225518.1	chr14	+	HAVANA	30479635	Dcp1a_p1
Dcp1a	ENSMUST00000223658.1	chr14	+	HAVANA	30479677	Dcp1a_p1
Dcp1a	ENSMUST00000225286.1	chr14	+	HAVANA	30479679	Dcp1a_p1
Ddit3	ENSMUST00000026475.14	chr10	+	HAVANA	127290774	Ddit3_p1
Ddit3	ENSMUST00000139091.1	chr10	+	HAVANA	127290793	Ddit3_p1
Ddit3	ENSMUST00000134686.1	chr10	+	HAVANA	127290794	Ddit3_p1
Ddit3	ENSMUST00000230446.1	chr10	+	HAVANA	127290829	Ddit3_p1
Dmrt1	ENSMUST00000025755.10	chr19	+	HAVANA	25505618	Dmrt1_p1
Dmrt1	ENSMUST00000087525.4	chr19	+	HAVANA	25505706	Dmrt1_p1
Dmrt1	ENSMUST00000160814.1	chr19	+	HAVANA	25505707	Dmrt1_p1
Dmtf1	ENSMUST00000071921.12	chr5	-	HAVANA	9161776	Dmtf1_p1
Dmtf1	ENSMUST00000184159.7	chr5	-	HAVANA	9161719	Dmtf1_p1
Dmtf1	ENSMUST00000095017.10	chr5	-	HAVANA	9161749	Dmtf1_p1
Dmtf1	ENSMUST00000184120.7	chr5	-	HAVANA	9161752	Dmtf1_p1
Dmtf1	ENSMUST00000184888.7	chr5	-	HAVANA	9161759	Dmtf1_p1
Dmtf1	ENSMUST00000184620.7	chr5	-	HAVANA	9161743	Dmtf1_p1
Dmtf1	ENSMUST00000183448.7	chr5	-	HAVANA	9161671	Dmtf1_p1
Dmtf1	ENSMUST00000183973.7	chr5	-	HAVANA	9161701	Dmtf1_p1
Dmtf1	ENSMUST00000184903.7	chr5	-	HAVANA	9161743	Dmtf1_p1
Dmtf1	ENSMUST00000184947.7	chr5	-	HAVANA	9161737	Dmtf1_p1
Dmtf1	ENSMUST00000184372.7	chr5	-	HAVANA	9161716	Dmtf1_p1
Dmtf1	ENSMUST00000183792.7	chr5	-	HAVANA	9161734	Dmtf1_p1
Dmtf1	ENSMUST00000185193.7	chr5	-	HAVANA	9161749	Dmtf1_p1
Dnajc2	ENSMUST00000030771.11	chr5	-	HAVANA	21785251	Dnajc2_p1
Dnajc2	ENSMUST00000115193.7	chr5	-	HAVANA	21785184	Dnajc2_p1
Dnajc2	ENSMUST00000132962.7	chr5	-	HAVANA	21785170	Dnajc2_p1
Dnajc2	ENSMUST00000115195.7	chr5	-	HAVANA	21785216	Dnajc2_p1
Dnajc2	ENSMUST00000147987.1	chr5	-	HAVANA	21785154	Dnajc2_p1
Dnajc2	ENSMUST00000115192.1	chr5	-	HAVANA	21785185	Dnajc2_p1
Dnmt1	ENSMUST00000178110.2	chr9	-	HAVANA	20952623	Dnmt1_p1
Dnmt1	ENSMUST00000004202.16	chr9	-	HAVANA	20952979	Dnmt1_p1
Dnmt1	ENSMUST00000216540.1	chr9	-	HAVANA	20952605	Dnmt1_p1
Dnmt1	ENSMUST00000215545.1	chr9	-	HAVANA	20952845	Dnmt1_p1
E2f1	ENSMUST00000103145.10	chr2	-	HAVANA	154569892	E2f1_p1
E2f1	ENSMUST00000000894.5	chr2	-	HAVANA	154569720	E2f1_p1
E2f3	ENSMUST00000221536.1	chr13	-	HAVANA	29984391	E2f3_p1
E2f3	ENSMUST00000222730.1	chr13	-	HAVANA	29984391	E2f3_p1
E2f3	ENSMUST00000102948.10	chr13	-	HAVANA	29986063	E2f3_p2
E2f3	ENSMUST00000146092.2	chr13	-	HAVANA	29984241	E2f3_p1
E2f4	ENSMUST00000015003.9	chr8	+	HAVANA	105297663	E2f4_p1
E2f4	ENSMUST00000212037.1	chr8	+	HAVANA	105297717	E2f4_p1
E2f5	ENSMUST00000029069.12	chr3	+	HAVANA	14578641	E2f5_p1
E2f5	ENSMUST00000165922.2	chr3	+	ENSEMBL	14578671	E2f5_p1
E2f6	ENSMUST00000220794.1	chr12	+	HAVANA	16810963	E2f6_p1
E2f6	ENSMUST00000220707.1	chr12	+	HAVANA	16810969	E2f6_p1
E2f6	ENSMUST00000020908.8	chr12	+	HAVANA	16810977	E2f6_p1
E2f6	ENSMUST00000221541.1	chr12	+	HAVANA	16811099	E2f6_p1
E2f6	ENSMUST00000221934.1	chr12	+	HAVANA	16811164	E2f6_p1
E2f8	ENSMUST00000058745.14	chr7	-	HAVANA	48881041	E2f8_p1
E2f8	ENSMUST00000119223.1	chr7	-	HAVANA	48881596	E2f8_p2
E2f8	ENSMUST00000136142.1	chr7	-	HAVANA	48881004	E2f8_p1
E4f1	ENSMUST00000227293.1	chr17	-	HAVANA	24455286	E4f1_p1
E4f1	ENSMUST00000056032.8	chr17	-	HAVANA	24455311	E4f1_p1
E4f1	ENSMUST00000226654.1	chr17	-	HAVANA	24470313	E4f1_p2
E4f1	ENSMUST00000226754.1	chr17	-	HAVANA	24455315	E4f1_p1
E4f1	ENSMUST00000226941.1	chr17	-	HAVANA	24455392	E4f1_p1
E4f1	ENSMUST00000226743.1	chr17	-	HAVANA	24470191	E4f1_p2
Eed	ENSMUST00000238981.1	chr7	-	ENSEMBL	89980976	Eed_p1
Eed	ENSMUST00000107234.2	chr7	-	HAVANA	89980983	Eed_p1
Eed	ENSMUST00000238792.1	chr7	-	HAVANA	89980702	Eed_p2
Eed	ENSMUST00000208977.1	chr7	-	HAVANA	89980976	Eed_p1
Eed	ENSMUST00000208643.1	chr7	-	HAVANA	89980461	Eed_p2
Eed	ENSMUST00000207568.1	chr7	-	HAVANA	89980555	Eed_p2
Eed	ENSMUST00000157001.1	chr7	-	HAVANA	89980559	Eed_p2
Elf1	ENSMUST00000040131.12	chr14	+	HAVANA	79481194	Elf1_p1
Elf1	ENSMUST00000110835.2	chr14	+	HAVANA	79515674	Elf1_p2
Elf1	ENSMUST00000227192.1	chr14	+	HAVANA	79515686	Elf1_p2
Elf1	ENSMUST00000227104.1	chr14	+	HAVANA	79515698	Elf1_p2
Elf2	ENSMUST00000194641.5	chr3	-	HAVANA	51340663	Elf2_p1
Elf2	ENSMUST00000062009.13	chr3	-	HAVANA	51340644	Elf2_p1
Elf2	ENSMUST00000091144.10	chr3	-	HAVANA	51277415	Elf2_p2
Elf2	ENSMUST00000108051.7	chr3	-	HAVANA	51277514	Elf2_p2
Elf2	ENSMUST00000108053.8	chr3	-	HAVANA	51277575	Elf2_p2
Elf2	ENSMUST00000195432.1	chr3	-	HAVANA	51277368	Elf2_p2
Elf2	ENSMUST00000183338.6	chr3	-	HAVANA	51340658	Elf2_p1
Elf2	ENSMUST00000184677.6	chr3	-	HAVANA	51277424	Elf2_p2
Elf2	ENSMUST00000194209.1	chr3	-	HAVANA	51340561	Elf2_p1
Elf2	ENSMUST00000156983.2	chr3	-	HAVANA	51277444	Elf2_p2
Elf3	ENSMUST00000003135.13	chr1	-	HAVANA	135258568	Elf3_p1
Elf3	ENSMUST00000185752.1	chr1	-	HAVANA	135258438	Elf3_p1
Elmsan1	ENSMUST00000046266.12	chr12	-	ENSEMBL	84218881	Elmsan1_p1
Elmsan1	ENSMUST00000110294.1	chr12	-	HAVANA	84194015	Elmsan1_p2
Elmsan1	ENSMUST00000220974.1	chr12	-	HAVANA	84218881	Elmsan1_p1
Eomes	ENSMUST00000111763.7	chr9	+	HAVANA	118478212	Eomes_p1
Eomes	ENSMUST00000035020.14	chr9	+	HAVANA	118478344	Eomes_p1
Eomes	ENSMUST00000150633.1	chr9	+	HAVANA	118478861	Eomes_p2
Erf	ENSMUST00000045847.14	chr7	-	HAVANA	25250761	Erf_p1
Erf	ENSMUST00000116343.2	chr7	-	HAVANA	25250730	Erf_p1
Esrrb	ENSMUST00000116402.9	chr12	+	HAVANA	86361117	Esrrb_p1
Esrrb	ENSMUST00000110203.7	chr12	+	HAVANA	86421644	Esrrb_p2
Esrrb	ENSMUST00000110204.8	chr12	+	HAVANA	86421644	Esrrb_p2
Esrrb	ENSMUST00000021680.11	chr12	+	HAVANA	86421883	Esrrb_p2
Esrrb	ENSMUST00000167891.1	chr12	+	HAVANA	86470117	Esrrb_p3
Esx1	ENSMUST00000113066.8	chrX	-	HAVANA	137120171	Esx1_p1
Esx1	ENSMUST00000074698.2	chrX	-	HAVANA	137120326	Esx1_p1
Esx1	ENSMUST00000155283.1	chrX	-	HAVANA	137122083	Esx1_p2
Ets2	ENSMUST00000023612.16	chr16	+	HAVANA	95702075	Ets2_p1
Ets2	ENSMUST00000233908.1	chr16	+	HAVANA	95702455	Ets2_p1
Ets2	ENSMUST00000233499.1	chr16	+	HAVANA	95702500	Ets2_p1
Etv4	ENSMUST00000164750.7	chr11	-	ENSEMBL	101785310	Etv4_p1
Etv4	ENSMUST00000107176.7	chr11	-	HAVANA	101785371	Etv4_p1
Etv4	ENSMUST00000017868.6	chr11	-	HAVANA	101785371	Etv4_p1
Etv4	ENSMUST00000129160.7	chr11	-	HAVANA	101784861	Etv4_p2
Etv4	ENSMUST00000131862.7	chr11	-	HAVANA	101785258	Etv4_p1
Etv4	ENSMUST00000129995.7	chr11	-	HAVANA	101784491	Etv4_p2
Etv4	ENSMUST00000140970.7	chr11	-	HAVANA	101785222	Etv4_p1
Etv4	ENSMUST00000131117.7	chr11	-	HAVANA	101784388	Etv4_p2
Etv4	ENSMUST00000149099.7	chr11	-	HAVANA	101785260	Etv4_p1
Etv4	ENSMUST00000137179.1	chr11	-	HAVANA	101785310	Etv4_p1
Etv4	ENSMUST00000154512.1	chr11	-	HAVANA	101784848	Etv4_p2
Etv5	ENSMUST00000079601.12	chr16	-	HAVANA	22439719	Etv5_p1
Etv5	ENSMUST00000165506.1	chr16	-	HAVANA	22439616	Etv5_p1
Etv5	ENSMUST00000170393.1	chr16	-	HAVANA	22439570	Etv5_p1
Etv6	ENSMUST00000081028.12	chr6	+	HAVANA	134035700	Etv6_p1
Etv6	ENSMUST00000111963.7	chr6	+	HAVANA	134035700	Etv6_p1
Etv6	ENSMUST00000164648.1	chr6	+	HAVANA	134035969	Etv6_p1
Fiz1	ENSMUST00000167804.8	chr7	-	HAVANA	5014253	Fiz1_p1
Fiz1	ENSMUST00000077385.14	chr7	-	HAVANA	5014678	Fiz1_p1
Fiz1	ENSMUST00000165320.2	chr7	-	HAVANA	5014697	Fiz1_p1
Fiz1	ENSMUST00000208944.1	chr7	-	HAVANA	5013238	Fiz1_p2
Fiz1	ENSMUST00000207030.1	chr7	-	HAVANA	5014269	Fiz1_p1
Fiz1	ENSMUST00000207691.1	chr7	-	HAVANA	5014653	Fiz1_p1
Fiz1	ENSMUST00000207946.1	chr7	-	HAVANA	5013497	Fiz1_p2
Fiz1	ENSMUST00000209060.1	chr7	-	HAVANA	5013644	Fiz1_p2
Fiz1	ENSMUST00000207412.1	chr7	-	HAVANA	5014673	Fiz1_p1
Foxa2	ENSMUST00000109964.7	chr2	-	HAVANA	148045948	Foxa2_p1
Foxa2	ENSMUST00000047315.9	chr2	-	HAVANA	148046969	Foxa2_p2
Foxa2	ENSMUST00000172928.1	chr2	-	HAVANA	148046896	Foxa2_p2
Foxa2	ENSMUST00000146242.1	chr2	-	HAVANA	148045464	Foxa2_p1
Foxh1	ENSMUST00000037824.5	chr15	-	HAVANA	76669948	Foxh1_p1
Foxh1	ENSMUST00000230207.1	chr15	-	HAVANA	76669802	Foxh1_p1
Foxi3	ENSMUST00000163089.1	chr6	+	HAVANA	70956531	Foxi3_p1
Foxi3	ENSMUST00000069634.5	chr6	+	ENSEMBL	70956606	Foxi3_p1
Foxm1	ENSMUST00000123988.7	chr6	+	HAVANA	128362967	Foxm1_p1
Foxm1	ENSMUST00000073316.12	chr6	+	HAVANA	128362967	Foxm1_p1
Foxn2	ENSMUST00000112238.8	chr17	+	HAVANA	88440711	Foxn2_p1
Foxn2	ENSMUST00000155640.1	chr17	+	HAVANA	88440735	Foxn2_p1
Foxn2	ENSMUST00000134107.1	chr17	+	HAVANA	88440758	Foxn2_p1
Foxn2	ENSMUST00000141052.1	chr17	+	HAVANA	88440775	Foxn2_p1
Foxn3	ENSMUST00000046859.11	chr12	-	HAVANA	99393797	Foxn3_p1
Foxn3	ENSMUST00000177451.7	chr12	-	HAVANA	99393072	Foxn3_p2
Foxn3	ENSMUST00000085108.7	chr12	-	ENSEMBL	99450074	Foxn3_p3
Foxn3	ENSMUST00000177269.1	chr12	-	HAVANA	99412605	Foxn3_p4
Foxn3	ENSMUST00000177287.1	chr12	-	HAVANA	99450097	Foxn3_p3
Foxn3	ENSMUST00000176928.2	chr12	-	HAVANA	99563508	Foxn3_p5
Foxn3	ENSMUST00000223484.1	chr12	-	HAVANA	99563536	Foxn3_p5
Foxn3	ENSMUST00000222918.1	chr12	-	HAVANA	99563582	Foxn3_p5
Foxn3	ENSMUST00000221283.1	chr12	-	HAVANA	99563572	Foxn3_p5
Foxo3	ENSMUST00000105502.7	chr10	-	HAVANA	42276752	Foxo3_p1
Foxo3	ENSMUST00000056974.3	chr10	-	HAVANA	42276742	Foxo3_p1
Foxo3	ENSMUST00000175881.7	chr10	-	HAVANA	42276696	Foxo3_p1
Foxo3	ENSMUST00000105501.1	chr10	-	HAVANA	42276755	Foxo3_p1
Foxo4	ENSMUST00000062000.5	chrX	+	HAVANA	101254528	Foxo4_p1
Foxo4	ENSMUST00000150558.1	chrX	+	HAVANA	101254567	Foxo4_p1
Foxo4	ENSMUST00000138437.2	chrX	+	HAVANA	101254821	Foxo4_p1
Foxp1	ENSMUST00000113326.8	chr6	-	HAVANA	99266515	Foxp1_p1
Foxp1	ENSMUST00000176565.7	chr6	-	HAVANA	99520997	Foxp1_p2
Foxp1	ENSMUST00000177437.7	chr6	-	HAVANA	99028258	Foxp1_p3
Foxp1	ENSMUST00000177229.7	chr6	-	HAVANA	99028259	Foxp1_p3
Foxp1	ENSMUST00000074346.11	chr6	-	HAVANA	99163018	Foxp1_p4
Foxp1	ENSMUST00000113328.8	chr6	-	HAVANA	99163018	Foxp1_p4
Foxp1	ENSMUST00000113324.8	chr6	-	HAVANA	99163018	Foxp1_p4
Foxp1	ENSMUST00000113329.9	chr6	-	HAVANA	99163018	Foxp1_p4
Foxp1	ENSMUST00000177230.7	chr6	-	HAVANA	99163018	Foxp1_p4
Foxp1	ENSMUST00000177307.7	chr6	-	HAVANA	99163018	Foxp1_p4
Foxp1	ENSMUST00000124058.7	chr6	-	HAVANA	99028313	Foxp1_p3
Foxp1	ENSMUST00000154163.8	chr6	-	HAVANA	99028942	Foxp1_p5
Foxp1	ENSMUST00000113321.6	chr6	-	HAVANA	99028266	Foxp1_p3
Foxp1	ENSMUST00000175670.1	chr6	-	HAVANA	99027991	Foxp1_p3
Foxp1	ENSMUST00000075832.10	chr6	-	HAVANA	99266515	Foxp1_p1
Foxp1	ENSMUST00000138754.8	chr6	-	HAVANA	99266532	Foxp1_p1
Foxp1	ENSMUST00000131967.7	chr6	-	HAVANA	99266532	Foxp1_p1
Foxp1	ENSMUST00000177227.7	chr6	-	HAVANA	99521162	Foxp1_p2
Foxp1	ENSMUST00000177235.7	chr6	-	HAVANA	99522647	Foxp1_p6
Foxp1	ENSMUST00000175838.1	chr6	-	HAVANA	99522721	Foxp1_p6
Foxp4	ENSMUST00000113265.7	chr17	-	HAVANA	47924645	Foxp4_p1
Foxp4	ENSMUST00000113263.7	chr17	-	HAVANA	47924400	Foxp4_p1
Foxp4	ENSMUST00000097311.8	chr17	-	HAVANA	47924435	Foxp4_p1
Foxp4	ENSMUST00000113262.1	chr17	-	HAVANA	47924476	Foxp4_p1
Foxp4	ENSMUST00000153752.1	chr17	-	HAVANA	47924426	Foxp4_p1
Ftx	ENSMUST00000130063.7	chrX	-	HAVANA	103623754	Ftx_p1
Ftx	ENSMUST00000236107.1	chrX	-	HAVANA	103616835	Ftx_p2
Ftx	ENSMUST00000156240.7	chrX	-	HAVANA	103616954	Ftx_p2
Ftx	ENSMUST00000237368.1	chrX	-	HAVANA	103623790	Ftx_p1
Ftx	ENSMUST00000145803.7	chrX	-	HAVANA	103616863	Ftx_p2
Ftx	ENSMUST00000156211.7	chrX	-	HAVANA	103623663	Ftx_p1
Ftx	ENSMUST00000236231.1	chrX	-	HAVANA	103616945	Ftx_p2
Ftx	ENSMUST00000238083.1	chrX	-	HAVANA	103622369	Ftx_p3
Ftx	ENSMUST00000237053.1	chrX	-	HAVANA	103623790	Ftx_p1
Ftx	ENSMUST00000125419.7	chrX	-	HAVANA	103623754	Ftx_p1
Ftx	ENSMUST00000123841.2	chrX	-	HAVANA	103622500	Ftx_p3
Gabpa	ENSMUST00000114184.7	chr16	+	HAVANA	84834925	Gabpa_p1
Gabpa	ENSMUST00000009120.7	chr16	+	HAVANA	84835124	Gabpa_p1
Gabpb1	ENSMUST00000110425.8	chr2	-	HAVANA	126675568	Gabpb1_p1
Gabpb1	ENSMUST00000110424.8	chr2	-	HAVANA	126675502	Gabpb1_p1
Gabpb1	ENSMUST00000103227.7	chr2	-	HAVANA	126675544	Gabpb1_p1
Gabpb1	ENSMUST00000039978.12	chr2	-	HAVANA	126676337	Gabpb1_p2
Gabpb1	ENSMUST00000103226.9	chr2	-	HAVANA	126675486	Gabpb1_p1
Gabpb1	ENSMUST00000089745.10	chr2	-	HAVANA	126675592	Gabpb1_p1
Gabpb1	ENSMUST00000130263.1	chr2	-	HAVANA	126675339	Gabpb1_p1
Gabpb1	ENSMUST00000124972.7	chr2	-	HAVANA	126675352	Gabpb1_p1
Gabpb2	ENSMUST00000107209.7	chr3	-	HAVANA	95217709	Gabpb2_p1
Gabpb2	ENSMUST00000136139.7	chr3	-	HAVANA	95217916	Gabpb2_p1
Gabpb2	ENSMUST00000070774.13	chr3	-	HAVANA	95217709	Gabpb2_p1
Gabpb2	ENSMUST00000155555.7	chr3	-	HAVANA	95217916	Gabpb2_p1
Gabpb2	ENSMUST00000138862.7	chr3	-	HAVANA	95217916	Gabpb2_p1
Gabpb2	ENSMUST00000107204.7	chr3	-	HAVANA	95217754	Gabpb2_p1
Gabpb2	ENSMUST00000145272.1	chr3	-	HAVANA	95217694	Gabpb2_p1
Gata1	ENSMUST00000033502.13	chrX	-	HAVANA	7967910	Gata1_p1
Gata1	ENSMUST00000125418.1	chrX	-	HAVANA	7978071	Gata1_p2
Gata1	ENSMUST00000128449.1	chrX	-	HAVANA	7964166	Gata1_p3
Gata2	ENSMUST00000170089.7	chr6	+	HAVANA	88193891	Gata2_p1
Gata2	ENSMUST00000203480.1	chr6	+	HAVANA	88198334	Gata2_p2
Gata2	ENSMUST00000015197.8	chr6	+	HAVANA	88198334	Gata2_p2
Gatad1	ENSMUST00000007559.14	chr5	-	HAVANA	3647934	Gatad1_p1
Gatad1	ENSMUST00000196304.1	chr5	-	HAVANA	3657185	Gatad1_p2
Gatad1	ENSMUST00000119783.1	chr5	-	HAVANA	3647806	Gatad1_p1
Gbx2	ENSMUST00000036954.8	chr1	-	HAVANA	89931179	Gbx2_p1
Gbx2	ENSMUST00000187633.1	chr1	-	HAVANA	89929185	Gbx2_p2
Gli2	ENSMUST00000062483.14	chr1	-	HAVANA	119053619	Gli2_p1
Gli2	ENSMUST00000161301.7	chr1	-	HAVANA	119053339	Gli2_p1
Gli2	ENSMUST00000162552.7	chr1	-	HAVANA	119053339	Gli2_p1
Gli2	ENSMUST00000161056.7	chr1	-	HAVANA	119053339	Gli2_p1
Gli2	ENSMUST00000160991.7	chr1	-	HAVANA	119053339	Gli2_p1
Gli2	ENSMUST00000159839.7	chr1	-	HAVANA	119053339	Gli2_p1
Gli2	ENSMUST00000161451.7	chr1	-	HAVANA	119053339	Gli2_p1
Gli2	ENSMUST00000162607.1	chr1	-	HAVANA	119053339	Gli2_p1
Gli3	ENSMUST00000130065.7	chr13	+	HAVANA	15463235	Gli3_p1
Gli3	ENSMUST00000141194.7	chr13	+	HAVANA	15463251	Gli3_p1
Gli3	ENSMUST00000130535.1	chr13	+	HAVANA	15463723	Gli3_p2
Gli3	ENSMUST00000110510.3	chr13	+	HAVANA	15463980	Gli3_p2
Gm14326	ENSMUST00000108932.7	chr2	-	HAVANA	177957288	Gm14326_p1
Gm14326	ENSMUST00000108930.8	chr2	-	HAVANA	177957297	Gm14326_p1
Gm14326	ENSMUST00000108928.1	chr2	-	HAVANA	177957239	Gm14326_p1
Gm14403	ENSMUST00000142549.1	chr2	+	HAVANA	177498215	Gm14403_p1
Gm14403	ENSMUST00000108947.2	chr2	+	HAVANA	177498315	Gm14403_p1
Gm20939	ENSMUST00000234071.1	chr17	+	HAVANA	94864918	Gm20939_p1
Gm20939	ENSMUST00000234295.1	chr17	+	HAVANA	94864918	Gm20939_p1
Gm35315	ENSMUST00000210052.1	chr5	-	HAVANA	110094420	Gm35315_p1
Gm35315	ENSMUST00000211397.1	chr5	-	HAVANA	110094401	Gm35315_p1
Gm45871	ENSMUST00000211710.1	chr18	+	HAVANA	90579777	Gm45871_p1
Gm45871	ENSMUST00000209969.2	chr18	+	HAVANA	90579796	Gm45871_p1
Gm45871	ENSMUST00000209821.1	chr18	+	HAVANA	90579825	Gm45871_p1
Gm49345	ENSMUST00000224814.1	chr13	-	HAVANA	67637769	Gm49345_p1
Gm49345	ENSMUST00000225627.1	chr13	-	HAVANA	67637753	Gm49345_p1
Gm49359	ENSMUST00000221747.1	chr13	-	HAVANA	62466832	Gm49359_p1
Gm49359	ENSMUST00000223247.1	chr13	-	HAVANA	62466806	Gm49359_p1
Gm49359	ENSMUST00000221951.1	chr13	-	HAVANA	62466793	Gm49359_p1
Gm6871	ENSMUST00000073410.11	chr7	-	HAVANA	41560829	Gm6871_p1
Gm6871	ENSMUST00000164677.1	chr7	-	HAVANA	41560795	Gm6871_p1
Gm9785	ENSMUST00000144563.1	chrX	-	HAVANA	103525908	Gm9785_p1
Gm9785	ENSMUST00000062642.2	chrX	-	HAVANA	103526330	Gm9785_p1
Gmeb2	ENSMUST00000049032.12	chr2	-	HAVANA	181288035	Gmeb2_p1
Gmeb2	ENSMUST00000130475.7	chr2	-	HAVANA	181287074	Gmeb2_p2
Gmeb2	ENSMUST00000141003.1	chr2	-	HAVANA	181288016	Gmeb2_p1
Gmeb2	ENSMUST00000147665.1	chr2	-	HAVANA	181288031	Gmeb2_p1
Gpbp1	ENSMUST00000047627.13	chr13	-	HAVANA	111490111	Gpbp1_p1
Gpbp1	ENSMUST00000091236.10	chr13	-	HAVANA	111490028	Gpbp1_p1
Gpbp1l1	ENSMUST00000030460.14	chr4	+	HAVANA	116557658	Gpbp1l1_p1
Gpbp1l1	ENSMUST00000106475.1	chr4	+	HAVANA	116558079	Gpbp1l1_p1
Grhl2	ENSMUST00000161405.7	chr15	+	HAVANA	37233036	Grhl2_p1
Grhl2	ENSMUST00000022895.14	chr15	+	HAVANA	37233036	Grhl2_p1
Grhl2	ENSMUST00000161532.1	chr15	+	HAVANA	37233058	Grhl2_p1
Gtf2i	ENSMUST00000059042.13	chr5	-	HAVANA	134314760	Gtf2i_p1
Gtf2i	ENSMUST00000111261.10	chr5	-	ENSEMBL	134314746	Gtf2i_p1
Gtf2i	ENSMUST00000082057.9	chr5	-	ENSEMBL	134314746	Gtf2i_p1
Gtf2i	ENSMUST00000173341.7	chr5	-	HAVANA	134314720	Gtf2i_p1
Gtf2i	ENSMUST00000172715.7	chr5	-	HAVANA	134314682	Gtf2i_p1
Gtf2i	ENSMUST00000174354.7	chr5	-	HAVANA	134314693	Gtf2i_p1
Gtf2i	ENSMUST00000174155.7	chr5	-	HAVANA	134314693	Gtf2i_p1
Gtf2i	ENSMUST00000174513.7	chr5	-	HAVANA	134314693	Gtf2i_p1
Gtf2i	ENSMUST00000174772.7	chr5	-	HAVANA	134314693	Gtf2i_p1
Gtf2i	ENSMUST00000174867.7	chr5	-	HAVANA	134314378	Gtf2i_p1
Gtf2i	ENSMUST00000173504.7	chr5	-	HAVANA	134314676	Gtf2i_p1
Gtf2i	ENSMUST00000173263.4	chr5	-	HAVANA	134314727	Gtf2i_p1
Gtf2ird1	ENSMUST00000111244.4	chr5	-	HAVANA	134456256	Gtf2ird1_p1
Gtf2ird1	ENSMUST00000171794.8	chr5	-	HAVANA	134456716	Gtf2ird1_p2
Gtf2ird1	ENSMUST00000073161.11	chr5	-	HAVANA	134456688	Gtf2ird1_p2
Gtf2ird1	ENSMUST00000167084.8	chr5	-	ENSEMBL	134456716	Gtf2ird1_p2
Gtf2ird1	ENSMUST00000202280.3	chr5	-	HAVANA	134456576	Gtf2ird1_p2
Gtf2ird1	ENSMUST00000200944.3	chr5	-	HAVANA	134456576	Gtf2ird1_p2
Gtf2ird1	ENSMUST00000100654.9	chr5	-	HAVANA	134456584	Gtf2ird1_p2
Gtf2ird1	ENSMUST00000111245.8	chr5	-	HAVANA	134456589	Gtf2ird1_p2
Gtf2ird1	ENSMUST00000074114.11	chr5	-	HAVANA	134456576	Gtf2ird1_p2
Gtf2ird1	ENSMUST00000202554.3	chr5	-	HAVANA	134456589	Gtf2ird1_p2
Gtf2ird1	ENSMUST00000100652.9	chr5	-	HAVANA	134456692	Gtf2ird1_p2
Gtf2ird1	ENSMUST00000100650.9	chr5	-	HAVANA	134456586	Gtf2ird1_p2
Gtf2ird1	ENSMUST00000202335.3	chr5	-	HAVANA	134456277	Gtf2ird1_p1
Gtf2ird1	ENSMUST00000202414.3	chr5	-	HAVANA	134456679	Gtf2ird1_p2
Gtf2ird1	ENSMUST00000202763.1	chr5	-	HAVANA	134456674	Gtf2ird1_p2
Gtf2ird1	ENSMUST00000201647.1	chr5	-	HAVANA	134455951	Gtf2ird1_p1
Gtf3a	ENSMUST00000146511.7	chr5	+	HAVANA	146948657	Gtf3a_p1
Gtf3a	ENSMUST00000133682.7	chr5	+	HAVANA	146948698	Gtf3a_p1
Gtf3a	ENSMUST00000132102.1	chr5	+	HAVANA	146948705	Gtf3a_p1
Gzf1	ENSMUST00000028928.7	chr2	+	HAVANA	148681023	Gzf1_p1
Gzf1	ENSMUST00000131292.1	chr2	+	HAVANA	148681211	Gzf1_p1
Hbp1	ENSMUST00000172314.8	chr12	-	HAVANA	31950535	Hbp1_p1
Hbp1	ENSMUST00000167458.8	chr12	-	HAVANA	31950223	Hbp1_p1
Hbp1	ENSMUST00000175686.7	chr12	-	HAVANA	31949608	Hbp1_p2
Hbp1	ENSMUST00000176520.7	chr12	-	HAVANA	31950170	Hbp1_p1
Hbp1	ENSMUST00000176103.7	chr12	-	HAVANA	31950221	Hbp1_p1
Hbp1	ENSMUST00000176084.1	chr12	-	HAVANA	31950210	Hbp1_p1
Hbp1	ENSMUST00000175666.1	chr12	-	HAVANA	31950234	Hbp1_p1
Hes1	ENSMUST00000160592.2	chr16	+	HAVANA	30064384	Hes1_p1
Hes1	ENSMUST00000023171.7	chr16	+	HAVANA	30065340	Hes1_p2
Hes6	ENSMUST00000132188.7	chr1	-	HAVANA	91413208	Hes6_p1
Hes6	ENSMUST00000086851.1	chr1	-	HAVANA	91413222	Hes6_p1
Hes6	ENSMUST00000126136.7	chr1	-	HAVANA	91413222	Hes6_p1
Hes6	ENSMUST00000155752.1	chr1	-	HAVANA	91413208	Hes6_p1
Hes6	ENSMUST00000150520.1	chr1	-	HAVANA	91414038	Hes6_p2
Hesx1	ENSMUST00000224331.1	chr14	+	HAVANA	26994416	Hesx1_p1
Hesx1	ENSMUST00000035433.9	chr14	+	HAVANA	27000362	Hesx1_p2
Hic2	ENSMUST00000090190.13	chr16	+	HAVANA	17233572	Hic2_p1
Hic2	ENSMUST00000232082.1	chr16	+	HAVANA	17233664	Hic2_p1
Hif1a	ENSMUST00000110461.7	chr12	+	HAVANA	73901375	Hif1a_p1
Hif1a	ENSMUST00000110464.7	chr12	+	HAVANA	73907904	Hif1a_p2
Hif1a	ENSMUST00000021530.7	chr12	+	HAVANA	73907904	Hif1a_p2
Hinfp	ENSMUST00000216508.1	chr9	-	HAVANA	44305671	Hinfp_p1
Hinfp	ENSMUST00000034629.5	chr9	-	HAVANA	44305646	Hinfp_p1
Hinfp	ENSMUST00000214660.1	chr9	-	HAVANA	44305646	Hinfp_p1
Hinfp	ENSMUST00000217605.1	chr9	-	HAVANA	44305645	Hinfp_p1
Hmg20b	ENSMUST00000105323.7	chr10	-	HAVANA	81350480	Hmg20b_p1
Hmg20b	ENSMUST00000122993.7	chr10	-	HAVANA	81350191	Hmg20b_p1
Hmg20b	ENSMUST00000132313.1	chr10	-	HAVANA	81350369	Hmg20b_p1
Hmg20b	ENSMUST00000020454.10	chr10	-	HAVANA	81350424	Hmg20b_p1
Hmg20b	ENSMUST00000105324.8	chr10	-	HAVANA	81350426	Hmg20b_p1
Hmg20b	ENSMUST00000167481.7	chr10	-	ENSEMBL	81350327	Hmg20b_p1
Hmg20b	ENSMUST00000154609.2	chr10	-	HAVANA	81350443	Hmg20b_p1
Hmg20b	ENSMUST00000148839.7	chr10	-	HAVANA	81350319	Hmg20b_p1
Hmg20b	ENSMUST00000129482.1	chr10	-	HAVANA	81350317	Hmg20b_p1
Hmg20b	ENSMUST00000140160.1	chr10	-	HAVANA	81350444	Hmg20b_p1
Hmga1	ENSMUST00000118599.8	chr17	+	HAVANA	27556497	Hmga1_p1
Hmga1	ENSMUST00000232265.1	chr17	+	HAVANA	27556574	Hmga1_p1
Hmga1	ENSMUST00000232013.1	chr17	+	HAVANA	27556582	Hmga1_p1
Hmga1	ENSMUST00000114888.10	chr17	+	HAVANA	27556585	Hmga1_p1
Hmga1	ENSMUST00000231874.1	chr17	+	HAVANA	27556604	Hmga1_p1
Hmga1	ENSMUST00000119486.8	chr17	+	HAVANA	27556614	Hmga1_p1
Hmga1	ENSMUST00000231825.1	chr17	+	HAVANA	27556615	Hmga1_p1
Hmga1	ENSMUST00000231866.1	chr17	+	HAVANA	27556632	Hmga1_p1
Hmga1	ENSMUST00000231780.1	chr17	+	HAVANA	27556639	Hmga1_p1
Hmga1	ENSMUST00000232253.1	chr17	+	HAVANA	27556641	Hmga1_p1
Hmga1	ENSMUST00000232552.1	chr17	+	HAVANA	27556641	Hmga1_p1
Hmga1	ENSMUST00000117600.8	chr17	+	HAVANA	27556653	Hmga1_p1
Hmga1	ENSMUST00000117254.8	chr17	+	HAVANA	27556663	Hmga1_p1
Hmga1	ENSMUST00000231243.1	chr17	+	HAVANA	27556668	Hmga1_p1
Hmga1	ENSMUST00000231358.1	chr17	+	HAVANA	27556668	Hmga1_p1
Hmga1	ENSMUST00000118570.1	chr17	+	HAVANA	27556668	Hmga1_p1
Hmga1	ENSMUST00000231796.1	chr17	+	HAVANA	27556695	Hmga1_p1
Hmga2	ENSMUST00000072777.13	chr10	-	HAVANA	120476469	Hmga2_p1
Hmga2	ENSMUST00000159699.1	chr10	-	HAVANA	120476469	Hmga2_p1
Hmga2	ENSMUST00000159310.1	chr10	-	HAVANA	120476292	Hmga2_p1
Hmgb1	ENSMUST00000085546.12	chr5	-	HAVANA	149053040	Hmgb1_p1
Hmgb1	ENSMUST00000110505.7	chr5	-	HAVANA	149051300	Hmgb1_p2
Hmgb1	ENSMUST00000093196.10	chr5	-	HAVANA	149051616	Hmgb1_p2
Hmgb1	ENSMUST00000202133.3	chr5	-	HAVANA	149184489	Hmgb1_p3
Hmgb1	ENSMUST00000139443.7	chr5	-	HAVANA	149053011	Hmgb1_p1
Hmgb1	ENSMUST00000138553.7	chr5	-	HAVANA	149052377	Hmgb1_p4
Hmgb1	ENSMUST00000133667.1	chr5	-	HAVANA	149053016	Hmgb1_p1
Hmgb1	ENSMUST00000125605.1	chr5	-	HAVANA	149053513	Hmgb1_p5
Hmgb1	ENSMUST00000123645.1	chr5	-	HAVANA	149052981	Hmgb1_p1
Hmgb2	ENSMUST00000067925.7	chr8	+	HAVANA	57511907	Hmgb2_p1
Hmgb2	ENSMUST00000210871.1	chr8	+	HAVANA	57511974	Hmgb2_p1
Hmgb2	ENSMUST00000211198.1	chr8	+	HAVANA	57512548	Hmgb2_p2
Hmgb3	ENSMUST00000072699.12	chrX	+	HAVANA	71555918	Hmgb3_p1
Hmgb3	ENSMUST00000114582.8	chrX	+	HAVANA	71555928	Hmgb3_p1
Hmgb3	ENSMUST00000015361.10	chrX	+	HAVANA	71555941	Hmgb3_p1
Hmgb3	ENSMUST00000088874.9	chrX	+	HAVANA	71555990	Hmgb3_p1
Hmgb3	ENSMUST00000123100.1	chrX	+	HAVANA	71556946	Hmgb3_p2
Hmgb3	ENSMUST00000132145.1	chrX	+	HAVANA	71557783	Hmgb3_p3
Hmgxb3	ENSMUST00000091884.5	chr18	-	HAVANA	61177050	Hmgxb3_p1
Hmgxb3	ENSMUST00000235480.1	chr18	-	HAVANA	61176997	Hmgxb3_p1
Hmgxb3	ENSMUST00000236068.1	chr18	-	HAVANA	61177033	Hmgxb3_p1
Hmgxb3	ENSMUST00000237443.1	chr18	-	HAVANA	61177028	Hmgxb3_p1
Hmgxb3	ENSMUST00000237498.1	chr18	-	HAVANA	61177028	Hmgxb3_p1
Hmgxb4	ENSMUST00000041759.13	chr8	+	HAVANA	74993356	Hmgxb4_p1
Hmgxb4	ENSMUST00000151062.7	chr8	+	HAVANA	74993679	Hmgxb4_p1
Hmgxb4	ENSMUST00000145919.1	chr8	+	HAVANA	74993679	Hmgxb4_p1
Hmgxb4	ENSMUST00000134126.1	chr8	+	HAVANA	74993691	Hmgxb4_p1
Hmgxb4	ENSMUST00000211863.1	chr8	+	HAVANA	74993695	Hmgxb4_p1
Hmgxb4	ENSMUST00000133585.1	chr8	+	HAVANA	74993712	Hmgxb4_p1
Hmgxb4	ENSMUST00000109940.1	chr8	+	HAVANA	75016222	Hmgxb4_p2
Hnrnpk	ENSMUST00000116403.8	chr13	-	HAVANA	58403343	Hnrnpk_p1
Hnrnpk	ENSMUST00000224182.1	chr13	-	HAVANA	58402516	Hnrnpk_p2
Hnrnpk	ENSMUST00000225674.1	chr13	-	HAVANA	58402141	Hnrnpk_p3
Hnrnpk	ENSMUST00000177019.7	chr13	-	HAVANA	58402464	Hnrnpk_p2
Hnrnpk	ENSMUST00000043269.13	chr13	-	HAVANA	58402502	Hnrnpk_p2
Hnrnpk	ENSMUST00000176207.7	chr13	-	HAVANA	58402649	Hnrnpk_p2
Hnrnpk	ENSMUST00000176849.7	chr13	-	HAVANA	58402142	Hnrnpk_p3
Hnrnpk	ENSMUST00000176305.7	chr13	-	HAVANA	58402103	Hnrnpk_p3
Hnrnpk	ENSMUST00000225176.1	chr13	-	HAVANA	58401914	Hnrnpk_p3
Hnrnpk	ENSMUST00000225031.1	chr13	-	HAVANA	58402115	Hnrnpk_p3
Hnrnpk	ENSMUST00000175847.7	chr13	-	HAVANA	58402487	Hnrnpk_p2
Hnrnpk	ENSMUST00000177060.7	chr13	-	HAVANA	58402507	Hnrnpk_p2
Hnrnpk	ENSMUST00000224524.1	chr13	-	HAVANA	58401265	Hnrnpk_p4
Hnrnpk	ENSMUST00000224342.1	chr13	-	HAVANA	58401570	Hnrnpk_p4
Hnrnpk	ENSMUST00000224836.1	chr13	-	HAVANA	58402485	Hnrnpk_p2
Hnrnpk	ENSMUST00000224030.1	chr13	-	HAVANA	58401393	Hnrnpk_p4
Hnrnpk	ENSMUST00000177377.7	chr13	-	HAVANA	58402110	Hnrnpk_p3
Hnrnpk	ENSMUST00000176558.1	chr13	-	HAVANA	58402116	Hnrnpk_p3
Hnrnpk	ENSMUST00000175939.1	chr13	-	HAVANA	58402502	Hnrnpk_p2
Hnrnpk	ENSMUST00000223822.1	chr13	-	HAVANA	58402055	Hnrnpk_p3
Hnrnpu	ENSMUST00000161769.7	chr1	-	HAVANA	178337728	Hnrnpu_p1
Hnrnpu	ENSMUST00000037748.8	chr1	-	HAVANA	178337797	Hnrnpu_p1
Hnrnpu	ENSMUST00000134291.1	chr1	-	HAVANA	178336405	Hnrnpu_p2
Hopx	ENSMUST00000120827.8	chr5	-	HAVANA	77095253	Hopx_p1
Hopx	ENSMUST00000113453.8	chr5	-	HAVANA	77095277	Hopx_p1
Hopx	ENSMUST00000081964.6	chr5	-	HAVANA	77115121	Hopx_p2
Hsf1	ENSMUST00000228868.1	chr15	+	HAVANA	76477422	Hsf1_p1
Hsf1	ENSMUST00000228757.1	chr15	+	HAVANA	76477422	Hsf1_p1
Hsf1	ENSMUST00000226872.1	chr15	+	HAVANA	76477435	Hsf1_p1
Hsf1	ENSMUST00000072838.5	chr15	+	HAVANA	76477445	Hsf1_p1
Hsf1	ENSMUST00000227478.1	chr15	+	HAVANA	76477445	Hsf1_p1
Hsf1	ENSMUST00000228371.1	chr15	+	HAVANA	76477445	Hsf1_p1
Hsf1	ENSMUST00000228388.1	chr15	+	HAVANA	76477449	Hsf1_p1
Hsf1	ENSMUST00000226860.1	chr15	+	HAVANA	76477455	Hsf1_p1
Hsf1	ENSMUST00000230069.1	chr15	+	HAVANA	76477461	Hsf1_p1
Hsf1	ENSMUST00000229363.1	chr15	+	HAVANA	76477574	Hsf1_p1
Hsf1	ENSMUST00000227921.1	chr15	+	HAVANA	76477686	Hsf1_p1
Hsf2	ENSMUST00000220353.1	chr10	+	HAVANA	57486385	Hsf2_p1
Hsf2	ENSMUST00000079833.5	chr10	+	HAVANA	57486396	Hsf2_p1
Hsf2	ENSMUST00000220042.1	chr10	+	HAVANA	57486425	Hsf2_p1
Id1	ENSMUST00000038368.8	chr2	+	HAVANA	152736251	Id1_p1
Id1	ENSMUST00000109824.1	chr2	+	HAVANA	152736251	Id1_p1
Id2	ENSMUST00000221761.1	chr12	-	HAVANA	25097140	Id2_p1
Id2	ENSMUST00000020974.6	chr12	-	ENSEMBL	25096092	Id2_p2
Id2	ENSMUST00000222667.1	chr12	-	HAVANA	25096087	Id2_p2
Id3	ENSMUST00000008016.2	chr4	+	HAVANA	136143497	Id3_p1
Id3	ENSMUST00000151001.1	chr4	+	HAVANA	136143864	Id3_p1
Irf1	ENSMUST00000108920.8	chr11	+	HAVANA	53770014	Irf1_p1
Irf1	ENSMUST00000140866.7	chr11	+	HAVANA	53770048	Irf1_p1
Irf1	ENSMUST00000108922.7	chr11	+	HAVANA	53770051	Irf1_p1
Irf1	ENSMUST00000128336.7	chr11	+	HAVANA	53770071	Irf1_p1
Irf1	ENSMUST00000142221.7	chr11	+	HAVANA	53770105	Irf1_p1
Irf1	ENSMUST00000138913.7	chr11	+	HAVANA	53770477	Irf1_p1
Irf1	ENSMUST00000123376.7	chr11	+	HAVANA	53770487	Irf1_p1
Irf1	ENSMUST00000019043.12	chr11	+	HAVANA	53770495	Irf1_p1
Irf1	ENSMUST00000133291.2	chr11	+	HAVANA	53770509	Irf1_p1
Irf3	ENSMUST00000003284.15	chr7	+	HAVANA	44997648	Irf3_p1
Irf3	ENSMUST00000209066.1	chr7	+	HAVANA	44997666	Irf3_p1
Irf3	ENSMUST00000207476.1	chr7	+	HAVANA	44997680	Irf3_p1
Irf3	ENSMUST00000209006.1	chr7	+	HAVANA	44997687	Irf3_p1
Irf3	ENSMUST00000207555.1	chr7	+	HAVANA	44997689	Irf3_p1
Irf3	ENSMUST00000107834.1	chr7	+	HAVANA	44997949	Irf3_p1
Irf3	ENSMUST00000207521.1	chr7	+	HAVANA	44998326	Irf3_p2
Irf6	ENSMUST00000076521.6	chr1	+	HAVANA	193153111	Irf6_p1
Irf6	ENSMUST00000138826.7	chr1	+	HAVANA	193153154	Irf6_p1
Jarid2	ENSMUST00000174394.1	chr13	+	HAVANA	44729474	Jarid2_p1
Jarid2	ENSMUST00000174068.7	chr13	+	HAVANA	44729535	Jarid2_p1
Jarid2	ENSMUST00000172830.7	chr13	+	HAVANA	44729795	Jarid2_p1
Jarid2	ENSMUST00000173704.7	chr13	+	HAVANA	44730774	Jarid2_p2
Jarid2	ENSMUST00000044608.13	chr13	+	HAVANA	44730823	Jarid2_p2
Jarid2	ENSMUST00000173367.7	chr13	+	HAVANA	44730838	Jarid2_p2
Jarid2	ENSMUST00000172708.7	chr13	+	HAVANA	44730859	Jarid2_p2
Jarid2	ENSMUST00000173246.7	chr13	+	HAVANA	44731271	Jarid2_p3
Jarid2	ENSMUST00000174086.1	chr13	+	HAVANA	44731287	Jarid2_p3
Jarid2	ENSMUST00000174557.7	chr13	+	HAVANA	44731368	Jarid2_p3
Jarid2	ENSMUST00000174683.7	chr13	+	HAVANA	44731370	Jarid2_p3
Jarid2	ENSMUST00000172977.7	chr13	+	HAVANA	44731598	Jarid2_p3
Jdp2	ENSMUST00000177587.8	chr12	+	HAVANA	85599027	Jdp2_p1
Jdp2	ENSMUST00000050687.13	chr12	+	HAVANA	85599416	Jdp2_p1
Jdp2	ENSMUST00000171754.2	chr12	+	HAVANA	85600018	Jdp2_p2
Jpx	ENSMUST00000234690.1	chrX	+	HAVANA	103493556	Jpx_p1
Jpx	ENSMUST00000181020.8	chrX	+	HAVANA	103493558	Jpx_p1
Jpx	ENSMUST00000235041.1	chrX	+	HAVANA	103493564	Jpx_p1
Jpx	ENSMUST00000234244.1	chrX	+	HAVANA	103493564	Jpx_p1
Jpx	ENSMUST00000234173.1	chrX	+	HAVANA	103493576	Jpx_p1
Jpx	ENSMUST00000183027.1	chrX	+	HAVANA	103493577	Jpx_p1
Jpx	ENSMUST00000234815.1	chrX	+	HAVANA	103493581	Jpx_p1
Jpx	ENSMUST00000234103.1	chrX	+	HAVANA	103493719	Jpx_p1
Jpx	ENSMUST00000182447.1	chrX	+	HAVANA	103493770	Jpx_p1
Jpx	ENSMUST00000182486.1	chrX	+	HAVANA	103493795	Jpx_p1
Kansl1	ENSMUST00000106977.7	chr11	-	ENSEMBL	104442291	Kansl1_p1
Kansl1	ENSMUST00000106972.7	chr11	-	HAVANA	104442291	Kansl1_p1
Kansl1	ENSMUST00000018556.10	chr11	-	HAVANA	104468861	Kansl1_p2
Kansl1	ENSMUST00000106971.1	chr11	-	HAVANA	104441702	Kansl1_p3
Kansl1	ENSMUST00000134266.1	chr11	-	HAVANA	104467991	Kansl1_p4
Kansl3	ENSMUST00000185912.6	chr1	-	HAVANA	36369157	Kansl3_p1
Kansl3	ENSMUST00000010597.9	chr1	-	HAVANA	36369181	Kansl3_p1
Kansl3	ENSMUST00000186470.1	chr1	-	HAVANA	36368014	Kansl3_p2
Kansl3	ENSMUST00000188961.6	chr1	-	HAVANA	36369171	Kansl3_p1
Kansl3	ENSMUST00000188528.6	chr1	-	HAVANA	36368041	Kansl3_p2
Kansl3	ENSMUST00000185621.2	chr1	-	HAVANA	36369155	Kansl3_p1
Kansl3	ENSMUST00000187628.1	chr1	-	HAVANA	36368041	Kansl3_p2
Kansl3	ENSMUST00000185614.1	chr1	-	HAVANA	36369157	Kansl3_p1
Kansl3	ENSMUST00000188957.1	chr1	-	HAVANA	36369102	Kansl3_p1
Kat8	ENSMUST00000206071.1	chr7	+	HAVANA	127912516	Kat8_p1
Kat8	ENSMUST00000033070.8	chr7	+	HAVANA	127912516	Kat8_p1
Khsrp	ENSMUST00000007814.9	chr17	-	HAVANA	57031488	Khsrp_p1
Khsrp	ENSMUST00000233480.1	chr17	-	HAVANA	57031522	Khsrp_p1
Klf10	ENSMUST00000227920.1	chr15	-	HAVANA	38300706	Klf10_p1
Klf10	ENSMUST00000074043.6	chr15	-	HAVANA	38300706	Klf10_p1
Klf10	ENSMUST00000226363.1	chr15	-	HAVANA	38299082	Klf10_p2
Klf10	ENSMUST00000228732.1	chr15	-	HAVANA	38298839	Klf10_p2
Klf10	ENSMUST00000228772.1	chr15	-	HAVANA	38299795	Klf10_p3
Klf10	ENSMUST00000228416.1	chr15	-	HAVANA	38300706	Klf10_p1
Klf11	ENSMUST00000020982.6	chr12	+	HAVANA	24651274	Klf11_p1
Klf11	ENSMUST00000139940.1	chr12	+	HAVANA	24651896	Klf11_p2
Klf11	ENSMUST00000146894.7	chr12	+	HAVANA	24651896	Klf11_p2
Klf11	ENSMUST00000144046.1	chr12	+	HAVANA	24652154	Klf11_p2
Klf13	ENSMUST00000063694.9	chr7	-	HAVANA	63938915	Klf13_p1
Klf13	ENSMUST00000183907.1	chr7	-	HAVANA	63936332	Klf13_p2
Klf15	ENSMUST00000032174.11	chr6	+	HAVANA	90462576	Klf15_p1
Klf15	ENSMUST00000203039.2	chr6	+	HAVANA	90462674	Klf15_p1
Klf4	ENSMUST00000107619.2	chr4	-	HAVANA	55532466	Klf4_p1
Klf4	ENSMUST00000129250.1	chr4	-	HAVANA	55531770	Klf4_p2
Klf4	ENSMUST00000132746.1	chr4	-	HAVANA	55532453	Klf4_p1
Klf5	ENSMUST00000005279.7	chr14	+	HAVANA	99298691	Klf5_p1
Klf5	ENSMUST00000226784.1	chr14	+	HAVANA	99299154	Klf5_p1
Klf6	ENSMUST00000000080.7	chr13	+	HAVANA	5861482	Klf6_p1
Klf6	ENSMUST00000222857.1	chr13	+	HAVANA	5861541	Klf6_p1
Klf8	ENSMUST00000143880.1	chrX	+	HAVANA	153237466	Klf8_p1
Klf8	ENSMUST00000112574.8	chrX	+	HAVANA	153237748	Klf8_p1
Klf8	ENSMUST00000039545.4	chrX	+	HAVANA	153359613	Klf8_p2
Kmt2c	ENSMUST00000045291.13	chr5	-	HAVANA	25498745	Kmt2c_p1
Kmt2c	ENSMUST00000173073.7	chr5	-	HAVANA	25498702	Kmt2c_p1
Kmt2c	ENSMUST00000173174.1	chr5	-	HAVANA	25498755	Kmt2c_p1
Kmt2c	ENSMUST00000172626.1	chr5	-	HAVANA	25498783	Kmt2c_p1
Lbr	ENSMUST00000005003.11	chr1	-	HAVANA	181842379	Lbr_p1
Lbr	ENSMUST00000193030.5	chr1	-	HAVANA	181843046	Lbr_p2
Lbr	ENSMUST00000191878.5	chr1	-	HAVANA	181842361	Lbr_p1
Lbr	ENSMUST00000195299.5	chr1	-	HAVANA	181842859	Lbr_p2
Lbr	ENSMUST00000193028.1	chr1	-	HAVANA	181842326	Lbr_p1
Lcor	ENSMUST00000067795.12	chr19	+	HAVANA	41482637	Lcor_p1
Lcor	ENSMUST00000237208.1	chr19	+	HAVANA	41483029	Lcor_p1
Lcor	ENSMUST00000238398.1	chr19	+	HAVANA	41483029	Lcor_p1
Lef1	ENSMUST00000029611.13	chr3	+	HAVANA	131110471	Lef1_p1
Lef1	ENSMUST00000106341.8	chr3	+	HAVANA	131110471	Lef1_p1
Lef1	ENSMUST00000066849.12	chr3	+	HAVANA	131110471	Lef1_p1
Lin28a	ENSMUST00000051674.2	chr4	-	HAVANA	134018841	Lin28a_p1
Lin28a	ENSMUST00000176897.1	chr4	-	HAVANA	134018382	Lin28a_p1
Lin28b	ENSMUST00000079390.6	chr10	-	HAVANA	45470201	Lin28b_p1
Lin28b	ENSMUST00000215708.1	chr10	-	HAVANA	45486395	Lin28b_p2
Lin28b	ENSMUST00000214555.1	chr10	-	HAVANA	45485777	Lin28b_p3
Litaf	ENSMUST00000023143.13	chr16	-	HAVANA	10993121	Litaf_p1
Litaf	ENSMUST00000162323.1	chr16	-	HAVANA	11066157	Litaf_p2
Litaf	ENSMUST00000140170.1	chr16	-	HAVANA	10993071	Litaf_p1
Litaf	ENSMUST00000230709.1	chr16	-	HAVANA	11066122	Litaf_p2
Lrrfip1	ENSMUST00000189505.6	chr1	+	HAVANA	90998737	Lrrfip1_p1
Lrrfip1	ENSMUST00000185531.6	chr1	+	HAVANA	90998777	Lrrfip1_p1
Lrrfip1	ENSMUST00000068116.12	chr1	+	HAVANA	90998779	Lrrfip1_p1
Lrrfip1	ENSMUST00000068167.12	chr1	+	ENSEMBL	91053444	Lrrfip1_p2
Lrrfip1	ENSMUST00000097649.9	chr1	+	HAVANA	91053454	Lrrfip1_p2
Lrrfip1	ENSMUST00000186762.6	chr1	+	HAVANA	91053507	Lrrfip1_p2
Lrrfip1	ENSMUST00000097650.9	chr1	+	HAVANA	91053507	Lrrfip1_p2
Lrrfip1	ENSMUST00000189617.2	chr1	+	HAVANA	91053586	Lrrfip1_p2
Lrrfip2	ENSMUST00000200094.4	chr9	+	HAVANA	111117592	Lrrfip2_p1
Lrrfip2	ENSMUST00000035078.12	chr9	+	ENSEMBL	111118111	Lrrfip2_p2
Lrrfip2	ENSMUST00000196981.4	chr9	+	HAVANA	111118113	Lrrfip2_p2
Lrrfip2	ENSMUST00000098340.6	chr9	+	HAVANA	111118135	Lrrfip2_p2
Lrrfip2	ENSMUST00000197256.4	chr9	+	HAVANA	111118445	Lrrfip2_p2
Lyar	ENSMUST00000087514.8	chr5	+	HAVANA	38220470	Lyar_p1
Lyar	ENSMUST00000130721.7	chr5	+	HAVANA	38220482	Lyar_p1
Lyar	ENSMUST00000123207.7	chr5	+	HAVANA	38220520	Lyar_p1
Lyar	ENSMUST00000132190.7	chr5	+	HAVANA	38220527	Lyar_p1
Lyar	ENSMUST00000202506.1	chr5	+	HAVANA	38220528	Lyar_p1
Lyar	ENSMUST00000154975.7	chr5	+	HAVANA	38220529	Lyar_p1
Lyar	ENSMUST00000152066.7	chr5	+	HAVANA	38220550	Lyar_p1
Lyar	ENSMUST00000155300.7	chr5	+	HAVANA	38220554	Lyar_p1
Mael	ENSMUST00000194057.5	chr1	-	HAVANA	166238747	Mael_p1
Mael	ENSMUST00000038782.3	chr1	-	HAVANA	166238744	Mael_p1
Maf1	ENSMUST00000161527.7	chr15	+	HAVANA	76351294	Maf1_p1
Maf1	ENSMUST00000160853.7	chr15	+	HAVANA	76351294	Maf1_p1
Maf1	ENSMUST00000023212.14	chr15	+	HAVANA	76351306	Maf1_p1
Maf1	ENSMUST00000162871.1	chr15	+	HAVANA	76351309	Maf1_p1
Maf1	ENSMUST00000160857.7	chr15	+	HAVANA	76351327	Maf1_p1
Maf1	ENSMUST00000160172.7	chr15	+	HAVANA	76351327	Maf1_p1
Maf1	ENSMUST00000160097.1	chr15	+	HAVANA	76351353	Maf1_p1
Maf1	ENSMUST00000161786.1	chr15	+	HAVANA	76351409	Maf1_p1
Maff	ENSMUST00000229130.1	chr15	+	HAVANA	79346621	Maff_p1
Maff	ENSMUST00000096350.10	chr15	+	HAVANA	79347520	Maff_p2
Maff	ENSMUST00000163691.2	chr15	+	HAVANA	79348064	Maff_p3
Maff	ENSMUST00000229285.1	chr15	+	HAVANA	79348402	Maff_p3
Mafg	ENSMUST00000058162.13	chr11	-	HAVANA	120633600	Mafg_p1
Mafg	ENSMUST00000128498.1	chr11	-	HAVANA	120633556	Mafg_p1
Mafk	ENSMUST00000018287.9	chr5	+	HAVANA	139791513	Mafk_p1
Mafk	ENSMUST00000151577.1	chr5	+	HAVANA	139791534	Mafk_p1
Max	ENSMUST00000110395.10	chr12	-	HAVANA	76962185	Max_p1
Max	ENSMUST00000082136.6	chr12	-	HAVANA	76962201	Max_p1
Max	ENSMUST00000218640.1	chr12	-	HAVANA	76962025	Max_p1
Max	ENSMUST00000218597.1	chr12	-	HAVANA	76961921	Max_p1
Maz	ENSMUST00000205568.1	chr7	-	HAVANA	127026526	Maz_p1
Maz	ENSMUST00000032916.5	chr7	-	HAVANA	127026452	Maz_p1
Maz	ENSMUST00000205461.1	chr7	-	HAVANA	127026572	Maz_p1
Mbd1	ENSMUST00000224907.1	chr18	+	HAVANA	74267605	Mbd1_p1
Mbd1	ENSMUST00000239157.1	chr18	+	HAVANA	74268175	Mbd1_p2
Mbd1	ENSMUST00000097530.4	chr18	+	HAVANA	74268175	Mbd1_p2
Mbd1	ENSMUST00000224159.1	chr18	+	HAVANA	74268290	Mbd1_p2
Mbd1	ENSMUST00000224047.1	chr18	+	HAVANA	74268291	Mbd1_p2
Mbd2	ENSMUST00000074058.10	chr18	+	HAVANA	70568189	Mbd2_p1
Mbd2	ENSMUST00000114946.3	chr18	+	HAVANA	70568334	Mbd2_p1
Mbd3	ENSMUST00000092295.9	chr10	-	HAVANA	80399550	Mbd3_p1
Mbd3	ENSMUST00000105349.7	chr10	-	HAVANA	80399550	Mbd3_p1
Mbd3	ENSMUST00000105348.7	chr10	-	HAVANA	80399422	Mbd3_p1
Mbd4	ENSMUST00000032469.12	chr6	-	HAVANA	115853371	Mbd4_p1
Mbd4	ENSMUST00000147282.3	chr6	-	HAVANA	115853365	Mbd4_p1
Mbd4	ENSMUST00000122816.2	chr6	-	HAVANA	115853288	Mbd4_p1
Mbtps2	ENSMUST00000065857.5	chrX	-	HAVANA	157569005	Mbtps2_p1
Mbtps2	ENSMUST00000058098.14	chrX	-	HAVANA	157598715	Mbtps2_p2
Mbtps2	ENSMUST00000112522.8	chrX	-	HAVANA	157598650	Mbtps2_p2
Mbtps2	ENSMUST00000179062.7	chrX	-	ENSEMBL	157598650	Mbtps2_p2
Mbtps2	ENSMUST00000139786.7	chrX	-	HAVANA	157598651	Mbtps2_p2
Mbtps2	ENSMUST00000149249.1	chrX	-	HAVANA	157598679	Mbtps2_p2
Mbtps2	ENSMUST00000152826.2	chrX	-	HAVANA	157598643	Mbtps2_p2
Mga	ENSMUST00000046717.12	chr2	+	HAVANA	119897228	Mga_p1
Mga	ENSMUST00000079934.11	chr2	+	ENSEMBL	119897228	Mga_p1
Mga	ENSMUST00000110774.7	chr2	+	ENSEMBL	119897228	Mga_p1
Mga	ENSMUST00000110773.8	chr2	+	ENSEMBL	119897228	Mga_p1
Mga	ENSMUST00000141776.7	chr2	+	HAVANA	119897232	Mga_p1
Mga	ENSMUST00000129405.1	chr2	+	HAVANA	119897248	Mga_p1
Mga	ENSMUST00000156510.1	chr2	+	HAVANA	119897305	Mga_p1
Mid2	ENSMUST00000128809.1	chrX	+	HAVANA	140664599	Mid2_p1
Mid2	ENSMUST00000112990.7	chrX	+	HAVANA	140664956	Mid2_p1
Mid2	ENSMUST00000112988.7	chrX	+	HAVANA	140665072	Mid2_p1
Mid2	ENSMUST00000112993.1	chrX	+	ENSEMBL	140678028	Mid2_p2
Mid2	ENSMUST00000140144.1	chrX	+	HAVANA	140748927	Mid2_p3
Mier1	ENSMUST00000136092.1	chr4	+	HAVANA	103114390	Mier1_p1
Mier1	ENSMUST00000106858.7	chr4	+	HAVANA	103114395	Mier1_p1
Mier1	ENSMUST00000137348.7	chr4	+	HAVANA	103114431	Mier1_p1
Mier1	ENSMUST00000149259.7	chr4	+	HAVANA	103114465	Mier1_p1
Mier1	ENSMUST00000143417.7	chr4	+	HAVANA	103114762	Mier1_p2
Mier1	ENSMUST00000144219.1	chr4	+	HAVANA	103114956	Mier1_p2
Mier1	ENSMUST00000134533.7	chr4	+	HAVANA	103115272	Mier1_p3
Mier1	ENSMUST00000030247.10	chr4	+	ENSEMBL	103115560	Mier1_p3
Mier1	ENSMUST00000097945.9	chr4	+	HAVANA	103115638	Mier1_p3
Mier2	ENSMUST00000062855.14	chr10	-	HAVANA	79555091	Mier2_p1
Mier2	ENSMUST00000165028.7	chr10	-	HAVANA	79555199	Mier2_p1
Mier2	ENSMUST00000167183.7	chr10	-	HAVANA	79555114	Mier2_p1
Mier2	ENSMUST00000164895.7	chr10	-	HAVANA	79554884	Mier2_p2
Mier2	ENSMUST00000165778.7	chr10	-	HAVANA	79555121	Mier2_p1
Mier2	ENSMUST00000170018.1	chr10	-	HAVANA	79555077	Mier2_p1
Mier2	ENSMUST00000167689.1	chr10	-	HAVANA	79554605	Mier2_p2
Mier3	ENSMUST00000231273.1	chr13	+	HAVANA	111680979	Mier3_p1
Mier3	ENSMUST00000109272.8	chr13	+	HAVANA	111686178	Mier3_p2
Mier3	ENSMUST00000231979.1	chr13	+	HAVANA	111686248	Mier3_p2
Mier3	ENSMUST00000146726.7	chr13	+	HAVANA	111686325	Mier3_p2
Mier3	ENSMUST00000137268.7	chr13	+	HAVANA	111686326	Mier3_p2
Mier3	ENSMUST00000232560.1	chr13	+	HAVANA	111686333	Mier3_p2
Mier3	ENSMUST00000047412.10	chr13	+	HAVANA	111686351	Mier3_p2
Mier3	ENSMUST00000109271.2	chr13	+	HAVANA	111686351	Mier3_p2
Mier3	ENSMUST00000231713.1	chr13	+	HAVANA	111686902	Mier3_p3
Mier3	ENSMUST00000231466.1	chr13	+	HAVANA	111687499	Mier3_p4
Mier3	ENSMUST00000232398.1	chr13	+	HAVANA	111700785	Mier3_p5
Mis18bp1	ENSMUST00000052201.8	chr12	-	HAVANA	65172580	Mis18bp1_p1
Mis18bp1	ENSMUST00000140391.7	chr12	-	HAVANA	65172604	Mis18bp1_p1
Mis18bp1	ENSMUST00000222244.1	chr12	-	HAVANA	65172598	Mis18bp1_p1
Mis18bp1	ENSMUST00000221296.1	chr12	-	HAVANA	65172599	Mis18bp1_p1
Mis18bp1	ENSMUST00000124201.1	chr12	-	HAVANA	65172566	Mis18bp1_p1
Mis18bp1	ENSMUST00000131753.1	chr12	-	HAVANA	65172578	Mis18bp1_p1
Mitf	ENSMUST00000203884.2	chr6	+	HAVANA	97807052	Mitf_p1
Mitf	ENSMUST00000148233.1	chr6	+	HAVANA	97807058	Mitf_p1
Mitf	ENSMUST00000043637.13	chr6	+	HAVANA	97807058	Mitf_p1
Mitf	ENSMUST00000101123.9	chr6	+	HAVANA	97929799	Mitf_p2
Mitf	ENSMUST00000113339.7	chr6	+	HAVANA	97940918	Mitf_p3
Mitf	ENSMUST00000139462.1	chr6	+	HAVANA	97991819	Mitf_p4
Mitf	ENSMUST00000203938.1	chr6	+	HAVANA	97991921	Mitf_p4
Mkrn2	ENSMUST00000000449.8	chr6	+	HAVANA	115601902	Mkrn2_p1
Mkrn2	ENSMUST00000204409.1	chr6	+	HAVANA	115601961	Mkrn2_p1
Mllt10	ENSMUST00000028076.14	chr2	+	ENSEMBL	18055237	Mllt10_p1
Mllt10	ENSMUST00000150422.7	chr2	+	HAVANA	18064394	Mllt10_p2
Mllt10	ENSMUST00000114671.7	chr2	+	HAVANA	18064636	Mllt10_p2
Mllt10	ENSMUST00000154041.7	chr2	+	HAVANA	18064684	Mllt10_p2
Mllt10	ENSMUST00000114680.8	chr2	+	HAVANA	18064687	Mllt10_p2
Mllt10	ENSMUST00000133649.7	chr2	+	HAVANA	18064805	Mllt10_p2
Mllt10	ENSMUST00000153279.1	chr2	+	HAVANA	18064834	Mllt10_p2
Mllt10	ENSMUST00000155352.1	chr2	+	HAVANA	18064841	Mllt10_p2
Mlx	ENSMUST00000107302.7	chr11	+	HAVANA	101087277	Mlx_p1
Mlx	ENSMUST00000107303.9	chr11	+	HAVANA	101087277	Mlx_p1
Mlx	ENSMUST00000149411.7	chr11	+	HAVANA	101087290	Mlx_p1
Mlx	ENSMUST00000145187.1	chr11	+	HAVANA	101087290	Mlx_p1
Mlx	ENSMUST00000017945.14	chr11	+	HAVANA	101087300	Mlx_p1
Mlx	ENSMUST00000149597.1	chr11	+	HAVANA	101087304	Mlx_p1
Msl1	ENSMUST00000037915.8	chr11	+	HAVANA	98795516	Msl1_p1
Msl1	ENSMUST00000107485.7	chr11	+	HAVANA	98795791	Msl1_p1
Msl1	ENSMUST00000107487.9	chr11	+	HAVANA	98795800	Msl1_p1
Msl2	ENSMUST00000189616.1	chr9	+	HAVANA	101074101	Msl2_p1
Msl2	ENSMUST00000085177.4	chr9	+	HAVANA	101074762	Msl2_p2
Mta1	ENSMUST00000109727.8	chr12	+	ENSEMBL	113098278	Mta1_p1
Mta1	ENSMUST00000009099.12	chr12	+	HAVANA	113098278	Mta1_p1
Mta1	ENSMUST00000109723.7	chr12	+	HAVANA	113098278	Mta1_p1
Mta1	ENSMUST00000109726.7	chr12	+	ENSEMBL	113098278	Mta1_p1
Mta1	ENSMUST00000069690.4	chr12	+	HAVANA	113098323	Mta1_p1
Mta1	ENSMUST00000130926.7	chr12	+	HAVANA	113098401	Mta1_p1
Mta2	ENSMUST00000096240.2	chr19	+	HAVANA	8941875	Mta2_p1
Mta2	ENSMUST00000137956.7	chr19	+	HAVANA	8942493	Mta2_p2
Mta2	ENSMUST00000135300.7	chr19	+	HAVANA	8942506	Mta2_p2
Mta3	ENSMUST00000112350.7	chr17	+	HAVANA	83706163	Mta3_p1
Mta3	ENSMUST00000112349.8	chr17	+	HAVANA	83706163	Mta3_p1
Mta3	ENSMUST00000112352.9	chr17	+	HAVANA	83706163	Mta3_p1
Mta3	ENSMUST00000177069.7	chr17	+	HAVANA	83706184	Mta3_p1
Mta3	ENSMUST00000067826.14	chr17	+	HAVANA	83706191	Mta3_p1
Mxi1	ENSMUST00000003870.14	chr19	+	HAVANA	53310518	Mxi1_p1
Mxi1	ENSMUST00000235201.1	chr19	+	HAVANA	53330408	Mxi1_p2
Myb	ENSMUST00000188495.7	chr10	-	HAVANA	21160905	Myb_p1
Myb	ENSMUST00000020158.8	chr10	-	HAVANA	21160984	Myb_p1
Myb	ENSMUST00000186446.1	chr10	-	HAVANA	21160850	Myb_p1
Myc	ENSMUST00000161976.7	chr15	+	HAVANA	61985391	Myc_p1
Myc	ENSMUST00000022971.7	chr15	+	HAVANA	61985391	Myc_p1
Myc	ENSMUST00000159327.1	chr15	+	HAVANA	61985564	Myc_p1
Myc	ENSMUST00000167731.7	chr15	+	HAVANA	61985622	Myc_p1
Myc	ENSMUST00000191178.1	chr15	+	ENSEMBL	61985922	Myc_p2
Mycl	ENSMUST00000144998.1	chr4	+	HAVANA	122995652	Mycl_p1
Mycl	ENSMUST00000106252.8	chr4	+	HAVANA	122995944	Mycl_p1
Mycl	ENSMUST00000030407.7	chr4	+	HAVANA	122996099	Mycl_p1
Mycn	ENSMUST00000043396.14	chr12	-	HAVANA	12941914	Mycn_p1
Mycn	ENSMUST00000130990.1	chr12	-	HAVANA	12940616	Mycn_p2
Mycn	ENSMUST00000151534.1	chr12	-	HAVANA	12941825	Mycn_p1
Myef2	ENSMUST00000110501.7	chr2	-	HAVANA	125123595	Myef2_p1
Myef2	ENSMUST00000152367.7	chr2	-	HAVANA	125123626	Myef2_p1
Myef2	ENSMUST00000142718.7	chr2	-	HAVANA	125123623	Myef2_p1
Myef2	ENSMUST00000067780.9	chr2	-	ENSEMBL	125123660	Myef2_p1
Myef2	ENSMUST00000147105.7	chr2	-	HAVANA	125123661	Myef2_p1
Myef2	ENSMUST00000137091.2	chr2	-	HAVANA	125123414	Myef2_p1
Myef2	ENSMUST00000149911.1	chr2	-	HAVANA	125123575	Myef2_p1
Mynn	ENSMUST00000192715.5	chr3	+	HAVANA	30602065	Mynn_p1
Mynn	ENSMUST00000195396.5	chr3	+	HAVANA	30602631	Mynn_p2
Mynn	ENSMUST00000047502.8	chr3	+	HAVANA	30602637	Mynn_p2
Mynn	ENSMUST00000194587.1	chr3	+	HAVANA	30602639	Mynn_p2
Mynn	ENSMUST00000195751.1	chr3	+	HAVANA	30602644	Mynn_p2
Myrf	ENSMUST00000088013.11	chr19	-	HAVANA	10240748	Myrf_p1
Myrf	ENSMUST00000190922.6	chr19	-	HAVANA	10240748	Myrf_p1
Myrf	ENSMUST00000186056.6	chr19	-	HAVANA	10240745	Myrf_p1
Myrf	ENSMUST00000189897.1	chr19	-	HAVANA	10240604	Myrf_p1
Myrf	ENSMUST00000189439.1	chr19	-	HAVANA	10240748	Myrf_p1
Mysm1	ENSMUST00000075872.3	chr4	-	HAVANA	94979100	Mysm1_p1
Mysm1	ENSMUST00000149954.7	chr4	-	HAVANA	94979075	Mysm1_p1
Mysm1	ENSMUST00000134730.7	chr4	-	HAVANA	94979042	Mysm1_p1
Mysm1	ENSMUST00000132758.7	chr4	-	HAVANA	94979078	Mysm1_p1
Mysm1	ENSMUST00000131575.7	chr4	-	HAVANA	94979053	Mysm1_p1
Mysm1	ENSMUST00000136130.1	chr4	-	HAVANA	94979075	Mysm1_p1
Nanog	ENSMUST00000112581.7	chr6	+	HAVANA	122707489	Nanog_p1
Nanog	ENSMUST00000112580.7	chr6	+	HAVANA	122707565	Nanog_p1
Nanog	ENSMUST00000012540.4	chr6	+	HAVANA	122707568	Nanog_p1
Ncor1	ENSMUST00000018645.12	chr11	-	HAVANA	62457332	Ncor1_p1
Ncor1	ENSMUST00000127471.8	chr11	-	HAVANA	62457806	Ncor1_p1
Ncor1	ENSMUST00000069456.10	chr11	-	HAVANA	62457323	Ncor1_p1
Ncor1	ENSMUST00000141447.1	chr11	-	HAVANA	62458541	Ncor1_p2
Nexmif	ENSMUST00000118314.7	chrX	-	HAVANA	104201185	Nexmif_p1
Nexmif	ENSMUST00000087879.10	chrX	-	ENSEMBL	104201117	Nexmif_p1
Nexmif	ENSMUST00000056502.6	chrX	-	HAVANA	104201144	Nexmif_p1
Nfatc3	ENSMUST00000212936.1	chr8	+	HAVANA	106058840	Nfatc3_p1
Nfatc3	ENSMUST00000212742.1	chr8	+	HAVANA	106058840	Nfatc3_p1
Nfatc3	ENSMUST00000211991.1	chr8	+	HAVANA	106058840	Nfatc3_p1
Nfatc3	ENSMUST00000212577.1	chr8	+	HAVANA	106059633	Nfatc3_p2
Nfatc3	ENSMUST00000109308.2	chr8	+	HAVANA	106059633	Nfatc3_p2
Nfatc4	ENSMUST00000226979.1	chr14	+	HAVANA	55823144	Nfatc4_p1
Nfatc4	ENSMUST00000024179.5	chr14	+	HAVANA	55824795	Nfatc4_p2
Nfatc4	ENSMUST00000172271.8	chr14	+	HAVANA	55825037	Nfatc4_p2
Nfatc4	ENSMUST00000226357.1	chr14	+	HAVANA	55825801	Nfatc4_p3
Nfatc4	ENSMUST00000226536.1	chr14	+	HAVANA	55830269	Nfatc4_p4
Nfatc4	ENSMUST00000226716.1	chr14	+	HAVANA	55830269	Nfatc4_p4
Nfatc4	ENSMUST00000226293.1	chr14	+	HAVANA	55830269	Nfatc4_p4
Nfatc4	ENSMUST00000226869.1	chr14	+	HAVANA	55830269	Nfatc4_p4
Nfe2l1	ENSMUST00000167149.7	chr11	-	ENSEMBL	96829502	Nfe2l1_p1
Nfe2l1	ENSMUST00000081775.11	chr11	-	ENSEMBL	96829968	Nfe2l1_p1
Nfe2l1	ENSMUST00000107657.7	chr11	-	HAVANA	96829955	Nfe2l1_p1
Nfe2l1	ENSMUST00000134951.1	chr11	-	HAVANA	96822725	Nfe2l1_p2
Nfe2l1	ENSMUST00000135836.1	chr11	-	HAVANA	96829501	Nfe2l1_p1
Nfe2l2	ENSMUST00000102672.4	chr2	-	HAVANA	75704641	Nfe2l2_p1
Nfe2l2	ENSMUST00000152371.1	chr2	-	HAVANA	75704489	Nfe2l2_p1
Nfkb2	ENSMUST00000237330.1	chr19	+	HAVANA	46304320	Nfkb2_p1
Nfkb2	ENSMUST00000073116.12	chr19	+	HAVANA	46304744	Nfkb2_p1
Nfkb2	ENSMUST00000236591.1	chr19	+	HAVANA	46304800	Nfkb2_p1
Nfkb2	ENSMUST00000111881.3	chr19	+	HAVANA	46305696	Nfkb2_p2
Nfkb2	ENSMUST00000237761.1	chr19	+	HAVANA	46305998	Nfkb2_p2
Nfkb2	ENSMUST00000236820.1	chr19	+	HAVANA	46305998	Nfkb2_p2
Nfkb2	ENSMUST00000237791.1	chr19	+	HAVANA	46305998	Nfkb2_p2
Nfkb2	ENSMUST00000235868.1	chr19	+	HAVANA	46306121	Nfkb2_p2
Nfrkb	ENSMUST00000086167.11	chr9	+	HAVANA	31386192	Nfrkb_p1
Nfrkb	ENSMUST00000132329.7	chr9	+	HAVANA	31386197	Nfrkb_p1
Nfrkb	ENSMUST00000131540.7	chr9	+	HAVANA	31386204	Nfrkb_p1
Nfrkb	ENSMUST00000152593.7	chr9	+	HAVANA	31386213	Nfrkb_p1
Nfrkb	ENSMUST00000215211.1	chr9	+	HAVANA	31386456	Nfrkb_p1
Nfx1	ENSMUST00000091614.6	chr4	+	HAVANA	40970906	Nfx1_p1
Nfx1	ENSMUST00000030133.14	chr4	+	HAVANA	40970906	Nfx1_p1
Nfx1	ENSMUST00000098143.10	chr4	+	HAVANA	40970906	Nfx1_p1
Nfxl1	ENSMUST00000087216.11	chr5	-	HAVANA	72559684	Nfxl1_p1
Nfxl1	ENSMUST00000135318.7	chr5	-	HAVANA	72559645	Nfxl1_p1
Nfxl1	ENSMUST00000074948.4	chr5	-	HAVANA	72559599	Nfxl1_p1
Nfxl1	ENSMUST00000134452.7	chr5	-	HAVANA	72559412	Nfxl1_p1
Nfxl1	ENSMUST00000146761.1	chr5	-	HAVANA	72559648	Nfxl1_p1
Nfxl1	ENSMUST00000198977.1	chr5	-	HAVANA	72559623	Nfxl1_p1
Nfya	ENSMUST00000078800.12	chr17	-	HAVANA	48409765	Nfya_p1
Nfya	ENSMUST00000162460.7	chr17	-	HAVANA	48409906	Nfya_p1
Nfya	ENSMUST00000046719.13	chr17	-	HAVANA	48409765	Nfya_p1
Nfya	ENSMUST00000160319.7	chr17	-	HAVANA	48409730	Nfya_p1
Nfya	ENSMUST00000159535.1	chr17	-	HAVANA	48409741	Nfya_p1
Nfya	ENSMUST00000160804.1	chr17	-	HAVANA	48409688	Nfya_p1
Nfya	ENSMUST00000161686.1	chr17	-	HAVANA	48409750	Nfya_p1
Nfyb	ENSMUST00000130911.7	chr10	-	HAVANA	82764144	Nfyb_p1
Nfyb	ENSMUST00000143749.7	chr10	-	HAVANA	82764101	Nfyb_p1
Nfyb	ENSMUST00000127832.1	chr10	-	HAVANA	82763663	Nfyb_p1
Nfyb	ENSMUST00000142523.1	chr10	-	HAVANA	82763646	Nfyb_p1
Nfyc	ENSMUST00000043429.11	chr4	-	HAVANA	120825706	Nfyc_p1
Nfyc	ENSMUST00000134979.7	chr4	-	HAVANA	120825684	Nfyc_p1
Nfyc	ENSMUST00000136236.7	chr4	-	HAVANA	120825696	Nfyc_p1
Nfyc	ENSMUST00000145658.1	chr4	-	HAVANA	120825707	Nfyc_p1
Nkrf	ENSMUST00000239259.1	chrX	-	HAVANA	36903513	Nkrf_p1
Nkrf	ENSMUST00000057093.7	chrX	-	ENSEMBL	36902899	Nkrf_p2
Nme2	ENSMUST00000021217.10	chr11	-	HAVANA	93956259	Nme2_p1
Nme2	ENSMUST00000072566.4	chr11	-	HAVANA	93955783	Nme2_p1
Nr1d2	ENSMUST00000090543.5	chr14	-	HAVANA	18239127	Nr1d2_p1
Nr1d2	ENSMUST00000225491.1	chr14	-	HAVANA	18239011	Nr1d2_p1
Nr1d2	ENSMUST00000143308.1	chr14	-	HAVANA	18239031	Nr1d2_p1
Nr1h2	ENSMUST00000107912.7	chr7	-	HAVANA	44553686	Nr1h2_p1
Nr1h2	ENSMUST00000073488.11	chr7	-	HAVANA	44553949	Nr1h2_p1
Nr1h2	ENSMUST00000107911.7	chr7	-	HAVANA	44553948	Nr1h2_p1
Nr1h2	ENSMUST00000107910.7	chr7	-	HAVANA	44553923	Nr1h2_p1
Nr1h2	ENSMUST00000167197.7	chr7	-	ENSEMBL	44553923	Nr1h2_p1
Nr1h2	ENSMUST00000123358.8	chr7	-	HAVANA	44553911	Nr1h2_p1
Nr1h2	ENSMUST00000132769.7	chr7	-	HAVANA	44553951	Nr1h2_p1
Nr1h2	ENSMUST00000209017.1	chr7	-	HAVANA	44553708	Nr1h2_p1
Nr1h2	ENSMUST00000208366.1	chr7	-	HAVANA	44553895	Nr1h2_p1
Nr1h2	ENSMUST00000207550.1	chr7	-	HAVANA	44553692	Nr1h2_p1
Nr1h2	ENSMUST00000207737.1	chr7	-	HAVANA	44553901	Nr1h2_p1
Nr1h2	ENSMUST00000128600.2	chr7	-	HAVANA	44553923	Nr1h2_p1
Nr1h2	ENSMUST00000142298.1	chr7	-	HAVANA	44553212	Nr1h2_p2
Nr1h2	ENSMUST00000136611.1	chr7	-	HAVANA	44553899	Nr1h2_p1
Nr2c2	ENSMUST00000113460.7	chr6	+	HAVANA	92091390	Nr2c2_p1
Nr2c2	ENSMUST00000113463.7	chr6	+	HAVANA	92092433	Nr2c2_p2
Nr2f6	ENSMUST00000132630.1	chr8	-	HAVANA	71381906	Nr2f6_p1
Nr2f6	ENSMUST00000002466.8	chr8	-	HAVANA	71381960	Nr2f6_p1
Nr2f6	ENSMUST00000124732.1	chr8	-	HAVANA	71381090	Nr2f6_p2
Nr2f6	ENSMUST00000137058.1	chr8	-	HAVANA	71381177	Nr2f6_p2
Nr3c1	ENSMUST00000115567.7	chr18	-	HAVANA	39490674	Nr3c1_p1
Nr3c1	ENSMUST00000025300.12	chr18	-	HAVANA	39489846	Nr3c1_p2
Nr3c1	ENSMUST00000152853.1	chr18	-	HAVANA	39489888	Nr3c1_p2
Nr3c1	ENSMUST00000124115.1	chr18	-	HAVANA	39491301	Nr3c1_p3
Nr3c1	ENSMUST00000131885.1	chr18	-	HAVANA	39489283	Nr3c1_p4
Nr3c1	ENSMUST00000237944.1	chr18	-	HAVANA	39519421	Nr3c1_p5
Nr3c1	ENSMUST00000150483.1	chr18	-	HAVANA	39491299	Nr3c1_p3
Nr4a1	ENSMUST00000228985.1	chr15	+	HAVANA	101254269	Nr4a1_p1
Nr4a1	ENSMUST00000230814.1	chr15	+	HAVANA	101266846	Nr4a1_p2
Nr4a1	ENSMUST00000023779.7	chr15	+	HAVANA	101266846	Nr4a1_p2
Nr5a2	ENSMUST00000027649.13	chr1	-	HAVANA	136960448	Nr5a2_p1
Nr5a2	ENSMUST00000192357.5	chr1	-	HAVANA	136960380	Nr5a2_p1
Nr5a2	ENSMUST00000192929.5	chr1	-	HAVANA	136953630	Nr5a2_p2
Nr6a1	ENSMUST00000112877.7	chr2	-	HAVANA	38927688	Nr6a1_p1
Nr6a1	ENSMUST00000076275.10	chr2	-	ENSEMBL	38926217	Nr6a1_p2
Nr6a1	ENSMUST00000132636.7	chr2	-	HAVANA	38785111	Nr6a1_p3
Nr6a1	ENSMUST00000142130.1	chr2	-	HAVANA	38926275	Nr6a1_p2
Nrf1	ENSMUST00000115212.7	chr6	+	HAVANA	30047988	Nrf1_p1
Nrf1	ENSMUST00000123194.7	chr6	+	HAVANA	30047991	Nrf1_p1
Nrf1	ENSMUST00000115211.7	chr6	+	HAVANA	30048002	Nrf1_p1
Nrf1	ENSMUST00000146988.7	chr6	+	HAVANA	30048029	Nrf1_p1
Nrf1	ENSMUST00000115206.7	chr6	+	HAVANA	30048031	Nrf1_p1
Nrf1	ENSMUST00000133928.7	chr6	+	HAVANA	30048042	Nrf1_p1
Nrf1	ENSMUST00000115208.7	chr6	+	HAVANA	30048045	Nrf1_p1
Nrf1	ENSMUST00000115209.7	chr6	+	HAVANA	30048067	Nrf1_p1
Nrf1	ENSMUST00000115200.7	chr6	+	HAVANA	30048072	Nrf1_p1
Nrf1	ENSMUST00000115204.7	chr6	+	HAVANA	30048072	Nrf1_p1
Nrf1	ENSMUST00000148990.7	chr6	+	HAVANA	30048151	Nrf1_p1
Nsd2	ENSMUST00000075812.10	chr5	+	HAVANA	33820725	Nsd2_p1
Nsd2	ENSMUST00000114397.8	chr5	+	HAVANA	33820744	Nsd2_p1
Nsd2	ENSMUST00000155880.7	chr5	+	HAVANA	33820829	Nsd2_p1
Nup62cl	ENSMUST00000101212.8	chrX	-	HAVANA	140062568	Nup62cl_p1
Nup62cl	ENSMUST00000154385.7	chrX	-	HAVANA	140062293	Nup62cl_p1
Nup62cl	ENSMUST00000133780.7	chrX	-	HAVANA	140062712	Nup62cl_p1
Nup62cl	ENSMUST00000125678.8	chrX	-	HAVANA	140062580	Nup62cl_p1
Nup62cl	ENSMUST00000124075.1	chrX	-	HAVANA	140062551	Nup62cl_p1
Otx2	ENSMUST00000226501.1	chr14	-	HAVANA	48667515	Otx2_p1
Otx2	ENSMUST00000122009.7	chr14	-	HAVANA	48662872	Otx2_p2
Otx2	ENSMUST00000119070.7	chr14	-	HAVANA	48667513	Otx2_p1
Otx2	ENSMUST00000152018.7	chr14	-	HAVANA	48667644	Otx2_p1
Otx2	ENSMUST00000144465.7	chr14	-	HAVANA	48667508	Otx2_p1
Otx2	ENSMUST00000133479.7	chr14	-	HAVANA	48667508	Otx2_p1
Otx2	ENSMUST00000119739.1	chr14	-	HAVANA	48665521	Otx2_p3
Otx2	ENSMUST00000228512.1	chr14	-	HAVANA	48667518	Otx2_p1
Patz1	ENSMUST00000142561.1	chr11	+	HAVANA	3288874	Patz1_p1
Patz1	ENSMUST00000101644.9	chr11	+	HAVANA	3289167	Patz1_p1
Patz1	ENSMUST00000144396.7	chr11	+	HAVANA	3289202	Patz1_p1
Patz1	ENSMUST00000134089.7	chr11	+	HAVANA	3289281	Patz1_p1
Patz1	ENSMUST00000094471.9	chr11	+	HAVANA	3289993	Patz1_p2
Patz1	ENSMUST00000110043.7	chr11	+	HAVANA	3289993	Patz1_p2
Patz1	ENSMUST00000057089.12	chr11	+	HAVANA	3290439	Patz1_p2
Patz1	ENSMUST00000093402.11	chr11	+	HAVANA	3290457	Patz1_p2
Paxbp1	ENSMUST00000118522.7	chr16	-	HAVANA	91044543	Paxbp1_p1
Paxbp1	ENSMUST00000023698.11	chr16	-	HAVANA	91044164	Paxbp1_p1
Paxbp1	ENSMUST00000127002.1	chr16	-	HAVANA	91044354	Paxbp1_p1
Pbrm1	ENSMUST00000112098.10	chr14	+	HAVANA	31019138	Pbrm1_p1
Pbrm1	ENSMUST00000112095.7	chr14	+	HAVANA	31019138	Pbrm1_p1
Pbrm1	ENSMUST00000112106.7	chr14	+	HAVANA	31019149	Pbrm1_p1
Pbrm1	ENSMUST00000146325.7	chr14	+	HAVANA	31019157	Pbrm1_p1
Pbrm1	ENSMUST00000112094.7	chr14	+	HAVANA	31019170	Pbrm1_p1
Pbrm1	ENSMUST00000144009.1	chr14	+	HAVANA	31019177	Pbrm1_p1
Pbrm1	ENSMUST00000145497.1	chr14	+	HAVANA	31019199	Pbrm1_p1
Pbrm1	ENSMUST00000052239.11	chr14	+	HAVANA	31019208	Pbrm1_p1
Pbx2	ENSMUST00000173328.7	chr17	+	HAVANA	34591266	Pbx2_p1
Pbx2	ENSMUST00000038149.12	chr17	+	HAVANA	34592263	Pbx2_p2
Pbx2	ENSMUST00000183827.7	chr17	+	HAVANA	34592734	Pbx2_p2
Pbx2	ENSMUST00000174532.1	chr17	+	HAVANA	34593395	Pbx2_p3
Peg3	ENSMUST00000239104.1	chr7	-	HAVANA	6730421	Peg3_p1
Peg3	ENSMUST00000051209.10	chr7	-	HAVANA	6730421	Peg3_p1
Peg3	ENSMUST00000150182.7	chr7	-	HAVANA	6730419	Peg3_p1
Peg3	ENSMUST00000155910.2	chr7	-	HAVANA	6730431	Peg3_p1
Phb	ENSMUST00000125172.7	chr11	+	HAVANA	95666957	Phb_p1
Phb	ENSMUST00000123071.1	chr11	+	HAVANA	95667000	Phb_p1
Phb	ENSMUST00000127031.1	chr11	+	HAVANA	95667010	Phb_p1
Phb	ENSMUST00000036374.5	chr11	+	HAVANA	95667064	Phb_p1
Pias1	ENSMUST00000098651.5	chr9	-	HAVANA	62980879	Pias1_p1
Pias1	ENSMUST00000214830.1	chr9	-	HAVANA	62980883	Pias1_p1
Pias1	ENSMUST00000216209.1	chr9	-	HAVANA	62987924	Pias1_p2
Pias2	ENSMUST00000114777.9	chr18	+	HAVANA	77065208	Pias2_p1
Pias2	ENSMUST00000235135.1	chr18	+	HAVANA	77065245	Pias2_p1
Pias2	ENSMUST00000114776.3	chr18	+	HAVANA	77065690	Pias2_p2
Pias2	ENSMUST00000168882.8	chr18	+	HAVANA	77065819	Pias2_p2
Pias3	ENSMUST00000107076.9	chr3	+	HAVANA	96696384	Pias3_p1
Pias3	ENSMUST00000162934.7	chr3	+	HAVANA	96696442	Pias3_p1
Pias3	ENSMUST00000162778.2	chr3	+	HAVANA	96697076	Pias3_p2
Pias3	ENSMUST00000064900.15	chr3	+	HAVANA	96697083	Pias3_p2
Pias3	ENSMUST00000107077.3	chr3	+	HAVANA	96697117	Pias3_p2
Pias3	ENSMUST00000176288.1	chr3	+	HAVANA	96697133	Pias3_p2
Pias3	ENSMUST00000176302.7	chr3	+	HAVANA	96697194	Pias3_p2
Pias4	ENSMUST00000005064.13	chr10	-	HAVANA	81167923	Pias4_p1
Pias4	ENSMUST00000129549.1	chr10	-	HAVANA	81167714	Pias4_p1
Pitx2	ENSMUST00000174661.8	chr3	+	HAVANA	129199878	Pitx2_p1
Pitx2	ENSMUST00000029657.15	chr3	+	HAVANA	129199922	Pitx2_p1
Pitx2	ENSMUST00000106382.10	chr3	+	HAVANA	129199926	Pitx2_p1
Pitx2	ENSMUST00000173645.3	chr3	+	HAVANA	129199969	Pitx2_p1
Pitx2	ENSMUST00000172645.7	chr3	+	HAVANA	129203947	Pitx2_p2
Pitx2	ENSMUST00000187145.1	chr3	+	HAVANA	129213932	Pitx2_p3
Pitx2	ENSMUST00000042587.11	chr3	+	HAVANA	129213972	Pitx2_p3
Pitx2	ENSMUST00000174623.2	chr3	+	HAVANA	129214275	Pitx2_p3
Pknox1	ENSMUST00000097352.10	chr17	+	HAVANA	31564734	Pknox1_p1
Pknox1	ENSMUST00000176895.1	chr17	+	HAVANA	31564759	Pknox1_p1
Pknox1	ENSMUST00000237248.1	chr17	+	HAVANA	31564807	Pknox1_p1
Pknox1	ENSMUST00000235869.1	chr17	+	HAVANA	31564816	Pknox1_p1
Pknox1	ENSMUST00000175806.8	chr17	+	HAVANA	31564862	Pknox1_p1
Pknox1	ENSMUST00000235401.1	chr17	+	HAVANA	31564865	Pknox1_p1
Plagl1	ENSMUST00000193426.5	chr10	+	HAVANA	13060504	Plagl1_p1
Plagl1	ENSMUST00000123135.7	chr10	+	HAVANA	13090691	Plagl1_p2
Plagl1	ENSMUST00000135095.7	chr10	+	HAVANA	13090712	Plagl1_p2
Plagl1	ENSMUST00000124252.7	chr10	+	HAVANA	13090788	Plagl1_p2
Plagl1	ENSMUST00000121646.7	chr10	+	HAVANA	13090788	Plagl1_p2
Plagl1	ENSMUST00000129989.7	chr10	+	HAVANA	13090832	Plagl1_p2
Plagl1	ENSMUST00000150773.7	chr10	+	HAVANA	13090832	Plagl1_p2
Plagl1	ENSMUST00000130894.7	chr10	+	HAVANA	13090832	Plagl1_p2
Plagl1	ENSMUST00000130449.7	chr10	+	HAVANA	13090832	Plagl1_p2
Plagl1	ENSMUST00000144437.7	chr10	+	HAVANA	13090832	Plagl1_p2
Plagl1	ENSMUST00000139262.7	chr10	+	HAVANA	13090832	Plagl1_p2
Plagl1	ENSMUST00000149881.7	chr10	+	HAVANA	13090832	Plagl1_p2
Plagl1	ENSMUST00000138433.7	chr10	+	HAVANA	13090832	Plagl1_p2
Plagl1	ENSMUST00000135826.7	chr10	+	HAVANA	13090832	Plagl1_p2
Plagl1	ENSMUST00000141068.7	chr10	+	HAVANA	13090832	Plagl1_p2
Plagl1	ENSMUST00000135261.7	chr10	+	HAVANA	13090832	Plagl1_p2
Plagl1	ENSMUST00000126880.7	chr10	+	HAVANA	13090832	Plagl1_p2
Plagl1	ENSMUST00000121325.7	chr10	+	HAVANA	13090832	Plagl1_p2
Plagl1	ENSMUST00000121766.7	chr10	+	HAVANA	13090835	Plagl1_p2
Plagl1	ENSMUST00000130638.7	chr10	+	HAVANA	13090841	Plagl1_p2
Plagl1	ENSMUST00000141944.7	chr10	+	HAVANA	13090874	Plagl1_p2
Plagl1	ENSMUST00000130800.7	chr10	+	HAVANA	13090874	Plagl1_p2
Plagl1	ENSMUST00000143582.7	chr10	+	HAVANA	13091013	Plagl1_p2
Platr25	ENSMUST00000220733.1	chr13	-	HAVANA	62760700	Platr25_p2
Platr25	ENSMUST00000222477.1	chr13	-	HAVANA	62712753	Platr25_p3
Platr25	ENSMUST00000143260.1	chr13	-	HAVANA	62726689	Platr25_p4
Platr25	ENSMUST00000222303.1	chr13	-	HAVANA	62760709	Platr25_p2
Platr25	ENSMUST00000220864.1	chr13	-	HAVANA	62760692	Platr25_p2
Plscr1	ENSMUST00000093801.9	chr9	+	HAVANA	92249750	Plscr1_p1
Plscr1	ENSMUST00000186364.1	chr9	+	HAVANA	92250342	Plscr1_p2
Pms1	ENSMUST00000027267.13	chr1	-	HAVANA	53297018	Pms1_p1
Pms1	ENSMUST00000135246.7	chr1	-	HAVANA	53297017	Pms1_p1
Pms1	ENSMUST00000142922.1	chr1	-	HAVANA	53296967	Pms1_p1
Pms1	ENSMUST00000128337.7	chr1	-	HAVANA	53296975	Pms1_p1
Pms1	ENSMUST00000126590.1	chr1	-	HAVANA	53297015	Pms1_p1
Pms1	ENSMUST00000126412.1	chr1	-	HAVANA	53297015	Pms1_p1
Pms1	ENSMUST00000188890.1	chr1	-	HAVANA	53297015	Pms1_p1
Pou2f1	ENSMUST00000160260.8	chr1	-	HAVANA	166002678	Pou2f1_p1
Pou2f1	ENSMUST00000111429.10	chr1	-	HAVANA	166002609	Pou2f1_p1
Pou2f1	ENSMUST00000184643.7	chr1	-	HAVANA	166002618	Pou2f1_p1
Pou2f1	ENSMUST00000160908.7	chr1	-	HAVANA	166002622	Pou2f1_p1
Pou2f1	ENSMUST00000027850.14	chr1	-	HAVANA	166002629	Pou2f1_p1
Pou2f1	ENSMUST00000177472.1	chr1	-	HAVANA	166002615	Pou2f1_p1
Pou2f1	ENSMUST00000177358.7	chr1	-	HAVANA	166002613	Pou2f1_p1
Pou2f1	ENSMUST00000176101.1	chr1	-	HAVANA	166002629	Pou2f1_p1
Pou2f1	ENSMUST00000176800.1	chr1	-	HAVANA	166002609	Pou2f1_p1
Pou5f1	ENSMUST00000025271.16	chr17	+	HAVANA	35506018	Pou5f1_p1
Pou5f1	ENSMUST00000172651.7	chr17	+	HAVANA	35508805	Pou5f1_p2
Pou5f1	ENSMUST00000173805.7	chr17	+	HAVANA	35508807	Pou5f1_p2
Pou5f1	ENSMUST00000173256.7	chr17	+	HAVANA	35508817	Pou5f1_p2
Pou5f1	ENSMUST00000174782.1	chr17	+	HAVANA	35508821	Pou5f1_p2
Prdm2	ENSMUST00000105778.7	chr4	-	HAVANA	143212705	Prdm2_p1
Prdm2	ENSMUST00000134791.1	chr4	-	HAVANA	143212709	Prdm2_p1
Prdm2	ENSMUST00000156909.1	chr4	-	HAVANA	143212995	Prdm2_p1
Prdm4	ENSMUST00000220032.1	chr10	-	HAVANA	85916986	Prdm4_p1
Prdm4	ENSMUST00000219370.1	chr10	-	HAVANA	85916656	Prdm4_p1
Prdm4	ENSMUST00000037646.8	chr10	-	HAVANA	85916926	Prdm4_p1
Prdm4	ENSMUST00000218289.1	chr10	-	HAVANA	85917142	Prdm4_p1
Prdm4	ENSMUST00000218969.1	chr10	-	HAVANA	85917138	Prdm4_p1
Prdm5	ENSMUST00000031976.13	chr6	+	HAVANA	65778988	Prdm5_p1
Prdm5	ENSMUST00000173538.1	chr6	+	HAVANA	65779022	Prdm5_p1
Prdm5	ENSMUST00000081219.13	chr6	+	HAVANA	65779022	Prdm5_p1
Prdm5	ENSMUST00000031973.12	chr6	+	HAVANA	65779025	Prdm5_p1
Prdm5	ENSMUST00000205168.1	chr6	+	HAVANA	65779094	Prdm5_p1
Prdm5	ENSMUST00000172638.1	chr6	+	HAVANA	65779101	Prdm5_p1
Preb	ENSMUST00000074840.11	chr5	-	HAVANA	30960361	Preb_p1
Preb	ENSMUST00000202567.1	chr5	-	HAVANA	30960280	Preb_p1
Preb	ENSMUST00000202472.1	chr5	-	HAVANA	30956183	Preb_p2
Preb	ENSMUST00000200836.1	chr5	-	HAVANA	30960270	Preb_p1
Preb	ENSMUST00000201730.1	chr5	-	HAVANA	30959555	Preb_p3
Preb	ENSMUST00000202445.1	chr5	-	HAVANA	30960252	Preb_p1
Preb	ENSMUST00000202593.1	chr5	-	HAVANA	30960262	Preb_p1
Rara	ENSMUST00000107475.8	chr11	+	HAVANA	98937698	Rara_p1
Rara	ENSMUST00000068133.9	chr11	+	HAVANA	98937718	Rara_p1
Rara	ENSMUST00000139399.1	chr11	+	HAVANA	98938328	Rara_p2
Rarg	ENSMUST00000043172.14	chr15	-	HAVANA	102257517	Rarg_p1
Rarg	ENSMUST00000063339.13	chr15	-	HAVANA	102246500	Rarg_p2
Rarg	ENSMUST00000135466.1	chr15	-	HAVANA	102257349	Rarg_p1
Rarg	ENSMUST00000155563.1	chr15	-	HAVANA	102250346	Rarg_p3
Rbak	ENSMUST00000049861.10	chr5	-	HAVANA	143180730	Rbak_p1
Rbak	ENSMUST00000165318.3	chr5	-	HAVANA	143180775	Rbak_p1
Rbak	ENSMUST00000199880.1	chr5	-	HAVANA	143180732	Rbak_p1
Rbck1	ENSMUST00000109847.8	chr2	-	HAVANA	152332412	Rbck1_p1
Rbck1	ENSMUST00000028964.13	chr2	-	HAVANA	152332653	Rbck1_p1
Rbck1	ENSMUST00000129590.1	chr2	-	HAVANA	152332384	Rbck1_p1
Rbpj	ENSMUST00000201991.3	chr5	+	HAVANA	53466152	Rbpj_p1
Rbpj	ENSMUST00000201721.1	chr5	+	HAVANA	53555706	Rbpj_p2
Rbpj	ENSMUST00000087360.8	chr5	+	HAVANA	53555834	Rbpj_p2
Rbpj	ENSMUST00000113865.4	chr5	+	HAVANA	53590471	Rbpj_p3
Rbpj	ENSMUST00000201883.3	chr5	+	HAVANA	53590981	Rbpj_p4
Rcor1	ENSMUST00000084968.13	chr12	+	HAVANA	111039351	Rcor1_p1
Rcor1	ENSMUST00000116388.3	chr12	+	ENSEMBL	111039798	Rcor1_p1
Rcor2	ENSMUST00000140442.7	chr19	+	HAVANA	7267325	Rcor2_p1
Rcor2	ENSMUST00000066646.11	chr19	+	HAVANA	7268279	Rcor2_p2
Rcor2	ENSMUST00000113369.2	chr19	+	ENSEMBL	7269764	Rcor2_p3
Rela	ENSMUST00000025867.5	chr19	+	HAVANA	5637483	Rela_p1
Rela	ENSMUST00000238000.1	chr19	+	HAVANA	5637719	Rela_p1
Rela	ENSMUST00000237838.1	chr19	+	HAVANA	5637829	Rela_p1
Rela	ENSMUST00000236300.1	chr19	+	HAVANA	5637933	Rela_p1
Rela	ENSMUST00000238126.1	chr19	+	HAVANA	5637944	Rela_p1
Rela	ENSMUST00000237863.1	chr19	+	HAVANA	5637959	Rela_p1
Relb	ENSMUST00000130543.7	chr7	-	HAVANA	19628784	Relb_p1
Relb	ENSMUST00000153309.7	chr7	-	HAVANA	19628473	Relb_p1
Relb	ENSMUST00000141586.1	chr7	-	HAVANA	19628434	Relb_p1
Repin1	ENSMUST00000154010.7	chr6	+	HAVANA	48593883	Repin1_p1
Repin1	ENSMUST00000009420.14	chr6	+	ENSEMBL	48593883	Repin1_p1
Repin1	ENSMUST00000163452.6	chr6	+	ENSEMBL	48593883	Repin1_p1
Repin1	ENSMUST00000118229.1	chr6	+	HAVANA	48593891	Repin1_p1
Repin1	ENSMUST00000135151.2	chr6	+	HAVANA	48593900	Repin1_p1
Repin1	ENSMUST00000130896.1	chr6	+	HAVANA	48593940	Repin1_p1
Repin1	ENSMUST00000150030.1	chr6	+	HAVANA	48594319	Repin1_p1
Rest	ENSMUST00000080359.11	chr5	+	HAVANA	77265491	Rest_p1
Rest	ENSMUST00000113449.1	chr5	+	HAVANA	77266196	Rest_p2
Rex2	ENSMUST00000075775.5	chr4	+	HAVANA	147021850	Rex2_p1
Rex2	ENSMUST00000150197.1	chr4	+	HAVANA	147021878	Rex2_p1
Rfx2	ENSMUST00000086801.6	chr17	-	HAVANA	56831013	Rfx2_p1
Rfx2	ENSMUST00000002444.14	chr17	-	HAVANA	56831008	Rfx2_p1
Rfx2	ENSMUST00000233000.1	chr17	-	HAVANA	56830971	Rfx2_p1
Rfx2	ENSMUST00000233643.1	chr17	-	HAVANA	56830939	Rfx2_p1
Rhox9	ENSMUST00000170643.3	chrX	-	HAVANA	37901704	Rhox9_p1
Rhox9	ENSMUST00000089062.7	chrX	-	HAVANA	37901770	Rhox9_p1
Rif1	ENSMUST00000112693.9	chr2	+	HAVANA	52072832	Rif1_p1
Rif1	ENSMUST00000126218.2	chr2	+	HAVANA	52073072	Rif1_p1
Rlf	ENSMUST00000056635.12	chr4	-	HAVANA	121215084	Rlf_p1
Rlf	ENSMUST00000222814.1	chr4	-	HAVANA	121215084	Rlf_p1
Rlim	ENSMUST00000121153.7	chrX	-	HAVANA	103981284	Rlim_p1
Rlim	ENSMUST00000070705.5	chrX	-	HAVANA	103981284	Rlim_p1
Rlim	ENSMUST00000135101.1	chrX	-	HAVANA	103981284	Rlim_p1
Rxra	ENSMUST00000129514.7	chr2	+	HAVANA	27676440	Rxra_p1
Rxra	ENSMUST00000077257.11	chr2	+	HAVANA	27677201	Rxra_p2
Rxra	ENSMUST00000166775.7	chr2	+	ENSEMBL	27677262	Rxra_p2
Rxrb	ENSMUST00000044858.15	chr17	+	HAVANA	34031812	Rxrb_p1
Rxrb	ENSMUST00000173554.8	chr17	+	HAVANA	34031816	Rxrb_p1
Rxrb	ENSMUST00000174299.8	chr17	+	HAVANA	34031852	Rxrb_p1
Rxrb	ENSMUST00000173354.8	chr17	+	HAVANA	34032196	Rxrb_p2
Rxrb	ENSMUST00000116612.2	chr17	+	HAVANA	34032401	Rxrb_p2
Sall2	ENSMUST00000135523.4	chr14	-	HAVANA	52316323	Sall2_p1
Sall2	ENSMUST00000058326.5	chr14	-	HAVANA	52328762	Sall2_p2
Sall4	ENSMUST00000075044.9	chr2	-	HAVANA	168767029	Sall4_p1
Sall4	ENSMUST00000029061.11	chr2	-	HAVANA	168767201	Sall4_p1
Sall4	ENSMUST00000103074.1	chr2	-	HAVANA	168767201	Sall4_p1
Sall4	ENSMUST00000125138.1	chr2	-	HAVANA	168767943	Sall4_p2
Sall4	ENSMUST00000130640.1	chr2	-	HAVANA	168767117	Sall4_p1
Setdb1	ENSMUST00000124638.7	chr3	-	HAVANA	95357155	Setdb1_p1
Setdb1	ENSMUST00000107171.9	chr3	-	HAVANA	95357156	Setdb1_p1
Setdb1	ENSMUST00000015841.11	chr3	-	HAVANA	95357200	Setdb1_p1
Setdb1	ENSMUST00000107170.2	chr3	-	HAVANA	95357202	Setdb1_p1
Setdb1	ENSMUST00000132468.1	chr3	-	HAVANA	95357156	Setdb1_p1
Setdb1	ENSMUST00000152260.1	chr3	-	HAVANA	95357089	Setdb1_p1
Setdb2	ENSMUST00000161459.7	chr14	-	HAVANA	59440884	Setdb2_p1
Setdb2	ENSMUST00000095775.9	chr14	-	ENSEMBL	59440877	Setdb2_p1
Setdb2	ENSMUST00000111253.2	chr14	-	HAVANA	59440875	Setdb2_p1
Setdb2	ENSMUST00000160904.1	chr14	-	HAVANA	59440873	Setdb2_p1
Six1	ENSMUST00000050029.7	chr12	-	HAVANA	73047179	Six1_p1
Six1	ENSMUST00000176091.1	chr12	-	HAVANA	73053887	Six1_p2
Six1	ENSMUST00000175677.1	chr12	-	HAVANA	73045291	Six1_p3
Six4	ENSMUST00000043208.7	chr12	-	HAVANA	73113425	Six4_p1
Six4	ENSMUST00000175693.2	chr12	-	HAVANA	73113456	Six4_p1
Smad2	ENSMUST00000168423.8	chr18	+	HAVANA	76241580	Smad2_p1
Smad2	ENSMUST00000091831.12	chr18	+	HAVANA	76241701	Smad2_p1
Smad2	ENSMUST00000171256.7	chr18	+	HAVANA	76242046	Smad2_p2
Smad2	ENSMUST00000172198.7	chr18	+	HAVANA	76242174	Smad2_p2
Smad5	ENSMUST00000069557.13	chr13	+	HAVANA	56703010	Smad5_p1
Smad5	ENSMUST00000138677.7	chr13	+	HAVANA	56703039	Smad5_p1
Smad5	ENSMUST00000109876.7	chr13	+	HAVANA	56703052	Smad5_p1
Smad5	ENSMUST00000132302.1	chr13	+	HAVANA	56703066	Smad5_p1
Smad5	ENSMUST00000109874.1	chr13	+	HAVANA	56703668	Smad5_p2
Smarcal1	ENSMUST00000145868.7	chr1	+	HAVANA	72583251	Smarcal1_p1
Smarcal1	ENSMUST00000133123.7	chr1	+	HAVANA	72583251	Smarcal1_p1
Smarcal1	ENSMUST00000152814.7	chr1	+	HAVANA	72583251	Smarcal1_p1
Smarcal1	ENSMUST00000156797.7	chr1	+	HAVANA	72583251	Smarcal1_p1
Smarcal1	ENSMUST00000136498.7	chr1	+	HAVANA	72583251	Smarcal1_p1
Smarcal1	ENSMUST00000047615.14	chr1	+	HAVANA	72583251	Smarcal1_p1
Smarcal1	ENSMUST00000152225.1	chr1	+	HAVANA	72583615	Smarcal1_p1
Smarcc1	ENSMUST00000098355.5	chr9	+	HAVANA	110117708	Smarcc1_p1
Smarcc1	ENSMUST00000088716.11	chr9	+	HAVANA	110131980	Smarcc1_p2
Smarcc1	ENSMUST00000197480.4	chr9	+	HAVANA	110132037	Smarcc1_p2
Smarcc1	ENSMUST00000200237.4	chr9	+	HAVANA	110132037	Smarcc1_p2
Smarcc1	ENSMUST00000197984.4	chr9	+	HAVANA	110132037	Smarcc1_p2
Smarcc1	ENSMUST00000199896.1	chr9	+	HAVANA	110132037	Smarcc1_p2
Smarce1	ENSMUST00000103133.3	chr11	-	HAVANA	99231017	Smarce1_p1
Smarce1	ENSMUST00000135040.7	chr11	-	HAVANA	99230445	Smarce1_p2
Smarce1	ENSMUST00000128707.7	chr11	-	HAVANA	99230413	Smarce1_p2
Smarce1	ENSMUST00000128215.1	chr11	-	HAVANA	99230446	Smarce1_p2
Snapc4	ENSMUST00000114115.8	chr2	-	HAVANA	26380649	Snapc4_p1
Snapc4	ENSMUST00000035427.10	chr2	-	ENSEMBL	26380653	Snapc4_p1
Snapc4	ENSMUST00000149850.7	chr2	-	HAVANA	26380632	Snapc4_p1
Snapc4	ENSMUST00000150121.1	chr2	-	HAVANA	26380635	Snapc4_p1
Snapc4	ENSMUST00000124843.1	chr2	-	HAVANA	26380653	Snapc4_p1
Snapc4	ENSMUST00000155643.1	chr2	-	HAVANA	26380626	Snapc4_p1
Son	ENSMUST00000117633.7	chr16	+	HAVANA	91647506	Son_p1
Son	ENSMUST00000119368.7	chr16	+	HAVANA	91647879	Son_p1
Son	ENSMUST00000140312.7	chr16	+	HAVANA	91647879	Son_p1
Son	ENSMUST00000114037.8	chr16	+	HAVANA	91647879	Son_p1
Son	ENSMUST00000114036.8	chr16	+	HAVANA	91647880	Son_p1
Son	ENSMUST00000122302.7	chr16	+	HAVANA	91647885	Son_p1
Sox12	ENSMUST00000182625.1	chr2	-	HAVANA	152398063	Sox12_p1
Sox12	ENSMUST00000063332.8	chr2	-	ENSEMBL	152398046	Sox12_p1
Sp1	ENSMUST00000170884.7	chr15	+	HAVANA	102406143	Sp1_p1
Sp1	ENSMUST00000163709.7	chr15	+	HAVANA	102406333	Sp1_p1
Sp1	ENSMUST00000001326.6	chr15	+	HAVANA	102406380	Sp1_p1
Sp1	ENSMUST00000165837.7	chr15	+	HAVANA	102406755	Sp1_p2
Sp1	ENSMUST00000169619.1	chr15	+	HAVANA	102407269	Sp1_p3
Sp1	ENSMUST00000168802.1	chr15	+	HAVANA	102407588	Sp1_p3
Sp2	ENSMUST00000107624.7	chr11	-	HAVANA	96977711	Sp2_p1
Sp2	ENSMUST00000062652.6	chr11	-	HAVANA	96982959	Sp2_p2
Sp3	ENSMUST00000102689.9	chr2	-	HAVANA	72980446	Sp3_p1
Sp3	ENSMUST00000066003.6	chr2	-	HAVANA	72980426	Sp3_p1
Sp3	ENSMUST00000133615.1	chr2	-	HAVANA	72979286	Sp3_p2
Spen	ENSMUST00000078886.9	chr4	-	HAVANA	141538449	Spen_p1
Spen	ENSMUST00000105786.2	chr4	-	HAVANA	141538597	Spen_p1
Spen	ENSMUST00000152081.1	chr4	-	HAVANA	141538253	Spen_p1
Spic	ENSMUST00000004473.14	chr10	-	HAVANA	88683023	Spic_p1
Spic	ENSMUST00000133724.7	chr10	-	HAVANA	88683023	Spic_p1
Spic	ENSMUST00000138734.1	chr10	-	HAVANA	88685015	Spic_p2
Spic	ENSMUST00000144338.1	chr10	-	HAVANA	88683023	Spic_p1
Srebf1	ENSMUST00000020846.7	chr11	-	HAVANA	60220604	Srebf1_p1
Srebf1	ENSMUST00000144942.1	chr11	-	HAVANA	60210465	Srebf1_p2
Srebf1	ENSMUST00000136215.1	chr11	-	HAVANA	60222581	Srebf1_p3
Srebf2	ENSMUST00000023100.7	chr15	+	HAVANA	82147181	Srebf2_p1
Srebf2	ENSMUST00000229336.1	chr15	+	HAVANA	82147204	Srebf2_p1
Srebf2	ENSMUST00000231065.1	chr15	+	HAVANA	82147246	Srebf2_p1
Srebf2	ENSMUST00000230105.1	chr15	+	HAVANA	82147251	Srebf2_p1
Srebf2	ENSMUST00000229009.1	chr15	+	HAVANA	82148013	Srebf2_p2
Srebf2	ENSMUST00000229518.1	chr15	+	HAVANA	82148025	Srebf2_p2
Ssrp1	ENSMUST00000077798.12	chr2	+	HAVANA	85037234	Ssrp1_p1
Ssrp1	ENSMUST00000168266.7	chr2	+	ENSEMBL	85037451	Ssrp1_p1
Ssrp1	ENSMUST00000123467.7	chr2	+	HAVANA	85037453	Ssrp1_p1
Ssrp1	ENSMUST00000130729.2	chr2	+	HAVANA	85037455	Ssrp1_p1
Ssrp1	ENSMUST00000135414.1	chr2	+	HAVANA	85037533	Ssrp1_p1
Stag2	ENSMUST00000115073.8	chrX	+	HAVANA	42149317	Stag2_p1
Stag2	ENSMUST00000115072.7	chrX	+	ENSEMBL	42149412	Stag2_p1
Stag2	ENSMUST00000136323.7	chrX	+	HAVANA	42149541	Stag2_p1
Stag2	ENSMUST00000127618.7	chrX	+	HAVANA	42149683	Stag2_p1
Stag2	ENSMUST00000141414.1	chrX	+	HAVANA	42150154	Stag2_p2
Stag2	ENSMUST00000069619.13	chrX	+	HAVANA	42150701	Stag2_p3
Stag2	ENSMUST00000123245.7	chrX	+	HAVANA	42151014	Stag2_p3
Stat3	ENSMUST00000103114.7	chr11	-	HAVANA	100939404	Stat3_p1
Stat3	ENSMUST00000127638.7	chr11	-	HAVANA	100939540	Stat3_p1
Stat3	ENSMUST00000137093.7	chr11	-	HAVANA	100890312	Stat3_p2
Stat3	ENSMUST00000092671.11	chr11	-	HAVANA	100939380	Stat3_p1
Stat3	ENSMUST00000138438.1	chr11	-	HAVANA	100939479	Stat3_p1
Stat6	ENSMUST00000092074.11	chr10	+	HAVANA	127642986	Stat6_p1
Stat6	ENSMUST00000120279.1	chr10	+	HAVANA	127643002	Stat6_p1
Stat6	ENSMUST00000128072.1	chr10	+	HAVANA	127653079	Stat6_p2
Stat6	ENSMUST00000156231.1	chr10	+	HAVANA	127656761	Stat6_p3
Stat6	ENSMUST00000145470.1	chr10	+	HAVANA	127659400	Stat6_p4
Sub1	ENSMUST00000022816.14	chr15	-	HAVANA	11996058	Sub1_p1
Sub1	ENSMUST00000110504.1	chr15	-	HAVANA	11996983	Sub1_p2
Sub1	ENSMUST00000129533.7	chr15	-	HAVANA	11996012	Sub1_p1
Sub1	ENSMUST00000134414.1	chr15	-	HAVANA	11995750	Sub1_p1
T	ENSMUST00000074667.8	chr17	+	HAVANA	8434423	T_p1
T	ENSMUST00000136922.7	chr17	+	HAVANA	8434925	T_p2
T	ENSMUST00000177118.1	chr17	+	HAVANA	8435411	T_p2
Tada2b	ENSMUST00000031097.7	chr5	-	HAVANA	36484285	Tada2b_p1
Tada2b	ENSMUST00000119916.1	chr5	-	HAVANA	36484112	Tada2b_p1
Tax1bp1	ENSMUST00000080723.10	chr6	+	HAVANA	52713729	Tax1bp1_p1
Tax1bp1	ENSMUST00000149588.7	chr6	+	HAVANA	52713750	Tax1bp1_p1
Tax1bp1	ENSMUST00000128173.1	chr6	+	HAVANA	52713763	Tax1bp1_p1
Tax1bp1	ENSMUST00000138040.7	chr6	+	HAVANA	52714219	Tax1bp1_p2
Tax1bp1	ENSMUST00000129660.1	chr6	+	HAVANA	52714350	Tax1bp1_p2
Tbx3	ENSMUST00000202034.1	chr5	+	HAVANA	119670669	Tbx3_p1
Tbx3	ENSMUST00000079719.10	chr5	+	ENSEMBL	119670669	Tbx3_p1
Tbx3	ENSMUST00000121021.7	chr5	+	HAVANA	119670862	Tbx3_p1
Tbx3	ENSMUST00000018748.8	chr5	+	HAVANA	119671018	Tbx3_p1
Tcf12	ENSMUST00000183404.7	chr9	-	HAVANA	72111847	Tcf12_p1
Tcf12	ENSMUST00000034755.12	chr9	-	HAVANA	72111821	Tcf12_p1
Tcf12	ENSMUST00000184867.7	chr9	-	HAVANA	72111807	Tcf12_p1
Tcf12	ENSMUST00000185117.7	chr9	-	HAVANA	72111651	Tcf12_p1
Tcf12	ENSMUST00000184783.7	chr9	-	HAVANA	72111871	Tcf12_p1
Tcf12	ENSMUST00000184523.7	chr9	-	HAVANA	72111812	Tcf12_p1
Tcf12	ENSMUST00000183992.7	chr9	-	HAVANA	72111202	Tcf12_p2
Tcf12	ENSMUST00000183492.7	chr9	-	HAVANA	72111772	Tcf12_p1
Tcf12	ENSMUST00000184107.7	chr9	-	HAVANA	72111600	Tcf12_p1
Tcf12	ENSMUST00000183594.1	chr9	-	HAVANA	72111792	Tcf12_p1
Tcf12	ENSMUST00000184196.1	chr9	-	HAVANA	72111847	Tcf12_p1
Tcf12	ENSMUST00000184806.1	chr9	-	HAVANA	72110481	Tcf12_p3
Tcf25	ENSMUST00000212571.1	chr8	+	HAVANA	123373753	Tcf25_p1
Tcf25	ENSMUST00000212470.1	chr8	+	HAVANA	123373784	Tcf25_p1
Tcf25	ENSMUST00000108840.3	chr8	+	HAVANA	123373823	Tcf25_p1
Tcf25	ENSMUST00000057934.9	chr8	+	HAVANA	123373824	Tcf25_p1
Tcf25	ENSMUST00000211932.1	chr8	+	HAVANA	123373856	Tcf25_p1
Tcf25	ENSMUST00000212569.1	chr8	+	HAVANA	123373873	Tcf25_p1
Tcf3	ENSMUST00000105344.7	chr10	-	HAVANA	80433637	Tcf3_p1
Tcf3	ENSMUST00000105345.9	chr10	-	HAVANA	80433647	Tcf3_p1
Tcf3	ENSMUST00000105342.7	chr10	-	HAVANA	80433643	Tcf3_p1
Tcf3	ENSMUST00000105343.7	chr10	-	HAVANA	80433647	Tcf3_p1
Tcf3	ENSMUST00000105346.9	chr10	-	HAVANA	80433621	Tcf3_p1
Tcf3	ENSMUST00000020377.12	chr10	-	HAVANA	80433621	Tcf3_p1
Tcf3	ENSMUST00000105340.7	chr10	-	HAVANA	80433635	Tcf3_p1
Tcf3	ENSMUST00000020379.12	chr10	-	HAVANA	80433635	Tcf3_p1
Tcf7	ENSMUST00000086844.9	chr11	-	HAVANA	52282571	Tcf7_p1
Tcf7	ENSMUST00000109071.2	chr11	-	HAVANA	52283331	Tcf7_p2
Tcfl5	ENSMUST00000037877.10	chr2	-	HAVANA	180642708	Tcfl5_p1
Tcfl5	ENSMUST00000161425.2	chr2	-	HAVANA	180642589	Tcfl5_p1
Tcfl5	ENSMUST00000131881.1	chr2	-	HAVANA	180642347	Tcfl5_p1
Tead1	ENSMUST00000084705.12	chr7	+	HAVANA	112679318	Tead1_p1
Tead1	ENSMUST00000239442.1	chr7	+	ENSEMBL	112679320	Tead1_p1
Tead1	ENSMUST00000239404.1	chr7	+	ENSEMBL	112679320	Tead1_p1
Tead1	ENSMUST00000059768.17	chr7	+	HAVANA	112679320	Tead1_p1
Tead1	ENSMUST00000106638.9	chr7	+	HAVANA	112679357	Tead1_p1
Tead1	ENSMUST00000172065.7	chr7	+	HAVANA	112679510	Tead1_p1
Tead2	ENSMUST00000033060.13	chr7	+	HAVANA	45215753	Tead2_p1
Tead2	ENSMUST00000210570.1	chr7	+	HAVANA	45215791	Tead2_p1
Tead2	ENSMUST00000211594.1	chr7	+	HAVANA	45215810	Tead2_p1
Tead2	ENSMUST00000210447.1	chr7	+	HAVANA	45215823	Tead2_p1
Tead2	ENSMUST00000211744.1	chr7	+	HAVANA	45215848	Tead2_p1
Tead2	ENSMUST00000107801.9	chr7	+	HAVANA	45215852	Tead2_p1
Tead2	ENSMUST00000209437.1	chr7	+	HAVANA	45216673	Tead2_p2
Tead2	ENSMUST00000209708.1	chr7	+	HAVANA	45217211	Tead2_p3
Tead2	ENSMUST00000097216.4	chr7	+	HAVANA	45217211	Tead2_p3
Tead2	ENSMUST00000209343.1	chr7	+	HAVANA	45217213	Tead2_p3
Tead2	ENSMUST00000209478.1	chr7	+	HAVANA	45231309	Tead2_p4
Tead2	ENSMUST00000209222.1	chr7	+	HAVANA	45232148	Tead2_p5
Tead4	ENSMUST00000006311.12	chr6	-	HAVANA	128300813	Tead4_p1
Tead4	ENSMUST00000112157.3	chr6	-	HAVANA	128300813	Tead4_p1
Tead4	ENSMUST00000133118.1	chr6	-	HAVANA	128300823	Tead4_p1
Tead4	ENSMUST00000143004.1	chr6	-	HAVANA	128300738	Tead4_p1
Terf1	ENSMUST00000188371.6	chr1	+	HAVANA	15805646	Terf1_p1
Terf1	ENSMUST00000186565.6	chr1	+	HAVANA	15805657	Terf1_p1
Terf1	ENSMUST00000027057.7	chr1	+	HAVANA	15805664	Terf1_p1
Terf2	ENSMUST00000133925.7	chr8	-	HAVANA	107096545	Terf2_p1
Terf2	ENSMUST00000142616.7	chr8	-	HAVANA	107096190	Terf2_p1
Terf2	ENSMUST00000068421.12	chr8	-	ENSEMBL	107096545	Terf2_p1
Terf2	ENSMUST00000068388.14	chr8	-	HAVANA	107096514	Terf2_p1
Terf2	ENSMUST00000116425.2	chr8	-	HAVANA	107096547	Terf2_p1
Tet2	ENSMUST00000098603.7	chr3	-	HAVANA	133544390	Tet2_p1
Tet2	ENSMUST00000196398.4	chr3	-	HAVANA	133544368	Tet2_p1
Tet2	ENSMUST00000197118.4	chr3	-	HAVANA	133545139	Tet2_p2
Tet2	ENSMUST00000196292.1	chr3	-	HAVANA	133544302	Tet2_p1
Tet2	ENSMUST00000195913.1	chr3	-	HAVANA	133544286	Tet2_p1
Tfam	ENSMUST00000092430.10	chr10	-	HAVANA	71238280	Tfam_p1
Tfam	ENSMUST00000105432.9	chr10	-	HAVANA	71238280	Tfam_p1
Tfam	ENSMUST00000121685.7	chr10	-	HAVANA	71237678	Tfam_p2
Tfam	ENSMUST00000152505.1	chr10	-	HAVANA	71237042	Tfam_p3
Tfap2c	ENSMUST00000030391.8	chr2	+	HAVANA	172549593	Tfap2c_p1
Tfap2c	ENSMUST00000128406.7	chr2	+	HAVANA	172550653	Tfap2c_p2
Tfap2c	ENSMUST00000122982.1	chr2	+	HAVANA	172550764	Tfap2c_p2
Tfap2c	ENSMUST00000099058.9	chr2	+	HAVANA	172550782	Tfap2c_p2
Tfap2c	ENSMUST00000170744.1	chr2	+	ENSEMBL	172550991	Tfap2c_p2
Tfap4	ENSMUST00000005862.8	chr16	-	HAVANA	4559854	Tfap4_p1
Tfap4	ENSMUST00000230875.1	chr16	-	HAVANA	4558783	Tfap4_p2
Tfb1m	ENSMUST00000041003.7	chr17	-	HAVANA	3557781	Tfb1m_p1
Tfb1m	ENSMUST00000232131.1	chr17	-	HAVANA	3557754	Tfb1m_p1
Tfb1m	ENSMUST00000232051.1	chr17	-	HAVANA	3557734	Tfb1m_p1
Tfcp2l1	ENSMUST00000190652.1	chr1	+	HAVANA	118627945	Tfcp2l1_p1
Tfcp2l1	ENSMUST00000027629.9	chr1	+	HAVANA	118627946	Tfcp2l1_p1
Tfdp1	ENSMUST00000209885.1	chr8	+	HAVANA	13338751	Tfdp1_p1
Tfdp1	ENSMUST00000209396.1	chr8	+	HAVANA	13338768	Tfdp1_p1
Tfdp1	ENSMUST00000210501.1	chr8	+	HAVANA	13338791	Tfdp1_p1
Tfdp1	ENSMUST00000211606.1	chr8	+	HAVANA	13338821	Tfdp1_p1
Tfdp1	ENSMUST00000209282.1	chr8	+	HAVANA	13339326	Tfdp1_p2
Tfdp1	ENSMUST00000210165.1	chr8	+	HAVANA	13339661	Tfdp1_p2
Tfdp1	ENSMUST00000170909.1	chr8	+	ENSEMBL	13339674	Tfdp1_p2
Tfdp2	ENSMUST00000165120.8	chr9	+	HAVANA	96196275	Tfdp2_p1
Tfdp2	ENSMUST00000034982.15	chr9	+	HAVANA	96196304	Tfdp2_p1
Tfdp2	ENSMUST00000188008.6	chr9	+	HAVANA	96196317	Tfdp2_p1
Tfdp2	ENSMUST00000188750.6	chr9	+	HAVANA	96196337	Tfdp2_p1
Tfdp2	ENSMUST00000185644.6	chr9	+	HAVANA	96196348	Tfdp2_p1
Tfdp2	ENSMUST00000190709.6	chr9	+	HAVANA	96196380	Tfdp2_p1
Tfdp2	ENSMUST00000186609.6	chr9	+	HAVANA	96258705	Tfdp2_p2
Tfdp2	ENSMUST00000190104.6	chr9	+	HAVANA	96258742	Tfdp2_p2
Tfdp2	ENSMUST00000179416.7	chr9	+	HAVANA	96258742	Tfdp2_p2
Tfdp2	ENSMUST00000189606.6	chr9	+	HAVANA	96258759	Tfdp2_p2
Tfdp2	ENSMUST00000179065.7	chr9	+	HAVANA	96259253	Tfdp2_p3
Tfdp2	ENSMUST00000165768.3	chr9	+	HAVANA	96259285	Tfdp2_p3
Tfe3	ENSMUST00000144715.1	chrX	+	HAVANA	7762560	Tfe3_p1
Tfe3	ENSMUST00000132209.7	chrX	+	HAVANA	7762586	Tfe3_p1
Tfe3	ENSMUST00000077680.9	chrX	+	HAVANA	7762658	Tfe3_p1
Tfe3	ENSMUST00000079542.12	chrX	+	HAVANA	7762664	Tfe3_p1
Tfe3	ENSMUST00000115679.7	chrX	+	HAVANA	7762676	Tfe3_p1
Tfe3	ENSMUST00000137467.7	chrX	+	HAVANA	7762695	Tfe3_p1
Tfe3	ENSMUST00000143680.7	chrX	+	HAVANA	7762697	Tfe3_p1
Tfe3	ENSMUST00000115680.10	chrX	+	HAVANA	7762767	Tfe3_p1
Tfe3	ENSMUST00000144900.1	chrX	+	HAVANA	7763943	Tfe3_p2
Tfe3	ENSMUST00000115677.7	chrX	+	HAVANA	7763959	Tfe3_p2
Tfe3	ENSMUST00000101695.8	chrX	+	HAVANA	7764041	Tfe3_p2
Tfe3	ENSMUST00000115678.2	chrX	+	HAVANA	7764087	Tfe3_p2
Tfeb	ENSMUST00000086932.9	chr17	+	HAVANA	47737030	Tfeb_p1
Tfeb	ENSMUST00000126258.7	chr17	+	HAVANA	47737600	Tfeb_p2
Tfeb	ENSMUST00000113288.7	chr17	+	HAVANA	47737928	Tfeb_p2
Tfeb	ENSMUST00000113284.7	chr17	+	HAVANA	47738903	Tfeb_p3
Tfeb	ENSMUST00000024786.13	chr17	+	HAVANA	47785720	Tfeb_p4
Tgif1	ENSMUST00000059775.14	chr17	-	HAVANA	70851207	Tgif1_p1
Tgif1	ENSMUST00000186358.5	chr17	-	HAVANA	70851069	Tgif1_p1
Tgif1	ENSMUST00000166395.8	chr17	-	HAVANA	70851734	Tgif1_p2
Tgif1	ENSMUST00000118283.7	chr17	-	HAVANA	70853546	Tgif1_p3
Tgif1	ENSMUST00000132825.1	chr17	-	HAVANA	70851131	Tgif1_p1
Tgif2	ENSMUST00000081335.12	chr2	+	HAVANA	156840007	Tgif2_p1
Tgif2	ENSMUST00000073352.9	chr2	+	HAVANA	156840100	Tgif2_p1
Tgif2	ENSMUST00000150078.1	chr2	+	HAVANA	156841022	Tgif2_p2
Thap1	ENSMUST00000036807.12	chr8	+	HAVANA	26158141	Thap1_p1
Thap1	ENSMUST00000130231.1	chr8	+	HAVANA	26158233	Thap1_p1
Thap1	ENSMUST00000127536.1	chr8	+	HAVANA	26158255	Thap1_p1
Thap1	ENSMUST00000209926.1	chr8	+	HAVANA	26158793	Thap1_p2
Thap12	ENSMUST00000126356.7	chr7	+	HAVANA	98703103	Thap12_p1
Thap12	ENSMUST00000033009.15	chr7	+	HAVANA	98703103	Thap12_p1
Thap12	ENSMUST00000153566.1	chr7	+	HAVANA	98703328	Thap12_p1
Thap12	ENSMUST00000146473.1	chr7	+	HAVANA	98709877	Thap12_p2
Thap4	ENSMUST00000190116.6	chr1	-	HAVANA	93754780	Thap4_p1
Thap4	ENSMUST00000112905.3	chr1	-	HAVANA	93754864	Thap4_p1
Thap4	ENSMUST00000189173.1	chr1	-	HAVANA	93754650	Thap4_p1
Thap7	ENSMUST00000100125.11	chr16	-	HAVANA	17531136	Thap7_p1
Thap7	ENSMUST00000231548.1	chr16	-	HAVANA	17531047	Thap7_p1
Thap7	ENSMUST00000232046.1	chr16	-	HAVANA	17530752	Thap7_p1
Thap7	ENSMUST00000232114.1	chr16	-	HAVANA	17531112	Thap7_p1
Thap7	ENSMUST00000232041.1	chr16	-	HAVANA	17531052	Thap7_p1
Thap7	ENSMUST00000231424.1	chr16	-	HAVANA	17530791	Thap7_p1
Thap7	ENSMUST00000231676.1	chr16	-	HAVANA	17530681	Thap7_p1
Thap7	ENSMUST00000231288.1	chr16	-	HAVANA	17531055	Thap7_p1
Thap7	ENSMUST00000231446.1	chr16	-	HAVANA	17531038	Thap7_p1
Thap7	ENSMUST00000231623.1	chr16	-	HAVANA	17530656	Thap7_p1
Thyn1	ENSMUST00000214910.1	chr9	+	HAVANA	26999710	Thyn1_p1
Thyn1	ENSMUST00000213770.1	chr9	+	HAVANA	26999710	Thyn1_p1
Thyn1	ENSMUST00000213683.1	chr9	+	HAVANA	26999720	Thyn1_p1
Thyn1	ENSMUST00000039161.9	chr9	+	HAVANA	26999722	Thyn1_p1
Thyn1	ENSMUST00000214458.1	chr9	+	HAVANA	26999728	Thyn1_p1
Thyn1	ENSMUST00000217143.1	chr9	+	HAVANA	27003060	Thyn1_p2
Tmf1	ENSMUST00000095664.5	chr6	-	HAVANA	97179122	Tmf1_p1
Tmf1	ENSMUST00000124173.7	chr6	-	HAVANA	97179037	Tmf1_p1
Tox4	ENSMUST00000022766.7	chr14	+	HAVANA	52279146	Tox4_p1
Tox4	ENSMUST00000152493.1	chr14	+	HAVANA	52279565	Tox4_p2
Tox4	ENSMUST00000172655.1	chr14	+	HAVANA	52279617	Tox4_p2
Tox4	ENSMUST00000137753.1	chr14	+	HAVANA	52279732	Tox4_p2
Trim28	ENSMUST00000209577.1	chr7	+	HAVANA	12999114	Trim28_p1
Trim28	ENSMUST00000005705.7	chr7	+	HAVANA	13024152	Trim28_p2
Trp53	ENSMUST00000171247.7	chr11	+	ENSEMBL	69580359	Trp53_p1
Trp53	ENSMUST00000108658.9	chr11	+	ENSEMBL	69580359	Trp53_p1
Trp53	ENSMUST00000005371.11	chr11	+	HAVANA	69580359	Trp53_p1
Trp53	ENSMUST00000147512.1	chr11	+	HAVANA	69580402	Trp53_p1
Trp53	ENSMUST00000108657.3	chr11	+	HAVANA	69580405	Trp53_p1
Trp73	ENSMUST00000133533.7	chr4	-	HAVANA	154097173	Trp73_p1
Trp73	ENSMUST00000097762.10	chr4	-	HAVANA	154097173	Trp73_p1
Trp73	ENSMUST00000105643.7	chr4	-	HAVANA	154097167	Trp73_p1
Trp73	ENSMUST00000097763.9	chr4	-	HAVANA	154097167	Trp73_p1
Tsc22d1	ENSMUST00000110888.7	chr14	+	HAVANA	76414961	Tsc22d1_p1
Tsc22d1	ENSMUST00000048371.14	chr14	+	HAVANA	76415587	Tsc22d1_p2
Tsc22d1	ENSMUST00000177333.1	chr14	+	HAVANA	76416114	Tsc22d1_p3
Tsc22d1	ENSMUST00000177207.1	chr14	+	HAVANA	76504214	Tsc22d1_p4
Tsc22d1	ENSMUST00000022587.9	chr14	+	HAVANA	76504478	Tsc22d1_p4
Tsc22d1	ENSMUST00000134109.1	chr14	+	HAVANA	76504530	Tsc22d1_p4
Tsix	ENSMUST00000152916.1	chrX	+	HAVANA	103431517	Tsix_p1
Tsix	ENSMUST00000211291.1	chrX	+	HAVANA	103447722	Tsix_p2
Tslrn1	ENSMUST00000133350.7	chrX	-	HAVANA	62516069	Tslrn1_p1
Ttf1	ENSMUST00000100237.3	chr2	+	HAVANA	29060262	Ttf1_p1
Ttf1	ENSMUST00000142786.7	chr2	+	HAVANA	29060266	Ttf1_p1
Ubp1	ENSMUST00000084885.11	chr9	+	ENSEMBL	113930934	Ubp1_p1
Ubp1	ENSMUST00000009885.13	chr9	+	ENSEMBL	113930934	Ubp1_p1
Ubp1	ENSMUST00000214095.1	chr9	+	HAVANA	113931435	Ubp1_p2
Ubp1	ENSMUST00000116492.2	chr9	+	ENSEMBL	113931564	Ubp1_p2
Ubp1	ENSMUST00000216891.1	chr9	+	HAVANA	113931629	Ubp1_p2
Ubp1	ENSMUST00000216558.1	chr9	+	HAVANA	113931654	Ubp1_p2
Ubtf	ENSMUST00000079589.10	chr11	-	HAVANA	102316680	Ubtf_p1
Ubtf	ENSMUST00000107115.7	chr11	-	HAVANA	102316704	Ubtf_p1
Ubtf	ENSMUST00000107117.8	chr11	-	HAVANA	102317871	Ubtf_p2
Ubtf	ENSMUST00000107119.8	chr11	-	HAVANA	102317287	Ubtf_p3
Ubtf	ENSMUST00000107123.9	chr11	-	HAVANA	102317635	Ubtf_p2
Ubtf	ENSMUST00000173870.7	chr11	-	HAVANA	102319742	Ubtf_p4
Ubtf	ENSMUST00000146896.8	chr11	-	HAVANA	102316675	Ubtf_p1
Ubtf	ENSMUST00000128016.1	chr11	-	HAVANA	102316705	Ubtf_p1
Usf1	ENSMUST00000159207.7	chr1	+	HAVANA	171411313	Usf1_p1
Usf1	ENSMUST00000001284.12	chr1	+	HAVANA	171411313	Usf1_p1
Usf1	ENSMUST00000161241.7	chr1	+	HAVANA	171411313	Usf1_p1
Usf1	ENSMUST00000161297.7	chr1	+	HAVANA	171411326	Usf1_p1
Usf1	ENSMUST00000160335.7	chr1	+	HAVANA	171411334	Usf1_p1
Usf1	ENSMUST00000159466.1	chr1	+	HAVANA	171411374	Usf1_p1
Usf1	ENSMUST00000160486.7	chr1	+	HAVANA	171411384	Usf1_p1
Usf1	ENSMUST00000167546.1	chr1	+	ENSEMBL	171411681	Usf1_p1
Usf2	ENSMUST00000058860.13	chr7	-	HAVANA	30956803	Usf2_p1
Usf2	ENSMUST00000167285.7	chr7	-	HAVANA	30956176	Usf2_p2
Usf2	ENSMUST00000170442.7	chr7	-	HAVANA	30956239	Usf2_p2
Usf2	ENSMUST00000171338.7	chr7	-	HAVANA	30956757	Usf2_p1
Usf2	ENSMUST00000162228.8	chr7	-	HAVANA	30956757	Usf2_p1
Usf2	ENSMUST00000170699.7	chr7	-	HAVANA	30956757	Usf2_p1
Usf2	ENSMUST00000172417.2	chr7	-	HAVANA	30956757	Usf2_p1
Usf2	ENSMUST00000108119.9	chr7	-	HAVANA	30956766	Usf2_p1
Usf2	ENSMUST00000169496.7	chr7	-	HAVANA	30955450	Usf2_p3
Usf2	ENSMUST00000166340.1	chr7	-	HAVANA	30955906	Usf2_p2
Usf2	ENSMUST00000168731.1	chr7	-	HAVANA	30956650	Usf2_p1
Wdhd1	ENSMUST00000187531.7	chr14	-	HAVANA	47276832	Wdhd1_p1
Wdhd1	ENSMUST00000111792.8	chr14	-	HAVANA	47276857	Wdhd1_p1
Wdhd1	ENSMUST00000227041.1	chr14	-	HAVANA	47256261	Wdhd1_p2
Wdhd1	ENSMUST00000111790.1	chr14	-	HAVANA	47276832	Wdhd1_p1
Wdhd1	ENSMUST00000139124.1	chr14	-	HAVANA	47276807	Wdhd1_p1
Xbp1	ENSMUST00000063084.15	chr11	+	HAVANA	5520659	Xbp1_p1
Xbp1	ENSMUST00000239150.1	chr11	+	HAVANA	5520995	Xbp1_p1
Xbp1	ENSMUST00000145588.1	chr11	+	HAVANA	5521005	Xbp1_p1
Xbp1	ENSMUST00000149623.7	chr11	+	HAVANA	5521663	Xbp1_p2
Xbp1	ENSMUST00000149159.2	chr11	+	HAVANA	5521923	Xbp1_p2
Xert	SCHULZTMM01	chrX	+	AG_Schulz_assembly	103637012	Xert_p1
Xert	SCHULZTMM02	chrX	+	AG_Schulz_assembly	103637012	Xert_p1
Xert	SCHULZTMM03	chrX	+	AG_Schulz_assembly	103637012	Xert_p1
Xert	SCHULZTMM04	chrX	+	AG_Schulz_assembly	103637012	Xert_p1
Xert	SCHULZTMM05	chrX	+	AG_Schulz_assembly	103637012	Xert_p1
Ybx1	ENSMUST00000079644.12	chr4	-	HAVANA	119294604	Ybx1_p1
Ybx1	ENSMUST00000145976.1	chr4	-	HAVANA	119279450	Ybx1_p2
Ybx1	ENSMUST00000139897.7	chr4	-	HAVANA	119294490	Ybx1_p1
Ybx1	ENSMUST00000142884.1	chr4	-	HAVANA	119294480	Ybx1_p1
Ybx1	ENSMUST00000152733.1	chr4	-	HAVANA	119294500	Ybx1_p1
Ybx3	ENSMUST00000032309.12	chr6	-	HAVANA	131388438	Ybx3_p1
Ybx3	ENSMUST00000087865.3	chr6	-	HAVANA	131388476	Ybx3_p1
Yeats4	ENSMUST00000218887.1	chr10	-	HAVANA	117224490	Yeats4_p1
Yeats4	ENSMUST00000020382.7	chr10	-	HAVANA	117224507	Yeats4_p1
Zbed4	ENSMUST00000041297.14	chr15	+	HAVANA	88751660	Zbed4_p1
Zbed4	ENSMUST00000160975.1	chr15	+	HAVANA	88751760	Zbed4_p1
Zbtb17	ENSMUST00000006377.12	chr4	+	HAVANA	141444654	Zbtb17_p1
Zbtb17	ENSMUST00000142438.7	chr4	+	HAVANA	141444684	Zbtb17_p1
Zbtb17	ENSMUST00000142020.7	chr4	+	HAVANA	141444699	Zbtb17_p1
Zbtb17	ENSMUST00000144899.1	chr4	+	HAVANA	141444706	Zbtb17_p1
Zbtb2	ENSMUST00000100077.4	chr10	-	HAVANA	4387475	Zbtb2_p1
Zbtb2	ENSMUST00000100078.9	chr10	-	HAVANA	4388108	Zbtb2_p2
Zbtb21	ENSMUST00000232010.1	chr16	-	HAVANA	97962615	Zbtb21_p1
Zbtb21	ENSMUST00000113734.8	chr16	-	HAVANA	97962621	Zbtb21_p1
Zbtb21	ENSMUST00000063605.14	chr16	-	HAVANA	97962615	Zbtb21_p1
Zbtb21	ENSMUST00000052089.8	chr16	-	HAVANA	97962609	Zbtb21_p1
Zbtb21	ENSMUST00000232187.1	chr16	-	HAVANA	97962593	Zbtb21_p1
Zbtb21	ENSMUST00000231263.1	chr16	-	HAVANA	97962601	Zbtb21_p1
Zbtb21	ENSMUST00000231560.1	chr16	-	HAVANA	97962622	Zbtb21_p1
Zbtb24	ENSMUST00000080771.9	chr10	+	HAVANA	41450383	Zbtb24_p1
Zbtb24	ENSMUST00000213797.1	chr10	+	HAVANA	41450427	Zbtb24_p1
Zbtb24	ENSMUST00000216656.1	chr10	+	HAVANA	41450435	Zbtb24_p1
Zbtb32	ENSMUST00000108151.2	chr7	-	HAVANA	30592942	Zbtb32_p1
Zbtb32	ENSMUST00000108150.1	chr7	-	HAVANA	30598869	Zbtb32_p2
Zbtb32	ENSMUST00000144532.1	chr7	-	HAVANA	30598909	Zbtb32_p2
Zbtb33	ENSMUST00000049740.2	chrX	+	ENSEMBL	38189793	Zbtb33_p1
Zbtb33	ENSMUST00000115142.2	chrX	+	HAVANA	38189812	Zbtb33_p1
Zbtb33	ENSMUST00000131124.1	chrX	+	HAVANA	38189834	Zbtb33_p1
Zbtb41	ENSMUST00000200243.4	chr1	+	HAVANA	139422288	Zbtb41_p1
Zbtb41	ENSMUST00000039867.9	chr1	+	HAVANA	139422382	Zbtb41_p1
Zbtb41	ENSMUST00000199011.1	chr1	+	HAVANA	139423654	Zbtb41_p2
Zbtb43	ENSMUST00000028125.11	chr2	-	HAVANA	33468532	Zbtb43_p1
Zbtb43	ENSMUST00000113156.1	chr2	-	HAVANA	33468505	Zbtb43_p1
Zbtb43	ENSMUST00000126442.1	chr2	-	HAVANA	33468559	Zbtb43_p1
Zbtb44	ENSMUST00000216649.1	chr9	+	HAVANA	31030644	Zbtb44_p1
Zbtb44	ENSMUST00000115222.9	chr9	+	HAVANA	31030646	Zbtb44_p1
Zbtb44	ENSMUST00000217092.1	chr9	+	HAVANA	31053239	Zbtb44_p2
Zbtb44	ENSMUST00000167346.1	chr9	+	ENSEMBL	31053296	Zbtb44_p2
Zbtb44	ENSMUST00000214585.1	chr9	+	HAVANA	31053307	Zbtb44_p2
Zbtb45	ENSMUST00000210282.1	chr7	-	HAVANA	13009800	Zbtb45_p1
Zbtb45	ENSMUST00000172240.1	chr7	-	ENSEMBL	13009822	Zbtb45_p1
Zbtb45	ENSMUST00000051390.8	chr7	-	HAVANA	13009830	Zbtb45_p1
Zbtb45	ENSMUST00000209997.1	chr7	-	HAVANA	13009830	Zbtb45_p1
Zbtb45	ENSMUST00000210108.1	chr7	-	HAVANA	13010034	Zbtb45_p1
Zbtb6	ENSMUST00000053098.5	chr2	-	ENSEMBL	37430919	Zbtb6_p1
Zbtb6	ENSMUST00000112932.1	chr2	-	HAVANA	37443171	Zbtb6_p2
Zbtb7b	ENSMUST00000029677.8	chr3	-	HAVANA	89393362	Zbtb7b_p1
Zbtb7b	ENSMUST00000126027.7	chr3	-	HAVANA	89393678	Zbtb7b_p1
Zbtb7b	ENSMUST00000142119.1	chr3	-	HAVANA	89393342	Zbtb7b_p1
Zbtb7b	ENSMUST00000148361.7	chr3	-	HAVANA	89393378	Zbtb7b_p1
Zbtb7b	ENSMUST00000124783.7	chr3	-	HAVANA	89393635	Zbtb7b_p1
Zbtb7b	ENSMUST00000139094.1	chr3	-	HAVANA	89394776	Zbtb7b_p2
Zfp1	ENSMUST00000212072.1	chr8	+	HAVANA	111643401	Zfp1_p1
Zfp1	ENSMUST00000212206.1	chr8	+	HAVANA	111643480	Zfp1_p1
Zfp1	ENSMUST00000077791.7	chr8	+	HAVANA	111643506	Zfp1_p1
Zfp1	ENSMUST00000211926.1	chr8	+	HAVANA	111643537	Zfp1_p1
Zfp105	ENSMUST00000051667.13	chr9	+	HAVANA	122923072	Zfp105_p1
Zfp105	ENSMUST00000148851.1	chr9	+	HAVANA	122923099	Zfp105_p1
Zfp110	ENSMUST00000004614.14	chr7	+	HAVANA	12834761	Zfp110_p1
Zfp110	ENSMUST00000154011.7	chr7	+	HAVANA	12834816	Zfp110_p1
Zfp110	ENSMUST00000148041.1	chr7	+	HAVANA	12835037	Zfp110_p1
Zfp110	ENSMUST00000168247.1	chr7	+	ENSEMBL	12835483	Zfp110_p2
Zfp12	ENSMUST00000077485.10	chr5	+	HAVANA	143235163	Zfp12_p1
Zfp12	ENSMUST00000032591.14	chr5	+	HAVANA	143235174	Zfp12_p1
Zfp12	ENSMUST00000075916.7	chr5	+	HAVANA	143235247	Zfp12_p1
Zfp12	ENSMUST00000162861.2	chr5	+	HAVANA	143235779	Zfp12_p2
Zfp13	ENSMUST00000115516.10	chr17	-	HAVANA	23586232	Zfp13_p1
Zfp13	ENSMUST00000227952.1	chr17	-	HAVANA	23586217	Zfp13_p1
Zfp13	ENSMUST00000228298.1	chr17	-	HAVANA	23586176	Zfp13_p1
Zfp131	ENSMUST00000177916.7	chr13	-	ENSEMBL	119790805	Zfp131_p1
Zfp131	ENSMUST00000178271.2	chr13	-	HAVANA	119790806	Zfp131_p1
Zfp131	ENSMUST00000223722.1	chr13	-	HAVANA	119790889	Zfp131_p1
Zfp131	ENSMUST00000223813.1	chr13	-	HAVANA	119790732	Zfp131_p1
Zfp131	ENSMUST00000224946.1	chr13	-	HAVANA	119790738	Zfp131_p1
Zfp131	ENSMUST00000223812.1	chr13	-	HAVANA	119790701	Zfp131_p1
Zfp141	ENSMUST00000174407.2	chr7	-	HAVANA	42505726	Zfp141_p1
Zfp141	ENSMUST00000173489.2	chr7	-	HAVANA	42505740	Zfp141_p1
Zfp141	ENSMUST00000173439.2	chr7	-	HAVANA	42505725	Zfp141_p1
Zfp143	ENSMUST00000211798.1	chr7	+	HAVANA	110061710	Zfp143_p1
Zfp143	ENSMUST00000084727.10	chr7	+	HAVANA	110061710	Zfp143_p1
Zfp143	ENSMUST00000169638.3	chr7	+	HAVANA	110061722	Zfp143_p1
Zfp146	ENSMUST00000062181.8	chr7	-	HAVANA	30169727	Zfp146_p1
Zfp146	ENSMUST00000136508.2	chr7	-	HAVANA	30169691	Zfp146_p1
Zfp146	ENSMUST00000208923.1	chr7	-	HAVANA	30169750	Zfp146_p1
Zfp148	ENSMUST00000165418.8	chr16	+	HAVANA	33380836	Zfp148_p1
Zfp148	ENSMUST00000232023.1	chr16	+	HAVANA	33380863	Zfp148_p1
Zfp148	ENSMUST00000231894.1	chr16	+	HAVANA	33381130	Zfp148_p1
Zfp148	ENSMUST00000231732.1	chr16	+	HAVANA	33381618	Zfp148_p2
Zfp180	ENSMUST00000207002.1	chr7	+	HAVANA	24081924	Zfp180_p1
Zfp180	ENSMUST00000068975.5	chr7	+	HAVANA	24081924	Zfp180_p1
Zfp180	ENSMUST00000206184.1	chr7	+	HAVANA	24081947	Zfp180_p1
Zfp180	ENSMUST00000203854.2	chr7	+	HAVANA	24081954	Zfp180_p1
Zfp184	ENSMUST00000176511.7	chr13	+	HAVANA	21945094	Zfp184_p1
Zfp184	ENSMUST00000176580.7	chr13	+	HAVANA	21945112	Zfp184_p1
Zfp184	ENSMUST00000102978.7	chr13	+	HAVANA	21945112	Zfp184_p1
Zfp184	ENSMUST00000152258.8	chr13	+	HAVANA	21945137	Zfp184_p1
Zfp184	ENSMUST00000006903.7	chr13	+	ENSEMBL	21945793	Zfp184_p2
Zfp207	ENSMUST00000165565.7	chr11	+	ENSEMBL	80383279	Zfp207_p1
Zfp207	ENSMUST00000178665.7	chr11	+	HAVANA	80383279	Zfp207_p1
Zfp207	ENSMUST00000188489.6	chr11	+	ENSEMBL	80383279	Zfp207_p1
Zfp207	ENSMUST00000017567.13	chr11	+	HAVANA	80383303	Zfp207_p1
Zfp207	ENSMUST00000108216.7	chr11	+	HAVANA	80383331	Zfp207_p1
Zfp207	ENSMUST00000053740.14	chr11	+	HAVANA	80383397	Zfp207_p1
Zfp217	ENSMUST00000063710.12	chr2	-	ENSEMBL	170131220	Zfp217_p1
Zfp217	ENSMUST00000109155.7	chr2	-	HAVANA	170142678	Zfp217_p2
Zfp217	ENSMUST00000149088.1	chr2	-	HAVANA	170131220	Zfp217_p1
Zfp217	ENSMUST00000149318.1	chr2	-	HAVANA	170148103	Zfp217_p3
Zfp219	ENSMUST00000228580.1	chr14	-	HAVANA	52020701	Zfp219_p1
Zfp219	ENSMUST00000067549.14	chr14	-	HAVANA	52020733	Zfp219_p1
Zfp219	ENSMUST00000166169.3	chr14	-	HAVANA	52019688	Zfp219_p2
Zfp219	ENSMUST00000226605.1	chr14	-	HAVANA	52019713	Zfp219_p2
Zfp219	ENSMUST00000228162.1	chr14	-	HAVANA	52019995	Zfp219_p2
Zfp219	ENSMUST00000226554.1	chr14	-	HAVANA	52020719	Zfp219_p1
Zfp219	ENSMUST00000227420.1	chr14	-	HAVANA	52020686	Zfp219_p1
Zfp236	ENSMUST00000171071.8	chr18	-	HAVANA	82692883	Zfp236_p1
Zfp236	ENSMUST00000182122.7	chr18	-	HAVANA	82692734	Zfp236_p1
Zfp236	ENSMUST00000183048.7	chr18	-	HAVANA	82692734	Zfp236_p1
Zfp236	ENSMUST00000182866.2	chr18	-	HAVANA	82691799	Zfp236_p2
Zfp239	ENSMUST00000136316.1	chr6	+	HAVANA	117862100	Zfp239_p1
Zfp239	ENSMUST00000134619.7	chr6	+	HAVANA	117863077	Zfp239_p2
Zfp239	ENSMUST00000172088.7	chr6	+	ENSEMBL	117863077	Zfp239_p2
Zfp239	ENSMUST00000079405.14	chr6	+	HAVANA	117863077	Zfp239_p2
Zfp239	ENSMUST00000150936.7	chr6	+	HAVANA	117863084	Zfp239_p2
Zfp239	ENSMUST00000141657.6	chr6	+	HAVANA	117863084	Zfp239_p2
Zfp239	ENSMUST00000112857.2	chr6	+	HAVANA	117863084	Zfp239_p2
Zfp24	ENSMUST00000066497.11	chr18	-	HAVANA	24020810	Zfp24_p1
Zfp24	ENSMUST00000153337.1	chr18	-	HAVANA	24020320	Zfp24_p1
Zfp24	ENSMUST00000148525.1	chr18	-	HAVANA	24020370	Zfp24_p1
Zfp26	ENSMUST00000159569.8	chr9	-	HAVANA	20460160	Zfp26_p1
Zfp26	ENSMUST00000098970.9	chr9	-	HAVANA	20459957	Zfp26_p1
Zfp26	ENSMUST00000075263.12	chr9	-	HAVANA	20459989	Zfp26_p1
Zfp26	ENSMUST00000161248.1	chr9	-	HAVANA	20460162	Zfp26_p1
Zfp26	ENSMUST00000162438.1	chr9	-	HAVANA	20459827	Zfp26_p1
Zfp260	ENSMUST00000123095.7	chr7	+	HAVANA	30094777	Zfp260_p1
Zfp260	ENSMUST00000050735.11	chr7	+	HAVANA	30094794	Zfp260_p1
Zfp260	ENSMUST00000149302.1	chr7	+	HAVANA	30095162	Zfp260_p1
Zfp260	ENSMUST00000130526.1	chr7	+	HAVANA	30095169	Zfp260_p1
Zfp260	ENSMUST00000134365.7	chr7	+	HAVANA	30095178	Zfp260_p1
Zfp260	ENSMUST00000108200.1	chr7	+	HAVANA	30095185	Zfp260_p1
Zfp263	ENSMUST00000023176.4	chr16	+	HAVANA	3744093	Zfp263_p1
Zfp263	ENSMUST00000159425.7	chr16	+	HAVANA	3744175	Zfp263_p1
Zfp263	ENSMUST00000159469.7	chr16	+	HAVANA	3744182	Zfp263_p1
Zfp263	ENSMUST00000161630.7	chr16	+	HAVANA	3744232	Zfp263_p1
Zfp263	ENSMUST00000160923.1	chr16	+	HAVANA	3744360	Zfp263_p2
Zfp263	ENSMUST00000159060.1	chr16	+	HAVANA	3744597	Zfp263_p2
Zfp266	ENSMUST00000174462.7	chr9	-	HAVANA	20521417	Zfp266_p1
Zfp266	ENSMUST00000068296.7	chr9	-	ENSEMBL	20521408	Zfp266_p1
Zfp266	ENSMUST00000215908.1	chr9	-	HAVANA	20521266	Zfp266_p1
Zfp266	ENSMUST00000213418.1	chr9	-	HAVANA	20521417	Zfp266_p1
Zfp266	ENSMUST00000217488.1	chr9	-	HAVANA	20521417	Zfp266_p1
Zfp266	ENSMUST00000213275.1	chr9	-	HAVANA	20521410	Zfp266_p1
Zfp267	ENSMUST00000197653.4	chr3	+	HAVANA	36151017	Zfp267_p1
Zfp267	ENSMUST00000205077.1	chr3	+	HAVANA	36151162	Zfp267_p1
Zfp267	ENSMUST00000165956.2	chr3	+	ENSEMBL	36159522	Zfp267_p2
Zfp27	ENSMUST00000162592.7	chr7	-	HAVANA	29906572	Zfp27_p1
Zfp27	ENSMUST00000159920.1	chr7	-	HAVANA	29906532	Zfp27_p1
Zfp275	ENSMUST00000114499.7	chrX	+	HAVANA	73342621	Zfp275_p1
Zfp275	ENSMUST00000033731.3	chrX	+	HAVANA	73342621	Zfp275_p1
Zfp280b	ENSMUST00000218627.1	chr10	+	HAVANA	76032650	Zfp280b_p1
Zfp280b	ENSMUST00000061617.6	chr10	+	HAVANA	76032654	Zfp280b_p1
Zfp280c	ENSMUST00000088898.10	chrX	-	HAVANA	48594373	Zfp280c_p1
Zfp280c	ENSMUST00000072292.11	chrX	-	HAVANA	48594452	Zfp280c_p1
Zfp280c	ENSMUST00000149058.7	chrX	-	HAVANA	48594391	Zfp280c_p1
Zfp280c	ENSMUST00000150501.1	chrX	-	HAVANA	48594504	Zfp280c_p1
Zfp281	ENSMUST00000047734.14	chr1	+	HAVANA	136624901	Zfp281_p1
Zfp281	ENSMUST00000112046.1	chr1	+	HAVANA	136624901	Zfp281_p1
Zfp292	ENSMUST00000098163.8	chr4	-	HAVANA	34882930	Zfp292_p1
Zfp292	ENSMUST00000047950.5	chr4	-	HAVANA	34882960	Zfp292_p1
Zfp296	ENSMUST00000108453.1	chr7	+	HAVANA	19577287	Zfp296_p1
Zfp296	ENSMUST00000208314.1	chr7	+	HAVANA	19577829	Zfp296_p2
Zfp317	ENSMUST00000213725.1	chr9	+	HAVANA	19622102	Zfp317_p1
Zfp317	ENSMUST00000208694.1	chr9	+	HAVANA	19622128	Zfp317_p1
Zfp317	ENSMUST00000215372.1	chr9	+	HAVANA	19622304	Zfp317_p1
Zfp322a	ENSMUST00000050101.8	chr13	-	HAVANA	23369208	Zfp322a_p1
Zfp322a	ENSMUST00000152557.7	chr13	-	HAVANA	23369000	Zfp322a_p1
Zfp322a	ENSMUST00000145451.7	chr13	-	HAVANA	23369201	Zfp322a_p1
Zfp322a	ENSMUST00000125328.1	chr13	-	HAVANA	23369194	Zfp322a_p1
Zfp322a	ENSMUST00000223795.1	chr13	-	HAVANA	23368211	Zfp322a_p2
Zfp335	ENSMUST00000041361.13	chr2	-	HAVANA	164911757	Zfp335_p1
Zfp335	ENSMUST00000183830.7	chr2	-	HAVANA	164911757	Zfp335_p1
Zfp358	ENSMUST00000061508.7	chr8	+	HAVANA	3493138	Zfp358_p1
Zfp358	ENSMUST00000207318.1	chr8	+	HAVANA	3493170	Zfp358_p1
Zfp367	ENSMUST00000059817.11	chr13	-	HAVANA	64153202	Zfp367_p1
Zfp367	ENSMUST00000152644.8	chr13	-	HAVANA	64152485	Zfp367_p2
Zfp367	ENSMUST00000117241.1	chr13	-	HAVANA	64153202	Zfp367_p1
Zfp369	ENSMUST00000126879.7	chr13	+	HAVANA	65278814	Zfp369_p1
Zfp369	ENSMUST00000130799.7	chr13	+	HAVANA	65278814	Zfp369_p1
Zfp369	ENSMUST00000125510.2	chr13	+	HAVANA	65278852	Zfp369_p1
Zfp369	ENSMUST00000155732.1	chr13	+	HAVANA	65278903	Zfp369_p1
Zfp36l1	ENSMUST00000021552.2	chr12	-	HAVANA	80113013	Zfp36l1_p1
Zfp36l1	ENSMUST00000165114.1	chr12	-	ENSEMBL	80112998	Zfp36l1_p1
Zfp36l1	ENSMUST00000219642.1	chr12	-	HAVANA	80112994	Zfp36l1_p1
Zfp36l1	ENSMUST00000218835.1	chr12	-	HAVANA	80112999	Zfp36l1_p1
Zfp37	ENSMUST00000068822.3	chr4	-	HAVANA	62208446	Zfp37_p1
Zfp37	ENSMUST00000222748.1	chr4	-	HAVANA	62208202	Zfp37_p1
Zfp37	ENSMUST00000222050.1	chr4	-	HAVANA	62208430	Zfp37_p1
Zfp37	ENSMUST00000220873.1	chr4	-	HAVANA	62207889	Zfp37_p2
Zfp37	ENSMUST00000221329.1	chr4	-	HAVANA	62208361	Zfp37_p1
Zfp37	ENSMUST00000129511.2	chr4	-	HAVANA	62208361	Zfp37_p1
Zfp37	ENSMUST00000212325.1	chr4	-	HAVANA	62231047	Zfp37_p3
Zfp386	ENSMUST00000073551.5	chr12	+	HAVANA	116047724	Zfp386_p1
Zfp386	ENSMUST00000182566.1	chr12	+	HAVANA	116047764	Zfp386_p1
Zfp386	ENSMUST00000183125.1	chr12	+	HAVANA	116047776	Zfp386_p1
Zfp386	ENSMUST00000182883.1	chr12	+	HAVANA	116047829	Zfp386_p1
Zfp397	ENSMUST00000224107.1	chr18	+	HAVANA	23954692	Zfp397_p1
Zfp397	ENSMUST00000225682.1	chr18	+	HAVANA	23954705	Zfp397_p1
Zfp397	ENSMUST00000060762.5	chr18	+	HAVANA	23954705	Zfp397_p1
Zfp397	ENSMUST00000223595.1	chr18	+	HAVANA	23954859	Zfp397_p1
Zfp408	ENSMUST00000099714.9	chr2	-	HAVANA	91649779	Zfp408_p1
Zfp408	ENSMUST00000111333.1	chr2	-	HAVANA	91649791	Zfp408_p1
Zfp408	ENSMUST00000145582.7	chr2	-	HAVANA	91649759	Zfp408_p1
Zfp408	ENSMUST00000127702.7	chr2	-	HAVANA	91649743	Zfp408_p1
Zfp408	ENSMUST00000152769.1	chr2	-	HAVANA	91649760	Zfp408_p1
Zfp414	ENSMUST00000166627.7	chr17	+	HAVANA	33629090	Zfp414_p1
Zfp414	ENSMUST00000073570.11	chr17	+	HAVANA	33629090	Zfp414_p1
Zfp414	ENSMUST00000172455.2	chr17	+	HAVANA	33629101	Zfp414_p1
Zfp414	ENSMUST00000170225.2	chr17	+	HAVANA	33629121	Zfp414_p1
Zfp414	ENSMUST00000234535.1	chr17	+	HAVANA	33629127	Zfp414_p1
Zfp414	ENSMUST00000165504.1	chr17	+	HAVANA	33629429	Zfp414_p1
Zfp42	ENSMUST00000211248.1	chr8	-	HAVANA	43306936	Zfp42_p1
Zfp42	ENSMUST00000209356.1	chr8	-	HAVANA	43306950	Zfp42_p1
Zfp42	ENSMUST00000082120.4	chr8	-	HAVANA	43306980	Zfp42_p1
Zfp445	ENSMUST00000216063.1	chr9	-	HAVANA	122866006	Zfp445_p1
Zfp445	ENSMUST00000216721.1	chr9	-	HAVANA	122865985	Zfp445_p1
Zfp445	ENSMUST00000214558.1	chr9	-	HAVANA	122865934	Zfp445_p1
Zfp459	ENSMUST00000056470.9	chr13	-	HAVANA	67421418	Zfp459_p1
Zfp459	ENSMUST00000224113.1	chr13	-	HAVANA	67421364	Zfp459_p1
Zfp459	ENSMUST00000223644.1	chr13	-	HAVANA	67421399	Zfp459_p1
Zfp459	ENSMUST00000224496.1	chr13	-	HAVANA	67421408	Zfp459_p1
Zfp472	ENSMUST00000039132.8	chr17	+	HAVANA	32965814	Zfp472_p1
Zfp472	ENSMUST00000234770.1	chr17	+	HAVANA	32965845	Zfp472_p1
Zfp473	ENSMUST00000060270.12	chr7	-	HAVANA	44748617	Zfp473_p1
Zfp473	ENSMUST00000120798.7	chr7	-	HAVANA	44748391	Zfp473_p1
Zfp473	ENSMUST00000120074.7	chr7	-	HAVANA	44748049	Zfp473_p2
Zfp473	ENSMUST00000118162.7	chr7	-	HAVANA	44748306	Zfp473_p1
Zfp473	ENSMUST00000140599.8	chr7	-	HAVANA	44748349	Zfp473_p1
Zfp493	ENSMUST00000220570.1	chr13	+	HAVANA	67779693	Zfp493_p1
Zfp493	ENSMUST00000164936.9	chr13	+	HAVANA	67779705	Zfp493_p1
Zfp493	ENSMUST00000223540.1	chr13	+	HAVANA	67779716	Zfp493_p1
Zfp493	ENSMUST00000181319.1	chr13	+	HAVANA	67779754	Zfp493_p1
Zfp507	ENSMUST00000061586.10	chr7	-	HAVANA	35802989	Zfp507_p1
Zfp507	ENSMUST00000187282.2	chr7	-	HAVANA	35802967	Zfp507_p1
Zfp507	ENSMUST00000205670.1	chr7	-	HAVANA	35802986	Zfp507_p1
Zfp507	ENSMUST00000144656.1	chr7	-	HAVANA	35802954	Zfp507_p1
Zfp507	ENSMUST00000206003.1	chr7	-	HAVANA	35803003	Zfp507_p1
Zfp511	ENSMUST00000210419.1	chr7	+	HAVANA	140036391	Zfp511_p1
Zfp511	ENSMUST00000211789.1	chr7	+	HAVANA	140036405	Zfp511_p1
Zfp511	ENSMUST00000168194.2	chr7	+	HAVANA	140036412	Zfp511_p1
Zfp511	ENSMUST00000210882.1	chr7	+	HAVANA	140036528	Zfp511_p1
Zfp511	ENSMUST00000210089.1	chr7	+	HAVANA	140036789	Zfp511_p1
Zfp511	ENSMUST00000210936.1	chr7	+	HAVANA	140036870	Zfp511_p1
Zfp512	ENSMUST00000202061.3	chr5	+	HAVANA	31452431	Zfp512_p1
Zfp512	ENSMUST00000076264.7	chr5	+	HAVANA	31452435	Zfp512_p1
Zfp512	ENSMUST00000201450.3	chr5	+	HAVANA	31452450	Zfp512_p1
Zfp512	ENSMUST00000201859.1	chr5	+	HAVANA	31452480	Zfp512_p1
Zfp512	ENSMUST00000202244.3	chr5	+	HAVANA	31452516	Zfp512_p1
Zfp512	ENSMUST00000201599.1	chr5	+	HAVANA	31452518	Zfp512_p1
Zfp512	ENSMUST00000201945.1	chr5	+	HAVANA	31453155	Zfp512_p2
Zfp512b	ENSMUST00000108789.8	chr2	-	HAVANA	181592803	Zfp512b_p1
Zfp512b	ENSMUST00000133598.1	chr2	-	HAVANA	181592758	Zfp512b_p1
Zfp512b	ENSMUST00000153998.1	chr2	-	HAVANA	181592803	Zfp512b_p1
Zfp516	ENSMUST00000235793.1	chr18	+	HAVANA	82910663	Zfp516_p1
Zfp516	ENSMUST00000171238.7	chr18	+	ENSEMBL	82910879	Zfp516_p1
Zfp516	ENSMUST00000236858.1	chr18	+	HAVANA	82910927	Zfp516_p1
Zfp516	ENSMUST00000235902.1	chr18	+	HAVANA	82911332	Zfp516_p2
Zfp516	ENSMUST00000071233.6	chr18	+	HAVANA	82914632	Zfp516_p3
Zfp516	ENSMUST00000237340.1	chr18	+	HAVANA	82917754	Zfp516_p4
Zfp518b	ENSMUST00000179555.7	chr5	-	ENSEMBL	38684826	Zfp518b_p1
Zfp518b	ENSMUST00000057258.10	chr5	-	HAVANA	38684750	Zfp518b_p1
Zfp518b	ENSMUST00000180214.7	chr5	-	HAVANA	38684826	Zfp518b_p1
Zfp518b	ENSMUST00000178760.1	chr5	-	HAVANA	38684757	Zfp518b_p1
Zfp532	ENSMUST00000183236.1	chr18	+	HAVANA	65580382	Zfp532_p1
Zfp532	ENSMUST00000182852.2	chr18	+	HAVANA	65580845	Zfp532_p2
[truncated: 448 more rows]

## Sheet: 3
Guide ID	Target ID	Gene	Sequence	Efficiency Score	Chromosome	gRNA Start	gRNA End	gRNA Strand
2610021A01Rik_p1_1	2610021A01Rik_p1	2610021A01Rik	GCAGACATGCACAACCCCAA	0.658172	chr7	41599322	41599343	-
2610021A01Rik_p1_2	2610021A01Rik_p1	2610021A01Rik	GACACCGGGCTGTCGCGCCG	0.632218	chr7	41599425	41599446	+
2610021A01Rik_p1_3	2610021A01Rik_p1	2610021A01Rik	ACCAGCTACTCAAACACTAA	0.612388	chr7	41599687	41599708	-
2610021A01Rik_p1_4	2610021A01Rik_p1	2610021A01Rik	GCTTGGAGGCTGGACCGTTG	0.610648	chr7	41599309	41599330	+
2610021A01Rik_p1_5	2610021A01Rik_p1	2610021A01Rik	TCAATGTGCTGTGCTTGTTG	0.605395	chr7	41599644	41599665	+
2610021A01Rik_p1_6	2610021A01Rik_p1	2610021A01Rik	GCTGGTAAGTGGTCTGTGAG	0.605234	chr7	41599705	41599726	+
2610021A01Rik_p1_7	2610021A01Rik_p1	2610021A01Rik	CAGCACATTGATCTTAGGCT	0.598923	chr7	41599631	41599652	-
2610021A01Rik_p1_8	2610021A01Rik_p1	2610021A01Rik	CAATGTGCTGTGCTTGTTGA	0.551538	chr7	41599645	41599666	+
2610021A01Rik_p1_9	2610021A01Rik_p1	2610021A01Rik	CCGTCAGGCTGGCAGGACAC	0.528763	chr7	41599410	41599431	+
2610021A01Rik_p1_10	2610021A01Rik_p1	2610021A01Rik	CAAACCGCGGCGCGACAGCC	0.520544	chr7	41599428	41599449	-
2610021A01Rik_p1_11	2610021A01Rik_p1	2610021A01Rik	TACCAGCTACTCAAACACTA	0.505768	chr7	41599688	41599709	-
2610021A01Rik_p1_12	2610021A01Rik_p1	2610021A01Rik	GTGTTTGAGTAGCTGGTAAG	0.495673	chr7	41599694	41599715	+
2610044O15Rik8_p1_1	2610044O15Rik8_p1	2610044O15Rik8	GGCCAATCAAGGCTCCCCTG	0.674247	chr8	129234058	129234079	-
2610044O15Rik8_p1_2	2610044O15Rik8_p1	2610044O15Rik8	CTCACAGCACCCAATCAGGA	0.673763	chr8	129234343	129234364	+
2610044O15Rik8_p1_3	2610044O15Rik8_p1	2610044O15Rik8	TCTGACTGGCAGTTCCGCAG	0.669621	chr8	129234045	129234066	+
2610044O15Rik8_p1_4	2610044O15Rik8_p1	2610044O15Rik8	ATGTTGTTGGGTGCTTTGAG	0.634188	chr8	129233935	129233956	-
2610044O15Rik8_p1_5	2610044O15Rik8_p1	2610044O15Rik8	CGTCCTGATTGGGTGCTGTG	0.632154	chr8	129234341	129234362	-
2610044O15Rik8_p1_6	2610044O15Rik8_p1	2610044O15Rik8	CCAACAACATCGCTCAAAGC	0.583477	chr8	129233949	129233970	+
2610044O15Rik8_p1_7	2610044O15Rik8_p1	2610044O15Rik8	GCCAAAACAAATTTCTAGCA	0.583311	chr8	129233999	129234020	+
2610044O15Rik8_p1_8	2610044O15Rik8_p1	2610044O15Rik8	GAGCAAGATGCCAAACTTGG	0.562218	chr8	129234185	129234206	-
2610044O15Rik8_p1_9	2610044O15Rik8_p1	2610044O15Rik8	AGAAATTTGTTTTGGCAGTG	0.560824	chr8	129233991	129234012	-
2610044O15Rik8_p1_10	2610044O15Rik8_p1	2610044O15Rik8	CCAGACCTTTTACAGATCCC	0.543711	chr8	129234130	129234151	+
2610044O15Rik8_p1_11	2610044O15Rik8_p1	2610044O15Rik8	GTCTGACTGGCAGTTCCGCA	0.534019	chr8	129234044	129234065	+
2610044O15Rik8_p1_12	2610044O15Rik8_p1	2610044O15Rik8	GTCCTGATTGGGTGCTGTGA	0.480197	chr8	129234340	129234361	-
4930522L14Rik_p1_1	4930522L14Rik_p1	4930522L14Rik	GCACCCTAAACAGCATTCAG	0.683516	chr5	109751623	109751644	+
4930522L14Rik_p1_2	4930522L14Rik_p1	4930522L14Rik	CGAAACTGCTTGGGAATCTG	0.648942	chr5	109751496	109751517	-
4930522L14Rik_p1_3	4930522L14Rik_p1	4930522L14Rik	ATGACAGAGAGCAGTGAACA	0.595793	chr5	109751647	109751668	+
4930522L14Rik_p1_4	4930522L14Rik_p1	4930522L14Rik	CTGAGCGGCGCAAACTGCTG	0.534153	chr5	109751530	109751551	-
4930522L14Rik_p1_5	4930522L14Rik_p1	4930522L14Rik	AGTTTGCGCCGCTCAGACCC	0.532168	chr5	109751538	109751559	+
4930522L14Rik_p1_6	4930522L14Rik_p1	4930522L14Rik	GCGGCGCAAACTGCTGGGGT	0.520402	chr5	109751526	109751547	-
4930522L14Rik_p1_7	4930522L14Rik_p1	4930522L14Rik	GCGCCTGTTTTGCTTAGTTG	0.507514	chr5	109751686	109751707	-
4930522L14Rik_p1_8	4930522L14Rik_p1	4930522L14Rik	GGGTCTTTCCCGAAACTGCT	0.454956	chr5	109751506	109751527	-
4930522L14Rik_p1_9	4930522L14Rik_p1	4930522L14Rik	AGCGGCGCAAACTGCTGGGG	0.442087	chr5	109751527	109751548	-
4930522L14Rik_p1_10	4930522L14Rik_p1	4930522L14Rik	CATGACAGAGAGCAGTGAAC	0.421045	chr5	109751646	109751667	+
4930522L14Rik_p1_11	4930522L14Rik_p1	4930522L14Rik	ATGCCACTGAATGCTGTTTA	0.413035	chr5	109751625	109751646	-
4930522L14Rik_p1_12	4930522L14Rik_p1	4930522L14Rik	GGTCTTTCCCGAAACTGCTT	0.404194	chr5	109751505	109751526	-
5430403G16Rik_p1_1	5430403G16Rik_p1	5430403G16Rik	GCACAGATGCAGCCCCCACG	0.682818	chr5	109690562	109690583	+
5430403G16Rik_p1_2	5430403G16Rik_p1	5430403G16Rik	GGACGGAGAGCACAGAACAG	0.66838	chr5	109690789	109690810	+
5430403G16Rik_p1_3	5430403G16Rik_p1	5430403G16Rik	TCTGAATAACTTCCCCGTGG	0.662145	chr5	109690573	109690594	-
5430403G16Rik_p1_4	5430403G16Rik_p1	5430403G16Rik	GTTCTGTGCTCTCCGTCCTG	0.653669	chr5	109690783	109690804	-
5430403G16Rik_p1_5	5430403G16Rik_p1	5430403G16Rik	GCGTCTGAATAACTTCCCCG	0.640708	chr5	109690576	109690597	-
5430403G16Rik_p1_6	5430403G16Rik_p1	5430403G16Rik	GTCTGAATAACTTCCCCGTG	0.624013	chr5	109690574	109690595	-
5430403G16Rik_p1_7	5430403G16Rik_p1	5430403G16Rik	GAAACAGGCTCCAATGCACC	0.60789	chr5	109690840	109690861	+
5430403G16Rik_p1_8	5430403G16Rik_p1	5430403G16Rik	AGGACGGAGAGCACAGAACA	0.592385	chr5	109690788	109690809	+
5430403G16Rik_p1_9	5430403G16Rik_p1	5430403G16Rik	CTGCGCTGCGTGGGAATCCG	0.577282	chr5	109690649	109690670	-
5430403G16Rik_p1_10	5430403G16Rik_p1	5430403G16Rik	GCGGATTCCCACGCAGCGCA	0.551756	chr5	109690652	109690673	+
5430403G16Rik_p1_11	5430403G16Rik_p1	5430403G16Rik	CGTCTGAATAACTTCCCCGT	0.551519	chr5	109690575	109690596	-
5430403G16Rik_p1_12	5430403G16Rik_p1	5430403G16Rik	AGCAGCGCGAGCTGCTAGTG	0.537886	chr5	109690680	109690701	-
5730507C01Rik_p1_1	5730507C01Rik_p1	5730507C01Rik	AACCGTGGCGGCAATCGAGG	0.649289	chr12	18514843	18514864	+
5730507C01Rik_p1_2	5730507C01Rik_p1	5730507C01Rik	CGGGCAGGAGACTAGCGTCG	0.635668	chr12	18514888	18514909	+
5730507C01Rik_p1_3	5730507C01Rik_p1	5730507C01Rik	GGCAGGAGACTAGCGTCGCG	0.633194	chr12	18514890	18514911	+
5730507C01Rik_p1_4	5730507C01Rik_p1	5730507C01Rik	CCAGTGCCGGGCAACCGTGG	0.598999	chr12	18514831	18514852	+
5730507C01Rik_p1_5	5730507C01Rik_p1	5730507C01Rik	CGCGACGCTAGTCTCCTGCC	0.596371	chr12	18514886	18514907	-
5730507C01Rik_p1_6	5730507C01Rik_p1	5730507C01Rik	GGCAACCGTGGCGGCAATCG	0.541418	chr12	18514840	18514861	+
5730507C01Rik_p1_7	5730507C01Rik_p1	5730507C01Rik	GGGCAGGAGACTAGCGTCGC	0.49595	chr12	18514889	18514910	+
5730507C01Rik_p1_8	5730507C01Rik_p1	5730507C01Rik	GGCCCAGTGCCGGGCAACCG	0.464845	chr12	18514828	18514849	+
5730507C01Rik_p1_9	5730507C01Rik_p1	5730507C01Rik	CGATTGCCGCCACGGTTGCC	0.444613	chr12	18514836	18514857	-
5730507C01Rik_p1_10	5730507C01Rik_p1	5730507C01Rik	CCGGCATCGCCAGGGCGTCC	0.424614	chr12	18514722	18514743	-
5730507C01Rik_p1_11	5730507C01Rik_p1	5730507C01Rik	CGGAGCCACCGCGGGACGCT	0.411584	chr12	18514593	18514614	-
5730507C01Rik_p1_12	5730507C01Rik_p1	5730507C01Rik	CGCCACGGTTGCCCGGCACT	0.406034	chr12	18514829	18514850	-
Adnp2_p1_1	Adnp2_p1	Adnp2	CGGCGCGACAGGCCACAGTG	0.756183	chr18	80151236	80151257	+
Adnp2_p1_2	Adnp2_p1	Adnp2	GACGGCGCGACAGGCCACAG	0.720168	chr18	80151234	80151255	+
Adnp2_p1_3	Adnp2_p1	Adnp2	CCGCTGCGCTGTCCCCACTG	0.704094	chr18	80151247	80151268	-
Adnp2_p1_4	Adnp2_p1	Adnp2	TGGCGGGCGTACCTACCGCG	0.689277	chr18	80151351	80151372	+
Adnp2_p1_5	Adnp2_p1	Adnp2	GGACAGCGCTAGGGACGTCG	0.667754	chr18	80151269	80151290	+
Adnp2_p1_6	Adnp2_p1	Adnp2	CCACAGTGGGGACAGCGCAG	0.663386	chr18	80151248	80151269	+
Adnp2_p1_7	Adnp2_p1	Adnp2	CCGGGATTCCGAAGGCGCGG	0.652958	chr18	80151207	80151228	+
Adnp2_p1_8	Adnp2_p1	Adnp2	ATCCCGGACCTTCTAGTGCG	0.648262	chr18	80151190	80151211	-
Adnp2_p1_9	Adnp2_p1	Adnp2	GGTCCGGGATTCCGAAGGCG	0.63391	chr18	80151204	80151225	+
Adnp2_p1_10	Adnp2_p1	Adnp2	TAGAAGGTCCGGGATTCCGA	0.610832	chr18	80151199	80151220	+
Adnp2_p1_11	Adnp2_p1	Adnp2	CAGCGCTAGGGACGTCGGGG	0.5858	chr18	80151272	80151293	+
Adnp2_p1_12	Adnp2_p1	Adnp2	CGCGTAGGCGGAGGACGCGG	0.58199	chr18	80151408	80151429	-
Adnp_p1_1	Adnp_p1	Adnp	GCTCAGCTCATGGGTCCCGG	0.677442	chr2	168206968	168206989	+
Adnp_p1_2	Adnp_p1	Adnp	TGTCTGCTGAGGGGAGACGC	0.65665	chr2	168207046	168207067	-
Adnp_p1_3	Adnp_p1	Adnp	CGCTTGTATTGTCTGCTGAG	0.643569	chr2	168207055	168207076	-
Adnp_p1_4	Adnp_p1	Adnp	TCTCTCGGTCTCCGCCGCCG	0.632741	chr2	168206860	168206881	-
Adnp_p1_5	Adnp_p1	Adnp	CGGCGGCGGAGACCGAGAGA	0.624926	chr2	168206864	168206885	+
Adnp_p1_6	Adnp_p1	Adnp	GCGGCACGGCGATGGCGGCG	0.622339	chr2	168206638	168206659	+
Adnp_p1_7	Adnp_p1	Adnp	AGGTTCGGGGACTTGCTCTG	0.621673	chr2	168207078	168207099	-
Adnp_p1_8	Adnp_p1	Adnp	CAGTGCAGACAAAGGAGGGG	0.618982	chr2	168206765	168206786	+
Adnp_p1_9	Adnp_p1	Adnp	GGCGCGGGCAGTGCAGACAA	0.617294	chr2	168206757	168206778	+
Adnp_p1_10	Adnp_p1	Adnp	GGCGCTTGTATTGTCTGCTG	0.602641	chr2	168207057	168207078	-
Adnp_p1_11	Adnp_p1	Adnp	GAGACCGAGAGAGGGAGCTG	0.599152	chr2	168206872	168206893	+
Adnp_p1_12	Adnp_p1	Adnp	TCGGCGGCGGAGACCGAGAG	0.583464	chr2	168206863	168206884	+
Aebp2_p1_1	Aebp2_p1	Aebp2	CCGAGCCGATGTCCACACCG	0.775472	chr6	140623095	140623116	-
Aebp2_p1_2	Aebp2_p1	Aebp2	GGAGCTTCTAATAAAATCTG	0.709846	chr6	140622948	140622969	-
Aebp2_p1_3	Aebp2_p1	Aebp2	TCCAGGACTTAAAACCTGCG	0.706546	chr6	140622969	140622990	+
Aebp2_p1_4	Aebp2_p1	Aebp2	AGCCGATGTCCACACCGCGG	0.690277	chr6	140623092	140623113	-
Aebp2_p1_5	Aebp2_p1	Aebp2	GATGTCCCAATGACCCAAGG	0.660335	chr6	140623029	140623050	-
Aebp2_p1_6	Aebp2_p1	Aebp2	AGAGCGGTTAGAGCCCTCAA	0.656269	chr6	140622884	140622905	+
Aebp2_p1_7	Aebp2_p1	Aebp2	ATGTCCCAATGACCCAAGGA	0.639977	chr6	140623028	140623049	-
Aebp2_p1_8	Aebp2_p1	Aebp2	GAGTCAAGCCTCTGCCTCCG	0.63831	chr6	140623079	140623100	+
Aebp2_p1_9	Aebp2_p1	Aebp2	GAGATGTGGTCAGAGCTGCT	0.630022	chr6	140622803	140622824	+
Aebp2_p1_10	Aebp2_p1	Aebp2	GGAGGGTCTCCGAGATTCCG	0.607672	chr6	140622689	140622710	-
Aebp2_p1_11	Aebp2_p1	Aebp2	CCCGATGTCCCAATGACCCA	0.606729	chr6	140623032	140623053	-
Aebp2_p1_12	Aebp2_p1	Aebp2	AAAGGTGTGCCTTTTAGGTG	0.583964	chr6	140622740	140622761	+
Aebp2_p2_1	Aebp2_p2	Aebp2	TCCCCCGTTCAACAGCAGCG	0.713765	chr6	140623852	140623873	-
Aebp2_p2_2	Aebp2_p2	Aebp2	GCGGGAGAGCTCCTCCAGGT	0.637614	chr6	140623720	140623741	-
Aebp2_p2_3	Aebp2_p2	Aebp2	CGGGCCCTCCTCCCGCTCTG	0.634821	chr6	140623576	140623597	+
Aebp2_p2_4	Aebp2_p2	Aebp2	GCCGCGCTGCTGTTGAACGG	0.619931	chr6	140623852	140623873	+
Aebp2_p2_5	Aebp2_p2	Aebp2	CGCCGACATGGCCGACCTGG	0.601621	chr6	140623710	140623731	+
Aebp2_p2_6	Aebp2_p2	Aebp2	CGGCGAGGCGGAGACCATGT	0.584169	chr6	140623896	140623917	+
Aebp2_p2_7	Aebp2_p2	Aebp2	CGCACGCCCCAAACTCCGCG	0.577243	chr6	140623601	140623622	-
Aebp2_p2_8	Aebp2_p2	Aebp2	CTGTTGAACGGGGGAGCGGG	0.566616	chr6	140623861	140623882	+
Aebp2_p2_9	Aebp2_p2	Aebp2	GGCCGCGCTGCTGTTGAACG	0.562631	chr6	140623851	140623872	+
Aebp2_p2_10	Aebp2_p2	Aebp2	TGAGGCGGGAGAGCTCCTCC	0.546005	chr6	140623724	140623745	-
Aebp2_p2_11	Aebp2_p2	Aebp2	GGCCATGTCGGCGAGCGCGG	0.535274	chr6	140623699	140623720	-
Aebp2_p2_12	Aebp2_p2	Aebp2	TGCAGCCTGACGCAGCCCCG	0.531959	chr6	140623556	140623577	+
Aebp2_p3_1	Aebp2_p3	Aebp2	TGTCAGTTATATCATCTCAG	0.745817	chr6	140625233	140625254	+
Aebp2_p3_2	Aebp2_p3	Aebp2	GAAGCTAACCTTGTGTACCG	0.743387	chr6	140625022	140625043	-
Aebp2_p3_3	Aebp2_p3	Aebp2	CAGAACTAACTTGTGCAGGG	0.733725	chr6	140625124	140625145	+
Aebp2_p3_4	Aebp2_p3	Aebp2	GAGGCCCTTGATGTACACCT	0.724086	chr6	140625006	140625027	+
Aebp2_p3_5	Aebp2_p3	Aebp2	TAAAAGTAAAGCAAAGCCAG	0.669748	chr6	140625155	140625176	-
Aebp2_p3_6	Aebp2_p3	Aebp2	AAAACACAGAAAGAGCATTG	0.657201	chr6	140625294	140625315	+
Aebp2_p3_7	Aebp2_p3	Aebp2	GAGTCGTCCTTCGATCCGAA	0.64907	chr6	140624930	140624951	-
Aebp2_p3_8	Aebp2_p3	Aebp2	GATGTACACCTCGGTACACA	0.648271	chr6	140625015	140625036	+
Aebp2_p3_9	Aebp2_p3	Aebp2	TCACAGAACTAACTTGTGCA	0.634968	chr6	140625121	140625142	+
Aebp2_p3_10	Aebp2_p3	Aebp2	TGTACCGAGGTGTACATCAA	0.633534	chr6	140625009	140625030	-
Aebp2_p3_11	Aebp2_p3	Aebp2	ACAGAAAGAGCATTGTGGAA	0.630408	chr6	140625299	140625320	+
Aebp2_p3_12	Aebp2_p3	Aebp2	TGATATAACTGACAGATGTG	0.617801	chr6	140625223	140625244	-
Aff1_p1_1	Aff1_p1	Aff1	GGTTCCGCTCTAGAGCTGCG	0.76618	chr5	103692502	103692523	-
Aff1_p1_2	Aff1_p1	Aff1	AGGTAGCTTCCAGAACCCAG	0.758581	chr5	103692803	103692824	+
Aff1_p1_3	Aff1_p1	Aff1	GTTCTGGAAGCTACCTGCAG	0.704996	chr5	103692795	103692816	-
Aff1_p1_4	Aff1_p1	Aff1	GCATCTCAACAGGTCAAGGG	0.666341	chr5	103692535	103692556	+
Aff1_p1_5	Aff1_p1	Aff1	GAGGCTCAAGGGAACGAGGG	0.661587	chr5	103692849	103692870	-
Aff1_p1_6	Aff1_p1	Aff1	TGCAGCGGAATCGCAGACAG	0.658317	chr5	103692780	103692801	-
Aff1_p1_7	Aff1_p1	Aff1	GTGGTGCGGACTGTACTCTC	0.636198	chr5	103692479	103692500	+
Aff1_p1_8	Aff1_p1	Aff1	CTCGAGGCTCAAGGGAACGA	0.622725	chr5	103692852	103692873	-
Aff1_p1_9	Aff1_p1	Aff1	GAGCCTCCGGGCGTTCCGGG	0.620203	chr5	103692386	103692407	+
Aff1_p1_10	Aff1_p1	Aff1	CCAGGGGACAGGGACCTAAG	0.618832	chr5	103692819	103692840	+
Aff1_p1_11	Aff1_p1	Aff1	CCTGCATCTCAACAGGTCAA	0.617476	chr5	103692532	103692553	+
Aff1_p1_12	Aff1_p1	Aff1	AGTTCGCGACTGCGGCACGC	0.616359	chr5	103692655	103692676	-
Aff1_p2_1	Aff1_p2	Aff1	TTTAACCTTAACTTTCCGGG	0.72385	chr5	103754525	103754546	-
Aff1_p2_2	Aff1_p2	Aff1	AGTGTGTGAACCGAGTGCAA	0.664122	chr5	103754501	103754522	+
Aff1_p2_3	Aff1_p2	Aff1	CGGAGCCTGGATTTTCACTG	0.652115	chr5	103754610	103754631	+
Aff1_p2_4	Aff1_p2	Aff1	GTGCTGAGGACACAGAGCTG	0.642895	chr5	103754169	103754190	+
Aff1_p2_5	Aff1_p2	Aff1	CCGAGAGCGCAGAGTCTGCG	0.636965	chr5	103754201	103754222	+
Aff1_p2_6	Aff1_p2	Aff1	CTGCGGGGCAGTATCGCCGA	0.63427	chr5	103754216	103754237	+
Aff1_p2_7	Aff1_p2	Aff1	ACTTTTCTACCCGACACTCA	0.629144	chr5	103754480	103754501	-
Aff1_p2_8	Aff1_p2	Aff1	AGAGCCGGAGGATTGTGCAC	0.623038	chr5	103754634	103754655	-
Aff1_p2_9	Aff1_p2	Aff1	ACAGTTCTTCGGGCCAGAAG	0.60388	chr5	103754552	103754573	-
Aff1_p2_10	Aff1_p2	Aff1	GATAGCAGTGATCCAGCCGC	0.598926	chr5	103754453	103754474	-
Aff1_p2_11	Aff1_p2	Aff1	TCCAGGTGAGGCTTGCGCAG	0.597016	chr5	103754342	103754363	+
Aff1_p2_12	Aff1_p2	Aff1	AGGCACCTCAGTGAAAATCC	0.591309	chr5	103754614	103754635	-
Aff4_p1_1	Aff4_p1	Aff4	AAAGTGGGACGAGAAAACGT	0.752538	chr11	53351266	53351287	-
Aff4_p1_2	Aff4_p1	Aff4	AGGCGGCGCACCTCACACCG	0.711458	chr11	53350940	53350961	-
Aff4_p1_3	Aff4_p1	Aff4	ACTGACTGACGTCTGAGGCG	0.67561	chr11	53351162	53351183	+
Aff4_p1_4	Aff4_p1	Aff4	GACGCTGGCGGAGACCCGCG	0.654272	chr11	53351218	53351239	+
Aff4_p1_5	Aff4_p1	Aff4	GACTGACTGACTGACGTCTG	0.653641	chr11	53351157	53351178	+
Aff4_p1_6	Aff4_p1	Aff4	AAGTGGGACGAGAAAACGTA	0.631032	chr11	53351265	53351286	-
Aff4_p1_7	Aff4_p1	Aff4	GGGAAATGGTTCGGGCCTAG	0.622776	chr11	53351094	53351115	+
Aff4_p1_8	Aff4_p1	Aff4	GAGCCCCGGACGGGTGACTG	0.61723	chr11	53350880	53350901	-
Aff4_p1_9	Aff4_p1	Aff4	CCGCCTCAGTCACCCGTCCG	0.614955	chr11	53350878	53350899	+
Aff4_p1_10	Aff4_p1	Aff4	ATGGTTCGGGCCTAGCGGAG	0.613735	chr11	53351099	53351120	+
Aff4_p1_11	Aff4_p1	Aff4	CGGGCCGTCATGGAGCGGGG	0.608781	chr11	53350907	53350928	+
Aff4_p1_12	Aff4_p1	Aff4	ATTGATTTCGGAGAGAAAGT	0.606073	chr11	53351281	53351302	-
Ahctf1_p1_1	Ahctf1_p1	Ahctf1	CGTTAGTTACATAACCCTGG	0.791851	chr1	179803189	179803210	-
Ahctf1_p1_2	Ahctf1_p1	Ahctf1	AGTAAGTCGAGTCGCCAGCG	0.736518	chr1	179803561	179803582	-
Ahctf1_p1_3	Ahctf1_p1	Ahctf1	CCGGCGTCGCTGCTTCCGTG	0.669624	chr1	179803384	179803405	+
Ahctf1_p1_4	Ahctf1_p1	Ahctf1	AAGTCGAGTCGCCAGCGGGG	0.655751	chr1	179803558	179803579	-
Ahctf1_p1_5	Ahctf1_p1	Ahctf1	AGATGCTGTGACGGACCGCA	0.645716	chr1	179803398	179803419	-
Ahctf1_p1_6	Ahctf1_p1	Ahctf1	GGGCGTTAGTTACATAACCC	0.63879	chr1	179803192	179803213	-
Ahctf1_p1_7	Ahctf1_p1	Ahctf1	CCCACCCTACCTGAGCCCGC	0.634318	chr1	179803344	179803365	+
Ahctf1_p1_8	Ahctf1_p1	Ahctf1	CCAGTAAGTCGAGTCGCCAG	0.63076	chr1	179803563	179803584	-
Ahctf1_p1_9	Ahctf1_p1	Ahctf1	GGCCACGATCCTTCCCTGGG	0.618908	chr1	179803658	179803679	-
Ahctf1_p1_10	Ahctf1_p1	Ahctf1	GGTCCGTCACAGCATCTCCC	0.614315	chr1	179803405	179803426	+
Ahctf1_p1_11	Ahctf1_p1	Ahctf1	AGTTACATAACCCTGGCGGC	0.613587	chr1	179803185	179803206	-
Ahctf1_p1_12	Ahctf1_p1	Ahctf1	TCTCCCGGGAGATGCTGTGA	0.611914	chr1	179803407	179803428	-
Ahr_p1_1	Ahr_p1	Ahr	GCGTGCGGGTTTCTCCTCCG	0.798971	chr12	35534766	35534787	-
Ahr_p1_2	Ahr_p1	Ahr	CGGGAAGCCCTAGAGCACTG	0.724711	chr12	35534821	35534842	-
Ahr_p1_3	Ahr_p1	Ahr	CTCAGCCCGGAGCGACCCGG	0.671642	chr12	35534917	35534938	-
Ahr_p1_4	Ahr_p1	Ahr	CAGGGTTGTGAGCGACGCCG	0.67109	chr12	35534858	35534879	-
Ahr_p1_5	Ahr_p1	Ahr	CCGCTCCACCTGCGTCCCGG	0.652928	chr12	35534641	35534662	+
Ahr_p1_6	Ahr_p1	Ahr	GGTGCAGAAAACGTGAGTGA	0.63865	chr12	35534551	35534572	-
Ahr_p1_7	Ahr_p1	Ahr	GCAGAAAACGTGAGTGACGG	0.623607	chr12	35534548	35534569	-
Ahr_p1_8	Ahr_p1	Ahr	CCGGAGGACGAACTGGTGGA	0.622129	chr12	35534901	35534922	-
Ahr_p1_9	Ahr_p1	Ahr	CGACCCGGAGGACGAACTGG	0.61679	chr12	35534905	35534926	-
Ahr_p1_10	Ahr_p1	Ahr	CCGGTCCCGAGGGTCAGGAG	0.610699	chr12	35534799	35534820	+
Ahr_p1_11	Ahr_p1	Ahr	GCCCCACGCGTGTCCCGGAG	0.606296	chr12	35534940	35534961	-
Ahr_p1_12	Ahr_p1	Ahr	GCGGGCGACAGAGGAGACTC	0.601847	chr12	35534731	35534752	+
Aire_p1_1	Aire_p1	Aire	CGACCACGACGTGGTCCCTG	0.697943	chr10	78043400	78043421	-
Aire_p1_2	Aire_p1	Aire	GCACCGCACCGAGATCGCGG	0.690258	chr10	78043460	78043481	-
Aire_p1_3	Aire_p1	Aire	TGGCCACCGCGATCTCGGTG	0.685183	chr10	78043458	78043479	+
Aire_p1_4	Aire_p1	Aire	TGCTCTAGCCGACCACGACG	0.683179	chr10	78043409	78043430	-
Aire_p1_5	Aire_p1	Aire	GGGGAGAATGAGAGGCACCG	0.661295	chr10	78043350	78043371	+
Aire_p1_6	Aire_p1	Aire	TGATCTGGAGAGGTCTCCTG	0.661248	chr10	78043226	78043247	+
Aire_p1_7	Aire_p1	Aire	TGTCCTCAGGGACCACGTCG	0.654499	chr10	78043398	78043419	+
Aire_p1_8	Aire_p1	Aire	AAGTCTCCCTTATCCCAAAG	0.646097	chr10	78043125	78043146	-
Aire_p1_9	Aire_p1	Aire	TGAGGTTAGGGAACTCACCT	0.623596	chr10	78043200	78043221	+
Aire_p1_10	Aire_p1	Aire	GTTAGGGGGCATAGGGTGTG	0.619591	chr10	78043182	78043203	+
Aire_p1_11	Aire_p1	Aire	GCACCACGACACCCAAGGAA	0.619219	chr10	78043587	78043608	-
Aire_p1_12	Aire_p1	Aire	CCACCTGGAACTTGTCCTCA	0.606517	chr10	78043386	78043407	+
Aire_p2_1	Aire_p2	Aire	TGTGCCGTGTGCCACGACGG	0.722383	chr10	78037951	78037972	-
Aire_p2_2	Aire_p2	Aire	TCAATGTCAGCGGATAAGGA	0.708263	chr10	78037820	78037841	+
Aire_p2_3	Aire_p2	Aire	AGGTTCCACACAGACCTAGG	0.707672	chr10	78038140	78038161	+
Aire_p2_4	Aire_p2	Aire	TAGGTTCCACACAGACCTAG	0.693905	chr10	78038139	78038160	+
Aire_p2_5	Aire_p2	Aire	AGATGAGCTCACCTCCGTCG	0.692264	chr10	78037941	78037962	+
Aire_p2_6	Aire_p2	Aire	GGTTCCACACAGACCTAGGG	0.688537	chr10	78038141	78038162	+
Aire_p2_7	Aire_p2	Aire	GGGCCAACGAGAGAACCCAG	0.686986	chr10	78038084	78038105	-
Aire_p2_8	Aire_p2	Aire	TGGAGAGGTCTGCTTACCTG	0.674896	chr10	78037857	78037878	+
Aire_p2_9	Aire_p2	Aire	CTTGCCTGGTCAGAAGAACG	0.672656	chr10	78037979	78038000	-
Aire_p2_10	Aire_p2	Aire	GAGTGTGCCGTGTGCCACGA	0.670368	chr10	78037954	78037975	-
Aire_p2_11	Aire_p2	Aire	GGCCAACGAGAGAACCCAGG	0.670045	chr10	78038083	78038104	-
Aire_p2_12	Aire_p2	Aire	GACACCCCCCTAGGTCTGTG	0.665644	chr10	78038144	78038165	-
Arid1a_p1_1	Arid1a_p1	Arid1a	TCTCCGCGGACGAGACAGCG	0.728762	chr4	133753615	133753636	-
Arid1a_p1_2	Arid1a_p1	Arid1a	GAAAGCGGAGAGTCACAGCG	0.679179	chr4	133753959	133753980	-
Arid1a_p1_3	Arid1a_p1	Arid1a	GCTTTCTTCAGCTCCGAGGG	0.651893	chr4	133753536	133753557	+
Arid1a_p1_4	Arid1a_p1	Arid1a	GACAGGGCCGGGTCTCTCCG	0.64003	chr4	133753629	133753650	-
Arid1a_p1_5	Arid1a_p1	Arid1a	TCTCTCCGCGGACGAGACAG	0.633361	chr4	133753617	133753638	-
Arid1a_p1_6	Arid1a_p1	Arid1a	GATCCCCGCTGTCTCGTCCG	0.627372	chr4	133753613	133753634	+
Arid1a_p1_7	Arid1a_p1	Arid1a	TCAGCTGCTCCGGGCTCTGG	0.608049	chr4	133753849	133753870	+
Arid1a_p1_8	Arid1a_p1	Arid1a	TTCCCAGGCAAGGGCTTGGG	0.603702	chr4	133753898	133753919	-
Arid1a_p1_9	Arid1a_p1	Arid1a	CCCTTGCCTGGGAATGAGGG	0.579524	chr4	133753908	133753929	+
Arid1a_p1_10	Arid1a_p1	Arid1a	GGGTGGGGAGGGCAGCCCGG	0.577427	chr4	133753692	133753713	-
Arid1a_p1_11	Arid1a_p1	Arid1a	CACAGCGGGGCCAGGCCCTG	0.534086	chr4	133753946	133753967	-
Arid1a_p1_12	Arid1a_p1	Arid1a	GGTGGAGGCTCCGCTCCCCA	0.523084	chr4	133753932	133753953	+
Arid1a_p2_1	Arid1a_p2	Arid1a	GGGGAAAAATACCCACCGAG	0.713791	chr4	133756640	133756661	-
Arid1a_p2_2	Arid1a_p2	Arid1a	ACTACCTCTCCTGACCCAGG	0.709603	chr4	133756391	133756412	-
Arid1a_p2_3	Arid1a_p2	Arid1a	TGGGGGAAAAATACCCACCG	0.709186	chr4	133756642	133756663	-
Arid1a_p2_4	Arid1a_p2	Arid1a	AAAATCCCTTTCCCTACACG	0.691721	chr4	133756304	133756325	+
Arid1a_p2_5	Arid1a_p2	Arid1a	ATATCCACCTGGGTCAGGAG	0.665285	chr4	133756388	133756409	+
Arid1a_p2_6	Arid1a_p2	Arid1a	GGGGGAAAAATACCCACCGA	0.660378	chr4	133756641	133756662	-
Arid1a_p2_7	Arid1a_p2	Arid1a	GGTCCATCCGCTTTCCCCAG	0.64652	chr4	133756535	133756556	+
Arid1a_p2_8	Arid1a_p2	Arid1a	AAAACAGCGTGACCACGTGT	0.628081	chr4	133756315	133756336	-
Arid1a_p2_9	Arid1a_p2	Arid1a	GCATAAAAATATATCCACCT	0.626413	chr4	133756378	133756399	+
Arid1a_p2_10	Arid1a_p2	Arid1a	GTGGCAGAGGCGCTTTCGAG	0.610607	chr4	133756741	133756762	-
Arid1a_p2_11	Arid1a_p2	Arid1a	TTGTAGATCTTAGAGAGGAA	0.610096	chr4	133756468	133756489	-
Arid1a_p2_12	Arid1a_p2	Arid1a	AACACTACCTCTCCTGACCC	0.60647	chr4	133756394	133756415	-
Arid2_p1_1	Arid2_p1	Arid2	GCCGTTTAAGAAGATCCCTG	0.783222	chr15	96287898	96287919	+
Arid2_p1_2	Arid2_p1	Arid2	AAATAATGGCAAACTCGACG	0.678139	chr15	96287691	96287712	+
Arid2_p1_3	Arid2_p1	Arid2	TCCCGAAAAAACCCAGATCG	0.662244	chr15	96287653	96287674	-
Arid2_p1_4	Arid2_p1	Arid2	GGAGCCCATTCCTCGGCCGG	0.653257	chr15	96287588	96287609	-
Arid2_p1_5	Arid2_p1	Arid2	TTTAAGAAGATCCCTGCGGT	0.627638	chr15	96287902	96287923	+
Arid2_p1_6	Arid2_p1	Arid2	TGGCTTTCCTGGACGAGCTG	0.608004	chr15	96287745	96287766	+
Arid2_p1_7	Arid2_p1	Arid2	GGGTCCCGGTGACAAGTGCG	0.604232	chr15	96287855	96287876	+
Arid2_p1_8	Arid2_p1	Arid2	CGGCAGTTCCACCACAGCAG	0.592874	chr15	96287765	96287786	+
Arid2_p1_9	Arid2_p1	Arid2	CCTGCTCTCACCCTCTGCTG	0.587281	chr15	96287775	96287796	-
Arid2_p1_10	Arid2_p1	Arid2	GTTTAAGAAGATCCCTGCGG	0.586693	chr15	96287901	96287922	+
Arid2_p1_11	Arid2_p1	Arid2	CCTCCGGACGAGCGGAGGAA	0.583151	chr15	96287720	96287741	+
Arid2_p1_12	Arid2_p1	Arid2	GGCAGTTCCACCACAGCAGA	0.58294	chr15	96287766	96287787	+
Arid3a_p1_1	Arid3a_p1	Arid3a	TTTCCCAGGACACCACACCG	0.775505	chr10	79927159	79927180	-
Arid3a_p1_2	Arid3a_p1	Arid3a	GACGGATGGAGATGTAGACG	0.762445	chr10	79927367	79927388	+
Arid3a_p1_3	Arid3a_p1	Arid3a	CCGGTGATTCAGCAGCCCCG	0.7484	chr10	79927230	79927251	-
Arid3a_p1_4	Arid3a_p1	Arid3a	GGGCTGCTGAATCACCGGCG	0.725651	chr10	79927236	79927257	+
Arid3a_p1_5	Arid3a_p1	Arid3a	TCGTCCCTATCCGATCCAGA	0.712568	chr10	79927349	79927370	+
Arid3a_p1_6	Arid3a_p1	Arid3a	CAATCTGAGGACGTCCACGG	0.709336	chr10	79927120	79927141	-
Arid3a_p1_7	Arid3a_p1	Arid3a	TCTGAGAGCAATTTGTCACA	0.678486	chr10	79927267	79927288	+
Arid3a_p1_8	Arid3a_p1	Arid3a	ACTCAATCTGAGGACGTCCA	0.667622	chr10	79927123	79927144	-
Arid3a_p1_9	Arid3a_p1	Arid3a	AATCTGAGGACGTCCACGGT	0.658895	chr10	79927119	79927140	-
Arid3a_p1_10	Arid3a_p1	Arid3a	AGCGTGCACTGGGCACCAGG	0.658786	chr10	79927428	79927449	+
Arid3a_p1_11	Arid3a_p1	Arid3a	GTTTTCCGTCCACTCTGTGG	0.645681	chr10	79927073	79927094	+
Arid3a_p1_12	Arid3a_p1	Arid3a	CGCGGCCTGGAGACTCGGTG	0.643999	chr10	79927385	79927406	+
Arid3a_p2_1	Arid3a_p2	Arid3a	TTGTTACGTCAGGCACCCAG	0.728025	chr10	79930675	79930696	-
Arid3a_p2_2	Arid3a_p2	Arid3a	GAGGTCCCCACGCTGCAGTG	0.704298	chr10	79930799	79930820	+
Arid3a_p2_3	Arid3a_p2	Arid3a	AAGCACCTGCAGACTCCTGG	0.689563	chr10	79930628	79930649	-
Arid3a_p2_4	Arid3a_p2	Arid3a	CTGCAGCGTGGGGACCTCGG	0.669743	chr10	79930793	79930814	-
Arid3a_p2_5	Arid3a_p2	Arid3a	TGGACACTAAGGGAATCTCT	0.669525	chr10	79930445	79930466	-
Arid3a_p2_6	Arid3a_p2	Arid3a	CGTAACAAGGATCCCACTGG	0.668439	chr10	79930691	79930712	+
Arid3a_p2_7	Arid3a_p2	Arid3a	GGGGAACACAGCAAGAGATG	0.661069	chr10	79930609	79930630	-
Arid3a_p2_8	Arid3a_p2	Arid3a	CGGGACCAGGATCACTGCAG	0.64874	chr10	79930465	79930486	-
Arid3a_p2_9	Arid3a_p2	Arid3a	GCACTGTTCCGGCTCCCCCG	0.628091	chr10	79930780	79930801	+
Arid3a_p2_10	Arid3a_p2	Arid3a	TGACGTAACAAGGATCCCAC	0.625099	chr10	79930688	79930709	+
Arid3a_p2_11	Arid3a_p2	Arid3a	ACTCAGGCTGAAGGCTAGTG	0.622774	chr10	79930724	79930745	-
Arid3a_p2_12	Arid3a_p2	Arid3a	ATCACTGCAGTGGACACTAA	0.620303	chr10	79930455	79930476	-
Arid3b_p1_1	Arid3b_p1	Arid3b	GAGGTAAAGAATGGAAAGAG	0.702252	chr9	57836329	57836350	-
Arid3b_p1_2	Arid3b_p1	Arid3b	CTGCACATAGGTGAGCGGCG	0.692553	chr9	57836669	57836690	-
Arid3b_p1_3	Arid3b_p1	Arid3b	CCACTCCTTTGGACACCGGG	0.688118	chr9	57836500	57836521	+
Arid3b_p1_4	Arid3b_p1	Arid3b	CCACAGCCCCTCTCCCGCCG	0.671327	chr9	57836631	57836652	+
Arid3b_p1_5	Arid3b_p1	Arid3b	CTCCATCTAAGCTCGCTCTG	0.670925	chr9	57836426	57836447	+
Arid3b_p1_6	Arid3b_p1	Arid3b	AATGGAAAGAGGGGTCGAAG	0.661498	chr9	57836320	57836341	-
Arid3b_p1_7	Arid3b_p1	Arid3b	GAAAAAGTGAGAGCATCGGG	0.656624	chr9	57836530	57836551	-
Arid3b_p1_8	Arid3b_p1	Arid3b	CTGCTACGCTGGGGTCTGAG	0.654976	chr9	57836723	57836744	-
Arid3b_p1_9	Arid3b_p1	Arid3b	TTGAGATAAAGAGATGGGAA	0.647629	chr9	57836475	57836496	-
Arid3b_p1_10	Arid3b_p1	Arid3b	CCTCCCGGTGTCCAAAGGAG	0.632344	chr9	57836499	57836520	-
Arid3b_p1_11	Arid3b_p1	Arid3b	GAGCCCGGAACGCTGCACAT	0.618918	chr9	57836681	57836702	-
Arid3b_p1_12	Arid3b_p1	Arid3b	CAGGCTCAGCTGCTACGCTG	0.618143	chr9	57836732	57836753	-
Arid4a_p1_1	Arid4a_p1	Arid4a	GGGACCCACGGCGATCAGTG	0.693305	chr12	71016099	71016120	+
Arid4a_p1_2	Arid4a_p1	Arid4a	CCAAAGCAAACTTAGCGGCG	0.680705	chr12	71016379	71016400	-
Arid4a_p1_3	Arid4a_p1	Arid4a	ACTGCACCGGGACCCCATCG	0.679451	chr12	71016215	71016236	-
Arid4a_p1_4	Arid4a_p1	Arid4a	AGTAGGTAGGTAGTCAGCGG	0.678033	chr12	71016158	71016179	+
Arid4a_p1_5	Arid4a_p1	Arid4a	TGGATTGTGGCAGTAAATCG	0.665471	chr12	71016016	71016037	+
Arid4a_p1_6	Arid4a_p1	Arid4a	CAGTAGGTAGGTAGTCAGCG	0.663049	chr12	71016157	71016178	+
Arid4a_p1_7	Arid4a_p1	Arid4a	ATCGGGTCCTGGAGTCGCGG	0.657796	chr12	71016301	71016322	+
Arid4a_p1_8	Arid4a_p1	Arid4a	TCCCCGGGAAAATGGCTGTG	0.652791	chr12	71016353	71016374	+
Arid4a_p1_9	Arid4a_p1	Arid4a	GCTCTGCACCCGCAGTAGGT	0.636748	chr12	71016145	71016166	+
Arid4a_p1_10	Arid4a_p1	Arid4a	CGCAGTAGGTAGGTAGTCAG	0.622009	chr12	71016155	71016176	+
Arid4a_p1_11	Arid4a_p1	Arid4a	GCGATCGGGTCCTGGAGTCG	0.621559	chr12	71016298	71016319	+
Arid4a_p1_12	Arid4a_p1	Arid4a	GAGGACCCGCTGCTGGACCG	0.612541	chr12	71016455	71016476	+
Arid4a_p2_1	Arid4a_p2	Arid4a	CCGACGGGGGTCTGTCCCGG	0.664878	chr12	71016964	71016985	+
Arid4a_p2_2	Arid4a_p2	Arid4a	AGAAAGTAAACAAATGCAGG	0.661779	chr12	71017006	71017027	-
Arid4a_p2_3	Arid4a_p2	Arid4a	GCGCCCGGGAAGAGAACTCG	0.66112	chr12	71017091	71017112	+
Arid4a_p2_4	Arid4a_p2	Arid4a	CAGAGGATCAGTCCAAGGCG	0.659852	chr12	71017041	71017062	-
Arid4a_p2_5	Arid4a_p2	Arid4a	ATCTTGACTGGTGACCTGTG	0.657267	chr12	71017122	71017143	-
Arid4a_p2_6	Arid4a_p2	Arid4a	AGCCAAAGCAGGGAAAAGAG	0.654458	chr12	71017064	71017085	-
Arid4a_p2_7	Arid4a_p2	Arid4a	GGCAGAGGATCAGTCCAAGG	0.632215	chr12	71017043	71017064	-
Arid4a_p2_8	Arid4a_p2	Arid4a	CGGGCGCTAGAGCCAAAGCA	0.623798	chr12	71017074	71017095	-
Arid4a_p2_9	Arid4a_p2	Arid4a	AAAGTAAACAAATGCAGGCG	0.616095	chr12	71017004	71017025	-
Arid4a_p2_10	Arid4a_p2	Arid4a	GTAAACAAATGCAGGCGGGG	0.603615	chr12	71017001	71017022	-
Arid4a_p2_11	Arid4a_p2	Arid4a	CCCGGACGCTGCCAGTCCGG	0.59855	chr12	71017185	71017206	+
Arid4a_p2_12	Arid4a_p2	Arid4a	CGAGGAAGCTGGAACCCCAC	0.598108	chr12	71017109	71017130	+
Arid4b_p1_1	Arid4b_p1	Arid4b	GAAATCTCTGCCCTCCTCAG	0.730713	chr13	14063340	14063361	+
Arid4b_p1_2	Arid4b_p1	Arid4b	ACGCAGGCAAGTGGGCATTG	0.720343	chr13	14063485	14063506	+
Arid4b_p1_3	Arid4b_p1	Arid4b	TAGGCCAATCGGTAAACTGA	0.67843	chr13	14063525	14063546	-
Arid4b_p1_4	Arid4b_p1	Arid4b	CCAATCCTAGGTCGTCTGAG	0.676989	chr13	14063686	14063707	+
Arid4b_p1_5	Arid4b_p1	Arid4b	CACTGCTAGTCTCGTACCGG	0.666057	chr13	14063236	14063257	-
Arid4b_p1_6	Arid4b_p1	Arid4b	GGGCACTGCTAGTCTCGTAC	0.662794	chr13	14063239	14063260	-
Arid4b_p1_7	Arid4b_p1	Arid4b	CCATCCCTATCACACTGCGC	0.639292	chr13	14063399	14063420	+
Arid4b_p1_8	Arid4b_p1	Arid4b	CAGACGACCTAGGATTGGGT	0.631439	chr13	14063680	14063701	-
Arid4b_p1_9	Arid4b_p1	Arid4b	GGCGCGGCCATGAGGCAGAG	0.616135	chr13	14063436	14063457	-
Arid4b_p1_10	Arid4b_p1	Arid4b	GCCTGCGTTCGACGAGAGAG	0.612287	chr13	14063469	14063490	-
Arid4b_p1_11	Arid4b_p1	Arid4b	GGATGCCTCTCAGACGACCT	0.610933	chr13	14063690	14063711	-
Arid4b_p1_12	Arid4b_p1	Arid4b	TCTGTTTCCATAGAACTGGT	0.607548	chr13	14063592	14063613	+
Arid4b_p2_1	Arid4b_p2	Arid4b	AGCCCTCCAGAGGAACACGG	0.821304	chr13	14063920	14063941	-
Arid4b_p2_2	Arid4b_p2	Arid4b	CCTCCGGGCAGAAGTCCAGG	0.731443	chr13	14063880	14063901	-
Arid4b_p2_3	Arid4b_p2	Arid4b	CAGACGAGGTCTGAGCCCTG	0.723505	chr13	14064170	14064191	-
Arid4b_p2_4	Arid4b_p2	Arid4b	GACTCCTCCTCCTCCCGTGG	0.669013	chr13	14064043	14064064	-
Arid4b_p2_5	Arid4b_p2	Arid4b	CATCGGGGCAGATGGCAACG	0.667803	chr13	14064247	14064268	+
Arid4b_p2_6	Arid4b_p2	Arid4b	TAGGGACATTCTTTTCTATG	0.658339	chr13	14064203	14064224	+
Arid4b_p2_7	Arid4b_p2	Arid4b	GGCCCGGACCTCCGTCCGAG	0.65124	chr13	14063954	14063975	+
Arid4b_p2_8	Arid4b_p2	Arid4b	AGGGACATTCTTTTCTATGG	0.642662	chr13	14064204	14064225	+
Arid4b_p2_9	Arid4b_p2	Arid4b	CCAACACCAGCAGGCCTGTG	0.632813	chr13	14064116	14064137	-
Arid4b_p2_10	Arid4b_p2	Arid4b	ACAAAAAAATCCCTCTCGGA	0.629779	chr13	14063964	14063985	-
Arid4b_p2_11	Arid4b_p2	Arid4b	CGTCAGTCGAGTCCGGAGTG	0.618734	chr13	14063799	14063820	+
Arid4b_p2_12	Arid4b_p2	Arid4b	CACAGCCCTCCAGAGGAACA	0.618204	chr13	14063923	14063944	-
Arid4b_p3_1	Arid4b_p3	Arid4b	TTACCTTCATGGTGACTCTG	0.665011	chr13	14064861	14064882	-
Arid4b_p3_2	Arid4b_p3	Arid4b	GTGTGTGGAGTGGCTCGGTG	0.658405	chr13	14064993	14065014	+
Arid4b_p3_3	Arid4b_p3	Arid4b	TGTCATTTGATTATGTGACC	0.639041	chr13	14065265	14065286	+
Arid4b_p3_4	Arid4b_p3	Arid4b	GTGAAGCTGGTGTCGCCGTG	0.638128	chr13	14064832	14064853	+
Arid4b_p3_5	Arid4b_p3	Arid4b	TTCGAATTCAGGAAGTGTCG	0.629557	chr13	14064912	14064933	+
Arid4b_p3_6	Arid4b_p3	Arid4b	CGGCCCCAGAGTCACCATGA	0.624318	chr13	14064859	14064880	+
Arid4b_p3_7	Arid4b_p3	Arid4b	ACTTCGAAACACACAGCCTG	0.613012	chr13	14065049	14065070	-
Arid4b_p3_8	Arid4b_p3	Arid4b	AGGTGAAGCTGGTGTCGCCG	0.601825	chr13	14064830	14064851	+
Arid4b_p3_9	Arid4b_p3	Arid4b	CAGGCCTGCGAGTTTTGCAG	0.590686	chr13	14064941	14064962	+
Arid4b_p3_10	Arid4b_p3	Arid4b	TGGTGTCGCCGTGGGGATCG	0.582242	chr13	14064839	14064860	+
Arid4b_p3_11	Arid4b_p3	Arid4b	CGTCACTTAGCCAGTTTGAG	0.577393	chr13	14064887	14064908	+
Arid4b_p3_12	Arid4b_p3	Arid4b	AAACCTGAACAGCTTGGGTG	0.570513	chr13	14065094	14065115	-
Arid5b_p1_1	Arid5b_p1	Arid5b	ATGTAGGTATGATCAGCGCA	0.673032	chr10	68278504	68278525	+
Arid5b_p1_2	Arid5b_p1	Arid5b	TCGCCTCATATGGGGAACTG	0.660468	chr10	68278468	68278489	-
Arid5b_p1_3	Arid5b_p1	Arid5b	ACAAGACTCTCAATACAGAC	0.640292	chr10	68278292	68278313	+
Arid5b_p1_4	Arid5b_p1	Arid5b	CCGGCCCACAGATAGAACGC	0.636889	chr10	68278311	68278332	+
Arid5b_p1_5	Arid5b_p1	Arid5b	AGTTTGGTAAAAAGTTTGTG	0.631242	chr10	68278577	68278598	+
Arid5b_p1_6	Arid5b_p1	Arid5b	TCTTGTGTGTTAATGTGCCT	0.610096	chr10	68278274	68278295	-
Arid5b_p1_7	Arid5b_p1	Arid5b	GTTTGGTAAAAAGTTTGTGG	0.604957	chr10	68278578	68278599	+
Arid5b_p1_8	Arid5b_p1	Arid5b	TAATTTTATCGCCTCATATG	0.592737	chr10	68278476	68278497	-
Arid5b_p1_9	Arid5b_p1	Arid5b	ACAATAAAAATGATTTTGGG	0.588795	chr10	68278540	68278561	+
Arid5b_p1_10	Arid5b_p1	Arid5b	TTCGCTCTCCTCCGCTCCTG	0.585617	chr10	68278663	68278684	-
Arid5b_p1_11	Arid5b_p1	Arid5b	AAGCACAAATATCTATTCCC	0.583944	chr10	68278258	68278279	+
Arid5b_p1_12	Arid5b_p1	Arid5b	ATCAATTCAGAACGTCGAGA	0.578881	chr10	68278707	68278728	-
Arid5b_p2_1	Arid5b_p2	Arid5b	ATAATTAAGAGGCTCCCTGG	0.725321	chr10	68136131	68136152	-
Arid5b_p2_2	Arid5b_p2	Arid5b	ATATCGGCTTCCTAGCTGCG	0.714341	chr10	68136592	68136613	+
Arid5b_p2_3	Arid5b_p2	Arid5b	TCGGCTTCCTAGCTGCGAGG	0.673902	chr10	68136595	68136616	+
Arid5b_p2_4	Arid5b_p2	Arid5b	AAATGTCCTAAAGGCACCAG	0.671651	chr10	68136181	68136202	-
Arid5b_p2_5	Arid5b_p2	Arid5b	ACACCAAGACCAGACTCCCA	0.65642	chr10	68136566	68136587	-
Arid5b_p2_6	Arid5b_p2	Arid5b	TATTTACCTCTGGACACACA	0.64508	chr10	68136155	68136176	+
Arid5b_p2_7	Arid5b_p2	Arid5b	GGCTAACCCTGTGTGTCCAG	0.634604	chr10	68136160	68136181	-
Arid5b_p2_8	Arid5b_p2	Arid5b	TAAGGAGTGAAACGCAGCTA	0.595985	chr10	68136263	68136284	+
Arid5b_p2_9	Arid5b_p2	Arid5b	TTATTTACCTCTGGACACAC	0.589342	chr10	68136154	68136175	+
Arid5b_p2_10	Arid5b_p2	Arid5b	CTGGGAGTCTGGTCTTGGTG	0.571478	chr10	68136569	68136590	+
Arid5b_p2_11	Arid5b_p2	Arid5b	TCTTTCCAAAGTAGGGAGTG	0.56907	chr10	68136294	68136315	+
Arid5b_p2_12	Arid5b_p2	Arid5b	ATTCCAGTCTCAAAAACCAC	0.568807	chr10	68136377	68136398	+
Arnt_p1_1	Arnt_p1	Arnt	CGGTGCCATCTCGACCATGG	0.726452	chr3	95434522	95434543	+
Arnt_p1_2	Arnt_p1	Arnt	AAGGTGCCTAATCTGCGGAG	0.719324	chr3	95434437	95434458	+
Arnt_p1_3	Arnt_p1	Arnt	GCGGCGACTACAGCTAACCC	0.711559	chr3	95434541	95434562	+
Arnt_p1_4	Arnt_p1	Arnt	TGCGGTGTTAGGGAGTGTTG	0.679313	chr3	95434759	95434780	+
Arnt_p1_5	Arnt_p1	Arnt	TACCGCGGAATCCAAGATGG	0.678162	chr3	95434399	95434420	-
Arnt_p1_6	Arnt_p1	Arnt	AGTTACTTACTAGGCATCAG	0.677791	chr3	95434808	95434829	-
Arnt_p1_7	Arnt_p1	Arnt	CGTAAACTGGGCTATAGACG	0.675726	chr3	95434860	95434881	+
Arnt_p1_8	Arnt_p1	Arnt	GACTACAGCTAACCCAGGTG	0.666844	chr3	95434546	95434567	+
Arnt_p1_9	Arnt_p1	Arnt	GCAGAAAGGACTGACAAGTG	0.658293	chr3	95434571	95434592	+
Arnt_p1_10	Arnt_p1	Arnt	CTACTCCAGAAGTTGGGGCA	0.645033	chr3	95434703	95434724	-
Arnt_p1_11	Arnt_p1	Arnt	GCGGTAAGGTGCCTAATCTG	0.644098	chr3	95434432	95434453	+
Arnt_p1_12	Arnt_p1	Arnt	GGACGGTGCCATCTCGACCA	0.636298	chr3	95434519	95434540	+
Ascl2_p1_1	Ascl2_p1	Ascl2	GTAGGCCATGAACTGCACCC	0.662245	chr7	142968944	142968965	-
Ascl2_p1_2	Ascl2_p1	Ascl2	TGCAGAATGTGTACGCCAAG	0.65034	chr7	142968888	142968909	-
Ascl2_p1_3	Ascl2_p1	Ascl2	CAAGCTTTGCGGTGACCAAG	0.648983	chr7	142969207	142969228	+
Ascl2_p1_4	Ascl2_p1	Ascl2	GCCAAGGGGAGGGTGAAGCG	0.635909	chr7	142968874	142968895	-
Ascl2_p1_5	Ascl2_p1	Ascl2	GGCCATGAACTGCACCCGGG	0.634345	chr7	142968941	142968962	-
Ascl2_p1_6	Ascl2_p1	Ascl2	AGAATGTGTACGCCAAGGGG	0.627086	chr7	142968885	142968906	-
Ascl2_p1_7	Ascl2_p1	Ascl2	CTTTGCGGTGACCAAGAGGT	0.623538	chr7	142969211	142969232	+
Ascl2_p1_8	Ascl2_p1	Ascl2	TTTGCAGAATGTGTACGCCA	0.622088	chr7	142968890	142968911	-
Ascl2_p1_9	Ascl2_p1	Ascl2	TGCGGTGACCAAGAGGTAGG	0.62208	chr7	142969214	142969235	+
Ascl2_p1_10	Ascl2_p1	Ascl2	GAGCATGGAAGCACGTCAGT	0.602325	chr7	142968962	142968983	-
Ascl2_p1_11	Ascl2_p1	Ascl2	CGCAGGTCCCGCACACTCAG	0.589467	chr7	142969050	142969071	+
Ascl2_p1_12	Ascl2_p1	Ascl2	AAGGGGAGGGTGAAGCGTGG	0.585036	chr7	142968871	142968892	-
Ascl2_p2_1	Ascl2_p2	Ascl2	ACTTGGGCTTCCAGGCGCTG	0.676866	chr7	142968284	142968305	-
Ascl2_p2_2	Ascl2_p2	Ascl2	CCAAGTTTACCAGCTTTACG	0.655341	chr7	142968302	142968323	+
Ascl2_p2_3	Ascl2_p2	Ascl2	CGGCAGCACGTGCCGCACGG	0.651608	chr7	142968264	142968285	-
Ascl2_p2_4	Ascl2_p2	Ascl2	AATGCAAGCTTGATGGACGG	0.639353	chr7	142968495	142968516	-
Ascl2_p2_5	Ascl2_p2	Ascl2	CCAGCGACTCCAGACGAGGT	0.632789	chr7	142968454	142968475	+
Ascl2_p2_6	Ascl2_p2	Ascl2	CGCACCAGAACTCGTAGCAG	0.626479	chr7	142968529	142968550	-
Ascl2_p2_7	Ascl2_p2	Ascl2	GGCTCCAGCGACTCCAGACG	0.625244	chr7	142968450	142968471	+
Ascl2_p2_8	Ascl2_p2	Ascl2	TTCAGACCTTGACTGGTACG	0.624795	chr7	142968682	142968703	-
Ascl2_p2_9	Ascl2_p2	Ascl2	CCCTGCTACGAGTTCTGGTG	0.618022	chr7	142968531	142968552	+
Ascl2_p2_10	Ascl2_p2	Ascl2	GCACAGGAAAAGTGCTCGCG	0.610682	chr7	142968553	142968574	+
Ascl2_p2_11	Ascl2_p2	Ascl2	GCCCTGCCTGAGGCCCGTGA	0.60164	chr7	142968606	142968627	-
Ascl2_p2_12	Ascl2_p2	Ascl2	GCGGCGATCTGGAGCAACCG	0.600897	chr7	142968373	142968394	-
Atf1_p1_1	Atf1_p1	Atf1	AACTCGAGAGCCAACCGTCG	0.640708	chr15	100227914	100227935	-
Atf1_p1_2	Atf1_p1	Atf1	AGGCTCCCCTCGCCTCCGCG	0.621452	chr15	100228267	100228288	+
Atf1_p1_3	Atf1_p1	Atf1	CCGCGCCCCACTCACCCGCG	0.619956	chr15	100228075	100228096	-
Atf1_p1_4	Atf1_p1	Atf1	GCAGGCGGCATGATCCGCAC	0.599293	chr15	100227863	100227884	-
Atf1_p1_5	Atf1_p1	Atf1	GCGCGTCCCAGGGGTCGGCG	0.585697	chr15	100227953	100227974	-
Atf1_p1_6	Atf1_p1	Atf1	TTAGGCTCCCCTCGCCTCCG	0.563339	chr15	100228265	100228286	+
Atf1_p1_7	Atf1_p1	Atf1	CCGGGAAACGGTAGCCGCGA	0.563025	chr15	100227901	100227922	+
Atf1_p1_8	Atf1_p1	Atf1	CGAGGTGGCGCGCGTCCCAG	0.562818	chr15	100227962	100227983	-
Atf1_p1_9	Atf1_p1	Atf1	GCCTCTCCCAACGCGCCCCG	0.5518	chr15	100228281	100228302	-
Atf1_p1_10	Atf1_p1	Atf1	GAAACGGTAGCCGCGACGGT	0.549366	chr15	100227905	100227926	+
Atf1_p1_11	Atf1_p1	Atf1	GCATGATCCGCACAGGCCGG	0.544683	chr15	100227856	100227877	-
Atf1_p1_12	Atf1_p1	Atf1	GGACGCGCGCCACCTCGCTG	0.541381	chr15	100227969	100227990	+
Atf2_p1_1	Atf2_p1	Atf2	GGTCACTTGAGAGGTCCCCG	0.735688	chr2	73892144	73892165	-
Atf2_p1_2	Atf2_p1	Atf2	TGTTTACAAACTAGCCCCGG	0.723598	chr2	73892534	73892555	+
Atf2_p1_3	Atf2_p1	Atf2	AGGACCATGAATTAGTGACC	0.688265	chr2	73892479	73892500	-
Atf2_p1_4	Atf2_p1	Atf2	CCAGACCAGAGGCGGCAACG	0.682692	chr2	73892298	73892319	+
Atf2_p1_5	Atf2_p1	Atf2	CGATTCAGCCCTCTCCTCCG	0.680176	chr2	73892547	73892568	-
Atf2_p1_6	Atf2_p1	Atf2	TGACCTGGAAAGGTGAGTAA	0.668762	chr2	73892464	73892485	-
Atf2_p1_7	Atf2_p1	Atf2	CACACCAGAGGAGAAGTCGG	0.650687	chr2	73892167	73892188	+
Atf2_p1_8	Atf2_p1	Atf2	GACCCCAACCCTACGGACGG	0.641597	chr2	73892323	73892344	-
Atf2_p1_9	Atf2_p1	Atf2	TCAGTCGGATCTCGCGAGAG	0.63379	chr2	73892605	73892626	-
Atf2_p1_10	Atf2_p1	Atf2	AAAGGTGAGTAATGGTGGAA	0.62483	chr2	73892456	73892477	-
Atf2_p1_11	Atf2_p1	Atf2	GTGGACCCCAACCCTACGGA	0.614507	chr2	73892326	73892347	-
Atf2_p1_12	Atf2_p1	Atf2	ACACCAGAGGAGAAGTCGGA	0.614262	chr2	73892168	73892189	+
Atf3_p1_1	Atf3_p1	Atf3	TTAGCCGATTGGCTCCACTG	0.774826	chr1	191183195	191183216	+
Atf3_p1_2	Atf3_p1	Atf3	GGTGAGTTAGAGCCACACCG	0.758546	chr1	191183071	191183092	-
Atf3_p1_3	Atf3_p1	Atf3	CCTCCAGTCTTCGCTCGGGG	0.705146	chr1	191183093	191183114	+
Atf3_p1_4	Atf3_p1	Atf3	CGAGGCGTGAAAGATGCCCA	0.67379	chr1	191182866	191182887	-
Atf3_p1_5	Atf3_p1	Atf3	CGTCTCGCTGAGTGAGACTG	0.658067	chr1	191183233	191183254	+
Atf3_p1_6	Atf3_p1	Atf3	CCCGGGACTGGTCACCAGAG	0.657292	chr1	191183024	191183045	+
Atf3_p1_7	Atf3_p1	Atf3	ACTAGGGCTTCAGTCTCCGG	0.648904	chr1	191182992	191183013	+
Atf3_p1_8	Atf3_p1	Atf3	CAACGCGAGGGCTTTAAAAG	0.643743	chr1	191183274	191183295	-
Atf3_p1_9	Atf3_p1	Atf3	ATTGGTAACCTGGAGTTAAG	0.636611	chr1	191183306	191183327	-
Atf3_p1_10	Atf3_p1	Atf3	CCGCCCCGAGCGAAGACTGG	0.633568	chr1	191183092	191183113	-
Atf3_p1_11	Atf3_p1	Atf3	TCAGCCGAGCGACTGTGGCA	0.625193	chr1	191182967	191182988	+
Atf3_p1_12	Atf3_p1	Atf3	CGCGCACGGTGCTTCCCCAG	0.612236	chr1	191183208	191183229	-
Atf3_p2_1	Atf3_p2	Atf3	GTTGTGGAAACCATGCAGGG	0.714902	chr1	191217615	191217636	+
Atf3_p2_2	Atf3_p2	Atf3	GCCTTGAGGATAAATTGTGT	0.682083	chr1	191217959	191217980	-
Atf3_p2_3	Atf3_p2	Atf3	TAGGGAGTGAGGGAGACTCG	0.675032	chr1	191217677	191217698	-
Atf3_p2_4	Atf3_p2	Atf3	AGACAACCAATCCTGCCTTG	0.66713	chr1	191217973	191217994	-
Atf3_p2_5	Atf3_p2	Atf3	TCTGAACAGGATCTCCCACA	0.665835	chr1	191217902	191217923	-
Atf3_p2_6	Atf3_p2	Atf3	ATGGTTTCCACAACAAGATG	0.662257	chr1	191217605	191217626	-
Atf3_p2_7	Atf3_p2	Atf3	ACCAATCCTATGGCTTCACA	0.647445	chr1	191217724	191217745	-
Atf3_p2_8	Atf3_p2	Atf3	TGATGGTCCAGCCTCATCTG	0.646054	chr1	191217564	191217585	-
Atf3_p2_9	Atf3_p2	Atf3	TTGTGCAATTCCCAGGCTGG	0.636612	chr1	191217646	191217667	-
Atf3_p2_10	Atf3_p2	Atf3	CTGTGGGAGATCCTGTTCAG	0.635731	chr1	191217905	191217926	+
Atf3_p2_11	Atf3_p2	Atf3	CTTGTTGTGGAAACCATGCA	0.63559	chr1	191217612	191217633	+
Atf3_p2_12	Atf3_p2	Atf3	CCTACTCAGCCTGGCCATGG	0.629442	chr1	191217771	191217792	+
Atf4_p1_1	Atf4_p1	Atf4	GTAGGATCACGTGACCACAG	0.792202	chr15	80255411	80255432	+
Atf4_p1_2	Atf4_p1	Atf4	CAGTTACCCCCCGAGCACAG	0.719751	chr15	80255334	80255355	+
Atf4_p1_3	Atf4_p1	Atf4	CACCGCGTATCCTCCCACTG	0.716094	chr15	80255424	80255445	-
Atf4_p1_4	Atf4_p1	Atf4	GATCACGTGACCACAGTGGG	0.694504	chr15	80255415	80255436	+
Atf4_p1_5	Atf4_p1	Atf4	CTGCCTCTAATACGCCATGG	0.692227	chr15	80255577	80255598	-
Atf4_p1_6	Atf4_p1	Atf4	ATTTCCGGTGTCTTACAAGG	0.680033	chr15	80255200	80255221	-
Atf4_p1_7	Atf4_p1	Atf4	GAGGCGGTTTGGTGGCGCTG	0.674532	chr15	80255389	80255410	+
Atf4_p1_8	Atf4_p1	Atf4	GGTCTGGTTCCGGAGCGCGG	0.674163	chr15	80255239	80255260	-
Atf4_p1_9	Atf4_p1	Atf4	TATAGGTTGACGACCAGCCG	0.669204	chr15	80255260	80255281	-
Atf4_p1_10	Atf4_p1	Atf4	GACCACAGTGGGAGGATACG	0.662294	chr15	80255423	80255444	+
Atf4_p1_11	Atf4_p1	Atf4	GCGAGGGCGTCAGTGAGAGG	0.657924	chr15	80255373	80255394	+
Atf4_p1_12	Atf4_p1	Atf4	CACCCCGCCTTGTAAGACAC	0.654927	chr15	80255197	80255218	+
Atf5_p1_1	Atf5_p1	Atf5	AGCGGTTACTCACTCCATGG	0.743643	chr7	44816390	44816411	+
Atf5_p1_2	Atf5_p1	Atf5	ATATTTGTCCCCAGGCCCCG	0.716621	chr7	44816607	44816628	-
Atf5_p1_3	Atf5_p1	Atf5	GGAGACGAAGTGAGGAACCA	0.703361	chr7	44816286	44816307	-
Atf5_p1_4	Atf5_p1	Atf5	GTGAGCGGAGAGTGAAGGCG	0.677256	chr7	44816463	44816484	+
Atf5_p1_5	Atf5_p1	Atf5	TTAAGGGAGACTGTGCTGAG	0.675319	chr7	44816569	44816590	+
Atf5_p1_6	Atf5_p1	Atf5	ATGGCGGCGAAAAGGCGAGG	0.665931	chr7	44816406	44816427	+
Atf5_p1_7	Atf5_p1	Atf5	CGGCTACAGAGCCATTGCGC	0.638734	chr7	44816524	44816545	+
Atf5_p1_8	Atf5_p1	Atf5	GCGAGCGGTTACTCACTCCA	0.633669	chr7	44816387	44816408	+
Atf5_p1_9	Atf5_p1	Atf5	TCACACCGTCTCTTCAGCCG	0.624162	chr7	44816443	44816464	-
Atf5_p1_10	Atf5_p1	Atf5	TTGAAAATGAGGCGGCCCCG	0.623769	chr7	44816593	44816614	+
Atf5_p1_11	Atf5_p1	Atf5	TCCATGGCGGCGAAAAGGCG	0.607917	chr7	44816403	44816424	+
Atf5_p1_12	Atf5_p1	Atf5	CACTAGGCTCGAGTTGCGAG	0.606562	chr7	44816209	44816230	-
Atf5_p2_1	Atf5_p2	Atf5	ATACCCCCTTTAATCCACAG	0.801843	chr7	44815562	44815583	+
Atf5_p2_2	Atf5_p2	Atf5	TGGGTGGGATTGAGTCAAAG	0.735457	chr7	44815303	44815324	+
Atf5_p2_3	Atf5_p2	Atf5	GCGAAGGTGGAGGACCTGTG	0.733783	chr7	44815269	44815290	+
Atf5_p2_4	Atf5_p2	Atf5	GAACCCCTGTGGATTAAAGG	0.729964	chr7	44815564	44815585	-
Atf5_p2_5	Atf5_p2	Atf5	GAAACCTAGTGTTTTCCCAG	0.726136	chr7	44815434	44815455	+
Atf5_p2_6	Atf5_p2	Atf5	AGGCTGCACCAACAATTGGG	0.696856	chr7	44815204	44815225	+
Atf5_p2_7	Atf5_p2	Atf5	GGGGGTATAGTCTAATGATG	0.673776	chr7	44815546	44815567	-
Atf5_p2_8	Atf5_p2	Atf5	ATAATGTCCCTGGGAATGTG	0.657103	chr7	44815374	44815395	-
Atf5_p2_9	Atf5_p2	Atf5	CTGGGTGAAGACAGGCACCA	0.653313	chr7	44815247	44815268	+
Atf5_p2_10	Atf5_p2	Atf5	TATACCCCCTTTAATCCACA	0.651563	chr7	44815561	44815582	+
Atf5_p2_11	Atf5_p2	Atf5	CCAACAATTGGGAGGCAGCG	0.648213	chr7	44815212	44815233	+
Atf5_p2_12	Atf5_p2	Atf5	GTGTGTGTGACACTGATGAA	0.638514	chr7	44815611	44815632	-
Atf6_p1_1	Atf6_p1	Atf6	CATGGACCAGATGAAGACTG	0.755122	chr1	170867649	170867670	-
Atf6_p1_2	Atf6_p1	Atf6	AGGGAGAGGTGTCTGTTTCG	0.676904	chr1	170867726	170867747	-
Atf6_p1_3	Atf6_p1	Atf6	CGGCCAGGACAGAAGCCCAG	0.67672	chr1	170867473	170867494	+
Atf6_p1_4	Atf6_p1	Atf6	CACCTGTCACCGCCACCGGG	0.673123	chr1	170867558	170867579	+
Atf6_p1_5	Atf6_p1	Atf6	GAAATTCCAGGTGATCGTGA	0.670635	chr1	170867386	170867407	-
Atf6_p1_6	Atf6_p1	Atf6	CAGTCTTCATCTGGTCCATG	0.654204	chr1	170867653	170867674	+
Atf6_p1_7	Atf6_p1	Atf6	ACTCACCCATCCGAGTTGTG	0.629884	chr1	170867746	170867767	-
Atf6_p1_8	Atf6_p1	Atf6	GATCACCTGGAATTTCCACC	0.621093	chr1	170867394	170867415	+
Atf6_p1_9	Atf6_p1	Atf6	GGAAATTCCAGGTGATCGTG	0.617311	chr1	170867387	170867408	-
Atf6_p1_10	Atf6_p1	Atf6	CTTCTACGACCCTCAACCCG	0.610027	chr1	170867508	170867529	+
Atf6_p1_11	Atf6_p1	Atf6	TCCTCCCGATTTCCGCCCGG	0.609473	chr1	170867569	170867590	-
Atf6_p1_12	Atf6_p1	Atf6	GCCACCGGGCGGAAATCGGG	0.608752	chr1	170867569	170867590	+
Atf6b_p1_1	Atf6b_p1	Atf6b	TCGGGTCGGCGATCTCACTG	0.756386	chr17	34647252	34647273	-
Atf6b_p1_2	Atf6b_p1	Atf6b	GCAAATCCATGAGCTCGCTG	0.709427	chr17	34647156	34647177	-
Atf6b_p1_3	Atf6b_p1	Atf6b	TCCTCCGAGGGAGAGCGCAG	0.675085	chr17	34647430	34647451	+
Atf6b_p1_4	Atf6b_p1	Atf6b	GGTGAACGAGGAAGGCTGGG	0.661675	chr17	34647395	34647416	+
Atf6b_p1_5	Atf6b_p1	Atf6b	CGACAACCTGCTGAGTCCGG	0.657314	chr17	34647289	34647310	+
Atf6b_p1_6	Atf6b_p1	Atf6b	CTCAGCCCGCTCCTCCCCCG	0.649916	chr17	34647332	34647353	-
Atf6b_p1_7	Atf6b_p1	Atf6b	CTGCTGAGTCCGGAGGACTG	0.642694	chr17	34647296	34647317	+
Atf6b_p1_8	Atf6b_p1	Atf6b	GCGAGCTCATGGATTTGCCG	0.633442	chr17	34647162	34647183	+
Atf6b_p1_9	Atf6b_p1	Atf6b	GGAAGACCTTGGTCTCCCGT	0.617738	chr17	34647483	34647504	+
Atf6b_p1_10	Atf6b_p1	Atf6b	CCCGCTGCGCTCTCCCTCGG	0.614192	chr17	34647430	34647451	-
Atf6b_p1_11	Atf6b_p1	Atf6b	GACGCCGAGCCCATCCTCCG	0.613642	chr17	34647417	34647438	+
Atf6b_p1_12	Atf6b_p1	Atf6b	ACGCCGAGCCCATCCTCCGA	0.613075	chr17	34647418	34647439	+
Bach1_p1_1	Bach1_p1	Bach1	GGTGACTCACTCCCTCTGCG	0.704176	chr16	87698985	87699006	-
Bach1_p1_2	Bach1_p1	Bach1	GTCCTTTCCGGGGGTCACCG	0.675879	chr16	87699094	87699115	+
Bach1_p1_3	Bach1_p1	Bach1	ACGGGCGGCTGTCCGCGCAG	0.659404	chr16	87698974	87698995	+
Bach1_p1_4	Bach1_p1	Bach1	GCTCCGGTAAGTGGCTCGGG	0.634111	chr16	87699052	87699073	+
Bach1_p1_5	Bach1_p1	Bach1	CCGCCCCTTCTAGGCCCGCG	0.632563	chr16	87699130	87699151	-
Bach1_p1_6	Bach1_p1	Bach1	AGCGCAGGGGAGGAGACGGG	0.628302	chr16	87698959	87698980	+
Bach1_p1_7	Bach1_p1	Bach1	CTCGCACAGCATAGGCAGAG	0.618038	chr16	87699349	87699370	+
Bach1_p1_8	Bach1_p1	Bach1	TGACCCCCGGAAAGGACGGA	0.616123	chr16	87699087	87699108	-
Bach1_p1_9	Bach1_p1	Bach1	CGTCCTTCCGTCCTTTCCGG	0.615566	chr16	87699085	87699106	+
Bach1_p1_10	Bach1_p1	Bach1	CGTGCGCCAAGCAACAACAA	0.614367	chr16	87699312	87699333	-
Bach1_p1_11	Bach1_p1	Bach1	CGGAGAGGAACGGAGCGCAG	0.612914	chr16	87698946	87698967	+
Bach1_p1_12	Bach1_p1	Bach1	GGAGAAGATCGAAAACGCGC	0.609189	chr16	87699423	87699444	-
Baz2a_p1_1	Baz2a_p1	Baz2a	CCATTTCTAGGACCATTTCG	0.69626	chr10	128096617	128096638	-
Baz2a_p1_2	Baz2a_p1	Baz2a	GGCCGGGCACTAGGACCCGG	0.694037	chr10	128096787	128096808	+
Baz2a_p1_3	Baz2a_p1	Baz2a	AGGATTCTCTCCAACGACCA	0.668359	chr10	128096438	128096459	+
Baz2a_p1_4	Baz2a_p1	Baz2a	AGATTCAGATCTTGACTGTG	0.644541	chr10	128096384	128096405	+
Baz2a_p1_5	Baz2a_p1	Baz2a	TATCCCAGGATTAACCATAA	0.637963	chr10	128096647	128096668	-
Baz2a_p1_6	Baz2a_p1	Baz2a	TGAAGCAGGGAACTGCTGGG	0.635908	chr10	128096731	128096752	+
Baz2a_p1_7	Baz2a_p1	Baz2a	TTGGAGAGAATCCTGCACAT	0.633822	chr10	128096428	128096449	-
Baz2a_p1_8	Baz2a_p1	Baz2a	TGGTGAAGCAGGGAACTGCT	0.628691	chr10	128096728	128096749	+
Baz2a_p1_9	Baz2a_p1	Baz2a	GTTGGAGAGAATCCTGCACA	0.626143	chr10	128096429	128096450	-
Baz2a_p1_10	Baz2a_p1	Baz2a	CGGGGGAGGAGTAAACGGAG	0.621902	chr10	128096851	128096872	-
Baz2a_p1_11	Baz2a_p1	Baz2a	TGGAGAGAATCCTGCACATG	0.619075	chr10	128096427	128096448	-
Baz2a_p1_12	Baz2a_p1	Baz2a	TGAAAGGTGAGCCATATCCC	0.618728	chr10	128096661	128096682	-
Baz2b_p1_1	Baz2b_p1	Baz2b	GTCCCGACTAGAGTCCCGGG	0.785849	chr2	60125280	60125301	-
Baz2b_p1_2	Baz2b_p1	Baz2b	ACTAATCAGAGAGCGAGCGG	0.69668	chr2	60125644	60125665	-
Baz2b_p1_3	Baz2b_p1	Baz2b	GAATTAGAAGAGAAATAAGG	0.692282	chr2	60125543	60125564	-
Baz2b_p1_4	Baz2b_p1	Baz2b	GAAGGTGAGTTTGAGAGCCG	0.689538	chr2	60125444	60125465	-
Baz2b_p1_5	Baz2b_p1	Baz2b	GGAACTAATCAGAGAGCGAG	0.673105	chr2	60125647	60125668	-
Baz2b_p1_6	Baz2b_p1	Baz2b	GTTGTGCGGCTGCGACGCAG	0.671354	chr2	60125313	60125334	-
Baz2b_p1_7	Baz2b_p1	Baz2b	ACTTTCGAACTGAGTTGCGG	0.662785	chr2	60125468	60125489	+
Baz2b_p1_8	Baz2b_p1	Baz2b	CGGTGTGGCTCTTTGTTGTG	0.658033	chr2	60125327	60125348	-
Baz2b_p1_9	Baz2b_p1	Baz2b	TTAGAAGAGAAATAAGGAGG	0.636932	chr2	60125540	60125561	-
Baz2b_p1_10	Baz2b_p1	Baz2b	GAAAAGCTTAACCCGCACCC	0.636861	chr2	60125507	60125528	-
Baz2b_p1_11	Baz2b_p1	Baz2b	GCAACTCAGTTCGAAAGTGA	0.623638	chr2	60125462	60125483	-
Baz2b_p1_12	Baz2b_p1	Baz2b	GAAAGTCTAGGGAGTTGGAG	0.616679	chr2	60125573	60125594	+
Baz2b_p2_1	Baz2b_p2	Baz2b	GCAGTCAGAGCACCACCCCG	0.70407	chr2	60209759	60209780	+
Baz2b_p2_2	Baz2b_p2	Baz2b	GCGCCTCGCAGCTTCCCCCG	0.683609	chr2	60209718	60209739	+
Baz2b_p2_3	Baz2b_p2	Baz2b	CAGAGCACCACCCCGCGGCG	0.663132	chr2	60209764	60209785	+
Baz2b_p2_4	Baz2b_p2	Baz2b	GGGTGTAGGAATCAATCGGA	0.65087	chr2	60209349	60209370	+
Baz2b_p2_5	Baz2b_p2	Baz2b	GGAAGGCTGTAGTAGGTGGA	0.637186	chr2	60209366	60209387	+
Baz2b_p2_6	Baz2b_p2	Baz2b	CACCCCCGCAACCAGCCGGG	0.630675	chr2	60209526	60209547	+
Baz2b_p2_7	Baz2b_p2	Baz2b	TCCTACAAGGTTGGGCAGGG	0.629897	chr2	60209401	60209422	+
Baz2b_p2_8	Baz2b_p2	Baz2b	GAGAGCTGTCAAATCCTACA	0.628658	chr2	60209388	60209409	+
Baz2b_p2_9	Baz2b_p2	Baz2b	GCGGGGTGGTGCTCTGACTG	0.62585	chr2	60209756	60209777	-
Baz2b_p2_10	Baz2b_p2	Baz2b	GGTAAGCGGCCGCAGACGGT	0.602019	chr2	60209691	60209712	-
Baz2b_p2_11	Baz2b_p2	Baz2b	GGGGAAGCTGCGAGGCGCCA	0.586395	chr2	60209712	60209733	-
Baz2b_p2_12	Baz2b_p2	Baz2b	AAATCCTACAAGGTTGGGCA	0.584412	chr2	60209398	60209419	+
Baz2b_p3_1	Baz2b_p3	Baz2b	TAAAACTTGGAAGCACAGGG	0.732053	chr2	60208987	60209008	-
Baz2b_p3_2	Baz2b_p3	Baz2b	TAGTTTAACCACATTCACCG	0.726096	chr2	60209118	60209139	+
Baz2b_p3_3	Baz2b_p3	Baz2b	GAAGAAACTTTCAGAAACCA	0.68345	chr2	60209134	60209155	-
Baz2b_p3_4	Baz2b_p3	Baz2b	GCCCTAAAAGGATGACACCT	0.62987	chr2	60208698	60208719	+
Baz2b_p3_5	Baz2b_p3	Baz2b	AAAACTTGGAAGCACAGGGA	0.622124	chr2	60208986	60209007	-
Baz2b_p3_6	Baz2b_p3	Baz2b	TTTTGTTAAAGTTGACACCC	0.617435	chr2	60208714	60208735	-
Baz2b_p3_7	Baz2b_p3	Baz2b	TACTAAAACTTGGAAGCACA	0.612879	chr2	60208990	60209011	-
Baz2b_p3_8	Baz2b_p3	Baz2b	TGCCCTAAAAGGATGACACC	0.60713	chr2	60208697	60208718	+
Baz2b_p3_9	Baz2b_p3	Baz2b	TTCAGAAACCACGGTGAATG	0.586515	chr2	60209125	60209146	-
Baz2b_p3_10	Baz2b_p3	Baz2b	GTTAAACTAAGATGTAAATG	0.58426	chr2	60209103	60209124	-
Baz2b_p3_11	Baz2b_p3	Baz2b	GAAGCACAGGGAGGGCACTT	0.535143	chr2	60208978	60208999	-
Baz2b_p3_12	Baz2b_p3	Baz2b	CATGTAGTAGACAAAGTGTC	0.531321	chr2	60208675	60208696	-
Bbx_p1_1	Bbx_p1	Bbx	GTATGTGGAGCAGTGTACAG	0.722515	chr16	50432354	50432375	-
Bbx_p1_2	Bbx_p1	Bbx	ACAGTGGAGCGGAGGCAGCG	0.704114	chr16	50432338	50432359	-
Bbx_p1_3	Bbx_p1	Bbx	GCTGCAGCCCGAGGACTCCG	0.67913	chr16	50432141	50432162	-
Bbx_p1_4	Bbx_p1	Bbx	GTGGACTTGAGGAAGGCGAG	0.66332	chr16	50432083	50432104	-
Bbx_p1_5	Bbx_p1	Bbx	TGGAGCAGTGTACAGTGGAG	0.653736	chr16	50432349	50432370	-
Bbx_p1_6	Bbx_p1	Bbx	CCAAAACTTTGGGTGGCGAG	0.651321	chr16	50431997	50432018	-
Bbx_p1_7	Bbx_p1	Bbx	TGAGGGGAAAGTGGCCCGCG	0.62865	chr16	50432022	50432043	+
Bbx_p1_8	Bbx_p1	Bbx	CAGCCGGTAGGGTGGACTTG	0.613702	chr16	50432094	50432115	-
Bbx_p1_9	Bbx_p1	Bbx	GAGTAGGAAAACAGAAAGTG	0.610097	chr16	50432182	50432203	+
Bbx_p1_10	Bbx_p1	Bbx	GGCGGCGGCAGCCGGTAGGG	0.608284	chr16	50432102	50432123	-
Bbx_p1_11	Bbx_p1	Bbx	TGTGTGTGGCTCGCCCTCAG	0.601066	chr16	50432271	50432292	+
Bbx_p1_12	Bbx_p1	Bbx	CACCCAAAGTTTTGGCTGAG	0.600099	chr16	50432006	50432027	+
Bbx_p2_1	Bbx_p2	Bbx	CTTTAAGGCTGACAAGACAG	0.711623	chr16	50429673	50429694	+
Bbx_p2_2	Bbx_p2	Bbx	TAAACACCTTTCCAGAACGT	0.698495	chr16	50429805	50429826	+
Bbx_p2_3	Bbx_p2	Bbx	GAACGTAGGAGCAACGAGTG	0.696181	chr16	50429819	50429840	+
Bbx_p2_4	Bbx_p2	Bbx	GGGAGGCTAGGAAACGCCGA	0.654556	chr16	50429563	50429584	+
Bbx_p2_5	Bbx_p2	Bbx	CGGAGATCGGAGTCGACCTG	0.654097	chr16	50429477	50429498	+
Bbx_p2_6	Bbx_p2	Bbx	CCCCGACCTCGCCGACCTGG	0.645907	chr16	50429536	50429557	-
Bbx_p2_7	Bbx_p2	Bbx	GGTGACCAGCAACAAAGCCT	0.63542	chr16	50429617	50429638	-
Bbx_p2_8	Bbx_p2	Bbx	GAAGTGCAAACCCTACACTC	0.633384	chr16	50429768	50429789	+
Bbx_p2_9	Bbx_p2	Bbx	GTTGCTCCTACGTTCTGGAA	0.632006	chr16	50429810	50429831	-
Bbx_p2_10	Bbx_p2	Bbx	CTCAGGCCACCAGGTCGGCG	0.631899	chr16	50429531	50429552	+
Bbx_p2_11	Bbx_p2	Bbx	GCAAGCTCAGGCCACCAGGT	0.628548	chr16	50429526	50429547	+
Bbx_p2_12	Bbx_p2	Bbx	ATAGAGTCCATCTTGCTTTG	0.62721	chr16	50429724	50429745	+
Bclaf1_p1_1	Bclaf1_p1	Bclaf1	AGAAAGCCGAGGCGACAGGG	0.738661	chr10	20312640	20312661	+
Bclaf1_p1_2	Bclaf1_p1	Bclaf1	GTATCGACAACTCTGACGCG	0.702926	chr10	20312667	20312688	+
Bclaf1_p1_3	Bclaf1_p1	Bclaf1	GGAGCCGAGCTAGCGCGACG	0.695571	chr10	20312482	20312503	+
Bclaf1_p1_4	Bclaf1_p1	Bclaf1	TCACTCAAAGGAGAAAGCCG	0.690156	chr10	20312629	20312650	+
Bclaf1_p1_5	Bclaf1_p1	Bclaf1	GGAGAGGAAGACCATAGAGG	0.66878	chr10	20312504	20312525	-
Bclaf1_p1_6	Bclaf1_p1	Bclaf1	CCAGACCCGAGGGAGCGAGG	0.654126	chr10	20312740	20312761	-
Bclaf1_p1_7	Bclaf1_p1	Bclaf1	GCTCGCCGACCCTTCCCCCA	0.6265	chr10	20312881	20312902	+
Bclaf1_p1_8	Bclaf1_p1	Bclaf1	TCTGACGCGTGGTGACGGGT	0.621215	chr10	20312678	20312699	+
Bclaf1_p1_9	Bclaf1_p1	Bclaf1	GCCGCATTCGAGTCACTCAA	0.615031	chr10	20312617	20312638	+
Bclaf1_p1_10	Bclaf1_p1	Bclaf1	TCCTTTGAGTGACTCGAATG	0.613442	chr10	20312617	20312638	-
Bclaf1_p1_11	Bclaf1_p1	Bclaf1	GCGGCGCCTTCCAGACCCGA	0.607918	chr10	20312750	20312771	-
Bclaf1_p1_12	Bclaf1_p1	Bclaf1	AACGCACGAGTAACGGCTCG	0.606297	chr10	20312715	20312736	-
Bcor_p1_1	Bcor_p1	Bcor	GAACCGTCAACATGGCGCTG	0.693721	chrX	12080262	12080283	-
Bcor_p1_2	Bcor_p1	Bcor	TTGGCCAAGTCGTCCCTCCG	0.660024	chrX	12080341	12080362	+
Bcor_p1_3	Bcor_p1	Bcor	GACGGAGCCTGAGCTCCCAG	0.657339	chrX	12080530	12080551	-
Bcor_p1_4	Bcor_p1	Bcor	GTCCCTCCGCGGCGACAGCG	0.647342	chrX	12080352	12080373	+
Bcor_p1_5	Bcor_p1	Bcor	GACCGAGCTCTTCGGCCGAG	0.628286	chrX	12080471	12080492	-
Bcor_p1_6	Bcor_p1	Bcor	CGACCCCGAGGGCAGCAGAG	0.621907	chrX	12080064	12080085	-
Bcor_p1_7	Bcor_p1	Bcor	TGCGGGAGGAGAGGATCGCG	0.616289	chrX	12080172	12080193	-
Bcor_p1_8	Bcor_p1	Bcor	GGAGCACGCGAGCCGCCGGG	0.601901	chrX	12080384	12080405	-
Bcor_p1_9	Bcor_p1	Bcor	CGGGAGGAGAGGATCGCGCG	0.600708	chrX	12080170	12080191	-
Bcor_p1_10	Bcor_p1	Bcor	GGCTCGGGCTCTCCGCCCGG	0.598925	chrX	12080373	12080394	+
Bcor_p1_11	Bcor_p1	Bcor	ACCGAGCTCTTCGGCCGAGG	0.593537	chrX	12080470	12080491	-
Bcor_p1_12	Bcor_p1	Bcor	GCGGGAGGAGAGGATCGCGC	0.58962	chrX	12080171	12080192	-
Bcor_p2_1	Bcor_p2	Bcor	GCGGCTTTCACAGCCCAAGG	0.670796	chrX	12160043	12160064	-
Bcor_p2_2	Bcor_p2	Bcor	CAACTCTCTGACCTTCGGGG	0.668255	chrX	12160278	12160299	+
Bcor_p2_3	Bcor_p2	Bcor	CTCCGGAACAGGCAGCTCAG	0.659259	chrX	12160166	12160187	-
Bcor_p2_4	Bcor_p2	Bcor	AGGGCGCTCCGAGCTCCGCG	0.658057	chrX	12159930	12159951	-
Bcor_p2_5	Bcor_p2	Bcor	TCGGAGCTAGTCCCCCCCGA	0.654167	chrX	12160288	12160309	-
Bcor_p2_6	Bcor_p2	Bcor	ACAACTCTCTGACCTTCGGG	0.634674	chrX	12160277	12160298	+
Bcor_p2_7	Bcor_p2	Bcor	GCTCCGAGTTCCACCGACTC	0.626377	chrX	12160305	12160326	+
Bcor_p2_8	Bcor_p2	Bcor	ACCCGGAGCTCGAGCCCCGG	0.614542	chrX	12159986	12160007	-
Bcor_p2_9	Bcor_p2	Bcor	ACAATTTCTGCTCTGACGCG	0.609011	chrX	12160191	12160212	+
Bcor_p2_10	Bcor_p2	Bcor	GGAACCCGGAGCTCGAGCCC	0.608115	chrX	12159989	12160010	-
Bcor_p2_11	Bcor_p2	Bcor	AAACAACTCTCTGACCTTCG	0.605265	chrX	12160275	12160296	+
Bcor_p2_12	Bcor_p2	Bcor	CAAGGTGGAAGCCCGGTAGT	0.600276	chrX	12160028	12160049	-
Bcor_p3_1	Bcor_p3	Bcor	GCTCCTCGGATTTCACCGCG	0.780835	chrX	12128252	12128273	-
Bcor_p3_2	Bcor_p3	Bcor	AGATGGATCAGGCTACCGTG	0.763112	chrX	12127957	12127978	-
Bcor_p3_3	Bcor_p3	Bcor	CAGACCTGAGAGCCGCCGCG	0.700961	chrX	12128238	12128259	+
Bcor_p3_4	Bcor_p3	Bcor	CCTCGGATTTCACCGCGCGG	0.677557	chrX	12128249	12128270	-
Bcor_p3_5	Bcor_p3	Bcor	CGAGTCGCCTCCCCAGCCGG	0.672689	chrX	12128092	12128113	-
Bcor_p3_6	Bcor_p3	Bcor	CTGCCATTGTTACTCGCGGG	0.653043	chrX	12128342	12128363	-
Bcor_p3_7	Bcor_p3	Bcor	GATCCATCTTGTGGGCGCGG	0.65069	chrX	12127972	12127993	+
Bcor_p3_8	Bcor_p3	Bcor	CCATTTATCTCTCGCCAGAG	0.626164	chrX	12128304	12128325	+
Bcor_p3_9	Bcor_p3	Bcor	AAAAGTCTCTCGCGCGCCGG	0.622652	chrX	12127913	12127934	-
Bcor_p3_10	Bcor_p3	Bcor	TTTACAGCCCGCTCTCCGCA	0.615736	chrX	12127943	12127964	+
Bcor_p3_11	Bcor_p3	Bcor	CCGCCGCGCGGTGAAATCCG	0.608256	chrX	12128250	12128271	+
Bcor_p3_12	Bcor_p3	Bcor	TCGCTGCCATTGTTACTCGC	0.598053	chrX	12128345	12128366	-
Bcorl1_p1_1	Bcorl1_p1	Bcorl1	AAGTTGCGACAGCAGCCGGG	0.711676	chrX	48341452	48341473	+
Bcorl1_p1_2	Bcorl1_p1	Bcorl1	GCGGTGCAGCGTCTCCACGA	0.659631	chrX	48341612	48341633	-
Bcorl1_p1_3	Bcorl1_p1	Bcorl1	CCGTGCACCGGACCGAACCG	0.636974	chrX	48341745	48341766	+
Bcorl1_p1_4	Bcorl1_p1	Bcorl1	GGTGCCGGCCTCGGTCCTGG	0.630295	chrX	48341634	48341655	-
Bcorl1_p1_5	Bcorl1_p1	Bcorl1	AGATCCGAACCCGCGCAGGG	0.625065	chrX	48341576	48341597	-
Bcorl1_p1_6	Bcorl1_p1	Bcorl1	CGCTTCGCCCGCTTCCCGGG	0.617964	chrX	48341415	48341436	+
Bcorl1_p1_7	Bcorl1_p1	Bcorl1	TCACAGCGCCCCCTTCACCT	0.617201	chrX	48341479	48341500	-
Bcorl1_p1_8	Bcorl1_p1	Bcorl1	GCAAGATCCGAACCCGCGCA	0.612793	chrX	48341579	48341600	-
Bcorl1_p1_9	Bcorl1_p1	Bcorl1	GGCGGTGCAGCGTCTCCACG	0.606548	chrX	48341613	48341634	-
Bcorl1_p1_10	Bcorl1_p1	Bcorl1	TTGGGTGGCGAAGTAGGACG	0.597	chrX	48341811	48341832	+
Bcorl1_p1_11	Bcorl1_p1	Bcorl1	GAAGTAGGACGTGGATTCGG	0.595612	chrX	48341820	48341841	+
Bcorl1_p1_12	Bcorl1_p1	Bcorl1	AAAGTTGCGACAGCAGCCGG	0.592126	chrX	48341451	48341472	+
Bcorl1_p2_1	Bcorl1_p2	Bcorl1	TGGCCATCTAAATCTCCTAG	0.710912	chrX	48342443	48342464	+
Bcorl1_p2_2	Bcorl1_p2	Bcorl1	AAGCCCGGGCACAAACTCCG	0.707692	chrX	48342173	48342194	-
Bcorl1_p2_3	Bcorl1_p2	Bcorl1	AGAATCCAGATGCTAAGAGG	0.671093	chrX	48342341	48342362	-
Bcorl1_p2_4	Bcorl1_p2	Bcorl1	AGATTGGAAGGATTGTGGTG	0.653663	chrX	48342388	48342409	-
Bcorl1_p2_5	Bcorl1_p2	Bcorl1	CCCCTCCAAAGCATACCACT	0.644924	chrX	48342457	48342478	-
Bcorl1_p2_6	Bcorl1_p2	Bcorl1	CATCTGGATTCTGCTCTTCG	0.637341	chrX	48342353	48342374	+
Bcorl1_p2_7	Bcorl1_p2	Bcorl1	AGGCGATTCCCGGAAAACCG	0.627327	chrX	48342283	48342304	+
Bcorl1_p2_8	Bcorl1_p2	Bcorl1	GGGGTGCGGCATATTGCAGA	0.627079	chrX	48342312	48342333	-
Bcorl1_p2_9	Bcorl1_p2	Bcorl1	GCAGGAATAAGACACAAACT	0.625848	chrX	48342522	48342543	-
Bcorl1_p2_10	Bcorl1_p2	Bcorl1	CCAGATGCTAAGAGGTGGAG	0.618922	chrX	48342336	48342357	-
Bcorl1_p2_11	Bcorl1_p2	Bcorl1	ACAAACTAGGCTGCCCCCAA	0.61066	chrX	48342509	48342530	-
Bcorl1_p2_12	Bcorl1_p2	Bcorl1	TGGTAAGCAACTCCCGGTGT	0.608631	chrX	48342249	48342270	+
Bcorl1_p3_1	Bcorl1_p3	Bcorl1	ACCTCCTTCTCCTCTCACGG	0.767893	chrX	48343869	48343890	-
Bcorl1_p3_2	Bcorl1_p3	Bcorl1	GTCGGACTCTAGGAACTGAG	0.716871	chrX	48343841	48343862	-
Bcorl1_p3_3	Bcorl1_p3	Bcorl1	GGGGGAATACGAAAAAGCCA	0.71253	chrX	48344064	48344085	-
Bcorl1_p3_4	Bcorl1_p3	Bcorl1	TTAGGATAGAAAGAAGCGGG	0.708088	chrX	48344085	48344106	-
Bcorl1_p3_5	Bcorl1_p3	Bcorl1	AGGCTTAGGATAGAAAGAAG	0.685326	chrX	48344089	48344110	-
Bcorl1_p3_6	Bcorl1_p3	Bcorl1	TGGCGGCCTGAGCCTCCCTG	0.673242	chrX	48343979	48344000	+
Bcorl1_p3_7	Bcorl1_p3	Bcorl1	GCCACACACTGGCAGCGCCG	0.670598	chrX	48343781	48343802	-
Bcorl1_p3_8	Bcorl1_p3	Bcorl1	AAAAGCCAGGGAGTCAAAAG	0.663633	chrX	48344052	48344073	-
Bcorl1_p3_9	Bcorl1_p3	Bcorl1	GCCGCCGTGAGAGGAGAAGG	0.654907	chrX	48343869	48343890	+
Bcorl1_p3_10	Bcorl1_p3	Bcorl1	TAAGGGAAGAGGAACGGACA	0.646246	chrX	48344120	48344141	-
Bcorl1_p3_11	Bcorl1_p3	Bcorl1	AGGTCGGTAGCGATAAGGGG	0.644124	chrX	48343889	48343910	+
Bcorl1_p3_12	Bcorl1_p3	Bcorl1	GGAACTGAGAGGAAGAAGGG	0.643913	chrX	48343830	48343851	-
Bhlhe40_p1_1	Bhlhe40_p1	Bhlhe40	GTGCAGACAGGAGCGCACAG	0.723716	chr6	108660874	108660895	+
Bhlhe40_p1_2	Bhlhe40_p1	Bhlhe40	GCCCCAAGTTGAGAGTGTCG	0.694657	chr6	108661042	108661063	-
Bhlhe40_p1_3	Bhlhe40_p1	Bhlhe40	CCGCCAGTCTGTGTGCAGAG	0.692202	chr6	108660673	108660694	+
Bhlhe40_p1_4	Bhlhe40_p1	Bhlhe40	AGCGGGAGCCAGAAGCCGTG	0.684042	chr6	108660691	108660712	+
Bhlhe40_p1_5	Bhlhe40_p1	Bhlhe40	GAGGATCCGAGGGTCTCAAG	0.67071	chr6	108660816	108660837	-
Bhlhe40_p1_6	Bhlhe40_p1	Bhlhe40	GTTAGGAGTGGAGACTTGAA	0.643688	chr6	108661011	108661032	-
Bhlhe40_p1_7	Bhlhe40_p1	Bhlhe40	GCGGAACACAAGGTTAGGAG	0.639725	chr6	108661023	108661044	-
Bhlhe40_p1_8	Bhlhe40_p1	Bhlhe40	GGCATCTCTGAGAGTATAGG	0.620166	chr6	108661063	108661084	+
Bhlhe40_p1_9	Bhlhe40_p1	Bhlhe40	CCTGCAGCTAGTACGCACTC	0.619188	chr6	108661106	108661127	+
Bhlhe40_p1_10	Bhlhe40_p1	Bhlhe40	TGGGGATCCGTTCCATGATG	0.60936	chr6	108660906	108660927	-
Bhlhe40_p1_11	Bhlhe40_p1	Bhlhe40	TGGAGCACGGAGACCTGTCA	0.608107	chr6	108660972	108660993	+
Bhlhe40_p1_12	Bhlhe40_p1	Bhlhe40	TCCGCGACACTCTCAACTTG	0.603657	chr6	108661042	108661063	+
Blzf1_p1_1	Blzf1_p1	Blzf1	GAGCGAGTGAAGAGCCTGAG	0.713629	chr1	164307173	164307194	-
Blzf1_p1_2	Blzf1_p1	Blzf1	GTGTAAAATGAAGAGAGACA	0.7051	chr1	164307360	164307381	+
Blzf1_p1_3	Blzf1_p1	Blzf1	AACTTGGGCTCATACTCCTG	0.664825	chr1	164306999	164307020	-
Blzf1_p1_4	Blzf1_p1	Blzf1	ACACAGCACGAAGTGTCAGT	0.662716	chr1	164307338	164307359	-
Blzf1_p1_5	Blzf1_p1	Blzf1	GTACCAATAGATAATGCAAG	0.657605	chr1	164307439	164307460	+
Blzf1_p1_6	Blzf1_p1	Blzf1	CGAGGCGCTGCGTGTCAGGG	0.654859	chr1	164307250	164307271	-
Blzf1_p1_7	Blzf1_p1	Blzf1	CCAAGTTTGTCCCTGTCAGG	0.635636	chr1	164307016	164307037	+
Blzf1_p1_8	Blzf1_p1	Blzf1	TAATCACTTCCTATTACACA	0.635255	chr1	164307281	164307302	+
Blzf1_p1_9	Blzf1_p1	Blzf1	CATTGAAGTAAGGATATCAC	0.623076	chr1	164307146	164307167	-
Blzf1_p1_10	Blzf1_p1	Blzf1	GGAAGTGATTAGAGTGAGCG	0.618554	chr1	164307268	164307289	-
Blzf1_p1_11	Blzf1_p1	Blzf1	CGAGTGAAGAGCCTGAGCGG	0.60872	chr1	164307170	164307191	-
Blzf1_p1_12	Blzf1_p1	Blzf1	TCACAGGTAAGTCCTGGAGC	0.608404	chr1	164307130	164307151	-
Bnc2_p1_1	Bnc2_p1	Bnc2	TTGGCCCCAAGTTCTCGAGG	0.725394	chr4	84674789	84674810	-
Bnc2_p1_2	Bnc2_p1	Bnc2	TTGGTAGGGACAGACCCGGG	0.700677	chr4	84674914	84674935	-
Bnc2_p1_3	Bnc2_p1	Bnc2	AATCAGTCACCTGAGCGCCG	0.670391	chr4	84675163	84675184	-
Bnc2_p1_4	Bnc2_p1	Bnc2	GCCGCTAAGAGGAGACCAAG	0.658467	chr4	84675010	84675031	-
Bnc2_p1_5	Bnc2_p1	Bnc2	CTGCCCGCCTCCTCACGCCG	0.643837	chr4	84674852	84674873	+
Bnc2_p1_6	Bnc2_p1	Bnc2	CACTTGGTAGGGACAGACCC	0.632344	chr4	84674917	84674938	-
Bnc2_p1_7	Bnc2_p1	Bnc2	CGCGTTCTCCTCTAGCGCCG	0.629591	chr4	84674868	84674889	-
Bnc2_p1_8	Bnc2_p1	Bnc2	CTACCAAGTGCAGACGCAAG	0.62896	chr4	84674931	84674952	+
Bnc2_p1_9	Bnc2_p1	Bnc2	AAGTGCAGACGCAAGCGGAG	0.627113	chr4	84674936	84674957	+
Bnc2_p1_10	Bnc2_p1	Bnc2	GCTAAGAGGAGACCAAGAGG	0.609252	chr4	84675007	84675028	-
Bnc2_p1_11	Bnc2_p1	Bnc2	GCACTTGGTAGGGACAGACC	0.602921	chr4	84674918	84674939	-
Bnc2_p1_12	Bnc2_p1	Bnc2	TTTTCTCCCTCTGCCCGGGG	0.601045	chr4	84675245	84675266	-
Brd4_p1_1	Brd4_p1	Brd4	AAGAGCGACCCGCCCCAAGG	0.706656	chr17	32283983	32284004	+
Brd4_p1_2	Brd4_p1	Brd4	TCTTTCTAGGCAGAGCTCCG	0.688393	chr17	32283861	32283882	+
Brd4_p1_3	Brd4_p1	Brd4	CAAGTAAGAAGCCATTGCAA	0.662368	chr17	32283665	32283686	+
Brd4_p1_4	Brd4_p1	Brd4	CTGCAACCAGAGAGAGCGGG	0.655574	chr17	32284008	32284029	+
Brd4_p1_5	Brd4_p1	Brd4	GACGGAAGGAGAGCGCGCCG	0.650997	chr17	32283950	32283971	+
Brd4_p1_6	Brd4_p1	Brd4	CTGGTTGCAGTTCCCCCTTG	0.630784	chr17	32283994	32284015	-
Brd4_p1_7	Brd4_p1	Brd4	GAGAGAGCGGGCGGTACCCG	0.626188	chr17	32284017	32284038	+
Brd4_p1_8	Brd4_p1	Brd4	GGAAAGGTGAGACTATGAAG	0.622339	chr17	32283890	32283911	+
Brd4_p1_9	Brd4_p1	Brd4	TAAGAAGCCATTGCAAGGGA	0.621605	chr17	32283669	32283690	+
Brd4_p1_10	Brd4_p1	Brd4	ATCCCCGGCCCGGACTTACG	0.618221	chr17	32284045	32284066	+
Brd4_p1_11	Brd4_p1	Brd4	AGGAGTACCCAGCTGACGGA	0.613938	chr17	32283936	32283957	+
Brd4_p1_12	Brd4_p1	Brd4	TGGCAGGAGTACCCAGCTGA	0.607899	chr17	32283932	32283953	+
Brd4_p2_1	Brd4_p2	Brd4	GGCTCGCGGACTTTGTACCG	0.710552	chr17	32284282	32284303	-
Brd4_p2_2	Brd4_p2	Brd4	GCTCCGGGCCCACGAAACTG	0.642683	chr17	32284366	32284387	+
Brd4_p2_3	Brd4_p2	Brd4	GTAACCTGCATTGCGTAATG	0.632311	chr17	32284431	32284452	-
Brd4_p2_4	Brd4_p2	Brd4	TTACGCAATGCAGGTTACGC	0.614329	chr17	32284437	32284458	+
Brd4_p2_5	Brd4_p2	Brd4	GTCCCCTCACCTGAGACGCT	0.611971	chr17	32284509	32284530	+
Brd4_p2_6	Brd4_p2	Brd4	GGCCTAGCGTCTCAGGTGAG	0.606909	chr17	32284510	32284531	-
Brd4_p2_7	Brd4_p2	Brd4	ATTACGCAATGCAGGTTACG	0.60669	chr17	32284436	32284457	+
Brd4_p2_8	Brd4_p2	Brd4	CACCTACGCCATCGGCGCGG	0.605044	chr17	32284396	32284417	-
Brd4_p2_9	Brd4_p2	Brd4	AGCGGGGCCTGTGAGCGCAG	0.596633	chr17	32284593	32284614	-
Brd4_p2_10	Brd4_p2	Brd4	CGGTGTCCTTCGCGGCCGCG	0.592351	chr17	32284485	32284506	-
Brd4_p2_11	Brd4_p2	Brd4	GTTCTGCTCTCCCGCAGCCG	0.587238	chr17	32284670	32284691	-
Brd4_p2_12	Brd4_p2	Brd4	CAGCCGAGGAACCGAAGCAG	0.583787	chr17	32284656	32284677	-
Capn15_p1_1	Capn15_p1	Capn15	GGAAGCAGCGTAAGGCGTAG	0.681836	chr17	25985704	25985725	-
Capn15_p1_2	Capn15_p1	Capn15	GCATCCCGGCTGATGCCCTG	0.665932	chr17	25985396	25985417	+
Capn15_p1_3	Capn15_p1	Capn15	TAGACCGATCGCGAGCGCTG	0.663993	chr17	25985492	25985513	-
Capn15_p1_4	Capn15_p1	Capn15	GTTGTGGGTCAACCGACTGA	0.657787	chr17	25985538	25985559	-
Capn15_p1_5	Capn15_p1	Capn15	GCTAAGGTGAGTTCCACGGT	0.65235	chr17	25985454	25985475	-
Capn15_p1_6	Capn15_p1	Capn15	GCGCTCGCGATCGGTCTAGG	0.642179	chr17	25985498	25985519	+
Capn15_p1_7	Capn15_p1	Capn15	TGACCCACAACTTCGACCGG	0.641677	chr17	25985551	25985572	+
Capn15_p1_8	Capn15_p1	Capn15	GGCCTAGGACTCGTAGAGCT	0.636484	chr17	25985418	25985439	-
Capn15_p1_9	Capn15_p1	Capn15	TACTGCTCCCAGGACAAACA	0.631432	chr17	25985372	25985393	+
Capn15_p1_10	Capn15_p1	Capn15	GACCCACAACTTCGACCGGA	0.629722	chr17	25985552	25985573	+
Capn15_p1_11	Capn15_p1	Capn15	GCTCGCTAAGGTGAGTTCCA	0.618736	chr17	25985458	25985479	-
Capn15_p1_12	Capn15_p1	Capn15	CCGGAGGTGTGGGTCACTCG	0.616492	chr17	25985308	25985329	-
Carhsp1_p1_1	Carhsp1_p1	Carhsp1	GCGGGATCTCTGGAGCCGCG	0.761104	chr16	8672046	8672067	-
Carhsp1_p1_2	Carhsp1_p1	Carhsp1	GCGACTGGAGCACGTCCCGG	0.716035	chr16	8671936	8671957	+
Carhsp1_p1_3	Carhsp1_p1	Carhsp1	AGAACGAGAAGGCCCCACAG	0.710561	chr16	8671991	8672012	+
Carhsp1_p1_4	Carhsp1_p1	Carhsp1	CAGCCCGCCAGAAAACGCAG	0.706443	chr16	8671775	8671796	+
Carhsp1_p1_5	Carhsp1_p1	Carhsp1	GGTTACTCACCGTCCCCAAG	0.697849	chr16	8671890	8671911	-
Carhsp1_p1_6	Carhsp1_p1	Carhsp1	AACGAGAAGGCCCCACAGAG	0.684361	chr16	8671993	8672014	+
Carhsp1_p1_7	Carhsp1_p1	Carhsp1	CACGGAGCTGGAGAACGAGA	0.667211	chr16	8671980	8672001	+
Carhsp1_p1_8	Carhsp1_p1	Carhsp1	CTGGAGGTGCTGGAGACTCG	0.662115	chr16	8671754	8671775	-
Carhsp1_p1_9	Carhsp1_p1	Carhsp1	GACTCGCGGCTAGAGGAAGG	0.653154	chr16	8671740	8671761	-
Carhsp1_p1_10	Carhsp1_p1	Carhsp1	TCCTACGCTCAAAAAACAGG	0.648872	chr16	8671805	8671826	+
Carhsp1_p1_11	Carhsp1_p1	Carhsp1	GAAGGCGGAGCTGTCCTCGA	0.63521	chr16	8671725	8671746	-
Carhsp1_p1_12	Carhsp1_p1	Carhsp1	CTCGCCAGCTGCATGCTGGG	0.615313	chr16	8671696	8671717	-
Cbfb_p1_1	Cbfb_p1	Cbfb	GGGGAGGAGAAAAGTTTGAG	0.665098	chr8	105171105	105171126	+
Cbfb_p1_2	Cbfb_p1	Cbfb	CGTGGCCTCCCGCTCCAGGG	0.646011	chr8	105170811	105170832	-
Cbfb_p1_3	Cbfb_p1	Cbfb	GTTTCAGGAGCCCGCCCGCG	0.618929	chr8	105170829	105170850	-
Cbfb_p1_4	Cbfb_p1	Cbfb	TGAGCCGCGAGTGCGAGGTG	0.609077	chr8	105171038	105171059	+
Cbfb_p1_5	Cbfb_p1	Cbfb	TGGGTTGGGCTCCAAGCACA	0.600714	chr8	105170778	105170799	+
Cbfb_p1_6	Cbfb_p1	Cbfb	ACCGCCTCACCTCGCACTCG	0.596299	chr8	105171041	105171062	-
Cbfb_p1_7	Cbfb_p1	Cbfb	GAGGAGCAAGTTCGAGAACG	0.578332	chr8	105171000	105171021	+
Cbfb_p1_8	Cbfb_p1	Cbfb	GAAGCTGAGCCGCGAGTGCG	0.574431	chr8	105171033	105171054	+
Cbfb_p1_9	Cbfb_p1	Cbfb	CTCTGGTCCGGGACGACGCG	0.571125	chr8	105170979	105171000	-
Cbfb_p1_10	Cbfb_p1	Cbfb	GGCTGGAAGCTGTGTCTGCG	0.568641	chr8	105170704	105170725	+
Cbfb_p1_11	Cbfb_p1	Cbfb	CCGCGGGTGGGCGGTCAAGG	0.566823	chr8	105170876	105170897	+
Cbfb_p1_12	Cbfb_p1	Cbfb	GCCGCGAGTGCGAGGTGAGG	0.56456	chr8	105171041	105171062	+
Cbfb_p2_1	Cbfb_p2	Cbfb	TCCCACGAACCGAACCATCG	0.718486	chr8	105171652	105171673	-
Cbfb_p2_2	Cbfb_p2	Cbfb	CACGAACCGAACCATCGCGG	0.691084	chr8	105171649	105171670	-
Cbfb_p2_3	Cbfb_p2	Cbfb	GTGACCTCCGCCAGACATCG	0.687981	chr8	105171755	105171776	+
Cbfb_p2_4	Cbfb_p2	Cbfb	TCCAATGATTCTTTACACGT	0.66061	chr8	105171798	105171819	-
Cbfb_p2_5	Cbfb_p2	Cbfb	CGTGTAAAGAATCATTGGAG	0.634241	chr8	105171803	105171824	+
Cbfb_p2_6	Cbfb_p2	Cbfb	ACAAGCACCCCGATGTCTGG	0.631485	chr8	105171761	105171782	-
Cbfb_p2_7	Cbfb_p2	Cbfb	ACGTGTAAAGAATCATTGGA	0.625481	chr8	105171802	105171823	+
Cbfb_p2_8	Cbfb_p2	Cbfb	TGCCGGCTCGGCAATCCGAG	0.623211	chr8	105171693	105171714	+
Cbfb_p2_9	Cbfb_p2	Cbfb	AAGTGGAATAGATTTACTCT	0.617015	chr8	105171895	105171916	-
Cbfb_p2_10	Cbfb_p2	Cbfb	GTGTAAAGAATCATTGGAGG	0.611615	chr8	105171804	105171825	+
Cbfb_p2_11	Cbfb_p2	Cbfb	GGCTCCCGGAACTGAGCCGG	0.609808	chr8	105171525	105171546	+
Cbfb_p2_12	Cbfb_p2	Cbfb	TACGTGTAAAGAATCATTGG	0.604618	chr8	105171801	105171822	+
Cc2d1a_p1_1	Cc2d1a_p1	Cc2d1a	CCAAACTCGAGAATCCCGGG	0.803485	chr8	84147828	84147849	-
Cc2d1a_p1_2	Cc2d1a_p1	Cc2d1a	CCCAAACTCGAGAATCCCGG	0.705776	chr8	84147829	84147850	-
Cc2d1a_p1_3	Cc2d1a_p1	Cc2d1a	GGCCATACACCTCACCTCGG	0.694528	chr8	84147479	84147500	+
Cc2d1a_p1_4	Cc2d1a_p1	Cc2d1a	GTGACAGCACCTCGGCCCGG	0.691579	chr8	84147658	84147679	+
Cc2d1a_p1_5	Cc2d1a_p1	Cc2d1a	GTGCCCCTCTACCCACCGAG	0.688913	chr8	84147616	84147637	-
Cc2d1a_p1_6	Cc2d1a_p1	Cc2d1a	CTTGGCCTTCAGGAGCGCGG	0.667703	chr8	84147868	84147889	+
Cc2d1a_p1_7	Cc2d1a_p1	Cc2d1a	GTGTGAAGCTAGAAGCTGGA	0.665133	chr8	84147444	84147465	+
Cc2d1a_p1_8	Cc2d1a_p1	Cc2d1a	AGGCCAAGGCGGAAGCTGGG	0.645568	chr8	84147852	84147873	-
Cc2d1a_p1_9	Cc2d1a_p1	Cc2d1a	AGGGGCACACACTCACCTGG	0.645361	chr8	84147632	84147653	+
Cc2d1a_p1_10	Cc2d1a_p1	Cc2d1a	AGGCCATACACCTCACCTCG	0.640041	chr8	84147478	84147499	+
Cc2d1a_p1_11	Cc2d1a_p1	Cc2d1a	CGAGCTCTGAGACTCGACTT	0.635237	chr8	84147767	84147788	-
Cc2d1a_p1_12	Cc2d1a_p1	Cc2d1a	GGCGGGCAGTGACAGCACCT	0.632565	chr8	84147650	84147671	+
Cdc5l_p1_1	Cdc5l_p1	Cdc5l	ATGCACCGCGAGGGTCCCCG	0.737822	chr17	45433241	45433262	+
Cdc5l_p1_2	Cdc5l_p1	Cdc5l	GCACACGCTACCAGAGCCGG	0.710635	chr17	45433337	45433358	+
Cdc5l_p1_3	Cdc5l_p1	Cdc5l	AGATCTCGCGAGATTTCCCG	0.688185	chr17	45433582	45433603	-
Cdc5l_p1_4	Cdc5l_p1	Cdc5l	GCGGACCCCGGGGACCCTCG	0.639692	chr17	45433245	45433266	-
Cdc5l_p1_5	Cdc5l_p1	Cdc5l	ATGGAGACTAATCAAACCGC	0.627089	chr17	45433657	45433678	+
Cdc5l_p1_6	Cdc5l_p1	Cdc5l	GCGGCCGAAGGCAAAAGACG	0.616117	chr17	45433608	45433629	+
Cdc5l_p1_7	Cdc5l_p1	Cdc5l	GAGCCGTGGCTGTCCCGCGG	0.610006	chr17	45433292	45433313	-
Cdc5l_p1_8	Cdc5l_p1	Cdc5l	CAGGTCCGAGACTAGGGTGA	0.608109	chr17	45433706	45433727	+
Cdc5l_p1_9	Cdc5l_p1	Cdc5l	GGAGCCGTGGCTGTCCCGCG	0.599779	chr17	45433293	45433314	-
Cdc5l_p1_10	Cdc5l_p1	Cdc5l	TCAGTCTTAAGGTTGCAGCC	0.599183	chr17	45433634	45433655	-
Cdc5l_p1_11	Cdc5l_p1	Cdc5l	GCAGAGCTCTTCAAAGCAGA	0.5991	chr17	45433540	45433561	-
Cdc5l_p1_12	Cdc5l_p1	Cdc5l	ACGCTACCAGAGCCGGCGGA	0.594219	chr17	45433341	45433362	+
Cdip1_p1_1	Cdip1_p1	Cdip1	TCACCTCTGAGACTTCCAAG	0.740136	chr16	4790124	4790145	-
Cdip1_p1_2	Cdip1_p1	Cdip1	CCTCGAAATCCAGAAGCCTG	0.715517	chr16	4789831	4789852	+
Cdip1_p1_3	Cdip1_p1	Cdip1	AAGCCGCTTGGAAGTCTCAG	0.686848	chr16	4790122	4790143	+
Cdip1_p1_4	Cdip1_p1	Cdip1	GTTCCCTCTGGACAGCTACG	0.686485	chr16	4790206	4790227	-
Cdip1_p1_5	Cdip1_p1	Cdip1	AGAGGGACAGAGATCTGCAG	0.682163	chr16	4789856	4789877	+
Cdip1_p1_6	Cdip1_p1	Cdip1	GCTGTCCAGAGGGAACCGCA	0.677122	chr16	4790214	4790235	+
Cdip1_p1_7	Cdip1_p1	Cdip1	GGGACCCCTCTCACACGCCG	0.66774	chr16	4790093	4790114	-
Cdip1_p1_8	Cdip1_p1	Cdip1	CTCACCGCCCCCGCACCGAG	0.659833	chr16	4789926	4789947	+
Cdip1_p1_9	Cdip1_p1	Cdip1	CGCACCCGCAGCATTCCCTG	0.659138	chr16	4789973	4789994	+
Cdip1_p1_10	Cdip1_p1	Cdip1	CCCTAAGGCGAGAGGCCAGG	0.641887	chr16	4790254	4790275	-
Cdip1_p1_11	Cdip1_p1	Cdip1	GGCGGGCTAGGTCACGCGGG	0.639275	chr16	4790048	4790069	+
Cdip1_p1_12	Cdip1_p1	Cdip1	CAGCCCCGTAGCTGTCCAGA	0.626115	chr16	4790204	4790225	+
Cdx1_p1_1	Cdx1_p1	Cdx1	CTTCGCGGGTTACACGCACG	0.670185	chr18	61035967	61035988	-
Cdx1_p1_2	Cdx1_p1	Cdx1	CATCCTGGCGCAGTCCCTCG	0.652637	chr18	61035769	61035790	-
Cdx1_p1_3	Cdx1_p1	Cdx1	CCTGCGGTCACCATGTACGT	0.651809	chr18	61036110	61036131	-
Cdx1_p1_4	Cdx1_p1	Cdx1	GCAGTCGCTGGTCGTCGGGG	0.649139	chr18	61036177	61036198	-
Cdx1_p1_5	Cdx1_p1	Cdx1	CCTCGCCAGGAGCGCCAAGG	0.621604	chr18	61035731	61035752	-
Cdx1_p1_6	Cdx1_p1	Cdx1	CCACGTACATGGTGACCGCA	0.621514	chr18	61036112	61036133	+
Cdx1_p1_7	Cdx1_p1	Cdx1	CGTGGGCTATGTGCTGGACA	0.617441	chr18	61036093	61036114	-
Cdx1_p1_8	Cdx1_p1	Cdx1	GCGTGTAACCCGCGAAGTCG	0.610791	chr18	61035974	61035995	+
Cdx1_p1_9	Cdx1_p1	Cdx1	CCAGGGCCCAGCATGCGCGG	0.6063	chr18	61036135	61036156	-
Cdx1_p1_10	Cdx1_p1	Cdx1	AGCATGCGCGGGGGACCCTG	0.600719	chr18	61036126	61036147	-
Cdx1_p1_11	Cdx1_p1	Cdx1	GCACCGGGCTAAAGTCCGGA	0.597795	chr18	61035818	61035839	+
Cdx1_p1_12	Cdx1_p1	Cdx1	GGCGGGGCCTGGGTACACGG	0.584489	chr18	61036068	61036089	+
Cdx4_p1_1	Cdx4_p1	Cdx4	CCAGTTTACCCACACTACGT	0.724787	chrX	103321702	103321723	+
Cdx4_p1_2	Cdx4_p1	Cdx4	GCGCTGCTAGCTCCTCTGCG	0.721278	chrX	103321429	103321450	-
Cdx4_p1_3	Cdx4_p1	Cdx4	CACGTAGTGTGGGTAAACTG	0.710437	chrX	103321699	103321720	-
Cdx4_p1_4	Cdx4_p1	Cdx4	GAGACGCAAGAGACTATCAA	0.708074	chrX	103321464	103321485	-
Cdx4_p1_5	Cdx4_p1	Cdx4	ACTGTGCCCATTGTACTGGG	0.7056	chrX	103321824	103321845	-
Cdx4_p1_6	Cdx4_p1	Cdx4	GTCTGGGGATCCGAAAACTG	0.698069	chrX	103321867	103321888	-
Cdx4_p1_7	Cdx4_p1	Cdx4	TTACCCTCATATGTCCAACA	0.696057	chrX	103321725	103321746	+
Cdx4_p1_8	Cdx4_p1	Cdx4	AGGACTACCACTGCCCCCAG	0.686594	chrX	103321651	103321672	-
Cdx4_p1_9	Cdx4_p1	Cdx4	TTGCCCCTTAAGCCATCCTG	0.673887	chrX	103321517	103321538	-
Cdx4_p1_10	Cdx4_p1	Cdx4	TATGTACTCCAGTCTTCCCG	0.669364	chrX	103321794	103321815	-
Cdx4_p1_11	Cdx4_p1	Cdx4	GAAGACTGGAGTACATACCC	0.669232	chrX	103321801	103321822	+
Cdx4_p1_12	Cdx4_p1	Cdx4	GGGTTGGCGCTAAGTTTACA	0.653072	chrX	103321494	103321515	+
Cebpg_p1_1	Cebpg_p1	Cebpg	TTGGCCCGGAAGGCTCCTGG	0.725308	chr7	35056235	35056256	-
Cebpg_p1_2	Cebpg_p1	Cebpg	CAGACGGCCTCCACTCCGAG	0.715199	chr7	35056405	35056426	+
Cebpg_p1_3	Cebpg_p1	Cebpg	CCGCGGGTTGTAGCTCGGAG	0.684513	chr7	35056344	35056365	-
Cebpg_p1_4	Cebpg_p1	Cebpg	GAGTCGGCGAGGAGGAGCGA	0.674708	chr7	35056477	35056498	+
Cebpg_p1_5	Cebpg_p1	Cebpg	CCCCTCCGAGCTACAACCCG	0.651552	chr7	35056345	35056366	+
Cebpg_p1_6	Cebpg_p1	Cebpg	CTCCGCCCGTTCCGCCACCG	0.645578	chr7	35056516	35056537	+
Cebpg_p1_7	Cebpg_p1	Cebpg	CAGCCCGCGAGTCGGCGAGG	0.623953	chr7	35056469	35056490	+
Cebpg_p1_8	Cebpg_p1	Cebpg	AACCTGCGGGCAACACCCGG	0.622031	chr7	35056172	35056193	-
Cebpg_p1_9	Cebpg_p1	Cebpg	TCGCAGCCCGCGAGTCGGCG	0.618531	chr7	35056466	35056487	+
Cebpg_p1_10	Cebpg_p1	Cebpg	GGCCGCGGGTTGTAGCTCGG	0.612262	chr7	35056346	35056367	-
Cebpg_p1_11	Cebpg_p1	Cebpg	GTAGGCGCCGACCCGGCCGG	0.610343	chr7	35056285	35056306	-
Cebpg_p1_12	Cebpg_p1	Cebpg	GGCGCAGGTAAGGAGGCCGC	0.609412	chr7	35056360	35056381	-
Cebpg_p2_1	Cebpg_p2	Cebpg	AGCCAGCGGAGGTATCCAGG	0.732249	chr7	35055641	35055662	-
Cebpg_p2_2	Cebpg_p2	Cebpg	GACAGGAAGAGAGTCCTAGG	0.714995	chr7	35055925	35055946	+
Cebpg_p2_3	Cebpg_p2	Cebpg	ACACACGTAACGTTGCAAGA	0.681824	chr7	35055808	35055829	-
Cebpg_p2_4	Cebpg_p2	Cebpg	ATTTGGAGTTAATAACCTAG	0.680591	chr7	35055858	35055879	-
Cebpg_p2_5	Cebpg_p2	Cebpg	CTCGGGAAAAGAGCCAGCGG	0.669922	chr7	35055652	35055673	-
Cebpg_p2_6	Cebpg_p2	Cebpg	ATTAACTCCAAATAGGACCC	0.660197	chr7	35055869	35055890	+
Cebpg_p2_7	Cebpg_p2	Cebpg	GATCGCGCACCAGACGCAGA	0.648413	chr7	35055714	35055735	-
Cebpg_p2_8	Cebpg_p2	Cebpg	GCCTTCCCTAGATGACCACT	0.629285	chr7	35055844	35055865	+
Cebpg_p2_9	Cebpg_p2	Cebpg	ACCTAGGACTCTCTTCCTGT	0.623343	chr7	35055922	35055943	-
Cebpg_p2_10	Cebpg_p2	Cebpg	ACCTAGTGGTCATCTAGGGA	0.621483	chr7	35055844	35055865	-
Cebpg_p2_11	Cebpg_p2	Cebpg	GAATTGTTTCTCTTTCCAAG	0.621099	chr7	35055595	35055616	-
Cebpg_p2_12	Cebpg_p2	Cebpg	GAGCTCGGGAAAAGAGCCAG	0.615684	chr7	35055655	35055676	-
Cebpz_p1_1	Cebpz_p1	Cebpz	CGATCGGATTCTAACCACGT	0.724161	chr17	78936670	78936691	-
Cebpz_p1_2	Cebpz_p1	Cebpz	GCGATCGGATTCTAACCACG	0.718453	chr17	78936671	78936692	-
Cebpz_p1_3	Cebpz_p1	Cebpz	AGATCCGGATGAGGAAGACG	0.677087	chr17	78936940	78936961	-
Cebpz_p1_4	Cebpz_p1	Cebpz	GAACGCCACAGGTTCCTGGT	0.668748	chr17	78937002	78937023	+
Cebpz_p1_5	Cebpz_p1	Cebpz	GAGGAGGTGTTACGCCTCGG	0.668687	chr17	78936882	78936903	-
Cebpz_p1_6	Cebpz_p1	Cebpz	TCCGGATGAGGAAGACGAGG	0.664848	chr17	78936937	78936958	-
Cebpz_p1_7	Cebpz_p1	Cebpz	GGGAAGCTCTCAGAGCAGGT	0.657387	chr17	78936783	78936804	+
Cebpz_p1_8	Cebpz_p1	Cebpz	TTTTAACGAGGCATAAACCC	0.656276	chr17	78936700	78936721	+
Cebpz_p1_9	Cebpz_p1	Cebpz	CGATCGCCTACATTTTAACG	0.654044	chr17	78936688	78936709	+
Cebpz_p1_10	Cebpz_p1	Cebpz	GAGGCGTAACACCTCCTCCA	0.645	chr17	78936888	78936909	+
Cebpz_p1_11	Cebpz_p1	Cebpz	GTTACGCCTCGGAGGCACAA	0.641094	chr17	78936874	78936895	-
Cebpz_p1_12	Cebpz_p1	Cebpz	AAGCTCTCAGAGCAGGTCGG	0.62166	chr17	78936786	78936807	+
Cenpa_p1_1	Cenpa_p1	Cenpa	GCAAACCGCAGACCCCAAGG	0.747807	chr5	30667043	30667064	+
Cenpa_p1_2	Cenpa_p1	Cenpa	AAAACCATTACCCCTACGCG	0.70124	chr5	30667209	30667230	-
Cenpa_p1_3	Cenpa_p1	Cenpa	TTGCCGCTAACCTCGCGTAG	0.687466	chr5	30667200	30667221	+
Cenpa_p1_4	Cenpa_p1	Cenpa	TCGCGACAGAGCTCCAGTGT	0.66542	chr5	30667093	30667114	+
Cenpa_p1_5	Cenpa_p1	Cenpa	GATGACCGCACCGGCCTCGG	0.649376	chr5	30667134	30667155	-
Cenpa_p1_6	Cenpa_p1	Cenpa	GCCGGTGCGGTCATCCTGTG	0.644965	chr5	30667143	30667164	+
Cenpa_p1_7	Cenpa_p1	Cenpa	GGACCAAGAAGGCTTAGGGA	0.635148	chr5	30666978	30666999	+
Cenpa_p1_8	Cenpa_p1	Cenpa	ACACTGGAGCTCTGTCGCGA	0.633151	chr5	30667089	30667110	-
Cenpa_p1_9	Cenpa_p1	Cenpa	AAGTTGGGATTTAAAAGATG	0.631442	chr5	30666861	30666882	+
Cenpa_p1_10	Cenpa_p1	Cenpa	CTGGTTCTGGAAAGCCAGCG	0.627666	chr5	30666822	30666843	-
Cenpa_p1_11	Cenpa_p1	Cenpa	TTACCCCTACGCGAGGTTAG	0.625575	chr5	30667202	30667223	-
Cenpa_p1_12	Cenpa_p1	Cenpa	GAGCCTGCCCTGCACCTCCG	0.610054	chr5	30667121	30667142	+
Cenps_p1_1	Cenps_p1	Cenps	CTCCACCTCCTCCATCACTG	0.71227	chr4	149137510	149137531	+
Cenps_p1_2	Cenps_p1	Cenps	CGGCAGGTATAAAATAAATG	0.700754	chr4	149137459	149137480	-
Cenps_p1_3	Cenps_p1	Cenps	TGCCGGTGAGAGAACTCCTG	0.679032	chr4	149137478	149137499	+
Cenps_p1_4	Cenps_p1	Cenps	GGCGCTACAGAGAGACGATG	0.669341	chr4	149137265	149137286	-
Cenps_p1_5	Cenps_p1	Cenps	GAACGACTGTGACCCCAGCA	0.662602	chr4	149137166	149137187	-
Cenps_p1_6	Cenps_p1	Cenps	TCACTGCGGACAACCCCGGT	0.640543	chr4	149137524	149137545	+
Cenps_p1_7	Cenps_p1	Cenps	TGGAAGCGAGAGGCTTAGGG	0.635991	chr4	149137130	149137151	-
Cenps_p1_8	Cenps_p1	Cenps	TGTGACCCCAGCACGGAGCG	0.631521	chr4	149137159	149137180	-
Cenps_p1_9	Cenps_p1	Cenps	GGGAAAGTCTGAGCCGACAG	0.626922	chr4	149137550	149137571	-
Cenps_p1_10	Cenps_p1	Cenps	AGGAGCGTTTGCCCAGCATG	0.622455	chr4	149137237	149137258	-
Cenps_p1_11	Cenps_p1	Cenps	GGAGCGTTTGCCCAGCATGA	0.621015	chr4	149137236	149137257	-
Cenps_p1_12	Cenps_p1	Cenps	CGTTCACCACCAAGCCCGGT	0.612615	chr4	149137185	149137206	+
Cenpt_p1_1	Cenpt_p1	Cenpt	CAACTGGAATGAATGGACAG	0.776509	chr8	105851825	105851846	-
Cenpt_p1_2	Cenpt_p1	Cenpt	TCAGACTGTACTCTGAGACG	0.729965	chr8	105851781	105851802	+
Cenpt_p1_3	Cenpt_p1	Cenpt	CCGCAGAGTCTCACTCACAA	0.725813	chr8	105851672	105851693	-
Cenpt_p1_4	Cenpt_p1	Cenpt	CCGTTGTGAGTGAGACTCTG	0.712531	chr8	105851673	105851694	+
Cenpt_p1_5	Cenpt_p1	Cenpt	AGATGCTGAGATCAGACTCG	0.683982	chr8	105851758	105851779	-
Cenpt_p1_6	Cenpt_p1	Cenpt	TCAAATTGAACTCAGCTGTG	0.682683	chr8	105851728	105851749	-
Cenpt_p1_7	Cenpt_p1	Cenpt	GATCGCCGTCAGAAAAGCTG	0.676582	chr8	105851954	105851975	+
Cenpt_p1_8	Cenpt_p1	Cenpt	TCAAGTACGTAAGAGTGTTG	0.670076	chr8	105851852	105851873	-
Cenpt_p1_9	Cenpt_p1	Cenpt	GCGGACCTCAGCTTTTCTGA	0.649623	chr8	105851958	105851979	-
Cenpt_p1_10	Cenpt_p1	Cenpt	CAAAATAGGCGGTGGGAACG	0.618851	chr8	105852028	105852049	-
Cenpt_p1_11	Cenpt_p1	Cenpt	GGTGAAGTCACCTAGAAGCA	0.617639	chr8	105851558	105851579	+
Cenpt_p1_12	Cenpt_p1	Cenpt	GGTAGATGTCACGACAACCT	0.616765	chr8	105851580	105851601	+
Cenpt_p2_1	Cenpt_p2	Cenpt	AAAACAAAACAACAGTCGGG	0.719073	chr8	105853170	105853191	-
Cenpt_p2_2	Cenpt_p2	Cenpt	CAAGGTCATCATCTGCTGCG	0.680748	chr8	105853232	105853253	-
Cenpt_p2_3	Cenpt_p2	Cenpt	TCTGCTGCGTGGAAAGTCTG	0.644012	chr8	105853221	105853242	-
Cenpt_p2_4	Cenpt_p2	Cenpt	AAAACAACAGTCGGGCGGTG	0.589271	chr8	105853165	105853186	-
Cenpt_p2_5	Cenpt_p2	Cenpt	GAACTTGTGATTCATGCCTG	0.579472	chr8	105853255	105853276	+
Cenpt_p2_6	Cenpt_p2	Cenpt	CTCAAAACAAAACAACAGTC	0.551764	chr8	105853173	105853194	-
Cenpt_p2_7	Cenpt_p2	Cenpt	GAGCAGGTGAGCGAGAATAC	0.527138	chr8	105852827	105852848	+
Cenpt_p2_8	Cenpt_p2	Cenpt	CAAAACAACAGTCGGGCGGT	0.517204	chr8	105853166	105853187	-
Cenpt_p2_9	Cenpt_p2	Cenpt	ACAAAACAACAGTCGGGCGG	0.5123	chr8	105853167	105853188	-
Cenpt_p2_10	Cenpt_p2	Cenpt	TTGCCCTCCTCCCTCTCTCC	0.391394	chr8	105852782	105852803	-
Cenpt_p2_11	Cenpt_p2	Cenpt	TTATTTTCTTTAGAAGTCTT	0.385491	chr8	105852878	105852899	+
Cenpt_p2_12	Cenpt_p2	Cenpt	TTTATTTTCTTTAGAAGTCT	0.355588	chr8	105852877	105852898	+
Chd8_p1_1	Chd8_p1	Chd8	ACGTTGGAGTCAGAAGTGCG	0.73082	chr14	52257295	52257316	-
Chd8_p1_2	Chd8_p1	Chd8	GCTTACCTGAGCCAGTCCTG	0.693332	chr14	52257673	52257694	+
Chd8_p1_3	Chd8_p1	Chd8	CAAGCTCCAAAACTCCACGC	0.684237	chr14	52257421	52257442	+
Chd8_p1_4	Chd8_p1	Chd8	GACTGGCTCAGGTAAGCCTG	0.680589	chr14	52257666	52257687	-
Chd8_p1_5	Chd8_p1	Chd8	GGAGTAACCTAACCGAGCAG	0.679741	chr14	52257321	52257342	+
Chd8_p1_6	Chd8_p1	Chd8	TACCCGCCCAGGCTCCGACG	0.64223	chr14	52257625	52257646	+
Chd8_p1_7	Chd8_p1	Chd8	TGGCCCTAGCAGCTCCCTCG	0.6377	chr14	52257441	52257462	+
Chd8_p1_8	Chd8_p1	Chd8	GGTTAGGTTACTCCATACGT	0.630344	chr14	52257311	52257332	-
Chd8_p1_9	Chd8_p1	Chd8	CCAGCGCCTGCCTCTCACAA	0.625074	chr14	52257499	52257520	+
Chd8_p1_10	Chd8_p1	Chd8	GGGAGCTGCTAGGGCCAGCG	0.622482	chr14	52257434	52257455	-
Chd8_p1_11	Chd8_p1	Chd8	TGGGTTGCAACTCTTGCCCA	0.611362	chr14	52257702	52257723	-
Chd8_p1_12	Chd8_p1	Chd8	GCGGCTCCACCAAGCCTCGT	0.607768	chr14	52257638	52257659	-
Cic_p1_1	Cic_p1	Cic	GTAACCAATAAAATGAAGGG	0.687891	chr7	25268025	25268046	-
Cic_p1_2	Cic_p1	Cic	CCCGGGCGAAGAGAAAAAGT	0.66114	chr7	25267823	25267844	-
Cic_p1_3	Cic_p1	Cic	ATAAACAAGCTCGAGAGGCG	0.658986	chr7	25267978	25267999	-
Cic_p1_4	Cic_p1	Cic	GCAAGAAACCACCCCCTGCG	0.652597	chr7	25268052	25268073	-
Cic_p1_5	Cic_p1	Cic	CTGGGAACATCTTAGACCCA	0.652351	chr7	25267768	25267789	-
Cic_p1_6	Cic_p1	Cic	CATGGAGCTCCAAAGAACCC	0.648024	chr7	25267840	25267861	-
Cic_p1_7	Cic_p1	Cic	AGTGTCCAGCGAGACTCAGG	0.634564	chr7	25267790	25267811	+
Cic_p1_8	Cic_p1	Cic	TAGGCAGATCAGGCAGTCGT	0.618348	chr7	25268178	25268199	+
Cic_p1_9	Cic_p1	Cic	AGAAGACTACTATTCCCAGC	0.615182	chr7	25267924	25267945	+
Cic_p1_10	Cic_p1	Cic	CTCCAATAAACAAGCTCGAG	0.610091	chr7	25267983	25268004	-
Cic_p1_11	Cic_p1	Cic	CCAGTGGCTCCTCGCTGAGG	0.608255	chr7	25267711	25267732	-
Cic_p1_12	Cic_p1	Cic	TCGCCAGTGGCTCCTCGCTG	0.603791	chr7	25267714	25267735	-
Cic_p2_1	Cic_p2	Cic	CCTTCACCTCGGGCTCCGCG	0.67877	chr7	25268529	25268550	-
Cic_p2_2	Cic_p2	Cic	GACAGAAAAGGAGCAACTAG	0.644719	chr7	25268709	25268730	+
Cic_p2_3	Cic_p2	Cic	GGGGTAACAGGATTAGATCA	0.643476	chr7	25268755	25268776	+
Cic_p2_4	Cic_p2	Cic	TACTGATAACAGGAATGGAG	0.639293	chr7	25268736	25268757	+
Cic_p2_5	Cic_p2	Cic	TTGGAGGGGGTGATAAAGAG	0.634016	chr7	25268803	25268824	+
Cic_p2_6	Cic_p2	Cic	GGGTGATAAAGAGAGGCGAT	0.618599	chr7	25268810	25268831	+
Cic_p2_7	Cic_p2	Cic	CCGACAGAAGAGTGAATAGG	0.61286	chr7	25268865	25268886	+
Cic_p2_8	Cic_p2	Cic	AGTACTGATAACAGGAATGG	0.599763	chr7	25268734	25268755	+
Cic_p2_9	Cic_p2	Cic	AGGATTAGATCAGGGTGACA	0.597551	chr7	25268763	25268784	+
Cic_p2_10	Cic_p2	Cic	GACCGGACCGGACTGAGCCG	0.588867	chr7	25268486	25268507	+
Cic_p2_11	Cic_p2	Cic	GAGAGTACTGATAACAGGAA	0.583433	chr7	25268731	25268752	+
Cic_p2_12	Cic_p2	Cic	CCCCCCGCCCCGAAACCCCG	0.580364	chr7	25268515	25268536	+
Cic_p3_1	Cic_p3	Cic	GAAGCTGTAGAATAAGGACA	0.742537	chr7	25283230	25283251	+
Cic_p3_2	Cic_p3	Cic	AAGAGGCCAAGCAGACAATG	0.714023	chr7	25283417	25283438	-
Cic_p3_3	Cic_p3	Cic	GCTGTAGAATAAGGACAGGG	0.680382	chr7	25283233	25283254	+
Cic_p3_4	Cic_p3	Cic	TGGAGGTAGAAACACATCCA	0.664463	chr7	25283496	25283517	+
Cic_p3_5	Cic_p3	Cic	TACTGCACTAGGATGAGGGT	0.661491	chr7	25283389	25283410	+
Cic_p3_6	Cic_p3	Cic	CTTTCTGAAATCTAGTCTGG	0.655159	chr7	25283694	25283715	-
Cic_p3_7	Cic_p3	Cic	CAACCCCAAGACAACATGCA	0.647626	chr7	25283518	25283539	-
Cic_p3_8	Cic_p3	Cic	GGGAGAGAGGAACACCTGGA	0.646934	chr7	25283366	25283387	+
Cic_p3_9	Cic_p3	Cic	TTTCGTGAAAACGGGGAGAG	0.642359	chr7	25283442	25283463	-
Cic_p3_10	Cic_p3	Cic	GGTCTAAGGACAGGTTTCCG	0.642089	chr7	25283270	25283291	+
Cic_p3_11	Cic_p3	Cic	ACGGTACTGCACTAGGATGA	0.639331	chr7	25283385	25283406	+
Cic_p3_12	Cic_p3	Cic	TTATGGTGTAGCTTGCTGGG	0.633484	chr7	25283341	25283362	+
Cnbp_p1_1	Cnbp_p1	Cnbp	GGCGTCTGAGCTGCCCACAG	0.713637	chr6	87850909	87850930	+
Cnbp_p1_2	Cnbp_p1	Cnbp	CCACACGGATGAGGCCTGCG	0.685239	chr6	87850630	87850651	+
Cnbp_p1_3	Cnbp_p1	Cnbp	CCACGCAGGCCTCATCCGTG	0.680958	chr6	87850629	87850650	-
Cnbp_p1_4	Cnbp_p1	Cnbp	GGACGCCCGCCACAGTACGG	0.660758	chr6	87850714	87850735	+
Cnbp_p1_5	Cnbp_p1	Cnbp	GACGGAGGGCCGGAACTGCG	0.652844	chr6	87850822	87850843	-
Cnbp_p1_6	Cnbp_p1	Cnbp	GTGCGGCCGAGACGGACGGA	0.645954	chr6	87850836	87850857	-
Cnbp_p1_7	Cnbp_p1	Cnbp	GAAGGCGACTCGCAAAGCAG	0.637853	chr6	87850955	87850976	+
Cnbp_p1_8	Cnbp_p1	Cnbp	ACTCGGACGAAGAACCAAGA	0.633018	chr6	87850937	87850958	+
Cnbp_p1_9	Cnbp_p1	Cnbp	GCCGTGTGCAGACCCGCGTG	0.625241	chr6	87851005	87851026	-
Cnbp_p1_10	Cnbp_p1	Cnbp	CTAGTGCCAGCGCCGCAGGA	0.620508	chr6	87850688	87850709	+
Cnbp_p1_11	Cnbp_p1	Cnbp	CGAGGGTGTAGCCTGCGCAA	0.615155	chr6	87850873	87850894	-
Cnbp_p1_12	Cnbp_p1	Cnbp	GTGGGCAGCTCAGACGCCGA	0.613747	chr6	87850903	87850924	-
Cpeb1_p1_1	Cpeb1_p1	Cpeb1	CCAGACAGGAGCCGGCCGCG	0.721857	chr7	81454293	81454314	-
Cpeb1_p1_2	Cpeb1_p1	Cpeb1	GTTGTGCAAGTGCAGCTCCG	0.682487	chr7	81454340	81454361	+
Cpeb1_p1_3	Cpeb1_p1	Cpeb1	TCTTACCAGAGAGAAAGCCA	0.68231	chr7	81454629	81454650	+
Cpeb1_p1_4	Cpeb1_p1	Cpeb1	GCCCAAAGGCCTGAGTCACG	0.673522	chr7	81454401	81454422	+
Cpeb1_p1_5	Cpeb1_p1	Cpeb1	TGCACTTGCACAACTCTCGG	0.654694	chr7	81454330	81454351	-
Cpeb1_p1_6	Cpeb1_p1	Cpeb1	CTTTGGGCTTAAAGGCGCCG	0.648627	chr7	81454385	81454406	-
Cpeb1_p1_7	Cpeb1_p1	Cpeb1	CTCTCTGGTAAGAGCCGCCG	0.644494	chr7	81454618	81454639	-
Cpeb1_p1_8	Cpeb1_p1	Cpeb1	GCCCGGGACGCTAACCCGGG	0.640825	chr7	81454499	81454520	+
Cpeb1_p1_9	Cpeb1_p1	Cpeb1	CCAGTCCCTTAGGGCCACGC	0.63197	chr7	81454654	81454675	-
Cpeb1_p1_10	Cpeb1_p1	Cpeb1	GCCCGCGGTCGTGGGCCTCG	0.629869	chr7	81454459	81454480	-
Cpeb1_p1_11	Cpeb1_p1	Cpeb1	GAAAGCCATGGGGTCCGGCG	0.623784	chr7	81454641	81454662	+
Cpeb1_p1_12	Cpeb1_p1	Cpeb1	TGAAGTGGCGAGACTGCGCG	0.616396	chr7	81454538	81454559	+
Cpeb1_p2_1	Cpeb1_p2	Cpeb1	AGGCAGTCTCCACACATGAG	0.688255	chr7	81436031	81436052	+
Cpeb1_p2_2	Cpeb1_p2	Cpeb1	TGTACAACACCTATAAATCG	0.681178	chr7	81436223	81436244	-
Cpeb1_p2_3	Cpeb1_p2	Cpeb1	GGATTGGATCCCCTCATGTG	0.664787	chr7	81436039	81436060	-
Cpeb1_p2_4	Cpeb1_p2	Cpeb1	TTGTGTGCAGTGAAGTGACT	0.660103	chr7	81435933	81435954	-
Cpeb1_p2_5	Cpeb1_p2	Cpeb1	GCAATGCCAATATCTTTCGA	0.638544	chr7	81436288	81436309	-
Cpeb1_p2_6	Cpeb1_p2	Cpeb1	ACAGGCAGTCTCCACACATG	0.61199	chr7	81436029	81436050	+
Cpeb1_p2_7	Cpeb1_p2	Cpeb1	ATTTGAAAATCGGATGCACA	0.609483	chr7	81436170	81436191	-
Cpeb1_p2_8	Cpeb1_p2	Cpeb1	GTTGTGTGCAGTGAAGTGAC	0.602443	chr7	81435934	81435955	-
Cpeb1_p2_9	Cpeb1_p2	Cpeb1	AGCTAAGTAGTGCATGCTAG	0.601273	chr7	81436132	81436153	-
Cpeb1_p2_10	Cpeb1_p2	Cpeb1	GCTAAGTAGTGCATGCTAGA	0.599882	chr7	81436131	81436152	-
Cpeb1_p2_11	Cpeb1_p2	Cpeb1	CAGGCAGTCTCCACACATGA	0.588448	chr7	81436030	81436051	+
Cpeb1_p2_12	Cpeb1_p2	Cpeb1	CATGCTAGAGGGCTTATTGG	0.575596	chr7	81436120	81436141	-
Cpeb1_p3_1	Cpeb1_p3	Cpeb1	TGAGTGCAAGAGAATACTTG	0.738978	chr7	81371988	81372009	-
Cpeb1_p3_2	Cpeb1_p3	Cpeb1	TCTGCGCAAGAATCTCCCCG	0.719256	chr7	81372128	81372149	-
Cpeb1_p3_3	Cpeb1_p3	Cpeb1	TCCCGTCTGCATTACAGACG	0.672673	chr7	81372415	81372436	+
Cpeb1_p3_4	Cpeb1_p3	Cpeb1	TTTGCATCTGGGAGGCCACG	0.659641	chr7	81372114	81372135	+
Cpeb1_p3_5	Cpeb1_p3	Cpeb1	ACGGGGAGATTCTTGCGCAG	0.651112	chr7	81372131	81372152	+
Cpeb1_p3_6	Cpeb1_p3	Cpeb1	ATACCTTGCCTCTGAACCTG	0.643709	chr7	81372294	81372315	-
Cpeb1_p3_7	Cpeb1_p3	Cpeb1	GGTCCCAGCCAGTCAGACTG	0.627531	chr7	81372067	81372088	+
Cpeb1_p3_8	Cpeb1_p3	Cpeb1	GTCCCAGCCAGTCAGACTGA	0.627194	chr7	81372068	81372089	+
Cpeb1_p3_9	Cpeb1_p3	Cpeb1	AAAACAACCCTTAACTCTAG	0.625296	chr7	81372231	81372252	-
Cpeb1_p3_10	Cpeb1_p3	Cpeb1	TACCTCGTCTGTAATGCAGA	0.615127	chr7	81372416	81372437	-
Cpeb1_p3_11	Cpeb1_p3	Cpeb1	GGACCGACCCTGGAGCACCC	0.598589	chr7	81372048	81372069	-
Cpeb1_p3_12	Cpeb1_p3	Cpeb1	CCTGGAAGTCTGCTTTGGAA	0.594583	chr7	81372193	81372214	+
Cpeb1_p4_1	Cpeb1_p4	Cpeb1	TCACTAGCAAAGGAGAGGCG	0.678842	chr7	81455134	81455155	-
Cpeb1_p4_2	Cpeb1_p4	Cpeb1	TGGGGAACTGCAATCCGAAG	0.667166	chr7	81455323	81455344	-
Cpeb1_p4_3	Cpeb1_p4	Cpeb1	GTAAATCTGTAGGGAAACTG	0.660385	chr7	81455050	81455071	-
Cpeb1_p4_4	Cpeb1_p4	Cpeb1	CGTCGGGAGCGGTTTCCCTG	0.657108	chr7	81455341	81455362	-
Cpeb1_p4_5	Cpeb1_p4	Cpeb1	CACCGGGGCTTCCACCCGAG	0.649902	chr7	81455157	81455178	-
Cpeb1_p4_6	Cpeb1_p4	Cpeb1	AGCGAAGCTGTTGTTCCGAG	0.647393	chr7	81455423	81455444	+
Cpeb1_p4_7	Cpeb1_p4	Cpeb1	CGCTTTACTGACAAAATTCG	0.637371	chr7	81455385	81455406	+
Cpeb1_p4_8	Cpeb1_p4	Cpeb1	AAAGCGTCCTGTCATTCTGG	0.63123	chr7	81455367	81455388	-
Cpeb1_p4_9	Cpeb1_p4	Cpeb1	GCGGGAGAGTGAAATGGTCA	0.629953	chr7	81455024	81455045	-
Cpeb1_p4_10	Cpeb1_p4	Cpeb1	AAGCGTCCTGTCATTCTGGA	0.629291	chr7	81455366	81455387	-
Cpeb1_p4_11	Cpeb1_p4	Cpeb1	TTTGCTAGTGACCTCTCGGG	0.62366	chr7	81455147	81455168	+
Cpeb1_p4_12	Cpeb1_p4	Cpeb1	CTTCGGATTGCAGTTCCCCA	0.614833	chr7	81455327	81455348	+
Creb1_p1_1	Creb1_p1	Creb1	GCTGCGCACTCGGCACTGGG	0.728462	chr1	64532796	64532817	+
Creb1_p1_2	Creb1_p1	Creb1	AGTGTTGGTGAGTGACGCGG	0.721974	chr1	64532899	64532920	+
Creb1_p1_3	Creb1_p1	Creb1	GGCGGAGGTGTAGTTTGACG	0.715362	chr1	64532917	64532938	+
Creb1_p1_4	Creb1_p1	Creb1	TGACGCGGTGTGTTACGTGG	0.696616	chr1	64532932	64532953	+
Creb1_p1_5	Creb1_p1	Creb1	GCGAACGAAAGCAGTGACGG	0.676141	chr1	64532985	64533006	+
Creb1_p1_6	Creb1_p1	Creb1	AGGAGCCGGAGAGAGCCGGG	0.67343	chr1	64533046	64533067	+
Creb1_p1_7	Creb1_p1	Creb1	CCACCGGTAAGAGGAGCAGG	0.661703	chr1	64533016	64533037	+
Creb1_p1_8	Creb1_p1	Creb1	GGCTGCGGCTCCTCAGTCGG	0.661478	chr1	64532835	64532856	+
Creb1_p1_9	Creb1_p1	Creb1	AGGTTCCGCCAGTAGCGCGG	0.656886	chr1	64532721	64532742	+
Creb1_p1_10	Creb1_p1	Creb1	GCTGCTGCCTGTGGCCCGGG	0.622291	chr1	64532863	64532884	+
Creb1_p1_11	Creb1_p1	Creb1	CAGCGCCGGGAAGTAGCCGA	0.615667	chr1	64532690	64532711	+
Creb1_p1_12	Creb1_p1	Creb1	CGCTGCGAAGGGGTTGACCG	0.612176	chr1	64532671	64532692	-
Creb3_p1_1	Creb3_p1	Creb3	CCAAGTCCCAGGATTCCACG	0.771045	chr4	43562595	43562616	+
Creb3_p1_2	Creb3_p1	Creb3	GTTCGGAGGTTGGATCTGCG	0.758166	chr4	43562764	43562785	+
Creb3_p1_3	Creb3_p1	Creb3	AAGTGGTGCACATAGCCCCG	0.740902	chr4	43562609	43562630	-
Creb3_p1_4	Creb3_p1	Creb3	ATATCCCAAATGGATCCTGG	0.73978	chr4	43562805	43562826	+
Creb3_p1_5	Creb3_p1	Creb3	CGGGGGCTATGCAAATTATG	0.691585	chr4	43562527	43562548	-
Creb3_p1_6	Creb3_p1	Creb3	AGCCGACTGGACAGACTGAG	0.687774	chr4	43562730	43562751	+
Creb3_p1_7	Creb3_p1	Creb3	TGGGCTGCGCCACGTCCCGG	0.667129	chr4	43562544	43562565	-
Creb3_p1_8	Creb3_p1	Creb3	CGAGCCGACTGGACAGACTG	0.654478	chr4	43562728	43562749	+
Creb3_p1_9	Creb3_p1	Creb3	TCCTCAGAATCCCCGCCCTG	0.6426	chr4	43562483	43562504	+
Creb3_p1_10	Creb3_p1	Creb3	ACTTGGAGTTCTCTCCAACT	0.64075	chr4	43562577	43562598	-
Creb3_p1_11	Creb3_p1	Creb3	TTAATAGCTCGAGGCGAAGG	0.620637	chr4	43562453	43562474	+
Creb3_p1_12	Creb3_p1	Creb3	TGCGGTTTAGAGTGACAGCT	0.619398	chr4	43562676	43562697	+
Creb3_p2_1	Creb3_p2	Creb3	TGTGAAATGATAAGTTGTGG	0.71914	chr4	43563213	43563234	+
Creb3_p2_2	Creb3_p2	Creb3	GTGTGAAATGATAAGTTGTG	0.700127	chr4	43563212	43563233	+
Creb3_p2_3	Creb3_p2	Creb3	GGTGACAGCTCTAAGTCCAG	0.688835	chr4	43562930	43562951	-
Creb3_p2_4	Creb3_p2	Creb3	GCAAGAACTGAGCGACTGGG	0.687576	chr4	43563059	43563080	+
Creb3_p2_5	Creb3_p2	Creb3	TCACAACTACTCCCTTCCAC	0.654294	chr4	43563164	43563185	+
Creb3_p2_6	Creb3_p2	Creb3	GAGTGTGAAATGATAAGTTG	0.649124	chr4	43563210	43563231	+
Creb3_p2_7	Creb3_p2	Creb3	GAAATGATAAGTTGTGGGGG	0.643373	chr4	43563216	43563237	+
Creb3_p2_8	Creb3_p2	Creb3	GGCTTCCTGCTAGAGGAAAG	0.640639	chr4	43562871	43562892	+
Creb3_p2_9	Creb3_p2	Creb3	AGAACATCCCGCGATACTGA	0.630211	chr4	43563110	43563131	-
Creb3_p2_10	Creb3_p2	Creb3	GAGAACATCCCGCGATACTG	0.624714	chr4	43563111	43563132	-
Creb3_p2_11	Creb3_p2	Creb3	GGAGACGTGCTCCTGTGGAA	0.623008	chr4	43563174	43563195	-
Creb3_p2_12	Creb3_p2	Creb3	TGTCCGCGAGACCCAAGGTA	0.614289	chr4	43562999	43563020	+
Crebrf_p1_1	Crebrf_p1	Crebrf	AGCCTCAGGTGAATGCCGAG	0.696436	chr17	26715768	26715789	+
Crebrf_p1_2	Crebrf_p1	Crebrf	GCCGACGGTTATATAAAGGG	0.676811	chr17	26715936	26715957	+
Crebrf_p1_3	Crebrf_p1	Crebrf	AGTGTTCAGAAGGCTCCGGA	0.660409	chr17	26716122	26716143	+
Crebrf_p1_4	Crebrf_p1	Crebrf	GCACCCGCGCCTCTCACCCG	0.654804	chr17	26715823	26715844	-
Crebrf_p1_5	Crebrf_p1	Crebrf	GTTCAGAAGGCTCCGGACGG	0.637538	chr17	26716125	26716146	+
Crebrf_p1_6	Crebrf_p1	Crebrf	GACATAAACAAAACAAACCG	0.632131	chr17	26715684	26715705	+
Crebrf_p1_7	Crebrf_p1	Crebrf	TGAATGCCGAGCGGTCGCAC	0.627369	chr17	26715777	26715798	+
Crebrf_p1_8	Crebrf_p1	Crebrf	GATGCAGCGGCAGAGAACCG	0.624248	chr17	26715807	26715828	+
Crebrf_p1_9	Crebrf_p1	Crebrf	CATTCACCTGAGGCTGAAGG	0.615933	chr17	26715759	26715780	-
Crebrf_p1_10	Crebrf_p1	Crebrf	TATATAACCGTCGGCCGCGG	0.613282	chr17	26715927	26715948	-
Crebrf_p1_11	Crebrf_p1	Crebrf	TTTCCGGGAACCCGTCAGGA	0.612865	chr17	26715662	26715683	+
Crebrf_p1_12	Crebrf_p1	Crebrf	CAAAGGGCACGGCCCTAACG	0.612598	chr17	26715976	26715997	-
Crebzf_p1_1	Crebzf_p1	Crebzf	CCTCGGGGTCTCCGCCCCCG	0.696005	chr7	90443130	90443151	-
Crebzf_p1_2	Crebzf_p1	Crebzf	CTGTGCCTCATGGGGCTGAG	0.659018	chr7	90443003	90443024	-
Crebzf_p1_3	Crebzf_p1	Crebzf	CGTCCCCGTGAGGTTGCTCG	0.653396	chr7	90443167	90443188	-
Crebzf_p1_4	Crebzf_p1	Crebzf	AAGGCAGTGGAAGCGCGAAG	0.650384	chr7	90442844	90442865	-
Crebzf_p1_5	Crebzf_p1	Crebzf	GTCAGGCGATCCGGGCCTCG	0.642623	chr7	90443145	90443166	-
Crebzf_p1_6	Crebzf_p1	Crebzf	GGCGCGGGGCAAGGTCCGAG	0.642458	chr7	90442906	90442927	-
Crebzf_p1_7	Crebzf_p1	Crebzf	TGACCGCGAGCAACCTCACG	0.636301	chr7	90443165	90443186	+
Crebzf_p1_8	Crebzf_p1	Crebzf	GCCCGCCGCTCAGCCCCATG	0.619625	chr7	90442999	90443020	+
Crebzf_p1_9	Crebzf_p1	Crebzf	CGGCCGCGCCACCCAGACAG	0.612545	chr7	90442802	90442823	-
Crebzf_p1_10	Crebzf_p1	Crebzf	GCGGCTCCCGGCTGTCGCGG	0.603639	chr7	90443068	90443089	-
Crebzf_p1_11	Crebzf_p1	Crebzf	CGGCCAGGCCGCTGTCTGGG	0.600979	chr7	90442795	90442816	+
Crebzf_p1_12	Crebzf_p1	Crebzf	AAGGTCCGAGTGGCCTCCGG	0.600697	chr7	90442896	90442917	-
Crebzf_p2_1	Crebzf_p2	Crebzf	TCCCACTAAGGTGTTTGACA	0.678503	chr7	90444143	90444164	-
Crebzf_p2_2	Crebzf_p2	Crebzf	GGAGGAGAAAGGGGTAAACG	0.677616	chr7	90444114	90444135	-
Crebzf_p2_3	Crebzf_p2	Crebzf	GGGAGGAGTGTGTCTCCATG	0.673964	chr7	90443999	90444020	+
Crebzf_p2_4	Crebzf_p2	Crebzf	GCCGCGTCGTCCTCTTCCCG	0.672056	chr7	90443975	90443996	-
Crebzf_p2_5	Crebzf_p2	Crebzf	GCCGCGGGAAGAGGACGACG	0.668209	chr7	90443975	90443996	+
Crebzf_p2_6	Crebzf_p2	Crebzf	CGCCTGCTGAGCCGACTGAG	0.65903	chr7	90443862	90443883	+
Crebzf_p2_7	Crebzf_p2	Crebzf	AGAAGAAGGAGTACGTGATG	0.656498	chr7	90443698	90443719	+
Crebzf_p2_8	Crebzf_p2	Crebzf	GGACAAGGATAAGGTGTCGG	0.6474	chr7	90444020	90444041	+
Crebzf_p2_9	Crebzf_p2	Crebzf	GGTGTCGGTGGAGTTCTGCT	0.629348	chr7	90444032	90444053	+
Crebzf_p2_10	Crebzf_p2	Crebzf	CGTTGGCCAGGACGGCCCGT	0.609543	chr7	90443824	90443845	-
Crebzf_p2_11	Crebzf_p2	Crebzf	CCACCGGCAGGGCGTAGTCG	0.606015	chr7	90443935	90443956	-
Crebzf_p2_12	Crebzf_p2	Crebzf	ACGACTACGCCCTGCCGGTG	0.605442	chr7	90443938	90443959	+
Crebzf_p3_1	Crebzf_p3	Crebzf	CCAAGGCCATGTCCACACTG	0.779815	chr7	90444643	90444664	-
Crebzf_p3_2	Crebzf_p3	Crebzf	GCACAAGTCTGTTTCCAGGG	0.718296	chr7	90444531	90444552	-
Crebzf_p3_3	Crebzf_p3	Crebzf	CTGCTCTGTAACCCCTACAA	0.715562	chr7	90444334	90444355	-
Crebzf_p3_4	Crebzf_p3	Crebzf	GACATGGCCTTGGATGACAT	0.705337	chr7	90444654	90444675	+
Crebzf_p3_5	Crebzf_p3	Crebzf	GTACACGCAACTCTGAACAA	0.689762	chr7	90444607	90444628	-
Crebzf_p3_6	Crebzf_p3	Crebzf	ACACTGGGGACAGAAGAGCT	0.681342	chr7	90444629	90444650	-
Crebzf_p3_7	Crebzf_p3	Crebzf	TGGATCCTTACCAGGTTGTG	0.642289	chr7	90444366	90444387	-
Crebzf_p3_8	Crebzf_p3	Crebzf	GTTGGAACCGATGTCATCCA	0.624096	chr7	90444660	90444681	-
Crebzf_p3_9	Crebzf_p3	Crebzf	CTTCCCGTAACGCTCATGCT	0.62271	chr7	90444393	90444414	+
Crebzf_p3_10	Crebzf_p3	Crebzf	TAGCTCTTCTGTCCCCAGTG	0.621607	chr7	90444632	90444653	+
Crebzf_p3_11	Crebzf_p3	Crebzf	ATCCTTACCAGGTTGTGAGG	0.615442	chr7	90444363	90444384	-
Crebzf_p3_12	Crebzf_p3	Crebzf	TACAACGGAGCCTGGCAGGA	0.615376	chr7	90444319	90444340	-
Crxos_p1_1	Crxos_p1	Crxos	TGTCTTTCCAGAAATCTCTG	0.72059	chr7	15882740	15882761	-
Crxos_p1_2	Crxos_p1	Crxos	TCACAACACAAACAAAAAGG	0.711305	chr7	15882874	15882895	-
Crxos_p1_3	Crxos_p1	Crxos	CAAAAAGGGGGATTGCCTGG	0.703604	chr7	15882862	15882883	-
Crxos_p1_4	Crxos_p1	Crxos	TGTGCTCATCACATCTGACA	0.674475	chr7	15883022	15883043	+
Crxos_p1_5	Crxos_p1	Crxos	GCAAGGCAGGAATTATAGCA	0.651151	chr7	15882680	15882701	-
Crxos_p1_6	Crxos_p1	Crxos	CAGAAATCTCTGAGGTCCTG	0.634897	chr7	15882732	15882753	-
Crxos_p1_7	Crxos_p1	Crxos	GGAGCTCCTATGGTGTCACT	0.611961	chr7	15882618	15882639	+
Crxos_p1_8	Crxos_p1	Crxos	TGTTTGTACCTATGTAGACC	0.607712	chr7	15882944	15882965	+
Crxos_p1_9	Crxos_p1	Crxos	AGACCTCCACAGATAGCCCC	0.604596	chr7	15882717	15882738	+
Crxos_p1_10	Crxos_p1	Crxos	ATGCTTCCCAGTGACACCAT	0.58028	chr7	15882623	15882644	-
Crxos_p1_11	Crxos_p1	Crxos	TTCCTGCCTTGCCCCACCCA	0.573768	chr7	15882692	15882713	+
Crxos_p1_12	Crxos_p1	Crxos	CTACCTGTCTCGTCAGAACT	0.555342	chr7	15882989	15883010	+
Crxos_p2_1	Crxos_p2	Crxos	CCAGACTTACTCAGGGAACG	0.68434	chr7	15896245	15896266	-
Crxos_p2_2	Crxos_p2	Crxos	GTTACATGAAGTCTGTCGGG	0.669749	chr7	15896283	15896304	+
Crxos_p2_3	Crxos_p2	Crxos	TTAGGGCCCAGACTTACTCA	0.667495	chr7	15896252	15896273	-
Crxos_p2_4	Crxos_p2	Crxos	GGAGTTGGGGGTCTATGTGG	0.658839	chr7	15896395	15896416	+
Crxos_p2_5	Crxos_p2	Crxos	AGAAAGTAAGGCCATGACAG	0.657322	chr7	15896374	15896395	+
Crxos_p2_6	Crxos_p2	Crxos	CAGGGTCCACAATTAAGGAA	0.64487	chr7	15896460	15896481	+
Crxos_p2_7	Crxos_p2	Crxos	TGAGGCTACTGTATTAGCAA	0.636159	chr7	15896554	15896575	+
Crxos_p2_8	Crxos_p2	Crxos	TGGACAGGATTGCTATGGTG	0.623177	chr7	15896303	15896324	+
Crxos_p2_9	Crxos_p2	Crxos	GGCCATGACAGTGGAGTTGG	0.622046	chr7	15896383	15896404	+
Crxos_p2_10	Crxos_p2	Crxos	CAAAAGGGAAATGCAAACCC	0.618729	chr7	15896325	15896346	-
Crxos_p2_11	Crxos_p2	Crxos	TCGGGTGGACAGGATTGCTA	0.616325	chr7	15896298	15896319	+
Crxos_p2_12	Crxos_p2	Crxos	CCGACAGACTTCATGTAACA	0.610014	chr7	15896278	15896299	-
Crxos_p3_1	Crxos_p3	Crxos	GATGAACAAATCTTGCCCAG	0.751955	chr7	15897866	15897887	+
Crxos_p3_2	Crxos_p3	Crxos	CCTCCTATGAGAAAACAGTG	0.733052	chr7	15897788	15897809	+
Crxos_p3_3	Crxos_p3	Crxos	TGAAATGCAGAATATCTACA	0.675208	chr7	15897646	15897667	-
Crxos_p3_4	Crxos_p3	Crxos	TCTCCACACTGAGAACCCAT	0.599284	chr7	15897597	15897618	+
Crxos_p3_5	Crxos_p3	Crxos	CTCCTATGAGAAAACAGTGT	0.588642	chr7	15897789	15897810	+
Crxos_p3_6	Crxos_p3	Crxos	GAGGCATATAAGGTTGGAGA	0.582978	chr7	15897562	15897583	-
Crxos_p3_7	Crxos_p3	Crxos	CCACACTGTTTTCTCATAGG	0.576605	chr7	15897787	15897808	-
Crxos_p3_8	Crxos_p3	Crxos	ACCCCAATGGGTTCTCAGTG	0.574344	chr7	15897599	15897620	-
Crxos_p3_9	Crxos_p3	Crxos	TTTGTGGTTGGAGGTCACAT	0.567673	chr7	15897734	15897755	+
Crxos_p3_10	Crxos_p3	Crxos	TCATCCCAGAATCAATGAGT	0.550669	chr7	15897847	15897868	-
Crxos_p3_11	Crxos_p3	Crxos	ACAGGGTAATCTCTGAGAAT	0.517468	chr7	15897629	15897650	-
Crxos_p3_12	Crxos_p3	Crxos	GACTTAGAGGCATATAAGGT	0.504775	chr7	15897568	15897589	-
Crxos_p4_1	Crxos_p4	Crxos	GAAAATGTTTAGAAGCTGAG	0.737988	chr7	15901756	15901777	+
Crxos_p4_2	Crxos_p4	Crxos	TGTGGGTGAAGACCTGAATG	0.71168	chr7	15902072	15902093	+
Crxos_p4_3	Crxos_p4	Crxos	GTTATAGCCGGTCAGCTAAG	0.698597	chr7	15902120	15902141	+
Crxos_p4_4	Crxos_p4	Crxos	GTGGCACTTTGACCTCAGCA	0.685658	chr7	15902091	15902112	+
Crxos_p4_5	Crxos_p4	Crxos	AATGTTTAGAAGCTGAGGGG	0.680581	chr7	15901759	15901780	+
Crxos_p4_6	Crxos_p4	Crxos	GCAAGGATCAGGGTTATAGC	0.612747	chr7	15902108	15902129	+
Crxos_p4_7	Crxos_p4	Crxos	TTAGATGAGGCCGGTCAGGT	0.607282	chr7	15902009	15902030	-
Crxos_p4_8	Crxos_p4	Crxos	GCCCAGCTCTGTTTTAGATG	0.590367	chr7	15902022	15902043	-
Crxos_p4_9	Crxos_p4	Crxos	GGAAAATGTTTAGAAGCTGA	0.58348	chr7	15901755	15901776	+
Crxos_p4_10	Crxos_p4	Crxos	AAGAACAGTCCATGATCTGC	0.566961	chr7	15901978	15901999	+
Crxos_p4_11	Crxos_p4	Crxos	AGTGGGCAGCAGCCTCGTGA	0.559784	chr7	15901686	15901707	+
Crxos_p4_12	Crxos_p4	Crxos	TGGGTTAAAGACAGAAATGT	0.549761	chr7	15902055	15902076	+
Csde1_p1_1	Csde1_p1	Csde1	CTACCCCCACTTTAACACTG	0.742185	chr3	103020680	103020701	-
Csde1_p1_2	Csde1_p1	Csde1	AGGAGACTCAGGTTAACGGG	0.676949	chr3	103020729	103020750	+
Csde1_p1_3	Csde1_p1	Csde1	GTGCCCACTCTGACACTCAG	0.674355	chr3	103020753	103020774	-
Csde1_p1_4	Csde1_p1	Csde1	GCTTGCGTGTGGCTAAACGC	0.670956	chr3	103020473	103020494	+
Csde1_p1_5	Csde1_p1	Csde1	AGCAGCACGGCCCGGTACGT	0.670061	chr3	103020610	103020631	-
Csde1_p1_6	Csde1_p1	Csde1	GGAGACTCAGGTTAACGGGA	0.668884	chr3	103020730	103020751	+
Csde1_p1_7	Csde1_p1	Csde1	ACGACCTCAGTGTTAAAGTG	0.667147	chr3	103020677	103020698	+
Csde1_p1_8	Csde1_p1	Csde1	GGACCTCTGAGTGTCAGAGT	0.662323	chr3	103020751	103020772	+
Csde1_p1_9	Csde1_p1	Csde1	CGACCTCAGTGTTAAAGTGG	0.660696	chr3	103020678	103020699	+
Csde1_p1_10	Csde1_p1	Csde1	AGCCAGGTTAAAGACAGCTG	0.652543	chr3	103020709	103020730	+
Csde1_p1_11	Csde1_p1	Csde1	ACTCCTAGAATTCCGGATGG	0.642953	chr3	103020775	103020796	+
Csde1_p1_12	Csde1_p1	Csde1	GGCACTCCTAGAATTCCGGA	0.641991	chr3	103020772	103020793	+
Csrnp1_p1_1	Csrnp1_p1	Csrnp1	TGAGGGTGAAACGTTCCAGG	0.740418	chr9	119984601	119984622	-
Csrnp1_p1_2	Csrnp1_p1	Csrnp1	CGGACCCTGGCTACTTACAG	0.674692	chr9	119984389	119984410	+
Csrnp1_p1_3	Csrnp1_p1	Csrnp1	GGATCTGGGAAAAAGAGGTG	0.672306	chr9	119984164	119984185	-
Csrnp1_p1_4	Csrnp1_p1	Csrnp1	CTCCCGCCAAGACCTTCCTT	0.632406	chr9	119984428	119984449	+
Csrnp1_p1_5	Csrnp1_p1	Csrnp1	CAATCCGCTGTAAGTAGCCA	0.627914	chr9	119984392	119984413	-
Csrnp1_p1_6	Csrnp1_p1	Csrnp1	GTCCTCGTCAGCCCACGGCA	0.621607	chr9	119984530	119984551	+
Csrnp1_p1_7	Csrnp1_p1	Csrnp1	GTTGGCTGCGAGCCTAAGGA	0.617524	chr9	119984439	119984460	-
Csrnp1_p1_8	Csrnp1_p1	Csrnp1	TTCTTCTGCCTAGTAGTACA	0.61159	chr9	119984463	119984484	-
Csrnp1_p1_9	Csrnp1_p1	Csrnp1	CCCTCAGGTGAGCAGAGTGA	0.609207	chr9	119984618	119984639	-
Csrnp1_p1_10	Csrnp1_p1	Csrnp1	TCCCTCAGGTGAGCAGAGTG	0.606499	chr9	119984619	119984640	-
Csrnp1_p1_11	Csrnp1_p1	Csrnp1	CTCAGACTGGAGACCAGCCA	0.598711	chr9	119984201	119984222	+
Csrnp1_p1_12	Csrnp1_p1	Csrnp1	AGTCTGAGCTAACTTTCTGC	0.596858	chr9	119984185	119984206	-
Csrnp1_p2_1	Csrnp1_p2	Csrnp1	GACCACCCGCGGGCACACGT	0.69838	chr9	119982990	119983011	-
Csrnp1_p2_2	Csrnp1_p2	Csrnp1	CAAGCGCAAAGGAGAAAAGG	0.669161	chr9	119982640	119982661	+
Csrnp1_p2_3	Csrnp1_p2	Csrnp1	AAAAGCCTACACCACAGCAA	0.659356	chr9	119982870	119982891	-
Csrnp1_p2_4	Csrnp1_p2	Csrnp1	TCGGTCCAGAGATGTTGGGT	0.654056	chr9	119982755	119982776	+
Csrnp1_p2_5	Csrnp1_p2	Csrnp1	AACCCGAGTGACTAAGTGTG	0.64225	chr9	119982848	119982869	+
Csrnp1_p2_6	Csrnp1_p2	Csrnp1	ATTGACTTACTCTCTGCAGA	0.636544	chr9	119982724	119982745	+
Csrnp1_p2_7	Csrnp1_p2	Csrnp1	CCTCAGTTTCCCCTTCCCGG	0.633599	chr9	119982917	119982938	-
Csrnp1_p2_8	Csrnp1_p2	Csrnp1	GCGCAAAGGAGAAAAGGGGG	0.63222	chr9	119982643	119982664	+
Csrnp1_p2_9	Csrnp1_p2	Csrnp1	AACTGACAGGACAAGCGCAA	0.630884	chr9	119982629	119982650	+
Csrnp1_p2_10	Csrnp1_p2	Csrnp1	CCTCCGGGAAGGGGAAACTG	0.630797	chr9	119982918	119982939	+
Csrnp1_p2_11	Csrnp1_p2	Csrnp1	GGTGTGACCCGTAGGACACA	0.629627	chr9	119982594	119982615	+
Csrnp1_p2_12	Csrnp1_p2	Csrnp1	ACATCTGGGAGTGACTGTAT	0.625023	chr9	119982824	119982845	+
Csrnp1_p3_1	Csrnp1_p3	Csrnp1	CATCTGGGGTAACCACAACG	0.779079	chr9	119983381	119983402	+
Csrnp1_p3_2	Csrnp1_p3	Csrnp1	GTCAAAAGGAAACTCACCCG	0.665904	chr9	119983306	119983327	+
Csrnp1_p3_3	Csrnp1_p3	Csrnp1	GCCACGGTTCCTGAACGCGG	0.665169	chr9	119983590	119983611	-
Csrnp1_p3_4	Csrnp1_p3	Csrnp1	AGATCTCCAGTCGGGCTCGG	0.665101	chr9	119983468	119983489	+
Csrnp1_p3_5	Csrnp1_p3	Csrnp1	GCTAGCTTAGGTGAGTGCCA	0.657081	chr9	119983606	119983627	-
Csrnp1_p3_6	Csrnp1_p3	Csrnp1	CCCGCCGCGTTCAGGAACCG	0.653337	chr9	119983590	119983611	+
Csrnp1_p3_7	Csrnp1_p3	Csrnp1	CTGTGTGCGCTGCGACCCTG	0.650427	chr9	119983667	119983688	-
Csrnp1_p3_8	Csrnp1_p3	Csrnp1	TCAAAAGGAAACTCACCCGC	0.642946	chr9	119983307	119983328	+
Csrnp1_p3_9	Csrnp1_p3	Csrnp1	GGACCCAAGGGAGATCAGCG	0.628521	chr9	119983515	119983536	+
Csrnp1_p3_10	Csrnp1_p3	Csrnp1	AGTGCCACGGTTCCTGAACG	0.619531	chr9	119983593	119983614	-
Csrnp1_p3_11	Csrnp1_p3	Csrnp1	AGTGAGAGCCCACGGCTGCG	0.618444	chr9	119983435	119983456	-
Csrnp1_p3_12	Csrnp1_p3	Csrnp1	GATCCCGGCGTCCCCTCCGG	0.606449	chr9	119983494	119983515	+
Csrnp2_p1_1	Csrnp2_p1	Csrnp2	CCACCCTGGAACATTCGCGG	0.732205	chr15	100495408	100495429	+
Csrnp2_p1_2	Csrnp2_p1	Csrnp2	TGTGCAAGGAGGGGAGACCG	0.660472	chr15	100495098	100495119	+
Csrnp2_p1_3	Csrnp2_p1	Csrnp2	CCGCCGCGAATGTTCCAGGG	0.636023	chr15	100495407	100495428	-
Csrnp2_p1_4	Csrnp2_p1	Csrnp2	CACGGGCTGAGTAGGCAGCG	0.635817	chr15	100495076	100495097	-
Csrnp2_p1_5	Csrnp2_p1	Csrnp2	GTTCTGGTCTTCGCTGCCCG	0.633066	chr15	100495217	100495238	-
Csrnp2_p1_6	Csrnp2_p1	Csrnp2	TGCCCTACAGGCGCTCTCCG	0.627901	chr15	100495431	100495452	-
Csrnp2_p1_7	Csrnp2_p1	Csrnp2	GTTGCCCGCCTTGAAGCGGG	0.617649	chr15	100495455	100495476	+
Csrnp2_p1_8	Csrnp2_p1	Csrnp2	TGGGAAATGGAGTCTACACT	0.615967	chr15	100495330	100495351	+
Csrnp2_p1_9	Csrnp2_p1	Csrnp2	GGAGACCGTGACGGGAGAAG	0.606843	chr15	100495048	100495069	-
Csrnp2_p1_10	Csrnp2_p1	Csrnp2	TACTCAGCCCGTGTGCAAGG	0.594338	chr15	100495087	100495108	+
Csrnp2_p1_11	Csrnp2_p1	Csrnp2	CTACACTTGGCCCACACCCA	0.591437	chr15	100495343	100495364	+
Csrnp2_p1_12	Csrnp2_p1	Csrnp2	GGTCTCCCCTCCTTGCACAC	0.587747	chr15	100495093	100495114	-
Ctcf_p1_1	Ctcf_p1	Ctcf	GGGAGACAAACACCCCCCGG	0.73369	chr8	105636827	105636848	-
Ctcf_p1_2	Ctcf_p1	Ctcf	CCCATCGTGACACCTAGAGG	0.70014	chr8	105636756	105636777	-
Ctcf_p1_3	Ctcf_p1	Ctcf	TGGAGCGATTAAACCGTGCG	0.685493	chr8	105636570	105636591	+
Ctcf_p1_4	Ctcf_p1	Ctcf	CTACCGTCCCTGCTGCGGCG	0.678756	chr8	105636852	105636873	+
Ctcf_p1_5	Ctcf_p1	Ctcf	CCAACATGGTAGGCCTCTGG	0.656888	chr8	105636958	105636979	+
Ctcf_p1_6	Ctcf_p1	Ctcf	GGCCCCATCGTGACACCTAG	0.648696	chr8	105636759	105636780	-
Ctcf_p1_7	Ctcf_p1	Ctcf	CAGAGGCCTACCATGTTGGG	0.633746	chr8	105636953	105636974	-
Ctcf_p1_8	Ctcf_p1	Ctcf	TTCCCTCCTCCCAACATGGT	0.63288	chr8	105636948	105636969	+
Ctcf_p1_9	Ctcf_p1	Ctcf	AAGCTTCCCTCCTCCCAACA	0.624677	chr8	105636944	105636965	+
Ctcf_p1_10	Ctcf_p1	Ctcf	CCTTCGCGCCACACCCCCCG	0.616279	chr8	105636699	105636720	-
Ctcf_p1_11	Ctcf_p1	Ctcf	CGCCTCTAGGTGTCACGATG	0.609628	chr8	105636758	105636779	+
Ctcf_p1_12	Ctcf_p1	Ctcf	CGGGCCAAAAGCCGGCCTCG	0.60191	chr8	105637037	105637058	-
Dcp1a_p1_1	Dcp1a_p1	Dcp1a	GCGGAATTGAAAGAATGTAG	0.742514	chr14	30479993	30480014	+
Dcp1a_p1_2	Dcp1a_p1	Dcp1a	CCAATCCTCAGCTGTCTGCG	0.684716	chr14	30479875	30479896	-
Dcp1a_p1_3	Dcp1a_p1	Dcp1a	CGGAGCCAAAGAGGTGACCG	0.68102	chr14	30479967	30479988	+
Dcp1a_p1_4	Dcp1a_p1	Dcp1a	CTGCCCCAAAGCCAACCAGT	0.669516	chr14	30479796	30479817	+
Dcp1a_p1_5	Dcp1a_p1	Dcp1a	AATTGAAAGAATGTAGCGGA	0.66657	chr14	30479997	30480018	+
Dcp1a_p1_6	Dcp1a_p1	Dcp1a	TCTGCCCCAAAGCCAACCAG	0.6487	chr14	30479795	30479816	+
Dcp1a_p1_7	Dcp1a_p1	Dcp1a	ACAGGGCGACCTGGCCCGTG	0.646641	chr14	30479765	30479786	-
Dcp1a_p1_8	Dcp1a_p1	Dcp1a	AGGGACCGCGCAGACAGCTG	0.627206	chr14	30479871	30479892	+
Dcp1a_p1_9	Dcp1a_p1	Dcp1a	CGCAGACAGCTGAGGATTGG	0.618621	chr14	30479879	30479900	+
Dcp1a_p1_10	Dcp1a_p1	Dcp1a	AAAGAGGTGACCGGGGCACG	0.60728	chr14	30479974	30479995	+
Dcp1a_p1_11	Dcp1a_p1	Dcp1a	TGCGCGGTCCCTTTAAGAGG	0.598554	chr14	30479859	30479880	-
Dcp1a_p1_12	Dcp1a_p1	Dcp1a	TGGAGGGCTGACTGAGCTGG	0.592359	chr14	30479588	30479609	+
Ddit3_p1_1	Ddit3_p1	Ddit3	CTACAGAGACAAGTTCCCGA	0.705158	chr10	127291141	127291162	-
Ddit3_p1_2	Ddit3_p1	Ddit3	AAGATAACTGACCTCAAGAG	0.678778	chr10	127290783	127290804	-
Ddit3_p1_3	Ddit3_p1	Ddit3	CCCAGTCTACAAGCTTACAG	0.677609	chr10	127290994	127291015	-
Ddit3_p1_4	Ddit3_p1	Ddit3	TCATGTTGAAGATGAGCGGG	0.674889	chr10	127290828	127290849	+
Ddit3_p1_5	Ddit3_p1	Ddit3	TGGGGACCAACTCGAGACAA	0.662555	chr10	127291096	127291117	-
Ddit3_p1_6	Ddit3_p1	Ddit3	GCCAGAGTCCCCGACTTTGG	0.629613	chr10	127291226	127291247	-
Ddit3_p1_7	Ddit3_p1	Ddit3	AGGACACACCCCCAAAGTCG	0.629554	chr10	127291219	127291240	+
Ddit3_p1_8	Ddit3_p1	Ddit3	GTTGGAGACAACTGTTCTGG	0.625502	chr10	127290955	127290976	+
Ddit3_p1_9	Ddit3_p1	Ddit3	AGAATAACAGCCGGAACCTG	0.625236	chr10	127290864	127290885	+
Ddit3_p1_10	Ddit3_p1	Ddit3	TGGCCAGGATGGGAAGGTAA	0.621524	chr10	127290913	127290934	-
Ddit3_p1_11	Ddit3_p1	Ddit3	GGGAATCCCTGATTCAGGAA	0.619586	chr10	127291031	127291052	+
Ddit3_p1_12	Ddit3_p1	Ddit3	CAATCGCCCAATGCAAGAGA	0.61895	chr10	127291063	127291084	-
Dmrt1_p1_1	Dmrt1_p1	Dmrt1	CTGGAAGCAAGAAGTCCCCG	0.750483	chr19	25506042	25506063	+
Dmrt1_p1_2	Dmrt1_p1	Dmrt1	TTAGACTACAGGTCCAGCTG	0.685517	chr19	25505764	25505785	+
Dmrt1_p1_3	Dmrt1_p1	Dmrt1	AGCGTGAGGAACCTCCGTCG	0.681993	chr19	25505888	25505909	-
Dmrt1_p1_4	Dmrt1_p1	Dmrt1	CAAGCCCTCTACCCCGACGG	0.657276	chr19	25505878	25505899	+
Dmrt1_p1_5	Dmrt1_p1	Dmrt1	TAGTCTAAATGAAGAGCTCG	0.653264	chr19	25505748	25505769	-
Dmrt1_p1_6	Dmrt1_p1	Dmrt1	CGGCAAGCCCTCTACCCCGA	0.638575	chr19	25505875	25505896	+
Dmrt1_p1_7	Dmrt1_p1	Dmrt1	AGCGCATTTGGGCAGCCTCG	0.622515	chr19	25506056	25506077	-
Dmrt1_p1_8	Dmrt1_p1	Dmrt1	GGAGGTTCCTCACGCTCCCG	0.618909	chr19	25505896	25505917	+
Dmrt1_p1_9	Dmrt1_p1	Dmrt1	TAACCTCCGGCTTTGCCCTG	0.617786	chr19	25505923	25505944	-
Dmrt1_p1_10	Dmrt1_p1	Dmrt1	AGGTTACAGCAAAGCTGCCG	0.610632	chr19	25505941	25505962	+
Dmrt1_p1_11	Dmrt1_p1	Dmrt1	TGCGCTCGCTGCAGGAACCA	0.606775	chr19	25506074	25506095	+
Dmrt1_p1_12	Dmrt1_p1	Dmrt1	ATACTTTTCAGAACCTTCCG	0.602459	chr19	25505644	25505665	-
Dmtf1_p1_1	Dmtf1_p1	Dmtf1	GAACTCCCGAGCGATCCCTG	0.721255	chr5	9161385	9161406	-
Dmtf1_p1_2	Dmtf1_p1	Dmtf1	CGACTCGGGCCCACCCCCAG	0.689747	chr5	9161299	9161320	+
Dmtf1_p1_3	Dmtf1_p1	Dmtf1	CCACCGGAAACGGAGCCGCG	0.670565	chr5	9161734	9161755	+
Dmtf1_p1_4	Dmtf1_p1	Dmtf1	GCACTTTGGAAGAACCAGGA	0.644371	chr5	9161633	9161654	+
Dmtf1_p1_5	Dmtf1_p1	Dmtf1	TCCAAAAAATACCAGGATGG	0.64206	chr5	9161660	9161681	+
Dmtf1_p1_6	Dmtf1_p1	Dmtf1	GGGGTGGGCCCGAGTCGCGG	0.641756	chr5	9161292	9161313	-
Dmtf1_p1_7	Dmtf1_p1	Dmtf1	GCTGCAGCCACTCTCTCCCG	0.636958	chr5	9161688	9161709	-
Dmtf1_p1_8	Dmtf1_p1	Dmtf1	AATGGCGCCGGGACCCCTGG	0.610398	chr5	9161311	9161332	-
Dmtf1_p1_9	Dmtf1_p1	Dmtf1	CCTCGCGGCTCCGTTTCCGG	0.60775	chr5	9161733	9161754	-
Dmtf1_p1_10	Dmtf1_p1	Dmtf1	AAATGGCGCCGGGACCCCTG	0.606232	chr5	9161312	9161333	-
Dmtf1_p1_11	Dmtf1_p1	Dmtf1	TGGAGGCTCCAAAAAATACC	0.604509	chr5	9161653	9161674	+
Dmtf1_p1_12	Dmtf1_p1	Dmtf1	TCGGGAGTTCCAGCCGCCAG	0.5953	chr5	9161399	9161420	+
Dnajc2_p1_1	Dnajc2_p1	Dnajc2	TGGCTCGGTAGCCTTGACCC	0.720364	chr5	21784895	21784916	-
Dnajc2_p1_2	Dnajc2_p1	Dnajc2	AGTCCCGGAGCAGATTGCCG	0.697207	chr5	21784879	21784900	+
Dnajc2_p1_3	Dnajc2_p1	Dnajc2	CGTACCGGAGGTCAGAGCGT	0.690704	chr5	21784985	21785006	+
Dnajc2_p1_4	Dnajc2_p1	Dnajc2	ACAGGTAGTGCGGACGCGGA	0.628741	chr5	21785105	21785126	-
Dnajc2_p1_5	Dnajc2_p1	Dnajc2	AATTACAGCACTGAGCAGCA	0.62689	chr5	21784838	21784859	+
Dnajc2_p1_6	Dnajc2_p1	Dnajc2	ATTACAGCACTGAGCAGCAG	0.622854	chr5	21784839	21784860	+
Dnajc2_p1_7	Dnajc2_p1	Dnajc2	ACGTACCGGAGGTCAGAGCG	0.61155	chr5	21784984	21785005	+
Dnajc2_p1_8	Dnajc2_p1	Dnajc2	CACCAGGATGAAGGAACCAC	0.610784	chr5	21784763	21784784	+
Dnajc2_p1_9	Dnajc2_p1	Dnajc2	GTCTCCATGCGCCGGCTCCG	0.609979	chr5	21785156	21785177	-
Dnajc2_p1_10	Dnajc2_p1	Dnajc2	GTGGTTCCTTCATCCTGGTG	0.608098	chr5	21784759	21784780	-
Dnajc2_p1_11	Dnajc2_p1	Dnajc2	GAAGGAACCACAGGTGCACA	0.605959	chr5	21784772	21784793	+
Dnajc2_p1_12	Dnajc2_p1	Dnajc2	CCCTCCTTTCCGAGAAACCG	0.6014	chr5	21784807	21784828	+
Dnmt1_p1_1	Dnmt1_p1	Dnmt1	ATATTGGGGGTATCTCCGGG	0.776591	chr9	20952635	20952656	-
Dnmt1_p1_2	Dnmt1_p1	Dnmt1	CACACAGGGCAAGAGAGTGG	0.70254	chr9	20952893	20952914	+
Dnmt1_p1_3	Dnmt1_p1	Dnmt1	GATGCCGAGGCATATATTGG	0.645341	chr9	20952648	20952669	-
Dnmt1_p1_4	Dnmt1_p1	Dnmt1	GAAGCAGCATGTACCACACA	0.645038	chr9	20952879	20952900	+
Dnmt1_p1_5	Dnmt1_p1	Dnmt1	GGAAGCAGCATGTACCACAC	0.640212	chr9	20952878	20952899	+
Dnmt1_p1_6	Dnmt1_p1	Dnmt1	AAGACCATGCTATGCCCGAA	0.63378	chr9	20952916	20952937	+
Dnmt1_p1_7	Dnmt1_p1	Dnmt1	TCCCGGACCATGTCCGCAGG	0.622243	chr9	20952707	20952728	-
Dnmt1_p1_8	Dnmt1_p1	Dnmt1	CAGGCGGTAGGTGCCACGCA	0.615151	chr9	20952691	20952712	-
Dnmt1_p1_9	Dnmt1_p1	Dnmt1	CGATGCCGAGGCATATATTG	0.614997	chr9	20952649	20952670	-
Dnmt1_p1_10	Dnmt1_p1	Dnmt1	CAATGGGCTTGCCAGCACCC	0.612927	chr9	20952505	20952526	+
Dnmt1_p1_11	Dnmt1_p1	Dnmt1	AGTGCGCATGCGCGCAACGG	0.608261	chr9	20952939	20952960	+
Dnmt1_p1_12	Dnmt1_p1	Dnmt1	GTTGGCGCCAAAATGGGTGG	0.604898	chr9	20952527	20952548	-
E2f1_p1_1	E2f1_p1	E2f1	GGAGATGATGACGATCTGCG	0.738348	chr2	154569631	154569652	+
E2f1_p1_2	E2f1_p1	E2f1	GCGGGATCGAGCCCTCGCCG	0.672434	chr2	154569801	154569822	-
E2f1_p1_3	E2f1_p1	E2f1	GCAGCACGTCAGAATCGCGA	0.654652	chr2	154569558	154569579	+
E2f1_p1_4	E2f1_p1	E2f1	AGCAGCACGTCAGAATCGCG	0.634778	chr2	154569557	154569578	+
E2f1_p1_5	E2f1_p1	E2f1	TTTGGCGCGTAAAAGTGGCC	0.61679	chr2	154569853	154569874	-
E2f1_p1_6	E2f1_p1	E2f1	CATGGCGCTCACGGCCCGCG	0.616116	chr2	154569733	154569754	+
E2f1_p1_7	E2f1_p1	E2f1	TCAGAATCGCGAGGGCCAGT	0.59866	chr2	154569566	154569587	+
E2f1_p1_8	E2f1_p1	E2f1	CTAGGGTCCGTACCGGCGGG	0.56813	chr2	154569477	154569498	+
E2f1_p1_9	E2f1_p1	E2f1	GGCGCCGACATCGGGCGCGG	0.562727	chr2	154569610	154569631	+
E2f1_p1_10	E2f1_p1	E2f1	GAATCGCGAGGGCCAGTGGG	0.558088	chr2	154569569	154569590	+
E2f1_p1_11	E2f1_p1	E2f1	GCGAGGGCCAGTGGGCGGCG	0.539907	chr2	154569574	154569595	+
E2f1_p1_12	E2f1_p1	E2f1	CCGGTACGGACCCTAGGCGC	0.537788	chr2	154569469	154569490	-
E2f2_p1_1	E2f2_p1	E2f2	AGAGCACACGAGTGTCCGCG	0.738298	chr4	136172461	136172482	+
E2f2_p1_2	E2f2_p1	E2f2	TGTGCCACGCGATCTCCGAG	0.717549	chr4	136172584	136172605	+
E2f2_p1_3	E2f2_p1	E2f2	CCGAAGGCCACAGCTCGGTG	0.697445	chr4	136172849	136172870	-
E2f2_p1_4	E2f2_p1	E2f2	CGGAATGCCCACGGACCCCG	0.691836	chr4	136172475	136172496	-
E2f2_p1_5	E2f2_p1	E2f2	GGTGAACGCAGAGCTCAGCA	0.687955	chr4	136172414	136172435	+
E2f2_p1_6	E2f2_p1	E2f2	TCCGGACGCCCAGATATTCG	0.67297	chr4	136172524	136172545	+
E2f2_p1_7	E2f2_p1	E2f2	CCGAGCTCGGCAGCGCTGGG	0.645416	chr4	136172613	136172634	+
E2f2_p1_8	E2f2_p1	E2f2	GCTCTTTGTAGGTTGCGCCG	0.632014	chr4	136172812	136172833	-
E2f2_p1_9	E2f2_p1	E2f2	CAGACCCGAAGGCCACAGCT	0.627104	chr4	136172854	136172875	-
E2f2_p1_10	E2f2_p1	E2f2	ACCCGAAGGCCACAGCTCGG	0.607537	chr4	136172851	136172872	-
E2f2_p1_11	E2f2_p1	E2f2	CGAGTGGCGATCTCCGAGCT	0.607514	chr4	136172600	136172621	+
E2f2_p1_12	E2f2_p1	E2f2	AAAGCGTCCCGGAATGCCCA	0.599605	chr4	136172484	136172505	-
E2f3_p1_1	E2f3_p1	E2f3	AAACACTATACCCACCCCGG	0.772829	chr13	29983898	29983919	+
E2f3_p1_2	E2f3_p1	E2f3	TAAACACTATACCCACCCCG	0.760832	chr13	29983897	29983918	+
E2f3_p1_3	E2f3_p1	E2f3	CTCCGCTTCTAGGAGCCCCG	0.708868	chr13	29983932	29983953	-
E2f3_p1_4	E2f3_p1	E2f3	TAGTGACCTGGACCGCGCGG	0.680418	chr13	29984103	29984124	-
E2f3_p1_5	E2f3_p1	E2f3	GGTTAGTGACCTGGACCGCG	0.656884	chr13	29984106	29984127	-
E2f3_p1_6	E2f3_p1	E2f3	ACAGCAGCAGGTTAGTGACC	0.626897	chr13	29984115	29984136	-
E2f3_p1_7	E2f3_p1	E2f3	CCGGGGATCCCGGGTCCCCG	0.606816	chr13	29984069	29984090	+
E2f3_p1_8	E2f3_p1	E2f3	GGGCGGCCACTCCCGCCCCG	0.600801	chr13	29983918	29983939	+
E2f3_p1_9	E2f3_p1	E2f3	CGTAAACACTATACCCACCC	0.598201	chr13	29983895	29983916	+
E2f3_p1_10	E2f3_p1	E2f3	GCCGGCGAGCAGGAGGAAGT	0.596208	chr13	29984318	29984339	+
E2f3_p1_11	E2f3_p1	E2f3	GTAAACACTATACCCACCCC	0.595162	chr13	29983896	29983917	+
E2f3_p1_12	E2f3_p1	E2f3	CCTCCGGCTCGGGCCCCCCG	0.594967	chr13	29984052	29984073	+
E2f3_p2_1	E2f3_p2	E2f3	CTCGGGGCCTGATATCCGTG	0.777505	chr13	29985882	29985903	-
E2f3_p2_2	E2f3_p2	E2f3	CGCACGGATATCAGGCCCCG	0.701505	chr13	29985884	29985905	+
E2f3_p2_3	E2f3_p2	E2f3	CGATGCAACGGATTGCGAGG	0.682197	chr13	29985931	29985952	+
E2f3_p2_4	E2f3_p2	E2f3	CGGGGGCCAAAAATAATCGG	0.681697	chr13	29985838	29985859	+
E2f3_p2_5	E2f3_p2	E2f3	GACGCCTCCATCCCTCCTCG	0.669188	chr13	29985898	29985919	-
E2f3_p2_6	E2f3_p2	E2f3	ACGGATATCAGGCCCCGAGG	0.662534	chr13	29985887	29985908	+
E2f3_p2_7	E2f3_p2	E2f3	GAGGGTTCGGAAGCGCCGGG	0.654228	chr13	29985773	29985794	-
E2f3_p2_8	E2f3_p2	E2f3	CCGCACCGCACAGGCCCCGG	0.635796	chr13	29985821	29985842	+
E2f3_p2_9	E2f3_p2	E2f3	CACCAGGTACTGCTCCAGGG	0.626381	chr13	29985628	29985649	+
E2f3_p2_10	E2f3_p2	E2f3	GCAGTACCTGGTGACCGCCG	0.617637	chr13	29985617	29985638	-
E2f3_p2_11	E2f3_p2	E2f3	ATAATCGGGGGTCTGGAGAG	0.610794	chr13	29985850	29985871	+
E2f3_p2_12	E2f3_p2	E2f3	GGTCACCAGGTACTGCTCCA	0.609123	chr13	29985625	29985646	+
E2f4_p1_1	E2f4_p1	E2f4	ACCCTGATGAGAGAGGCGGG	0.725648	chr8	105297994	105298015	+
E2f4_p1_2	E2f4_p1	E2f4	GGCGGCCGGAGGACTCAGTG	0.717892	chr8	105297954	105297975	-
E2f4_p1_3	E2f4_p1	E2f4	TGCCGGCTTGGAGTCCCCGG	0.707938	chr8	105297771	105297792	-
E2f4_p1_4	E2f4_p1	E2f4	GTGCCGGCTTGGAGTCCCCG	0.694634	chr8	105297772	105297793	-
E2f4_p1_5	E2f4_p1	E2f4	CATCAGGGTGAGAAAGCACA	0.6573	chr8	105297979	105298000	-
E2f4_p1_6	E2f4_p1	E2f4	CCGGGACCCAGACAGAGCTG	0.639756	chr8	105298043	105298064	-
E2f4_p1_7	E2f4_p1	E2f4	TCTCACCCTGATGAGAGAGG	0.62569	chr8	105297990	105298011	+
E2f4_p1_8	E2f4_p1	E2f4	CTAGTCGCCAAGGGCCACGA	0.623432	chr8	105298079	105298100	-
E2f4_p1_9	E2f4_p1	E2f4	AGGGTGAGAAAGCACACGGA	0.620078	chr8	105297975	105297996	-
E2f4_p1_10	E2f4_p1	E2f4	GTGAGAAAGCACACGGATGG	0.61188	chr8	105297972	105297993	-
E2f4_p1_11	E2f4_p1	E2f4	AGCACACGGATGGCGGCCGG	0.603938	chr8	105297965	105297986	-
E2f4_p1_12	E2f4_p1	E2f4	CCTAGTCGCCAAGGGCCACG	0.596556	chr8	105298080	105298101	-
E2f5_p1_1	E2f5_p1	E2f5	CGGCGTCCTGGATCTCAAAG	0.729602	chr3	14579003	14579024	+
E2f5_p1_2	E2f5_p1	E2f5	CCACCGGCAGAGGAGGTGCG	0.659878	chr3	14578755	14578776	-
E2f5_p1_3	E2f5_p1	E2f5	AGCGCGCGGATTCACACGAG	0.657122	chr3	14578657	14578678	-
E2f5_p1_4	E2f5_p1	E2f5	CACCAGTCCCCGGAGCCGCG	0.641673	chr3	14578699	14578720	-
E2f5_p1_5	E2f5_p1	E2f5	CTCCTCGCCAGAGGACAGCA	0.631086	chr3	14578787	14578808	+
E2f5_p1_6	E2f5_p1	E2f5	CCGAGACTCCGGACCCGGAG	0.625697	chr3	14579087	14579108	+
E2f5_p1_7	E2f5_p1	E2f5	GGATCTCAAAGCGGTGAGCG	0.625106	chr3	14579012	14579033	+
E2f5_p1_8	E2f5_p1	E2f5	GCACGGCACCACAGAGCGCG	0.617749	chr3	14578671	14578692	-
E2f5_p1_9	E2f5_p1	E2f5	CTGGATCTCAAAGCGGTGAG	0.604494	chr3	14579010	14579031	+
E2f5_p1_10	E2f5_p1	E2f5	ATTTGGTGGTAAGCAAGCCC	0.603707	chr3	14578951	14578972	-
E2f5_p1_11	E2f5_p1	E2f5	CGCCGAGACTCCGGACCCGG	0.596477	chr3	14579085	14579106	+
E2f5_p1_12	E2f5_p1	E2f5	GCGGAGCGGCTCCTCGCCAG	0.590651	chr3	14578778	14578799	+
E2f6_p1_1	E2f6_p1	E2f6	GAGTTGCAGGGAGAGCCCCG	0.732687	chr12	16811400	16811421	-
E2f6_p1_2	E2f6_p1	E2f6	GGGACAGCATGAGTCAGCAG	0.706974	chr12	16811201	16811222	+
E2f6_p1_3	E2f6_p1	E2f6	TTGCCGAGACCCCATCAACG	0.704681	chr12	16811283	16811304	+
E2f6_p1_4	E2f6_p1	E2f6	TGAGTCAGCAGCGGACGGCG	0.67631	chr12	16811210	16811231	+
E2f6_p1_5	E2f6_p1	E2f6	GGAAAACCTACTGGTGAGCG	0.667141	chr12	16811304	16811325	+
E2f6_p1_6	E2f6_p1	E2f6	GTGGAAAACCTACTGGTGAG	0.665274	chr12	16811302	16811323	+
E2f6_p1_7	E2f6_p1	E2f6	CGATGAGCCCAGGCGCAGAG	0.650974	chr12	16811039	16811060	-
E2f6_p1_8	E2f6_p1	E2f6	AGGGAACCTGAGCGCCTCCG	0.641703	chr12	16810986	16811007	+
E2f6_p1_9	E2f6_p1	E2f6	GCTCCACCCACGAAGCGCCG	0.62889	chr12	16811076	16811097	-
E2f6_p1_10	E2f6_p1	E2f6	TCGCTGCGCGAGTGGGACCG	0.62836	chr12	16811060	16811081	+
E2f6_p1_11	E2f6_p1	E2f6	GTAGGTTTTCCACGTTGATG	0.620843	chr12	16811291	16811312	-
E2f6_p1_12	E2f6_p1	E2f6	CAGTGTCGCTTGCTGCCCCG	0.612372	chr12	16811386	16811407	+
E2f8_p1_1	E2f8_p1	E2f8	GTCGTGCGCTTAGAGCGCAG	0.733593	chr7	48880828	48880849	-
E2f8_p1_2	E2f8_p1	E2f8	TTTCAATACACGAAGTACTG	0.684904	chr7	48880901	48880922	+
E2f8_p1_3	E2f8_p1	E2f8	TGAAAGAAGCCTGAAAAAGG	0.679287	chr7	48880882	48880903	-
E2f8_p1_4	E2f8_p1	E2f8	CACGCACCGAGCCTGCATCG	0.6661	chr7	48880716	48880737	+
E2f8_p1_5	E2f8_p1	E2f8	AGCCATCTCGAACCTGAGAG	0.659714	chr7	48880623	48880644	-
E2f8_p1_6	E2f8_p1	E2f8	GTGACAGAAGGGTTTGATGG	0.647711	chr7	48880564	48880585	-
E2f8_p1_7	E2f8_p1	E2f8	AGAAGGAAGGACTTGTGAAG	0.630887	chr7	48880782	48880803	+
E2f8_p1_8	E2f8_p1	E2f8	GCCCGGATCAGTGCACAGGT	0.626536	chr7	48880656	48880677	-
E2f8_p1_9	E2f8_p1	E2f8	GGGCGAGGGAAGGATTCCCT	0.617449	chr7	48880921	48880942	+
E2f8_p1_10	E2f8_p1	E2f8	TACGGTGCGCTTTGGCATCG	0.613914	chr7	48880954	48880975	-
E2f8_p1_11	E2f8_p1	E2f8	GGGACCGGGAGCGCAGCGTA	0.612768	chr7	48880972	48880993	-
E2f8_p1_12	E2f8_p1	E2f8	AGCGCAGAGGCTGAATTGGA	0.596638	chr7	48880815	48880836	-
E2f8_p2_1	E2f8_p2	E2f8	CGATTGGCTAGAGGTCCCCA	0.652656	chr7	48881150	48881171	+
E2f8_p2_2	E2f8_p2	E2f8	TTCGATTTAAAAATTTGGCG	0.652028	chr7	48881192	48881213	+
E2f8_p2_3	E2f8_p2	E2f8	CGGACCGTCAGCTCTGAAGG	0.647288	chr7	48881416	48881437	-
E2f8_p2_4	E2f8_p2	E2f8	AAGGAGGATTGACAGGTGAG	0.640897	chr7	48881400	48881421	-
E2f8_p2_5	E2f8_p2	E2f8	GAGCGGGGAGCAGACTGCTG	0.637471	chr7	48881383	48881404	-
E2f8_p2_6	E2f8_p2	E2f8	GGAGGATTGACAGGTGAGCG	0.635114	chr7	48881398	48881419	-
E2f8_p2_7	E2f8_p2	E2f8	GGGAGCAGACTGCTGCGGCG	0.62858	chr7	48881378	48881399	-
E2f8_p2_8	E2f8_p2	E2f8	TCAGAGCTGACGGTCCGGGG	0.627056	chr7	48881423	48881444	+
E2f8_p2_9	E2f8_p2	E2f8	CCAAATTTTTAAATCGAAGG	0.61877	chr7	48881186	48881207	-
E2f8_p2_10	E2f8_p2	E2f8	TTGGCTAGAGGTCCCCAAGG	0.603279	chr7	48881153	48881174	+
E2f8_p2_11	E2f8_p2	E2f8	GAAGGCCTGCGATTGGCTAG	0.599338	chr7	48881141	48881162	+
E2f8_p2_12	E2f8_p2	E2f8	CCAATCAGTAAGCCCGGTGA	0.593742	chr7	48881123	48881144	+
E4f1_p1_1	E4f1_p1	E4f1	CGGACACGCAGCCCTCGGTG	0.692863	chr17	24455346	24455367	-
E4f1_p1_2	E4f1_p1	E4f1	GCTCCCAGCGCCCTTCAGCG	0.690978	chr17	24455138	24455159	-
E4f1_p1_3	E4f1_p1	E4f1	CGACCATGTCGTCATAACAA	0.679545	chr17	24455323	24455344	+
E4f1_p1_4	E4f1_p1	E4f1	AACGCGCCACAGGAAGATGG	0.672736	chr17	24455295	24455316	+
E4f1_p1_5	E4f1_p1	E4f1	TGGAGGGCGCGATGGCAGTG	0.658075	chr17	24455265	24455286	-
E4f1_p1_6	E4f1_p1	E4f1	GGCCCGTTGTTATGACGACA	0.656688	chr17	24455325	24455346	-
E4f1_p1_7	E4f1_p1	E4f1	CATAACAACGGGCCGCACCG	0.649385	chr17	24455335	24455356	+
E4f1_p1_8	E4f1_p1	E4f1	GTAAATCCGCCATCTTCCTG	0.645724	chr17	24455300	24455321	-
E4f1_p1_9	E4f1_p1	E4f1	TGTGGCGCGTTGCGACATGG	0.645444	chr17	24455282	24455303	-
E4f1_p1_10	E4f1_p1	E4f1	GAGCCTACCGAAGCCTGGTG	0.643535	chr17	24455107	24455128	-
E4f1_p1_11	E4f1_p1	E4f1	GCGGCGGCCTTGTCCTCCGG	0.642939	chr17	24455170	24455191	-
E4f1_p1_12	E4f1_p1	E4f1	TTGGCCAGATCGACCCCAAG	0.638684	chr17	24454923	24454944	+
E4f1_p2_1	E4f1_p2	E4f1	CAAGGGTAGAGCATACGCCG	0.7743	chr17	24470201	24470222	-
E4f1_p2_2	E4f1_p2	E4f1	AGGTTCCCAGTACCTCGAAG	0.685478	chr17	24469841	24469862	-
E4f1_p2_3	E4f1_p2	E4f1	TACGCCGCGGAAAAGCTGCG	0.661139	chr17	24470188	24470209	-
E4f1_p2_4	E4f1_p2	E4f1	TGATTGGCTACTTCTTCTAG	0.657692	chr17	24470039	24470060	-
E4f1_p2_5	E4f1_p2	E4f1	GGGAACCTTTGAAGAACCGA	0.65059	chr17	24469857	24469878	+
E4f1_p2_6	E4f1_p2	E4f1	CCTACAACTTCCTTTCCCAA	0.645103	chr17	24469893	24469914	-
E4f1_p2_7	E4f1_p2	E4f1	ACCTGGAGTCTCCGTCACCT	0.638026	chr17	24470089	24470110	+
E4f1_p2_8	E4f1_p2	E4f1	ACCAGTGATGGCAAAGCAGT	0.631776	chr17	24469813	24469834	-
E4f1_p2_9	E4f1_p2	E4f1	TGCGAAGACTGAAAGATAGT	0.615683	chr17	24469922	24469943	+
E4f1_p2_10	E4f1_p2	E4f1	CTGGTAATCAGCCTAGGTGA	0.608517	chr17	24470099	24470120	-
E4f1_p2_11	E4f1_p2	E4f1	GAAGTGGCATGAACCAGTGA	0.607563	chr17	24469825	24469846	-
E4f1_p2_12	E4f1_p2	E4f1	AATGCGAGTACCCTTGGGAA	0.606723	chr17	24469884	24469905	+
Eed_p1_1	Eed_p1	Eed	CCTCTCGACACTTTGCACCG	0.724408	chr7	89980798	89980819	+
Eed_p1_2	Eed_p1	Eed	ACCAGCGCCTAGAGACGAGG	0.680996	chr7	89980872	89980893	+
Eed_p1_3	Eed_p1	Eed	CCTCGGTGCAAAGTGTCGAG	0.659036	chr7	89980797	89980818	-
Eed_p1_4	Eed_p1	Eed	CCGAGGCGGCAAGAACCTGG	0.654871	chr7	89980539	89980560	-
Eed_p1_5	Eed_p1	Eed	TCGAAGGATTGAGCCAATTG	0.651242	chr7	89980942	89980963	-
Eed_p1_6	Eed_p1	Eed	GGCGGAGGAACATGTCCGAG	0.648937	chr7	89980514	89980535	-
Eed_p1_7	Eed_p1	Eed	GCGGAGGAACATGTCCGAGA	0.630009	chr7	89980513	89980534	-
Eed_p1_8	Eed_p1	Eed	GCGCCCCTTTTTCAGCAGTG	0.62935	chr7	89980699	89980720	-
Eed_p1_9	Eed_p1	Eed	GGTGCAAAGTGTCGAGAGGG	0.629097	chr7	89980793	89980814	-
Eed_p1_10	Eed_p1	Eed	GAAGCAGCCGGGAAGCCGTG	0.621785	chr7	89980738	89980759	-
Eed_p1_11	Eed_p1	Eed	CGAGGCGGCAAGAACCTGGA	0.617234	chr7	89980538	89980559	-
Eed_p1_12	Eed_p1	Eed	TGCAGCGGGTCGGAGATCGA	0.61656	chr7	89980958	89980979	-
Eed_p2_1	Eed_p2	Eed	ACCCGCGCTCAGGAGAACGC	0.673871	chr7	89980280	89980301	-
Eed_p2_2	Eed_p2	Eed	TCACATTTTCGTCTCCCGAG	0.670879	chr7	89980409	89980430	+
Eed_p2_3	Eed_p2	Eed	CCGAGGCGGCAAGAACCTGG	0.654871	chr7	89980539	89980560	-
Eed_p2_4	Eed_p2	Eed	GGCGGAGGAACATGTCCGAG	0.648937	chr7	89980514	89980535	-
Eed_p2_5	Eed_p2	Eed	GGCGGGAACAGACATGCCCG	0.641701	chr7	89980474	89980495	-
Eed_p2_6	Eed_p2	Eed	TAGCAAGCAGAAAGTTGTCG	0.641037	chr7	89980205	89980226	-
Eed_p2_7	Eed_p2	Eed	GCGGAGGAACATGTCCGAGA	0.630009	chr7	89980513	89980534	-
Eed_p2_8	Eed_p2	Eed	CGAGGCGGCAAGAACCTGGA	0.617234	chr7	89980538	89980559	-
Eed_p2_9	Eed_p2	Eed	GGGCCGGGCGTGCTTGACGG	0.611298	chr7	89980579	89980600	-
Eed_p2_10	Eed_p2	Eed	TTCAGGTTCTTTGGTAACTG	0.588388	chr7	89980347	89980368	-
Eed_p2_11	Eed_p2	Eed	GGAAGTGTCGACTGCGCCGG	0.580647	chr7	89980492	89980513	-
Eed_p2_12	Eed_p2	Eed	CAGCGACGAGAACAGCAACC	0.569138	chr7	89980432	89980453	-
Elf1_p1_1	Elf1_p1	Elf1	GCACTTCCCATATGGTCTAG	0.683914	chr14	79481664	79481685	+
Elf1_p1_2	Elf1_p1	Elf1	GTTGCAGCAGAGTGGCTGAG	0.666801	chr14	79481594	79481615	+
Elf1_p1_3	Elf1_p1	Elf1	GCTGCTCCCCGGTCACAGAG	0.666538	chr14	79481379	79481400	-
Elf1_p1_4	Elf1_p1	Elf1	CCGACCCAGGCTCCATCCCG	0.6561	chr14	79481218	79481239	+
Elf1_p1_5	Elf1_p1	Elf1	TGGAGGTTCTGGATCCCGGG	0.643816	chr14	79481248	79481269	-
Elf1_p1_6	Elf1_p1	Elf1	CGGCGCGAGTTGCAGCAGAG	0.63916	chr14	79481586	79481607	+
Elf1_p1_7	Elf1_p1	Elf1	GGCGCTGACGCTAGTCAGGT	0.603976	chr14	79481621	79481642	+
Elf1_p1_8	Elf1_p1	Elf1	TTCGGCTCAGAACTTTCCAG	0.602051	chr14	79481469	79481490	+
Elf1_p1_9	Elf1_p1	Elf1	CGAGCTGGCTCGCAGCCGAG	0.599722	chr14	79481276	79481297	+
Elf1_p1_10	Elf1_p1	Elf1	GGGAGCAGCCCGGGACCTGA	0.598735	chr14	79481394	79481415	+
Elf1_p1_11	Elf1_p1	Elf1	TCTGGATCCCGGGAGGCGTG	0.583362	chr14	79481241	79481262	-
Elf1_p1_12	Elf1_p1	Elf1	TCCCCGGTCACAGAGCGGGC	0.578219	chr14	79481374	79481395	-
Elf1_p2_1	Elf1_p2	Elf1	TCTGCCACAGGTAAGAACCT	0.69172	chr14	79515825	79515846	-
Elf1_p2_2	Elf1_p2	Elf1	AATAAACTTAGTTGACTCGG	0.649847	chr14	79516071	79516092	+
Elf1_p2_3	Elf1_p2	Elf1	CTTTTTAGTTTCAAGCCCAG	0.647928	chr14	79515722	79515743	+
Elf1_p2_4	Elf1_p2	Elf1	TTGAGTCGATTAAACAGCCG	0.646595	chr14	79515809	79515830	+
Elf1_p2_5	Elf1_p2	Elf1	CTTGAAACTAAAAAGCAACC	0.644931	chr14	79515713	79515734	-
Elf1_p2_6	Elf1_p2	Elf1	ACAGCCGAGGTTCTTACCTG	0.6343	chr14	79515822	79515843	+
Elf1_p2_7	Elf1_p2	Elf1	AAATAAACAAGATGCTTCAG	0.62683	chr14	79515962	79515983	-
Elf1_p2_8	Elf1_p2	Elf1	TAAACTTAGTTGACTCGGAG	0.620368	chr14	79516073	79516094	+
Elf1_p2_9	Elf1_p2	Elf1	AAAATGGCTCCTGCAGATTG	0.620306	chr14	79515674	79515695	-
Elf1_p2_10	Elf1_p2	Elf1	ATTCAGCCATGTTCTGCCAC	0.593253	chr14	79515837	79515858	-
Elf1_p2_11	Elf1_p2	Elf1	GAGAAGAAAATCAGGAACAA	0.592241	chr14	79516142	79516163	+
Elf1_p2_12	Elf1_p2	Elf1	TCTGTGCACTTCAGAACTAT	0.569721	chr14	79515903	79515924	+
Elf2_p1_1	Elf2_p1	Elf2	TCTCGTCCTGTGGTGCGGAG	0.687845	chr3	51340548	51340569	-
Elf2_p1_2	Elf2_p1	Elf2	CAGATCCCCCCCAACCGCCG	0.641156	chr3	51340608	51340629	+
Elf2_p1_3	Elf2_p1	Elf2	GAGCAAACAACACAGGCGCG	0.593365	chr3	51340283	51340304	+
Elf2_p1_4	Elf2_p1	Elf2	TTTTGTCTCGTCCTGTGGTG	0.587561	chr3	51340553	51340574	-
Elf2_p1_5	Elf2_p1	Elf2	GCGTCCTGCGGGAAGCCGAG	0.586762	chr3	51340503	51340524	+
Elf2_p1_6	Elf2_p1	Elf2	AGGGAGAGCAGGTAAGAGCG	0.584419	chr3	51340402	51340423	-
Elf2_p1_7	Elf2_p1	Elf2	GCCGGCGGGAGCGAGCGGGA	0.578227	chr3	51340368	51340389	-
Elf2_p1_8	Elf2_p1	Elf2	GGCTGGGGCGGTGACACCGG	0.577152	chr3	51340233	51340254	-
Elf2_p1_9	Elf2_p1	Elf2	CAAGGGACTCGGCGACGTGG	0.576753	chr3	51340422	51340443	-
Elf2_p1_10	Elf2_p1	Elf2	CCCGGGAGGAGGCGACACTC	0.57628	chr3	51340314	51340335	+
Elf2_p1_11	Elf2_p1	Elf2	GTGGTGCGGAGCGGCTCGCG	0.572722	chr3	51340539	51340560	-
Elf2_p1_12	Elf2_p1	Elf2	TCGGCCGGTCTGCGGCCCTG	0.571645	chr3	51340451	51340472	-
Elf2_p2_1	Elf2_p2	Elf2	ACATTGACTTACACCCTGAG	0.748865	chr3	51277293	51277314	+
Elf2_p2_2	Elf2_p2	Elf2	ATCCGGGCCGGTAAGCACAG	0.705295	chr3	51277192	51277213	-
Elf2_p2_3	Elf2_p2	Elf2	TTGACTTACACCCTGAGCGG	0.67198	chr3	51277296	51277317	+
Elf2_p2_4	Elf2_p2	Elf2	ACGTCGCCATGTTTATCCCG	0.669174	chr3	51277254	51277275	+
Elf2_p2_5	Elf2_p2	Elf2	ATGGCGACGTCTCTGCATGA	0.661127	chr3	51277240	51277261	-
Elf2_p2_6	Elf2_p2	Elf2	CGTCCTCCGACAGGAAGCGG	0.659106	chr3	51277417	51277438	+
Elf2_p2_7	Elf2_p2	Elf2	GAAGCAGCAGTTCCAGCCCC	0.634519	chr3	51277269	51277290	-
Elf2_p2_8	Elf2_p2	Elf2	GGTGGGGCTGCTGAGCCCGG	0.625037	chr3	51277454	51277475	-
Elf2_p2_9	Elf2_p2	Elf2	GTCCGTCTCCGGCAGCCGGG	0.612856	chr3	51277079	51277100	-
Elf2_p2_10	Elf2_p2	Elf2	TCAGCAGCCCCACCACCTAA	0.609348	chr3	51277464	51277485	+
Elf2_p2_11	Elf2_p2	Elf2	CGGCCGCCGCTTCCTGTCGG	0.607858	chr3	51277419	51277440	-
Elf2_p2_12	Elf2_p2	Elf2	TTCCAGCCCCGGGATAAACA	0.605277	chr3	51277259	51277280	-
Elf3_p1_1	Elf3_p1	Elf3	AGGAAGGGAAGAAATCTAAG	0.76677	chr1	135258404	135258425	+
Elf3_p1_2	Elf3_p1	Elf3	AGAACTGTAAATCCACTGGA	0.716175	chr1	135258293	135258314	+
Elf3_p1_3	Elf3_p1	Elf3	GGACTGGTCAGAGACCAGAT	0.705497	chr1	135258204	135258225	-
Elf3_p1_4	Elf3_p1	Elf3	ACCAGCTCAGGTTACAACCG	0.686683	chr1	135258533	135258554	-
Elf3_p1_5	Elf3_p1	Elf3	TAGGGAATGTGACCGTACCG	0.685495	chr1	135258332	135258353	+
Elf3_p1_6	Elf3_p1	Elf3	GCTCTCTCCACAAATCACGT	0.685272	chr1	135258144	135258165	+
Elf3_p1_7	Elf3_p1	Elf3	GCAGGTAGCAGTGATGAGTG	0.684359	chr1	135258438	135258459	+
Elf3_p1_8	Elf3_p1	Elf3	AGGTGTGTCAGGGTTCGGTG	0.674893	chr1	135258352	135258373	+
Elf3_p1_9	Elf3_p1	Elf3	GGTGTCTTGGAGGGACAGGG	0.655315	chr1	135258183	135258204	-
Elf3_p1_10	Elf3_p1	Elf3	GACGTACGCCGAAGACCTGG	0.648834	chr1	135258511	135258532	-
Elf3_p1_11	Elf3_p1	Elf3	CCATGATACAAATTCTTCTG	0.647718	chr1	135258122	135258143	+
Elf3_p1_12	Elf3_p1	Elf3	ACACTCATCACTGCTACCTG	0.63114	chr1	135258435	135258456	-
Elmsan1_p1_1	Elmsan1_p1	Elmsan1	GAGGAAGGGAACGTTTCCCG	0.726881	chr12	84218386	84218407	+
Elmsan1_p1_2	Elmsan1_p1	Elmsan1	AGTCAAAACAACCACCTCAG	0.719216	chr12	84218578	84218599	+
Elmsan1_p1_3	Elmsan1_p1	Elmsan1	AGGGTGGCGGAGATCTCGGC	0.645383	chr12	84218607	84218628	-
Elmsan1_p1_4	Elmsan1_p1	Elmsan1	AAACTTTGTTGCTCTCGGGA	0.628124	chr12	84218844	84218865	+
Elmsan1_p1_5	Elmsan1_p1	Elmsan1	GAGTCAAAACAACCACCTCA	0.618441	chr12	84218577	84218598	+
Elmsan1_p1_6	Elmsan1_p1	Elmsan1	CCGGTGTTGCGCCCCTGAGG	0.613952	chr12	84218588	84218609	-
Elmsan1_p1_7	Elmsan1_p1	Elmsan1	TCCCGCCCCGAGCTCCACGT	0.610047	chr12	84218711	84218732	+
Elmsan1_p1_8	Elmsan1_p1	Elmsan1	GGTGAGTCGCGGGAGCCTGG	0.607155	chr12	84218753	84218774	-
Elmsan1_p1_9	Elmsan1_p1	Elmsan1	GCACGCAACCCGAAGAGATG	0.606506	chr12	84218438	84218459	+
Elmsan1_p1_10	Elmsan1_p1	Elmsan1	CGGCCGGTGTTGCGCCCCTG	0.592025	chr12	84218591	84218612	-
Elmsan1_p1_11	Elmsan1_p1	Elmsan1	CTCCGGTCGCAGGTCCGGGG	0.591512	chr12	84218479	84218500	+
Elmsan1_p1_12	Elmsan1_p1	Elmsan1	GGGGGTGCAGGAGAGGGACA	0.587009	chr12	84218626	84218647	-
Elmsan1_p2_1	Elmsan1_p2	Elmsan1	AAGCCCCGGGAACAGCGCGG	0.667192	chr12	84193637	84193658	-
Elmsan1_p2_2	Elmsan1_p2	Elmsan1	GTCACCCGCTGCTCGCAACG	0.648482	chr12	84193727	84193748	+
Elmsan1_p2_3	Elmsan1_p2	Elmsan1	GTTGCCCCTTCCTTCCGCCG	0.63737	chr12	84193530	84193551	+
Elmsan1_p2_4	Elmsan1_p2	Elmsan1	GCAAACTTCCAGGCTTCGGG	0.631874	chr12	84193674	84193695	-
Elmsan1_p2_5	Elmsan1_p2	Elmsan1	ACACTGCATCGCAGGACTGG	0.617121	chr12	84193814	84193835	-
Elmsan1_p2_6	Elmsan1_p2	Elmsan1	CTTCGGAGGCGACCCAAAGG	0.615013	chr12	84193556	84193577	-
Elmsan1_p2_7	Elmsan1_p2	Elmsan1	CCAAAGGCGGTGGCCCGCGG	0.610375	chr12	84193543	84193564	-
Elmsan1_p2_8	Elmsan1_p2	Elmsan1	GATGCAGTGTCAGGATTGCA	0.6084	chr12	84193828	84193849	+
Elmsan1_p2_9	Elmsan1_p2	Elmsan1	TGGGAGCTCCAAGCGCCCAG	0.60409	chr12	84193974	84193995	+
Elmsan1_p2_10	Elmsan1_p2	Elmsan1	GCTCTTCGGAGGCGACCCAA	0.585222	chr12	84193559	84193580	-
Elmsan1_p2_11	Elmsan1_p2	Elmsan1	CTGAAGCCCCGGGAACAGCG	0.583788	chr12	84193640	84193661	-
Elmsan1_p2_12	Elmsan1_p2	Elmsan1	AATCCGGGAGTGCGTGCAGG	0.58166	chr12	84193586	84193607	-
Eomes_p1_1	Eomes_p1	Eomes	GTGAGTGTAGGGGTCCTGAG	0.718987	chr9	118478291	118478312	+
Eomes_p1_2	Eomes_p1	Eomes	GTTTAGCAGAGCCAGCCGAG	0.709651	chr9	118478215	118478236	+
Eomes_p1_3	Eomes_p1	Eomes	AGAGAGACACCTACAACCCG	0.695177	chr9	118478396	118478417	+
Eomes_p1_4	Eomes_p1	Eomes	TACCCACCTGCGGACCTGCG	0.676746	chr9	118478508	118478529	-
Eomes_p1_5	Eomes_p1	Eomes	TGGTTATAAAGGCCAGTTGG	0.671894	chr9	118478586	118478607	-
Eomes_p1_6	Eomes_p1	Eomes	GGGTCCTGAGAGGTTAGACA	0.671398	chr9	118478301	118478322	+
Eomes_p1_7	Eomes_p1	Eomes	CCACCTGCGGACCTGCGGGG	0.663672	chr9	118478505	118478526	-
Eomes_p1_8	Eomes_p1	Eomes	AGCCAGCGCCCTCTTCCGAG	0.656273	chr9	118478563	118478584	-
Eomes_p1_9	Eomes_p1	Eomes	CTGGTTATAAAGGCCAGTTG	0.646509	chr9	118478587	118478608	-
Eomes_p1_10	Eomes_p1	Eomes	CAGGTGGGTAGCCTAGGCGA	0.64376	chr9	118478522	118478543	+
Eomes_p1_11	Eomes_p1	Eomes	AGGGGACATTACCTTCCCCT	0.623316	chr9	118478549	118478570	+
Eomes_p1_12	Eomes_p1	Eomes	CCTGAGAGGTTAGACAAGGA	0.615145	chr9	118478305	118478326	+
Eomes_p2_1	Eomes_p2	Eomes	CTCGCTCTTCCAGTACCCGG	0.758441	chr9	118479146	118479167	+
Eomes_p2_2	Eomes_p2	Eomes	GCTGTCCATGGAGTAGCGCG	0.688135	chr9	118479057	118479078	-
Eomes_p2_3	Eomes_p2	Eomes	GGACACCTTCGGGAGCACCT	0.658419	chr9	118478948	118478969	+
Eomes_p2_4	Eomes_p2	Eomes	CGTCACTGAGCATGGCCGCG	0.651976	chr9	118478914	118478935	-
Eomes_p2_5	Eomes_p2	Eomes	CACCTTCGGGAGCACCTCGG	0.648822	chr9	118478951	118478972	+
Eomes_p2_6	Eomes_p2	Eomes	GTCACTGAGCATGGCCGCGG	0.633889	chr9	118478913	118478934	-
Eomes_p2_7	Eomes_p2	Eomes	GCTCAGTGACGCGGACGCTG	0.627555	chr9	118478927	118478948	+
Eomes_p2_8	Eomes_p2	Eomes	GTCCATGGAGTAGCGCGCGG	0.623765	chr9	118479054	118479075	-
Eomes_p2_9	Eomes_p2	Eomes	GCGGCGAGCTCGGAGCCCTG	0.608063	chr9	118479116	118479137	-
Eomes_p2_10	Eomes_p2	Eomes	AGCGCGCGCCATTGGACGCG	0.59745	chr9	118479196	118479217	-
Eomes_p2_11	Eomes_p2	Eomes	CTGCTCGCTCTTCCAGTACC	0.593935	chr9	118479143	118479164	+
Eomes_p2_12	Eomes_p2	Eomes	GGGTACTGGAAGAGCGAGCA	0.589869	chr9	118479140	118479161	-
Epas1_p1_1	Epas1_p1	Epas1	AGACTGTATGGTCATCTCAG	0.767068	chr17	86753791	86753812	+
Epas1_p1_2	Epas1_p1	Epas1	CAAGTTGGAAAAAAATCCGG	0.69625	chr17	86753826	86753847	-
Epas1_p1_3	Epas1_p1	Epas1	AGAAAAGTGACTCCTGTTCG	0.691665	chr17	86753937	86753958	+
Epas1_p1_4	Epas1_p1	Epas1	GCAAGTTGGAAAAAAATCCG	0.683148	chr17	86753827	86753848	-
Epas1_p1_5	Epas1_p1	Epas1	GCCCGGGCGACAGAGAGCTG	0.678269	chr17	86754178	86754199	+
Epas1_p1_6	Epas1_p1	Epas1	ACAGTCTCAGGACACTGCCG	0.675815	chr17	86753774	86753795	-
Epas1_p1_7	Epas1_p1	Epas1	AATCAGGTGGAAGTTTGCAG	0.668835	chr17	86754109	86754130	-
Epas1_p1_8	Epas1_p1	Epas1	CGGACTCCGGAGCTGTACAC	0.66771	chr17	86753712	86753733	-
Epas1_p1_9	Epas1_p1	Epas1	AGAGCTGGAGCGGAGCGCTG	0.627856	chr17	86753732	86753753	-
Epas1_p1_10	Epas1_p1	Epas1	ATGGCTCGAAGAGAGCAAGT	0.620523	chr17	86753841	86753862	-
Epas1_p1_11	Epas1_p1	Epas1	GAGAGTCCCGCTCAATCAGG	0.619857	chr17	86754122	86754143	-
Epas1_p1_12	Epas1_p1	Epas1	CCGCTCCAGCTCTCCTGAGG	0.61748	chr17	86753743	86753764	+
Erf_p1_1	Erf_p1	Erf	CCCCAGCATGAAGACCCCGG	0.759333	chr7	25250585	25250606	-
Erf_p1_2	Erf_p1	Erf	TGCAACGTGACAGAACGACA	0.73423	chr7	25250265	25250286	+
Erf_p1_3	Erf_p1	Erf	AACGTGACAGAACGACAGGG	0.681418	chr7	25250268	25250289	+
Erf_p1_4	Erf_p1	Erf	GGGTTCTCCCGGGATCACTG	0.680312	chr7	25250301	25250322	-
Erf_p1_5	Erf_p1	Erf	TGTTGCCCCGGGAAACCGGG	0.668526	chr7	25250523	25250544	-
Erf_p1_6	Erf_p1	Erf	GCCCCCACCTGTGTCCGCCG	0.667815	chr7	25250572	25250593	+
Erf_p1_7	Erf_p1	Erf	AACAGGTCTCGAGTGCTTGG	0.659502	chr7	25250438	25250459	+
Erf_p1_8	Erf_p1	Erf	AGCACCCATACCATTCCGAA	0.64152	chr7	25250363	25250384	+
Erf_p1_9	Erf_p1	Erf	GCCGGGGTCTTCATGCTGGG	0.638215	chr7	25250588	25250609	+
Erf_p1_10	Erf_p1	Erf	GTTGCCCCGGGAAACCGGGA	0.633408	chr7	25250522	25250543	-
Erf_p1_11	Erf_p1	Erf	CGAAAGGATCCACAGAATTG	0.60734	chr7	25250379	25250400	+
Erf_p1_12	Erf_p1	Erf	CGATTGATACCCAGTTCTTG	0.605015	chr7	25250461	25250482	-
Esrrb_p1_1	Esrrb_p1	Esrrb	TCACAAAGAGACACAGACAG	0.748106	chr12	86361410	86361431	+
Esrrb_p1_2	Esrrb_p1	Esrrb	CAAGCTTCGTAGTCTCCTAG	0.705986	chr12	86361230	86361251	-
Esrrb_p1_3	Esrrb_p1	Esrrb	GAGACTACGAAGCTTGCATG	0.682793	chr12	86361238	86361259	+
Esrrb_p1_4	Esrrb_p1	Esrrb	ACCAGGATTAGCAAGTACTG	0.681152	chr12	86361166	86361187	-
Esrrb_p1_5	Esrrb_p1	Esrrb	GTTACCCTCAGGTGTTCCAG	0.663551	chr12	86361474	86361495	-
Esrrb_p1_6	Esrrb_p1	Esrrb	TGTGGGAGCTGGGAAGACAA	0.656728	chr12	86361148	86361169	-
Esrrb_p1_7	Esrrb_p1	Esrrb	CGTGTCATGTATGGGCAAAG	0.655412	chr12	86361193	86361214	-
Esrrb_p1_8	Esrrb_p1	Esrrb	TGAGCCGCTGGAACACCTGA	0.647481	chr12	86361471	86361492	+
Esrrb_p1_9	Esrrb_p1	Esrrb	AAAATCCCACAACCATAACC	0.647362	chr12	86361306	86361327	-
Esrrb_p1_10	Esrrb_p1	Esrrb	TCGGGAGGACAGAAGGCACA	0.637623	chr12	86361579	86361600	-
Esrrb_p1_11	Esrrb_p1	Esrrb	AGAGAGGAGGATGTGTCGGG	0.636308	chr12	86361594	86361615	-
Esrrb_p1_12	Esrrb_p1	Esrrb	CCAGGATTAGCAAGTACTGT	0.630698	chr12	86361165	86361186	-
Esrrb_p2_1	Esrrb_p2	Esrrb	GTGAGCGCGAGAAGGCGGAG	0.688573	chr12	86421786	86421807	-
Esrrb_p2_2	Esrrb_p2	Esrrb	CCTTGGCTACCACAACCAGT	0.664805	chr12	86421948	86421969	+
Esrrb_p2_3	Esrrb_p2	Esrrb	CGCTCAGCGAACGGGCAGAG	0.644426	chr12	86421692	86421713	-
Esrrb_p2_4	Esrrb_p2	Esrrb	TCCCAGTTGGAGGAGAAAGG	0.643458	chr12	86421875	86421896	-
Esrrb_p2_5	Esrrb_p2	Esrrb	ACATCCAGGATAGAGACACT	0.634658	chr12	86422010	86422031	-
Esrrb_p2_6	Esrrb_p2	Esrrb	AAGGCGGCGGGCAAATCACG	0.629713	chr12	86421859	86421880	-
Esrrb_p2_7	Esrrb_p2	Esrrb	GGGCGCCCCAGCCTCCTCCA	0.628084	chr12	86421662	86421683	+
Esrrb_p2_8	Esrrb_p2	Esrrb	TACACATTCCTGAAGTGGCA	0.62741	chr12	86422048	86422069	+
Esrrb_p2_9	Esrrb_p2	Esrrb	TCACGCGGAAGACGAGTGAA	0.620399	chr12	86421844	86421865	-
Esrrb_p2_10	Esrrb_p2	Esrrb	CCAGGATAGAGACACTTGGA	0.618756	chr12	86422006	86422027	-
Esrrb_p2_11	Esrrb_p2	Esrrb	ACTGGTTGTGGTAGCCAAGG	0.616366	chr12	86421944	86421965	-
Esrrb_p2_12	Esrrb_p2	Esrrb	CAGGATAGAGACACTTGGAT	0.614128	chr12	86422005	86422026	-
Esrrb_p3_1	Esrrb_p3	Esrrb	CCCGTGCCGCAAGAGCTACG	0.775155	chr12	86470369	86470390	+
Esrrb_p3_2	Esrrb_p3	Esrrb	AGCCTGCGAACACAGAACGC	0.677175	chr12	86470126	86470147	-
Esrrb_p3_3	Esrrb_p3	Esrrb	CATGTACTCGCATTTGATGG	0.66286	chr12	86470418	86470439	-
Esrrb_p3_4	Esrrb_p3	Esrrb	GCTGAGGGCATCAATGCCCG	0.653856	chr12	86470229	86470250	-
Esrrb_p3_5	Esrrb_p3	Esrrb	AGAGAACCATTCAAGGTGCG	0.643672	chr12	86470542	86470563	+
Esrrb_p3_6	Esrrb_p3	Esrrb	AGGCAATGTCCCCGCACACG	0.642734	chr12	86470467	86470488	-
Esrrb_p3_7	Esrrb_p3	Esrrb	AGGCGGCGAGTCCAGACCGT	0.63677	chr12	86470316	86470337	-
Esrrb_p3_8	Esrrb_p3	Esrrb	CTACGGAGTGGCCTCCTGCG	0.631483	chr12	86470501	86470522	+
Esrrb_p3_9	Esrrb_p3	Esrrb	GAACCATTCAAGGTGCGTGG	0.617227	chr12	86470545	86470566	+
Esrrb_p3_10	Esrrb_p3	Esrrb	GTGGTGGGCAGCTCAAGACC	0.602054	chr12	86470561	86470582	+
Esrrb_p3_11	Esrrb_p3	Esrrb	AGCGGCTCGTCGGACGCCAG	0.598167	chr12	86470265	86470286	+
Esrrb_p3_12	Esrrb_p3	Esrrb	AGGAGCCGCAACTAGAGCCC	0.593187	chr12	86470179	86470200	-
Esx1_p1_1	Esx1_p1	Esx1	GGGTGGGACTACATTGTAGG	0.687512	chrX	137120277	137120298	+
Esx1_p1_2	Esx1_p1	Esx1	GAGATTCCATGACCGGAGCG	0.687003	chrX	137120020	137120041	+
Esx1_p1_3	Esx1_p1	Esx1	AGATTCGAGAAGAACTCGGG	0.67974	chrX	137119894	137119915	-
Esx1_p1_4	Esx1_p1	Esx1	GGTGGGACTACACTGTAGGG	0.666136	chrX	137120260	137120281	+
Esx1_p1_5	Esx1_p1	Esx1	CTGCTTCTCCCGTACCCGAG	0.662453	chrX	137120111	137120132	+
Esx1_p1_6	Esx1_p1	Esx1	AGGGTGGGACTACATTGTAG	0.659196	chrX	137120276	137120297	+
Esx1_p1_7	Esx1_p1	Esx1	CTGATCCCTAAGAGGCACAA	0.651985	chrX	137120173	137120194	-
Esx1_p1_8	Esx1_p1	Esx1	CGAATCTAAACGCGTCGAGG	0.645884	chrX	137119911	137119932	+
Esx1_p1_9	Esx1_p1	Esx1	GGAAACACTTCAGGGTCAGT	0.636553	chrX	137119935	137119956	-
Esx1_p1_10	Esx1_p1	Esx1	GGCTGACCACCCTATAAAAG	0.635902	chrX	137120152	137120173	-
Esx1_p1_11	Esx1_p1	Esx1	GTAGTCCCACCCATTCCGAA	0.63548	chrX	137120247	137120268	-
Esx1_p1_12	Esx1_p1	Esx1	GTGGGACTACACTGTAGGGT	0.633935	chrX	137120261	137120282	+
Esx1_p2_1	Esx1_p2	Esx1	TGGCTGTCCCGGACTCACAG	0.660975	chrX	137121593	137121614	+
Esx1_p2_2	Esx1_p2	Esx1	GGTGCTGAGCAAGTTGAAGG	0.650001	chrX	137122003	137122024	-
Esx1_p2_3	Esx1_p2	Esx1	GTAATAAAGGAAAAAGTGCA	0.638439	chrX	137121664	137121685	-
Esx1_p2_4	Esx1_p2	Esx1	AGCCGTAAGACCTCATCCAA	0.633066	chrX	137121864	137121885	-
Esx1_p2_5	Esx1_p2	Esx1	GCAGGCTCAAATGCGCCGGA	0.606703	chrX	137122046	137122067	+
Esx1_p2_6	Esx1_p2	Esx1	GCCCTTTTGATTTCTCGGCG	0.590009	chrX	137122024	137122045	-
Esx1_p2_7	Esx1_p2	Esx1	TGGTGCTGAGCAAGTTGAAG	0.587478	chrX	137122004	137122025	-
Esx1_p2_8	Esx1_p2	Esx1	ACCACGCCGAGAAATCAAAA	0.585765	chrX	137122024	137122045	+
Esx1_p2_9	Esx1_p2	Esx1	GCAATCCAGTCTGGTGCGAA	0.581737	chrX	137121919	137121940	-
Esx1_p2_10	Esx1_p2	Esx1	AAGGAAAAGACCATTGGATG	0.58051	chrX	137121855	137121876	+
Esx1_p2_11	Esx1_p2	Esx1	GTGTTGCGGGCGTTAATTGA	0.580339	chrX	137121836	137121857	+
Esx1_p2_12	Esx1_p2	Esx1	AAGGGCAGGCTCAAATGCGC	0.573617	chrX	137122042	137122063	+
Ets2_p1_1	Ets2_p1	Ets2	GCTGGTTACTTCCTTCACCG	0.797153	chr16	95702454	95702475	+
Ets2_p1_2	Ets2_p1	Ets2	GCACAGAGTGGACACCACTG	0.75981	chr16	95702483	95702504	+
Ets2_p1_3	Ets2_p1	Ets2	GTTCGGGCGTTATGCCCAGG	0.70775	chr16	95702205	95702226	-
Ets2_p1_4	Ets2_p1	Ets2	CCGCGGCGTTGAGCACAGAG	0.705063	chr16	95702471	95702492	+
Ets2_p1_5	Ets2_p1	Ets2	AGAAGGGCCCGGGAGCAGCG	0.676496	chr16	95702284	95702305	+
Ets2_p1_6	Ets2_p1	Ets2	CCACTCTGTGCTCAACGCCG	0.660967	chr16	95702470	95702491	-
Ets2_p1_7	Ets2_p1	Ets2	CCCAGCTCCAGAAGAGCGCG	0.642088	chr16	95702419	95702440	+
Ets2_p1_8	Ets2_p1	Ets2	GACCTGCAGACAGCCTAACG	0.628849	chr16	95702154	95702175	+
Ets2_p1_9	Ets2_p1	Ets2	GAGGTCCAGCTAGAAAGGCA	0.62069	chr16	95702186	95702207	-
Ets2_p1_10	Ets2_p1	Ets2	GGGTGACGGAGAGAGCGCGG	0.617991	chr16	95702360	95702381	-
Ets2_p1_11	Ets2_p1	Ets2	AGCGCGCTCTCCTCCCACGC	0.617947	chr16	95702322	95702343	+
Ets2_p1_12	Ets2_p1	Ets2	GCAGGCGACAGCGAGCTGCA	0.616983	chr16	95702255	95702276	+
Etv4_p1_1	Etv4_p1	Etv4	GCAGACAGTTGTGAGCCCGG	0.764883	chr11	101785252	101785273	+
Etv4_p1_2	Etv4_p1	Etv4	ATGACACAACTAAGGTGGCG	0.709454	chr11	101785165	101785186	+
Etv4_p1_3	Etv4_p1	Etv4	GCATGCTGAGCATCCCCCCG	0.693222	chr11	101785134	101785155	-
Etv4_p1_4	Etv4_p1	Etv4	GGTGTGTGGGAGATGAAGCG	0.667991	chr11	101785043	101785064	+
Etv4_p1_5	Etv4_p1	Etv4	ATGAAACAAAGGGAACCGGT	0.652487	chr11	101785335	101785356	-
Etv4_p1_6	Etv4_p1	Etv4	ACAGAGAGAGTGTGGTGTGT	0.64864	chr11	101785030	101785051	+
Etv4_p1_7	Etv4_p1	Etv4	TGAAACAAAGGGAACCGGTG	0.639951	chr11	101785334	101785355	-
Etv4_p1_8	Etv4_p1	Etv4	GGCGCCGAACAGAGAGAGTG	0.630527	chr11	101785022	101785043	+
Etv4_p1_9	Etv4_p1	Etv4	AATGAAACAAAGGGAACCGG	0.628971	chr11	101785336	101785357	-
Etv4_p1_10	Etv4_p1	Etv4	GGGGGATGACACAACTAAGG	0.628838	chr11	101785160	101785181	+
Etv4_p1_11	Etv4_p1	Etv4	CCGGACCTCAGGTGAAGCTG	0.625528	chr11	101785096	101785117	-
Etv4_p1_12	Etv4_p1	Etv4	GAAAACAAGCCGGGGCTCTG	0.606229	chr11	101785220	101785241	-
Etv4_p2_1	Etv4_p2	Etv4	CCGACTCGCTGGGACCTGCG	0.762152	chr11	101784722	101784743	+
Etv4_p2_2	Etv4_p2	Etv4	ATGGAGCGGAGGATGAAAGG	0.7184	chr11	101784554	101784575	-
Etv4_p2_3	Etv4_p2	Etv4	CCCAGCTCAAGGGAGCAGGT	0.679922	chr11	101784785	101784806	-
Etv4_p2_4	Etv4_p2	Etv4	CCCAGGTCTCTGCCTCCGCG	0.620417	chr11	101784610	101784631	-
Etv4_p2_5	Etv4_p2	Etv4	CGCGGAGGCAGAGACCTGGG	0.619707	chr11	101784614	101784635	+
Etv4_p2_6	Etv4_p2	Etv4	ACACACCAACCCCAGCTCAA	0.618608	chr11	101784795	101784816	-
Etv4_p2_7	Etv4_p2	Etv4	ACCCACTGAGACCCCCCGGG	0.61088	chr11	101784428	101784449	+
Etv4_p2_8	Etv4_p2	Etv4	TGGACCCACTGAGACCCCCC	0.609527	chr11	101784425	101784446	+
Etv4_p2_9	Etv4_p2	Etv4	AGGTCTCTGCCTCCGCGCGG	0.598664	chr11	101784607	101784628	-
Etv4_p2_10	Etv4_p2	Etv4	AACCCAGTTCGGGCTGAGCA	0.585683	chr11	101784831	101784852	-
Etv4_p2_11	Etv4_p2	Etv4	CCGCGCAGGTCCCAGCGAGT	0.584738	chr11	101784721	101784742	-
Etv4_p2_12	Etv4_p2	Etv4	GCGATCGCGAGGCTTTGGAT	0.580493	chr11	101784685	101784706	+
Etv5_p1_1	Etv5_p1	Etv5	AGAACCAGTCCGCACCTGAG	0.675444	chr16	22439503	22439524	+
Etv5_p1_2	Etv5_p1	Etv5	GAGCCTCCCAGGGCCCTCGG	0.672858	chr16	22439229	22439250	+
Etv5_p1_3	Etv5_p1	Etv5	CACACGTCCCCATTGGTCGG	0.672005	chr16	22439698	22439719	+
Etv5_p1_4	Etv5_p1	Etv5	GGTTCGGTTCGGTTCCTGGG	0.670455	chr16	22439415	22439436	-
Etv5_p1_5	Etv5_p1	Etv5	GTCTTCATCCCCGATCGCTG	0.658681	chr16	22439567	22439588	-
Etv5_p1_6	Etv5_p1	Etv5	GAACGGGTTTCCGCACGCCG	0.657801	chr16	22439353	22439374	-
Etv5_p1_7	Etv5_p1	Etv5	CTAGCCGCCCCCTCCCCCCG	0.648727	chr16	22439441	22439462	-
Etv5_p1_8	Etv5_p1	Etv5	AGAAGCGGGGTGCAAGAACG	0.642895	chr16	22439272	22439293	-
Etv5_p1_9	Etv5_p1	Etv5	GCTAGCGGTTCCGGAGCGAG	0.640874	chr16	22439377	22439398	-
Etv5_p1_10	Etv5_p1	Etv5	CACCCCGGGTGCCTCCTCCG	0.631647	chr16	22439337	22439358	+
Etv5_p1_11	Etv5_p1	Etv5	GGGCCCCCGAGGGCCCTGGG	0.631165	chr16	22439231	22439252	-
Etv5_p1_12	Etv5_p1	Etv5	CGGCTCAGGCTACAGAAGCG	0.617629	chr16	22439285	22439306	-
Etv6_p1_1	Etv6_p1	Etv6	CCCAACCCAGAAACGCTCGG	0.709057	chr6	134036025	134036046	-
Etv6_p1_2	Etv6_p1	Etv6	GGCGTGTCTCCTCCCACCCG	0.681871	chr6	134035819	134035840	-
Etv6_p1_3	Etv6_p1	Etv6	ATCGGAACCCCCTTACCCCG	0.666291	chr6	134036176	134036197	+
Etv6_p1_4	Etv6_p1	Etv6	AGGGGGTTCCGATCGCCCAG	0.663807	chr6	134036165	134036186	-
Etv6_p1_5	Etv6_p1	Etv6	CAACCCAGAAACGCTCGGCG	0.644806	chr6	134036023	134036044	-
Etv6_p1_6	Etv6_p1	Etv6	AAACATTCGAGAAAGAGAGA	0.637017	chr6	134035734	134035755	+
Etv6_p1_7	Etv6_p1	Etv6	GGGGGGCTCTTCTCAACGCG	0.617368	chr6	134035935	134035956	-
Etv6_p1_8	Etv6_p1	Etv6	AAAACATTCGAGAAAGAGAG	0.612492	chr6	134035733	134035754	+
Etv6_p1_9	Etv6_p1	Etv6	CCTGGAAGAGAGAAACTGAA	0.612177	chr6	134035705	134035726	-
Etv6_p1_10	Etv6_p1	Etv6	GAGCCGGCGAGCACGGCGTG	0.611818	chr6	134035886	134035907	-
Etv6_p1_11	Etv6_p1	Etv6	CGGGTGGGAGGAGACACGCC	0.611703	chr6	134035823	134035844	+
Etv6_p1_12	Etv6_p1	Etv6	CTCCCCAACCCAGAAACGCT	0.607659	chr6	134036028	134036049	-
Fiz1_p1_1	Fiz1_p1	Fiz1	TCCGCAACGCAAAAGCAAGG	0.728536	chr7	5014533	5014554	-
Fiz1_p1_2	Fiz1_p1	Fiz1	TTGTTCGCAAGATCGAGCAG	0.672341	chr7	5014406	5014427	-
Fiz1_p1_3	Fiz1_p1	Fiz1	AGACCAGGCAGGCCTCCGGG	0.671764	chr7	5014565	5014586	+
Fiz1_p1_4	Fiz1_p1	Fiz1	GGAGAGGTTTATATAAAGTG	0.671162	chr7	5014225	5014246	-
Fiz1_p1_5	Fiz1_p1	Fiz1	AGACTGGTTAGAAAATGGAG	0.660901	chr7	5014241	5014262	-
Fiz1_p1_6	Fiz1_p1	Fiz1	TAAAGTGGGGCCTAGCAAAG	0.660012	chr7	5014212	5014233	-
Fiz1_p1_7	Fiz1_p1	Fiz1	ACTGGAGGAGTAGCTTGTTG	0.659997	chr7	5014306	5014327	-
Fiz1_p1_8	Fiz1_p1	Fiz1	CAGCGTCACTTCCACCTGAG	0.646938	chr7	5014663	5014684	+
Fiz1_p1_9	Fiz1_p1	Fiz1	AGACACCGTAGGGCGCAGGA	0.642784	chr7	5014360	5014381	-
Fiz1_p1_10	Fiz1_p1	Fiz1	GACCCCGCTACCCAAAATGT	0.63303	chr7	5014640	5014661	-
Fiz1_p1_11	Fiz1_p1	Fiz1	AGACTTTCCCGGCCCCCCGG	0.605004	chr7	5014576	5014597	-
Fiz1_p1_12	Fiz1_p1	Fiz1	AAATGTCGGCGCCCAGAGGG	0.604953	chr7	5014626	5014647	-
Fiz1_p2_1	Fiz1_p2	Fiz1	ACCTTTTGAAGAAAACAACG	0.740063	chr7	5013223	5013244	-
Fiz1_p2_2	Fiz1_p2	Fiz1	GTGAGCTCCCTAGAAGCACG	0.739469	chr7	5013390	5013411	-
Fiz1_p2_3	Fiz1_p2	Fiz1	AGGAAGGTTAGAGAACGAGG	0.731155	chr7	5013192	5013213	-
Fiz1_p2_4	Fiz1_p2	Fiz1	CAACGCACTTAGGAAAGCCG	0.687911	chr7	5013523	5013544	+
Fiz1_p2_5	Fiz1_p2	Fiz1	TCACTGTATGAAGGAAACAC	0.66141	chr7	5013465	5013486	-
Fiz1_p2_6	Fiz1_p2	Fiz1	GCCCACGCCCAAGCAACAGT	0.634141	chr7	5013302	5013323	-
Fiz1_p2_7	Fiz1_p2	Fiz1	GCTAGGAAGGTTAGAGAACG	0.630191	chr7	5013195	5013216	-
Fiz1_p2_8	Fiz1_p2	Fiz1	ACGCCCAAGCAACAGTAGGA	0.627616	chr7	5013298	5013319	-
Fiz1_p2_9	Fiz1_p2	Fiz1	GAGGAGGCTTTGTAAAGAGT	0.6214	chr7	5013176	5013197	-
Fiz1_p2_10	Fiz1_p2	Fiz1	TGTAGTGCGCAGGCTTGGAG	0.609746	chr7	5013267	5013288	-
Fiz1_p2_11	Fiz1_p2	Fiz1	GAGCTTAGGGAAGAGAGGGA	0.588017	chr7	5013339	5013360	-
Fiz1_p2_12	Fiz1_p2	Fiz1	AAAGGGTAGTGGTTGCAGCT	0.57109	chr7	5013145	5013166	-
Foxa2_p1_1	Foxa2_p1	Foxa2	ACTGGAAGCCGAGTGCATGG	0.762328	chr2	148045897	148045918	+
Foxa2_p1_2	Foxa2_p1	Foxa2	AACTCTGTTAGGATAGTGCG	0.690933	chr2	148045561	148045582	+
Foxa2_p1_3	Foxa2_p1	Foxa2	CCATTTGAGTAGAAGGAGGG	0.677084	chr2	148045682	148045703	+
Foxa2_p1_4	Foxa2_p1	Foxa2	TGCGTGGCTCGGCCACGAAG	0.637838	chr2	148045577	148045598	+
Foxa2_p1_5	Foxa2_p1	Foxa2	TGTTAGGATAGTGCGTGGCT	0.634598	chr2	148045566	148045587	+
Foxa2_p1_6	Foxa2_p1	Foxa2	TGTGATCAAATATTGACTTG	0.621689	chr2	148045610	148045631	-
Foxa2_p1_7	Foxa2_p1	Foxa2	CGGCTGTCCAGGAAGGCTAG	0.617922	chr2	148045711	148045732	+
Foxa2_p1_8	Foxa2_p1	Foxa2	GACCCATTTGAGTAGAAGGA	0.615534	chr2	148045679	148045700	+
Foxa2_p1_9	Foxa2_p1	Foxa2	TGGGAGCCGTGAAGATGGAA	0.610571	chr2	148045869	148045890	-
Foxa2_p1_10	Foxa2_p1	Foxa2	TGGGTAGGAGTTGGGGACAG	0.609584	chr2	148045463	148045484	-
Foxa2_p1_11	Foxa2_p1	Foxa2	ACAAAGTTAATATTATCTCA	0.609452	chr2	148045631	148045652	+
Foxa2_p1_12	Foxa2_p1	Foxa2	GTACCGGTGAAGGGAGCGTG	0.608437	chr2	148045745	148045766	+
Foxa2_p2_1	Foxa2_p2	Foxa2	GTTACAGTTAAGTCCCGGGG	0.718133	chr2	148046899	148046920	+
Foxa2_p2_2	Foxa2_p2	Foxa2	TCCCTTCCTTTACGTCCACG	0.705316	chr2	148046571	148046592	+
Foxa2_p2_3	Foxa2_p2	Foxa2	GGTCCACGGAAGACTCCCCG	0.701734	chr2	148046585	148046606	-
Foxa2_p2_4	Foxa2_p2	Foxa2	GGGACTTAACTGTAACGGGG	0.69868	chr2	148046891	148046912	-
Foxa2_p2_5	Foxa2_p2	Foxa2	GGGAATGTGCACTAAAAGGG	0.690008	chr2	148046767	148046788	-
Foxa2_p2_6	Foxa2_p2	Foxa2	CCCGGGACTTAACTGTAACG	0.682674	chr2	148046894	148046915	-
Foxa2_p2_7	Foxa2_p2	Foxa2	GGAGGCGCGTAGGACTCGCG	0.67247	chr2	148046927	148046948	+
Foxa2_p2_8	Foxa2_p2	Foxa2	GGAGACCTGAGTTTCTCCAA	0.65285	chr2	148046629	148046650	-
Foxa2_p2_9	Foxa2_p2	Foxa2	TCCCCGTGGACGTAAAGGAA	0.642338	chr2	148046571	148046592	-
Foxa2_p2_10	Foxa2_p2	Foxa2	TCCCTGTCAAAACAACAAGC	0.619576	chr2	148046787	148046808	+
Foxa2_p2_11	Foxa2_p2	Foxa2	ACCCCGTGCTTGGGGCGATG	0.618053	chr2	148046670	148046691	-
Foxa2_p2_12	Foxa2_p2	Foxa2	AGGAGACCTGAGTTTCTCCA	0.617409	chr2	148046630	148046651	-
Foxd3_p1_1	Foxd3_p1	Foxd3	GAGAGGGTCATCCCTCCGCG	0.740481	chr4	99656613	99656634	-
Foxd3_p1_2	Foxd3_p1	Foxd3	TCCCCCGAAAGAAAGCCGGG	0.734544	chr4	99656506	99656527	-
Foxd3_p1_3	Foxd3_p1	Foxd3	CTCCTCGTAGAGAAGCGTCG	0.720601	chr4	99656369	99656390	+
Foxd3_p1_4	Foxd3_p1	Foxd3	GCGGCGTGGAGAAACCTCCG	0.716525	chr4	99656329	99656350	+
Foxd3_p1_5	Foxd3_p1	Foxd3	CCTCCTTTGCCTGAGCTCCG	0.71519	chr4	99656538	99656559	+
Foxd3_p1_6	Foxd3_p1	Foxd3	GCTACTGCTCGCGACCCCGG	0.686341	chr4	99656342	99656363	-
Foxd3_p1_7	Foxd3_p1	Foxd3	GTCCTCGACGCTTCTCTACG	0.677079	chr4	99656370	99656391	-
Foxd3_p1_8	Foxd3_p1	Foxd3	CGAGGACGTGGACATCGATG	0.674875	chr4	99656685	99656706	+
Foxd3_p1_9	Foxd3_p1	Foxd3	GACGTGGACATCGATGTGGT	0.669697	chr4	99656689	99656710	+
Foxd3_p1_10	Foxd3_p1	Foxd3	CGGAGAGGGTCATCCCTCCG	0.649653	chr4	99656615	99656636	-
Foxd3_p1_11	Foxd3_p1	Foxd3	TGTCCCCCGAAAGAAAGCCG	0.648932	chr4	99656508	99656529	-
Foxd3_p1_12	Foxd3_p1	Foxd3	GGCCGCCGCCACCAACCCCG	0.637498	chr4	99656599	99656620	+
Foxh1_p1_1	Foxh1_p1	Foxh1	AGTTGTGCCCCAAAGCACGA	0.725159	chr15	76669573	76669594	+
Foxh1_p1_2	Foxh1_p1	Foxh1	CTCTTTCGAAGACCCCCAAG	0.710005	chr15	76669710	76669731	-
Foxh1_p1_3	Foxh1_p1	Foxh1	GGTAGTCGGAGTGTAAGTTG	0.704909	chr15	76669828	76669849	+
Foxh1_p1_4	Foxh1_p1	Foxh1	GCGTGAGCCTACAGTAAGTG	0.664476	chr15	76669536	76669557	+
Foxh1_p1_5	Foxh1_p1	Foxh1	GGGTGCGGCCTGAATTACCA	0.663369	chr15	76669630	76669651	+
Foxh1_p1_6	Foxh1_p1	Foxh1	ATGGCCAAGTAGGTGTAGGG	0.663223	chr15	76669658	76669679	+
Foxh1_p1_7	Foxh1_p1	Foxh1	TGTCGCGAGGCCCCATACAA	0.659882	chr15	76669764	76669785	+
Foxh1_p1_8	Foxh1_p1	Foxh1	CGCGAGGCCCCATACAAGGG	0.64759	chr15	76669767	76669788	+
Foxh1_p1_9	Foxh1_p1	Foxh1	AGAGAGTCCCTCGTGCTTTG	0.645625	chr15	76669579	76669600	-
Foxh1_p1_10	Foxh1_p1	Foxh1	TAGTTGTGCCCCAAAGCACG	0.643471	chr15	76669572	76669593	+
Foxh1_p1_11	Foxh1_p1	Foxh1	AGGGGGGCTTGTCATGCCGT	0.639059	chr15	76669674	76669695	+
Foxh1_p1_12	Foxh1_p1	Foxh1	TTTCGAAGACCCCCAAGAGG	0.638505	chr15	76669707	76669728	-
Foxi3_p1_1	Foxi3_p1	Foxi3	CCATCTTCATCAGGTCCTCG	0.737162	chr6	70956968	70956989	-
Foxi3_p1_2	Foxi3_p1	Foxi3	AGCGCCGAGTACGAGTAGGG	0.716885	chr6	70956996	70957017	-
Foxi3_p1_3	Foxi3_p1	Foxi3	GCTGTCGATGGCCAGCCGCG	0.657899	chr6	70956954	70956975	+
Foxi3_p1_4	Foxi3_p1	Foxi3	CAGCCCATAGGGTGCCCTGG	0.647216	chr6	70956676	70956697	-
Foxi3_p1_5	Foxi3_p1	Foxi3	GATGAGCGCCGAGTACGAGT	0.643192	chr6	70957000	70957021	-
Foxi3_p1_6	Foxi3_p1	Foxi3	GGTCCGGGCGCAGCTCCGGG	0.64171	chr6	70956810	70956831	-
Foxi3_p1_7	Foxi3_p1	Foxi3	GACCGAGGGCTGGTGCAGAG	0.633701	chr6	70956580	70956601	-
Foxi3_p1_8	Foxi3_p1	Foxi3	GCCGCAATACAGGGCCATGT	0.632393	chr6	70956604	70956625	-
Foxi3_p1_9	Foxi3_p1	Foxi3	CTCCGCTGCCAGCTACCTAG	0.627363	chr6	70956777	70956798	+
Foxi3_p1_10	Foxi3_p1	Foxi3	AGGGCCATGTCGGCGACCGA	0.601365	chr6	70956594	70956615	-
Foxi3_p1_11	Foxi3_p1	Foxi3	GAAGTTGTCGCCGCAATACA	0.597203	chr6	70956613	70956634	-
Foxi3_p1_12	Foxi3_p1	Foxi3	ATGAGCGCCGAGTACGAGTA	0.592662	chr6	70956999	70957020	-
Foxk2_p1_1	Foxk2_p1	Foxk2	GGGGCGTGAAGATCTCCAGG	0.735449	chr11	121260346	121260367	-
Foxk2_p1_2	Foxk2_p1	Foxk2	TCATGAGGTACTCGAACTCG	0.717419	chr11	121260238	121260259	-
Foxk2_p1_3	Foxk2_p1	Foxk2	GTACCTCATGAAGAAGCGGT	0.709639	chr11	121260251	121260272	+
Foxk2_p1_4	Foxk2_p1	Foxk2	GCCACTCGAGCTTCATCTCG	0.659069	chr11	121260322	121260343	+
Foxk2_p1_5	Foxk2_p1	Foxk2	TCACCGACCGCTTCTTCATG	0.636726	chr11	121260253	121260274	-
Foxk2_p1_6	Foxk2_p1	Foxk2	TCGAGTACCTCATGAAGAAG	0.635571	chr11	121260247	121260268	+
Foxk2_p1_7	Foxk2_p1	Foxk2	TCGTGGACGGGGTGTTCCAG	0.634452	chr11	121260469	121260490	+
Foxk2_p1_8	Foxk2_p1	Foxk2	GAGATCTTCACGCCCCCGGG	0.634139	chr11	121260354	121260375	+
Foxk2_p1_9	Foxk2_p1	Foxk2	GCGACCGTGCTCGGCTCGCG	0.618057	chr11	121260043	121260064	+
Foxk2_p1_10	Foxk2_p1	Foxk2	GCCGCGAGATGAAGCTCGAG	0.601338	chr11	121260322	121260343	-
Foxk2_p1_11	Foxk2_p1	Foxk2	CGTTCTTGCCGAGACAGCGC	0.594179	chr11	121260439	121260460	-
Foxk2_p1_12	Foxk2_p1	Foxk2	AAGAAGCGGTCGGTGACCAT	0.567502	chr11	121260261	121260282	+
Foxm1_p1_1	Foxm1_p1	Foxm1	GTTGAGTGTGGAGAATAATG	0.762186	chr6	128363375	128363396	+
Foxm1_p1_2	Foxm1_p1	Foxm1	GGGATGCTCGGAGAACACGG	0.731532	chr6	128363240	128363261	-
Foxm1_p1_3	Foxm1_p1	Foxm1	GGCTCAGACCTTCTTCCCGG	0.696441	chr6	128363198	128363219	-
Foxm1_p1_4	Foxm1_p1	Foxm1	ACACTCCCAATATCTTCTAG	0.6769	chr6	128363424	128363445	-
Foxm1_p1_5	Foxm1_p1	Foxm1	AACAGCGGAACAACTGAAAG	0.636058	chr6	128362968	128362989	+
Foxm1_p1_6	Foxm1_p1	Foxm1	ACTGCAAATGCAGACTCCGA	0.631468	chr6	128363284	128363305	-
Foxm1_p1_7	Foxm1_p1	Foxm1	CAGGCCGCGTCTGCTCCACG	0.625069	chr6	128363091	128363112	-
Foxm1_p1_8	Foxm1_p1	Foxm1	GGCCGCGTCTGCTCCACGCG	0.622238	chr6	128363089	128363110	-
Foxm1_p1_9	Foxm1_p1	Foxm1	GACTGCAAATGCAGACTCCG	0.614854	chr6	128363285	128363306	-
Foxm1_p1_10	Foxm1_p1	Foxm1	CGCGGCCTGTGAGGTGAGTG	0.608613	chr6	128363106	128363127	+
Foxm1_p1_11	Foxm1_p1	Foxm1	ATATTGGGAGTGTTAGGGAA	0.608542	chr6	128363435	128363456	+
Foxm1_p1_12	Foxm1_p1	Foxm1	TGGAGAATAATGGGGTCGTG	0.598507	chr6	128363383	128363404	+
Foxn2_p1_1	Foxn2_p1	Foxn2	GCCTCGGTTCCACACCCCCG	0.734092	chr17	88441066	88441087	-
Foxn2_p1_2	Foxn2_p1	Foxn2	TGAGTGACGGTGAGTCCCCG	0.732546	chr17	88440877	88440898	+
Foxn2_p1_3	Foxn2_p1	Foxn2	TCGCGCAGTCGGAGCCACAG	0.700052	chr17	88441159	88441180	+
Foxn2_p1_4	Foxn2_p1	Foxn2	CCCTCGCCTCTGGTTCGCGG	0.697186	chr17	88440853	88440874	+
Foxn2_p1_5	Foxn2_p1	Foxn2	AGGTAATGACCGTACCGGAG	0.6876	chr17	88441133	88441154	+
Foxn2_p1_6	Foxn2_p1	Foxn2	CTCCTAACTCCTCACTCCCG	0.667778	chr17	88441099	88441120	-
Foxn2_p1_7	Foxn2_p1	Foxn2	GAGTTAGGAGTTTTCTCCCG	0.654291	chr17	88441113	88441134	+
Foxn2_p1_8	Foxn2_p1	Foxn2	CTCGCGCCTGGGTGTCCCGG	0.648572	chr17	88440767	88440788	+
Foxn2_p1_9	Foxn2_p1	Foxn2	TCCCGAGGTAATGACCGTAC	0.625229	chr17	88441128	88441149	+
Foxn2_p1_10	Foxn2_p1	Foxn2	TGGGCGTCCTCTGCCCTCTG	0.612798	chr17	88441172	88441193	-
Foxn2_p1_11	Foxn2_p1	Foxn2	GAGGTAATGACCGTACCGGA	0.612752	chr17	88441132	88441153	+
Foxn2_p1_12	Foxn2_p1	Foxn2	CGAGGTAATGACCGTACCGG	0.601416	chr17	88441131	88441152	+
Foxn3_p1_1	Foxn3_p1	Foxn3	CCCCGGCAAGAGGTACATGG	0.676043	chr12	99393481	99393502	-
Foxn3_p1_2	Foxn3_p1	Foxn3	GTCAGTGGGTTCTCCCCAGT	0.670319	chr12	99393599	99393620	+
Foxn3_p1_3	Foxn3_p1	Foxn3	CGGCCGGGGTAAAAGCGCTG	0.661904	chr12	99393326	99393347	-
Foxn3_p1_4	Foxn3_p1	Foxn3	AAGCTCAAAATGGTAAAGGA	0.635394	chr12	99393659	99393680	-
Foxn3_p1_5	Foxn3_p1	Foxn3	CCACCATGTACCTCTTGCCG	0.631387	chr12	99393482	99393503	+
Foxn3_p1_6	Foxn3_p1	Foxn3	GCTAAGGGCCCCCATCTGGA	0.628355	chr12	99393626	99393647	+
Foxn3_p1_7	Foxn3_p1	Foxn3	CTACTACTGCAGCACTCCCG	0.627513	chr12	99393443	99393464	+
Foxn3_p1_8	Foxn3_p1	Foxn3	CTACTGCAGCACTCCCGAGG	0.62165	chr12	99393446	99393467	+
Foxn3_p1_9	Foxn3_p1	Foxn3	GACGCGAGCGAGGCTTCTGA	0.619816	chr12	99393391	99393412	+
Foxn3_p1_10	Foxn3_p1	Foxn3	AGTGGGTGGCCATTCTCTGG	0.605776	chr12	99393760	99393781	-
Foxn3_p1_11	Foxn3_p1	Foxn3	TTCGAGCCTTGTAAGGCAGG	0.604455	chr12	99393346	99393367	-
Foxn3_p1_12	Foxn3_p1	Foxn3	AAAGAATTACGACGCGAGCG	0.603632	chr12	99393381	99393402	+
Foxn3_p2_1	Foxn3_p2	Foxn3	GCATTCCAGAGCCGTCGCAG	0.688279	chr12	99392684	99392705	-
Foxn3_p2_2	Foxn3_p2	Foxn3	CAGGGCTCGAGCGTCCACTG	0.686188	chr12	99392837	99392858	-
Foxn3_p2_3	Foxn3_p2	Foxn3	AATGCGGACCCCAGCCTGGG	0.670651	chr12	99392703	99392724	+
Foxn3_p2_4	Foxn3_p2	Foxn3	CGGGGCAGGAAACTCCTGGG	0.668588	chr12	99392579	99392600	+
Foxn3_p2_5	Foxn3_p2	Foxn3	GTGGACGCTCGAGCCCTGGG	0.637077	chr12	99392843	99392864	+
Foxn3_p2_6	Foxn3_p2	Foxn3	AAAGTTTCGCTGGCGCCCAG	0.613235	chr12	99392800	99392821	+
Foxn3_p2_7	Foxn3_p2	Foxn3	AGAGCCGTCGCAGCGGCACG	0.607067	chr12	99392677	99392698	-
Foxn3_p2_8	Foxn3_p2	Foxn3	CATCGCTCGGGGTCCCGCAG	0.59702	chr12	99392824	99392845	+
Foxn3_p2_9	Foxn3_p2	Foxn3	CCTCCCGCTCGCCTCCGCTG	0.591181	chr12	99392992	99393013	+
Foxn3_p2_10	Foxn3_p2	Foxn3	CCGACTCACCTGGCCGAGCG	0.585035	chr12	99392744	99392765	+
Foxn3_p2_11	Foxn3_p2	Foxn3	CGTCGGGGCAGGAAACTCCT	0.581835	chr12	99392576	99392597	+
Foxn3_p2_12	Foxn3_p2	Foxn3	GGAAACAATTTCTCGCCGCT	0.579964	chr12	99393034	99393055	-
Foxn3_p3_1	Foxn3_p3	Foxn3	ACGCTGCTGATAGACTGACA	0.737358	chr12	99449665	99449686	-
Foxn3_p3_2	Foxn3_p3	Foxn3	TTGGAGGAAGAACAGCAATG	0.719556	chr12	99449886	99449907	+
Foxn3_p3_3	Foxn3_p3	Foxn3	CATCGCTCCAGAAAGGACAA	0.684738	chr12	99450051	99450072	+
Foxn3_p3_4	Foxn3_p3	Foxn3	TCATTAAGAAGATTGGAGGA	0.67759	chr12	99449696	99449717	+
Foxn3_p3_5	Foxn3_p3	Foxn3	CACCAAACCTCAGTAGATCG	0.674799	chr12	99449970	99449991	-
Foxn3_p3_6	Foxn3_p3	Foxn3	AAGGTGTCTTCATAATCACT	0.659744	chr12	99450070	99450091	+
Foxn3_p3_7	Foxn3_p3	Foxn3	TTTGCATATAAATATAGCTG	0.653467	chr12	99449934	99449955	+
Foxn3_p3_8	Foxn3_p3	Foxn3	GAGGGGGGAGACAATCAACT	0.65135	chr12	99449909	99449930	+
Foxn3_p3_9	Foxn3_p3	Foxn3	TTGATTTCCTCGATCTACTG	0.594086	chr12	99449964	99449985	+
Foxn3_p3_10	Foxn3_p3	Foxn3	TGGAGGAAGAACAGCAATGG	0.588858	chr12	99449887	99449908	+
Foxn3_p3_11	Foxn3_p3	Foxn3	AGGTCAGCATCGCTCCAGAA	0.584358	chr12	99450044	99450065	+
Foxn3_p3_12	Foxn3_p3	Foxn3	GATTGGAGGAAGAACAGCAA	0.583396	chr12	99449884	99449905	+
Foxn3_p4_1	Foxn3_p4	Foxn3	TAGTAAAACCGAGAGCCCAG	0.74025	chr12	99412487	99412508	+
Foxn3_p4_2	Foxn3_p4	Foxn3	AGGTAAACTCCAAGACCAGG	0.704248	chr12	99412509	99412530	-
Foxn3_p4_3	Foxn3_p4	Foxn3	CAGATGATAACACTGGAAGG	0.693971	chr12	99412435	99412456	+
Foxn3_p4_4	Foxn3_p4	Foxn3	GCAGATCACACCGAGTAGTG	0.687354	chr12	99412364	99412385	-
Foxn3_p4_5	Foxn3_p4	Foxn3	ATTCAGAGTGGAGGTGCGAG	0.658596	chr12	99412281	99412302	-
Foxn3_p4_6	Foxn3_p4	Foxn3	GCTCAGATGATAACACTGGA	0.647169	chr12	99412432	99412453	+
Foxn3_p4_7	Foxn3_p4	Foxn3	GAAAGGTAAACTCCAAGACC	0.640647	chr12	99412512	99412533	-
Foxn3_p4_8	Foxn3_p4	Foxn3	AGCAAGCCAAGGAAGTGCAA	0.633591	chr12	99412247	99412268	-
Foxn3_p4_9	Foxn3_p4	Foxn3	GTTTGGTTACTTATTCAGAG	0.632554	chr12	99412293	99412314	-
Foxn3_p4_10	Foxn3_p4	Foxn3	GTGCACGTGTACTGGGTCAA	0.611385	chr12	99412204	99412225	-
Foxn3_p4_11	Foxn3_p4	Foxn3	TCACCTAAGTCTTCCTGGAG	0.611325	chr12	99412115	99412136	-
Foxn3_p4_12	Foxn3_p4	Foxn3	GGGCTGTGCACGGAGTCAGT	0.608087	chr12	99412344	99412365	-
Foxn3_p5_1	Foxn3_p5	Foxn3	AAAACTAGGAGCACAGATGG	0.679421	chr12	99563322	99563343	+
Foxn3_p5_2	Foxn3_p5	Foxn3	GAATGGGAAAGATCCAGGGA	0.653666	chr12	99563273	99563294	-
Foxn3_p5_3	Foxn3_p5	Foxn3	GGCCGCGAGAAGCAGCTGGG	0.652671	chr12	99563484	99563505	-
Foxn3_p5_4	Foxn3_p5	Foxn3	GATCGAAGGTAAGGAAAATG	0.647869	chr12	99563456	99563477	-
Foxn3_p5_5	Foxn3_p5	Foxn3	ACCTTAAGATAAAAAGCCAA	0.647706	chr12	99563350	99563371	+
Foxn3_p5_6	Foxn3_p5	Foxn3	ACTAGGAGCACAGATGGGGG	0.644349	chr12	99563325	99563346	+
Foxn3_p5_7	Foxn3_p5	Foxn3	CGGGGTGACAATGCTAACCC	0.636646	chr12	99563408	99563429	+
Foxn3_p5_8	Foxn3_p5	Foxn3	CCCAGAATGGGAAAGATCCA	0.624019	chr12	99563277	99563298	-
Foxn3_p5_9	Foxn3_p5	Foxn3	CAAAACTAGGAGCACAGATG	0.614297	chr12	99563321	99563342	+
Foxn3_p5_10	Foxn3_p5	Foxn3	AATGGGCAGCCTGGGCAGCG	0.609765	chr12	99563383	99563404	+
Foxn3_p5_11	Foxn3_p5	Foxn3	AGCCTGGGCAGCGAGGCTCG	0.601163	chr12	99563390	99563411	+
Foxn3_p5_12	Foxn3_p5	Foxn3	CACCTTAAGATAAAAAGCCA	0.587116	chr12	99563349	99563370	+
Foxo3_p1_1	Foxo3_p1	Foxo3	CCTCCCTTCCACGAGCAGGG	0.756492	chr10	42276681	42276702	+
Foxo3_p1_2	Foxo3_p1	Foxo3	AAGTCCTTTAAAGACACTAG	0.697982	chr10	42276383	42276404	+
Foxo3_p1_3	Foxo3_p1	Foxo3	TGGCAGCAGCGGGAGCAAGG	0.677277	chr10	42276336	42276357	-
Foxo3_p1_4	Foxo3_p1	Foxo3	GCGCAGCACAGGCTGACAGG	0.665978	chr10	42276635	42276656	-
Foxo3_p1_5	Foxo3_p1	Foxo3	CTCACAGGGAGCCTCAACCT	0.659988	chr10	42276732	42276753	+
Foxo3_p1_6	Foxo3_p1	Foxo3	GCCCGAGAGTCCCCTCGTCG	0.655267	chr10	42276588	42276609	-
Foxo3_p1_7	Foxo3_p1	Foxo3	GGCGCCGGAGCTTTGCAACG	0.645319	chr10	42276500	42276521	-
Foxo3_p1_8	Foxo3_p1	Foxo3	CAGATCCGGAGTCACTGGAA	0.639728	chr10	42276472	42276493	+
Foxo3_p1_9	Foxo3_p1	Foxo3	CAAAGTTATAGCCACTCACA	0.636368	chr10	42276718	42276739	+
Foxo3_p1_10	Foxo3_p1	Foxo3	TTCCTGAAGGGAAGGAGCCG	0.620553	chr10	42276525	42276546	-
Foxo3_p1_11	Foxo3_p1	Foxo3	CCTCCCGCCTCGTTCCTGAA	0.608251	chr10	42276537	42276558	-
Foxo3_p1_12	Foxo3_p1	Foxo3	GGGAGCAAGGAGGTGATGAA	0.605996	chr10	42276326	42276347	-
Foxo4_p1_1	Foxo4_p1	Foxo4	GGGACAGAAGGTACCCACGG	0.743819	chrX	101254983	101255004	+
Foxo4_p1_2	Foxo4_p1	Foxo4	ATTCTCTGGATCCATACGTG	0.697219	chrX	101254813	101254834	-
Foxo4_p1_3	Foxo4_p1	Foxo4	GAATGTGTTTCCCCCCTTGG	0.691898	chrX	101254735	101254756	+
Foxo4_p1_4	Foxo4_p1	Foxo4	GGGATCGAGGTCTAGGATCG	0.668496	chrX	101254858	101254879	-
Foxo4_p1_5	Foxo4_p1	Foxo4	GAATAAGAAGTCAGCCACAG	0.662009	chrX	101254833	101254854	+
Foxo4_p1_6	Foxo4_p1	Foxo4	TCTGGGACAGAAGGTACCCA	0.655914	chrX	101254980	101255001	+
Foxo4_p1_7	Foxo4_p1	Foxo4	TCACCATGCCTCCCCCAAGG	0.645681	chrX	101254745	101254766	-
Foxo4_p1_8	Foxo4_p1	Foxo4	TGCCTCAGAGCGCTACTCTG	0.64482	chrX	101254605	101254626	+
Foxo4_p1_9	Foxo4_p1	Foxo4	AGCCTCAGAGTAGCGCTCTG	0.641938	chrX	101254606	101254627	-
Foxo4_p1_10	Foxo4_p1	Foxo4	CTGCAGCCCGGACTCCGGAG	0.633328	chrX	101254628	101254649	+
Foxo4_p1_11	Foxo4_p1	Foxo4	GCCACACGAACCGTCCGAGG	0.632008	chrX	101254950	101254971	+
Foxo4_p1_12	Foxo4_p1	Foxo4	GGGGTTCGAAGTCGGGATCG	0.628508	chrX	101254871	101254892	-
Foxp1_p1_1	Foxp1_p1	Foxp1	GGTGAGGCAGCAGAGCTCTG	0.716161	chr6	99266356	99266377	+
Foxp1_p1_2	Foxp1_p1	Foxp1	ATTTTGAAACTGGTAGTGTG	0.710358	chr6	99266139	99266160	-
Foxp1_p1_3	Foxp1_p1	Foxp1	ACACTTACCCATTCATGGTG	0.665613	chr6	99266340	99266361	+
Foxp1_p1_4	Foxp1_p1	Foxp1	AGGACCTGGCTAGGAACCGG	0.653117	chr6	99266166	99266187	-
Foxp1_p1_5	Foxp1_p1	Foxp1	GTGCCTGTTAGGACCTGGCT	0.652113	chr6	99266175	99266196	-
Foxp1_p1_6	Foxp1_p1	Foxp1	AGGAAGGACTGAAGGTATGT	0.644845	chr6	99266503	99266524	+
Foxp1_p1_7	Foxp1_p1	Foxp1	TCTCAGGGTTCCCAGGCTGG	0.642821	chr6	99266473	99266494	+
Foxp1_p1_8	Foxp1_p1	Foxp1	AGTTCAAGAGTTTGTAAGGG	0.627567	chr6	99266412	99266433	+
Foxp1_p1_9	Foxp1_p1	Foxp1	TGAGGCTCTTGGGGACAGGA	0.597169	chr6	99266121	99266142	-
Foxp1_p1_10	Foxp1_p1	Foxp1	TACAGGTGCCTGTTAGGACC	0.5929	chr6	99266180	99266201	-
Foxp1_p1_11	Foxp1_p1	Foxp1	ACAAAAGTATCAGCTTGGCT	0.588238	chr6	99266314	99266335	+
Foxp1_p1_12	Foxp1_p1	Foxp1	GGGAACCCTGAGAGCCGGCA	0.587634	chr6	99266462	99266483	-
Foxp1_p2_1	Foxp1_p2	Foxp1	TTAGTCCTTAGGCTCCCAGG	0.729418	chr6	99521087	99521108	+
Foxp1_p2_2	Foxp1_p2	Foxp1	CTGCGATCGACAAGAGACCG	0.726744	chr6	99520734	99520755	+
Foxp1_p2_3	Foxp1_p2	Foxp1	ATCCCTGCAGGGATCCCCCG	0.699816	chr6	99520910	99520931	-
Foxp1_p2_4	Foxp1_p2	Foxp1	TTTAGTCCTTAGGCTCCCAG	0.682814	chr6	99521086	99521107	+
Foxp1_p2_5	Foxp1_p2	Foxp1	AAGGGGACGAGGTGATTAGG	0.678491	chr6	99520808	99520829	+
Foxp1_p2_6	Foxp1_p2	Foxp1	ACGGAAGGAAGAATTGCTGA	0.674335	chr6	99520759	99520780	-
Foxp1_p2_7	Foxp1_p2	Foxp1	AACTTTGTAAGATCCCGGGA	0.669229	chr6	99520972	99520993	-
Foxp1_p2_8	Foxp1_p2	Foxp1	TAGGGAAAGAGGATGCGCCG	0.64703	chr6	99520894	99520915	+
Foxp1_p2_9	Foxp1_p2	Foxp1	GGAAAGAGGATGCGCCGCGG	0.630826	chr6	99520897	99520918	+
Foxp1_p2_10	Foxp1_p2	Foxp1	CCCTATTCCCTGGAGCTCGG	0.623806	chr6	99520875	99520896	-
Foxp1_p2_11	Foxp1_p2	Foxp1	CCCCGAAACTTTGCCCCAGG	0.619383	chr6	99520709	99520730	-
Foxp1_p2_12	Foxp1_p2	Foxp1	GGGAAAGAGGATGCGCCGCG	0.618445	chr6	99520896	99520917	+
Foxp1_p3_1	Foxp1_p3	Foxp1	CAAGTTGATCAACAGCTCCG	0.701085	chr6	99027953	99027974	+
Foxp1_p3_2	Foxp1_p3	Foxp1	AGAAGCGGAGAGGAACAGGA	0.678477	chr6	99027906	99027927	-
Foxp1_p3_3	Foxp1_p3	Foxp1	CTCTGGAAGTAGAAGCGGAG	0.661852	chr6	99027916	99027937	-
Foxp1_p3_4	Foxp1_p3	Foxp1	ATAGCCCGGGATGATGGGAT	0.624689	chr6	99028070	99028091	+
Foxp1_p3_5	Foxp1_p3	Foxp1	TTGCGCTCTGGAAGTAGAAG	0.610877	chr6	99027921	99027942	-
Foxp1_p3_6	Foxp1_p3	Foxp1	CGTGCAGTCCGCCTGCACCG	0.610269	chr6	99028241	99028262	-
Foxp1_p3_7	Foxp1_p3	Foxp1	GAGAGCGCAACAGAGAGCGA	0.60692	chr6	99027848	99027869	+
Foxp1_p3_8	Foxp1_p3	Foxp1	TATGCACTTCCAGCTTCCCG	0.598925	chr6	99028049	99028070	-
Foxp1_p3_9	Foxp1_p3	Foxp1	AGCGAAGCGAGCAAAGACGG	0.598851	chr6	99028127	99028148	+
Foxp1_p3_10	Foxp1_p3	Foxp1	AGCTGTTGATCAACTTGGAG	0.592805	chr6	99027946	99027967	-
Foxp1_p3_11	Foxp1_p3	Foxp1	AAGCTGGAAGTGCATAGCCC	0.590165	chr6	99028057	99028078	+
Foxp1_p3_12	Foxp1_p3	Foxp1	TAGAAGCGGAGAGGAACAGG	0.580934	chr6	99027907	99027928	-
Foxp1_p4_1	Foxp1_p4	Foxp1	AAGGACACATCACCTCCTGA	0.693396	chr6	99162687	99162708	+
Foxp1_p4_2	Foxp1_p4	Foxp1	CGAATTTTGAAACCCTCAGG	0.684003	chr6	99162698	99162719	-
Foxp1_p4_3	Foxp1_p4	Foxp1	TGACACTCGGTCCAACGGAG	0.678177	chr6	99162898	99162919	-
Foxp1_p4_4	Foxp1_p4	Foxp1	CAACCACTTACTAGAGTGCG	0.677648	chr6	99162928	99162949	-
Foxp1_p4_5	Foxp1_p4	Foxp1	CAAAATTCGTCTCGTCCAGG	0.667796	chr6	99162713	99162734	+
Foxp1_p4_6	Foxp1_p4	Foxp1	TCAATTAAAATGACTCTCTG	0.657517	chr6	99162575	99162596	-
Foxp1_p4_7	Foxp1_p4	Foxp1	GGGTCTGAGACAAAAAGTAA	0.638323	chr6	99162981	99163002	-
Foxp1_p4_8	Foxp1_p4	Foxp1	GGCACCAGCGGTGGACCTGG	0.630631	chr6	99162877	99162898	-
Foxp1_p4_9	Foxp1_p4	Foxp1	AAAATTTAGGTGACACTCTG	0.629502	chr6	99162605	99162626	+
Foxp1_p4_10	Foxp1_p4	Foxp1	TAACAGTCACTCTCTTCGGA	0.626871	chr6	99162668	99162689	+
Foxp1_p4_11	Foxp1_p4	Foxp1	GTCCAACGGAGAGGCACCAG	0.614607	chr6	99162889	99162910	-
Foxp1_p4_12	Foxp1_p4	Foxp1	GAAGGACACATCACCTCCTG	0.613434	chr6	99162686	99162707	+
Foxp1_p5_1	Foxp1_p5	Foxp1	CGTGAAGTGAAAGTTCACCG	0.831591	chr6	99028799	99028820	-
Foxp1_p5_2	Foxp1_p5	Foxp1	GGTGAACTTTCACTTCACGT	0.740933	chr6	99028804	99028825	+
Foxp1_p5_3	Foxp1_p5	Foxp1	GAAGTGAAAGTTCACCGCGG	0.73732	chr6	99028796	99028817	-
Foxp1_p5_4	Foxp1_p5	Foxp1	CTTTCCTCGAAAACCCGCCG	0.71553	chr6	99028783	99028804	+
Foxp1_p5_5	Foxp1_p5	Foxp1	CTGGGGAGACAAAAGGCGGG	0.678432	chr6	99028451	99028472	-
Foxp1_p5_6	Foxp1_p5	Foxp1	CAATTAAAGAGGAGTTGCTG	0.672299	chr6	99028468	99028489	-
Foxp1_p5_7	Foxp1_p5	Foxp1	TTGCTGGGGAGACAAAAGGC	0.651675	chr6	99028454	99028475	-
Foxp1_p5_8	Foxp1_p5	Foxp1	AGAGTGTGCCTGTTCACGCA	0.646882	chr6	99028884	99028905	+
Foxp1_p5_9	Foxp1_p5	Foxp1	CAGGGAAGGAACCCCACATG	0.637788	chr6	99028902	99028923	+
Foxp1_p5_10	Foxp1_p5	Foxp1	GAACTTTCACTTCACGTCGG	0.631098	chr6	99028807	99028828	+
Foxp1_p5_11	Foxp1_p5	Foxp1	CCCAGACGTCAGCCCGAGAG	0.627264	chr6	99028506	99028527	-
Foxp1_p5_12	Foxp1_p5	Foxp1	ATTATTTGGAGCCCCATGTG	0.627243	chr6	99028912	99028933	-
Foxp1_p6_1	Foxp1_p6	Foxp1	TATTTGCATAAGTCACTGTG	0.703078	chr6	99522225	99522246	-
Foxp1_p6_2	Foxp1_p6	Foxp1	TGCAAACTAAGGTGTTTTCG	0.66122	chr6	99522570	99522591	+
Foxp1_p6_3	Foxp1_p6	Foxp1	ACTTATGCAAATAGACCCAA	0.653874	chr6	99522236	99522257	+
Foxp1_p6_4	Foxp1_p6	Foxp1	AGGGTTGGGGGAGATGCACG	0.620488	chr6	99522354	99522375	+
Foxp1_p6_5	Foxp1_p6	Foxp1	TCTATTTGCATAAGTCACTG	0.620057	chr6	99522227	99522248	-
Foxp1_p6_6	Foxp1_p6	Foxp1	GGAGCGTGGAGATTAAAAGT	0.616889	chr6	99522375	99522396	+
Foxp1_p6_7	Foxp1_p6	Foxp1	GAAAAATACGAACTCACCCG	0.613274	chr6	99522532	99522553	+
Foxp1_p6_8	Foxp1_p6	Foxp1	CGTGTGCGTGTGTGAGCGGG	0.599228	chr6	99522628	99522649	-
Foxp1_p6_9	Foxp1_p6	Foxp1	GACTTATGCAAATAGACCCA	0.593245	chr6	99522235	99522256	+
Foxp1_p6_10	Foxp1_p6	Foxp1	CGGAGCGAGTGGAGGATAGA	0.591498	chr6	99522335	99522356	+
Foxp1_p6_11	Foxp1_p6	Foxp1	CCCGACTCCGGAGCGAGTGG	0.590634	chr6	99522327	99522348	+
Foxp1_p6_12	Foxp1_p6	Foxp1	GCAGCTGCACGCTGTGCTCG	0.58719	chr6	99522684	99522705	-
Foxp4_p1_1	Foxp4_p1	Foxp4	AAGATCGCTTCGGAGCGCAG	0.725449	chr17	47924310	47924331	-
Foxp4_p1_2	Foxp4_p1	Foxp4	CAAAGTGCGATGCCCCCAAG	0.683023	chr17	47924360	47924381	-
Foxp4_p1_3	Foxp4_p1	Foxp4	AGCCCCCACCCGGATCCCTG	0.679212	chr17	47924164	47924185	+
Foxp4_p1_4	Foxp4_p1	Foxp4	TGGCACTGTCCGGTCCGTAG	0.66673	chr17	47924592	47924613	+
Foxp4_p1_5	Foxp4_p1	Foxp4	CCGCGCGCCTTAGCCCCTTG	0.640848	chr17	47924348	47924369	+
Foxp4_p1_6	Foxp4_p1	Foxp4	TGGCCGATTCAGGGACCCCA	0.594064	chr17	47924178	47924199	-
Foxp4_p1_7	Foxp4_p1	Foxp4	GACCGGCTCCGGACTCCGAG	0.587401	chr17	47924616	47924637	+
[truncated: 9,059 more rows]

## Sheet: 4
Label	Reads	Mapped	Percentage	Total gRNAs	Zero Counts	Gini Index	Distribution Width	NTC Distribution Width
R1_Unsorted	9600976	8436098	0.8787	10999	3	0.06437	2.61	2.51
R2_Unsorted	6419002	5433333	0.8464	10999	3	0.06616	2.56	2.40
R1_Selection	7561266	6661779	0.881	10999	0	0.04949	2.03	1.94
R2_Selection	17699537	15071707	0.8515	10999	0	0.04472	2.06	1.98
R1_Negative	9718176	8520486	0.8768	10999	3	0.06736	2.75	2.57
R2_Negative	8156104	6937574	0.8506	10999	2	0.06425	2.60	2.44
R1_Low	7962108	6989764	0.8779	10999	3	0.06646	2.61	2.55
R2_Low	7710717	6573773	0.8526	10999	3	0.06334	2.51	2.47
R1_High	11157962	9766888	0.8753	10999	2	0.06321	2.61	2.44
R2_High	6947395	5890193	0.8478	10999	2	0.06537	2.55	2.45
PlasmidLib	9925160	7106879	0.716	10999	0	0.05242	2.15	1.93

## Sheet: 5
sgRNA	Gene	R1_Unsorted	R2_Unsorted	R1_Selection	R2_Selection	R1_Negative	R2_Negative	R1_Low	R2_Low	R1_High	R2_High	PlasmidLib
Rcor2_p2_4	Rcor2_p2	2515	1587	1578	3963	1114	1197	1707	1883	5134	2475	1961
Zfp740_p2_11	Zfp740_p2	437	281	300	723	312	369	415	331	618	333	300
Zbtb2_p2_4	Zbtb2_p2	1493	1267	1454	3407	1371	1653	1196	1681	1716	1490	1651
Foxn3_p2_7	Foxn3_p2	958	411	696	1649	974	514	804	516	1240	504	725
Zzz3_p1_4	Zzz3_p1	462	364	516	1016	482	439	419	380	608	426	567
Grhl2_p1_12	Grhl2_p1	885	300	556	1080	740	328	761	486	1400	403	446
Esx1_p1_11	Esx1_p1	1827	953	1473	3049	2223	1251	1633	1214	2188	1053	1459
Cic_p3_8	Cic_p3	549	207	386	786	644	305	390	178	612	247	377
Myc_p2_1	Myc_p2	565	684	822	1719	517	728	469	708	918	773	819
Zfp715_p1_7	Zfp715_p1	693	399	549	1219	667	417	456	543	748	369	649
BRDN0000737946	NT	1031	353	856	1758	1371	531	872	566	1258	402	1035
Mitf_p2_10	Mitf_p2	411	86	176	371	510	95	280	43	447	102	145
Mid2_p3_10	Mid2_p3	439	385	414	1361	383	505	398	765	592	372	474
Tcf7_p2_5	Tcf7_p2	1302	1310	1408	2931	1049	1702	1167	1797	1468	1449	1396
Eomes_p2_2	Eomes_p2	899	392	604	1288	904	568	689	572	931	402	584
Zfp236_p1_7	Zfp236_p1	1692	653	1326	2826	1903	837	1558	772	1947	745	1426
Tfdp2_p1_1	Tfdp2_p1	403	318	463	1089	288	350	332	421	548	352	438
Tcf25_p1_11	Tcf25_p1	403	201	309	719	300	255	350	314	501	243	412
Zkscan17_p1_11	Zkscan17_p1	1000	1223	903	2478	972	1437	1072	1486	1638	1314	1171
Tfdp1_p1_3	Tfdp1_p1	2937	1609	2771	6463	3276	1906	2638	2473	4029	1748	2901
Mis18bp1_p1_1	Mis18bp1_p1	806	178	437	867	722	197	593	176	933	190	357
Csrnp1_p1_7	Csrnp1_p1	246	227	330	760	372	253	267	234	293	179	318
Atf1_p1_12	Atf1_p1	1391	764	1644	4256	1178	1015	1263	908	1266	769	1989
Zfp57_p2_1	Zfp57_p2	530	316	370	791	524	396	501	300	545	280	359
Mbd1_p1_11	Mbd1_p1	638	417	424	1096	710	539	538	528	741	438	369
Hif1a_p2_11	Hif1a_p2	930	927	973	2367	772	1241	818	1045	1144	934	1114
Sp3_p1_7	Sp3_p1	649	417	493	1191	701	622	511	598	846	463	419
Zfp414_p1_1	Zfp414_p1	993	550	850	1683	1230	618	897	524	953	538	904
Tead2_p3_4	Tead2_p3	689	837	1227	3158	854	1325	556	920	754	884	1302
Zic3_p1_9	Zic3_p1	903	417	624	1141	1255	576	681	452	501	407	536
Mbd2_p1_9	Mbd2_p1	486	412	386	1059	404	482	392	479	627	397	384
Zfp867_p1_3	Zfp867_p1	1137	686	777	1877	1118	931	1006	739	1328	691	867
Irf3_p1_1	Irf3_p1	786	230	415	744	654	311	556	317	876	252	320
Mafg_p1_6	Mafg_p1	2068	1015	1659	3282	2355	1125	1844	1023	2528	1095	1786
Xist_p1_4	Xist_p1	496	681	680	1677	1515	1865	135	469	163	487	884
Klf11_p1_3	Klf11_p1	952	831	1306	2555	965	1161	945	991	1179	846	1318
BRDN0000737826	NT	1031	433	585	1146	1041	462	773	465	1150	362	630
Usf2_p1_11	Usf2_p1	1191	780	1214	2738	954	1001	995	921	1271	788	1475
Msl2_p1_2	Msl2_p1	548	119	485	824	433	241	460	190	803	153	412
Dmtf1_p1_11	Dmtf1_p1	741	496	515	1118	907	657	778	571	1336	504	543
Mkrn2_p1_9	Mkrn2_p1	2743	1449	1795	3907	2776	1911	2497	1835	3556	1661	2044
Zbtb2_p2_6	Zbtb2_p2	3231	1927	2197	4932	3068	2589	2539	2255	3580	1939	2614
Thap4_p1_7	Thap4_p1	2242	931	1312	2398	2006	1264	1831	1231	2835	1058	833
Csrnp1_p2_1	Csrnp1_p2	1555	890	1130	2628	1563	1236	1590	1194	1995	1051	1238
Kansl1_p4_9	Kansl1_p4	1471	834	917	2094	1468	1220	1025	1038	1481	851	787
Gli3_p2_4	Gli3_p2	594	251	356	809	663	343	556	393	884	271	362
Prdm5_p1_1	Prdm5_p1	943	537	615	1283	989	648	799	726	1223	586	661
Bcor_p2_3	Bcor_p2	2731	1506	1513	3515	2495	1995	2182	2021	3253	1630	1639
Zfp738_p2_4	Zfp738_p2	1394	421	586	1573	1571	562	1253	497	1337	377	691
Foxa2_p2_7	Foxa2_p2	951	573	835	1789	1148	982	901	728	972	536	945
Zfp1_p1_6	Zfp1_p1	297	601	483	1331	314	874	239	773	356	639	638
Foxn2_p1_10	Foxn2_p1	1059	742	663	1642	1037	875	701	903	1075	905	825
Grhl2_p1_6	Grhl2_p1	418	190	355	930	264	113	335	205	554	236	503
Zbtb12_p1_11	Zbtb12_p1	2088	1494	1667	3521	1850	2193	1615	1786	2113	1439	1823
Stag2_p2_8	Stag2_p2	2672	1556	2362	4780	2185	1872	2031	1632	3768	1731	2313
E2f6_p1_9	E2f6_p1	599	560	502	1167	570	662	358	668	680	673	707
BRDN0000737934	NT	2948	1378	1734	3887	2723	1835	2517	1674	3390	1412	1827
Zfp335_p1_7	Zfp335_p1	1156	539	640	1657	1200	642	817	727	1205	564	656
Foxm1_p1_8	Foxm1_p1	1552	1009	1266	2492	1284	1095	1237	1108	1806	1118	1321
Crxos_p4_8	Crxos_p4	1260	532	653	1017	889	667	1105	504	1563	627	453
Ddit3_p1_4	Ddit3_p1	159	215	265	641	128	292	140	240	192	181	279
Crebzf_p3_1	Crebzf_p3	1237	480	606	1424	1271	578	1126	767	1382	494	650
Zfp148_p1_8	Zfp148_p1	786	478	571	1196	694	498	558	523	776	431	634
Hmgb3_p2_8	Hmgb3_p2	802	101	459	869	844	138	651	205	929	147	385
Zfp397_p1_4	Zfp397_p1	1352	642	1154	2359	1769	791	1101	705	1552	735	1221
Zfp180_p1_10	Zfp180_p1	1214	547	696	1603	1192	759	860	681	1224	623	730
Klf5_p1_10	Klf5_p1	1432	605	1657	3502	1587	559	1134	615	1907	591	1953
Sox11_p1_6	Sox11_p1	417	329	417	785	503	512	460	464	654	295	438
Zfp143_p1_3	Zfp143_p1	399	286	426	1095	440	403	297	394	588	249	534
Tada2a_p1_11	Tada2a_p1	1274	1193	882	2504	1217	1506	1054	1364	1505	1291	1230
Zbtb12_p1_10	Zbtb12_p1	999	522	371	788	860	741	734	588	890	617	255
Ahr_p1_2	Ahr_p1	466	430	559	1234	484	503	488	515	652	428	588
Zfp119b_p1_4	Zfp119b_p1	1235	864	1453	2965	1217	1280	1143	1001	1473	854	1531
Erf_p1_6	Erf_p1	2130	1571	1659	4473	2188	1825	1894	1744	2317	1694	2360
Hnrnpk_p4_6	Hnrnpk_p4	695	370	521	929	739	552	487	375	634	387	485
Tead1_p1_2	Tead1_p1	1316	580	988	2346	1417	528	1130	635	1508	659	1106
Hmgxb4_p1_7	Hmgxb4_p1	830	673	1216	3232	962	811	746	739	1237	768	1720
Sp3_p1_5	Sp3_p1	904	815	857	2073	743	1084	554	997	822	991	1068
Crebzf_p1_3	Crebzf_p1	942	959	930	2147	945	1267	757	1097	1146	927	916
Arnt_p1_11	Arnt_p1	447	558	415	1018	463	832	338	829	327	498	448
Zfp507_p1_10	Zfp507_p1	2159	1371	1437	3337	2192	1805	1777	1683	2690	1645	1451
Mitf_p1_2	Mitf_p1	1461	1170	1383	3139	1918	1504	1460	1457	1849	1263	1643
Zfp512_p2_12	Zfp512_p2	987	573	993	1758	777	663	773	649	1085	676	868
Bcor_p3_7	Bcor_p3	606	367	454	1491	691	561	617	534	749	432	457
Mid2_p2_2	Mid2_p2	410	450	376	931	407	527	381	441	409	487	467
Sox12_p1_5	Sox12_p1	1400	769	1284	2544	1348	1067	1261	959	1582	730	1416
Zfp941_p1_11	Zfp941_p1	1809	426	920	1443	1932	615	1373	544	1779	372	759
Zfp239_p1_3	Zfp239_p1	1253	588	589	1299	1112	947	860	842	1258	779	536
Usf1_p1_5	Usf1_p1	392	328	351	823	477	474	493	382	578	393	362
Creb1_p1_1	Creb1_p1	1201	873	1334	2991	1103	1209	929	1201	1384	890	1423
Pitx2_p1_1	Pitx2_p1	379	298	352	1036	393	442	334	383	455	345	459
E2f1_p1_5	E2f1_p1	545	269	535	1053	473	433	417	276	606	337	475
Six1_p2_11	Six1_p2	217	199	216	571	217	226	247	197	183	255	219
Zfp599_p1_12	Zfp599_p1	506	145	438	763	388	236	315	283	417	143	389
Glis2_p1_3	Glis2_p1	2708	1769	2040	4533	2218	2494	2193	2207	2871	2004	2541
Mier1_p3_3	Mier1_p3	589	429	500	903	541	677	428	569	872	430	453
Adnp2_p1_1	Adnp2_p1	2824	1522	1692	3964	3126	2112	2037	1723	2964	1605	2080
Zfp958_p1_10	Zfp958_p1	967	598	697	1567	1151	795	807	796	1081	573	672
Mbtps2_p1_11	Mbtps2_p1	3450	1753	2564	5981	3668	1985	2658	2161	3621	2045	2712
Gm14326_p1_4	Gm14326_p1	1097	590	809	1642	1035	635	857	638	1084	575	755
Preb_p1_9	Preb_p1	3122	1706	2085	4533	3140	2455	2626	2246	3078	1919	2031
BRDN0000737468	NT	880	362	529	1195	802	451	641	463	900	396	381
Cdx1_p1_3	Cdx1_p1	790	591	516	1316	1039	770	654	718	1054	650	561
Rela_p1_11	Rela_p1	1500	1335	1284	3184	1314	2068	1278	1540	1728	1564	1405
Tfap4_p2_8	Tfap4_p2	1291	886	811	2058	1287	1354	1263	1074	1803	964	987
Hmgb2_p1_9	Hmgb2_p1	1571	911	927	2370	1704	1320	1346	1223	1234	953	856
Mier2_p1_4	Mier2_p1	645	330	527	1086	536	562	588	637	955	432	342
Rhox6_p1_6	Rhox6_p1	1272	659	700	1775	1232	713	854	741	1225	638	855
Jdp2_p2_5	Jdp2_p2	741	669	873	2131	708	1050	816	822	1003	653	1052
Nfil3_p1_12	Nfil3_p1	1104	736	790	1898	1012	866	916	945	1227	770	883
Smarce1_p1_6	Smarce1_p1	1251	1173	1332	3269	1112	1532	995	1416	1179	1407	1612
Eomes_p2_5	Eomes_p2	1042	832	916	2192	1569	1389	869	1031	875	831	1044
BRDN0000738226	NT	1481	1067	977	2344	1363	1457	1228	1141	1841	1236	1061
Zfp617_p1_1	Zfp617_p1	364	471	465	1136	387	749	411	603	556	565	483
Sall2_p1_11	Sall2_p1	1042	609	624	1415	858	691	768	795	911	753	830
Cdip1_p1_11	Cdip1_p1	1797	628	967	1947	1617	783	1403	743	1852	683	960
Zfp119b_p1_1	Zfp119b_p1	2349	1765	1723	3965	2334	2183	2135	2102	2849	1710	1816
Mycn_p2_10	Mycn_p2	707	817	532	1552	942	904	431	950	751	855	768
Kansl3_p2_6	Kansl3_p2	465	264	259	550	585	328	411	324	490	254	279
Zfp507_p1_7	Zfp507_p1	1202	696	840	1923	1277	931	996	793	1640	659	913
Mycl_p1_11	Mycl_p1	488	484	494	1370	694	614	410	595	560	506	473
Pitx2_p1_5	Pitx2_p1	656	569	617	1293	930	739	562	792	857	619	526
Zfp35_p1_5	Zfp35_p1	183	122	257	497	147	111	126	140	208	104	336
Zfp146_p1_4	Zfp146_p1	955	476	612	1233	856	627	787	597	1167	504	622
Aebp2_p1_1	Aebp2_p1	1404	1023	755	2016	1326	1363	1252	1387	1383	1144	1002
Hbp1_p1_5	Hbp1_p1	352	319	569	1163	359	335	323	389	468	327	584
Mier3_p1_12	Mier3_p1	384	250	332	879	287	358	271	374	399	265	380
Cebpg_p2_9	Cebpg_p2	497	492	572	1276	607	736	461	586	700	587	585
Nexmif_p1_10	Nexmif_p1	843	780	775	1951	621	973	811	936	984	878	915
Zfp850_p1_8	Zfp850_p1	1228	522	767	1495	1296	804	1028	691	1402	558	767
Zfp217_p1_2	Zfp217_p1	4028	1642	3029	5995	4374	2145	3404	1944	4115	1931	3272
Hmgxb4_p2_3	Hmgxb4_p2	751	386	379	994	678	510	577	463	721	476	447
Zfp763_p1_10	Zfp763_p1	1380	932	908	2269	1314	1196	1284	1102	1596	954	1108
Setdb1_p1_10	Setdb1_p1	533	267	373	784	399	359	423	265	436	308	428
Sub1_p1_5	Sub1_p1	1140	565	823	1699	1154	685	925	648	1125	600	818
Gtf2ird1_p2_11	Gtf2ird1_p2	605	225	346	807	320	268	434	241	752	226	489
Hinfp_p1_12	Hinfp_p1	1540	736	1170	2194	1288	1058	1303	752	1900	700	1165
Platr25_p2_5	Platr25_p2	1039	462	501	1083	1045	538	781	446	1127	473	510
Mbd1_p2_3	Mbd1_p2	2276	806	1118	2240	2765	1249	1906	1044	2332	831	991
Tead2_p4_8	Tead2_p4	576	234	541	1105	684	312	517	328	738	266	586
Otx2_p2_12	Otx2_p2	811	389	574	1099	1046	486	846	531	494	377	398
Foxn3_p2_9	Foxn3_p2	1558	1857	1644	4082	1574	1925	1259	2083	1900	1995	2059
Thap12_p2_1	Thap12_p2	655	434	261	748	950	545	515	463	676	437	274
Zfp654_p1_5	Zfp654_p1	560	426	685	1648	664	454	512	483	731	521	736
Srebf1_p2_2	Srebf1_p2	759	365	485	1074	673	378	569	415	871	348	323
Maff_p1_5	Maff_p1	225	113	294	600	278	263	226	155	308	152	319
Sox2_p1_3	Sox2_p1	263	291	415	831	262	356	212	349	400	418	345
Gtf2i_p1_7	Gtf2i_p1	1857	1506	1798	4107	1927	1932	1695	1780	2649	1652	1800
Tsix_p1_12	Tsix_p1	1405	1034	1033	2203	1121	1263	852	1263	1430	1256	830
Bnc2_p1_5	Bnc2_p1	3950	2638	2287	5745	4241	3700	3525	3552	4803	3050	2549
Sall2_p1_4	Sall2_p1	600	365	434	982	652	374	658	429	885	322	423
Rbpj_p3_11	Rbpj_p3	1061	362	545	1262	977	350	899	475	1216	389	561
Capn15_p1_4	Capn15_p1	311	298	356	981	333	468	239	302	370	288	450
Crebzf_p3_7	Crebzf_p3	576	506	455	1231	427	635	488	651	756	597	405
Zfp335_p1_6	Zfp335_p1	1607	1096	1333	2919	1346	1500	1332	1196	1703	1215	1641
Tcf12_p2_1	Tcf12_p2	3522	1918	2400	5311	1858	1383	2303	2221	7570	2908	2684
Zfp239_p1_5	Zfp239_p1	437	440	263	707	373	454	361	588	381	402	267
Klf4_p2_12	Klf4_p2	1294	464	1027	1898	800	621	814	612	1384	520	867
Prdm4_p1_11	Prdm4_p1	1146	654	833	2093	949	890	968	806	1551	768	1055
Tfcp2l1_p1_12	Tfcp2l1_p1	642	222	597	1044	747	355	428	161	828	276	592
Smad3_p1_7	Smad3_p1	1795	1352	1284	3084	1869	1506	1577	1752	2114	1410	1534
Zfp738_p1_3	Zfp738_p1	735	518	395	1061	854	473	540	651	934	530	364
Tfam_p1_10	Tfam_p1	1798	981	1240	2583	1568	1257	1387	1251	1871	1042	1218
Tfdp1_p2_9	Tfdp1_p2	198	129	325	708	142	159	177	159	217	127	337
Prdm2_p1_5	Prdm2_p1	1053	354	738	1178	744	457	988	376	1129	432	788
BRDN0000737990	NT	475	362	454	1189	394	532	417	503	587	373	512
Smarce1_p1_8	Smarce1_p1	757	301	449	824	710	339	628	384	739	280	396
Zfp710_p2_3	Zfp710_p2	182	305	354	762	185	413	154	386	305	300	247
Six1_p2_2	Six1_p2	3268	1381	1468	3226	3376	1983	2647	1898	3553	1412	1516
Zfp219_p1_10	Zfp219_p1	1229	714	823	1952	951	877	851	1033	1419	808	919
Zfp946_p1_4	Zfp946_p1	606	465	531	1055	518	521	516	578	808	490	424
Hmgb2_p2_10	Hmgb2_p2	342	214	272	631	405	242	337	184	380	255	270
Zfp958_p1_12	Zfp958_p1	981	600	736	1655	417	532	785	687	2145	1004	826
Rcor2_p1_10	Rcor2_p1	1218	1264	710	1978	1478	1667	954	1500	1209	1389	653
Zfp35_p1_4	Zfp35_p1	532	384	379	557	641	621	438	606	641	371	229
Fiz1_p2_1	Fiz1_p2	296	160	262	482	199	195	229	176	353	167	226
Elf2_p1_2	Elf2_p1	1304	1044	1231	2875	1327	1397	1160	1116	1493	1059	1460
Mybl2_p1_5	Mybl2_p1	1100	398	775	1445	1024	487	959	521	1367	461	613
Ftx_p1_7	Ftx_p1	1144	671	833	2021	1379	940	899	846	1337	625	861
Cic_p1_9	Cic_p1	1807	777	1064	2194	1845	951	1093	951	1849	874	1241
BRDN0000738101	NT	784	238	830	1359	808	451	747	463	1164	250	816
Nexmif_p1_7	Nexmif_p1	1712	862	1100	2218	1784	1128	1400	880	2119	831	1121
Lrrfip2_p1_4	Lrrfip2_p1	380	236	204	476	282	288	250	313	232	234	141
Ubtf_p1_2	Ubtf_p1	1004	833	817	1577	926	1319	788	860	1081	920	785
Thap1_p1_12	Thap1_p1	1042	848	842	2132	1254	1329	1130	1104	1506	978	958
Zfp275_p1_6	Zfp275_p1	2868	1930	2527	6034	2911	2512	2247	2468	3387	2008	2665
Sub1_p2_5	Sub1_p2	594	114	268	393	436	178	438	127	595	164	285
Rcor2_p2_6	Rcor2_p2	471	486	670	1716	627	579	492	706	547	614	817
Zfp532_p1_2	Zfp532_p1	728	263	419	728	891	372	616	405	823	301	334
Hmgxb4_p2_1	Hmgxb4_p2	857	454	615	1276	888	591	660	534	822	500	607
Zfp473_p1_8	Zfp473_p1	714	451	438	667	544	653	584	655	638	458	354
Prdm14_p1_1	Prdm14_p1	933	756	720	1738	1030	987	712	775	1074	915	861
Zfp24_p1_12	Zfp24_p1	844	426	473	1231	1019	588	685	667	861	514	524
Ubp1_p1_12	Ubp1_p1	1277	592	984	2059	1249	709	1103	755	1627	706	994
Aff4_p1_7	Aff4_p1	502	314	437	880	508	382	342	477	513	365	360
Klf13_p1_3	Klf13_p1	1312	645	1052	2552	1330	1069	1053	1072	1544	722	1265
Hic2_p1_5	Hic2_p1	469	478	465	1105	246	468	317	544	562	602	569
Ascl2_p1_9	Ascl2_p1	604	462	446	874	530	448	565	590	625	469	447
Sp2_p1_10	Sp2_p1	3185	1807	2119	4834	3247	2247	2573	2169	3708	2023	2334
Zfx_p1_3	Zfx_p1	1510	660	1078	2468	1892	672	1197	803	1688	638	1389
Olig1_p1_6	Olig1_p1	898	649	792	1840	973	649	700	751	1032	665	853
2610021A01Rik_p1_4	2610021A01Rik_p1	382	386	478	1264	548	487	419	470	693	387	472
Atf6b_p1_11	Atf6b_p1	2207	1610	1502	3269	2374	1906	2172	1807	2799	1660	1606
Tslrn1_p1_3	Tslrn1_p1	560	410	471	1092	512	549	438	412	530	433	528
BRDN0000737910	NT	145	125	173	451	89	264	105	151	179	113	180
Crebzf_p3_12	Crebzf_p3	586	292	478	875	460	414	581	375	715	337	408
Rif1_p1_9	Rif1_p1	3428	2468	2702	6343	3847	3424	2682	2965	3653	2669	3351
Zfp664_p1_2	Zfp664_p1	836	735	642	1708	711	922	794	937	1057	866	662
Csrnp1_p3_11	Csrnp1_p3	1689	1127	1164	2739	1767	1469	1334	1232	1746	1153	1300
Mkrn2_p1_2	Mkrn2_p1	674	419	554	1204	774	495	599	504	857	423	574
Gm49345_p1_1	Gm49345_p1	1252	822	882	1995	1293	1257	956	996	1345	887	865
Zfp263_p1_8	Zfp263_p1	1932	1122	1441	3379	1837	1484	1516	1675	2036	1214	1542
Tead2_p2_4	Tead2_p2	1206	481	696	1372	847	670	919	747	1367	530	620
Zfp57_p3_3	Zfp57_p3	716	455	366	952	792	462	660	399	909	381	469
Atf1_p1_5	Atf1_p1	900	879	1176	2787	766	1051	812	1161	1195	996	1492
Zfp267_p2_7	Zfp267_p2	339	460	359	1010	347	644	397	620	401	595	371
Klf15_p1_3	Klf15_p1	1049	619	825	1608	1026	703	891	753	1424	667	887
Smad4_p1_5	Smad4_p1	569	336	506	957	515	353	590	412	503	322	512
Plscr1_p2_11	Plscr1_p2	434	158	321	486	271	197	344	166	648	223	327
Cpeb1_p3_6	Cpeb1_p3	603	390	485	840	886	533	587	384	788	381	419
Lef1_p1_12	Lef1_p1	1340	1015	954	2119	1377	1130	1112	1161	1477	1036	1025
Zfp777_p1_9	Zfp777_p1	1832	879	1381	3325	2327	1123	1706	1282	2377	888	1739
Zfp605_p1_7	Zfp605_p1	122	81	176	324	189	194	77	64	106	91	149
Smad7_p1_8	Smad7_p1	1000	543	623	1332	844	702	749	678	910	525	629
Atf5_p2_6	Atf5_p2	1180	990	715	1918	1079	1223	959	1168	1328	1054	724
BRDN0000737409	NT	590	300	377	942	665	346	440	381	659	345	439
Foxp1_p1_1	Foxp1_p1	1158	549	566	1147	1070	750	1089	566	1515	669	536
Zfp729b_p1_10	Zfp729b_p1	269	184	298	621	368	187	246	272	385	150	287
Zfp609_p1_8	Zfp609_p1	1011	162	370	707	1180	170	819	222	1122	134	200
Klf4_p1_5	Klf4_p1	2913	1503	1607	3658	3506	1993	2337	1905	3716	1785	1858
Gli3_p1_7	Gli3_p1	494	535	533	1180	626	699	438	590	740	572	573
Zfp869_p2_12	Zfp869_p2	812	628	603	1467	841	825	651	858	1066	676	464
Zkscan3_p1_8	Zkscan3_p1	193	124	201	397	220	112	184	120	203	124	205
Trim28_p2_8	Trim28_p2	830	470	667	1426	871	834	611	578	993	465	668
Nfe2l1_p1_3	Nfe2l1_p1	750	301	513	1340	619	374	470	448	683	354	643
Yeats4_p1_3	Yeats4_p1	1172	835	870	2041	1237	865	881	1045	1273	972	1107
Tead1_p1_5	Tead1_p1	619	471	560	1257	536	484	528	638	666	508	590
Gzf1_p1_10	Gzf1_p1	799	614	779	1463	721	829	784	743	1161	763	867
Usf2_p1_12	Usf2_p1	1282	791	812	1533	1486	840	1092	856	1302	789	627
Zfp738_p1_2	Zfp738_p1	381	402	299	818	348	565	200	409	311	544	311
Bcor_p3_5	Bcor_p3	2463	2118	1864	4722	2611	2823	2191	2703	3200	2220	2195
Zfp317_p1_9	Zfp317_p1	1399	761	1148	2601	1631	930	1517	983	2002	942	1142
Hinfp_p1_9	Hinfp_p1	854	189	341	795	968	342	635	332	1032	193	386
BRDN0000738029	NT	1639	1236	1159	2561	1878	1500	1379	1475	1980	1338	1199
Tcf15_p1_5	Tcf15_p1	3665	2378	2840	6795	3981	2888	3235	3015	4202	2440	3521
Hic2_p1_11	Hic2_p1	889	893	510	1307	852	865	769	946	1205	926	594
Nfatc3_p2_8	Nfatc3_p2	1536	1405	1298	3181	1842	1655	1303	1648	1926	1575	1584
Tead2_p4_6	Tead2_p4	1385	556	864	1885	1596	666	1075	735	1657	757	910
Prdm4_p1_9	Prdm4_p1	443	242	255	635	437	381	419	372	520	282	235
Cpeb1_p2_12	Cpeb1_p2	472	196	343	737	335	298	279	250	505	231	351
Atf5_p2_10	Atf5_p2	516	137	255	423	663	158	449	265	541	180	221
Mid2_p2_12	Mid2_p2	1073	278	728	1485	1050	420	807	472	1076	321	658
Cenpa_p1_8	Cenpa_p1	1478	925	1259	2622	1619	984	1422	906	2001	1146	1471
Zfp740_p2_9	Zfp740_p2	1031	784	813	1855	1207	1032	875	994	1237	825	775
Zfp748_p1_7	Zfp748_p1	464	277	304	621	318	419	310	444	462	256	220
Zfp423_p1_9	Zfp423_p1	1039	665	849	1924	1158	966	994	765	1188	851	773
Pias4_p1_11	Pias4_p1	1020	791	793	1912	930	971	888	1068	1231	901	841
Cenps_p1_1	Cenps_p1	2650	1692	1890	4684	2801	2015	2019	1986	2945	1838	2306
Zfp239_p2_11	Zfp239_p2	2624	1746	1252	3077	2824	2179	1741	1799	3507	1757	1328
Nr6a1_p2_6	Nr6a1_p2	1417	594	940	1578	1369	608	1091	777	1571	685	780
Zbtb12_p1_1	Zbtb12_p1	696	263	299	665	548	345	523	312	807	295	334
Zbed4_p1_4	Zbed4_p1	667	447	791	1600	729	633	663	588	911	548	859
Zfp532_p5_8	Zfp532_p5	147	159	138	318	138	273	184	196	222	190	124
Zfp263_p1_1	Zfp263_p1	960	1029	910	2257	1033	1478	933	1120	1199	1124	1033
Nup62cl_p1_4	Nup62cl_p1	769	322	361	807	771	443	512	310	553	274	334
Crxos_p3_5	Crxos_p3	561	646	664	1700	667	749	470	833	667	671	651
Otx2_p2_2	Otx2_p2	2932	1774	2010	4372	3708	2555	2719	2280	1361	1528	2214
Nkrf_p2_3	Nkrf_p2	442	250	411	767	435	355	463	299	422	241	344
Zfp748_p1_8	Zfp748_p1	244	122	284	465	265	254	284	212	277	136	308
BRDN0000737626	NT	2740	1627	1985	4694	2806	1895	2448	1869	3251	1892	2257
Nfya_p1_12	Nfya_p1	1653	1155	1205	2804	1554	1513	1410	1501	1868	1188	1381
Atf3_p2_9	Atf3_p2	1579	1272	1069	2627	1591	2137	1274	1542	1773	1597	1013
Zbtb44_p1_4	Zbtb44_p1	343	145	244	403	357	192	436	182	559	167	231
Ahr_p1_6	Ahr_p1	704	199	276	693	847	213	620	278	921	185	264
Sub1_p2_4	Sub1_p2	746	446	753	1768	597	556	553	549	755	518	646
Rest_p1_7	Rest_p1	776	939	644	1661	651	1217	601	1014	681	904	766
Dcp1a_p1_4	Dcp1a_p1	2202	1530	1488	3533	1778	1572	2059	1754	2368	1532	1643
Zbtb6_p1_7	Zbtb6_p1	1732	607	924	1856	1750	947	1460	779	1982	745	855
Elf2_p2_4	Elf2_p2	860	391	698	1390	943	457	671	376	891	525	658
Zfp777_p1_12	Zfp777_p1	2729	1844	1753	4221	3126	2409	2348	1902	2964	1899	2025
Zfp809_p1_3	Zfp809_p1	758	568	571	1263	801	743	702	726	904	628	645
Cic_p3_2	Cic_p3	1193	383	540	878	1402	382	1071	426	1323	411	476
Max_p1_2	Max_p1	196	168	285	574	227	210	209	209	345	198	339
Zfp976_p1_11	Zfp976_p1	650	598	642	1544	694	746	466	575	836	590	770
Zzz3_p1_1	Zzz3_p1	2520	1779	2142	4863	2066	2111	1967	2144	2613	1763	2285
Mga_p1_11	Mga_p1	360	623	437	1175	487	809	364	703	508	636	439
Zfp664_p2_6	Zfp664_p2	830	199	402	773	919	179	647	220	987	200	395
Zfp532_p4_9	Zfp532_p4	465	633	345	1081	324	621	398	731	563	658	514
Elmsan1_p1_10	Elmsan1_p1	2143	1075	1297	3137	2108	1394	1815	1286	2573	1275	1942
Hnrnpu_p1_6	Hnrnpu_p1	241	235	348	882	243	300	169	303	200	293	447
Eed_p1_10	Eed_p1	3045	1401	1790	3589	3044	1840	2303	1716	3494	1478	1846
Zkscan5_p4_11	Zkscan5_p4	1446	1395	1228	3040	1380	1633	1193	1699	1598	1356	1474
Rarg_p1_5	Rarg_p1	2148	1437	1461	3193	2210	1839	1741	1565	2595	1522	1445
Hnrnpk_p2_6	Hnrnpk_p2	535	294	475	919	473	339	369	336	579	369	525
Trim28_p1_1	Trim28_p1	602	335	273	588	335	353	376	320	621	404	329
Mid2_p2_9	Mid2_p2	583	275	469	922	417	292	388	269	448	310	400
Platr25_p3_1	Platr25_p3	601	197	316	739	504	385	452	372	584	324	278
Ncoa1_p1_9	Ncoa1_p1	687	538	380	1155	603	768	553	674	637	588	481
Mbtps2_p2_12	Mbtps2_p2	611	146	271	659	468	168	507	137	693	131	233
Zfp664_p1_1	Zfp664_p1	1083	383	793	1690	1342	552	1027	499	1309	445	905
Rif1_p1_8	Rif1_p1	2131	2335	1629	4698	2341	2811	1633	2510	2354	2600	2120
Ncor1_p2_5	Ncor1_p2	1215	326	659	1422	1116	384	895	387	1453	423	586
Myb_p1_5	Myb_p1	1006	636	695	1484	974	796	893	665	1078	686	718
Zfp706_p2_2	Zfp706_p2	1102	534	773	1331	1162	580	960	772	1332	684	733
Crxos_p4_12	Crxos_p4	648	292	420	915	667	338	528	323	728	310	348
Nr2f6_p2_5	Nr2f6_p2	1184	733	810	1636	1406	783	988	757	1519	766	938
Zfp518b_p1_9	Zfp518b_p1	1149	924	930	2040	1388	1315	758	910	803	863	1115
Atf1_p1_8	Atf1_p1	1815	886	1633	3736	1561	1172	1531	1035	1592	861	1811
Maff_p1_12	Maff_p1	861	299	809	1823	1151	447	730	410	1154	288	927
Nexmif_p1_4	Nexmif_p1	1358	421	700	1127	1263	491	1041	474	1589	465	545
Smarcal1_p1_12	Smarcal1_p1	1140	378	919	1722	1304	530	794	531	1056	447	861
Nr1d2_p1_12	Nr1d2_p1	923	585	681	1522	1144	724	682	597	1095	629	739
Zfp652_p1_7	Zfp652_p1	932	666	1042	2766	1074	859	939	880	1229	788	1342
Zfp229_p1_6	Zfp229_p1	100	159	222	395	98	190	103	150	165	205	182
Foxp1_p1_7	Foxp1_p1	618	563	497	1095	678	631	596	530	746	538	463
Zfp516_p2_1	Zfp516_p2	753	168	417	785	684	393	534	308	801	246	367
Foxp1_p1_5	Foxp1_p1	923	304	549	1186	936	364	702	318	1046	301	490
Gmeb2_p1_9	Gmeb2_p1	803	675	692	1273	741	720	809	896	492	554	719
Zfp292_p1_7	Zfp292_p1	1248	704	910	2518	1589	927	1141	920	1508	588	992
Zfp574_p2_7	Zfp574_p2	1138	326	469	884	1263	521	920	509	1203	365	390
Lrrfip2_p1_3	Lrrfip2_p1	333	225	364	814	505	243	371	273	577	234	399
Zfp445_p1_8	Zfp445_p1	1060	754	743	1786	928	972	912	1073	1127	906	781
E4f1_p2_4	E4f1_p2	1177	759	798	1909	1213	922	949	914	1380	754	825
Klf4_p2_6	Klf4_p2	807	646	639	1448	684	825	599	760	749	590	694
Ahctf1_p1_10	Ahctf1_p1	1151	871	1105	2177	1473	1481	953	1131	1331	1090	1066
Mybl2_p1_11	Mybl2_p1	540	388	413	1143	523	414	463	363	709	408	515
Mycn_p2_2	Mycn_p2	1051	263	696	1142	1256	333	1063	262	1492	306	584
Zfp280c_p1_10	Zfp280c_p1	1000	789	852	1895	945	709	847	935	1546	939	899
Mier1_p1_11	Mier1_p1	1774	1258	1642	3851	1888	1570	1656	1320	2135	1357	1854
Zic2_p1_11	Zic2_p1	1084	779	988	2197	1273	795	996	864	1197	780	1109
Sall2_p1_2	Sall2_p1	1110	624	878	1760	1032	736	871	804	1247	645	806
Terf1_p1_3	Terf1_p1	984	710	678	1592	932	1060	873	918	1280	777	754
Nsd2_p1_4	Nsd2_p1	2602	1734	2052	4837	2558	2044	2426	2038	3228	1885	2430
Foxn3_p2_3	Foxn3_p2	2027	707	1491	3029	1922	977	1607	782	2489	817	1657
Lbr_p2_6	Lbr_p2	600	824	580	1544	688	1050	539	869	566	756	723
Tfap4_p1_5	Tfap4_p1	1324	925	797	1837	1322	1274	1155	1214	1715	1085	870
Zfp217_p1_6	Zfp217_p1	967	578	759	1792	1338	771	842	671	796	524	994
Zbtb32_p1_1	Zbtb32_p1	522	421	357	1014	461	566	579	426	508	488	508
BRDN0000738140	NT	801	950	892	2599	817	1144	788	1231	1033	1003	1204
Klf15_p1_8	Klf15_p1	837	208	580	1059	804	256	715	272	976	257	636
Zfp740_p1_3	Zfp740_p1	1869	1352	1314	3067	1953	1711	1761	1772	2153	1486	1450
Hmg20b_p1_9	Hmg20b_p1	347	269	327	776	394	446	390	414	280	329	478
Foxp1_p5_12	Foxp1_p5	420	195	339	688	334	241	339	265	540	208	214
Sall4_p1_3	Sall4_p1	1120	491	758	1548	1191	675	913	646	1318	505	814
Zfp655_p1_11	Zfp655_p1	1761	850	1438	3186	1571	1085	1418	952	1956	1182	1453
Id1_p1_5	Id1_p1	546	255	537	1011	599	377	396	290	531	316	556
Tfap4_p1_8	Tfap4_p1	2401	731	1011	2036	2709	1037	1761	824	2576	779	972
Zzz3_p3_7	Zzz3_p3	570	334	439	1078	450	507	482	341	622	328	469
Myc_p2_3	Myc_p2	475	414	409	1102	403	624	322	630	522	493	367
BRDN0000738068	NT	1308	560	763	1932	1034	766	1006	612	1281	585	785
Srebf1_p2_8	Srebf1_p2	501	316	299	757	486	353	398	325	784	358	266
Sp1_p1_11	Sp1_p1	546	236	405	1194	656	330	226	191	408	274	489
Zscan22_p1_12	Zscan22_p1	696	530	592	1319	539	693	494	521	739	573	548
Hmga1b_p1_3	Hmga1b_p1	1115	722	544	1436	1148	785	953	859	1224	837	502
Zbtb24_p1_6	Zbtb24_p1	645	440	535	1390	809	672	619	483	852	536	536
Xbp1_p1_4	Xbp1_p1	657	393	350	773	651	455	579	386	667	365	351
Tead2_p4_7	Tead2_p4	1261	671	776	1979	1062	838	950	704	1486	738	939
Tead2_p3_3	Tead2_p3	832	744	547	1028	816	827	638	872	918	797	474
Esrrb_p1_2	Esrrb_p1	620	542	519	1171	773	592	484	744	724	601	550
Zfp936_p2_2	Zfp936_p2	576	303	409	1040	690	387	553	481	721	399	414
Nr3c1_p3_11	Nr3c1_p3	1256	686	772	1630	1398	959	1145	754	1102	624	859
Hsf1_p1_10	Hsf1_p1	1224	502	657	1284	941	462	945	520	1405	503	735
Nrf1_p1_12	Nrf1_p1	584	574	841	1700	552	719	581	537	760	566	958
Zfp58_p1_8	Zfp58_p1	982	426	607	1323	966	639	891	695	1046	542	642
Foxn3_p5_2	Foxn3_p5	698	548	389	894	715	673	519	587	870	512	321
Ttf1_p1_12	Ttf1_p1	981	811	1566	3883	1016	977	618	885	1446	992	1852
Zfp871_p1_9	Zfp871_p1	512	760	653	1767	554	924	454	827	627	764	773
Terf1_p1_12	Terf1_p1	2614	1793	2361	5344	2962	2061	2230	2185	3151	2200	2641
Tsc22d1_p2_5	Tsc22d1_p2	1651	643	885	2006	1605	701	1346	663	1869	698	1071
Smad7_p1_9	Smad7_p1	816	455	478	1189	738	458	653	417	969	481	514
Pou5f1_p2_8	Pou5f1_p2	1613	1175	959	2004	2501	1693	1540	1529	988	1064	958
Hnrnpk_p2_8	Hnrnpk_p2	1793	994	1406	3167	1475	1146	1477	1206	1970	1135	1664
Pias2_p1_12	Pias2_p1	840	599	699	1665	726	835	708	743	888	618	643
Cic_p3_7	Cic_p3	1567	1040	1162	2659	1975	1403	1612	1132	2003	1038	1393
Junb_p1_3	Junb_p1	815	624	647	1525	944	665	797	708	1070	720	698
Nfya_p1_2	Nfya_p1	513	360	351	990	633	564	357	581	653	437	362
Plagl1_p2_5	Plagl1_p2	1288	481	734	1499	953	667	1065	608	1387	610	740
Rest_p2_7	Rest_p2	2050	1154	1562	3374	1844	1545	1504	1584	2324	1145	1644
Crebzf_p1_8	Crebzf_p1	1800	1841	1247	3278	2055	2392	1579	2027	1961	1918	1464
Zfp275_p1_9	Zfp275_p1	945	348	540	1203	853	479	745	460	909	384	479
Pias4_p1_10	Pias4_p1	549	252	321	785	692	358	444	272	808	179	407
Zfp639_p2_9	Zfp639_p2	519	535	387	1143	529	709	382	567	660	513	568
Mkrn2_p1_12	Mkrn2_p1	3080	2331	2153	5432	3343	3075	2464	2724	3150	2463	2446
Zfp58_p1_6	Zfp58_p1	236	394	420	1002	275	567	163	455	365	452	387
Zfp932_p1_4	Zfp932_p1	602	219	359	678	483	335	434	306	719	231	294
Zfp1_p1_12	Zfp1_p1	3357	2018	2304	5527	3174	2298	2846	2391	3869	2328	2588
Hes1_p2_12	Hes1_p2	542	212	326	723	412	317	363	304	709	288	311
Zfp639_p1_11	Zfp639_p1	526	686	340	1118	514	901	333	705	563	705	427
Bcor_p1_1	Bcor_p1	820	528	651	1482	661	576	626	590	782	588	708
Myc_p2_5	Myc_p2	721	366	655	1189	827	506	601	440	861	374	457
Gli2_p1_6	Gli2_p1	1060	298	855	1728	990	395	633	340	1548	361	649
Zfp956_p1_12	Zfp956_p1	1185	693	1016	2238	1278	1013	1013	866	1488	819	960
Elmsan1_p2_6	Elmsan1_p2	804	385	523	1001	763	371	724	378	835	355	505
Zfp644_p3_2	Zfp644_p3	735	302	537	813	702	327	510	318	849	356	460
Kansl1_p2_9	Kansl1_p2	750	374	497	1191	647	362	524	474	862	362	732
Zfp706_p1_5	Zfp706_p1	2810	1954	1784	4449	2695	2107	2606	1993	3513	2101	2390
Glis2_p1_5	Glis2_p1	1120	748	722	1738	856	789	815	810	1251	718	968
Pbx2_p2_9	Pbx2_p2	934	1171	1127	3053	813	1456	666	1441	1195	1171	1367
Blzf1_p1_4	Blzf1_p1	615	172	277	580	786	121	455	194	755	174	275
Mael_p1_12	Mael_p1	1624	833	1217	2465	1697	1037	1420	943	1855	774	1180
Fiz1_p1_10	Fiz1_p1	580	754	625	1412	571	860	482	928	830	799	575
Nme2_p1_2	Nme2_p1	1708	666	1298	2960	1085	496	1398	773	4052	1119	1431
Zfp105_p1_2	Zfp105_p1	2375	961	1217	3001	2087	1377	1656	1242	2538	1051	1374
Etv5_p1_6	Etv5_p1	1236	987	1084	2018	1494	1126	1047	1274	1304	907	997
Gata2_p1_7	Gata2_p1	374	463	542	1438	239	455	270	681	471	493	612
Zfp984_p1_4	Zfp984_p1	1367	1161	954	2478	1376	1399	1015	1513	1458	1250	985
Sp2_p1_6	Sp2_p1	1329	1007	938	1941	1196	1284	1144	1153	1554	1048	972
Myrf_p1_12	Myrf_p1	677	629	467	1026	684	690	459	546	539	645	484
Gabpa_p1_9	Gabpa_p1	972	444	820	1915	886	466	923	592	1163	520	851
Zfp532_p2_12	Zfp532_p2	1929	1208	1434	3044	1960	1331	1517	1220	1983	1372	1491
Srebf2_p2_2	Srebf2_p2	1545	736	1004	2126	1711	998	1342	959	1698	780	890
Otx2_p3_3	Otx2_p3	374	95	278	529	282	147	230	115	376	82	263
Msl2_p1_12	Msl2_p1	582	381	511	1257	513	447	507	464	716	451	539
Gm14326_p1_3	Gm14326_p1	506	252	362	834	498	397	371	326	534	297	388
Mlx_p1_11	Mlx_p1	700	294	372	778	624	307	522	368	637	285	349
Nup62cl_p1_1	Nup62cl_p1	2243	1405	1661	3728	2148	1914	1874	1654	2337	1450	1818
Cnbp_p1_1	Cnbp_p1	2437	1253	1499	3331	2759	1492	1790	1401	2457	1337	1548
Zkscan3_p1_9	Zkscan3_p1	561	247	383	782	699	302	385	410	539	349	388
Arid1a_p1_11	Arid1a_p1	973	281	588	1225	1031	339	924	441	895	320	598
Khsrp_p1_6	Khsrp_p1	1290	734	1375	3292	1391	1083	1011	952	1471	869	1566
Arid1a_p1_5	Arid1a_p1	308	119	342	702	327	235	278	293	372	164	324
Eomes_p2_4	Eomes_p2	583	523	461	1393	338	488	342	589	676	564	622
Nup62cl_p1_12	Nup62cl_p1	1736	1059	1216	2857	2361	1745	1516	1229	1759	1130	1124
Litaf_p1_12	Litaf_p1	683	447	560	1467	567	635	573	560	706	564	742
Smad3_p1_11	Smad3_p1	1479	1676	1419	3542	1311	1945	1148	1860	1501	1776	1665
Hmgb1_p1_3	Hmgb1_p1	781	609	890	1936	821	783	750	897	923	698	441
Tmf1_p1_4	Tmf1_p1	1267	688	736	1669	1228	1004	952	866	1219	685	837
Rxrb_p1_8	Rxrb_p1	1197	479	806	1727	1349	565	1080	540	1631	472	902
Tsix_p1_9	Tsix_p1	913	334	398	797	621	466	843	380	1083	366	386
Irf6_p1_11	Irf6_p1	858	962	886	2313	926	1216	811	1050	1292	974	1165
Smad4_p1_4	Smad4_p1	829	932	882	2277	704	1072	598	823	900	972	1116
Zfp954_p1_8	Zfp954_p1	2107	2011	2004	4723	1935	2454	1776	2509	2749	2126	2398
Zfp280b_p1_6	Zfp280b_p1	1118	960	694	1957	1171	1094	826	1153	1145	1114	800
Crxos_p1_10	Crxos_p1	944	1144	484	1403	1134	1402	692	1130	1128	1302	518
Ubtf_p2_3	Ubtf_p2	2823	1426	1738	4015	3287	1823	2483	1987	3450	1584	1929
Ubtf_p1_1	Ubtf_p1	1159	495	493	1038	1395	741	941	578	1314	607	482
Mid2_p3_11	Mid2_p3	215	258	184	628	192	390	175	324	230	296	223
Hif1a_p2_6	Hif1a_p2	2004	993	989	2542	1947	1159	1797	1270	1826	954	1060
Zfp748_p2_9	Zfp748_p2	1670	951	1556	3397	1635	1415	1330	1225	1811	1107	1844
Zfp664_p1_12	Zfp664_p1	1774	743	1089	2168	1794	850	1471	910	2105	692	976
Hmgb1_p3_4	Hmgb1_p3	612	481	528	954	753	778	692	543	898	582	488
Zfp143_p1_2	Zfp143_p1	1103	983	1029	2665	985	1214	848	1138	1340	1248	1119
Zbtb41_p1_10	Zbtb41_p1	1908	643	863	1792	2031	921	1475	687	2313	653	951
Zfp146_p1_10	Zfp146_p1	468	483	376	991	462	698	350	578	551	573	378
Klf13_p2_6	Klf13_p2	256	242	200	478	244	190	203	222	259	177	221
Zscan22_p1_5	Zscan22_p1	740	266	479	935	853	384	598	419	760	227	447
Mitf_p1_6	Mitf_p1	477	253	321	682	347	354	296	332	305	269	317
Gm14443_p1_1	Gm14443_p1	1279	388	616	1278	1187	441	910	556	1469	590	630
Zfp12_p2_2	Zfp12_p2	359	413	393	719	236	406	254	364	407	359	373
Gbx2_p1_3	Gbx2_p1	665	536	600	1521	729	669	617	650	872	588	641
Mier2_p2_9	Mier2_p2	971	407	584	1281	1015	570	824	574	1344	473	528
Litaf_p2_6	Litaf_p2	924	179	309	527	1098	377	560	339	992	203	240
Crxos_p4_3	Crxos_p4	535	261	383	910	573	179	366	178	605	261	344
Zfp24_p1_8	Zfp24_p1	541	471	522	1043	436	696	428	587	677	527	584
Nfrkb_p1_9	Nfrkb_p1	356	412	541	1180	388	647	266	516	360	492	495
Pbrm1_p1_2	Pbrm1_p1	1146	712	768	1602	1436	969	989	744	1266	712	723
Mid2_p1_9	Mid2_p1	561	581	597	1368	623	622	555	652	812	603	689
Tcf12_p1_11	Tcf12_p1	1450	1172	870	2166	1402	1557	1076	1247	1536	1105	930
Gata2_p2_6	Gata2_p2	361	225	328	750	526	381	332	276	444	224	406
E2f3_p1_4	E2f3_p1	1235	739	970	2045	1244	929	988	909	1397	845	919
Pbx2_p1_6	Pbx2_p1	706	451	647	1425	767	551	599	597	866	518	705
Tcf7_p2_8	Tcf7_p2	2022	1129	1725	3817	2182	1612	1916	1541	2432	1337	1997
Dmtf1_p1_3	Dmtf1_p1	1014	848	625	1664	980	1171	921	945	1115	860	887
Mitf_p3_8	Mitf_p3	1749	754	1043	2200	1914	912	1337	953	2016	830	1181
Foxp1_p1_4	Foxp1_p1	538	268	387	878	550	244	438	287	630	269	505
Aebp2_p2_3	Aebp2_p2	4708	2745	2817	6684	6104	3482	3629	3113	5733	2962	3228
Zfp944_p1_5	Zfp944_p1	207	152	257	561	270	188	244	215	261	173	181
Patz1_p2_12	Patz1_p2	1515	442	986	1895	1368	519	1256	627	1706	443	1239
Tmf1_p1_9	Tmf1_p1	877	559	505	1331	844	581	767	586	888	522	603
Zfp184_p2_11	Zfp184_p2	910	839	605	1577	858	1187	748	994	1067	843	505
Smarcc1_p2_8	Smarcc1_p2	530	547	657	1543	682	748	570	737	557	539	850
Stat3_p1_5	Stat3_p1	438	101	333	426	530	104	363	114	495	74	249
Zic2_p1_3	Zic2_p1	391	456	463	1075	552	542	324	577	443	501	474
Patz1_p1_10	Patz1_p1	1266	330	555	949	1345	508	978	479	1205	326	407
Cebpg_p1_9	Cebpg_p1	814	730	1085	2125	911	1101	632	954	980	812	1349
Thap1_p2_6	Thap1_p2	395	63	293	457	393	90	334	88	462	85	314
Hmgb1_p4_6	Hmgb1_p4	949	345	864	1699	1015	248	1010	468	900	412	838
Capn15_p1_7	Capn15_p1	1067	608	828	1716	1178	729	836	740	1177	668	926
Zfp335_p1_1	Zfp335_p1	1875	977	1336	2759	1713	1496	1444	1114	2125	981	1419
Mier1_p1_8	Mier1_p1	1533	1665	1686	3792	1892	1994	1449	1949	1957	1745	1693
Zfp605_p1_2	Zfp605_p1	1511	507	815	1741	1326	539	1183	581	1475	594	941
Zfp771_p1_11	Zfp771_p1	3294	1238	1645	2954	3343	1658	2710	1336	3382	1423	1397
Lrrfip2_p2_3	Lrrfip2_p2	793	443	516	1159	858	620	673	611	954	586	473
Foxp1_p2_12	Foxp1_p2	1746	758	987	1947	1766	787	1258	988	1935	889	797
Zfp930_p1_2	Zfp930_p1	543	220	391	855	398	337	450	257	691	310	381
Ubtf_p3_2	Ubtf_p3	1912	662	1094	2367	1732	658	1574	710	2043	742	1251
Srf_p1_11	Srf_p1	566	354	489	974	564	467	418	346	705	338	493
Klf11_p2_12	Klf11_p2	504	587	380	1114	485	618	372	611	567	565	398
Zbtb2_p1_12	Zbtb2_p1	1007	883	1037	2445	1098	1110	977	1085	1146	829	1249
Sox13_p1_7	Sox13_p1	1541	1300	1266	2807	1736	1698	1302	1436	1950	1376	1364
Litaf_p1_11	Litaf_p1	644	753	636	1559	468	816	574	686	872	810	724
Etv4_p2_2	Etv4_p2	887	117	311	552	949	179	614	109	755	172	279
Cdip1_p1_9	Cdip1_p1	1855	662	916	2314	1831	841	1519	717	1885	621	1263
Usf2_p1_1	Usf2_p1	3017	1819	1738	3951	2985	2483	2490	1939	2665	1778	1659
Rara_p2_1	Rara_p2	1433	693	913	1901	1509	836	1041	840	1501	655	1250
Mta2_p1_8	Mta2_p1	1209	474	951	1868	1445	451	832	554	1167	517	1031
Atf3_p1_11	Atf3_p1	602	419	600	1326	723	632	563	506	853	452	721
Nfyb_p1_3	Nfyb_p1	1876	1402	1320	3015	2567	1711	1437	1453	2494	1507	1417
Foxa2_p1_7	Foxa2_p1	1158	457	619	1361	1407	564	934	537	1333	504	598
Ahr_p1_12	Ahr_p1	977	536	546	1265	863	539	778	677	1277	568	596
Rbak_p1_1	Rbak_p1	1151	381	487	957	1331	615	823	590	1462	349	417
Cic_p1_12	Cic_p1	706	742	713	1836	767	1012	627	939	883	786	786
Hsf2_p1_9	Hsf2_p1	2596	1904	2247	5204	2723	2155	2246	2402	3039	2161	2372
Zfp369_p1_12	Zfp369_p1	938	672	798	2092	907	977	964	716	1001	746	1089
Lrrfip1_p1_4	Lrrfip1_p1	792	573	713	1730	749	740	741	660	1044	647	673
Kmt2c_p1_7	Kmt2c_p1	826	980	585	1692	715	1237	724	1218	1048	1086	725
Klf13_p1_9	Klf13_p1	918	1158	855	2102	862	1694	854	1368	977	1296	804
Zfp946_p1_9	Zfp946_p1	1434	873	896	2107	1831	1031	1126	1091	2048	804	887
Tead2_p4_10	Tead2_p4	78	342	276	764	45	308	58	358	117	363	271
E4f1_p1_8	E4f1_p1	1364	1032	867	2465	1242	1477	857	1376	1239	1245	886
Bcorl1_p2_3	Bcorl1_p2	427	76	246	351	495	175	274	111	485	68	258
Tfdp1_p1_10	Tfdp1_p1	980	253	787	1581	796	297	761	332	777	327	1009
Csde1_p1_4	Csde1_p1	619	239	586	1169	649	320	465	362	684	258	580
Carhsp1_p1_9	Carhsp1_p1	715	937	864	1948	881	867	679	963	860	1024	913
Rest_p1_5	Rest_p1	1974	1334	1326	3218	2215	1724	1760	1685	2371	1462	1343
Cdx4_p1_2	Cdx4_p1	998	878	891	2242	1049	1189	760	981	915	1046	990
Tfam_p2_6	Tfam_p2	3748	3405	2108	5008	4846	3873	3480	4046	4163	3462	2096
Nr0b1_p1_9	Nr0b1_p1	710	286	508	1052	1032	364	737	368	1044	265	468
Pitx2_p2_8	Pitx2_p2	731	193	583	722	695	137	590	201	940	141	494
Preb_p2_3	Preb_p2	922	681	676	1551	855	948	829	785	1103	705	608
Crebzf_p2_3	Crebzf_p2	487	237	404	832	690	297	520	340	757	284	386
Maff_p3_4	Maff_p3	496	264	301	863	528	432	434	355	527	336	329
Zscan25_p1_5	Zscan25_p1	204	170	214	477	223	240	211	337	285	158	164
Csrnp1_p1_1	Csrnp1_p1	611	248	475	908	668	341	565	287	707	271	407
Zfp65_p1_8	Zfp65_p1	1354	896	985	2014	1112	941	986	1012	1439	939	1033
Zfp771_p1_12	Zfp771_p1	833	503	666	1687	932	593	585	460	903	535	797
Zfp263_p2_8	Zfp263_p2	617	214	255	452	540	160	516	186	611	217	293
Grhl2_p1_1	Grhl2_p1	1505	851	1260	2495	1004	897	1258	1114	2241	1033	1177
Mxi1_p2_8	Mxi1_p2	507	225	409	917	702	388	303	437	745	308	408
Lyar_p1_8	Lyar_p1	3056	2137	2531	5570	3167	2676	2563	2571	3595	2484	3217
BRDN0000737790	NT	813	433	581	1283	654	553	703	624	850	458	721
Zfp644_p2_10	Zfp644_p2	999	706	902	1843	1147	755	961	770	1222	792	1021
Platr25_p3_6	Platr25_p3	405	307	510	1124	238	533	289	404	469	351	487
Wdhd1_p1_2	Wdhd1_p1	390	287	457	1013	438	296	373	373	430	259	476
Bcor_p3_6	Bcor_p3	1064	338	697	1070	767	317	680	375	1205	372	656
Atf2_p1_1	Atf2_p1	547	276	363	857	429	310	282	300	602	322	377
Six1_p1_5	Six1_p1	967	850	882	2522	1027	1088	874	1000	1316	960	1264
Zmat3_p2_9	Zmat3_p2	456	328	431	748	440	406	397	442	551	322	406
Rbak_p1_3	Rbak_p1	1456	847	854	1668	1403	1049	1217	1029	1711	998	811
Sall2_p1_9	Sall2_p1	569	283	478	995	540	378	456	425	606	298	619
Ddit3_p1_1	Ddit3_p1	1143	598	613	1544	1030	782	765	680	1081	622	788
Klf11_p1_7	Klf11_p1	470	296	390	907	559	282	426	361	529	358	496
Platr25_p4_6	Platr25_p4	347	325	554	1038	383	318	344	376	485	394	437
Zfp574_p2_4	Zfp574_p2	2804	1437	1581	3196	2521	1545	2364	1430	3445	1546	1744
Nfkb2_p2_6	Nfkb2_p2	967	514	664	1771	925	784	678	684	1097	546	760
Gtf2i_p1_9	Gtf2i_p1	1500	337	817	1290	1476	498	1056	471	1679	391	814
E2f2_p1_8	E2f2_p1	906	164	444	897	755	302	620	263	793	209	422
BRDN0000738336	NT	1013	814	1081	2434	1007	1254	850	1001	1400	856	1263
Smad2_p1_4	Smad2_p1	1999	1794	1432	4019	2110	1926	1927	2163	2132	1899	1600
Zfp180_p1_8	Zfp180_p1	447	135	513	1069	236	194	335	199	369	146	680
Ascl2_p1_12	Ascl2_p1	900	404	501	1145	861	529	770	638	943	449	455
Elmsan1_p2_12	Elmsan1_p2	1148	504	726	1622	1027	678	878	712	1269	534	787
Pura_p1_9	Pura_p1	1469	759	969	2247	1337	732	1204	875	1718	696	1053
Zfp449_p1_5	Zfp449_p1	1222	977	943	2392	952	1379	1041	1376	1552	978	970
E4f1_p1_2	E4f1_p1	1178	599	712	1930	1442	994	911	755	1167	717	884
Hmga1_p1_3	Hmga1_p1	1330	493	560	1462	1608	551	948	524	1762	538	585
Arid2_p1_9	Arid2_p1	2148	1334	2308	5219	2102	1675	1807	1628	2179	1332	2408
Zfp664_p2_9	Zfp664_p2	696	163	366	623	809	196	579	265	767	200	253
Tead4_p1_5	Tead4_p1	2413	1589	2057	4565	2530	2137	2130	1894	2841	1837	2067
Hes6_p1_10	Hes6_p1	1258	961	844	2147	1261	1334	994	997	1479	1069	1008
Stat3_p2_4	Stat3_p2	1199	476	616	1571	1451	462	871	613	1323	503	665
Zbtb43_p1_8	Zbtb43_p1	1037	381	657	1233	1005	444	900	507	1048	395	619
Nanog_p1_7	Nanog_p1	392	232	344	708	320	381	284	328	417	261	303
Mitf_p3_1	Mitf_p3	736	597	696	1517	811	685	541	822	738	580	620
Zfp574_p1_6	Zfp574_p1	837	666	755	1840	661	791	630	727	1088	749	956
Ncor1_p2_3	Ncor1_p2	292	363	351	834	350	381	197	388	320	404	316
Gli3_p1_12	Gli3_p1	981	485	635	1458	819	722	851	532	1119	489	678
Id2_p2_2	Id2_p2	455	390	417	925	433	289	402	330	568	358	478
Nr3c1_p2_12	Nr3c1_p2	703	379	487	1198	901	473	581	427	807	325	557
Zfp532_p2_8	Zfp532_p2	758	426	720	1579	681	665	639	649	1013	567	955
Zbed4_p1_11	Zbed4_p1	1170	1249	817	2191	1087	1535	812	1395	1185	1292	919
Ahr_p1_4	Ahr_p1	992	810	905	2007	855	970	711	1014	1310	765	880
Gtf2i_p1_2	Gtf2i_p1	2713	1452	1780	4152	3063	1858	2257	1612	3547	1630	1966
Rxrb_p1_5	Rxrb_p1	6151	4642	3312	8666	6401	5584	4855	5341	6380	4911	3464
Nkrf_p1_4	Nkrf_p1	970	319	622	1078	1090	353	817	463	1168	340	529
Zbtb8a_p1_6	Zbtb8a_p1	570	567	466	990	444	643	408	663	635	533	520
Rarg_p1_2	Rarg_p1	320	398	273	561	311	579	197	438	217	363	280
Gmeb2_p1_5	Gmeb2_p1	1264	358	584	1121	1582	421	994	532	880	399	558
Zfp553_p1_12	Zfp553_p1	2425	1842	1456	3804	2449	2070	1956	2175	2818	1933	1748
Mier3_p5_6	Mier3_p5	1108	444	521	1116	1233	639	892	514	1073	552	570
Irf1_p1_1	Irf1_p1	1018	487	673	1262	1042	527	833	539	1556	517	667
Lrrfip1_p2_12	Lrrfip1_p2	2130	1162	1345	3044	1920	1532	1634	1362	2438	1387	1420
Zfp938_p1_2	Zfp938_p1	1079	980	595	1310	831	1433	801	1076	974	989	580
Thap12_p1_3	Thap12_p1	489	458	697	1537	503	570	537	569	696	532	855
Eomes_p2_9	Eomes_p2	1142	1000	1452	3115	1245	1310	1242	1218	1032	1035	1694
Zfp24_p1_1	Zfp24_p1	261	918	465	1308	322	926	174	1128	333	1041	491
Zscan25_p1_9	Zscan25_p1	1139	649	993	2336	997	824	944	891	1409	823	1231
Thap12_p1_8	Thap12_p1	1261	903	928	1982	1267	1104	1123	1028	1553	934	833
Tfap4_p2_1	Tfap4_p2	692	384	527	1121	737	580	600	467	838	319	612
Foxp4_p1_1	Foxp4_p1	830	387	454	1154	1165	600	683	443	1064	459	468
Zfp369_p1_1	Zfp369_p1	850	309	444	996	691	403	615	332	1009	347	503
Zbtb33_p1_2	Zbtb33_p1	1486	1080	1217	2690	1635	1303	1124	1293	1891	1122	1330
Zfp574_p2_2	Zfp574_p2	558	455	423	1067	740	435	500	679	557	494	532
Zfp91_p1_11	Zfp91_p1	1639	1481	1501	3264	2007	1550	1493	1506	2282	1473	1754
Kansl1_p4_10	Kansl1_p4	145	174	246	481	107	280	95	229	171	148	246
Tfam_p1_1	Tfam_p1	1407	797	759	1639	1417	1012	1209	975	1426	870	852
E2f5_p1_12	E2f5_p1	2023	1537	1466	3499	1661	2052	1592	1867	2403	1782	1612
Hes6_p1_9	Hes6_p1	1500	420	869	1630	1810	551	1170	552	1724	447	938
Cenpt_p2_2	Cenpt_p2	2242	1377	1889	3736	1993	1757	1769	1637	2433	1476	1820
Nexmif_p1_12	Nexmif_p1	633	247	553	1189	545	376	454	326	710	247	638
Erf_p1_8	Erf_p1	1517	318	856	1180	1455	423	1171	420	1915	321	989
BRDN0000738216	NT	441	289	335	806	549	380	330	322	514	364	396
Klf9_p1_5	Klf9_p1	969	626	645	1675	890	666	754	759	807	630	882
Zkscan17_p1_4	Zkscan17_p1	817	592	666	1556	638	708	742	680	896	541	853
Hesx1_p2_3	Hesx1_p2	624	340	660	1584	618	714	613	531	939	459	738
Mga_p1_7	Mga_p1	1063	445	855	1506	1343	610	981	443	972	501	936
Adnp2_p1_5	Adnp2_p1	1509	1010	1197	2444	1715	1204	1377	1137	1823	1064	1326
Creb1_p1_2	Creb1_p1	629	372	500	1183	564	334	457	490	629	443	424
Rif1_p1_5	Rif1_p1	1805	730	1025	2079	2096	919	1666	828	2073	828	1013
Tada2a_p1_5	Tada2a_p1	1388	747	1219	2924	1439	857	1330	977	1709	755	1487
Zfp334_p1_7	Zfp334_p1	2189	1172	1407	3381	2054	1436	1847	1561	2282	1223	1734
Tsix_p2_12	Tsix_p2	2542	1071	1829	3511	897	525	1713	1215	6176	2008	1795
Xbp1_p1_6	Xbp1_p1	422	249	420	713	366	538	318	198	455	223	299
Nr4a1_p2_12	Nr4a1_p2	2379	1349	1728	3952	2042	2130	1860	1635	2662	1540	1862
Zfp317_p1_12	Zfp317_p1	295	191	268	720	406	276	202	215	390	209	307
Tcf12_p2_9	Tcf12_p2	1135	1020	764	1736	827	1331	791	963	1044	1236	1050
BRDN0000737496	NT	866	721	683	1596	824	708	717	847	871	717	743
Zfp263_p1_3	Zfp263_p1	1015	757	965	2310	1138	931	889	859	1229	857	1073
Gata1_p1_5	Gata1_p1	428	160	271	425	327	195	292	173	560	158	199
Hopx_p1_5	Hopx_p1	489	365	531	1028	603	624	474	500	653	473	399
E2f8_p2_5	E2f8_p2	1330	636	829	1611	1591	748	1089	669	1351	686	721
Nr6a1_p2_12	Nr6a1_p2	806	600	680	1491	931	736	865	720	1215	699	713
Map3k15_p1_10	Map3k15_p1	415	89	300	460	419	132	362	143	498	115	257
Nr3c1_p1_7	Nr3c1_p1	1327	820	1196	2486	1344	876	1406	985	1524	916	1170
Zfp599_p1_5	Zfp599_p1	230	391	280	753	348	526	275	437	325	369	306
Arid3a_p2_9	Arid3a_p2	822	1038	1004	2236	738	1158	829	1413	957	978	1097
BRDN0000737553	NT	426	76	340	581	409	166	314	116	460	88	309
Gata2_p2_9	Gata2_p2	3222	1221	1536	3632	3039	1776	2507	1591	3337	1443	1533
Sox4_p1_11	Sox4_p1	1203	1119	1290	3042	1285	1367	1078	1260	1329	1081	1491
Sp3_p1_11	Sp3_p1	1315	985	701	1668	1315	1256	1081	1086	1559	963	873
Bbx_p2_5	Bbx_p2	1000	586	834	1696	1109	955	740	797	1168	719	840
Aebp2_p2_5	Aebp2_p2	3813	2128	2393	5639	3837	2519	2971	2422	3687	2211	2972
Kmt2c_p1_2	Kmt2c_p1	2172	1280	1667	3400	2390	1843	1897	1393	2462	1312	1717
Maz_p1_6	Maz_p1	990	631	1053	2070	960	663	673	798	1557	764	956
Foxk2_p1_11	Foxk2_p1	1734	676	885	2262	2257	1122	1229	842	2025	742	943
Arid4b_p2_9	Arid4b_p2	943	655	541	1355	992	667	560	832	830	726	625
Baz2b_p2_8	Baz2b_p2	394	425	437	1014	539	552	378	497	409	462	422
Baz2b_p1_12	Baz2b_p1	374	279	265	506	287	412	295	359	444	291	191
Platr25_p4_9	Platr25_p4	735	729	592	1330	674	1054	461	768	619	710	675
Mbd3_p1_10	Mbd3_p1	1676	1039	1062	2842	2190	1585	1291	1258	1742	1111	1414
Kansl1_p2_11	Kansl1_p2	581	375	424	1095	313	680	512	528	545	476	457
Tead2_p3_9	Tead2_p3	1623	451	1028	2064	1758	623	1325	530	1983	527	1221
Rxrb_p1_12	Rxrb_p1	853	213	431	720	683	267	657	311	1145	228	361
Trim28_p1_11	Trim28_p1	429	370	344	928	327	374	311	490	537	389	286
Zfp131_p1_1	Zfp131_p1	769	539	924	1769	713	564	593	693	807	600	1032
BRDN0000737852	NT	915	720	860	1993	852	840	757	843	899	888	927
Baz2b_p2_2	Baz2b_p2	1595	1072	1314	3413	1345	1214	1355	1351	2229	1179	1536
Gabpb2_p1_12	Gabpb2_p1	941	659	683	1715	817	892	700	816	1104	808	624
Trim28_p1_5	Trim28_p1	679	470	386	1093	857	599	560	408	916	433	341
Hsf2_p1_1	Hsf2_p1	1481	619	910	2085	1686	763	1063	687	1321	664	888
Arid4a_p2_8	Arid4a_p2	603	363	432	882	695	394	559	286	717	395	484
Zkscan5_p4_8	Zkscan5_p4	518	377	561	1150	700	492	566	475	595	381	481
Hopx_p2_7	Hopx_p2	391	122	401	559	265	180	224	170	471	123	351
Pitx2_p2_12	Pitx2_p2	749	369	415	1035	665	538	456	421	737	523	417
Nr4a1_p2_7	Nr4a1_p2	977	611	520	1326	1328	814	846	662	1129	683	515
Patz1_p2_9	Patz1_p2	341	105	277	449	340	152	227	142	375	103	251
Id2_p1_6	Id2_p1	761	299	512	932	592	392	439	363	773	321	418
Sub1_p1_8	Sub1_p1	1458	850	1069	2459	1365	1043	1404	1071	1795	1010	1049
Sp1_p3_3	Sp1_p3	439	50	366	763	699	192	334	85	478	88	379
Zfp984_p1_2	Zfp984_p1	2296	1232	1441	3202	2232	1822	2022	1638	2685	1226	1537
Tead2_p1_7	Tead2_p1	500	769	714	1745	411	892	424	876	584	796	862
Myc_p1_3	Myc_p1	739	487	672	1361	612	600	556	483	1005	545	795
Rlf_p1_4	Rlf_p1	962	1116	806	2181	822	1156	634	1202	1046	1081	825
Nfatc3_p2_2	Nfatc3_p2	494	610	555	1296	437	737	429	840	710	713	528
Zbtb6_p2_9	Zbtb6_p2	546	301	460	967	698	510	514	459	573	417	422
Zfp27_p1_9	Zfp27_p1	472	165	332	776	334	184	432	243	564	178	378
Zfp317_p1_11	Zfp317_p1	383	204	194	610	454	196	299	268	384	196	275
Pias4_p1_8	Pias4_p1	788	444	624	1424	915	490	577	501	953	442	690
Zfp239_p1_8	Zfp239_p1	1299	997	1045	2652	1082	1306	833	1325	1304	1179	1207
Six1_p2_4	Six1_p2	2417	1389	2024	4487	2130	1658	1876	1711	2835	1497	2616
Rif1_p1_6	Rif1_p1	1311	647	794	1849	2504	1282	755	550	870	532	792
Ubtf_p1_6	Ubtf_p1	538	344	379	900	493	306	479	395	608	330	458
Lin28a_p1_9	Lin28a_p1	1272	723	948	1610	1101	912	937	791	1533	922	956
Baz2b_p1_2	Baz2b_p1	466	282	233	605	422	268	379	298	432	281	325
Zfp646_p2_5	Zfp646_p2	966	552	677	1645	845	802	888	696	1289	646	858
Elmsan1_p2_10	Elmsan1_p2	749	489	581	1125	753	603	535	554	905	471	588
Zfp871_p2_8	Zfp871_p2	600	781	588	1698	683	1027	486	881	697	889	726
Rbck1_p1_2	Rbck1_p1	720	174	585	861	703	149	646	169	935	148	561
Nfatc4_p3_12	Nfatc4_p3	604	337	584	872	546	434	519	460	713	446	402
Zic3_p1_10	Zic3_p1	1969	1387	1889	4071	2309	2024	1369	1680	1735	1443	1937
Gtf2ird1_p2_1	Gtf2ird1_p2	609	293	429	830	700	360	587	414	811	343	374
Zfp516_p4_5	Zfp516_p4	706	458	657	1304	681	633	551	653	813	542	678
Gata2_p2_8	Gata2_p2	2944	2100	1737	4173	3433	2589	2312	2427	3212	2167	2039
Tfap4_p1_11	Tfap4_p1	3986	2081	2284	4552	4051	2251	3521	2405	5116	2335	2323
Elmsan1_p2_4	Elmsan1_p2	1130	390	513	1240	1310	520	884	583	1297	397	527
Gatad1_p1_2	Gatad1_p1	287	272	315	691	309	271	206	292	381	240	298
Tet2_p2_4	Tet2_p2	2220	1297	1266	2832	2327	1441	1807	1568	2351	1414	1186
Lrrfip1_p1_2	Lrrfip1_p1	1601	837	863	2014	1199	718	1321	954	2126	909	906
Smad5_p1_10	Smad5_p1	504	537	696	1357	556	600	420	716	631	604	757
Relb_p1_8	Relb_p1	494	634	710	1601	392	788	522	731	760	698	823
Mycl_p1_6	Mycl_p1	3022	2097	1795	4466	2954	2610	2528	2301	3460	2244	2008
Jund_p1_2	Jund_p1	457	395	495	1071	692	472	437	525	630	534	553
Zmat3_p1_1	Zmat3_p1	1765	1026	1163	2851	1367	1180	1393	1303	2244	1006	1156
Usf2_p1_2	Usf2_p1	1074	729	646	1700	902	934	839	859	987	816	770
Zbtb43_p1_11	Zbtb43_p1	743	495	546	1293	921	701	698	678	1113	578	772
Zfp369_p1_5	Zfp369_p1	894	608	552	1343	1042	632	686	683	1120	590	543
Tfe3_p2_2	Tfe3_p2	859	173	383	689	900	268	739	261	1034	203	260
Tfap4_p1_9	Tfap4_p1	768	250	676	1402	754	445	624	289	1009	267	604
Zfp553_p1_1	Zfp553_p1	2395	1559	1580	3837	2383	1948	2092	1711	3035	1735	1633
Zfp493_p1_7	Zfp493_p1	935	285	539	869	979	350	753	314	872	277	482
Zfp532_p5_5	Zfp532_p5	1127	352	607	830	1267	351	1103	440	1007	379	457
Thap4_p1_9	Thap4_p1	866	469	806	1590	943	564	649	523	1247	454	913
Grhl3_p1_6	Grhl3_p1	829	587	738	1296	860	767	749	749	1313	718	647
Elmsan1_p1_5	Elmsan1_p1	2285	1110	1158	2452	2235	1542	1821	1269	2527	1251	1259
Gm45871_p1_12	Gm45871_p1	1097	580	556	1403	1189	682	972	683	1306	670	612
Tsix_p2_2	Tsix_p2	1285	368	673	1525	604	290	942	523	2202	455	588
Lrrfip1_p1_10	Lrrfip1_p1	1929	958	982	2112	1651	1259	1624	1242	2650	1050	1021
Dcp1a_p1_9	Dcp1a_p1	789	275	573	1287	381	351	749	475	970	376	585
Zbtb43_p1_2	Zbtb43_p1	749	273	373	904	625	334	551	378	868	283	266
Atf4_p1_6	Atf4_p1	963	464	710	1208	794	605	689	683	984	477	526
Prdm5_p1_12	Prdm5_p1	1036	747	951	2028	1053	797	862	806	1153	832	1131
E2f8_p2_8	E2f8_p2	283	152	461	974	343	184	274	224	416	162	577
Trp73_p1_9	Trp73_p1	876	609	671	1691	910	741	811	887	1182	662	755
Nfatc3_p2_6	Nfatc3_p2	1058	216	629	1103	871	389	786	382	1115	293	504
Zkscan6_p1_5	Zkscan6_p1	836	549	597	1426	684	762	654	668	1058	645	611
Gm14403_p1_5	Gm14403_p1	1392	992	1325	2775	1372	1342	1099	1157	1542	968	1425
Nexmif_p1_1	Nexmif_p1	1365	817	613	1415	1251	687	987	841	1564	781	623
Gm35315_p1_8	Gm35315_p1	1373	684	749	1784	1477	664	1225	750	1742	649	819
Rxra_p1_4	Rxra_p1	1425	1110	1127	2844	1588	1409	1212	1399	1504	1341	1432
Nfil3_p1_7	Nfil3_p1	397	219	425	743	383	299	400	303	410	210	339
Rara_p1_8	Rara_p1	818	614	513	1401	871	761	609	794	890	649	553
Brd4_p1_2	Brd4_p1	606	351	473	918	614	403	475	396	743	365	406
Rbck1_p1_4	Rbck1_p1	764	693	777	1872	747	716	644	784	1071	789	978
Smarce1_p2_3	Smarce1_p2	801	688	561	1178	1012	817	706	872	1024	626	576
Grhl3_p1_3	Grhl3_p1	1178	800	867	2143	996	1189	927	1150	1436	902	870
Csrnp1_p3_1	Csrnp1_p3	364	119	249	676	213	189	205	174	270	119	349
Klf13_p1_2	Klf13_p1	1100	1384	1103	2794	1085	1818	983	1742	1502	1429	1405
BRDN0000737686	NT	1084	899	1257	2665	1017	1340	895	1388	1335	1110	1251
Pou3f1_p1_9	Pou3f1_p1	450	419	446	872	555	600	343	610	451	389	418
Epas1_p1_6	Epas1_p1	629	518	597	1411	742	691	477	630	623	657	627
Mier3_p2_1	Mier3_p2	1715	1037	999	2302	1682	1216	1409	1219	2149	1194	936
Zfp36l2_p1_10	Zfp36l2_p1	3286	1854	2149	5344	3212	2134	2711	2335	4365	2036	2481
Zfp59_p1_3	Zfp59_p1	323	373	375	849	439	528	331	381	450	375	463
Zfp946_p1_12	Zfp946_p1	893	473	690	1456	1037	607	942	613	1128	450	536
Zfp760_p1_3	Zfp760_p1	1116	355	474	1201	1214	398	877	319	1167	328	510
Hmgxb4_p1_11	Hmgxb4_p1	962	472	701	1576	797	598	673	571	941	462	841
Mynn_p2_9	Mynn_p2	412	503	452	864	503	700	378	619	581	569	570
Usf2_p2_10	Usf2_p2	529	417	605	1225	436	495	471	573	699	479	663
Zfp763_p1_3	Zfp763_p1	1038	565	614	1279	1035	620	835	614	1112	569	547
Zfp367_p1_11	Zfp367_p1	732	442	500	1343	580	527	589	589	916	460	542
Gm49345_p1_4	Gm49345_p1	701	469	620	1341	679	606	568	585	900	460	632
Tmf1_p1_8	Tmf1_p1	1469	690	948	2309	1534	971	1395	894	1828	753	978
Gli2_p1_4	Gli2_p1	428	255	576	1089	418	403	345	239	594	316	661
Rif1_p1_1	Rif1_p1	1489	1251	1262	2617	3252	2500	977	1152	1172	1066	1292
Hbp1_p1_4	Hbp1_p1	1104	513	758	1674	632	359	860	545	2359	807	928
Hinfp_p1_8	Hinfp_p1	1311	705	794	1734	1019	899	1201	867	1440	747	691
Zfp639_p1_1	Zfp639_p1	1095	364	606	1001	1386	431	842	462	1300	466	498
Smad2_p2_9	Smad2_p2	2499	1679	1853	5013	2403	2028	2370	1748	2977	1809	2636
Ripply1_p1_2	Ripply1_p1	881	783	608	1566	814	1060	588	803	864	730	613
E2f5_p1_2	E2f5_p1	481	289	603	1222	347	334	346	411	627	274	794
Pbx2_p1_1	Pbx2_p1	281	326	259	626	242	350	206	334	386	318	325
Zbtb44_p1_11	Zbtb44_p1	1580	621	901	1910	1454	788	1296	664	2046	696	929
Zfp280b_p1_1	Zfp280b_p1	479	173	389	606	442	265	392	187	683	172	326
Mynn_p1_4	Mynn_p1	1171	512	863	1949	1112	566	988	639	1346	540	1055
Gtf3a_p1_5	Gtf3a_p1	353	111	374	572	273	108	343	116	497	139	296
T_p2_10	T_p2	998	632	666	1483	987	764	739	684	1146	682	738
Carhsp1_p1_1	Carhsp1_p1	1289	796	780	1842	976	909	1000	1046	1448	904	894
Lyar_p1_3	Lyar_p1	1939	1269	1222	3015	2029	1580	1756	1522	2061	1205	1609
Hic2_p1_7	Hic2_p1	354	361	364	884	430	452	404	396	415	436	392
Klf8_p1_5	Klf8_p1	792	746	636	1443	608	887	600	906	666	878	788
Rcor1_p1_5	Rcor1_p1	274	241	343	634	305	256	264	299	423	262	245
Crxos_p3_6	Crxos_p3	245	243	334	617	310	325	173	270	357	260	262
Zfp938_p1_3	Zfp938_p1	930	831	921	2287	965	986	807	968	1311	952	1130
Etv6_p1_6	Etv6_p1	211	259	365	891	270	378	222	321	279	300	402
Zfp748_p2_11	Zfp748_p2	1225	798	825	1842	1095	776	1041	868	1343	821	825
Parp12_p1_12	Parp12_p1	586	251	513	1239	504	335	477	291	531	277	655
Rbpj_p2_6	Rbpj_p2	1465	649	1097	2182	1855	865	1321	929	1556	774	935
Pias4_p1_4	Pias4_p1	660	323	443	977	707	433	526	431	945	366	699
Arid1a_p1_6	Arid1a_p1	356	166	164	523	385	203	346	152	373	186	365
Xbp1_p2_12	Xbp1_p2	383	667	464	1503	564	775	300	789	499	704	555
Nkrf_p2_11	Nkrf_p2	919	592	727	1414	831	775	641	598	1098	550	711
Gm9785_p1_2	Gm9785_p1	711	371	335	872	820	408	542	443	693	366	487
Zfp37_p3_10	Zfp37_p3	471	547	516	1015	522	690	460	465	738	486	620
Jdp2_p1_6	Jdp2_p1	676	229	547	936	721	273	468	378	710	250	537
Adnp_p1_4	Adnp_p1	1175	565	913	1878	1636	841	867	695	1122	624	772
Zfp706_p2_1	Zfp706_p2	965	742	645	1627	715	869	693	927	1001	815	641
Bbx_p2_1	Bbx_p2	649	656	658	1580	620	1102	575	973	715	744	616
Zmat3_p2_11	Zmat3_p2	1397	974	883	2149	1464	1216	1087	1141	1438	1142	946
Zfp692_p1_9	Zfp692_p1	993	369	659	1104	947	542	714	394	981	404	515
Cnbp_p1_3	Cnbp_p1	1324	410	838	1690	991	527	1059	543	1554	449	944
Nfya_p1_6	Nfya_p1	448	328	591	1080	457	603	337	441	602	330	455
BRDN0000738071	NT	813	691	558	1474	633	1043	661	734	962	677	576
Carhsp1_p1_5	Carhsp1_p1	655	456	496	987	673	457	538	435	708	380	485
Tfe3_p1_10	Tfe3_p1	1295	718	840	1676	1451	1105	1024	932	1480	903	724
Zfp408_p1_12	Zfp408_p1	1421	906	959	2275	1285	1072	1219	1085	1610	947	870
Rxra_p2_8	Rxra_p2	2476	1961	1747	4748	2603	2311	2045	2493	2673	2069	2093
BRDN0000738314	NT	431	301	323	892	351	469	309	499	237	374	338
E2f1_p1_2	E2f1_p1	539	418	457	1115	594	530	487	443	633	449	507
Bach1_p1_8	Bach1_p1	692	262	383	790	677	283	440	250	815	280	372
Foxm1_p1_10	Foxm1_p1	1735	673	703	1303	1585	736	1384	934	1830	781	547
Zfp706_p1_6	Zfp706_p1	1092	560	814	1774	1029	633	898	601	1197	465	841
Spic_p2_2	Spic_p2	554	235	284	696	499	366	492	434	654	336	282
Klf13_p2_11	Klf13_p2	492	244	423	962	475	308	487	296	574	287	465
Fiz1_p1_11	Fiz1_p1	1654	722	1203	1887	1419	927	1304	977	2073	956	1021
Nr3c1_p3_7	Nr3c1_p3	406	269	350	607	634	329	361	313	620	307	279
Jarid2_p3_4	Jarid2_p3	1118	724	575	1418	848	881	1177	956	972	674	632
Zfp263_p1_5	Zfp263_p1	2578	1778	1843	4338	3156	2595	2108	1809	2940	1762	2217
Trp53_p1_4	Trp53_p1	1183	572	484	1012	1110	700	851	593	1219	644	418
Pias2_p1_9	Pias2_p1	1355	1207	1608	3779	1377	1617	1294	1545	1801	1357	1681
Zbtb32_p2_1	Zbtb32_p2	348	287	398	917	175	559	234	406	340	327	458
5430403G16Rik_p1_2	5430403G16Rik_p1	1006	638	461	1231	1184	841	816	816	1123	637	513
Foxk2_p1_8	Foxk2_p1	834	457	577	1177	803	624	691	500	911	485	510
Zfp386_p1_9	Zfp386_p1	1096	374	763	1249	925	485	945	485	1003	556	586
Gbx2_p1_7	Gbx2_p1	996	776	646	1615	865	936	816	1012	1020	921	685
Hmgxb3_p1_11	Hmgxb3_p1	1233	737	760	1853	1133	776	1050	867	1829	947	830
BRDN0000738092	NT	819	603	556	1475	1212	746	670	766	1087	652	610
Atf3_p2_4	Atf3_p2	913	603	681	1511	1249	817	936	709	972	558	776
Zfp7_p1_12	Zfp7_p1	1869	1014	1249	3068	1939	1342	1763	1181	2244	1181	1636
Platr25_p3_5	Platr25_p3	836	318	378	888	938	415	645	366	802	328	406
E2f8_p2_11	E2f8_p2	1398	679	751	1722	1481	1011	1006	818	1488	824	660
Tcfl5_p1_7	Tcfl5_p1	1015	711	849	1865	859	914	656	1056	1108	905	820
Zfp267_p2_6	Zfp267_p2	385	166	279	592	287	144	355	260	400	133	247
Nr6a1_p1_2	Nr6a1_p1	979	205	409	851	1038	291	734	279	1046	261	398
Csrnp2_p1_6	Csrnp2_p1	1055	499	776	1619	897	519	776	733	1370	561	1012
Zmiz2_p1_4	Zmiz2_p1	508	455	610	1575	570	690	468	597	611	489	629
Zfp281_p1_3	Zfp281_p1	1657	1289	1658	3867	1438	1337	1631	1632	1849	1384	2123
Zfp867_p1_12	Zfp867_p1	1784	1293	1564	3445	1912	1695	1355	1260	2058	1105	1704
Stag2_p3_4	Stag2_p3	962	445	904	1402	1097	503	642	424	1392	535	880
Zfp809_p1_11	Zfp809_p1	564	366	392	885	544	472	598	417	760	298	367
Lrrfip2_p1_9	Lrrfip2_p1	938	426	842	1686	1028	607	776	554	1153	584	829
Nr3c1_p5_4	Nr3c1_p5	374	240	322	681	279	169	393	298	399	218	381
Sub1_p2_11	Sub1_p2	1220	801	989	1969	1166	803	1071	761	1449	706	872
Gm20939_p1_4	Gm20939_p1	230	223	368	731	200	229	147	277	325	248	342
Zfp977_p1_3	Zfp977_p1	3783	2086	1821	3984	3756	2488	3227	2349	4134	2293	2019
Zkscan5_p4_4	Zkscan5_p4	1117	337	598	1242	1142	405	963	371	1364	331	607
Zfp664_p1_5	Zfp664_p1	1189	1177	1248	3125	1156	1348	1112	1200	1428	1272	1636
Zfp655_p1_5	Zfp655_p1	1984	770	941	2301	2234	805	1467	742	2387	745	939
Zfp938_p1_11	Zfp938_p1	1557	1066	1220	2676	1610	1514	1501	1417	1833	1171	1126
Baz2b_p2_1	Baz2b_p2	573	565	626	1533	686	654	485	690	763	607	768
Tfam_p1_7	Tfam_p1	5216	2518	2620	6351	4845	3525	4448	3547	5523	2929	2953
Hesx1_p2_10	Hesx1_p2	1377	741	720	1762	1316	1108	981	960	1571	905	855
Myrf_p1_1	Myrf_p1	1277	499	733	1827	1286	841	909	769	1056	560	768
Hopx_p2_10	Hopx_p2	761	131	379	689	831	264	625	159	720	166	322
Zfp958_p1_8	Zfp958_p1	1269	762	922	2005	1325	923	909	858	1371	827	1135
Foxp1_p4_12	Foxp1_p4	594	945	567	1595	885	1283	571	1129	696	1040	666
Klf5_p1_2	Klf5_p1	1146	537	943	2192	991	784	846	794	1144	691	1281
Nr6a1_p3_12	Nr6a1_p3	874	392	537	1044	1013	491	681	373	975	431	442
Zfp719_p1_3	Zfp719_p1	347	396	316	832	293	519	315	390	402	413	298
Atf3_p1_4	Atf3_p1	891	487	660	1450	957	628	672	557	872	523	741
Zfp819_p1_10	Zfp819_p1	2387	1000	1510	3273	2494	1045	1916	1130	2608	1063	1377
BRDN0000737883	NT	2363	1038	1776	3887	2242	935	2107	1190	2388	1105	2055
Zfp976_p1_5	Zfp976_p1	1045	547	795	1812	1256	636	882	616	1193	595	1088
Foxi3_p1_3	Foxi3_p1	666	372	513	1312	722	441	611	459	910	447	507
E2f1_p1_12	E2f1_p1	1324	796	1430	2812	1443	1070	1003	1091	1236	819	1602
Klf6_p1_11	Klf6_p1	227	500	370	880	331	649	223	382	430	484	370
Zfp280b_p1_10	Zfp280b_p1	1523	716	967	1950	1411	805	1162	827	1615	783	769
Tfeb_p4_1	Tfeb_p4	1037	453	723	1386	1132	448	861	482	1055	493	664
Zfp91_p1_6	Zfp91_p1	1538	571	795	1718	1347	809	1181	625	1649	556	772
Hmgxb4_p2_2	Hmgxb4_p2	1257	903	673	1447	1413	1146	974	897	1483	910	687
Nfatc4_p1_8	Nfatc4_p1	826	689	643	1593	854	1040	665	747	993	739	741
Zfp715_p1_5	Zfp715_p1	1438	1177	1257	2775	1329	1198	1143	1358	1744	1276	960
Hnrnpk_p1_6	Hnrnpk_p1	1554	786	1091	2095	1642	1047	1352	1027	1837	875	1044
Nr6a1_p3_3	Nr6a1_p3	855	426	421	712	1005	535	732	493	1029	423	304
Pias1_p2_9	Pias1_p2	1584	884	982	2323	1350	1153	1065	1020	1742	873	946
Zfp518b_p1_4	Zfp518b_p1	937	578	519	1140	997	741	708	501	617	433	526
Jdp2_p1_12	Jdp2_p1	677	449	394	978	809	473	624	559	825	417	348
Zfp639_p2_6	Zfp639_p2	1905	1127	1705	3657	2034	1691	1762	1388	2513	1235	1948
Srebf1_p3_6	Srebf1_p3	864	471	511	1234	833	616	660	544	958	537	632
Gata2_p2_10	Gata2_p2	179	157	186	499	230	200	166	144	385	184	274
Zkscan3_p1_7	Zkscan3_p1	1564	793	848	2176	1574	886	1486	910	1972	937	991
Mkrn2_p1_10	Mkrn2_p1	618	339	426	1089	718	532	520	509	751	347	446
Mitf_p2_1	Mitf_p2	560	308	480	916	761	333	394	443	721	303	486
Zfp516_p2_2	Zfp516_p2	995	551	847	1776	1163	735	900	789	1084	490	992
T_p1_9	T_p1	387	338	355	873	386	378	325	407	558	435	399
Ftx_p2_9	Ftx_p2	900	871	872	2174	1418	1285	795	892	801	922	1105
Zfp617_p2_7	Zfp617_p2	1390	652	933	2351	1150	756	1115	812	1286	672	1082
Tcf12_p1_12	Tcf12_p1	270	164	257	419	241	277	204	235	435	202	179
Prdm2_p1_11	Prdm2_p1	521	196	398	912	412	278	276	278	443	203	316
Tead2_p3_8	Tead2_p3	1137	810	855	2041	816	973	792	1046	1184	1006	1152
Zfp414_p1_8	Zfp414_p1	1019	871	908	2467	840	1001	812	1010	1171	863	1253
Klf15_p1_11	Klf15_p1	5956	3330	3814	9178	6500	4023	4852	3834	7385	3700	4647
Tgif2_p2_1	Tgif2_p2	729	246	478	889	626	341	628	387	844	251	408
Zfp518b_p1_11	Zfp518b_p1	1035	1109	1085	2719	1370	1591	830	1562	843	1083	1234
E4f1_p1_1	E4f1_p1	1333	882	634	1810	1242	1013	876	898	977	922	783
BRDN0000737813	NT	242	413	230	727	111	585	255	477	310	412	258
Zfp747_p1_7	Zfp747_p1	568	302	362	924	483	337	409	319	767	294	460
Ybx3_p1_3	Ybx3_p1	3394	2863	3185	8591	3198	3466	2713	3507	3824	3247	4198
Myef2_p1_4	Myef2_p1	1133	547	756	1746	1222	846	952	829	1266	715	807
Zfp706_p1_3	Zfp706_p1	419	290	291	736	397	354	328	332	433	309	442
Zfp266_p1_1	Zfp266_p1	637	216	230	573	588	237	440	304	652	147	264
Zfp335_p1_11	Zfp335_p1	330	211	371	931	397	158	378	200	319	209	419
Zfp65_p1_3	Zfp65_p1	1383	795	787	1914	1648	837	1180	885	1969	689	880
Maf1_p1_2	Maf1_p1	1146	368	628	1081	1120	374	871	451	1226	332	568
Zbed4_p1_6	Zbed4_p1	2225	1644	1470	3535	2020	2391	2035	2196	2759	1936	1603
Bcor_p1_12	Bcor_p1	1682	1137	1199	2562	1961	1264	1469	1212	2030	1102	1257
Crebrf_p1_1	Crebrf_p1	754	178	452	849	671	186	580	179	686	186	483
Zfp747_p1_10	Zfp747_p1	671	174	368	831	693	195	553	220	905	261	347
Trim28_p1_10	Trim28_p1	746	534	543	1056	793	616	598	624	813	510	556
Capn15_p1_2	Capn15_p1	642	315	434	1012	622	397	535	354	554	322	502
Brd4_p1_9	Brd4_p1	407	309	268	650	519	430	338	359	461	319	274
Nfil3_p1_11	Nfil3_p1	2071	1030	1323	3122	2355	1202	1652	1231	2356	1071	1346
Cebpg_p2_7	Cebpg_p2	484	758	644	1807	578	728	470	757	607	870	868
Zbtb45_p1_1	Zbtb45_p1	274	484	305	789	262	581	270	437	406	560	296
Mael_p1_6	Mael_p1	1026	718	650	1553	983	912	764	777	985	767	601
Gli3_p2_6	Gli3_p2	1218	550	829	1965	1406	670	1007	764	1377	709	1113
Nr0b1_p1_2	Nr0b1_p1	1078	337	623	1119	1263	353	962	326	1118	279	594
Capn15_p1_8	Capn15_p1	636	294	379	839	580	403	524	328	640	339	421
Klf10_p2_11	Klf10_p2	1072	399	551	1345	1303	504	887	503	1031	433	628
Zic2_p1_10	Zic2_p1	1190	432	729	1443	998	586	836	686	1101	485	803
Zfp266_p1_11	Zfp266_p1	955	486	817	1942	1393	654	666	435	691	490	853
Zfp423_p1_8	Zfp423_p1	641	426	579	1322	572	513	513	509	671	450	568
Brd4_p2_12	Brd4_p2	1841	1302	982	2559	2371	1819	1450	1547	2192	1338	1259
Zfp217_p3_8	Zfp217_p3	513	185	320	663	441	151	389	198	511	226	310
Zfp472_p1_2	Zfp472_p1	733	537	455	1257	619	558	587	747	784	635	465
Vezf1_p1_7	Vezf1_p1	1407	902	1019	2517	1395	1076	1185	1038	1513	976	10
Trp73_p1_5	Trp73_p1	444	401	436	805	562	488	383	449	594	351	422
Zfp57_p2_6	Zfp57_p2	770	409	603	1362	935	756	670	457	1042	545	602
Thap4_p1_2	Thap4_p1	304	460	364	901	509	576	250	547	335	529	369
Arid1a_p2_12	Arid1a_p2	849	643	673	1759	666	613	669	775	1060	633	837
Ubtf_p3_9	Ubtf_p3	877	428	727	1477	811	554	672	586	880	530	745
Creb1_p1_6	Creb1_p1	377	304	605	1409	268	325	338	408	414	351	730
Ahr_p1_7	Ahr_p1	417	175	370	677	372	273	289	175	414	148	333
Zfp236_p2_6	Zfp236_p2	489	348	328	873	571	390	333	418	619	337	294
Mkrn2_p1_5	Mkrn2_p1	1187	560	804	1855	1346	800	851	711	1345	604	829
Tsc22d1_p1_12	Tsc22d1_p1	1006	601	974	2198	1163	888	818	830	1367	674	1103
Olig2_p1_10	Olig2_p1	527	210	269	625	717	201	342	261	503	203	316
Jun_p1_6	Jun_p1	753	635	458	1224	879	651	687	696	1218	687	605
Zfp472_p1_3	Zfp472_p1	1190	664	847	2022	1123	972	1016	778	1451	777	993
Aff1_p1_5	Aff1_p1	518	282	450	964	505	380	443	294	664	258	362
Paxbp1_p1_6	Paxbp1_p1	1644	1099	1373	3394	1844	1110	1265	1156	2055	1075	1742
Zfp449_p1_2	Zfp449_p1	1125	701	655	1606	1155	894	966	885	1313	836	706
Zfp239_p2_5	Zfp239_p2	1678	650	971	2060	1863	1006	1244	925	1981	735	795
Zfp42_p1_5	Zfp42_p1	304	193	217	621	222	235	163	310	280	208	234
Zfp874b_p1_7	Zfp874b_p1	184	340	298	998	235	390	245	437	315	348	441
Zfp738_p2_3	Zfp738_p2	1125	479	473	1228	878	668	913	642	1302	472	462
Zfp985_p1_7	Zfp985_p1	828	822	746	1731	966	1009	678	959	866	877	649
Zfp91_p1_10	Zfp91_p1	432	375	570	1227	260	467	354	477	498	449	604
Mta2_p1_2	Mta2_p1	365	229	446	925	353	197	314	321	372	197	426
Gmeb2_p2_5	Gmeb2_p2	666	563	639	1190	648	694	452	618	780	550	487
Nr0b1_p1_11	Nr0b1_p1	970	648	556	1234	935	913	800	869	1191	609	547
E4f1_p2_3	E4f1_p2	2398	1215	1410	3109	2279	1700	1868	1317	2620	1297	1432
Cbfb_p1_2	Cbfb_p1	1318	854	917	2338	1335	1153	1096	1236	1660	893	1127
Zfp971_p1_6	Zfp971_p1	507	373	390	1045	562	457	484	440	660	270	464
Foxn3_p5_1	Foxn3_p5	874	372	310	822	1112	635	765	493	946	446	330
Nr3c1_p1_2	Nr3c1_p1	1366	819	1043	1996	1529	1045	997	1055	1881	987	1102
Lcor_p1_8	Lcor_p1	667	490	727	1522	643	547	563	556	798	517	681
Nkrf_p1_5	Nkrf_p1	726	702	814	1930	713	715	656	839	836	666	949
Bclaf1_p1_11	Bclaf1_p1	2146	1169	2017	4746	2309	1597	1967	1333	2770	1291	2321
Klf11_p1_5	Klf11_p1	1238	1181	952	2403	1141	1246	1092	1222	1424	1232	1109
Lbr_p1_5	Lbr_p1	1466	1199	1064	2491	2158	1986	1132	1076	1567	1227	1106
Nr2c2_p1_3	Nr2c2_p1	702	253	817	1947	787	239	552	284	783	209	919
Zfp36l2_p1_3	Zfp36l2_p1	294	173	353	877	295	177	250	213	373	204	422
E2f3_p2_8	E2f3_p2	1360	1266	1099	2683	923	961	1095	1462	2488	1584	1413
Kansl1_p1_1	Kansl1_p1	1304	1034	1552	3591	1100	1367	967	1354	1709	1173	1705
Zkscan6_p1_1	Zkscan6_p1	334	319	383	830	393	424	320	404	401	378	408
Ubtf_p3_7	Ubtf_p3	646	719	618	1665	782	799	660	787	855	685	749
Zfp62_p1_2	Zfp62_p1	805	589	635	1501	861	801	691	757	805	666	553
Zfp57_p3_12	Zfp57_p3	671	308	289	516	414	377	551	380	913	320	311
Zfp219_p2_9	Zfp219_p2	523	567	487	1222	535	852	476	673	764	520	493
Klf2_p1_2	Klf2_p1	223	312	430	1062	159	321	130	331	250	391	449
Zbtb6_p2_5	Zbtb6_p2	1632	760	1044	2174	1837	993	1427	1101	1998	822	940
Etv5_p1_10	Etv5_p1	1798	1192	1384	3147	1774	1521	1731	1605	1352	999	1505
Tcf3_p1_8	Tcf3_p1	958	1255	909	2141	988	1545	801	1452	1179	1219	1118
Sox4_p1_10	Sox4_p1	532	385	464	913	773	465	621	514	737	469	496
Smad2_p1_1	Smad2_p1	1761	753	1142	3025	1880	973	1551	941	1915	757	1615
Zfp119b_p1_5	Zfp119b_p1	2108	1358	1482	3933	1809	2042	1815	1743	2770	1560	1573
Zfp516_p4_3	Zfp516_p4	1058	366	505	898	989	472	731	520	1016	442	414
Rxrb_p2_3	Rxrb_p2	158	78	151	200	196	95	131	78	209	92	134
Atf4_p1_3	Atf4_p1	595	413	599	1390	768	490	422	392	788	361	844
Zfp874b_p1_11	Zfp874b_p1	929	415	679	1173	946	445	715	496	1128	372	476
Zbtb32_p2_3	Zbtb32_p2	677	289	337	845	564	417	544	346	774	288	387
Gata2_p1_4	Gata2_p1	1055	631	791	1621	1048	798	934	604	1315	700	883
Tcf25_p1_1	Tcf25_p1	1415	660	888	1492	1461	836	1177	739	1712	644	705
Etv5_p1_11	Etv5_p1	129	94	178	291	159	84	105	100	187	97	83
Zfp512_p1_7	Zfp512_p1	609	713	712	1827	477	907	577	789	800	760	738
Zfp871_p1_3	Zfp871_p1	839	185	387	957	964	174	624	195	756	186	438
Hnrnpk_p4_4	Hnrnpk_p4	391	296	451	976	306	395	279	298	490	326	363
Zfp37_p2_12	Zfp37_p2	262	100	264	512	328	186	165	116	326	117	194
Zkscan17_p1_12	Zkscan17_p1	2225	1833	1457	3956	2793	2314	2143	2525	2998	1939	1825
Cenpt_p1_3	Cenpt_p1	994	376	580	1335	1078	417	814	459	1198	356	558
Zfp692_p1_12	Zfp692_p1	1135	663	870	1749	1270	858	970	740	1325	787	930
Zbtb33_p1_3	Zbtb33_p1	617	164	374	776	531	326	368	333	562	195	356
Mxi1_p2_6	Mxi1_p2	838	639	651	1781	890	811	708	876	940	727	801
Zfp267_p1_5	Zfp267_p1	1845	877	1077	2437	1961	1069	1457	1150	1696	962	1111
Atf3_p2_2	Atf3_p2	467	333	495	1057	521	425	358	448	642	345	407
Zkscan6_p1_6	Zkscan6_p1	340	318	354	872	414	370	302	296	474	375	405
Hmgb1_p2_2	Hmgb1_p2	1129	711	973	2370	1205	935	873	1020	1280	892	1338
Sall4_p1_7	Sall4_p1	2414	1589	3544	8720	3213	2356	1778	1472	2357	1649	4530
Zfp296_p2_9	Zfp296_p2	868	750	498	1406	940	787	784	912	1022	826	605
Crebzf_p2_2	Crebzf_p2	162	312	253	811	189	455	180	406	197	274	284
Klf4_p2_3	Klf4_p2	946	587	674	1443	871	722	595	630	1202	618	627
Creb3_p1_10	Creb3_p1	1019	552	1033	2119	1022	618	779	607	1173	580	1051
Hmgb1_p1_8	Hmgb1_p1	3036	1586	1679	4250	3451	1963	2582	2204	3429	1719	1835
Mybl2_p1_8	Mybl2_p1	623	371	548	1225	884	476	565	379	737	435	512
Zfp941_p1_6	Zfp941_p1	191	180	293	717	194	160	147	176	114	182	331
Hbp1_p2_4	Hbp1_p2	1670	1001	1311	2788	1549	1311	1399	1216	2274	1091	1316
Nfatc4_p1_10	Nfatc4_p1	808	418	429	697	727	359	595	487	975	491	286
Zfp777_p1_4	Zfp777_p1	1127	1094	1357	2942	1461	1420	966	1343	1323	1211	1424
Foxa2_p1_3	Foxa2_p1	356	318	364	860	298	374	332	397	295	287	315
Snapc4_p1_12	Snapc4_p1	722	348	519	1086	929	376	762	447	918	360	517
Foxn2_p1_11	Foxn2_p1	326	185	305	664	199	244	254	206	299	181	300
Rcor2_p3_6	Rcor2_p3	1316	603	788	1424	1365	891	929	765	1288	653	639
Zfp292_p1_9	Zfp292_p1	870	430	424	984	894	616	683	553	880	448	409
Aff4_p1_9	Aff4_p1	1719	1123	1230	2777	1626	1396	1493	1315	1914	1276	1463
Thap4_p1_12	Thap4_p1	1690	1192	1422	3478	1828	1097	1568	1229	2004	1160	1510
Zfp57_p1_1	Zfp57_p1	944	467	439	886	981	692	674	475	961	508	409
Gata1_p1_10	Gata1_p1	1125	498	680	1551	1142	659	928	689	1056	589	657
Zfp445_p1_7	Zfp445_p1	5309	3463	3371	8031	5170	4333	4374	3945	6218	3630	4088
Hesx1_p2_6	Hesx1_p2	639	523	633	1642	532	474	442	612	685	475	766
Pou5f1_p2_10	Pou5f1_p2	1164	641	750	1733	1270	789	986	686	1305	624	787
Zfp27_p1_2	Zfp27_p1	1020	608	495	1316	929	899	908	638	876	668	428
Maff_p2_9	Maff_p2	960	902	1199	2593	1213	1339	947	1020	1343	943	1582
Arid3a_p1_12	Arid3a_p1	1199	1252	907	2391	1063	1722	963	1429	1630	1425	1127
Gpbp1l1_p1_10	Gpbp1l1_p1	578	520	735	1560	796	602	519	678	816	693	736
E2f2_p1_5	E2f2_p1	1293	1001	792	1898	1301	1443	1211	1133	1254	1095	786
Hnrnpk_p2_7	Hnrnpk_p2	117	193	351	1050	80	325	125	251	150	200	449
Nr2c2_p2_5	Nr2c2_p2	721	387	429	1027	921	517	626	371	789	419	425
Zfp146_p1_2	Zfp146_p1	350	410	537	1337	412	449	326	596	366	484	680
Gm15446_p1_3	Gm15446_p1	1122	505	761	1507	1058	647	872	510	1389	536	618
Id3_p1_8	Id3_p1	1510	740	850	1784	1560	1004	1028	873	1640	848	788
Nr2c2_p2_6	Nr2c2_p2	978	430	584	967	955	414	733	557	810	453	490
Cbfb_p2_11	Cbfb_p2	392	166	360	935	275	231	341	260	412	283	446
Zfp84_p1_7	Zfp84_p1	313	276	519	1083	291	403	256	384	392	279	576
Zbtb41_p2_10	Zbtb41_p2	222	242	300	541	308	317	134	275	312	264	199
Stat6_p2_7	Stat6_p2	271	168	286	427	226	250	198	234	256	195	146
Zfp930_p1_7	Zfp930_p1	1130	458	615	1377	1110	474	916	497	1311	504	580
Hmg20b_p1_8	Hmg20b_p1	1255	689	763	1460	1657	887	1036	798	1287	655	668
E2f3_p1_1	E2f3_p1	414	440	379	926	333	580	268	551	585	712	459
Lyar_p1_10	Lyar_p1	857	433	577	1389	915	614	710	599	1025	454	576
Hnrnpu_p2_7	Hnrnpu_p2	834	202	493	1121	809	227	632	312	825	246	510
Rbak_p1_11	Rbak_p1	1318	767	895	1972	1437	1156	989	1003	1562	877	983
Sp2_p2_9	Sp2_p2	1027	873	875	1899	1141	1237	923	989	1296	978	719
[truncated: 10,036 more rows]

## Sheet: 6
sgRNA	Gene	R1_Unsorted	R2_Unsorted	R1_Selection	R2_Selection	R1_Negative	R2_Negative	R1_Low	R2_Low	R1_High	R2_High	PlasmidLib
[truncated: 11,058 more rows]

[truncated: 12 more sheets: 7, 8, 9, 10, 11, 12, 13, 14, 15, 16, 17, 18]
