# Supplementary material for: Reporter CRISPR screens decipher cis-regulatory and trans-regulatory principles at the Xist locus
Source: Nat Struct Mol Biol. 2025 Oct 6;32(12):2465–75. doi: 10.1038/s41594-025-01686-3 (PMC12700789; doi:10.1038/s41594-025-01686-3)
Supplement: Supplementary file 5 — RNA-seq time-course analysis (related to Fig. 3 and Extended Data Fig. 5). [file 41594_2025_1686_MOESM5_ESM.xlsx]

## Sheet: Index
Sheet Number	Description
1	RNA-seq - quality control metrics
2	In vivo integration - principal components
3	RNA-seq - raw counts [TFi Lib genes]
4	RNA-seq - normalized counts [TFi Lib genes, CPM]
5	RNA-seq - z-score transformed counts [TFi Lib genes]
6	RNA-seq - differential expression [DESeq2]
7	RNA-seq - variance analysis [TFi Lib genes, ANOVA]

## Sheet: 1
Sample	Total	Mapped	Mapped
XX-R1-0h	7176602	4858407	67.70%
XX-R1-10h	3491181	2487412	71.25%
XX-R1-16h	8917600	6013156	67.43%
XX-R1-24h	7037729	4658801	66.20%
XX-R1-30h	8810546	5968849	67.75%
XX-R1-36h	9571383	6487779	67.78%
XX-R1-48h	10117093	6834346	67.55%
XX-R1-56h	6629733	4398715	66.35%
XO-R1-0h	9358395	6936112	74.12%
XO-R1-10h	9570145	7180173	75.03%
XO-R1-16h	9879597	7175597	72.63%
XO-R1-24h	10058413	7152527	71.11%
XO-R1-30h	10696277	7763047	72.58%
XO-R1-36h	46933	31651	67.44%	REMOVED FROM ANALYSIS
XO-R1-48h	10418309	7557751	72.54%
XO-R1-56h	9814032	7175517	73.11%
XO-R1-72h	9784005	7134731	72.92%
XO-R1-96h	1686997	1201313	71.21%
XO-R2-0h	13170246	9646813	73.25%
XO-R2-10h	12567906	9249908	73.60%
XO-R2-16h	12149767	9126924	75.12%
XO-R2-24h	10666588	8149990	76.41%
XO-R2-30h	8342024	6247890	74.90%
XO-R2-36h	2048789	1531020	74.73%
XO-R2-48h	9715311	7023120	72.29%
XO-R2-56h	12057150	8591494	71.26%
XO-R2-72h	4086115	3118432	76.32%
XO-R2-96h	9839857	7301827	74.21%
XO-R3-0h	3891458	2812705	72.28%
XO-R3-10h	2858028	2075812	72.63%
XO-R3-16h	4365497	3215013	73.65%
XO-R3-24h	10396550	7616049	73.26%
XO-R3-30h	9875302	7273739	73.66%
XO-R3-36h	10372168	7587988	73.16%
XO-R3-48h	10389078	7600320	73.16%
XO-R3-56h	3548858	2576800	72.61%
XO-R3-72h	2408768	1823766	75.71%
XO-R3-96h	7554493	5797535	76.74%
XX-R1-72h	11780454	8876328	75.35%
XX-R1-96h	11386003	8538141	74.99%
XX-R2-0h	6312356	4618507	73.17%
XX-R2-10h	8462161	6320774	74.69%
XX-R2-16h	6214205	4728375	76.09%
XX-R2-24h	10478110	7927260	75.66%
XX-R2-30h	15057028	11168074	74.17%
XX-R2-36h	12596419	9364008	74.34%
XX-R2-48h	12383893	9241102	74.62%
XX-R2-56h	5398782	4037406	74.78%
XX-R2-72h	6995921	5193250	74.23%
XX-R2-96h	6966819	5196835	74.59%
XX-R3-0h	20603675	15494968	75.20%
XX-R3-10h	14253797	10562692	74.10%
XX-R3-16h	10132061	7592543	74.94%
XX-R3-24h	7777569	5879439	75.59%
XX-R3-30h	7703239	5539943	71.92%
XX-R3-36h	9087844	6817564	75.02%
XX-R3-48h	10039678	7423019	73.94%
XX-R3-56h	11083847	8201674	74.00%
XX-R3-72h	8022197	5799589	72.29%
XX-R3-96h	5761311	4294474	74.54%

## Sheet: 2
Sample	PC1	PC2	PC3	PC4	PC5	PC5	PC7	PC8	PC9	PC10	PC11	PC12	PC13	PC14	PC15	PC16	PC17	PC18	PC19	PC20	PC21	PC22	PC23	PC24	PC25	PC26	PC27	PC28	PC29	PC30
XX_R1_0h	-60.6001	62.0946	3.31591	-30.1113	7.40079	5.22609	11.4492	-4.68178	-5.78533	-17.2219	10.5093	-2.55431	1.21288	4.35128	0.155712	3.4287	3.1527	-2.67952	5.11073	1.87801	-4.61483	-5.54721	2.19022	1.69249	0.958139	-2.20495	5.57799	-10.4587	1.85054	1.27009
XX_R1_10h	-52.306	17.1001	-2.51278	0.64651	-30.236	17.4095	-5.33081	29.4145	-2.11433	16.5618	-5.16299	-19.2316	-10.2634	23.1246	4.41594	-0.64516	-3.23024	13.4626	7.5843	-2.23289	1.79961	-10.3679	-0.573972	-5.5322	-0.445051	-2.34493	4.83644	-1.54983	-0.421368	-3.23938
XX_R1_16h	-47.2169	2.98525	-23.4704	8.28432	-14.1256	3.4808	-1.7671	-11.0351	-10.5999	6.15694	-6.33036	15.8516	-5.10698	7.06728	-8.55785	9.21768	-2.1233	-9.71761	-2.50497	7.3494	-4.75569	1.52228	-11.8663	-7.83464	3.35559	-1.79442	7.79226	8.31904	5.38598	7.47865
XX_R1_24h	-39.0237	-17.3679	-26.4249	0.156625	-1.16432	-2.05315	7.26966	-12.2374	-3.38479	4.70942	0.102176	9.34569	2.93075	-0.920296	-3.07112	-1.8953	-3.92683	4.34513	25.0587	8.35154	-11.931	-2.26441	1.12084	-0.6419	8.359	9.2973	-0.889298	0.0181613	-8.28017	-4.04873
XX_R1_30h	-29.2233	-27.0743	-24.4771	-7.47552	6.85209	-8.66987	11.0671	-8.48549	0.403314	7.27821	2.51195	1.90612	-2.43443	1.68215	1.71942	4.25816	-2.51341	3.13553	5.10759	4.65231	1.8883	-0.882658	-3.96499	0.85237	-4.04407	-5.09835	5.20706	0.237906	0.131009	-6.90611
XX_R1_36h	-17.6778	-33.9027	-22.3682	-8.50663	14.5604	-6.18024	9.59556	-5.41403	2.36017	4.11616	7.91735	-1.47348	-2.29906	4.62596	-3.1503	7.17704	-0.290246	6.79319	2.35892	-1.18142	0.0397751	-4.82077	-1.54619	3.85033	7.66819	3.43555	1.34263	0.413155	5.47446	8.40393
XX_R1_48h	10.1195	-22.0792	-8.91535	-17.4657	21.4777	1.4989	-9.05184	-0.764499	1.26792	3.15271	0.81582	-4.32074	-5.43033	6.7634	-4.97331	6.98664	-3.95578	-2.81636	-4.95516	5.0934	-9.65831	-5.66629	-1.22086	-5.92976	7.26626	-3.01113	-9.4615	-1.01928	5.37966	0.491091
XX_R1_56h	23.9167	-11.8925	3.80624	-22.7386	10.8382	9.09855	-16.2825	4.1704	-3.31876	8.89236	-4.22587	-3.92321	-10.0147	1.99003	-5.62755	8.329	2.3141	-7.15422	7.37645	12.6427	-5.94938	5.42161	9.24889	22.1723	-3.90599	-1.2278	-6.37895	-2.28584	-3.79878	1.93974
XO_R1_0h	-36.6135	43.277	27.379	-1.0979	16.7725	-19.2173	-0.89551	-2.25469	6.18288	10.1208	-9.17797	0.965163	1.72454	-7.44685	-3.88262	-8.47222	-2.91797	0.976742	4.24978	-2.91675	2.00917	-7.26398	-8.80298	5.37371	4.7249	-12.7104	-3.31372	5.39929	4.62433	-4.93389
XO_R1_10h	-27.9444	3.38459	16.0531	26.1419	-3.35895	-0.946591	-13.3346	-0.137196	1.74736	-3.43479	-0.560394	-2.56223	0.595524	-3.65865	-4.50823	0.528892	3.81264	6.27739	-2.09048	-4.55081	0.434584	-4.94695	2.21778	5.50379	6.35967	-2.10119	2.69476	3.53368	-10.2484	4.339
XO_R1_16h	-22.8921	-10.6454	11.6757	22.7827	-4.40869	-8.6466	-6.52894	-6.19094	-3.96342	-5.03157	-6.01926	4.20392	-0.856468	5.35666	-4.48328	5.24158	9.91648	-4.14057	-5.8041	-0.797954	-2.03276	-7.48737	-2.03196	3.40512	-6.2643	-2.53603	-0.873027	-5.23585	-9.44969	3.59375
XO_R1_24h	-11.6342	-25.5933	15.8174	12.7649	0.505993	-10.9117	5.62041	1.89375	-2.53707	-3.35076	-6.6932	-0.693669	-2.23879	10.5934	5.78761	8.53356	2.37234	-4.09512	-6.21263	5.73137	3.55631	4.99799	-0.499774	3.26058	-7.17036	-3.06264	1.96543	-2.59325	-3.8156	-4.24625
XO_R1_30h	0.921765	-27.9795	18.6512	4.71509	4.6623	-4.18779	6.96614	2.97916	-3.21416	-6.12655	-3.072	-4.8454	-0.623412	6.28442	2.96782	-1.29332	-4.34435	-0.704862	-0.754377	3.26772	0.449655	4.29729	-5.00972	2.46346	-1.9019	-0.122184	1.2138	-2.87122	2.00417	-2.36952
XO_R1_48h	35.3448	-8.96347	19.3997	-9.05936	-2.32449	6.1722	3.18987	-9.74285	-9.32174	-0.234584	-5.36273	5.06319	0.834327	0.809409	3.1491	2.55147	-9.58307	-4.69055	-3.07411	-5.83621	-0.907132	-1.52268	1.20971	-4.27956	-0.519206	-3.03593	1.63721	-2.19095	2.79631	-6.24067
XO_R1_56h	45.3632	1.70379	21.0916	-11.3804	-15.6255	7.04371	8.1309	-2.47547	-11.7291	10.0843	-2.25297	0.916906	-1.89009	-4.99703	5.83718	-2.18941	1.59852	-4.65682	5.75015	-6.84392	2.30143	-7.84161	4.949	6.9701	-1.58188	5.84683	-4.53235	-6.7938	1.87651	5.18979
XO_R1_72h	64.7659	16.4981	-8.78428	3.4891	-10.3548	-6.86155	6.22953	-13.2066	-2.18428	-1.15562	2.93457	8.18836	9.84869	4.32026	-1.514	13.1956	-14.3367	6.7971	-8.43179	5.76467	15.3144	-12.3929	5.92346	-0.48558	0.146713	3.29334	-5.86695	-9.32328	-6.74402	-4.6146
XO_R1_96h	64.8006	42.123	-31.6852	52.8684	51.0724	39.7184	24.3115	-0.803058	3.44426	7.70426	-9.6055	1.81912	4.6659	7.9754	-1.22456	-9.84337	3.17292	-2.40193	0.158508	-2.16278	0.182801	0.475377	0.0473579	2.33074	-1.66056	-0.528063	0.697267	-2.15065	-1.66553	0.555454
XO_R2_0h	-38.3612	38.8765	28.0648	-1.43924	13.4715	-16.0428	-0.737533	-0.478154	5.4161	9.10951	-7.51412	-0.549117	2.17379	-5.57651	-2.65249	-4.95206	-0.973572	2.56342	1.08127	-0.279035	1.68386	-8.26538	-4.62013	4.2287	2.28985	-6.42161	-1.9114	4.85424	-0.446787	-2.76691
XO_R2_10h	-27.3396	6.88274	14.6188	30.7781	8.87439	9.53549	-14.0309	-4.42621	3.42869	-2.35157	-3.7852	-1.29975	0.37548	-8.51306	-1.96938	17.4662	1.09226	8.05687	-2.6774	-2.34618	0.808664	-5.37429	3.63998	0.0177534	0.266543	0.454283	-0.699176	5.97729	5.79387	1.77589
XO_R2_16h	-23.3319	-11.5034	10.477	22.2747	-8.53304	-7.92342	-7.49523	-2.6667	-0.0571575	-10.4789	-4.83011	-0.587232	2.61253	-2.20893	-4.27853	-3.06644	5.80075	-2.70593	-0.227427	-2.25439	-8.52213	-8.84658	0.517794	1.92522	-3.87119	0.0381873	4.50271	-6.98199	-4.70945	6.6378
XO_R2_24h	-13.2066	-22.5248	14.5939	20.1532	10.9363	3.96716	-1.25938	2.27264	8.067	-15.6026	-7.14535	-7.27895	3.26594	-11.3167	13.9555	7.31269	-2.69745	3.05541	3.52646	9.5439	-8.2391	-4.86346	7.92723	-3.27493	-6.55916	4.02087	0.626612	4.31737	14.0664	2.84414
XO_R2_30h	-1.00863	-30.4584	18.4997	6.02659	4.29142	-1.62097	4.39945	5.50409	1.30164	-13.5973	-1.74683	-8.04537	2.10723	-1.09056	8.32731	-9.43607	-5.74176	3.34378	-0.29	5.92408	1.65309	6.89209	-10.4894	3.40406	9.63539	6.17556	-2.42187	6.83278	-13.9798	6.08375
XO_R2_36h	4.34252	-26.2203	32.0889	2.01832	1.49374	8.84589	16.4653	44.3791	11.3086	-0.57899	20.1829	31.2315	2.47401	-6.50358	-13.548	5.19926	-2.63078	-0.396411	1.2742	0.642856	-1.15598	-1.78285	-0.950821	-1.07176	-0.801997	-1.46137	0.348607	-1.01686	-0.196984	-0.1233
XO_R2_48h	31.7411	-13.8816	24.1277	-10.1623	-2.24449	10.0448	6.49102	-6.48968	-11.6893	-2.6769	-5.62004	3.23549	-1.91418	1.6324	3.74678	-1.26013	-9.18492	-7.15873	-0.000834278	-8.3532	-3.57004	-0.219024	2.62403	-5.57913	-1.64813	-4.45994	-1.48966	11.3258	-3.55606	-4.30523
XO_R2_56h	45.9136	-5.20074	18.7976	-9.54807	-11.7804	8.13545	5.74623	-12.6239	-16.0069	4.12193	0.219754	3.02582	-3.9883	-3.60283	-5.45915	0.0120346	-1.22978	-2.04966	6.6617	-8.77553	7.59003	-0.984354	-0.981678	0.597393	1.1851	0.577096	5.29027	4.66375	2.2524	11.7419
XO_R2_72h	60.0812	15.6338	7.45109	-5.26026	-30.1753	-0.0346915	12.5089	-0.00864705	14.3831	15.6359	2.51491	-17.2874	38.8119	1.0562	-2.54089	13.4932	7.06642	-4.04751	-0.174947	-1.13335	-10.4358	6.92205	-4.58829	0.724913	2.79614	-1.44394	0.36387	2.15975	0.0610195	1.46496
XO_R2_96h	75.8234	32.065	-21.1999	15.9744	-12.5157	-17.9653	10.5124	7.22012	-12.8509	-3.77395	5.90162	-10.38	-10.2533	-4.42794	-10.6331	0.885144	-1.607	-0.794447	-0.597827	4.67396	1.89088	1.23351	1.08501	-0.741579	-1.91867	1.54523	6.99169	5.44974	0.112153	2.95616
XO_R3_0h	-31.6583	47.363	28.1088	-3.47832	19.017	-27.2329	0.90047	2.14753	7.77257	23.9798	-13.9354	4.48009	-3.79973	-0.621231	-2.59647	-0.879232	-10.6574	2.89477	-4.09809	-0.227055	-2.4909	13.2826	8.04763	-8.22245	-3.99653	17.1683	4.69044	-6.82974	-1.17047	4.55222
XO_R3_10h	-27.4824	7.71465	19.2076	35.3475	3.47003	2.83104	-22.0788	-15.524	-1.97678	18.2824	47.2364	-5.76293	-1.41414	0.666929	9.30629	-7.68694	-6.10446	-8.16879	0.453485	2.75346	0.314401	2.6534	0.682652	-1.71643	-2.06213	-1.34253	-0.584655	-0.968379	0.172751	-0.76407
XO_R3_16h	-23.0708	-12.9811	13.8978	24.1062	-6.55675	-10.0424	-5.18818	-3.33724	-3.54124	-6.3632	-3.0644	1.56397	1.58036	11.3741	-15.5176	-2.2513	21.575	-5.90606	10.4752	-2.63033	9.79944	8.35849	12.919	-8.83481	8.2498	2.74936	-8.75097	2.19217	5.91762	-10.0092
XO_R3_24h	-10.9196	-25.0161	13.9734	15.3578	0.248248	-10.2883	6.28023	-1.27187	-1.49123	-6.84186	-1.00368	-2.08099	1.55559	9.3152	4.37731	-1.4775	2.15714	-1.27619	-0.0811108	2.84532	-0.0769327	-0.626884	-5.21731	-5.12568	-4.34439	-0.0458279	3.10317	-5.9988	-0.0332382	1.75182
XO_R3_30h	1.05465	-28.2283	19.4739	4.46775	4.21371	-2.80207	7.48327	2.79636	-1.35887	-7.95518	-0.511316	-6.58468	0.880729	5.99743	3.47506	-4.68347	-5.24805	1.38632	-0.800914	1.7111	1.33818	6.90664	-5.8857	2.50452	2.00685	-0.135171	-0.137204	-6.6909	5.74402	-1.90693
XO_R3_36h	8.79481	-25.5241	22.608	0.859542	4.15958	3.97884	9.45547	0.611369	-4.26843	-6.66123	2.50817	-5.52869	-1.98594	1.86602	1.13625	-1.2377	-2.46423	-0.627405	4.25308	-5.92711	1.43273	6.63871	-1.00813	3.49288	4.35292	2.0864	7.46377	-2.46987	7.5345	-2.55612
XO_R3_48h	33.82	-13.2688	23.7311	-11.3844	-7.17715	7.11326	5.79923	-4.19931	-8.84301	-0.866996	-4.52862	0.913766	-0.374271	1.82271	3.0163	-5.70013	-6.41341	-2.97591	2.98873	-3.6678	-2.69053	-3.62908	0.785985	-2.35283	0.748683	2.57315	-9.03389	4.04187	-1.37089	-2.8025
XO_R3_56h	43.8031	1.08176	23.3861	-10.4098	-12.1312	12.5877	7.15133	-9.42762	-15.9808	11.7014	1.16428	8.92635	-5.70631	-10.8733	6.39569	-7.75378	21.3903	25.3991	-10.2593	15.3044	-5.09502	3.60914	-0.499998	-4.24546	0.568517	-2.70164	1.52992	-0.889684	1.0426	-2.47365
XO_R3_72h	57.9721	15.547	7.85131	-3.93946	-30.1196	6.26211	8.91559	-20.3351	53.2454	-6.39956	0.636711	4.55951	-23.9958	4.99654	1.05566	-2.55541	2.14064	-1.46002	1.70615	-0.68802	-1.41335	0.676271	-1.15918	0.0403531	-0.0449001	-0.91005	-0.00152476	-0.271904	0.410955	0.239662
XO_R3_96h	74.7002	32.2246	-24.3064	18.6993	-10.8577	-17.7677	10.2787	10.8403	-7.27803	-10.9603	4.80938	-16.2472	-10.4321	-10.6886	-12.3822	-3.26578	-9.0141	0.663512	-1.57223	8.47607	-3.11926	1.154	1.95697	-1.76317	2.10006	-4.76838	-6.80441	1.16445	1.06111	-3.41795
XX_R1_72h	37.3369	3.38826	-8.87865	-12.0167	4.54116	2.43517	-23.6146	-3.666	2.61597	-10.4079	0.810415	6.00784	12.3416	0.822042	-5.11408	-5.65501	-3.49818	7.89227	4.33387	-1.74338	0.996097	0.394725	3.35372	0.4024	0.342242	-1.80653	5.95263	-4.12178	2.06345	-7.49738
XX_R1_96h	54.7569	23.6948	-23.4948	3.24888	1.52349	-15.4248	-10.9973	4.65221	-6.77361	-4.31191	2.32903	6.88651	-1.77498	0.131474	6.37528	0.623165	4.8842	-1.30165	0.477754	-8.81388	-4.30685	0.0793099	-4.54748	1.08181	-1.88147	2.9831	4.93752	-2.22407	7.65722	3.10125
XX_R2_0h	-59.059	62.1918	4.29608	-25.6044	7.93811	5.15892	13.097	1.13024	-2.59575	-10.6494	8.01865	1.90905	0.415335	5.94809	6.87203	3.09523	7.64865	-6.50581	-6.07042	6.93326	3.43634	3.39316	2.71574	-2.14032	-1.86624	1.30622	-3.66806	10.1174	-5.77492	-0.217764
XX_R2_10h	-52.0722	15.2468	-10.2719	9.21013	-12.5828	18.9472	-10.1966	0.859085	-1.03987	0.209096	-3.34704	0.778264	-3.72931	-3.4838	-0.00668027	11.8113	-8.92326	5.95993	-6.3966	-4.98927	-0.507999	9.79225	-2.13297	4.16203	-0.837855	5.69725	-10.9106	4.92088	2.58885	-3.96594
XX_R2_16h	-46.7502	1.35447	-19.6743	5.61838	-27.7563	8.29467	-3.58178	9.48216	1.42061	5.45078	-10.9082	4.93734	3.45313	-8.80012	8.92766	-12.92	-1.87648	-19.4305	-14.2131	9.9491	1.84612	-4.34193	7.21728	5.59985	16.4	2.44796	7.43685	-4.62064	4.84174	-5.05588
XX_R2_24h	-38.1255	-17.7351	-21.408	-0.358629	-13.1754	-4.03943	8.72814	7.08679	2.90558	7.68294	-3.68499	0.537845	3.8006	-2.90948	7.79252	-6.07973	-0.510201	-4.80867	5.74762	2.19579	7.3051	0.235913	12.6983	-4.62184	-13.0008	-9.11327	-5.25479	6.7904	-0.316062	12.4498
XX_R2_30h	-27.9	-24.3058	-21.5796	-5.84523	7.1543	-5.45716	8.22231	-5.14694	1.74013	3.25041	0.319246	0.162631	0.515761	-3.87296	2.269	2.77505	-0.277407	1.75802	-3.21723	-3.49694	2.51114	1.91446	0.683492	2.72528	-1.056	-3.83223	1.94509	0.772761	2.36894	-4.94686
XX_R2_36h	-18.09	-30.6071	-17.3618	-9.71616	8.75691	-4.78716	8.51302	-0.161927	4.40699	1.16368	5.68477	-3.43055	-2.4313	-4.86759	3.05677	-0.0751301	1.85695	1.81722	-8.25861	-8.04307	0.0171655	-1.47292	6.24378	6.62033	2.47402	0.141129	3.79508	4.15003	0.980111	-2.09604
XX_R2_48h	11.4518	-23.4481	-7.6201	-18.9749	14.2819	1.03873	-7.01368	4.20989	2.95459	0.540393	2.01097	-7.80883	-0.263168	2.49536	-4.9	-7.68243	1.71675	-0.462073	-7.14508	-2.27407	-5.40264	-2.24533	-1.98522	-7.97212	0.356323	1.97612	-7.871	-0.766577	-1.45282	3.219
XX_R2_56h	26.7203	-10.5442	1.95278	-16.1625	15.8599	17.8928	-18.165	4.35361	6.44664	2.52907	-4.65748	-12.6562	-4.08645	-20.7443	-1.22024	10.525	5.8952	-11.4445	7.92914	5.83894	13.8515	-3.19979	-9.63043	-12.6013	-2.89993	6.04473	8.31971	-1.70192	-8.03998	-6.05665
XX_R2_72h	36.9735	2.19678	-8.82625	-12.6817	1.12685	0.928719	-23.5111	2.11484	6.79016	-5.59907	-0.798839	6.98321	12.8694	11.385	-0.470959	-11.7786	-1.51917	5.99679	-0.238234	10.4501	14.7463	-3.43444	-5.78085	2.14583	-0.277146	7.09978	-5.3485	4.27268	8.84348	10.093
XX_R2_96h	56.0348	22.5291	-19.6542	0.916882	-3.06504	-17.0638	-9.88273	12.3339	-2.91173	1.21869	2.34237	9.51561	-2.3446	4.2936	15.2486	0.218195	10.5366	-4.11585	3.61357	-6.36835	-4.46746	-4.5007	-8.31684	8.29349	-8.37967	12.4519	-1.32497	8.9784	0.54099	-10.7914
XX_R3_0h	-59.082	58.1934	2.11716	-26.1311	5.61953	5.52923	8.94311	-0.351424	-1.82553	-17.2793	5.61612	-4.19244	3.55032	-1.99987	1.37833	-0.15676	2.63717	-0.200288	1.77097	-1.95535	2.82221	1.66654	0.0711173	-1.47923	-0.688965	1.81405	-1.12682	-2.02677	1.3335	3.03106
XX_R3_10h	-52.7598	15.8787	-11.6744	3.43344	-15.8029	15.0146	-8.4682	-1.38107	-3.23088	-6.94153	1.1445	-0.7945	-1.44544	-3.6128	-6.73204	1.89688	-3.83502	7.4435	-5.19081	-9.16791	-1.03909	7.61801	-2.88639	4.26019	-3.31592	2.52274	-0.500045	-3.0915	0.070349	-2.73941
XX_R3_16h	-47.3672	0.71987	-20.484	4.6994	-18.5338	7.2953	-4.42129	-2.43626	-3.0501	-4.237	-3.43465	5.39554	1.18932	-6.02401	-6.69861	-8.21961	-2.86145	-0.562066	-2.09895	-5.54685	-2.09268	6.13346	-7.48246	0.257255	-3.87481	1.42451	-5.73953	-4.5357	-4.19551	2.31786
XX_R3_24h	-38.6334	-18.6316	-27.0783	-0.178687	-9.06666	-1.61872	3.63183	-1.7723	3.74391	-0.826437	-2.1238	-0.139381	6.64052	-14.9085	0.901244	-11.0469	-0.447396	2.05655	7.04005	-2.07521	-2.28686	0.0381672	-2.47027	-5.40182	-11.5663	-3.00737	-7.00498	-7.5961	1.54197	-2.69136
XX_R3_30h	-28.3028	-25.6706	-23.6085	-5.41265	4.34022	-7.8003	10.6822	-2.82594	1.96704	8.12197	0.363957	2.4746	0.801411	0.782765	2.70592	5.79697	3.91874	1.9022	-2.45312	0.211865	12.4405	6.41563	-4.68668	4.39958	-1.87689	-5.84358	-1.52353	-0.891261	-0.736744	-1.87865
XX_R3_36h	-16.9669	-31.3424	-19.9164	-7.57884	7.26396	-5.42939	8.72313	1.13469	6.14041	-0.0501491	6.77988	-6.47913	-0.168072	-3.85767	1.52496	-2.03765	4.33744	6.97566	-4.89131	-11.5857	3.32887	-3.86931	9.62422	-0.718476	6.62936	7.91655	5.44025	5.7209	-5.51719	0.892204
XX_R3_48h	11.4713	-20.753	-8.33394	-19.6151	13.5695	-1.95093	-4.88706	1.13939	0.924837	4.40183	2.49896	-3.19843	-1.58356	5.41117	-6.26278	-4.12953	6.0297	-5.30818	-15.8924	-4.44721	-9.22947	-7.20926	0.00994212	-7.95357	-2.83171	1.90391	-4.53564	-1.25704	-2.30507	-1.04429
XX_R3_56h	23.8273	-10.1127	1.522	-21.1271	5.95671	4.24001	-10.7527	2.98019	-0.293776	5.77157	-1.10016	-7.29563	-4.10668	-2.82197	-12.1488	-4.74028	4.45227	-2.0024	-0.995156	-3.79935	4.6826	7.51189	-1.30003	5.04914	-1.65077	-5.15546	3.75775	-4.46358	3.54887	3.88984
XX_R3_72h	34.9129	1.47616	-6.92524	-13.4779	4.34791	1.77031	-21.9051	-1.01442	3.87474	-8.02262	-2.34435	6.42704	8.47811	7.94276	-2.63309	-6.3145	-8.78138	4.47339	-0.36919	2.36682	-5.77157	6.40198	10.9432	-1.21587	-5.30918	-9.38461	14.2494	8.26167	-6.74834	-2.72342
XX_R3_96h	49.8553	20.0305	-17.1006	3.29864	7.07383	-8.52865	-15.3796	11.2676	-1.04377	-1.95867	-3.33626	9.01998	-4.75035	-2.53482	22.8807	10.8221	2.24275	1.34008	5.9495	-7.44089	-0.708505	9.23339	1.48255	-8.07157	14.8138	-13.3799	-5.75108	-8.99775	-5.09789	7.12625
clust_E6.5	57.3508	12.4445	3.70498	-1.01067	-17.0454	-3.61104	3.64299	-0.0825115	-12.6018	5.28186	-1.22436	-0.176134	-3.40529	4.6903	-1.1427	-0.220588	5.35926	-1.2408	3.41835	-1.92602	1.50115	-0.866849	-3.67498	1.5125	-3.03324	1.22917	-0.712329	1.42355	1.2188	4.14804
clust_E5.5	38.1943	-7.42062	1.88722	-10.9488	-4.94355	-4.04267	-0.202317	0.741861	-6.0669	9.33305	-4.75392	2.42697	1.08679	13.2079	3.31872	2.75745	4.31739	0.00357977	-1.71745	6.48042	2.73537	-3.87603	-3.98224	0.0220385	-2.41227	1.95688	-3.25211	-4.29151	3.76122	2.47956
clust_E4.5	-28.001	12.1668	-11.9371	1.90168	-15.3711	-3.93277	4.46443	6.59895	-2.64427	9.37131	-0.842753	-4.07136	-0.738614	11.9581	-4.81086	2.15753	-2.67976	3.3703	-3.31473	3.32079	7.80214	-0.737387	-2.1116	1.47926	-4.7946	-0.820269	1.35839	-4.39454	3.63421	4.34838
clust_E3.5	-34.0393	49.1667	3.57243	-15.4814	1.26189	-4.90647	15.7521	9.70347	-3.58724	-1.504	6.12418	-5.77173	-0.644579	12.5594	8.49089	9.59383	8.24984	-0.934448	-2.88371	5.04975	4.26983	2.67552	5.52632	-1.68492	-2.04405	0.665357	-1.35869	-0.655222	0.400317	7.01197

## Sheet: 3
Gene	GENCODE ID	XX_R1_0h	XX_R1_10h	XX_R1_16h	XX_R1_24h	XX_R1_30h	XX_R1_36h	XX_R1_48h	XX_R1_56h	XO_R1_0h	XO_R1_10h	XO_R1_16h	XO_R1_24h	XO_R1_30h	XO_R1_48h	XO_R1_56h	XO_R1_72h	XO_R1_96h	XO_R2_0h	XO_R2_10h	XO_R2_16h	XO_R2_24h	XO_R2_30h	XO_R2_36h	XO_R2_48h	XO_R2_56h	XO_R2_72h	XO_R2_96h	XO_R3_0h	XO_R3_10h	XO_R3_16h	XO_R3_24h	XO_R3_30h	XO_R3_36h	XO_R3_48h	XO_R3_56h	XO_R3_72h	XO_R3_96h	XX_R1_72h	XX_R1_96h	XX_R2_0h	XX_R2_10h	XX_R2_16h	XX_R2_24h	XX_R2_30h	XX_R2_36h	XX_R2_48h	XX_R2_56h	XX_R2_72h
Prdm14	ENSMUSG00000042414.7	192	45	79	20	25	22	18	13	110	19	11	6	3	3	1	2	0	106	23	23	8	3	2	0	1	0	4	42	2	14	3	0	1	0	0	0	0	17	16	158	53	74	42	35	29	19	19	18
Terf1	ENSMUSG00000025925.14	360	208	298	307	336	347	383	147	281	349	274	312	328	255	237	334	49	382	471	410	322	347	100	245	367	132	370	105	92	126	328	381	365	292	120	49	327	396	402	229	378	284	533	475	397	476	132	260
Pms1	ENSMUSG00000026098.13	87	51	104	113	95	104	180	94	194	189	140	177	224	183	205	167	25	277	225	202	160	142	42	154	204	82	202	78	50	84	192	194	212	218	57	53	159	199	217	79	155	110	150	191	148	170	65	112
Creb1	ENSMUSG00000025958.14	190	80	164	172	272	339	402	290	326	254	255	302	440	548	450	460	101	369	295	320	344	282	77	503	706	236	669	95	71	131	413	410	415	488	186	118	446	653	732	164	212	168	354	506	498	620	267	418
Smarcal1	ENSMUSG00000039354.16	88	50	83	72	65	65	80	49	120	106	114	117	111	115	167	92	27	164	133	127	99	83	19	117	111	55	165	49	32	69	135	124	110	101	50	26	126	136	146	102	97	51	126	158	124	175	36	82
Gbx2	ENSMUSG00000034486.8	19	115	185	61	67	40	64	33	66	247	477	547	456	380	245	119	1	148	272	582	283	333	86	362	351	106	108	29	83	212	467	385	326	388	99	39	44	25	10	13	140	221	199	145	98	95	39	25
Lrrfip1	ENSMUSG00000026305.15	42	9	62	72	97	176	336	216	77	114	153	274	310	364	329	359	176	115	196	186	246	220	43	380	535	156	670	22	28	72	203	238	299	322	104	69	473	538	711	32	50	57	113	147	201	357	204	263
Hes6	ENSMUSG00000067071.8	63	23	85	84	67	96	414	369	86	64	118	145	244	556	414	460	28	95	143	120	92	132	41	447	721	113	311	33	35	39	155	224	259	400	181	71	184	473	344	67	62	43	85	180	131	381	321	263
Thap4	ENSMUSG00000026279.14	143	100	166	123	206	208	233	174	190	170	182	265	265	226	246	194	7	324	143	241	162	155	82	260	257	111	278	108	35	84	250	203	228	270	77	60	191	151	203	138	114	130	271	250	263	258	99	126
Tfcp2l1	ENSMUSG00000026380.10	4962	866	1971	770	622	444	295	155	3736	961	628	294	148	57	60	55	12	5085	1274	900	397	171	19	63	71	27	109	1362	248	280	354	116	105	72	14	13	85	308	344	5583	2034	1386	1261	995	594	347	139	203
Gli2	ENSMUSG00000048402.14	96	49	136	68	123	79	76	61	96	78	90	105	64	53	59	89	2	177	43	148	25	44	11	38	82	46	87	50	15	35	102	75	43	49	30	17	57	141	92	69	60	109	192	221	134	111	43	101
Sox13	ENSMUSG00000070643.11	123	39	111	47	64	60	108	85	94	93	124	135	78	104	125	59	3	101	118	166	116	80	9	106	140	19	89	29	14	42	100	91	83	103	36	17	78	78	110	123	126	102	97	121	93	138	92	67
Gm38394	ENSMUSG00000094410.8	1592	594	1323	1195	1661	1914	2127	1162	1918	2228	1865	1907	1969	1766	1351	1729	388	2777	3262	2682	2699	1874	332	1665	2148	624	2361	514	613	865	1893	1889	1730	1757	551	300	1903	2679	2686	1336	1834	1084	1881	3084	2802	2780	1353	1431
Elf3	ENSMUSG00000003051.13	242	56	69	86	68	61	159	80	215	29	29	24	27	29	47	79	5	269	28	39	10	18	5	33	53	15	73	83	11	16	27	44	16	30	9	8	32	80	167	259	49	102	113	118	100	150	80	63
Zfp281	ENSMUSG00000041483.14	307	538	537	469	563	654	691	308	403	628	638	795	899	628	537	387	25	539	549	881	556	645	195	668	818	288	541	158	247	418	1075	862	706	759	219	101	294	638	502	203	485	444	962	915	842	1173	324	458
Nr5a2	ENSMUSG00000026398.14	469	132	273	82	82	66	46	57	515	387	215	67	69	36	31	14	2	720	573	341	172	63	17	37	42	5	5	171	110	104	128	90	67	38	11	1	17	58	48	435	467	217	153	151	97	77	33	37
Zbtb41	ENSMUSG00000033964.12	40	17	19	29	43	48	45	28	44	63	57	65	45	52	33	84	9	55	62	72	64	62	6	40	87	42	64	11	20	26	67	55	43	47	20	16	58	114	84	27	60	39	68	87	45	56	19	46
Blzf1	ENSMUSG00000026577.13	133	37	129	130	153	185	129	95	136	170	154	149	164	133	92	92	31	229	255	224	195	123	41	145	142	53	166	68	61	72	170	206	215	135	43	15	91	184	179	82	159	80	193	286	264	250	68	113
Pou2f1	ENSMUSG00000026565.18	520	269	754	631	812	829	691	501	496	833	742	837	748	646	440	475	43	648	544	1141	542	690	107	607	749	163	679	132	177	324	800	680	593	652	185	112	530	817	641	437	771	650	922	1314	1255	1034	315	545
Mael	ENSMUSG00000040629.8	2	9	18	14	31	30	64	55	4	11	29	39	42	53	67	47	0	14	6	16	26	31	10	44	77	31	41	0	0	15	39	41	25	69	25	11	8	47	45	2	7	18	60	48	41	52	49	33
Atf6	ENSMUSG00000026663.6	97	38	192	100	171	185	163	69	74	167	192	129	161	133	92	115	18	129	186	240	148	101	32	126	150	62	189	23	38	100	179	138	117	124	37	34	114	196	138	86	143	111	195	316	264	202	55	99
Usf1	ENSMUSG00000026641.13	25	15	45	45	70	85	37	32	37	42	60	61	94	65	56	47	1	57	9	84	9	71	42	64	50	34	53	16	14	28	98	67	85	81	27	12	25	62	68	29	17	52	67	89	86	95	11	36
Ahctf1	ENSMUSG00000026491.13	457	223	347	337	503	577	520	309	553	704	608	651	780	714	633	506	90	714	809	944	766	623	180	663	837	231	583	184	213	315	850	780	719	705	236	105	476	709	679	366	422	414	916	942	985	982	346	504
Mixl1	ENSMUSG00000026497.7	5	1	2	2	1	1	4	3	4	3	0	7	1	9	6	5	0	6	1	0	1	2	0	5	5	0	3	4	1	3	3	1	6	11	3	0	1	5	8	4	7	0	2	2	1	8	3	2
Atf3	ENSMUSG00000026628.13	36	14	55	20	17	11	25	11	25	5	8	5	10	9	14	45	7	18	5	12	3	9	2	12	8	7	37	13	0	12	13	8	15	16	2	9	20	73	56	26	33	21	22	39	11	34	8	24
Irf6	ENSMUSG00000026638.15	3	2	14	7	9	8	24	18	8	8	7	10	17	23	39	46	9	11	15	6	18	10	1	29	42	6	78	8	2	5	10	5	20	16	8	5	50	38	64	8	6	2	8	17	23	23	11	26
Mllt10	ENSMUSG00000026743.16	679	286	850	645	905	1010	1414	779	899	850	928	826	1111	1069	917	873	147	1167	1517	1231	1245	940	177	891	1094	342	968	295	237	384	935	1046	936	993	281	169	770	1452	1013	605	804	499	851	1644	1331	1611	788	661
Snapc4	ENSMUSG00000036281.13	76	69	127	89	74	111	147	97	114	132	146	151	128	145	118	102	15	152	232	186	156	125	25	113	203	37	115	35	45	67	134	136	124	162	43	14	48	166	126	84	219	141	152	203	186	156	121	83
Rxra	ENSMUSG00000015846.15	55	53	144	69	80	76	57	40	52	32	60	51	35	59	60	98	24	55	58	59	61	33	10	48	56	27	122	17	6	21	65	47	38	65	17	20	85	90	143	89	123	98	127	135	102	67	30	59
Ttf1	ENSMUSG00000026803.17	264	160	413	336	442	447	328	206	404	515	580	384	380	329	267	212	46	598	605	755	432	390	72	273	421	112	328	138	152	258	440	368	361	325	98	69	206	428	452	253	404	286	512	824	683	528	199	264
Zbtb43	ENSMUSG00000026788.13	161	111	237	158	215	158	178	95	193	251	247	218	205	164	125	93	15	298	323	318	291	157	40	133	178	55	113	66	65	117	181	198	216	158	53	33	70	216	224	201	281	183	322	415	316	327	112	130
Zbtb6	ENSMUSG00000066798.3	73	26	43	67	72	103	94	54	74	95	59	113	152	78	80	54	19	95	161	120	154	111	26	100	156	49	98	30	24	48	150	139	163	122	28	17	64	108	103	38	52	60	99	170	148	150	71	73
Nr6a1	ENSMUSG00000063972.13	153	214	371	193	312	326	542	459	264	540	638	554	603	764	922	890	106	418	637	548	430	418	98	640	1043	341	1318	80	149	197	483	425	569	786	307	202	922	822	1088	191	361	412	479	581	576	709	474	503
Baz2b	ENSMUSG00000026987.16	1180	251	517	320	393	323	534	307	1251	672	507	342	336	462	464	528	138	1538	920	676	490	274	63	373	605	172	657	416	139	211	374	321	234	433	176	106	500	912	772	1333	658	409	603	652	375	646	365	550
Sp5	ENSMUSG00000075304.2	233	2	1	1	0	0	0	10	254	7	0	0	0	2	7	8	0	372	5	4	0	0	0	10	29	16	2	74	0	1	0	2	4	11	7	7	1	15	20	216	0	0	0	0	0	1	7	1
Sp3	ENSMUSG00000027109.16	326	108	188	285	385	438	420	272	410	402	339	266	467	357	412	309	73	616	441	481	597	471	100	411	514	128	464	141	101	202	476	485	540	417	121	95	414	551	521	179	326	225	394	596	558	631	232	354
Atf2	ENSMUSG00000027104.18	242	144	161	219	313	369	367	185	315	358	320	350	405	353	361	314	31	439	247	421	267	394	95	319	478	174	392	100	64	176	518	434	415	353	144	67	275	392	321	193	223	184	516	478	586	604	160	248
Nfe2l2	ENSMUSG00000015839.6	769	296	795	636	908	959	970	468	1036	775	1044	1019	1196	815	792	928	172	1371	1339	1459	1305	917	137	950	1165	332	927	388	231	463	1034	1012	1040	828	276	163	661	987	1024	668	650	621	1077	1718	1319	1111	423	466
Ssrp1	ENSMUSG00000027067.16	2171	796	3206	1853	2111	2100	2446	1528	2700	2579	2861	3318	3256	3302	2277	2235	430	3992	4322	3712	3746	2272	449	2838	3551	845	2326	1132	750	1279	2907	2742	2801	2719	866	437	1470	2435	2734	1982	2498	1548	2572	3959	3163	2577	1387	1441
Zfp408	ENSMUSG00000075040.9	23	5	34	15	31	30	28	9	21	41	38	42	36	23	27	8	8	52	24	64	34	25	9	17	28	23	24	6	18	20	39	35	23	31	10	3	23	20	26	43	28	21	52	41	35	46	16	29
Zfp770	ENSMUSG00000040321.3	153	59	126	125	188	198	211	203	280	283	307	340	434	382	318	224	13	367	327	359	271	338	77	403	618	122	192	85	58	184	371	443	377	441	164	59	122	408	246	93	124	63	250	358	341	324	201	208
Mga	ENSMUSG00000033943.15	914	786	1091	1323	1860	1933	1707	855	1838	2132	1640	1770	2304	1577	1322	1166	200	2115	2644	2479	2824	2060	350	1418	1687	556	1294	488	543	939	2263	2312	1474	1684	402	258	1052	1871	1601	919	1806	1284	2698	3335	3046	2768	976	1067
Myef2	ENSMUSG00000027201.16	597	198	520	584	829	1077	1317	645	508	578	579	573	1018	1033	798	792	113	718	443	878	789	900	193	1012	1038	335	592	171	213	266	951	1018	1192	1147	323	171	510	1192	911	341	424	386	779	1513	1617	1747	502	553
Gabpb1	ENSMUSG00000027361.15	85	39	105	70	98	110	123	70	130	127	162	147	135	159	183	178	6	148	104	162	107	109	47	128	220	104	202	31	37	55	167	117	102	153	78	38	107	127	186	102	57	70	169	189	152	186	59	112
Foxa2	ENSMUSG00000037025.11	1	2	3	1	9	14	16	22	6	2	5	5	3	12	15	36	10	4	2	1	1	2	2	22	25	9	154	1	1	1	3	2	12	7	10	1	62	54	125	1	1	1	7	2	18	14	17	32
Gzf1	ENSMUSG00000027439.9	85	33	85	103	100	129	148	77	112	112	90	123	173	141	118	138	47	141	135	215	188	143	25	171	150	70	305	54	35	69	135	165	173	132	27	31	223	197	255	69	77	77	119	178	170	209	83	102
Tcf15	ENSMUSG00000068079.5	66	223	1833	598	513	408	264	130	83	524	826	638	505	542	339	176	5	129	485	730	423	357	93	574	551	61	43	39	200	267	789	439	422	563	196	52	22	133	98	120	931	549	810	804	456	314	70	84
Rbck1	ENSMUSG00000027466.15	91	36	87	62	114	124	122	91	125	80	138	167	148	146	148	190	20	149	140	135	128	86	37	135	173	75	162	63	30	57	167	143	121	148	51	22	97	115	163	70	85	91	162	222	145	131	69	110
Sox12	ENSMUSG00000051817.8	72	30	148	85	176	174	336	232	121	106	149	244	309	356	280	220	20	173	123	215	174	177	41	306	268	58	285	60	23	67	212	217	216	294	96	75	176	367	368	75	99	149	215	332	274	557	205	222
Id1	ENSMUSG00000042745.9	36	178	425	163	178	411	241	150	192	320	354	386	616	346	264	249	5	311	553	437	249	379	135	387	506	117	208	50	135	169	407	438	787	353	96	38	80	152	113	22	279	271	308	355	588	380	121	77
E2f1	ENSMUSG00000027490.17	289	63	205	184	345	329	237	141	223	179	191	182	183	180	173	170	29	352	260	262	203	131	38	141	127	40	129	107	65	61	177	140	140	132	58	25	122	238	225	216	240	249	349	581	517	370	131	122
Tgif2	ENSMUSG00000062175.13	239	138	425	230	328	370	531	397	358	418	553	687	627	671	617	469	17	483	591	698	549	451	106	624	787	259	818	141	127	217	553	710	688	561	213	144	575	618	720	186	310	262	420	694	696	595	341	360
Mybl2	ENSMUSG00000017861.11	1803	689	2882	1951	2763	2614	2238	819	2359	2103	3116	3217	2493	1236	654	785	206	3256	3688	3223	3143	1699	328	1017	928	187	595	956	580	1037	2895	2036	1658	944	220	112	421	1425	1420	1963	2457	1689	3113	5276	3745	2152	812	958
Zfp335	ENSMUSG00000039834.17	63	42	59	44	66	96	87	51	44	60	107	88	92	93	75	72	2	105	94	135	82	94	5	73	89	23	85	33	30	34	113	99	87	95	30	16	48	83	70	59	74	56	117	169	178	104	36	30
Zfp334	ENSMUSG00000017667.9	39	20	42	19	8	19	31	50	11	40	58	37	37	99	123	77	14	24	80	55	48	34	13	86	97	28	140	5	12	18	34	34	46	83	30	27	69	101	138	20	37	30	21	26	15	46	29	32
Znfx1	ENSMUSG00000039501.14	55	52	66	42	66	49	65	41	111	132	67	57	66	106	67	44	8	160	134	105	72	43	7	36	79	25	50	35	21	30	79	64	89	65	29	9	37	125	113	71	122	53	102	164	95	131	49	58
Adnp	ENSMUSG00000051149.15	632	235	526	395	501	576	683	402	618	741	662	567	773	728	572	799	234	875	1084	999	982	667	157	860	737	310	827	220	216	276	788	790	792	763	175	177	629	1122	930	428	595	455	799	1141	934	1078	502	571
Sall4	ENSMUSG00000027547.17	990	758	1710	922	1192	1345	1494	955	1083	1510	1757	1583	1378	1314	1252	1242	85	1765	2548	1865	1344	1043	271	1058	1773	574	1145	388	461	694	1402	1096	902	1127	584	264	691	1777	1511	1155	1425	1534	2119	2157	1592	1991	1030	1302
Zfp64	ENSMUSG00000027551.15	80	50	119	62	86	111	149	84	150	144	112	143	135	105	130	103	15	204	131	144	122	126	28	120	154	37	115	44	42	54	155	127	122	104	45	18	50	77	134	100	98	112	133	191	187	150	67	64
Zfp217	ENSMUSG00000052056.14	127	54	126	59	114	96	190	125	224	141	140	108	126	160	259	178	78	247	205	187	119	98	30	146	205	101	357	112	34	67	135	150	142	205	71	84	317	230	381	124	148	163	167	163	133	257	138	140
Tfap2c	ENSMUSG00000028640.11	372	7	60	34	84	108	417	318	352	90	96	66	89	112	67	232	29	385	96	108	58	47	17	104	142	46	302	143	23	36	72	58	71	107	33	28	284	534	721	405	34	34	65	175	142	477	221	266
Gm14443	ENSMUSG00000078902.3	75	40	54	85	112	92	112	119	89	113	78	79	100	51	53	49	10	138	160	103	165	89	24	54	88	17	54	34	56	49	104	105	75	68	30	11	39	143	54	51	59	40	142	107	101	149	43	67
Gm14401	ENSMUSG00000078872.9	60	33	50	39	52	52	57	36	23	34	38	52	45	25	32	19	1	62	87	73	59	43	16	33	39	7	16	11	16	17	44	54	47	57	28	6	2	27	26	22	62	51	69	64	48	44	40	48
Gm14403	ENSMUSG00000094786.1	46	18	59	60	83	70	69	38	49	46	61	73	80	37	66	46	1	84	61	94	81	48	13	43	64	8	35	26	19	29	61	65	63	79	18	8	23	35	37	48	53	30	67	72	76	78	37	26
Gm14322	ENSMUSG00000078864.10	88	54	99	77	119	135	129	86	82	85	140	112	120	52	92	58	1	158	121	147	119	81	24	75	115	11	36	57	38	57	116	98	101	87	26	4	21	64	55	72	103	69	202	120	103	100	53	55
Gm14326	ENSMUSG00000078862.10	85	26	24	59	85	110	71	67	93	61	57	54	62	46	49	39	7	152	130	104	98	58	7	60	58	21	51	28	20	31	57	58	75	43	14	5	11	61	34	53	86	30	106	131	109	118	47	37
Zfp971	ENSMUSG00000074519.11	16	3	4	10	10	5	3	4	3	20	6	2	11	6	2	11	0	4	6	12	3	5	0	6	7	2	7	2	2	2	3	4	7	5	3	0	0	9	4	11	8	5	14	20	7	19	3	6
Tcfl5	ENSMUSG00000038932.13	56	56	190	219	399	361	559	594	70	75	180	389	460	659	989	637	31	101	74	192	374	347	133	720	788	398	589	20	24	71	392	440	465	770	253	217	623	571	668	53	84	277	478	539	707	703	533	415
Gmeb2	ENSMUSG00000038705.13	53	15	61	29	55	58	58	47	62	55	67	85	84	85	60	74	6	77	37	98	26	53	14	83	80	16	49	23	19	26	73	63	83	102	25	8	60	93	82	43	67	78	59	103	132	73	41	76
Zgpat	ENSMUSG00000027582.16	37	31	50	45	56	65	74	43	39	57	94	113	77	63	50	28	4	75	58	70	78	62	25	58	43	33	39	34	21	33	98	62	64	80	21	9	11	47	33	39	62	69	100	95	103	71	44	40
Zfp512b	ENSMUSG00000000823.16	29	20	72	59	98	130	145	60	48	79	120	104	147	132	62	52	12	91	130	153	143	144	32	96	120	22	55	18	18	56	162	150	120	126	25	13	35	107	67	36	79	66	107	239	211	225	96	68
E2f5	ENSMUSG00000027552.14	129	70	96	45	125	117	137	86	90	128	123	101	115	160	158	178	35	117	163	151	113	71	36	153	224	69	275	29	38	62	129	136	147	135	31	32	157	187	171	63	131	74	111	204	170	178	105	148
Mynn	ENSMUSG00000037730.13	119	38	68	71	121	157	104	50	75	86	84	108	148	64	62	94	12	107	108	137	96	96	23	83	132	46	160	50	44	43	152	85	139	97	28	17	101	114	104	84	76	73	139	177	150	174	50	80
Zmat3	ENSMUSG00000027663.12	173	102	381	262	462	584	554	323	312	391	530	762	790	648	487	399	94	435	560	611	685	560	123	621	778	185	462	139	137	228	825	652	606	690	187	99	319	607	640	166	228	234	532	799	807	875	390	383
Zfp639	ENSMUSG00000027667.13	221	204	230	207	323	361	415	273	297	346	448	452	568	498	541	331	40	390	473	609	505	384	107	529	605	261	488	123	91	195	525	472	525	539	155	95	370	625	476	129	351	217	576	764	817	753	361	325
Sox2	ENSMUSG00000074637.7	2488	909	3153	1848	2389	1889	2110	1000	2936	2223	2175	1765	1815	1181	824	1055	160	3479	3948	2907	2510	1171	214	987	1282	334	1020	1307	844	1222	2431	1682	1232	986	311	170	612	2158	1877	2048	2530	1426	2370	3774	2186	2146	1031	1129
Elf2	ENSMUSG00000037174.18	123	57	96	78	94	100	104	85	118	88	107	101	135	146	158	140	48	153	146	118	98	91	30	148	144	78	216	64	29	50	101	99	121	143	51	27	155	177	237	101	100	95	162	192	183	195	89	130
Sohlh2	ENSMUSG00000027794.4	49	25	45	24	45	33	38	34	30	40	61	84	58	69	53	70	4	58	23	74	24	41	13	50	63	44	29	19	5	15	85	58	61	73	28	13	26	30	46	55	21	37	102	90	61	58	14	35
Zbtb7b	ENSMUSG00000028042.15	40	34	97	42	16	41	35	18	36	24	46	24	33	50	45	33	3	62	44	50	23	27	6	32	47	17	56	14	7	14	30	36	49	32	7	5	46	49	84	68	92	88	59	42	64	43	15	39
Zfp687	ENSMUSG00000019338.13	87	22	84	58	86	83	129	76	81	89	114	141	126	151	150	163	22	150	138	124	76	87	10	103	226	61	159	40	19	37	102	116	105	141	47	38	134	142	185	74	97	72	82	144	122	134	72	110
Gabpb2	ENSMUSG00000038766.16	301	121	335	219	274	274	237	124	305	370	322	261	336	253	263	202	31	436	288	526	412	349	64	269	228	118	185	99	116	175	428	381	359	297	82	53	159	447	328	222	316	243	396	520	469	445	150	203
Setdb1	ENSMUSG00000015697.14	192	123	203	186	232	233	188	104	197	212	221	229	313	197	232	138	41	288	149	267	164	165	66	266	351	87	226	62	46	108	254	250	243	284	96	27	146	227	238	192	138	178	354	312	263	329	87	126
Arnt	ENSMUSG00000015522.18	52	30	81	75	98	142	111	45	135	93	92	130	117	115	86	107	9	117	93	114	81	90	21	108	121	42	124	31	31	45	113	105	123	108	29	24	90	129	126	66	72	77	110	179	147	196	29	42
Pias3	ENSMUSG00000028101.18	63	26	105	67	144	120	179	83	100	75	130	115	143	168	148	84	10	140	129	122	106	83	19	119	150	34	105	46	18	35	114	128	121	152	34	18	78	143	116	86	64	61	139	245	282	253	121	75
Csde1	ENSMUSG00000068823.10	2867	1066	2055	2167	3241	3905	3357	2352	3202	3159	3153	3702	3960	2955	3192	2829	331	4886	4224	4313	4061	2826	744	3003	3858	1309	3216	1208	947	1498	3834	3428	3806	3103	1085	652	2588	3501	3413	1849	2790	2275	4208	6059	6345	5079	2318	2214
Pitx2	ENSMUSG00000028023.16	13	4	18	28	113	135	150	141	35	8	9	8	40	191	333	366	37	25	9	8	12	28	11	119	364	195	512	13	0	3	11	13	121	117	104	64	231	291	374	9	11	15	56	215	243	275	102	122
Lef1	ENSMUSG00000027985.14	47	15	136	184	324	549	456	180	314	318	467	571	870	852	520	251	30	402	401	540	853	775	178	587	628	122	121	73	82	233	626	844	855	757	174	78	92	385	201	37	104	186	248	752	1018	798	285	224
Tet2	ENSMUSG00000040943.12	822	359	600	647	685	696	364	110	527	870	739	560	684	199	176	65	9	782	866	1373	1007	737	111	259	225	39	74	173	295	377	889	779	532	307	69	22	50	181	170	534	779	685	1115	1212	1029	579	110	79
Zzz3	ENSMUSG00000039068.16	287	108	260	271	385	505	453	329	406	539	409	385	544	389	352	404	110	514	761	674	538	421	107	444	627	185	384	108	141	209	518	415	526	457	166	82	293	560	397	224	325	204	449	663	671	588	275	295
Zfp292	ENSMUSG00000039967.14	886	326	495	697	1011	1060	1036	617	1341	1269	874	1015	1197	785	775	916	173	1806	1562	1188	1209	946	168	739	1195	409	1120	501	400	464	1084	1134	897	827	323	211	860	1396	1198	726	921	461	1226	1507	1410	1288	631	882
Nfx1	ENSMUSG00000028423.15	512	295	736	544	656	830	976	463	741	790	946	869	1063	926	744	510	50	928	1133	1183	1185	808	243	907	954	237	425	219	296	403	990	901	1011	899	269	123	359	954	721	434	582	597	997	1129	1025	1153	508	595
Creb3	ENSMUSG00000028466.15	52	41	109	72	78	100	98	68	23	78	137	96	67	77	57	106	13	86	127	92	106	48	19	86	82	20	122	12	19	22	85	71	60	92	25	18	87	80	119	63	84	61	107	153	154	120	33	46
Klf4	ENSMUSG00000003032.8	2171	424	1482	688	693	393	206	67	2279	690	744	502	231	66	36	81	10	3027	1072	1111	651	204	32	72	65	28	35	951	204	349	543	232	133	56	11	8	28	233	203	2345	1176	828	1204	1269	650	185	70	158
Zfp37	ENSMUSG00000028389.12	13	19	21	27	55	80	85	36	27	34	20	20	48	32	40	41	6	15	41	30	45	39	4	55	101	9	60	5	6	20	47	59	51	56	19	7	48	113	62	10	37	10	35	92	91	81	60	30
Bnc2	ENSMUSG00000028487.18	2	33	115	79	98	94	72	25	64	234	204	185	194	88	29	10	3	73	239	282	233	210	22	126	38	11	28	12	46	95	234	222	194	108	19	7	19	60	21	13	116	95	107	171	131	104	27	29
Mysm1	ENSMUSG00000062627.9	161	88	124	191	313	344	332	170	231	383	303	299	403	349	285	316	49	323	523	433	455	385	73	295	355	104	318	86	79	178	376	419	373	344	104	80	273	516	400	132	272	137	339	534	537	553	171	356
Jun	ENSMUSG00000052684.4	69	12	108	72	88	132	144	80	38	97	105	64	129	132	167	900	74	54	81	152	102	89	39	154	173	278	312	20	17	37	101	109	122	166	45	145	234	554	358	56	73	104	140	195	205	201	98	277
Foxd3	ENSMUSG00000067261.4	219	142	338	193	219	110	195	64	212	249	360	431	496	264	161	96	0	300	303	541	145	322	47	281	261	62	18	92	69	208	466	460	340	340	56	28	13	200	77	121	165	301	367	466	175	325	59	130
Mier1	ENSMUSG00000028522.16	724	230	395	463	564	720	722	497	906	859	600	617	1011	834	764	813	229	1254	1209	1070	1088	708	173	778	1101	380	1106	307	229	340	835	888	797	851	260	169	816	1099	1148	500	761	428	748	1143	1081	1105	579	586
Gpbp1l1	ENSMUSG00000034042.16	317	79	243	214	258	362	377	226	292	318	326	301	451	421	357	313	59	467	465	366	373	348	52	308	419	127	350	134	138	146	416	417	454	351	128	69	300	584	515	260	290	242	315	520	490	602	226	272
Ybx1	ENSMUSG00000028639.14	19190	8764	21247	15822	19463	20877	23805	14012	21462	22562	19745	20682	25499	24220	24916	18189	2529	32705	27993	29363	28428	20738	4840	26281	27824	10574	21451	9357	5579	9771	23235	24329	25191	26502	8047	4802	16376	25585	26328	16269	23246	18525	28713	39118	35767	33381	14671	15992
Nfyc	ENSMUSG00000032897.17	242	106	305	192	331	303	262	202	298	449	560	555	456	337	316	230	36	489	654	593	393	303	107	388	454	74	177	135	136	183	455	315	448	356	139	57	91	196	215	204	305	240	314	578	537	374	176	147
Rlf	ENSMUSG00000049878.13	436	139	334	355	472	489	693	382	535	492	380	282	479	545	506	525	113	697	739	549	609	394	54	431	652	199	620	214	132	186	432	422	479	462	165	94	594	896	943	271	350	275	476	773	714	864	374	371
Mycl	ENSMUSG00000028654.13	50	17	34	11	30	32	33	49	45	32	50	53	58	106	152	185	4	53	36	43	37	42	8	73	184	107	176	27	12	15	55	46	60	113	71	41	101	94	148	52	22	43	34	38	36	57	48	103
Pou3f1	ENSMUSG00000090125.3	156	86	480	340	452	580	1243	1005	40	286	643	1010	1482	3022	1807	2371	152	88	509	631	952	847	206	2064	2920	669	2162	16	71	204	696	1327	1704	2021	597	460	1383	3031	2174	139	376	339	524	1220	1158	1618	1033	1285
Zbtb8a	ENSMUSG00000028807.2	124	20	212	165	336	460	550	317	227	296	348	566	656	496	236	251	28	268	233	537	537	501	80	439	329	33	106	103	89	217	443	613	624	413	92	17	89	458	285	113	111	110	211	675	666	631	244	225
Arid1a	ENSMUSG00000007880.16	436	234	754	536	797	927	1023	518	655	1009	952	1207	1177	1252	1147	837	58	1047	876	1371	1244	1208	259	953	1287	251	695	230	277	374	1260	1047	1028	1230	328	198	641	987	868	429	595	826	770	1386	1407	1299	607	752
Lin28a	ENSMUSG00000050966.9	76	46	400	245	372	556	623	391	693	947	1745	1657	1145	1303	821	1266	302	1076	1802	1403	1281	838	229	1197	1912	273	1435	280	384	478	1258	863	1068	1039	409	267	826	1513	1441	165	435	397	574	1264	1234	1447	845	883
Grhl3	ENSMUSG00000037188.7	39	13	17	10	16	12	4	7	24	9	22	19	22	3	11	0	0	31	10	27	6	10	1	9	10	3	11	19	6	19	19	11	11	13	6	1	3	12	21	28	12	5	26	19	14	18	4	6
Id3	ENSMUSG00000007872.3	83	224	188	139	151	188	155	240	137	222	244	361	468	177	228	287	1	355	109	337	112	283	159	292	297	159	185	59	40	120	324	366	539	309	84	89	93	313	64	101	240	313	411	304	523	410	125	218
E2f2	ENSMUSG00000018983.9	90	55	300	114	98	90	47	13	76	77	143	73	66	40	28	29	4	110	109	137	88	71	9	23	20	5	28	44	12	42	66	41	30	19	10	1	15	38	19	75	219	164	158	212	115	53	10	15
Zbtb17	ENSMUSG00000006215.12	119	48	104	62	73	101	129	60	114	99	123	154	89	80	86	88	9	156	137	132	84	50	6	72	104	43	83	55	15	61	146	100	95	68	25	16	46	99	83	47	76	40	59	136	162	101	51	45
Prdm2	ENSMUSG00000057637.13	184	70	292	233	222	297	252	75	186	326	237	126	201	202	178	168	43	300	484	461	418	223	41	171	134	55	143	61	82	98	238	202	254	211	59	26	154	329	342	200	326	249	364	560	414	296	130	172
Zfp600	ENSMUSG00000066007.15	1374	1337	1224	2823	4440	5146	4002	3031	2174	3144	2660	5107	4761	2164	2125	1137	89	2715	4830	3462	4032	3235	704	2350	3682	537	571	657	1003	1782	4935	4640	4514	2394	748	291	378	3741	1273	750	2909	1294	4763	7413	6332	5503	2492	1781
Zfp981	ENSMUSG00000056300.14	924	694	899	1990	3306	4077	2879	2030	1378	1885	1776	3389	3062	1415	1045	771	71	1661	3406	2146	2648	2123	458	1381	2442	258	390	397	712	1184	3182	2824	3177	1301	476	118	258	2548	891	507	1753	740	2763	5079	4195	3391	1598	1146
Rex2	ENSMUSG00000067919.8	1432	1449	1256	2990	4593	5362	4156	3154	2223	3245	2653	5141	4798	2176	2176	1169	89	2806	4889	3586	4163	3398	732	2407	3687	547	592	669	1036	1792	5015	4688	4602	2485	773	286	388	3856	1314	772	2958	1329	4916	7556	6492	5628	2538	1817
Zfp985	ENSMUSG00000065999.13	366	591	314	535	860	1077	846	625	568	787	698	1161	1271	601	683	268	15	752	1145	916	951	817	216	605	976	219	248	181	288	482	1257	1301	1207	677	234	79	127	654	312	248	553	265	1158	1249	1140	900	431	410
Zfp984	ENSMUSG00000078495.10	454	508	314	545	731	814	928	781	635	677	558	896	790	661	691	473	24	894	992	826	925	634	175	678	657	292	392	215	176	312	759	812	689	710	212	125	322	832	515	361	625	417	1079	1215	1107	1192	627	492
Cenps	ENSMUSG00000073705.10	243	88	341	279	320	317	298	247	276	376	441	351	327	429	346	290	49	467	506	536	503	253	68	388	438	97	252	111	95	139	375	269	315	367	129	65	183	350	335	167	312	238	398	720	539	373	216	158
Trp73	ENSMUSG00000029026.17	16	10	39	45	58	57	57	22	26	48	77	113	85	40	32	17	1	43	51	89	65	81	27	48	46	16	11	10	3	39	104	58	67	44	7	2	10	63	31	6	15	18	81	142	98	88	31	41
Gatad1	ENSMUSG00000007415.15	449	217	640	457	631	726	774	533	604	535	689	699	815	1019	1044	768	113	691	500	724	646	638	144	1022	1092	412	872	204	192	254	754	685	890	1033	385	160	584	859	980	411	369	444	760	1240	1201	1188	472	486
Dmtf1	ENSMUSG00000042508.16	255	216	253	316	531	573	493	329	376	372	372	380	523	414	431	531	54	494	577	580	582	444	115	526	601	218	555	108	108	211	474	516	543	498	163	123	403	640	529	184	349	321	680	837	725	703	351	419
Dnajc2	ENSMUSG00000029014.14	2037	727	1806	2113	2413	2697	2994	1607	2691	2553	2427	2748	3477	2710	2334	1741	237	3716	3580	3374	3757	2726	584	2971	3409	814	1693	865	719	1160	2942	3188	3357	3145	897	427	1360	3502	2910	1673	2191	1306	3223	4839	3717	3826	1433	1905
Kmt2c	ENSMUSG00000038056.15	408	308	654	598	724	672	717	323	400	498	479	440	572	501	338	418	60	481	581	743	637	485	107	365	481	127	364	133	126	222	504	578	498	461	100	72	314	714	589	390	770	667	1068	1233	942	1026	366	450
Cenpa	ENSMUSG00000029177.9	802	468	642	554	745	623	551	495	715	636	757	806	880	873	1308	1132	35	1082	433	919	403	509	161	898	998	690	1529	388	183	355	837	720	693	903	379	260	1127	820	1108	635	618	761	1140	1202	1218	1040	307	652
Preb	ENSMUSG00000045302.13	128	96	278	185	284	315	328	224	202	219	300	353	308	240	212	219	28	276	481	390	341	209	41	272	357	89	208	78	46	117	276	224	263	239	82	32	150	281	283	142	276	157	276	363	365	314	162	141
Zfp512	ENSMUSG00000062761.7	130	38	239	146	244	278	295	153	213	176	286	308	278	280	225	257	44	267	349	318	366	289	68	250	330	91	293	94	64	101	319	233	265	311	116	59	242	256	341	118	164	150	208	402	425	342	157	177
Nsd2	ENSMUSG00000057406.16	421	79	269	183	255	260	288	171	324	136	158	142	173	269	291	339	66	385	210	168	175	126	26	227	349	121	546	88	35	74	165	177	218	245	81	45	363	485	446	253	190	197	297	475	324	352	179	232
Tada2b	ENSMUSG00000029196.9	83	43	120	86	78	89	113	65	87	82	65	66	103	93	86	76	4	141	111	109	117	80	15	105	133	39	71	42	14	22	87	100	114	118	35	20	32	143	113	95	110	90	162	178	173	145	62	76
Lyar	ENSMUSG00000067367.9	1557	879	2263	2517	2818	3106	3004	1899	2406	2699	2929	3268	3838	3898	3268	2277	340	3917	4195	3932	4417	2859	678	3783	4434	928	2066	816	691	1277	2970	3387	3541	3956	1147	463	1601	3011	2796	1646	2726	1658	3781	5031	3684	3430	1664	1825
Zfp518b	ENSMUSG00000046572.10	305	220	582	295	350	229	241	120	273	376	424	279	259	245	142	139	8	418	525	520	327	202	53	241	210	42	131	73	158	151	343	278	233	226	64	23	62	235	204	259	466	441	558	622	375	364	141	148
Rbpj	ENSMUSG00000039191.12	1220	1161	2061	1742	1733	1749	1556	589	1323	3128	2826	2153	2105	1324	927	1580	196	1797	4318	4109	3904	1904	349	1237	847	684	1158	472	838	1181	2952	1981	1732	1279	301	362	1193	2272	1803	918	2982	2188	3199	4087	3774	2637	859	1265
Nfxl1	ENSMUSG00000072889.9	48	28	25	25	23	35	56	45	77	113	49	74	67	126	159	103	21	76	99	95	98	79	32	145	135	66	165	26	45	34	55	72	103	131	56	28	148	133	158	50	32	37	55	66	92	113	64	109
Hopx	ENSMUSG00000059325.14	6	5	41	32	41	35	15	14	10	12	13	3	12	9	19	5	0	3	5	16	0	6	0	2	15	8	8	2	1	4	11	13	11	13	5	6	6	29	17	4	17	30	59	91	59	26	4	26
Rest	ENSMUSG00000029249.15	2196	1199	4154	3388	5267	6940	6763	2986	4671	5327	5060	5686	6244	4668	2471	2259	324	6418	7775	6823	8651	5449	1016	4175	3942	806	1955	1525	1386	2181	5338	5341	4152	4635	962	457	1636	5750	4362	2708	4139	2780	5993	10031	8698	9226	3299	3601
Aff1	ENSMUSG00000029313.18	457	61	191	87	92	69	92	59	404	206	116	89	94	84	67	58	12	595	158	254	82	56	8	69	60	41	83	121	51	48	77	88	70	57	11	22	89	84	98	383	161	154	139	191	97	126	44	68
Zfp951	ENSMUSG00000072774.10	112	39	65	84	159	188	183	105	85	115	110	141	153	95	85	55	9	147	215	173	150	128	14	97	145	28	48	22	43	64	165	147	196	86	30	14	44	149	69	43	96	61	112	224	159	170	92	58
Zfp644	ENSMUSG00000049606.16	272	167	222	297	424	531	680	595	518	553	491	478	764	677	745	864	111	650	848	677	808	689	144	628	830	329	895	132	146	263	597	616	708	666	211	187	740	1179	925	200	437	270	554	798	817	1143	557	747
5430403G16Rik	ENSMUSG00000072763.2	52	48	42	80	98	115	95	46	102	103	68	97	96	44	49	41	1	142	121	105	122	71	16	28	89	26	31	38	20	42	95	73	70	48	21	13	29	76	38	47	79	39	86	111	102	104	55	57
4930522L14Rik	ENSMUSG00000072762.9	80	44	60	81	99	115	123	69	115	103	61	60	94	75	84	105	12	152	142	116	107	72	17	77	137	48	105	39	39	43	82	106	102	85	46	21	77	142	85	61	123	50	95	150	108	132	57	64
Gm15446	ENSMUSG00000090015.8	70	49	32	56	101	113	135	98	53	79	87	113	132	121	116	123	23	80	105	107	138	126	37	126	137	57	137	32	19	53	99	121	142	167	39	27	88	151	83	24	73	53	144	115	131	173	72	137
Zfp932	ENSMUSG00000066613.14	88	57	54	79	151	182	181	141	71	123	104	163	185	138	161	164	23	150	145	164	172	171	32	166	211	79	172	43	40	74	161	190	194	224	67	32	123	204	150	41	104	66	169	210	188	248	107	168
Gm35315	ENSMUSG00000109771.1	33	13	24	23	19	28	14	20	38	22	19	20	46	16	26	29	3	24	20	20	41	19	3	27	34	7	21	20	5	4	40	26	42	38	10	6	20	18	17	1	15	14	55	64	32	48	22	20
Zfp605	ENSMUSG00000023284.15	42	24	47	38	45	73	104	58	74	58	54	50	83	54	60	40	5	93	63	113	81	93	32	38	57	36	30	18	14	31	80	74	76	74	21	9	33	71	40	30	69	21	61	92	98	119	41	41
Tbx3	ENSMUSG00000018604.18	1339	372	1238	407	263	92	65	39	1199	300	254	79	72	47	26	33	1	1491	443	345	124	57	8	21	52	12	35	450	102	133	79	71	53	34	9	7	23	93	100	1290	990	846	577	438	134	102	35	89
Zfp664	ENSMUSG00000079215.8	195	139	302	265	334	348	436	392	287	350	346	382	432	529	620	600	160	482	488	486	452	353	83	558	778	262	787	137	107	180	361	415	447	609	262	141	508	730	653	231	338	294	495	685	603	628	304	385
Gtf2i	ENSMUSG00000060261.15	187	160	420	416	701	678	1042	733	505	534	697	832	805	913	954	818	59	698	754	854	748	606	156	945	1166	445	1157	215	156	375	803	687	754	965	340	229	663	965	1010	188	327	407	743	1002	925	1178	591	520
Gtf2ird1	ENSMUSG00000023079.14	145	116	271	137	175	185	254	143	233	206	264	236	193	180	250	259	33	250	172	312	144	162	47	265	312	114	298	93	61	104	191	231	175	255	68	78	264	262	303	176	270	203	308	317	237	298	104	213
Zscan21	ENSMUSG00000037017.15	53	66	104	54	67	96	115	100	108	93	113	135	117	141	177	96	24	124	168	148	119	68	26	143	150	68	140	33	24	46	122	116	121	171	41	42	105	104	102	52	96	61	80	109	125	156	114	118
Mafk	ENSMUSG00000018143.10	11	4	22	10	33	30	47	13	17	18	50	35	22	37	16	67	12	22	46	33	31	22	2	31	30	8	74	8	3	16	41	35	28	23	15	7	59	80	84	15	19	18	19	49	24	23	17	33
Rbak	ENSMUSG00000061898.10	29	17	54	38	61	40	53	31	83	59	89	73	56	83	46	43	0	62	47	81	32	52	6	66	62	6	45	21	10	36	64	69	63	68	17	5	28	53	35	32	60	68	39	92	78	61	16	15
Zfp12	ENSMUSG00000029587.16	34	22	45	22	17	24	29	26	47	112	74	57	63	59	59	48	8	109	103	104	66	49	22	66	107	41	79	16	15	38	60	47	41	80	20	16	74	60	68	46	79	43	48	47	30	32	32	48
Zkscan5	ENSMUSG00000055991.15	18	14	44	32	57	83	89	53	31	32	58	91	101	61	37	63	6	73	93	66	103	52	14	60	58	21	41	18	1	28	88	78	56	77	26	4	27	29	40	13	37	36	51	74	46	70	41	34
Zfp655	ENSMUSG00000007812.16	109	85	111	89	136	114	148	92	154	83	108	135	124	102	77	146	30	147	166	109	115	86	27	84	136	39	186	59	40	45	142	116	116	118	38	13	131	141	198	74	92	81	135	185	144	182	79	98
Zscan25	ENSMUSG00000070420.4	5	0	3	2	0	4	3	2	2	1	8	0	2	1	1	0	2	5	3	4	8	2	0	4	0	0	0	0	0	1	1	2	3	6	0	5	1	7	4	0	0	6	4	8	5	4	1	3
Gtf3a	ENSMUSG00000016503.18	215	134	307	225	318	351	308	183	202	185	261	390	397	350	326	312	65	364	406	394	419	238	69	315	383	144	296	89	63	153	449	394	363	358	108	48	156	263	304	110	190	185	382	506	404	330	156	156
Hmgb1	ENSMUSG00000066551.12	3191	973	3342	2904	3138	3760	3760	2770	6420	6936	5849	5351	5954	6615	5362	3963	725	8971	9541	8367	7143	4618	1081	5677	7640	1476	4942	1945	1852	2819	5953	5785	6947	6400	2142	879	3637	7055	6670	3788	5328	2517	4513	8828	7700	6510	3048	3543
Nrf1	ENSMUSG00000058440.14	213	146	407	283	397	519	388	271	230	283	328	390	416	253	301	211	40	413	361	440	402	259	88	307	359	88	224	100	110	137	406	350	338	284	105	53	168	287	279	209	286	256	415	610	607	500	208	213
Parp12	ENSMUSG00000038507.6	2	7	13	12	35	69	136	159	7	22	20	47	58	125	149	109	7	24	17	33	42	56	20	124	159	64	123	3	2	11	61	59	66	131	55	38	90	175	124	3	13	11	64	87	77	221	148	126
Zfp212	ENSMUSG00000052763.7	57	36	115	61	82	96	89	75	76	80	80	89	104	122	83	109	23	117	142	140	72	89	15	92	137	36	84	33	15	28	70	92	95	106	33	18	102	113	120	61	102	77	83	129	108	130	66	42
Zfp956	ENSMUSG00000045466.18	15	11	28	14	32	32	51	15	19	20	23	29	26	26	34	33	2	21	67	46	23	25	0	46	63	8	30	10	14	11	41	24	38	35	17	6	20	25	39	13	12	14	13	49	40	33	20	15
Zfp777	ENSMUSG00000071477.10	57	15	101	44	65	54	72	40	78	62	89	81	53	100	73	102	14	114	74	93	62	34	4	75	120	46	122	29	28	33	70	76	80	55	26	17	79	149	149	75	68	86	99	136	98	82	41	57
Repin1	ENSMUSG00000052751.16	34	26	48	49	71	72	93	49	40	49	89	111	93	120	67	63	4	44	67	84	64	42	15	116	122	21	121	9	11	34	98	75	77	85	35	16	73	117	104	27	31	46	107	164	120	136	81	68
Tax1bp1	ENSMUSG00000004535.12	799	610	1027	1009	1172	1481	1194	783	1311	1624	1395	1317	1553	978	1108	1209	169	1792	2460	1844	1826	1191	254	1033	1361	488	1507	424	506	731	1568	1564	1517	1204	378	243	1168	1657	1855	728	1419	860	1710	2308	1871	1778	686	844
Prdm5	ENSMUSG00000029913.14	48	61	110	84	160	187	197	74	93	198	196	319	392	147	120	143	19	110	209	255	218	297	63	167	187	80	108	78	45	122	276	295	238	197	54	25	83	199	111	26	85	118	192	270	189	301	75	128
Foxi3	ENSMUSG00000055874.6	0	0	0	0	2	0	2	0	1	0	0	0	0	0	0	0	1	0	1	0	1	0	0	0	0	0	0	0	0	0	0	1	0	0	0	0	0	0	0	0	0	1	0	2	0	0	0	0
Cnbp	ENSMUSG00000030057.15	1045	1264	1884	1324	1712	2098	1649	1054	1469	1746	1812	2404	2803	1613	1801	1114	115	2196	1950	2562	1840	1769	554	1820	3031	772	1694	644	578	1309	2854	2468	2573	2220	756	251	970	1355	1285	1170	1161	1389	2867	2675	2146	2095	740	982
Gata2	ENSMUSG00000015053.14	142	2	4	1	2	7	19	11	26	2	3	5	7	12	6	2	0	37	0	5	1	5	3	6	21	3	19	11	1	3	3	1	13	9	2	0	5	16	70	177	2	0	2	1	3	31	13	16
Klf15	ENSMUSG00000030087.11	53	45	47	11	13	8	7	10	55	25	18	12	7	15	16	5	0	72	10	12	3	2	1	16	14	17	54	27	8	13	9	8	3	14	8	6	19	28	36	52	11	11	19	14	8	10	0	10
Nr2c2	ENSMUSG00000005893.14	253	43	290	139	226	265	275	173	308	270	282	244	306	296	215	302	78	393	506	348	316	237	36	226	310	76	248	107	70	147	256	265	233	248	95	61	165	455	359	263	280	130	244	460	434	459	225	213
Tmf1	ENSMUSG00000030059.15	393	148	274	296	372	486	456	256	366	438	294	222	426	363	370	475	96	428	538	478	495	312	61	367	537	143	573	136	110	187	296	403	383	385	144	84	470	661	761	254	461	238	395	565	520	536	232	333
Mitf	ENSMUSG00000035158.15	154	13	14	16	16	34	26	3	213	47	23	27	18	30	20	10	0	346	68	35	15	22	2	16	10	4	16	110	5	7	22	20	31	16	3	0	10	32	15	146	65	14	44	42	27	36	8	18
Foxp1	ENSMUSG00000030067.17	2	36	274	661	2133	2997	2112	1174	97	1161	1577	2727	3265	2065	1173	1290	69	220	1389	2032	2382	2629	549	1942	2160	463	979	57	285	738	2568	2839	2725	2119	525	340	748	1878	1258	8	94	260	1379	3567	4011	3136	1109	1262
Bhlhe40	ENSMUSG00000030103.11	154	15	64	43	44	95	40	28	151	41	55	31	30	68	123	113	17	121	42	68	21	30	6	40	105	65	232	93	16	20	34	31	47	70	18	20	179	99	198	71	57	42	54	102	90	67	22	31
Mkrn2	ENSMUSG00000000439.9	226	104	200	123	175	219	133	94	171	177	234	183	202	146	175	166	31	279	192	266	133	126	48	170	227	94	238	77	45	86	237	175	203	181	44	34	211	216	182	137	108	123	269	364	275	190	51	79
Mbd4	ENSMUSG00000030322.12	114	46	131	86	105	138	138	107	246	194	225	172	205	206	168	199	20	290	203	237	164	161	26	158	230	67	211	95	46	86	194	194	196	193	57	39	164	196	258	114	113	62	174	243	219	188	52	96
Zfp637	ENSMUSG00000059689.15	12	6	21	29	25	23	47	20	20	24	43	36	47	36	24	38	5	45	67	48	26	28	6	27	29	14	39	11	14	22	42	52	45	49	18	2	39	26	41	19	37	16	17	47	45	30	23	20
Zfp239	ENSMUSG00000042097.17	8	10	24	19	49	50	41	34	41	67	58	87	97	55	51	28	8	54	83	66	70	79	14	36	64	14	29	12	16	40	118	95	107	54	10	8	24	21	43	22	10	5	83	77	62	72	27	21
Nanog	ENSMUSG00000012396.12	2907	1803	2672	917	824	503	489	372	2569	1472	1278	511	232	258	649	824	24	3658	1113	1538	234	203	56	255	800	622	762	1404	341	783	496	258	184	361	230	235	504	653	1140	3079	1213	1820	2400	1184	569	642	256	517
Tead4	ENSMUSG00000030353.15	79	48	137	36	62	28	20	15	90	135	105	71	53	10	5	10	4	152	169	162	91	42	7	12	2	7	16	31	47	40	102	36	36	6	1	1	23	27	38	108	149	89	70	73	40	23	11	30
Foxm1	ENSMUSG00000001517.14	110	58	175	73	137	127	231	128	125	166	166	246	207	216	165	169	11	185	236	199	161	124	16	137	249	62	266	56	45	87	188	141	206	155	68	25	147	248	205	95	148	69	128	272	203	224	121	111
Ybx3	ENSMUSG00000030189.15	2927	883	3685	2435	3271	3745	3563	1503	3044	2911	2780	2194	3137	3165	2568	1934	258	4468	3877	3944	3528	2970	669	3042	3546	773	1867	1126	1014	1205	3941	3010	3344	3201	1067	453	1457	3198	2822	2484	2112	2489	3678	5751	4697	3963	1455	1926
Etv6	ENSMUSG00000030199.16	90	55	165	57	87	78	72	51	150	145	134	159	117	139	112	114	18	257	186	168	82	86	16	124	211	40	141	94	63	73	89	83	120	124	47	24	98	91	104	119	119	78	88	121	76	94	32	85
Aebp2	ENSMUSG00000030232.18	270	315	496	452	636	683	656	263	215	410	507	507	491	359	266	235	28	346	440	650	482	417	69	288	344	138	319	104	129	266	658	433	391	393	88	61	226	582	491	202	482	610	1055	1206	1090	965	205	347
Fiz1	ENSMUSG00000061374.14	183	114	252	145	223	207	203	138	204	266	344	379	393	178	209	181	19	417	396	364	310	235	50	213	217	52	127	99	98	167	363	272	224	223	76	27	75	145	145	183	250	235	303	306	236	265	140	133
Gm44973	ENSMUSG00000109129.1	2	5	2	4	25	1	10	4	13	7	4	20	14	9	10	3	0	8	6	12	14	8	3	18	13	5	16	3	0	5	11	21	19	16	4	2	22	12	18	2	4	12	15	32	28	6	3	5
Peg3	ENSMUSG00000002265.17	425	305	1465	2161	3253	3919	5232	2544	1281	1991	2567	3008	5212	3603	2075	2267	917	1871	1898	3774	4214	5031	1024	3695	2809	886	6080	393	593	1168	4970	5058	4204	3738	757	554	4810	6318	6695	452	754	1397	4401	6702	6644	9417	2880	3498
Zfp954	ENSMUSG00000062116.10	39	13	43	23	39	52	45	28	71	42	66	87	48	54	32	67	25	66	64	83	31	26	7	44	56	23	53	21	5	16	58	36	54	40	15	4	52	56	53	60	46	23	56	121	102	55	31	41
Zik1	ENSMUSG00000030393.8	23	15	20	20	30	34	32	28	30	20	37	43	32	25	40	28	1	48	25	40	44	35	5	43	54	18	15	6	1	12	59	34	47	35	34	2	33	22	30	32	16	10	35	58	41	44	11	11
Zfp110	ENSMUSG00000058638.14	264	104	349	217	335	375	500	279	293	212	251	360	350	440	307	202	21	303	365	343	397	293	60	414	363	100	194	80	80	127	396	374	382	385	97	42	138	421	303	182	194	222	385	523	549	590	262	222
Zscan22	ENSMUSG00000054715.11	35	25	57	41	57	81	58	35	48	74	79	79	91	90	56	36	4	74	70	85	79	49	12	68	78	21	37	17	22	46	74	68	66	71	17	10	37	73	45	40	43	49	142	103	81	103	36	43
Zbtb45	ENSMUSG00000049600.8	119	56	188	89	128	143	84	49	112	206	217	176	156	52	42	60	5	229	238	256	183	105	26	56	86	7	42	33	63	114	156	121	119	54	13	4	17	65	52	106	234	138	195	243	213	93	55	42
Crxos	ENSMUSG00000074365.13	103	11	8	1	0	0	0	0	11	1	0	0	0	0	1	2	1	34	2	3	4	1	0	0	0	6	0	5	1	0	8	0	0	0	0	0	0	1	1	116	19	9	11	3	1	2	0	0
Zfp296	ENSMUSG00000011267.8	342	270	409	223	251	111	130	102	180	222	256	247	158	125	127	50	1	373	315	294	203	101	23	152	112	39	26	88	53	130	194	125	83	117	19	13	17	130	85	210	466	381	394	375	135	148	69	67
Relb	ENSMUSG00000002983.17	129	39	58	23	33	40	23	10	176	44	47	49	32	25	37	35	12	288	62	55	30	27	4	32	34	20	53	94	6	9	40	34	30	30	8	2	39	35	85	143	52	80	72	59	50	30	20	25
Zfp180	ENSMUSG00000057101.8	85	47	75	79	130	133	110	83	90	134	101	125	153	99	66	84	5	143	146	134	139	100	21	109	82	68	90	45	19	80	147	127	96	133	29	17	35	124	83	81	102	98	196	190	166	148	104	83
Zfp574	ENSMUSG00000045252.11	85	17	111	66	112	105	103	67	147	147	168	183	148	152	91	123	33	173	240	197	137	105	34	149	233	34	135	55	32	84	145	142	170	139	51	23	65	135	125	139	97	95	169	195	238	148	90	59
Erf	ENSMUSG00000040857.15	254	71	1022	391	436	372	193	71	265	374	669	384	297	225	137	190	17	395	598	460	199	187	36	193	248	35	224	94	238	245	602	281	268	203	59	13	93	109	174	236	248	145	247	475	296	236	44	69
Cic	ENSMUSG00000005442.13	108	48	193	88	139	133	182	96	186	148	158	135	167	120	101	102	45	253	217	258	116	83	14	118	156	47	142	65	68	48	168	125	125	109	67	29	75	121	161	168	188	76	144	158	170	161	59	85
Zfp59	ENSMUSG00000078779.4	59	12	29	27	9	12	22	7	70	26	36	13	19	12	10	3	2	80	52	40	44	19	7	20	9	7	7	21	6	15	14	28	22	15	3	0	9	10	19	42	48	85	40	29	32	35	10	25
Zfp850	ENSMUSG00000096916.7	48	39	70	61	102	104	69	66	79	92	103	129	98	56	60	52	1	99	86	98	87	78	23	67	113	20	54	40	36	57	132	108	104	72	28	9	32	102	76	41	55	37	126	178	164	102	54	52
Zfp84	ENSMUSG00000046185.10	59	31	90	68	80	108	93	55	104	113	98	81	94	86	62	62	13	158	139	123	151	108	26	88	103	15	43	31	46	47	82	100	95	84	38	18	34	98	71	68	127	106	112	133	128	162	61	77
Zfp790	ENSMUSG00000011427.16	20	5	23	8	17	21	19	6	13	17	12	8	30	11	15	11	1	17	19	14	22	15	7	17	8	0	6	6	7	9	12	16	20	10	4	2	9	17	9	9	8	17	29	37	19	26	6	6
Zfp27	ENSMUSG00000062040.14	21	38	49	17	34	47	45	27	27	59	64	75	75	26	23	31	2	49	71	100	49	46	23	30	55	31	15	16	18	50	47	73	61	48	8	2	13	12	26	10	40	21	40	60	60	38	22	17
Zfp74	ENSMUSG00000059975.15	95	63	131	97	126	177	138	61	170	174	177	177	202	105	89	42	3	188	202	218	174	175	23	126	142	29	90	44	67	80	245	181	177	136	23	6	58	130	108	95	139	84	218	263	282	241	68	83
Zfp568	ENSMUSG00000074221.12	557	258	1104	761	879	1183	708	285	524	919	1152	910	842	467	363	386	92	750	1340	1526	1317	788	140	509	589	132	426	158	367	471	1332	815	808	530	147	101	329	749	517	437	686	651	1146	1714	1495	986	250	356
Zfp566	ENSMUSG00000078768.2	56	30	73	74	67	69	112	55	44	92	102	117	106	100	75	36	3	112	137	129	144	81	18	73	100	21	35	42	20	67	140	152	108	110	29	14	31	60	56	40	96	78	118	132	116	120	67	47
Zfp260	ENSMUSG00000049421.13	93	52	90	97	190	254	286	192	176	148	176	221	240	262	182	217	41	209	311	211	220	164	22	240	301	66	314	78	63	120	212	254	290	245	78	51	180	250	247	68	102	57	145	304	241	275	187	132
Zfp146	ENSMUSG00000037029.8	6	1	3	3	12	4	4	6	13	19	8	4	13	12	9	19	0	28	15	23	24	11	1	10	9	14	9	3	3	3	18	15	11	21	6	8	13	29	9	4	4	3	7	7	18	25	8	17
Zbtb32	ENSMUSG00000006310.10	23	56	89	60	76	77	33	32	56	96	114	123	72	29	10	8	1	82	148	129	113	55	3	27	16	2	13	20	18	48	98	56	41	23	2	0	10	29	19	33	84	86	90	129	77	35	11	18
Usf2	ENSMUSG00000058239.13	546	150	1062	453	555	587	815	393	996	1022	1287	1012	750	878	612	1008	244	1151	1218	1219	1122	808	163	1133	687	183	703	268	275	295	941	718	630	980	310	119	648	740	930	998	804	491	820	1182	1095	919	294	374
Cebpg	ENSMUSG00000056216.9	112	56	174	157	173	201	191	100	184	196	214	202	237	191	200	164	19	216	163	248	169	158	54	195	307	90	318	74	52	87	251	221	253	271	73	23	207	223	264	99	115	126	239	333	267	346	76	144
Zfp507	ENSMUSG00000044452.10	87	41	85	69	89	115	104	68	126	135	149	146	147	121	154	133	22	152	123	190	143	135	32	109	138	61	150	25	41	71	149	136	143	143	54	18	148	185	177	82	117	109	140	188	219	185	81	119
Gm6871	ENSMUSG00000090744.7	95	61	51	100	133	134	143	105	137	148	95	93	147	94	137	53	3	159	163	174	218	195	49	85	143	47	44	50	26	58	124	166	153	151	40	26	40	203	86	58	180	113	269	233	216	219	93	64
2610021A01Rik	ENSMUSG00000091474.2	45	39	43	102	121	149	102	71	43	109	99	152	146	78	85	57	5	99	49	130	122	108	31	111	127	13	50	18	22	67	174	163	147	73	29	17	46	104	75	16	47	42	136	165	217	135	23	61
Zfp141	ENSMUSG00000092416.2	119	112	152	209	257	267	196	99	221	275	302	297	311	175	132	137	7	356	405	372	359	278	59	187	257	45	107	83	58	166	339	320	285	230	42	22	76	194	135	100	223	145	356	338	325	250	84	107
Zfp977	ENSMUSG00000092335.1	149	99	49	155	216	213	248	150	335	349	210	150	284	194	302	145	8	424	448	355	485	349	69	235	219	78	104	66	65	107	334	304	246	266	87	34	65	287	166	176	360	213	491	568	599	443	232	246
Zfp976	ENSMUSG00000074158.9	114	63	53	112	163	126	114	87	214	175	84	61	139	68	116	66	6	259	193	143	159	110	31	96	121	38	65	54	36	43	159	125	113	128	21	16	43	138	83	94	179	90	244	179	207	200	84	104
Zfp975	ENSMUSG00000069727.5	229	162	134	248	343	309	312	190	268	261	174	188	236	141	173	114	16	340	371	310	313	273	52	169	270	58	121	67	71	115	251	246	217	198	46	47	85	306	155	180	513	208	517	571	449	402	184	170
Gm2381	ENSMUSG00000092225.1	198	157	119	263	387	435	284	226	361	341	202	261	395	178	208	138	4	373	368	323	395	393	59	213	241	73	94	86	76	150	398	433	319	289	70	43	73	393	156	184	332	172	534	663	577	520	253	265
Zfp936	ENSMUSG00000064194.10	498	419	354	616	772	850	887	572	667	880	588	693	901	591	699	337	13	875	1133	905	969	807	229	609	848	195	215	208	215	365	811	878	739	735	179	121	141	783	322	322	815	499	1364	1223	1049	1060	577	476
Zfp715	ENSMUSG00000012640.16	59	28	30	47	71	58	61	50	59	66	62	59	65	66	42	20	1	85	75	74	61	45	15	53	67	12	34	19	14	28	66	63	45	45	16	12	26	79	56	33	74	57	83	106	90	65	49	37
Zfp719	ENSMUSG00000030469.10	25	19	42	13	35	67	50	50	19	55	67	82	69	46	55	35	3	53	88	55	52	46	5	58	70	24	37	16	10	34	55	39	82	51	25	10	32	46	37	21	47	17	47	59	72	52	37	22
Zfp819	ENSMUSG00000055102.15	47	40	79	60	50	56	34	22	70	103	66	83	52	28	13	12	0	104	92	77	80	51	10	34	41	12	11	36	22	46	104	76	66	38	11	7	2	25	16	35	89	68	87	100	86	57	10	30
Nr1h2	ENSMUSG00000060601.13	117	21	140	90	105	153	163	79	148	144	190	202	181	169	147	172	9	170	82	145	59	113	15	149	230	52	228	67	39	70	187	142	189	134	66	33	78	217	222	97	102	73	86	265	229	180	49	91
Zfp473	ENSMUSG00000048012.19	50	39	137	60	103	126	103	52	62	102	107	105	87	48	50	60	10	95	128	133	61	88	10	69	92	19	97	48	41	59	105	100	83	76	27	9	53	72	112	62	80	71	111	118	148	128	27	54
Atf5	ENSMUSG00000038539.15	80	11	254	142	200	236	371	75	69	34	52	88	94	138	37	33	10	72	89	54	69	60	11	76	79	7	17	29	15	23	100	76	81	86	12	12	9	118	32	68	44	42	90	249	150	227	54	70
Irf3	ENSMUSG00000003184.15	96	55	140	76	90	102	112	73	109	96	94	133	119	125	130	91	8	197	183	159	150	82	33	125	83	27	108	48	36	67	84	94	103	84	31	32	58	101	129	106	136	86	122	133	112	117	80	77
Tead2	ENSMUSG00000030796.17	207	74	188	109	156	155	245	159	191	143	216	209	165	433	614	785	162	302	227	198	102	112	52	449	628	248	868	97	43	66	183	142	120	396	244	176	611	451	705	206	154	153	247	350	204	312	146	387
E2f8	ENSMUSG00000046179.17	120	100	361	179	214	201	111	59	177	244	306	236	205	138	135	84	18	198	309	478	307	210	40	149	174	20	73	47	88	151	339	230	193	191	49	4	79	142	165	100	218	275	379	378	279	228	61	72
Klf13	ENSMUSG00000052040.10	316	141	458	257	382	333	541	314	396	263	464	441	373	491	249	534	26	501	268	431	279	252	49	321	445	161	424	184	133	180	412	373	307	342	101	70	388	937	795	233	243	267	375	845	561	806	254	438
Zfp710	ENSMUSG00000048897.15	142	83	184	101	122	85	114	76	217	185	179	182	170	156	107	133	8	278	69	200	46	90	19	102	153	41	128	89	42	103	166	131	123	103	52	14	67	159	170	129	119	95	141	234	136	170	22	106
Zfp592	ENSMUSG00000005621.11	85	52	82	66	91	109	70	71	61	79	83	78	80	91	89	91	7	102	97	134	145	64	18	68	118	19	88	21	19	24	71	68	110	104	30	23	77	111	118	80	113	92	131	158	173	130	73	77
Cpeb1	ENSMUSG00000025586.17	6	4	3	5	20	29	68	58	11	4	18	13	40	75	68	158	22	29	9	10	15	22	5	54	96	55	78	9	7	5	19	28	34	87	20	18	73	158	129	7	3	3	6	29	27	103	59	70
Crebzf	ENSMUSG00000051451.6	66	17	45	50	54	69	75	52	66	87	71	86	97	60	69	80	27	76	100	141	74	40	13	52	102	33	101	21	23	40	82	76	90	90	40	22	69	120	84	44	66	27	51	76	91	116	60	75
Thap12	ENSMUSG00000030753.15	318	162	353	230	300	298	266	191	328	382	303	379	431	382	335	215	60	532	545	574	381	263	69	359	410	132	313	146	120	222	420	390	403	417	112	58	213	301	329	244	281	283	532	538	436	431	192	201
Zfp143	ENSMUSG00000061079.14	120	39	107	74	95	102	104	71	105	125	122	164	169	193	214	141	36	226	143	207	141	130	32	155	187	95	171	75	39	45	152	189	135	260	63	47	180	189	216	84	136	97	178	205	169	154	91	131
Tead1	ENSMUSG00000055320.18	510	172	478	320	367	401	567	330	768	584	432	301	466	591	494	1013	222	812	553	780	585	454	98	471	841	393	2076	248	170	265	516	477	443	619	194	205	1784	1195	1567	596	472	541	692	797	668	1133	467	709
Maz	ENSMUSG00000030678.7	66	19	166	64	186	184	79	62	142	139	270	246	172	128	149	147	17	226	75	127	84	115	39	182	196	33	176	75	83	102	355	170	147	98	68	30	90	86	146	146	69	53	114	231	159	205	44	125
Zfp553	ENSMUSG00000045598.10	603	250	804	412	355	488	487	247	813	822	831	617	647	379	315	213	41	1054	1333	983	731	503	76	446	537	106	284	271	184	355	631	500	477	449	121	52	172	458	437	656	751	511	754	882	665	521	239	257
Zfp771	ENSMUSG00000054716.4	128	63	183	120	186	164	245	198	85	101	123	145	153	161	121	68	11	131	210	123	129	99	20	132	202	18	72	57	34	54	158	130	152	119	45	13	43	126	135	98	112	100	177	292	204	221	118	69
Zfp747	ENSMUSG00000054381.5	64	32	110	27	69	81	95	58	89	122	112	114	152	112	114	61	10	136	130	114	127	111	39	131	141	33	35	33	18	42	126	107	126	150	41	11	47	103	70	73	92	60	135	127	98	119	41	43
Zfp646	ENSMUSG00000049739.10	84	39	96	78	83	94	116	34	130	138	124	100	127	99	125	121	25	172	115	186	151	128	29	88	156	56	138	29	40	64	135	133	132	94	43	25	119	207	163	83	80	79	115	222	159	158	36	100
Zfp511	ENSMUSG00000025470.11	98	42	132	83	121	133	142	59	99	82	127	148	163	116	131	98	14	141	131	137	107	77	20	130	196	65	160	48	31	53	120	101	126	146	34	32	91	128	167	76	89	81	94	170	122	175	63	82
Zfp941	ENSMUSG00000060314.13	32	24	64	39	56	77	71	30	37	36	79	58	55	54	51	21	1	68	41	72	64	63	28	36	29	21	25	20	24	17	59	50	55	54	11	11	29	78	71	42	58	50	124	142	117	100	33	51
Ascl2	ENSMUSG00000009248.6	25	13	64	79	93	143	286	115	55	31	71	88	95	93	44	18	7	68	67	73	73	61	25	75	70	16	38	22	6	34	86	90	97	80	19	3	30	163	141	23	17	43	132	167	165	334	84	89
Zfp358	ENSMUSG00000047264.8	18	2	27	12	19	17	35	18	15	14	8	14	21	32	39	59	12	24	15	11	16	32	2	37	43	7	68	6	10	7	23	15	20	13	9	5	58	35	48	8	14	11	19	19	25	19	13	26
Zfp958	ENSMUSG00000058748.9	124	64	63	154	204	203	220	157	186	199	171	226	286	171	237	172	28	202	197	275	341	265	36	194	274	97	185	79	45	83	269	300	315	235	71	39	112	260	196	70	137	81	248	359	240	326	119	133
Tfdp1	ENSMUSG00000038482.11	285	138	251	218	259	307	207	129	389	330	435	636	650	485	393	216	14	587	244	539	319	397	92	455	659	150	340	194	113	259	664	543	637	493	185	55	151	271	263	202	133	160	280	462	319	316	80	99
Thap1	ENSMUSG00000037214.12	69	38	68	75	96	88	71	86	134	98	130	171	226	137	175	112	8	173	72	201	100	136	37	165	252	87	107	59	20	80	220	197	221	185	73	31	80	85	85	79	45	56	195	191	144	156	33	95
Zfp42	ENSMUSG00000051176.6	1531	1344	2033	1314	1462	1039	693	266	2669	2632	2387	2064	1432	480	427	279	48	4275	4492	3334	2446	1043	161	454	505	157	260	966	750	1175	2078	1223	704	515	105	80	161	615	526	1486	2775	1788	2778	2416	1209	840	300	472
Hmgb2	ENSMUSG00000054717.7	5340	3217	4749	4645	6402	8586	8279	5547	9476	11755	9160	10330	14535	11761	12210	9658	2712	16980	21136	15000	17212	11062	3144	11457	12796	5376	11655	3469	3429	5013	11397	11932	12848	12263	3818	2056	8504	11018	10837	5644	9973	5519	10237	13725	13077	14516	6939	6648
Zfp930	ENSMUSG00000059897.5	98	48	41	66	98	121	190	160	92	144	122	211	186	163	204	129	5	213	173	171	202	139	42	172	303	87	152	66	47	63	157	178	227	177	78	43	97	177	148	43	74	54	132	176	178	251	98	83
Zfp868	ENSMUSG00000060427.15	28	28	34	20	33	24	18	18	47	24	39	41	52	24	36	26	1	70	36	35	20	38	5	32	38	26	26	19	1	20	44	41	38	36	5	10	7	35	16	26	25	19	30	42	31	39	9	24
Zfp869	ENSMUSG00000054648.8	121	83	102	86	116	133	151	98	130	173	174	191	202	113	140	185	8	173	227	197	176	110	28	135	136	88	133	46	35	71	187	159	191	165	50	25	79	156	144	70	79	79	124	187	170	150	69	95
Gm20422	ENSMUSG00000092544.8	7	0	6	4	0	6	12	2	4	2	4	1	9	6	2	4	0	19	10	7	7	9	4	6	3	1	6	1	0	2	5	1	5	3	1	4	1	11	5	0	2	1	6	10	11	5	7	2
Zfp866	ENSMUSG00000043090.18	34	36	48	49	58	102	99	59	77	71	97	77	100	85	69	63	16	121	133	127	65	78	17	78	98	17	90	22	7	32	127	94	86	93	27	19	55	99	88	25	58	26	83	158	106	84	62	72
Mef2b	ENSMUSG00000079033.10	4	0	11	6	16	18	74	21	10	8	20	29	38	97	27	36	2	13	20	18	26	12	3	41	34	9	36	11	2	8	34	30	34	40	7	5	15	64	27	3	4	9	20	23	17	51	18	23
Jund	ENSMUSG00000071076.6	345	33	347	239	459	662	806	340	439	378	566	680	793	870	631	902	301	544	584	497	674	524	136	701	756	168	482	240	130	144	695	590	700	680	231	186	347	789	786	617	328	397	665	1417	1528	1609	631	537
Nr2f6	ENSMUSG00000002393.14	48	15	73	49	57	79	135	104	58	84	107	134	124	191	222	170	31	119	122	126	83	76	16	147	231	81	215	43	28	51	86	100	156	169	56	34	129	171	180	36	52	42	65	110	70	102	54	87
Zfp617	ENSMUSG00000066880.15	145	59	148	139	262	333	308	101	195	229	265	267	306	225	133	177	17	305	348	248	273	252	49	205	217	41	135	78	91	103	334	315	319	215	57	27	109	211	191	115	140	91	199	391	305	288	105	122
Zfp961	ENSMUSG00000052446.17	350	254	269	239	245	320	216	111	349	441	320	456	421	254	209	110	16	486	225	591	216	357	105	245	240	71	181	109	92	233	508	479	431	357	72	42	117	197	142	185	247	302	464	446	455	343	79	100
Klf2	ENSMUSG00000055148.7	1722	531	1175	493	744	429	709	338	1820	561	657	564	651	588	346	302	2	2361	663	625	320	333	66	402	443	132	83	790	205	233	441	513	536	538	101	74	51	865	577	1621	1039	989	1122	1724	866	908	323	430
Hmgxb4	ENSMUSG00000034518.14	223	139	251	178	248	292	337	244	396	665	678	593	584	574	630	483	80	636	645	770	503	481	147	555	619	263	508	161	188	270	627	503	595	596	221	88	472	545	545	181	258	273	439	445	451	624	222	312
Cc2d1a	ENSMUSG00000036686.16	46	12	42	16	44	40	39	21	34	46	56	59	34	39	22	27	1	55	60	41	42	37	17	35	46	12	32	13	23	10	48	32	27	41	21	5	18	47	49	41	40	30	54	48	39	77	30	23
Junb	ENSMUSG00000052837.7	71	6	41	17	19	31	41	15	94	47	60	25	31	36	46	399	7	110	35	50	20	19	2	42	75	82	172	26	19	34	34	39	44	53	8	36	84	120	145	64	35	28	26	41	56	47	19	50
Zfp423	ENSMUSG00000045333.15	18	95	378	165	130	159	146	84	32	361	360	342	299	342	231	160	13	57	381	404	234	177	58	290	425	81	162	9	95	106	279	229	270	306	78	45	78	120	158	24	330	276	312	327	278	200	57	60
Sall1	ENSMUSG00000031665.7	136	148	343	199	269	255	262	130	216	242	322	381	304	269	182	158	10	335	285	449	329	317	32	198	330	59	128	57	62	183	419	349	210	275	86	37	72	345	155	196	263	305	392	588	447	372	185	214
Cbfb	ENSMUSG00000031885.14	169	161	132	91	116	115	98	108	173	210	199	293	262	211	321	174	5	282	178	288	129	165	55	229	401	147	245	61	69	98	303	240	289	295	117	46	156	166	195	101	155	127	215	207	236	196	76	112
E2f4	ENSMUSG00000014859.9	209	141	454	216	339	301	238	214	341	428	481	545	506	375	430	288	8	471	184	553	130	356	98	499	620	143	283	197	115	267	470	430	468	459	147	65	192	259	295	215	341	294	463	502	363	359	56	208
Ctcf	ENSMUSG00000005698.15	1285	846	2630	1503	1900	2319	2207	1508	2046	2966	2827	2315	2829	2363	1886	1802	409	3109	5334	3718	3480	2249	535	2465	2962	772	1718	700	960	1173	2435	2460	2449	2529	799	340	1340	2430	2020	1295	2920	1868	2466	3467	2869	2815	1636	1585
Cenpt	ENSMUSG00000036672.5	67	79	197	120	220	258	292	117	136	200	259	381	280	183	109	95	8	219	280	285	317	228	63	195	208	45	129	61	67	135	281	217	240	152	32	21	69	110	111	95	171	129	283	310	328	272	112	100
Thap11	ENSMUSG00000036442.8	250	162	244	167	214	242	331	237	337	383	349	459	438	437	465	329	8	674	446	509	393	313	103	473	535	179	555	173	86	206	361	463	411	458	144	111	307	302	401	195	192	190	403	417	383	404	218	189
Nfatc3	ENSMUSG00000031902.10	393	144	388	376	553	546	576	509	697	832	737	762	786	791	773	702	28	961	603	1068	790	792	121	790	901	318	633	292	151	307	801	652	738	837	249	147	613	731	787	331	483	424	699	1099	1078	854	442	411
Terf2	ENSMUSG00000031921.17	232	65	134	123	196	170	243	174	366	293	270	296	274	343	332	215	36	476	376	329	288	223	86	275	309	109	273	103	81	128	252	261	265	263	95	56	214	263	288	185	194	156	226	335	372	353	184	196
Zfp1	ENSMUSG00000055835.10	108	76	116	68	91	119	88	140	174	243	206	233	236	200	203	137	15	311	227	348	131	144	50	188	228	85	196	62	57	144	150	209	194	242	66	45	127	201	187	51	123	86	156	138	210	198	61	142
Tcf25	ENSMUSG00000001472.17	520	247	958	689	918	1137	1225	728	940	988	1079	1291	1144	1073	1003	866	130	1346	1602	1387	1633	910	208	1072	1232	294	762	393	309	432	1047	1064	1093	1036	307	171	619	982	1127	539	869	719	1253	1629	1522	1341	677	535
2610044O15Rik8	ENSMUSG00000071302.10	44	46	42	66	71	104	57	64	85	73	103	119	134	55	86	45	14	120	103	104	94	80	29	69	126	23	59	19	22	61	146	94	124	107	36	24	38	75	74	33	67	32	129	131	127	117	46	34
Zfp317	ENSMUSG00000057551.10	69	33	63	56	68	99	95	45	87	52	79	113	129	104	95	92	8	124	98	107	61	68	22	98	144	46	109	31	19	47	96	117	117	86	47	14	41	110	76	65	44	49	109	168	162	155	59	56
Zfp26	ENSMUSG00000063108.15	141	64	68	76	102	112	114	107	193	128	135	136	122	89	131	116	26	202	156	188	127	77	24	103	144	45	133	75	21	70	119	123	128	117	43	20	105	167	148	79	109	47	150	161	163	191	96	103
Zfp266	ENSMUSG00000060510.14	36	23	58	62	104	131	216	133	115	101	170	196	215	222	209	230	54	177	149	216	165	145	36	221	364	129	321	75	32	77	250	214	211	213	88	49	211	319	309	31	42	55	72	153	160	245	139	171
Zfp809	ENSMUSG00000057982.8	241	126	223	287	339	419	318	196	236	281	307	318	312	240	247	194	12	340	310	362	358	299	78	290	331	67	113	64	91	134	370	330	316	329	91	52	81	276	229	165	339	211	371	579	518	407	219	194
Zfp599	ENSMUSG00000062794.8	128	51	139	127	168	179	151	82	142	153	139	160	185	139	97	70	18	235	299	298	158	199	35	160	167	41	110	57	33	88	179	179	192	127	39	16	44	99	114	86	163	86	239	313	305	214	90	61
Thyn1	ENSMUSG00000035443.10	176	126	288	197	306	324	408	296	364	422	473	700	659	678	566	480	67	560	723	508	484	425	111	671	960	207	550	180	127	251	553	535	610	643	198	83	400	422	471	157	223	150	311	518	388	449	231	256
Zbtb44	ENSMUSG00000047412.16	713	222	549	332	322	292	279	142	790	741	717	412	312	211	151	228	28	924	1034	829	334	242	41	246	329	82	216	277	234	314	442	299	250	241	84	40	183	360	320	533	617	355	645	616	401	304	134	194
Nfrkb	ENSMUSG00000042185.14	57	59	198	114	120	146	116	40	72	133	157	144	93	98	57	52	9	129	250	196	133	99	34	77	107	30	56	30	28	74	138	141	104	83	22	13	30	105	78	70	192	126	175	201	156	150	69	68
Hinfp	ENSMUSG00000032119.5	85	26	98	54	63	55	103	52	114	100	86	79	76	122	132	106	41	167	155	116	110	68	5	90	114	40	130	43	21	29	97	68	76	96	39	15	107	107	161	65	82	67	70	99	131	107	43	56
Arid3b	ENSMUSG00000004661.15	234	154	313	229	388	305	399	320	353	405	468	579	435	534	452	799	232	404	592	491	477	304	67	426	633	252	1076	115	121	238	386	355	331	395	136	118	581	596	771	291	431	330	498	708	545	602	391	387
Pias1	ENSMUSG00000032405.10	81	75	113	95	180	183	227	105	121	171	113	140	203	146	192	254	26	127	141	150	145	122	45	183	253	96	312	41	44	74	151	152	173	217	65	53	223	219	293	86	95	107	168	277	300	348	109	176
Smad3	ENSMUSG00000032402.12	56	30	87	51	83	60	99	67	45	38	71	72	77	136	97	133	5	72	79	51	35	38	8	94	90	69	209	28	9	27	72	64	50	103	27	18	145	143	195	86	40	71	73	119	90	137	65	93
Zfp609	ENSMUSG00000040524.9	98	15	185	139	202	208	321	114	176	203	162	146	224	297	269	397	147	226	290	293	372	264	51	312	381	83	252	57	84	62	202	189	186	285	109	76	229	372	435	110	136	150	179	301	246	473	220	260
Tcf12	ENSMUSG00000032228.16	217	129	251	193	252	261	323	216	285	406	300	324	328	384	473	435	58	368	487	451	442	296	70	306	452	149	540	106	77	152	431	335	397	401	104	101	396	536	547	216	392	246	473	588	531	494	260	335
Plscr1	ENSMUSG00000032369.13	66	66	54	27	15	35	19	15	74	64	69	68	56	42	89	30	1	135	18	75	8	36	10	42	77	65	95	37	35	52	60	51	48	64	25	13	49	20	51	48	37	45	142	65	42	51	7	31
Tfdp2	ENSMUSG00000032411.15	297	207	512	342	595	741	1086	929	406	457	536	749	1051	1174	1265	747	82	528	673	720	892	773	203	1244	1621	357	671	187	94	300	666	1079	1005	1331	417	176	551	1199	768	274	482	415	630	1103	900	1353	875	670
Smarcc1	ENSMUSG00000032481.17	2192	955	3573	2209	2873	3559	3802	2449	3848	4195	4092	3955	5110	4796	3950	3307	730	5203	6117	5665	6187	4318	907	4401	4821	1247	3008	1200	1321	1730	4643	4737	4774	5056	1366	707	2404	4551	4202	2436	3509	2524	4016	6041	5211	5446	2659	2801
Lrrfip2	ENSMUSG00000032497.19	244	103	372	323	431	442	490	246	208	198	247	294	468	379	310	269	67	312	265	356	432	298	74	326	440	116	256	89	47	117	377	388	394	361	115	72	202	504	369	195	284	199	538	794	686	594	220	253
Ubp1	ENSMUSG00000009741.15	455	274	648	385	599	607	631	419	604	660	682	647	773	701	509	585	65	834	931	841	850	634	114	739	840	249	615	235	242	316	738	670	708	795	210	122	475	784	731	406	656	575	868	1039	1015	903	413	508
Eomes	ENSMUSG00000032446.14	17	56	250	118	84	57	38	47	135	147	145	65	69	44	91	64	2	123	230	193	117	48	11	41	91	22	57	28	43	66	84	86	84	55	25	12	43	90	261	8	148	142	178	168	104	35	68	58
Csrnp1	ENSMUSG00000032515.8	51	54	108	78	122	157	172	109	38	191	221	252	170	166	134	246	7	87	173	214	166	143	41	119	190	112	190	27	45	83	196	159	132	126	44	52	91	299	264	53	136	169	193	218	249	260	90	183
Zfp445	ENSMUSG00000047036.8	252	235	273	395	586	645	549	404	462	602	518	612	723	550	519	441	67	575	675	751	668	625	172	506	830	216	491	149	117	328	689	771	712	706	171	77	382	785	567	273	435	246	796	1000	990	945	313	384
Zfp105	ENSMUSG00000057895.11	88	77	105	107	150	168	85	86	44	117	171	147	193	101	76	98	7	95	109	197	178	137	42	108	75	52	70	15	17	68	192	124	162	122	21	22	52	150	97	58	103	87	200	292	228	144	64	90
Zbtb2	ENSMUSG00000075327.10	76	46	146	75	88	131	103	99	72	127	131	129	136	80	65	70	22	112	161	161	151	119	31	116	95	33	45	31	35	40	132	131	131	101	15	22	30	96	64	43	140	103	114	144	161	126	56	56
Plagl1	ENSMUSG00000019817.18	629	201	228	214	213	113	72	65	473	222	130	91	42	73	94	127	20	493	271	175	77	56	5	73	141	51	275	137	79	60	56	31	47	59	49	36	129	98	159	587	460	207	324	259	179	118	68	35
Bclaf1	ENSMUSG00000037608.16	2489	1692	3187	3766	4884	5409	4861	2775	4343	6255	4793	4728	6101	4325	4093	3846	469	6041	8770	6576	9022	5770	1216	4537	5958	1594	2661	1222	1758	2303	6149	5659	5362	5112	1585	804	2103	5828	4220	2269	5625	2953	5810	9399	8286	6695	3035	3397
Myb	ENSMUSG00000019982.15	7	6	10	30	70	78	151	123	37	36	54	52	84	100	103	75	7	66	43	61	61	63	15	102	113	30	45	13	7	29	87	80	74	118	33	23	33	164	160	3	11	11	42	104	122	201	102	107
Zbtb24	ENSMUSG00000019826.11	50	55	105	76	48	52	41	31	66	79	79	75	63	74	44	70	15	91	112	77	30	42	20	63	90	17	52	19	14	29	82	59	62	32	8	6	23	66	48	66	94	58	104	134	73	54	23	27
Foxo3	ENSMUSG00000048756.11	143	88	234	115	181	152	262	157	170	116	130	170	165	195	186	207	15	216	154	185	161	124	28	166	218	113	279	67	18	60	179	135	149	184	73	55	175	301	328	109	154	204	301	303	265	348	101	199
Lin28b	ENSMUSG00000063804.8	29	13	36	41	51	119	136	205	123	134	159	142	254	280	259	191	34	153	205	228	210	166	47	247	386	91	287	33	33	65	234	238	186	273	109	41	238	238	178	15	33	61	146	162	179	296	164	139
Hsf2	ENSMUSG00000019878.8	195	57	144	134	213	251	296	213	246	215	248	272	273	292	254	297	42	328	359	275	271	198	54	269	342	79	292	135	67	86	273	268	291	244	101	60	232	325	344	122	112	162	218	375	268	348	174	151
Arid5b	ENSMUSG00000019947.10	1086	515	1430	617	530	422	415	206	1320	1945	1347	765	682	301	209	399	46	1808	2372	2037	1258	741	74	436	321	134	277	372	525	626	919	643	397	402	57	72	193	697	465	1328	1595	937	886	1005	618	639	249	433
Tfam	ENSMUSG00000003923.14	575	427	623	508	610	679	770	493	913	890	822	728	889	806	1093	681	75	1316	1030	1232	1156	763	205	980	990	404	727	258	248	381	852	949	982	995	336	172	509	887	952	531	655	632	1125	1143	1014	1064	417	544
Zfp280b	ENSMUSG00000049764.8	59	55	74	65	66	68	46	36	143	100	154	126	112	96	55	76	1	164	150	124	99	79	24	85	135	54	74	35	45	58	105	95	74	93	25	26	51	66	102	73	82	65	127	125	110	134	35	55
Aire	ENSMUSG00000000731.15	12	55	243	220	345	418	167	41	29	104	185	209	136	33	29	49	2	52	142	158	184	99	16	38	28	9	20	29	29	91	203	141	109	55	11	10	19	101	69	6	145	158	272	487	408	168	42	40
Mier2	ENSMUSG00000042570.14	110	49	111	73	143	133	182	109	132	143	147	149	172	202	206	182	21	177	166	164	120	97	34	186	217	84	242	52	35	64	170	151	162	194	42	33	166	170	210	70	106	136	206	293	276	206	139	105
Arid3a	ENSMUSG00000019564.12	32	11	53	15	23	35	31	22	67	45	47	21	32	35	35	119	32	106	72	36	34	35	5	40	82	21	341	17	20	25	44	37	33	36	8	2	200	109	381	31	18	11	20	36	45	38	17	50
Mbd3	ENSMUSG00000035478.14	367	318	618	372	656	846	692	570	495	604	684	970	900	757	673	442	72	774	1162	809	839	563	218	731	1011	181	456	210	161	369	780	812	866	806	243	120	295	545	524	381	630	445	697	1133	861	730	408	310
Tcf3	ENSMUSG00000020167.14	198	68	148	106	166	201	229	159	493	354	331	462	421	511	463	311	69	587	595	451	452	217	62	338	635	175	571	164	70	161	362	353	345	365	117	67	343	477	556	206	220	183	306	606	429	352	241	219
Klf16	ENSMUSG00000035397.8	139	53	277	150	286	227	220	142	201	162	250	263	212	176	119	138	4	311	212	188	188	148	44	147	215	42	138	62	66	104	335	168	207	120	59	16	67	124	159	157	135	89	190	301	250	194	93	96
Pias4	ENSMUSG00000004934.14	211	67	279	155	178	193	226	117	251	217	250	333	243	248	106	188	14	266	235	211	128	123	29	197	272	48	216	98	85	124	273	216	226	179	63	21	168	182	255	147	178	100	151	358	295	255	82	103
Hmg20b	ENSMUSG00000020232.17	543	115	647	288	373	363	521	289	515	346	358	237	233	292	247	358	131	763	687	441	352	167	21	270	385	89	438	227	98	181	271	255	258	247	111	70	289	558	655	474	421	283	308	575	424	408	249	249
Zfp938	ENSMUSG00000062931.15	25	30	16	21	51	55	82	40	37	36	30	45	58	36	47	56	3	42	37	36	39	43	10	59	53	23	85	19	3	15	57	47	71	69	20	7	63	76	59	37	26	7	49	76	74	128	28	41
Nfyb	ENSMUSG00000020248.18	617	332	940	853	1179	1134	1152	968	1075	1365	1491	1519	1710	1632	1383	984	94	1490	1708	1834	1829	1297	217	1546	1754	468	880	463	357	643	1630	1470	1354	1554	511	235	820	1467	1186	519	1107	820	1600	2452	2502	1835	887	810
Prdm4	ENSMUSG00000035529.10	101	69	129	98	122	153	135	106	119	102	119	200	172	163	121	85	1	133	99	156	90	108	25	138	179	67	108	59	15	77	116	139	160	161	28	29	63	162	101	80	102	62	140	208	164	188	49	67
Spic	ENSMUSG00000004359.16	369	8	14	5	8	5	2	2	48	2	0	0	1	0	1	0	0	50	2	0	2	0	0	0	0	0	1	10	0	0	0	0	2	0	0	0	1	0	1	265	30	7	2	9	2	1	7	0
Yeats4	ENSMUSG00000020171.8	757	226	800	458	667	600	877	674	1147	1000	1196	1005	1202	1338	1194	1273	375	1627	1798	1278	1265	893	169	1199	1308	442	1019	418	277	346	1089	853	1007	1056	423	306	800	1204	1295	664	816	614	787	1439	1230	1181	697	705
Hmga2	ENSMUSG00000056758.14	1106	625	858	746	1131	1070	702	424	513	623	486	578	499	476	498	515	94	679	844	684	543	377	77	384	591	215	1088	171	170	237	559	433	431	444	158	101	574	803	694	1086	1343	1046	1491	1903	1695	1088	477	388
Ddit3	ENSMUSG00000025408.15	59	36	121	61	78	78	163	30	97	57	49	61	77	117	60	76	46	90	99	93	40	49	9	97	73	28	130	34	25	21	53	82	36	83	21	29	57	69	116	76	74	52	88	145	105	170	39	44
Ddit3	ENSMUSG00000116429.1	0	1	1	0	1	0	0	0	0	2	2	1	2	0	6	0	0	3	0	8	0	0	0	4	0	0	3	0	1	0	0	0	0	0	0	0	0	0	1	0	6	7	5	0	10	4	0	4
Stat6	ENSMUSG00000002147.18	92	37	111	105	108	94	120	43	125	108	99	99	100	105	108	55	22	151	66	137	117	98	17	104	59	30	93	58	27	41	145	113	64	74	24	20	85	96	156	107	110	69	199	266	221	217	35	94
Baz2a	ENSMUSG00000040054.17	1272	375	1390	978	1161	1264	1624	720	1462	1355	1325	1174	1586	1538	1169	1163	332	2010	1711	1692	1699	1376	240	1130	1429	419	1216	501	337	585	1273	1381	1155	1360	364	197	994	1964	2121	1498	1281	1055	1519	2083	1718	2124	809	1124
Patz1	ENSMUSG00000020453.17	406	115	272	146	169	184	217	176	531	316	276	263	307	313	278	261	55	667	425	388	208	194	46	296	433	142	345	186	76	133	311	273	267	286	82	67	197	344	299	378	189	204	287	270	224	329	143	254
Xbp1	ENSMUSG00000020484.19	132	154	404	229	308	304	290	100	132	237	245	369	267	180	146	169	3	168	391	285	243	150	50	212	249	63	223	78	70	114	311	255	263	190	71	46	105	287	280	136	225	285	403	555	353	338	131	180
Zmiz2	ENSMUSG00000041164.15	123	74	215	123	188	189	236	129	216	220	260	323	305	310	208	182	22	243	301	334	266	196	45	187	294	59	185	90	56	126	325	269	244	182	88	28	130	190	239	127	159	149	277	411	338	360	116	118
Purb	ENSMUSG00000094483.2	455	400	1019	1155	1467	1454	897	599	716	1564	1630	1841	1784	1113	715	799	121	1008	1762	2006	1647	1435	285	1081	1185	305	800	233	506	751	1951	1703	1353	1049	241	192	656	976	988	383	1055	836	1945	2826	2198	1512	495	647
Zfp62	ENSMUSG00000046311.13	91	44	54	111	139	154	169	94	162	161	138	104	172	125	127	164	34	191	226	204	189	171	32	108	152	65	132	43	38	92	207	190	203	179	57	44	111	214	199	53	85	90	161	242	243	250	108	146
Tcf7	ENSMUSG00000000782.16	88	27	66	50	59	70	108	105	156	80	41	92	128	193	215	193	32	190	80	117	101	77	27	174	232	86	261	77	34	47	94	126	149	173	74	47	192	213	270	83	47	37	61	76	97	129	65	125
Aff4	ENSMUSG00000049470.13	502	366	979	1048	1263	1272	1085	505	530	799	678	676	982	811	604	687	206	691	935	1188	1300	997	126	746	942	276	796	177	262	433	1111	980	839	845	249	145	696	1264	1043	386	900	845	1581	2292	1916	1618	545	657
Irf1	ENSMUSG00000018899.16	92	81	406	286	530	622	1015	975	314	230	258	330	506	1070	1116	1922	58	470	212	307	183	328	76	998	1443	496	1273	130	75	110	353	518	560	997	398	339	895	1456	1845	96	294	234	530	1045	1048	1201	605	898
Zfp692	ENSMUSG00000037243.17	33	17	41	61	108	105	116	65	73	66	94	82	100	101	74	80	6	96	59	92	88	52	19	79	142	10	90	17	11	52	102	98	82	69	20	9	57	73	103	45	78	39	72	157	122	104	54	55
Zfp867	ENSMUSG00000054519.8	10	14	7	1	6	10	7	14	6	14	18	17	26	10	37	28	2	9	20	17	14	14	2	6	29	11	24	4	6	22	10	18	7	34	9	5	6	21	23	5	12	13	21	28	24	20	4	19
Zkscan17	ENSMUSG00000020472.14	92	150	229	135	121	157	162	132	136	267	269	249	215	214	290	329	21	209	340	338	215	128	40	188	237	200	584	91	60	132	227	215	190	215	75	54	377	186	273	83	173	213	334	260	178	157	105	152
Srebf1	ENSMUSG00000020538.15	109	33	76	47	66	75	55	38	115	60	39	48	59	96	189	101	1	156	12	100	6	38	15	93	208	80	128	49	15	43	70	58	50	104	46	21	52	81	114	100	38	41	85	104	81	111	11	57
Ncor1	ENSMUSG00000018501.17	1711	980	2671	2036	2831	3254	3305	1572	1979	2888	2912	2580	3255	2264	1554	1571	209	2728	4160	3867	3653	3126	583	2396	2535	565	1404	609	846	1332	3186	3207	2789	2628	676	324	1057	2884	1977	1443	2607	1980	2991	4429	3817	3846	1605	1739
Zkscan6	ENSMUSG00000018347.16	26	9	40	28	32	33	40	29	35	35	44	29	54	43	39	39	9	44	72	39	52	31	10	44	69	20	40	15	5	22	47	34	47	54	11	11	27	33	21	23	29	30	33	59	43	43	7	13
Trp53	ENSMUSG00000059552.13	445	241	538	437	545	612	562	215	492	592	795	591	553	513	471	297	29	940	653	888	568	557	159	419	565	100	246	147	302	255	721	453	489	397	171	84	161	457	456	558	518	745	615	1241	1128	766	211	371
Zfp207	ENSMUSG00000017421.18	1499	838	1320	970	1316	1404	1513	1093	1528	1721	1565	1811	1726	1583	1997	1432	172	2305	2573	2430	1821	1399	419	1826	2436	901	1538	611	529	810	1773	1778	1939	1957	679	358	1072	1713	1531	1058	1383	1242	2338	2319	2056	1970	1097	1080
Tada2a	ENSMUSG00000018651.14	684	196	1011	588	671	681	859	516	840	789	1012	1025	1001	911	642	590	71	1127	1329	1261	1012	638	131	822	1071	259	473	341	221	384	919	772	777	803	235	117	387	912	800	499	810	547	853	1332	935	895	428	540
Vezf1	ENSMUSG00000018377.10	127	55	108	110	156	229	348	233	146	99	111	104	193	244	325	332	120	165	157	175	191	145	38	280	400	143	674	74	46	62	124	172	215	261	123	110	545	465	455	94	99	63	210	262	266	507	249	240
Nme2	ENSMUSG00000020857.11	5692	4179	6996	3878	5974	5729	7992	6666	6751	7016	6928	10186	9252	8514	9466	5933	324	10906	11979	9014	9212	5799	1845	9791	10737	3820	6706	3414	1691	3567	8090	7897	7904	9512	3040	1655	4394	6696	6647	4697	6995	5342	8193	9293	7796	7826	5145	4570
Phb	ENSMUSG00000038845.11	966	582	1463	966	1455	1537	1586	1123	1481	1376	1628	2161	1822	1652	1465	956	70	2221	2457	1738	1765	1087	356	1615	1875	480	831	738	406	711	1653	1511	1444	1424	482	321	501	1291	1074	1054	1254	1126	1411	2408	1912	1723	962	703
Zfp652	ENSMUSG00000075595.9	123	120	265	261	377	447	345	172	248	394	438	469	590	331	326	244	58	250	449	637	736	574	113	307	347	144	410	54	116	199	707	570	471	380	114	73	396	512	471	107	284	268	499	781	698	603	212	267
Nfe2l1	ENSMUSG00000038615.17	310	108	438	287	315	377	345	171	448	368	393	346	395	394	343	264	90	563	574	525	342	309	87	302	491	102	354	144	157	170	479	430	376	329	129	52	246	434	440	249	298	331	386	736	577	560	150	197
Sp2	ENSMUSG00000018678.13	165	66	239	126	253	205	161	91	306	219	276	308	235	124	124	110	14	400	222	321	260	233	55	164	182	46	114	86	57	115	241	184	228	211	45	30	100	142	130	193	169	153	257	393	358	230	59	88
Rara	ENSMUSG00000037992.16	27	12	64	49	92	149	149	68	129	115	135	147	200	99	96	64	16	149	146	197	85	128	44	103	144	22	98	62	36	61	171	177	169	94	32	23	64	112	103	20	31	44	116	159	182	205	50	97
Smarce1	ENSMUSG00000037935.16	650	198	750	477	445	580	809	472	784	788	762	620	672	1059	891	910	248	1156	959	996	721	467	123	798	1197	336	1281	215	255	307	581	580	715	838	351	207	853	1143	1266	490	667	447	598	976	740	917	416	529
Stat3	ENSMUSG00000004040.16	295	28	71	48	65	53	79	32	494	108	109	75	83	82	61	82	10	645	113	111	85	79	15	54	56	68	118	170	33	30	67	59	38	81	28	30	160	61	105	322	97	73	85	133	132	80	42	50
Mlx	ENSMUSG00000017801.15	222	77	222	147	218	216	146	146	206	224	281	308	309	279	288	135	13	324	208	347	187	195	80	297	283	61	165	85	51	132	262	282	322	264	87	41	126	219	227	171	215	168	270	429	425	363	92	120
Etv4	ENSMUSG00000017724.14	5	44	564	234	286	230	72	34	18	342	615	493	358	109	59	32	5	26	767	510	337	194	29	87	128	9	26	2	148	256	669	237	301	103	35	4	5	39	61	4	231	105	219	431	210	68	22	16
Ubtf	ENSMUSG00000020923.17	820	485	932	731	767	812	613	326	1117	1192	850	822	893	785	842	477	54	1821	1184	1384	815	761	165	689	903	253	434	332	343	446	1162	821	814	844	256	105	298	812	675	836	1345	1298	1399	2098	1484	1022	414	546
Mafg	ENSMUSG00000051510.13	523	391	873	726	964	854	916	541	897	750	980	1047	1209	1161	990	854	23	1035	692	1454	937	1059	299	1033	1006	532	774	342	160	446	1274	1108	941	1182	355	193	655	1182	870	725	624	840	1561	1854	1718	1542	481	831
Hmga1b	ENSMUSG00000078249.5	2444	1003	2628	1889	3089	3057	4188	3096	6832	5221	5544	6720	6853	8199	6796	5939	139	9217	8898	7400	7993	4940	1014	7738	9306	2196	5964	2931	1494	2574	6821	6441	7087	7538	2132	1382	3955	5202	5788	2036	2749	2604	3148	6786	6282	4690	3261	3013
Foxk2	ENSMUSG00000039275.9	180	59	112	74	195	220	167	175	238	214	235	295	284	266	403	272	25	305	210	289	111	188	42	281	554	111	381	90	56	98	239	252	275	330	134	61	236	212	328	127	117	71	157	359	275	277	67	154
Ncoa1	ENSMUSG00000020647.10	107	93	167	129	198	170	127	47	62	92	62	86	112	58	52	82	6	88	52	112	47	76	23	70	75	26	79	37	22	34	125	96	113	62	16	8	99	122	133	81	101	124	263	314	261	239	43	89
Mycn	ENSMUSG00000037169.15	419	99	692	446	864	679	745	448	556	418	736	1005	842	476	246	210	14	832	503	893	796	417	109	392	438	110	257	265	160	398	937	717	588	443	102	60	108	990	430	357	363	311	797	1576	1000	1039	311	557
E2f6	ENSMUSG00000057469.8	88	53	270	185	196	253	161	127	112	192	337	289	229	216	197	137	5	202	146	429	186	178	48	282	342	45	187	49	60	164	292	206	230	276	96	36	155	215	226	72	159	185	321	365	363	275	65	163
5730507C01Rik	ENSMUSG00000073197.9	175	42	97	100	132	131	83	62	290	195	164	141	111	103	131	102	13	366	285	188	221	110	22	107	142	27	63	81	53	71	143	117	103	100	64	15	90	157	165	102	195	68	157	257	205	140	73	83
Klf11	ENSMUSG00000020653.12	32	12	62	25	23	29	32	10	41	34	66	41	38	49	54	146	23	64	54	68	59	34	16	51	53	42	81	21	16	14	47	23	34	66	10	13	73	105	97	39	42	59	78	68	48	56	26	72
Id2	ENSMUSG00000020644.9	102	122	1030	921	822	930	599	489	129	725	996	991	849	588	475	661	119	214	1390	1281	926	537	141	546	826	225	1303	60	192	339	744	638	1260	541	160	125	649	841	887	63	474	819	1938	2300	2106	865	462	373
Sox11	ENSMUSG00000063632.6	20	43	179	168	196	175	417	445	337	493	559	792	985	1797	1346	1484	362	490	732	792	753	595	141	1275	2041	634	2334	110	148	272	680	852	1019	1421	512	342	1561	1216	1363	19	119	126	216	458	294	622	608	631
Hbp1	ENSMUSG00000002996.17	143	144	139	107	191	211	468	294	209	206	186	310	441	467	543	717	60	286	247	270	189	282	85	432	522	394	813	91	69	103	301	358	359	500	139	167	594	509	588	143	217	178	309	291	362	758	260	409
Ahr	ENSMUSG00000019256.17	30	18	9	21	16	31	31	31	19	25	26	27	36	41	34	104	11	42	30	38	34	16	6	37	94	53	108	2	11	10	22	15	27	33	20	17	66	108	109	25	25	24	37	28	41	51	27	57
Mis18bp1	ENSMUSG00000047534.17	465	355	326	579	836	948	831	533	640	867	607	899	1001	698	742	776	87	998	1036	846	1138	941	190	696	1139	339	971	276	230	368	986	1052	902	866	301	170	788	918	846	355	647	371	1016	1136	1027	1075	550	682
Arid4a	ENSMUSG00000048118.17	292	175	411	536	679	730	729	400	596	760	686	741	881	602	373	429	83	697	1051	880	1098	913	154	507	499	131	317	170	199	310	726	794	647	593	141	82	250	824	566	253	715	386	790	1183	1020	950	374	525
Six1	ENSMUSG00000051367.8	27	10	60	51	108	117	78	47	23	18	50	114	138	104	86	66	9	27	25	58	94	97	40	47	111	37	66	10	11	26	132	117	127	117	44	14	40	72	47	28	24	60	100	242	206	98	37	37
Six4	ENSMUSG00000034460.9	145	88	317	259	397	451	362	274	181	264	409	518	552	362	321	308	14	256	150	503	210	330	73	374	505	170	381	72	91	197	547	527	551	379	158	66	247	459	376	116	165	207	529	699	729	592	135	241
Hif1a	ENSMUSG00000021109.13	322	162	300	329	366	549	563	351	316	409	375	446	626	411	462	343	68	446	511	506	581	450	97	527	638	177	294	109	139	212	601	511	625	564	184	110	248	724	463	238	266	249	599	778	767	780	311	358
Max	ENSMUSG00000059436.13	429	166	521	388	525	548	541	442	447	558	726	830	749	660	630	282	3	672	390	901	424	559	126	704	703	167	230	192	144	269	724	677	720	763	202	81	212	492	520	321	428	424	729	1020	1000	913	200	282
Zfp36l1	ENSMUSG00000021127.7	335	272	688	295	193	191	443	250	752	778	654	421	483	531	363	356	92	980	967	941	489	342	60	449	574	130	589	277	197	340	559	528	470	494	139	88	395	778	408	367	671	585	544	609	390	671	344	366
Elmsan1	ENSMUSG00000042507.15	40	20	92	64	43	45	45	32	74	67	83	57	68	105	52	55	14	110	93	111	69	45	4	67	91	10	106	31	16	35	58	70	44	69	27	8	59	115	160	36	50	40	43	110	76	93	29	38
Jdp2	ENSMUSG00000034271.16	36	2	51	25	12	17	58	18	16	2	7	9	11	24	6	22	15	14	6	7	13	3	0	22	15	4	29	8	1	4	8	13	4	26	6	4	25	65	48	36	14	12	30	28	21	47	6	28
Esrrb	ENSMUSG00000021255.17	992	641	1239	650	660	445	285	176	1275	1565	1383	800	427	129	78	124	12	2323	1839	1573	815	323	39	136	91	49	77	529	400	490	781	341	185	108	32	26	32	270	249	1152	1365	1228	1438	1142	602	329	138	244
Foxn3	ENSMUSG00000033713.12	165	82	266	246	470	617	909	615	371	543	610	757	885	811	804	1001	152	510	803	740	781	672	177	857	1106	480	998	170	140	258	728	786	762	1015	274	223	892	948	1041	188	281	250	551	797	829	1260	619	684
Yy1	ENSMUSG00000021264.12	910	343	826	748	959	1120	1176	794	1054	1126	988	1214	1437	1275	1236	1062	162	1488	1691	1503	1494	1004	267	1338	1717	522	1477	395	305	563	1169	1272	1555	1327	415	240	958	1356	1566	642	845	705	1287	2084	1943	1783	882	709
Rcor1	ENSMUSG00000037896.17	265	118	266	171	210	252	273	149	241	282	275	205	274	259	246	288	59	388	335	350	293	221	50	312	402	155	385	134	77	130	199	292	254	321	96	68	265	318	411	263	240	209	380	374	416	357	168	233
Mta1	ENSMUSG00000021144.14	359	130	307	282	536	644	809	448	427	310	498	750	772	882	1103	1094	45	567	216	506	266	586	201	831	1059	740	1356	209	65	169	680	623	700	930	288	280	1110	885	1420	341	153	352	620	951	1019	1283	302	578
Zfp386	ENSMUSG00000042063.11	63	53	55	87	108	129	138	79	99	122	113	130	116	107	117	109	14	141	176	135	127	120	35	108	166	48	105	55	41	42	123	142	135	125	39	12	58	179	84	57	101	40	135	178	179	198	88	108
Klf6	ENSMUSG00000000078.7	309	197	554	270	322	390	690	311	205	330	365	283	349	481	578	2323	305	232	417	533	397	336	81	540	664	762	1799	72	113	149	407	400	475	580	172	406	1637	1990	1898	235	427	424	512	644	690	911	317	1115
Arid4b	ENSMUSG00000039219.18	499	321	413	732	1031	1043	1412	986	898	1151	907	1231	1683	1263	1065	1339	195	1120	1510	1268	1717	1341	276	1191	1708	485	1446	332	328	526	1168	1551	1235	1456	393	258	1074	2060	1677	481	917	422	1134	1729	1458	1910	957	1129
Gli3	ENSMUSG00000021318.15	26	26	37	35	46	33	83	70	49	73	65	81	129	174	200	106	31	81	73	80	74	95	27	219	294	111	261	15	28	32	104	103	111	220	79	43	196	127	140	28	44	49	62	66	63	186	91	102
Zscan12	ENSMUSG00000036721.14	106	30	100	44	66	74	55	38	93	118	105	79	76	91	99	108	28	124	118	129	103	56	17	73	127	43	121	29	32	37	106	83	108	113	24	19	62	90	85	64	125	50	96	140	103	69	51	41
Zkscan3	ENSMUSG00000021327.19	96	36	55	60	85	119	105	76	146	94	96	124	146	140	99	125	29	175	99	167	110	87	16	165	201	62	220	50	27	60	143	132	146	149	58	37	157	140	198	86	89	60	111	158	210	217	70	102
Zscan26	ENSMUSG00000022228.14	15	22	23	14	36	30	36	18	25	32	39	50	56	32	43	34	7	45	8	40	26	27	3	38	65	16	73	24	13	29	42	40	26	36	9	16	50	41	50	20	13	20	30	31	42	44	7	22
Zfp184	ENSMUSG00000006720.16	13	8	21	22	18	20	32	16	16	26	21	19	25	34	45	48	1	16	26	29	48	30	15	33	43	26	37	9	3	17	38	40	37	26	19	3	21	24	33	10	20	22	58	29	27	34	19	17
Zfp322a	ENSMUSG00000046351.11	265	132	152	228	388	427	274	278	410	365	356	395	402	378	380	382	89	476	575	400	402	329	122	371	638	150	591	127	91	184	455	414	468	335	147	90	427	392	573	210	323	190	499	608	541	532	347	214
Sox4	ENSMUSG00000076431.4	34	107	360	341	425	548	1073	616	335	739	981	1154	1395	1883	1462	1720	155	495	942	1273	1033	975	207	1378	2000	654	2635	121	245	475	1294	1320	1210	1579	470	266	1390	1051	1206	32	241	223	445	821	714	1191	507	681
E2f3	ENSMUSG00000016477.18	305	66	250	194	291	349	278	164	278	238	293	170	288	268	267	252	32	421	328	418	410	232	37	292	301	94	212	99	81	94	290	262	291	333	108	61	135	501	391	217	158	217	314	613	491	395	132	223
Jarid2	ENSMUSG00000038518.15	2455	2050	5098	3460	4646	4308	4712	2153	1757	4740	5438	5667	5595	4263	2621	1512	197	2451	6841	7065	7007	4547	884	3446	2668	825	1613	610	1232	2045	5633	4915	4297	3590	871	432	1306	5118	3534	1956	5744	5288	7076	10652	8846	6690	2414	2591
Nfil3	ENSMUSG00000056749.7	12	8	37	12	13	10	19	19	22	15	14	22	9	33	33	42	12	41	19	14	5	14	2	18	42	21	55	16	5	6	27	19	19	28	15	6	41	33	54	17	13	18	36	34	24	18	22	31
Smad5	ENSMUSG00000021540.16	159	92	192	102	141	178	167	146	199	190	206	183	194	231	134	185	48	241	293	252	218	99	28	176	271	113	298	59	66	89	152	159	147	195	60	32	195	294	254	102	247	115	271	276	200	276	164	149
Zfp808	ENSMUSG00000074867.4	113	73	38	137	184	190	140	108	154	156	92	83	161	76	53	85	3	134	181	252	251	159	16	85	89	46	76	53	55	76	179	208	187	108	27	21	50	167	110	62	88	68	160	269	246	230	70	64
Zfp934	ENSMUSG00000074865.11	498	177	390	467	670	673	527	278	426	547	507	569	622	273	156	232	14	653	972	681	624	409	52	231	420	82	219	184	172	273	591	553	544	261	93	30	150	375	293	244	517	220	692	1055	657	608	184	206
Platr25	ENSMUSG00000074863.5	184	96	161	186	215	322	239	148	207	234	215	211	313	164	153	115	25	276	424	231	315	210	41	136	193	43	142	65	70	96	241	264	234	164	56	27	71	236	162	124	256	78	253	460	410	278	156	89
Zfp367	ENSMUSG00000044934.13	89	14	68	71	83	118	79	53	91	84	91	81	103	51	75	165	2	97	18	102	40	54	26	58	141	79	108	46	17	46	100	85	82	47	18	38	50	207	103	52	33	33	81	151	120	130	21	98
Zfp369	ENSMUSG00000021514.18	79	33	84	89	120	157	166	135	136	136	105	168	200	159	113	74	22	169	119	179	240	184	27	169	189	25	110	54	38	81	160	163	179	173	49	28	82	222	165	111	129	96	229	330	283	322	147	156
Zfp953	ENSMUSG00000098905.2	32	17	23	44	70	69	49	13	19	27	34	47	32	17	13	14	2	33	27	31	29	30	3	34	31	1	14	2	12	8	43	31	34	23	6	2	21	32	21	23	31	32	50	123	86	62	11	16
Zfp459	ENSMUSG00000055560.8	100	172	198	108	153	98	106	74	229	336	295	312	191	129	65	21	1	312	523	358	209	109	20	93	67	18	19	95	118	127	288	159	116	87	19	9	19	80	72	63	287	167	190	187	143	125	49	61
Zfp874b	ENSMUSG00000059839.9	14	15	23	12	36	28	45	19	21	30	35	42	33	43	36	43	7	23	55	47	34	23	9	29	48	26	81	6	10	14	36	28	33	38	16	13	44	67	65	27	19	26	29	37	32	47	28	23
Zfp58	ENSMUSG00000071291.10	29	1	15	22	29	27	41	20	12	29	18	18	21	25	17	29	3	19	29	21	28	15	3	19	14	6	29	6	9	12	17	22	18	13	8	8	16	21	25	13	8	17	13	38	33	29	12	11
Zfp87	ENSMUSG00000097333.7	32	19	47	24	30	46	66	29	39	40	55	63	49	58	61	73	19	75	64	45	43	24	11	41	55	20	58	16	14	27	57	33	46	34	18	15	39	53	71	30	42	46	59	62	52	62	42	36
Zfp748	ENSMUSG00000095432.9	26	24	12	23	33	47	34	35	29	47	45	56	57	55	57	51	2	54	57	43	41	33	16	28	68	22	60	29	6	18	67	49	41	40	16	13	34	53	47	19	33	8	46	55	39	57	41	31
Zfp729b	ENSMUSG00000058093.13	118	71	42	107	150	163	181	133	125	117	53	121	128	90	126	136	11	155	120	102	98	115	28	107	196	66	137	43	32	67	165	149	184	142	52	31	98	233	168	45	106	79	216	205	186	224	84	124
Zfp729a	ENSMUSG00000021510.11	81	44	45	63	110	119	150	106	104	75	108	102	151	81	82	83	1	110	100	113	116	103	24	94	106	64	79	34	31	30	130	106	122	75	28	34	57	162	113	35	77	69	130	160	179	174	74	81
Zfp738	ENSMUSG00000048280.18	81	44	62	152	308	360	422	256	95	154	170	243	341	251	174	107	14	143	221	233	259	246	43	284	240	38	56	35	36	80	298	333	350	324	62	10	49	254	99	36	91	60	301	508	511	624	240	151
Zfp65	ENSMUSG00000071281.12	86	41	22	69	97	112	127	88	85	100	74	127	129	82	100	57	4	111	140	108	80	75	29	85	148	26	82	27	36	39	149	127	123	113	35	21	41	142	99	55	56	42	120	175	209	192	85	75
Zfp493	ENSMUSG00000090659.9	36	22	41	68	132	142	120	79	38	79	90	140	158	75	39	48	3	74	80	112	110	87	24	70	90	8	23	12	29	61	117	126	111	80	12	4	16	75	46	17	81	35	115	191	136	134	44	45
Zfp825	ENSMUSG00000069208.9	82	40	57	63	101	109	91	76	127	122	164	172	144	92	84	63	19	128	169	127	144	90	39	111	161	31	101	59	30	66	132	128	132	86	49	17	46	131	91	53	111	53	105	145	167	133	71	54
Gpbp1	ENSMUSG00000032745.18	912	411	411	582	859	852	898	697	1113	1035	802	1007	1220	941	932	984	108	1520	1243	1341	1199	1073	260	909	1132	466	1084	390	284	418	1164	1228	1169	1091	316	247	945	1162	1060	571	908	589	1201	1661	1574	1310	551	760
Mier3	ENSMUSG00000032727.14	425	96	126	131	231	261	236	173	318	181	216	237	239	250	253	276	38	344	230	230	231	193	33	208	270	96	309	94	46	77	214	210	191	242	82	71	270	430	317	267	244	184	323	455	489	420	200	182
Zfp131	ENSMUSG00000094870.8	328	107	274	312	343	376	449	274	586	710	565	492	713	554	381	305	16	832	877	902	939	641	140	605	819	181	292	179	192	331	675	711	849	641	196	77	235	571	353	278	449	271	532	807	721	708	297	306
Nr1d2	ENSMUSG00000021775.11	63	48	58	40	68	78	123	106	76	141	133	161	167	113	101	115	6	105	187	181	129	110	13	112	137	37	81	40	31	59	141	146	111	103	28	23	60	213	131	31	63	62	95	133	119	139	74	91
Hesx1	ENSMUSG00000040726.10	14	0	2	1	1	2	2	1	10	0	0	0	0	1	0	1	0	7	1	0	0	0	0	0	1	0	3	11	0	0	1	0	0	0	0	2	1	2	1	8	0	0	2	0	0	10	2	5
Pbrm1	ENSMUSG00000042323.17	918	529	967	1096	1679	1867	1824	998	1285	1409	1232	1460	1759	1477	1476	1178	183	1626	1735	1988	1809	1557	294	1508	1820	701	1790	451	435	711	1641	1748	1498	1712	513	342	1370	2220	1987	680	1060	1036	1970	2489	2418	2623	1122	1254
Wdhd1	ENSMUSG00000037572.17	174	54	159	145	166	194	165	136	260	255	266	261	267	276	227	172	27	350	289	394	405	225	57	208	234	92	191	81	77	129	297	228	254	234	98	50	140	341	335	152	176	216	303	370	369	320	149	143
Otx2	ENSMUSG00000021848.16	128	389	902	538	977	983	1037	558	22	254	409	741	750	454	372	362	34	21	285	520	572	554	104	355	372	169	359	9	45	215	723	803	566	454	110	64	288	1248	1369	128	827	646	1232	1805	1508	1433	540	687
Zfp219	ENSMUSG00000049295.17	218	101	408	295	395	393	447	263	282	324	323	333	427	488	349	373	80	406	546	551	404	317	66	409	357	136	318	101	124	160	459	343	388	413	110	65	221	381	373	217	327	323	489	763	838	554	205	190
Tox4	ENSMUSG00000016831.12	230	116	310	195	328	380	319	219	285	241	299	330	274	292	276	294	35	417	450	424	357	225	42	307	381	92	427	131	92	202	281	292	265	252	80	50	293	302	333	185	212	147	291	466	382	383	171	214
Sall2	ENSMUSG00000049532.11	4	23	39	31	59	85	198	158	26	64	69	139	149	259	264	237	23	12	114	100	142	101	29	221	435	76	248	11	14	34	80	134	228	237	96	36	122	161	178	2	22	7	43	115	140	231	138	103
Nfatc4	ENSMUSG00000023411.12	33	5	102	50	76	53	108	76	77	58	61	39	31	97	68	257	235	133	136	60	26	19	1	43	134	40	317	44	25	15	33	21	29	57	24	24	237	221	238	23	32	20	34	124	56	61	41	83
Setdb2	ENSMUSG00000071350.12	46	6	34	18	29	37	41	12	46	42	30	13	36	23	34	16	2	63	44	46	50	43	12	23	24	11	21	15	12	25	56	48	48	47	7	13	10	26	38	29	45	24	41	83	62	35	19	15
Tsc22d1	ENSMUSG00000022010.19	2277	1117	2908	1368	1536	1321	1334	675	2186	2369	3304	2178	1350	714	661	792	160	3508	3926	3478	1944	875	222	819	960	291	997	967	734	1333	2345	1165	852	814	240	144	600	1159	1243	2249	2392	1964	2622	2465	1501	1436	642	962
Elf1	ENSMUSG00000036461.16	81	20	100	79	111	127	185	108	147	133	130	174	185	119	117	138	58	221	208	151	181	128	29	125	181	32	226	58	33	77	175	150	124	147	34	14	170	170	214	113	98	73	128	169	147	196	114	142
Klf5	ENSMUSG00000005148.8	3132	1404	3819	1439	1305	771	627	233	3800	1965	2271	1786	929	531	285	537	38	4810	2726	2553	1030	572	83	414	475	264	540	1462	703	987	1437	777	533	384	105	89	327	796	838	2598	2483	2154	2373	2158	859	730	177	411
Zic5	ENSMUSG00000041703.7	258	193	346	313	563	553	742	371	426	495	531	531	646	542	513	488	52	475	449	685	320	392	86	512	564	244	416	166	134	258	538	584	507	535	177	127	323	747	446	193	233	340	693	961	708	1155	250	414
Zic2	ENSMUSG00000061524.8	42	28	85	62	74	58	128	50	96	124	94	71	111	102	127	121	27	119	139	136	79	96	11	89	145	70	142	50	44	40	110	102	81	109	56	33	118	167	139	67	43	62	85	109	75	246	80	98
Sub1	ENSMUSG00000022205.15	4757	1378	4478	4457	5836	6936	7915	4397	7328	7530	8296	6707	7789	8620	5203	6257	2364	10806	16889	9823	9118	4866	934	6763	8367	1835	6238	2365	2434	3113	7113	6863	7767	6755	2271	1106	5071	10282	9474	3377	5666	2618	5387	13371	10676	9469	5303	4907
Zfp622	ENSMUSG00000052253.6	504	330	815	444	642	585	643	514	465	502	652	746	723	600	509	490	96	805	923	855	747	576	135	717	652	203	474	231	162	253	699	651	598	692	191	92	291	615	483	475	631	474	948	956	823	908	364	423
Zfp706	ENSMUSG00000062397.8	1217	670	1496	987	1296	1234	876	581	1269	1121	1527	2029	1628	993	1120	768	162	1800	1944	1809	1253	963	286	1106	1580	446	1052	517	430	766	1847	1396	1456	1168	377	157	644	911	920	972	1082	906	1857	2118	1598	1228	456	512
Grhl2	ENSMUSG00000022286.16	52	87	370	236	298	283	265	109	26	215	270	338	420	280	166	186	46	40	240	384	364	307	56	253	266	82	221	13	68	157	427	404	366	319	65	50	176	390	295	33	209	181	349	589	426	333	101	261
Klf10	ENSMUSG00000037465.10	275	90	180	88	123	127	173	62	292	93	167	210	177	136	177	211	19	367	61	227	79	112	25	102	149	111	429	152	49	85	200	127	126	143	59	36	269	196	254	230	52	108	230	152	141	153	48	126
Myc	ENSMUSG00000022346.16	20	83	149	70	59	27	27	5	30	143	202	159	171	108	104	34	0	61	92	279	78	126	38	97	148	37	30	10	62	99	259	169	231	164	33	8	18	39	37	11	43	105	101	80	63	60	4	32
Zfp623	ENSMUSG00000050846.9	47	34	63	35	51	61	62	57	32	64	96	102	87	91	88	98	6	62	92	92	92	56	17	81	105	25	79	18	27	32	96	46	58	59	36	30	44	63	77	56	85	69	117	102	85	86	53	45
Maf1	ENSMUSG00000022553.16	158	112	159	108	212	263	266	209	161	181	227	310	292	287	371	350	26	257	250	213	220	172	71	265	293	188	345	74	32	93	312	231	240	195	116	80	218	210	348	140	189	149	284	321	331	344	149	151
Hsf1	ENSMUSG00000022556.11	101	49	155	85	188	221	131	122	123	134	194	246	201	134	123	81	9	167	74	205	56	112	29	137	203	36	117	46	26	83	180	170	163	142	44	19	68	131	138	68	110	73	169	251	238	149	40	71
Foxh1	ENSMUSG00000033837.5	0	7	1	2	3	10	11	1	2	6	8	1	8	2	5	8	0	19	1	10	9	7	4	5	3	5	8	3	0	0	7	4	1	2	5	5	13	4	8	0	0	13	17	7	6	17	6	13
Zfp7	ENSMUSG00000033669.8	66	54	105	56	87	77	121	103	114	115	105	161	136	144	107	122	3	160	115	175	96	91	26	138	161	53	210	59	32	61	117	157	138	145	34	15	102	111	178	82	86	75	126	101	96	144	61	72
Maff	ENSMUSG00000042622.14	6	12	21	9	5	10	17	2	19	18	33	11	14	45	85	126	7	18	14	21	4	2	0	21	60	75	273	8	5	11	16	11	10	36	17	18	159	60	158	10	13	3	17	9	14	20	13	52
Atf4	ENSMUSG00000042406.8	2619	967	7103	2612	3772	4389	7388	2256	4487	3329	5029	4991	5460	5467	2558	2469	524	5416	5469	4775	5032	3350	660	4830	4658	563	1059	1770	1050	1771	5676	4988	4017	4970	1305	456	846	3236	1961	2875	3624	2366	3228	6612	4945	7476	2079	1748
Srebf2	ENSMUSG00000022463.8	329	130	722	329	431	568	720	522	465	465	563	476	437	817	507	809	117	668	423	606	278	292	62	633	951	132	611	209	249	224	473	449	526	661	240	95	343	651	660	260	343	224	374	654	546	662	215	384
Zbed4	ENSMUSG00000034333.15	378	75	506	245	354	414	468	234	476	451	610	555	489	535	236	430	44	623	779	599	521	334	61	418	659	89	353	200	135	194	653	459	537	432	145	54	273	493	536	293	273	153	368	817	607	433	244	258
Arid2	ENSMUSG00000033237.19	275	215	279	175	247	297	452	430	299	381	350	537	623	680	610	654	43	296	368	577	359	397	130	559	929	351	915	110	96	262	547	570	511	705	235	194	617	728	804	175	202	209	415	433	435	631	317	471
Atf1	ENSMUSG00000023027.13	318	159	396	267	447	416	300	228	300	391	456	433	477	377	301	312	46	419	512	637	389	334	64	368	408	80	269	123	107	195	593	503	447	341	126	69	170	411	347	163	329	228	465	665	502	453	146	214
Csrnp2	ENSMUSG00000044636.6	69	25	54	60	39	57	31	16	58	26	56	46	51	28	59	31	0	82	10	47	6	18	0	33	46	15	34	17	8	19	38	28	33	48	9	8	20	27	29	43	55	33	38	77	67	42	7	18
Nr4a1	ENSMUSG00000023034.7	43	27	98	28	42	32	11	20	89	46	81	72	49	25	31	147	2	78	14	71	2	25	6	21	29	58	93	26	19	35	48	28	35	25	10	23	38	30	49	14	48	32	73	71	42	48	2	33
Zfp740	ENSMUSG00000046897.17	123	150	419	206	280	175	135	84	189	280	393	451	426	239	219	161	20	262	445	614	403	307	53	214	232	76	218	56	80	238	542	336	290	250	53	35	176	163	184	106	273	338	394	564	389	230	76	90
Rarg	ENSMUSG00000001288.15	34	146	1038	615	880	977	652	166	122	618	1249	1338	1320	633	247	287	77	187	1260	1271	1120	754	144	468	447	56	258	25	234	516	1512	1078	1095	467	92	48	165	352	313	19	563	588	858	1857	1209	797	185	182
Sp1	ENSMUSG00000001280.13	829	577	1089	824	1101	1090	1024	685	1023	1288	1391	1312	1411	1129	1047	1069	140	1416	1517	1783	1434	1129	233	1153	1277	512	1094	355	389	639	1668	1424	1172	1142	332	242	868	1591	1405	717	1149	1043	1726	2016	1651	1731	667	972
Zfp263	ENSMUSG00000022529.11	94	68	112	87	82	83	112	70	144	132	121	178	137	140	135	99	17	186	197	239	171	133	42	170	179	82	193	55	35	75	147	158	150	138	43	30	140	123	113	81	100	104	158	140	142	119	74	97
Tfap4	ENSMUSG00000005718.8	45	16	122	76	92	135	113	60	141	144	182	235	181	166	95	132	16	213	269	190	183	121	26	139	230	36	171	73	49	79	214	174	229	171	65	18	103	131	135	62	84	72	134	201	181	123	74	76
Glis2	ENSMUSG00000014303.13	80	119	179	90	75	93	101	70	136	186	220	232	158	145	171	179	10	188	230	246	123	117	18	162	185	87	179	71	56	96	196	101	128	184	61	43	146	104	150	88	169	173	222	161	156	157	48	84
Cdip1	ENSMUSG00000004071.13	169	87	230	133	151	179	200	132	242	345	352	343	320	312	284	307	49	352	356	380	289	229	72	349	483	95	387	71	104	170	282	259	282	293	95	71	241	222	245	168	187	158	233	317	282	249	146	146
Carhsp1	ENSMUSG00000008393.9	138	93	270	162	268	324	475	358	204	238	200	314	363	619	659	622	149	298	401	319	385	242	83	610	760	240	1044	95	67	95	263	326	295	531	216	120	754	436	596	120	183	193	290	432	372	461	284	281
Litaf	ENSMUSG00000022500.15	105	31	91	44	73	45	52	34	247	159	158	168	141	133	178	402	112	324	276	190	123	94	14	84	182	101	1053	168	50	71	185	96	75	110	51	51	643	129	358	84	77	45	80	76	80	47	25	78
Hic2	ENSMUSG00000050240.16	558	310	1144	755	1032	968	1042	532	1088	1403	1404	1532	1313	1030	654	941	123	1506	1670	1974	1365	1015	211	1130	965	329	1043	425	387	593	1444	1203	1124	1129	253	160	953	971	1109	530	797	655	1136	1860	1670	1298	357	674
Thap7	ENSMUSG00000022760.17	23	42	61	30	40	64	31	24	42	68	61	57	77	48	78	43	14	97	105	103	38	17	9	52	46	22	61	33	27	28	57	57	62	45	27	11	38	31	34	33	67	37	71	94	52	55	24	28
Etv5	ENSMUSG00000013089.15	1124	417	1354	699	1025	906	1073	698	1545	1816	2211	2116	1726	1556	948	725	106	2433	3503	2240	1781	1062	271	1276	1245	272	553	569	556	717	1678	1301	1200	1181	430	193	354	1221	1095	1100	1638	1393	1631	2191	1703	1579	794	747
Hes1	ENSMUSG00000022528.8	436	97	227	33	52	45	139	152	447	178	197	111	100	328	613	611	11	622	202	269	81	67	25	253	528	318	864	165	44	93	61	98	133	363	167	120	506	322	533	268	162	167	82	83	52	203	144	188
Zfp148	ENSMUSG00000022811.17	336	125	190	277	326	378	313	202	474	519	461	434	506	390	320	356	66	658	712	671	667	447	99	352	487	123	470	135	110	231	508	592	544	373	126	88	320	421	326	203	369	215	485	628	587	396	176	188
Bbx	ENSMUSG00000022641.15	287	816	912	575	528	528	482	372	375	1130	723	554	684	696	859	1017	264	549	1465	1146	886	665	138	759	1239	510	1805	117	268	395	666	630	615	924	320	249	1458	1068	1259	239	2025	934	1081	942	780	847	449	662
Zfp654	ENSMUSG00000047141.5	175	94	105	133	170	162	115	84	209	221	163	154	217	101	156	79	10	232	259	256	273	182	22	99	166	70	102	67	53	96	235	241	235	124	41	26	100	127	80	79	150	117	318	254	278	217	59	60
Gabpa	ENSMUSG00000008976.16	293	117	176	188	218	193	216	118	325	382	352	365	366	247	291	221	32	487	509	502	334	281	57	314	446	142	257	168	129	169	492	319	360	342	121	54	136	218	205	127	169	110	306	419	292	308	88	105
Bach1	ENSMUSG00000025612.5	153	41	103	73	131	142	190	100	197	168	194	250	302	331	263	561	140	263	313	241	214	199	37	282	497	209	534	97	57	94	234	231	255	245	95	111	384	446	434	137	63	85	99	242	157	285	121	244
Paxbp1	ENSMUSG00000022974.12	302	146	278	221	232	253	256	124	501	590	508	388	416	384	326	356	53	550	636	657	396	279	63	328	539	131	385	196	195	254	433	425	433	359	122	58	353	397	279	172	372	219	303	375	315	308	124	166
Olig2	ENSMUSG00000039830.9	110	51	129	36	34	31	60	51	56	33	59	42	88	180	184	136	20	100	31	80	47	51	12	201	303	42	103	26	25	31	69	84	98	184	88	35	78	50	95	168	99	98	92	75	58	79	44	38
Olig1	ENSMUSG00000046160.6	55	32	24	7	10	7	17	24	21	18	19	18	19	66	76	51	1	45	25	11	14	9	2	45	82	43	90	2	2	2	28	38	17	43	22	10	37	40	112	30	47	19	39	26	14	29	15	28
Son	ENSMUSG00000022961.18	1932	1306	3072	1909	2713	3532	3128	1964	3371	5209	3577	4011	4708	3900	3097	3038	372	4907	7235	5355	5380	3960	895	4351	5408	1276	3450	1333	1244	2086	4105	4264	4245	4513	1248	679	2129	3874	3160	2099	3352	1929	3692	4533	4092	4239	2149	2486
Ets2	ENSMUSG00000022895.16	217	52	336	145	133	111	87	65	199	135	152	116	129	143	106	194	113	207	233	172	110	86	15	102	179	49	281	56	39	67	161	91	100	101	44	14	277	128	202	205	151	112	171	219	115	101	68	70
Zbtb21	ENSMUSG00000046962.16	132	61	154	192	185	185	166	108	191	222	187	181	202	177	133	153	20	262	193	304	221	221	46	191	199	73	130	68	80	105	233	220	207	234	65	44	105	199	174	111	138	188	216	293	253	250	66	104
Tfb1m	ENSMUSG00000036983.7	80	58	120	54	124	85	147	109	79	63	89	122	114	103	115	95	7	95	109	128	122	101	19	136	156	64	139	47	13	39	113	126	116	116	47	16	94	125	119	64	96	65	184	207	136	180	73	95
T	ENSMUSG00000062327.10	37	14	10	0	0	0	5	21	200	16	20	2	8	7	68	27	8	261	36	21	9	2	0	5	61	29	133	44	9	5	2	1	30	12	20	4	53	12	133	44	21	9	2	6	4	6	23	7
Zfp51	ENSMUSG00000023892.8	19	26	18	29	36	43	38	22	27	54	35	46	56	43	66	65	9	50	51	57	55	39	12	32	62	29	63	13	16	27	42	71	54	45	14	15	49	61	61	17	24	4	44	55	75	53	18	42
Zfp52	ENSMUSG00000051341.6	8	4	17	14	18	27	57	29	41	43	26	37	57	43	37	41	7	51	52	39	73	44	16	27	61	16	25	12	3	31	54	62	48	39	21	3	27	37	22	6	11	15	16	76	40	25	20	32
Zfp948	ENSMUSG00000067931.6	39	28	55	86	116	143	116	54	37	50	52	61	74	54	67	47	5	71	61	78	91	60	7	55	92	29	69	27	9	34	90	97	74	46	19	10	58	77	74	20	42	34	83	159	121	143	40	47
Zfp760	ENSMUSG00000067928.6	52	36	29	18	49	51	52	43	74	56	44	60	75	77	89	52	21	72	75	78	70	59	8	37	130	30	117	9	11	31	81	75	78	60	28	7	89	96	63	31	52	37	88	73	91	97	46	50
Zfp229	ENSMUSG00000061544.13	109	102	71	128	168	244	292	133	220	262	191	220	310	159	95	106	9	305	393	223	215	213	63	180	190	62	78	89	80	107	246	242	308	195	47	19	53	200	130	75	223	88	198	275	334	330	135	152
Zfp942	ENSMUSG00000071267.11	32	29	19	31	61	40	36	33	64	51	37	66	64	43	37	66	3	107	83	36	45	24	8	33	103	18	64	39	11	28	61	44	59	36	18	22	62	84	81	16	38	32	36	74	55	75	42	50
Zfp944	ENSMUSG00000033972.9	39	18	10	26	38	35	39	29	55	39	30	31	37	38	38	36	3	57	40	24	32	31	6	42	55	23	35	17	6	16	32	38	38	35	18	3	28	56	54	24	33	16	37	65	57	36	40	41
Zfp758	ENSMUSG00000044501.17	28	5	3	12	19	25	30	17	18	12	6	3	10	8	15	8	4	9	16	13	12	14	0	3	16	2	17	4	5	12	12	8	8	14	1	1	8	26	20	9	9	7	18	18	7	17	11	6
Zfp946	ENSMUSG00000071266.13	20	12	15	11	22	41	38	39	56	34	12	41	28	52	52	68	2	44	29	21	17	33	6	52	76	23	57	13	8	13	31	25	18	28	18	11	34	96	113	15	12	10	21	29	39	76	41	45
Zfp213	ENSMUSG00000071256.4	30	25	18	9	32	28	29	21	27	27	29	23	25	30	46	22	0	39	35	47	29	10	4	40	34	22	14	12	9	17	39	29	25	24	7	4	5	20	25	30	29	40	50	28	33	57	18	13
Zfp13	ENSMUSG00000062012.14	45	5	72	31	42	50	52	30	51	34	54	40	26	33	8	43	14	66	74	36	31	24	6	38	43	6	42	27	32	23	47	29	22	26	14	7	22	30	38	42	38	16	36	56	34	34	13	12
Zscan10	ENSMUSG00000023902.18	239	95	566	253	353	516	479	249	288	430	591	452	426	321	204	308	36	515	599	526	401	328	78	299	376	57	105	94	217	157	502	330	307	338	158	35	52	311	216	321	335	243	442	542	440	408	181	269
E4f1	ENSMUSG00000024137.9	27	29	83	37	35	39	47	25	50	72	64	81	40	40	26	41	9	63	64	60	47	50	2	49	53	18	45	23	26	21	49	39	57	57	16	6	54	36	49	41	56	31	74	63	47	58	24	29
Capn15	ENSMUSG00000037326.10	40	39	84	52	71	64	78	47	98	126	89	75	78	81	95	76	20	91	161	88	91	51	30	71	130	28	83	31	26	48	123	74	75	87	31	20	58	108	165	42	119	63	101	109	103	99	49	50
Crebrf	ENSMUSG00000048249.14	113	46	100	110	190	212	360	136	110	117	96	109	244	234	209	430	147	184	224	140	192	154	29	195	266	141	529	54	47	50	157	227	189	219	71	88	450	561	580	68	222	101	183	376	385	575	203	271
Hmga1	ENSMUSG00000046711.16	2498	1018	2648	1917	3126	3105	4229	3107	7042	5424	5701	6805	7064	8394	7040	6054	148	9507	9082	7545	8161	5084	1039	7912	9446	2300	6084	2991	1559	2646	6995	6631	7225	7715	2228	1470	4076	5375	5972	2108	2782	2713	3274	6940	6421	4877	3304	3136
Pknox1	ENSMUSG00000006705.13	189	144	279	186	217	184	176	105	172	193	231	194	207	199	108	113	41	204	376	344	230	143	34	173	177	65	118	39	52	123	235	197	183	176	50	23	83	210	179	132	251	221	306	411	250	242	96	117
Zfp871	ENSMUSG00000024298.15	118	46	124	139	166	253	230	131	166	191	198	197	198	175	171	198	64	217	320	233	250	171	35	153	282	81	318	64	57	134	229	183	149	151	79	61	224	331	304	103	187	90	251	399	352	301	183	140
Zfp472	ENSMUSG00000053600.8	93	30	51	69	72	83	128	65	116	129	113	126	164	150	129	107	13	198	177	167	172	75	18	142	168	41	91	65	26	44	118	131	182	116	41	15	90	147	119	41	85	41	101	160	198	184	72	82
Zfp763	ENSMUSG00000067430.7	43	9	26	28	38	39	44	23	85	61	52	40	58	51	65	79	5	73	76	67	48	61	5	45	57	16	51	30	19	17	83	50	55	40	19	23	55	44	74	37	27	18	53	87	98	86	61	38
Zfp414	ENSMUSG00000073423.10	59	22	74	87	113	130	139	89	71	42	68	105	114	126	94	137	15	83	92	100	98	74	23	79	179	33	180	45	10	42	71	98	143	100	21	11	98	101	98	45	70	54	108	215	185	136	64	46
Rxrb	ENSMUSG00000039656.17	94	31	168	90	171	166	149	113	135	121	164	175	217	188	177	204	23	165	290	215	139	102	37	138	221	47	173	42	20	65	168	181	173	145	56	31	142	182	200	85	90	82	129	274	199	194	93	66
Pbx2	ENSMUSG00000034673.14	97	52	325	144	208	184	259	176	309	408	435	270	352	449	382	447	177	334	576	456	361	267	96	408	531	123	505	117	147	176	515	310	333	391	179	65	424	242	393	149	168	116	241	349	335	291	147	127
Atf6b	ENSMUSG00000015461.15	193	92	464	212	365	391	321	144	212	268	302	222	225	334	204	176	7	297	192	300	140	187	43	240	382	35	109	58	110	120	324	268	255	239	86	25	66	163	214	195	199	193	281	553	492	323	51	113
Zbtb12	ENSMUSG00000049823.9	46	3	92	90	69	68	79	35	103	156	141	84	111	130	59	76	43	203	192	161	152	99	15	78	99	16	82	35	35	38	110	98	98	104	28	7	62	91	97	47	62	34	60	125	83	93	53	42
Pou5f1	ENSMUSG00000024406.16	3577	405	7965	3827	4866	5787	4825	1702	3503	2853	4394	4463	3562	3646	1163	1653	279	5198	8477	3816	3181	1900	291	2374	4016	245	861	1206	1280	1567	4335	2983	3559	2258	774	200	483	3231	2515	2637	3068	1395	2734	8603	4807	3716	1395	1545
Zfp57	ENSMUSG00000036036.15	211	45	767	363	306	199	93	22	277	516	526	294	225	45	20	33	14	368	567	479	352	169	15	58	36	6	39	94	334	233	747	284	134	44	11	4	26	83	22	243	384	207	283	326	191	122	28	35
Cdc5l	ENSMUSG00000023932.9	2576	1146	1904	1282	1591	1401	1321	858	2744	2422	2079	2016	1979	1620	1732	1257	110	3991	3207	3249	2826	1694	383	1871	1918	650	1551	1081	626	1176	2073	1996	1929	1993	556	340	1126	1629	1461	2554	2444	1990	3326	3044	2508	2139	994	1032
Srf	ENSMUSG00000015605.6	21	7	38	25	43	44	4	9	36	32	113	62	61	60	68	98	1	64	1	90	1	15	13	60	127	36	84	22	18	41	55	51	87	72	21	18	43	63	78	19	16	15	69	97	65	65	0	54
Tfeb	ENSMUSG00000023990.18	256	18	70	17	21	13	17	13	372	44	29	14	15	18	13	22	0	382	69	27	5	4	8	6	19	2	10	144	26	6	13	7	17	5	1	0	3	36	44	253	49	9	18	32	23	28	10	19
Foxp4	ENSMUSG00000023991.16	31	39	157	75	105	131	92	40	142	127	153	130	103	105	74	181	47	177	200	131	118	106	22	84	153	25	132	54	45	57	143	99	83	93	51	38	78	76	106	75	132	69	105	188	113	96	41	62
Nfya	ENSMUSG00000023994.13	59	10	63	36	43	50	41	20	58	51	67	62	45	46	51	72	10	70	44	86	17	35	18	39	50	17	84	20	29	32	76	60	52	39	17	9	54	55	59	65	49	47	63	69	73	56	19	61
Zfp119b	ENSMUSG00000062101.12	6	5	9	9	18	12	19	16	24	21	26	24	24	20	31	38	0	32	12	23	25	21	2	18	33	8	23	8	8	3	26	17	17	14	3	1	11	23	23	4	7	9	32	18	20	28	10	15
Rfx2	ENSMUSG00000024206.15	133	60	192	47	88	61	50	30	182	153	143	113	62	20	32	25	3	210	198	142	84	44	5	15	16	8	15	86	35	62	88	62	39	24	2	3	16	54	64	157	164	162	166	166	93	56	29	46
Khsrp	ENSMUSG00000007670.10	479	146	836	494	775	842	785	487	1053	1168	1242	1132	1130	1075	968	922	53	1471	1546	1429	1368	1067	228	1055	1318	234	820	368	350	490	1156	987	1143	938	317	242	572	956	1086	725	853	723	983	1931	1752	1540	663	614
Tgif1	ENSMUSG00000047407.17	241	155	310	235	279	234	392	278	330	374	411	540	459	613	751	455	15	455	198	529	171	319	103	393	686	288	711	135	93	178	477	419	405	579	217	144	427	498	664	279	284	385	424	591	500	568	198	355
Cebpz	ENSMUSG00000024081.9	2409	1364	2572	1827	2234	2474	2853	1788	3229	3562	2339	2283	2854	2619	2607	1846	339	4003	5112	3428	3644	2355	607	3050	3486	942	2265	1201	909	1347	2421	2904	2924	3180	985	517	1765	3093	3131	1962	3586	1968	3251	4195	3335	3544	1687	1732
Mta3	ENSMUSG00000055817.18	254	169	446	307	490	557	638	266	127	206	360	446	469	350	342	355	124	209	365	331	351	330	91	337	325	157	359	41	61	113	482	323	357	310	110	61	232	541	532	234	313	398	688	1034	808	818	373	324
Zfp36l2	ENSMUSG00000045817.8	153	124	215	96	118	121	195	159	233	284	251	287	290	294	257	238	10	315	216	300	205	216	70	284	250	130	245	116	80	106	291	260	256	355	83	90	158	343	343	104	133	215	229	202	207	330	131	237
Epas1	ENSMUSG00000024140.10	160	389	631	468	687	704	336	139	224	577	775	1145	969	276	191	50	7	366	700	971	797	741	160	316	202	43	71	102	167	369	974	877	722	356	44	14	38	109	66	156	547	574	1154	1175	965	461	124	78
Foxn2	ENSMUSG00000034998.18	126	65	93	55	118	121	125	86	115	125	79	170	150	99	91	54	5	174	106	170	89	89	20	138	147	36	84	43	13	77	147	170	154	109	24	10	46	166	90	86	127	95	145	197	160	175	46	72
Gm20939	ENSMUSG00000095193.2	140	93	100	183	254	280	223	121	129	154	114	157	214	99	114	41	5	178	229	185	196	189	36	106	181	25	32	49	55	93	246	218	208	138	44	12	17	142	77	86	169	114	332	319	316	210	67	93
Zfp397	ENSMUSG00000024276.7	58	52	42	75	66	83	103	50	96	83	105	74	107	105	128	106	7	133	100	130	108	88	15	119	151	42	108	58	33	52	114	109	97	104	38	15	93	133	128	57	51	43	127	134	110	167	105	82
Zfp35	ENSMUSG00000063281.9	105	76	138	94	163	186	141	106	92	121	168	175	169	111	101	87	3	196	208	180	167	121	32	94	98	41	68	43	37	67	204	108	170	149	47	26	47	102	88	97	113	83	158	230	244	156	85	61
Zfp24	ENSMUSG00000051469.14	191	152	269	207	289	336	318	197	327	397	413	389	438	481	411	349	30	482	634	504	569	388	113	421	508	137	351	108	141	175	491	483	554	465	132	85	270	455	373	152	295	214	409	637	564	553	250	252
Pura	ENSMUSG00000043991.5	928	1024	5948	3107	2766	3244	1599	723	1638	3379	3384	2813	2121	956	646	617	77	2069	3019	3960	2763	2062	400	1422	1095	197	613	646	858	1573	2809	2007	1670	1479	301	93	558	1294	1074	1454	3554	2615	6460	5508	4045	2431	592	825
Nr3c1	ENSMUSG00000024431.15	120	86	162	159	254	284	284	173	72	143	132	172	240	200	214	219	18	119	122	240	309	174	47	244	233	96	231	31	48	90	163	265	280	235	54	35	205	307	297	69	142	121	265	299	335	366	147	129
Cdx1	ENSMUSG00000024619.8	224	33	66	12	12	3	1	14	360	47	56	46	26	19	20	4	2	394	41	65	9	11	6	25	44	4	8	95	15	26	28	15	32	26	11	1	7	1	8	168	59	23	25	31	11	4	0	1
Hmgxb3	ENSMUSG00000024622.8	82	74	140	57	105	130	112	80	112	115	126	137	174	139	137	154	29	188	148	148	116	103	32	147	173	59	147	70	35	78	168	138	146	138	43	29	104	173	201	96	110	132	163	190	169	127	54	91
Zfp532	ENSMUSG00000042439.13	84	266	455	298	451	478	403	166	222	655	657	797	815	438	300	177	19	297	789	914	834	635	187	500	348	112	150	60	171	264	812	695	654	401	93	62	105	371	261	93	571	427	595	834	818	550	237	208
Mbd2	ENSMUSG00000024513.16	44	16	37	39	47	63	86	45	60	58	68	73	95	77	65	72	18	95	69	92	58	60	17	68	87	29	145	23	42	28	58	86	77	69	22	18	89	51	111	30	49	48	75	64	88	93	21	25
Smad4	ENSMUSG00000024515.13	227	107	229	135	162	175	243	135	236	216	230	214	244	281	310	325	55	327	273	270	223	189	68	278	402	219	513	78	87	95	216	232	274	350	122	76	352	298	330	184	215	208	275	312	271	305	126	211
Mbd1	ENSMUSG00000024561.11	49	39	64	34	32	51	43	19	54	52	65	57	67	28	35	51	7	44	28	81	36	35	20	35	71	31	66	20	7	36	89	44	30	66	20	9	38	45	75	42	32	55	98	88	81	71	20	27
Smad7	ENSMUSG00000025880.11	308	71	213	115	100	110	99	61	305	321	238	155	125	193	204	220	11	458	367	331	240	99	24	165	261	150	168	114	61	129	192	121	142	159	57	85	82	257	322	313	349	251	199	251	241	203	105	148
Smad2	ENSMUSG00000024563.16	126	48	219	142	152	218	205	92	136	204	221	186	191	203	142	138	35	216	287	232	209	147	26	158	200	49	114	52	59	98	184	184	204	182	68	38	94	155	181	104	154	92	135	273	247	210	82	103
Pias2	ENSMUSG00000025423.16	554	207	551	563	784	774	652	365	626	744	703	908	818	497	416	399	38	695	870	933	859	638	135	517	586	156	319	231	183	382	887	738	766	517	161	68	199	602	432	392	596	436	965	1343	1116	820	313	316
Adnp2	ENSMUSG00000053950.10	96	77	74	49	46	48	73	40	63	53	52	63	89	104	129	132	13	97	31	101	61	45	17	88	124	57	122	34	27	29	101	88	80	104	35	15	110	89	94	51	46	82	102	98	82	114	23	52
Zfp236	ENSMUSG00000041258.18	71	34	72	42	56	52	73	43	52	60	75	66	75	65	66	94	11	87	105	90	65	56	9	68	76	24	102	23	16	46	70	55	48	70	20	10	63	136	122	71	96	44	101	91	94	99	50	88
Zfp516	ENSMUSG00000058881.13	143	59	211	101	115	145	186	73	142	60	80	68	92	95	115	194	42	109	83	120	56	61	15	62	71	78	364	60	26	30	91	72	52	62	28	25	286	289	332	133	99	184	210	335	225	297	78	120
Gm45871	ENSMUSG00000110277.2	52	22	19	36	44	35	25	18	39	39	23	39	41	23	21	13	1	65	61	49	43	39	10	16	33	7	30	9	6	11	44	32	25	28	9	4	4	37	23	25	50	25	64	72	34	61	23	20
Rela	ENSMUSG00000024927.8	71	38	64	39	70	67	56	41	81	84	96	86	68	69	83	87	7	110	157	95	115	50	14	76	103	36	98	25	11	37	85	54	78	50	20	22	66	50	113	27	44	73	141	92	85	71	43	64
Rcor2	ENSMUSG00000024968.14	1120	222	2776	1259	1706	1402	1547	900	958	1219	1229	1394	1469	1123	539	667	36	1346	2343	1904	1573	956	87	994	1122	106	667	384	449	613	1312	1250	1239	889	259	97	384	894	630	604	1387	718	904	2490	1698	1119	650	425
Mta2	ENSMUSG00000071646.9	225	94	228	127	176	235	152	121	268	341	425	425	269	241	305	220	19	484	514	441	289	234	59	250	376	78	218	98	107	134	335	206	195	203	115	70	107	190	314	302	256	251	309	480	350	265	103	137
Myrf	ENSMUSG00000036098.15	1	91	223	168	400	422	287	252	23	220	292	429	399	300	163	134	2	24	35	365	74	273	49	265	140	41	106	10	55	106	338	348	304	249	47	29	45	400	219	1	228	243	362	638	671	651	53	252
Zfp91	ENSMUSG00000118491.1	336	164	424	368	423	447	476	222	404	469	455	461	563	359	279	378	52	623	736	591	559	456	86	390	476	143	315	120	167	219	369	416	525	437	90	81	284	436	390	314	432	266	486	590	523	504	232	288
Zfp91	ENSMUSG00000024695.16	761	279	760	661	840	878	931	509	882	937	904	990	1223	847	665	797	84	1291	1223	1348	1099	913	177	902	1017	301	763	285	270	436	888	989	1149	931	217	166	720	1012	886	591	703	537	877	1352	1138	1114	470	648
Klf9	ENSMUSG00000033863.2	1621	1054	1874	1523	2243	2064	2164	952	1847	2612	2711	2787	2526	2129	1829	1320	48	2381	2841	3610	2522	1956	391	1938	1934	721	1114	697	725	1262	2690	2436	2145	2116	608	300	891	2794	2316	1401	2235	1811	3137	4388	3639	3567	1140	1659
Dmrt1	ENSMUSG00000024837.15	33	5	49	76	161	316	444	289	62	53	122	232	318	458	265	304	69	88	138	109	170	171	48	371	552	80	162	35	9	41	214	305	351	375	124	30	146	385	181	32	16	10	96	351	355	496	257	240
Lcor	ENSMUSG00000025019.17	115	40	121	138	175	171	161	54	128	196	155	86	119	106	98	101	22	179	276	238	298	147	30	112	124	55	76	61	56	70	170	143	128	114	23	20	119	229	209	91	173	152	262	342	284	235	104	139
Nfkb2	ENSMUSG00000025225.15	42	10	43	7	18	29	21	9	36	29	25	38	22	37	43	48	10	58	45	44	20	23	0	22	66	4	87	14	15	7	32	21	28	18	17	8	60	33	85	27	29	22	36	49	53	28	18	18
Mxi1	ENSMUSG00000025025.14	156	52	131	86	118	117	153	99	204	97	124	91	170	233	220	241	73	302	138	198	129	106	30	181	193	83	256	61	43	61	118	133	126	194	91	41	215	229	265	156	102	76	189	206	147	218	88	136
Tfe3	ENSMUSG00000000134.17	241	70	573	324	514	680	738	335	182	272	402	435	351	313	171	289	76	280	479	347	353	264	50	254	349	52	210	65	97	149	483	321	302	265	120	45	141	758	521	300	348	278	422	902	700	796	321	525
Gata1	ENSMUSG00000031162.14	1	3	2	5	5	4	1	1	1	3	9	3	2	0	2	0	0	1	2	0	1	1	0	1	1	0	0	0	0	1	2	1	1	0	0	0	0	2	0	1	8	11	8	10	2	2	0	2
Nkrf	ENSMUSG00000044149.7	157	84	142	115	159	145	143	104	85	110	93	114	109	106	71	77	4	108	122	128	110	94	13	84	118	36	53	27	38	69	107	115	112	159	51	17	27	215	131	124	163	122	160	263	216	229	104	100
Rhox6	ENSMUSG00000006200.3	170	61	104	61	109	77	143	204	178	290	294	201	168	98	103	122	23	422	482	444	299	125	25	90	89	71	313	86	96	117	227	138	112	93	16	29	151	604	2695	164	194	188	204	188	229	178	193	371
Rhox9	ENSMUSG00000068048.8	15	12	23	17	27	27	82	95	58	88	70	54	45	67	53	52	28	144	137	117	91	49	8	57	68	26	198	21	14	36	65	46	59	55	10	9	103	402	1636	61	56	28	56	79	73	111	108	205
Zbtb33	ENSMUSG00000048047.3	29	24	40	48	75	101	119	113	18	31	55	63	106	74	86	67	0	28	33	60	38	65	17	74	149	31	74	20	9	22	54	58	79	92	40	9	52	164	128	27	50	18	83	134	141	170	110	76
Zfp280c	ENSMUSG00000036916.13	178	34	87	106	124	147	97	92	277	343	294	173	240	301	322	236	32	344	351	288	336	221	58	235	433	89	221	89	66	98	303	238	280	310	140	65	238	274	249	136	114	63	161	260	244	185	165	168
Zfp449	ENSMUSG00000073176.4	26	21	27	30	24	35	33	21	6	20	10	28	20	7	23	17	1	31	23	19	5	15	4	16	15	17	36	6	7	15	21	17	19	24	5	4	12	36	43	15	27	34	61	56	67	40	14	30
Zic3	ENSMUSG00000067860.11	730	1444	3768	2304	2891	2017	1467	1017	647	2298	2446	2523	1971	1411	1280	1153	103	896	2311	3238	2037	1717	256	1629	2038	497	996	195	743	1102	2839	1922	1685	1702	546	255	668	2169	2021	500	2963	2841	4157	4866	2964	2098	905	1182
Hmgb3	ENSMUSG00000015217.11	494	247	433	299	392	376	400	423	430	470	324	235	191	321	573	593	43	718	269	382	147	253	69	370	536	486	769	174	97	106	254	195	250	470	238	264	682	1062	981	654	481	865	1076	905	1075	869	459	894
Zfp275	ENSMUSG00000031365.13	125	64	116	69	89	103	117	113	40	87	64	84	74	89	92	103	9	59	52	58	57	54	8	98	115	47	108	12	28	21	87	66	77	90	30	33	110	230	218	136	147	167	214	210	291	234	78	129
Nr0b1	ENSMUSG00000025056.4	264	388	1652	628	924	753	81	42	266	921	1424	1371	753	66	50	14	1	399	75	1395	37	319	68	83	64	8	8	147	381	833	1515	604	386	85	13	5	2	55	44	238	415	316	1049	1362	695	196	3	34
Zfx	ENSMUSG00000079509.10	328	193	196	236	315	414	291	239	277	344	257	251	358	261	345	264	36	416	428	431	377	366	100	280	348	166	364	83	106	139	390	332	406	346	119	61	277	540	538	204	459	307	623	647	770	587	284	356
Foxo4	ENSMUSG00000042903.8	100	33	329	153	234	278	240	155	98	155	155	156	187	207	106	233	71	112	277	145	120	95	25	160	253	39	275	39	35	47	172	147	172	161	69	29	161	239	430	105	167	68	140	454	312	279	137	160
Cdx4	ENSMUSG00000031326.2	5	1	11	17	36	29	22	2	10	14	14	21	26	21	30	54	11	0	37	16	41	26	0	17	53	30	68	8	7	6	30	33	23	21	7	23	22	28	30	0	16	25	22	66	58	30	13	25
Esx1	ENSMUSG00000023443.13	8	2	13	10	13	16	10	17	8	6	7	11	5	4	17	18	2	11	6	15	7	8	1	18	14	12	39	2	4	7	10	4	2	9	5	4	27	43	78	0	8	5	24	29	20	9	13	34
Klf8	ENSMUSG00000041649.13	303	81	200	87	61	49	48	39	275	95	56	52	47	37	25	25	7	362	124	124	74	26	9	21	55	5	33	120	23	43	37	41	39	49	18	2	24	95	66	265	157	170	158	137	77	56	42	31
Mbtps2	ENSMUSG00000046873.18	151	111	136	124	179	205	257	158	124	165	217	223	224	163	128	209	16	164	203	210	181	149	37	147	196	62	197	76	49	88	230	181	189	169	72	51	153	366	290	108	154	162	232	329	276	379	155	214
Yy2	ENSMUSG00000091736.3	47	45	53	62	70	55	85	66	33	60	90	80	62	71	37	51	1	51	79	72	60	47	13	57	86	18	42	21	16	41	71	58	99	63	19	20	44	106	73	23	61	63	93	123	111	111	50	81
[truncated: 11 more columns]

## Sheet: 4
Gene	GENCODE ID	XX_R1_0h	XX_R1_10h	XX_R1_16h	XX_R1_24h	XX_R1_30h	XX_R1_36h	XX_R1_48h	XX_R1_56h	XO_R1_0h	XO_R1_10h	XO_R1_16h	XO_R1_24h	XO_R1_30h	XO_R1_48h	XO_R1_56h	XO_R1_72h	XO_R1_96h	XO_R2_0h	XO_R2_10h	XO_R2_16h	XO_R2_24h	XO_R2_30h	XO_R2_36h	XO_R2_48h	XO_R2_56h	XO_R2_72h	XO_R2_96h	XO_R3_0h	XO_R3_10h	XO_R3_16h	XO_R3_24h	XO_R3_30h	XO_R3_36h	XO_R3_48h	XO_R3_56h	XO_R3_72h	XO_R3_96h	XX_R1_72h	XX_R1_96h	XX_R2_0h	XX_R2_10h	XX_R2_16h	XX_R2_24h	XX_R2_30h	XX_R2_36h	XX_R2_48h	XX_R2_56h	XX_R2_72h
Prdm14	ENSMUSG00000042414.7	27.2024	12.2278	9.11228	3.28245	3.03308	2.43778	1.71624	1.85552	11.4353	1.96647	1.10536	0.550467	0.262573	0.267865	0.0922378	0.1901	0	7.7325	1.63405	1.88656	0.723838	0.360335	0.906016	0	0.0754045	0	0.350935	10.1607	0.694903	3.13238	0.278087	0	0.0911369	0	0	0	0	1.41524	1.30087	23.5769	6.1056	11.7642	3.88599	2.32907	2.3001	1.47937	3.15844	2.47655
Terf1	ENSMUSG00000025925.14	51.0046	56.5196	34.3729	50.3857	40.7645	38.4505	36.5178	20.9816	29.212	36.121	27.5335	28.6243	28.708	22.7685	21.8604	31.7467	28.0847	27.8662	33.4624	33.6299	29.1345	41.6788	45.3008	23.056	27.6735	30.4168	32.4615	25.4016	31.9655	28.1914	30.4042	37.0411	33.265	26.2156	31.4457	21.7815	40.3721	32.9667	32.6844	34.1716	43.5456	45.1491	49.3151	31.6088	31.4875	37.062	21.9429	35.7724
Pms1	ENSMUSG00000026098.13	12.3261	13.8582	11.9959	18.5459	11.5257	11.5241	17.1624	13.4168	20.1677	19.5612	14.0682	16.2388	19.6055	16.3398	18.9087	15.8734	14.3289	20.2066	15.9852	16.5689	14.4768	17.0559	19.0263	14.4923	15.3825	18.8953	17.7222	18.8698	17.3726	18.7943	17.7976	18.8608	19.321	19.5719	14.9367	23.5596	19.6305	16.5666	17.643	11.7885	17.856	17.4873	13.8785	12.7101	11.7384	13.2364	10.8052	15.4097
Creb1	ENSMUSG00000025958.14	26.9191	21.7383	18.9166	28.2291	32.9999	37.564	38.3294	41.3924	33.89	26.2886	25.6242	27.7068	38.5108	48.93	41.507	43.7231	57.8889	26.9178	20.9584	26.2478	31.125	33.8715	34.8816	47.3354	53.2356	54.3815	58.6939	22.9824	24.669	29.3101	38.2833	39.8605	37.8218	43.8123	48.7409	52.4535	55.064	54.3617	59.5148	24.4722	24.4224	26.7079	32.7533	33.6717	39.4982	48.2741	44.3844	57.5111
Smarcal1	ENSMUSG00000039354.16	12.4678	13.5864	9.57366	11.8168	7.886	7.20254	7.62774	6.99388	12.4749	10.9708	11.4555	10.7341	9.71522	10.2682	15.4037	8.74461	15.4753	11.9635	9.44905	10.4171	8.9575	9.96928	8.60715	11.0104	8.3699	12.6737	14.4761	11.8541	11.1184	15.4382	12.5139	12.0554	10.0251	9.06771	13.1024	11.5575	15.5562	11.3219	11.8704	15.2205	11.1744	8.10775	11.658	10.5141	9.83489	13.6258	5.98442	11.2821
Gbx2	ENSMUSG00000034486.8	2.69191	31.2488	21.3389	10.0115	8.12864	4.43233	6.10219	4.71017	6.86117	25.5641	47.9324	50.1842	39.9112	33.9296	22.5983	11.311	0.573158	10.7963	19.3244	47.7381	25.6058	39.9972	38.9587	34.0664	26.467	24.4256	9.47524	7.01569	28.8385	47.4332	43.2889	37.43	29.7106	34.8344	25.9427	17.3363	5.43233	2.08123	0.813044	1.93987	16.128	35.1336	18.4122	9.649	7.77274	7.39684	6.48312	3.43966
Lrrfip1	ENSMUSG00000026305.15	5.95054	2.44556	7.15141	11.8168	11.7683	19.5023	32.0365	30.8302	8.0047	11.7988	15.3745	25.138	27.1326	32.501	30.3462	34.123	100.876	8.38903	13.9249	15.2565	22.258	26.4246	19.4793	35.7603	40.3414	35.9471	58.7816	5.32225	9.72864	16.1094	18.8172	23.1385	27.2499	28.9089	27.253	30.672	58.3975	44.7881	57.8074	4.77507	5.76	9.06161	10.4552	9.78209	15.942	27.7965	33.9117	36.1852
Hes6	ENSMUSG00000067071.8	8.9258	6.24976	9.80435	13.7863	8.12864	10.6376	39.4736	52.6682	8.94031	6.6239	11.8575	13.3029	21.356	49.6443	38.1864	43.7231	16.0484	6.93007	10.1595	9.84291	8.32414	15.8548	18.5733	42.0655	54.3667	26.0386	27.2852	7.98337	12.1608	8.72592	14.3678	21.7774	23.6045	35.9117	47.4307	31.561	22.717	39.3769	27.9687	9.9978	7.1424	6.83595	7.8645	11.9781	10.3901	29.6652	53.3611	36.1852
Thap4	ENSMUSG00000026279.14	20.2602	27.1729	19.1473	20.1871	24.9925	23.0481	22.2158	24.8354	19.7519	17.5947	18.2887	24.3123	23.194	20.1792	22.6905	18.4397	4.0121	23.6352	10.1595	19.7678	14.6577	18.6173	37.1466	24.4676	19.379	25.5777	24.39	26.1274	12.1608	18.7943	23.1739	19.7358	20.7792	24.2404	20.1777	26.6713	23.5812	12.5706	16.5048	20.5925	13.1328	20.6668	25.0739	16.6362	20.8595	20.0883	16.4571	17.3359
Tfcp2l1	ENSMUSG00000026380.10	703.013	235.317	227.346	126.375	75.4629	49.1989	28.1273	22.1235	388.384	99.4621	63.106	26.9729	12.9536	5.08944	5.53427	5.22776	6.87789	370.941	90.5119	73.8218	35.9205	20.5391	8.60715	5.92869	5.35372	6.22161	9.56298	329.496	86.1679	62.6476	32.8143	11.2776	9.56937	6.46411	3.66867	5.77877	10.4943	25.6407	27.9687	833.101	234.317	220.34	116.672	66.2121	47.1123	27.0179	23.1065	27.93
Gli2	ENSMUSG00000048402.14	13.6012	13.3147	15.687	11.1603	14.9227	8.75386	7.24636	8.70667	9.97989	8.07288	9.04385	9.63317	5.60157	4.73228	5.44203	8.45946	1.14632	12.9118	3.05495	12.1396	2.26199	5.28492	4.98309	3.57603	6.18317	10.5998	7.63283	12.096	5.21177	7.83096	9.45495	7.29155	3.91889	4.39918	7.86144	7.55686	7.03733	11.7381	7.48	10.2962	6.912	17.3283	17.7645	14.7064	10.628	8.64262	7.14805	13.8962
Sox13	ENSMUSG00000070643.11	17.4266	10.5974	12.8033	7.71377	7.76467	6.6485	10.2975	12.1322	9.77197	9.62536	12.4604	12.3855	6.82691	9.28599	11.5297	5.60796	1.71947	7.36776	8.38336	13.616	10.4957	9.60894	4.07707	9.97525	10.5566	4.37817	7.8083	7.01569	4.86432	9.39715	9.26956	8.84708	7.56436	9.24727	9.43372	7.55686	9.63003	6.49344	8.94348	18.3542	14.5152	16.2155	8.97479	8.05192	7.37617	10.7449	15.2935	9.21828
Gm38394	ENSMUSG00000094410.8	225.554	161.407	152.602	196.127	201.518	212.087	202.803	165.855	199.39	230.595	187.409	174.957	172.336	157.683	124.613	164.342	222.385	202.577	231.75	219.989	244.205	225.09	150.399	156.687	161.969	143.788	207.139	124.347	212.988	193.536	175.473	183.65	157.667	157.742	144.388	133.356	234.948	223.025	218.384	199.359	211.277	172.329	174.037	205.224	222.237	216.455	224.914	196.886
Elf3	ENSMUSG00000003051.13	34.2864	15.2168	7.95883	14.1146	8.24997	6.75931	15.1601	11.4186	22.3508	3.00146	2.91413	2.20187	2.36316	2.58936	4.33518	7.50896	2.86579	19.623	1.98927	3.19895	0.904798	2.16201	2.26504	3.1055	3.99644	3.45645	6.40456	20.0794	3.82196	3.57987	2.50278	4.27771	1.45819	2.69338	2.35843	3.55617	3.95078	6.65993	13.5778	38.6482	5.6448	16.2155	10.4552	7.85229	7.93137	11.6792	13.2987	8.66794
Zfp281	ENSMUSG00000041483.14	43.4956	146.19	61.9404	76.9736	68.3049	72.4687	65.8846	43.9615	41.8947	64.9971	64.1108	72.9368	78.6845	56.0731	49.5317	36.7844	14.3289	39.319	39.004	72.2634	50.3067	77.4721	88.3365	62.8629	61.6809	66.3639	47.4639	38.2234	85.8205	93.524	99.6478	83.8042	64.3427	68.1425	57.3885	44.8966	36.2978	53.113	40.8148	30.2919	55.872	70.5851	89.0077	60.8885	66.7821	91.3315	53.8598	63.0145
Nr5a2	ENSMUSG00000026398.14	66.4476	35.8682	31.4893	13.4581	9.94849	7.31335	4.38595	8.13574	53.5379	40.0539	21.6047	6.14688	6.03919	3.21438	2.85937	1.3307	1.14632	52.5226	40.709	27.9703	15.5625	7.56704	7.70113	3.48193	3.16699	1.15215	0.438669	41.3684	38.2196	23.2691	11.865	8.74986	6.10617	3.41161	2.88253	0.444521	2.09885	4.82845	3.90261	64.9111	53.7984	34.4977	14.1561	10.0483	7.69343	5.99533	5.48572	5.09069
Zbtb41	ENSMUSG00000033964.12	5.66718	4.61939	2.19156	4.75956	5.21689	5.3188	4.29061	3.9965	4.57411	6.52041	5.72777	5.96339	3.9386	4.643	3.04385	7.98421	5.15842	4.01214	4.40482	5.90575	5.7907	7.44693	2.71805	3.76425	6.56019	9.67806	5.61496	2.66112	6.94903	5.81728	6.21061	5.34714	3.91889	4.21963	5.24096	7.11234	7.16079	9.49041	6.82957	4.02897	6.912	6.20005	6.2916	5.7894	3.56911	4.36024	3.15844	6.32897
Blzf1	ENSMUSG00000026577.13	18.8434	10.054	14.8795	21.336	18.5624	20.4995	12.2997	13.5596	14.1382	17.5947	15.475	13.6699	14.354	11.8754	8.48588	8.74461	17.7679	16.7051	18.1166	18.3734	17.6436	14.7738	18.5733	13.6454	10.7074	12.2128	14.5638	16.4506	21.1945	16.1094	15.7583	20.0275	19.5944	12.1202	11.2681	6.66782	11.235	15.3178	14.5535	12.2361	18.3168	12.718	17.8571	19.0318	20.9388	19.4654	11.3039	15.5472
Pou2f1	ENSMUSG00000026565.18	73.6733	73.0951	86.9704	103.561	98.5143	91.8601	65.8846	71.5089	51.5627	86.2142	74.5615	76.7901	65.4683	57.6803	40.5846	45.1488	24.6458	47.2704	38.6487	93.5897	49.04	82.8771	48.4718	57.1224	56.478	37.5601	59.5712	31.9335	61.4989	72.4923	74.1565	66.1101	54.0442	58.5361	48.4789	49.7864	65.4348	68.0146	52.1161	65.2096	88.8193	103.334	85.3067	87.4399	99.5386	80.5087	52.3637	74.9845
Mael	ENSMUSG00000040629.8	0.283359	2.44556	2.07622	2.29772	3.76101	3.32425	6.10219	7.85028	0.415829	1.13848	2.91413	3.57803	3.67603	4.73228	6.17993	4.46736	0	1.02127	0.426273	1.31239	2.35247	3.72347	4.53008	4.14067	5.80615	7.14333	3.59708	0	0	3.35612	3.61513	3.98605	2.27842	6.19477	6.5512	4.88973	0.987696	3.91271	3.6587	0.298442	0.806401	2.86156	5.55141	3.19415	3.25186	4.04879	8.14546	4.54035
Atf6	ENSMUSG00000026663.6	13.7429	10.3257	22.1463	16.4123	20.7462	20.4995	15.5415	9.84853	7.69283	17.2842	19.2935	11.835	14.0914	11.8754	8.48588	10.9308	10.3168	9.4103	13.2145	19.6858	13.391	12.1313	14.4963	11.8574	11.3107	14.2867	16.5817	5.56417	13.2032	22.3742	16.5925	13.4165	10.663	11.1326	9.69577	15.1137	14.0747	16.3168	11.22	12.833	16.4736	17.6463	18.0421	21.0282	20.9388	15.728	9.14286	13.621
Usf1	ENSMUSG00000026641.13	3.54199	4.07593	5.19054	7.38552	8.49261	9.41871	3.52783	4.56743	3.84641	4.34694	6.02923	5.59641	8.2273	5.80374	5.16532	4.46736	0.573158	4.15804	0.639409	6.89004	0.814318	8.52794	19.0263	6.02279	3.77023	7.83462	4.64989	3.87073	4.86432	6.26476	9.08417	6.51379	7.74664	7.27212	7.07529	5.33425	3.08655	5.16145	5.5287	4.32741	1.9584	8.26673	6.19908	5.92249	6.82098	7.39684	1.82857	4.95311
Ahctf1	ENSMUSG00000026491.13	64.7475	60.5955	40.0248	55.3094	61.0255	63.9364	49.5803	44.1043	57.4883	72.8629	61.0962	59.7256	68.2691	63.7519	58.3865	48.0954	51.5842	52.0849	57.4758	77.4309	69.3075	74.8296	81.5414	62.3924	63.1136	53.2294	51.1488	44.5133	74.0071	70.4786	78.7913	75.8321	65.5274	63.2944	61.8433	46.6747	58.7679	59.0237	55.2057	54.6149	48.6144	65.8159	84.7516	62.6852	78.124	76.4599	57.5169	69.3435
Mixl1	ENSMUSG00000026497.7	0.708397	0.271729	0.230691	0.328245	0.121323	0.110808	0.381387	0.428197	0.415829	0.310495	0	0.642211	0.0875245	0.803595	0.553427	0.475251	0	0.437688	0.0710455	0	0.0904798	0.240224	0	0.470531	0.377023	0	0.263201	0.967681	0.347451	0.671225	0.278087	0.0972207	0.546821	0.987572	0.786144	0	0.123462	0.416246	0.650435	0.596884	0.806401	0	0.185047	0.13309	0.0793137	0.622892	0.498701	0.275173
Atf3	ENSMUSG00000026628.13	5.10046	3.8042	6.34399	3.28245	2.06249	1.21889	2.38367	1.57006	2.59893	0.517492	0.803898	0.458722	0.875245	0.803595	1.29133	4.27726	4.0121	1.31307	0.355227	0.984291	0.271439	1.08101	0.906016	1.12927	0.603236	1.61301	3.24615	3.14496	0	2.6849	1.20504	0.777766	1.36705	1.43647	0.524096	4.00069	2.46924	6.07719	4.55305	3.87975	3.8016	3.33849	2.03552	2.59525	0.87245	2.64729	1.32987	3.30207
Irf6	ENSMUSG00000026638.15	0.425038	0.543458	1.61483	1.14886	1.09191	0.886467	2.28832	2.56918	0.831657	0.827988	0.70341	0.917445	1.48792	2.05363	3.59727	4.37231	5.15842	0.802429	1.06568	0.492145	1.62864	1.20112	0.453008	2.72908	3.16699	1.38258	6.84323	1.93536	0.694903	1.11871	0.926956	0.486103	1.82274	1.43647	2.09638	2.22261	6.1731	3.16347	5.20348	1.19377	0.6912	0.317951	0.740189	1.13126	1.82421	1.79081	1.82857	3.57724
Mllt10	ENSMUSG00000026743.16	96.2003	77.7145	98.0435	105.859	109.797	111.916	134.82	111.188	93.4575	87.9737	93.2521	75.7809	97.2397	95.4493	84.582	82.9788	84.2542	85.1304	107.776	100.972	112.647	112.905	80.1824	83.8486	82.4925	78.8071	84.9262	71.3665	82.346	85.9168	86.6704	101.693	85.3041	89.1508	73.6355	75.1241	95.0657	120.878	82.3613	90.2787	92.6209	79.3288	78.7376	109.4	105.566	125.435	130.992	90.9445
Snapc4	ENSMUSG00000036281.13	10.7676	18.7493	14.6489	14.6069	8.9779	12.2997	14.016	13.845	11.8511	13.6618	14.6711	13.8534	11.2031	12.9468	10.8841	9.69511	8.59736	11.0881	16.4825	15.2565	14.1148	15.014	11.3252	10.634	15.3071	8.52591	10.0894	8.46721	15.6353	14.9907	12.4212	13.222	11.301	14.5442	11.2681	6.2233	5.92617	13.8194	10.2444	12.5346	25.2288	22.4156	14.0636	13.5086	14.7523	12.1464	20.1143	11.4197
Rxra	ENSMUSG00000015846.15	7.79237	14.4016	16.6097	11.3245	9.70584	8.42144	5.43477	5.70929	5.40577	3.31195	6.02923	4.67897	3.06336	5.26801	5.53427	9.31491	13.7558	4.01214	4.12064	4.83943	5.51927	3.96369	4.53008	4.5171	4.22265	6.22161	10.7035	4.11265	2.08471	4.69857	6.02522	4.56937	3.4632	5.83565	4.45481	8.89042	10.4943	7.49243	11.6265	13.2807	14.1696	15.5796	11.7505	8.98355	8.08999	5.21672	4.98701	8.11759
Ttf1	ENSMUSG00000026803.17	37.4034	43.4766	47.6376	55.1452	53.6248	49.5313	31.2737	29.4029	41.9987	53.3017	58.2826	35.2299	33.2593	29.3759	24.6275	20.1506	26.3652	43.623	42.9825	61.9283	39.0873	46.8436	32.6166	25.691	31.7453	25.8082	28.7767	33.385	52.8126	57.7253	40.7861	35.7772	32.9004	29.1783	25.6807	30.672	25.4332	35.6306	36.7496	37.7529	46.5408	45.467	47.3721	54.8329	54.1712	41.1108	33.0805	36.3228
Zbtb43	ENSMUSG00000026788.13	22.8104	30.1619	27.3368	25.9314	26.0844	17.5077	16.9717	13.5596	20.0637	25.9781	24.8203	20.0003	17.9425	14.6433	11.5297	8.83966	8.59736	21.7385	22.9477	26.0837	26.3296	18.8576	18.1203	12.5161	13.422	12.6737	9.91391	15.9667	22.5843	26.1778	16.7779	19.2497	19.6856	14.1851	13.8885	14.6692	8.64234	17.9818	18.2122	29.9934	32.3712	29.0925	29.7926	27.6161	25.0631	25.4607	18.6182	17.8862
Zbtb6	ENSMUSG00000066798.3	10.3426	7.06495	4.95985	10.9962	8.73526	11.4133	8.9626	7.70754	7.69283	9.83236	5.92874	10.3671	13.3037	6.96449	7.37902	5.13271	10.89	6.93007	11.4383	9.84291	13.9339	13.3324	11.7782	9.41062	11.7631	11.2911	8.5979	7.25761	8.33883	10.7396	13.9043	13.5137	14.8553	10.9531	7.33734	7.55686	7.90157	8.99091	8.37435	5.6704	5.9904	9.53853	9.15983	11.3126	11.7384	11.6792	11.8026	10.0438
Nr6a1	ENSMUSG00000063972.13	21.677	58.15	42.7931	31.6757	37.8528	36.1235	51.678	65.5141	27.4447	55.8892	64.1108	50.8264	52.7773	68.2163	85.0432	84.5946	60.7547	30.4923	45.256	44.9493	38.9063	50.2067	44.3948	60.2279	78.6469	78.5767	115.633	19.3536	51.7702	44.0771	44.772	41.3188	51.8569	70.5665	80.4487	89.7933	113.832	68.4308	88.4592	28.5012	41.5872	65.4979	44.3188	38.6625	45.6847	55.2038	78.7948	69.2059
Baz2b	ENSMUSG00000026987.16	167.182	68.2039	59.6335	52.5193	47.6799	35.7911	50.9152	43.8188	130.05	69.551	50.947	31.3766	29.4082	41.2512	42.7983	50.1865	79.0957	112.194	65.3618	55.4484	44.3351	32.9106	28.5395	35.1016	45.6197	39.634	57.6411	100.639	48.2957	47.2095	34.6682	31.2078	21.326	38.8744	46.1204	47.1192	61.731	75.9232	62.767	198.912	75.8016	65.021	55.7917	43.3872	29.7426	50.2985	60.6753	75.6724
Sp5	ENSMUSG00000075304.2	33.0113	0.543458	0.115345	0.164123	0	0	0	1.42732	26.4051	0.724489	0	0	0	0.178577	0.645664	0.760401	0	27.1367	0.355227	0.328097	0	0	0	0.941062	2.18673	3.68688	0.175467	17.9021	0	0.223742	0	0.194441	0.364548	0.987572	1.83434	3.11165	0.123462	1.24874	1.62609	32.2317	0	0	0	0	0	0.0778614	1.16364	0.137586
Sp3	ENSMUSG00000027109.16	46.1875	29.3467	21.6849	46.775	46.7094	48.5341	40.0456	38.8232	42.6224	41.6064	34.0652	24.404	40.8739	31.8759	38.002	29.3705	41.8405	44.936	31.331	39.4537	54.0164	56.5727	45.3008	38.6776	38.7579	29.4951	40.7084	34.1108	35.0926	45.1958	44.1231	47.152	49.2139	37.438	31.7078	42.2295	51.1133	45.8703	42.3596	26.7106	37.5552	35.7695	36.4543	39.6607	44.257	49.1306	38.5662	48.7055
Atf2	ENSMUSG00000027104.18	34.2864	39.129	18.5706	35.9429	37.9741	40.8883	34.9923	26.4055	32.7465	37.0525	32.1559	32.1106	35.4474	31.5188	33.2978	29.8457	17.7679	32.0242	17.5482	34.5322	24.1581	47.324	43.0358	30.0199	36.0434	40.0948	34.3916	24.192	22.2369	39.3785	48.0163	42.1938	37.8218	31.6921	37.7349	29.7829	33.952	32.6337	26.0987	28.7996	25.6896	29.2515	47.7422	31.8084	46.4778	47.0283	26.5974	34.1214
Nfe2l2	ENSMUSG00000015839.6	108.951	80.4317	91.6995	104.382	110.161	106.265	92.4864	66.7987	107.7	80.2113	104.909	93.4876	104.679	72.77	73.0523	88.2065	98.5831	100.012	95.1299	119.673	118.076	110.143	62.0621	89.4009	87.8463	76.5028	81.3292	93.8651	80.2613	103.592	95.8473	98.3873	94.7824	74.3372	72.3252	72.4569	81.6084	82.1669	83.2557	99.6796	74.88	98.7238	99.6479	114.324	104.615	86.5041	70.3169	64.1152
Ssrp1	ENSMUSG00000027067.16	307.586	216.296	369.797	304.119	256.113	232.698	233.218	218.095	280.684	266.923	287.494	304.408	284.98	294.83	210.025	212.437	246.458	291.209	307.058	304.474	338.937	272.894	203.401	267.073	267.761	194.713	204.069	273.854	260.588	286.165	269.466	266.579	255.274	244.11	226.933	194.256	181.489	202.712	222.286	295.756	287.77	246.094	237.971	263.451	250.869	200.649	230.566	198.262
Zfp408	ENSMUSG00000075040.9	3.25863	1.35864	3.92174	2.46184	3.76101	3.32425	2.66971	1.28459	2.1831	4.24344	3.81851	3.85327	3.15088	2.05363	2.49042	0.760401	4.58526	3.7933	1.70509	5.24955	3.07631	3.00279	4.07707	1.5998	2.11133	5.29989	2.10561	1.45152	6.25412	4.47483	3.61513	3.40272	2.09615	2.78316	2.62048	1.33356	2.83963	1.66498	2.11391	6.4165	3.2256	3.33849	4.81123	2.72834	2.77598	3.58163	2.65974	3.99
Zfp770	ENSMUSG00000040321.3	21.677	16.032	14.5335	20.5153	22.8087	21.9401	20.1182	28.9747	29.108	29.2901	30.8496	31.1931	37.9856	34.1082	29.3316	21.2912	7.45105	26.7719	23.2319	29.4467	24.52	40.5978	34.8816	37.9248	46.6	28.1125	16.8449	20.5632	20.1522	41.1685	34.3901	43.0688	34.3586	39.5927	42.9759	26.2267	15.0624	33.9657	20.0009	13.8776	14.2848	10.0155	23.1309	23.823	27.046	25.2271	33.413	28.6179
Mga	ENSMUSG00000033943.15	129.495	213.579	125.842	217.134	225.661	214.193	162.757	122.036	191.073	220.659	164.799	162.388	201.656	140.808	121.938	110.828	114.632	154.285	187.844	203.338	255.515	247.43	158.553	133.443	127.207	128.119	113.527	118.057	188.666	210.093	209.77	224.774	134.336	151.188	105.343	114.686	129.882	155.759	130.168	137.134	208.051	204.125	249.629	221.927	241.589	215.52	162.244	146.805
Myef2	ENSMUSG00000027201.16	84.5826	53.8023	59.9796	95.8477	100.577	119.341	125.572	92.0623	52.8102	59.8221	58.1821	52.5696	89.0999	92.2349	73.6057	75.2797	64.7668	52.3767	31.4731	72.0173	71.3885	108.101	87.4305	95.2354	78.2699	77.1941	51.9384	41.3684	74.0071	59.5153	88.1535	98.9707	108.635	102.977	84.6415	76.0131	62.9656	99.233	74.0683	50.8844	48.8448	61.3646	72.0759	100.682	128.25	136.024	83.4494	76.0852
Gabpb1	ENSMUSG00000027361.15	12.0428	10.5974	12.1113	11.4886	11.8897	12.1889	11.7277	9.99126	13.5144	13.1443	16.2789	13.4864	11.8158	14.1969	16.8795	16.9189	3.43895	10.7963	7.38873	13.2879	9.68133	13.0922	21.2914	12.0456	16.589	23.9647	17.7222	7.49953	12.8557	12.3058	15.4802	11.3748	9.29596	13.7362	20.4397	16.8918	13.2104	10.5726	15.1226	15.2205	6.5664	11.1283	15.6365	12.577	12.0557	14.4822	9.8078	15.4097
Foxa2	ENSMUSG00000037025.11	0.141679	0.543458	0.346036	0.164123	1.09191	1.55132	1.52555	3.14011	0.623743	0.206997	0.502436	0.458722	0.262573	1.07146	1.38357	3.4218	5.73158	0.291792	0.142091	0.0820242	0.0904798	0.240224	0.906016	2.07034	1.88511	2.07387	13.511	0.24192	0.347451	0.223742	0.278087	0.194441	1.09364	0.628455	2.62048	0.444521	7.65464	4.49546	10.163	0.149221	0.1152	0.158976	0.647665	0.13309	1.42765	1.09006	2.82597	4.40276
Gzf1	ENSMUSG00000027439.9	12.0428	8.96705	9.80435	16.9046	12.1323	14.2943	14.1113	10.9904	11.6432	11.5918	9.04385	11.2846	15.1417	12.5897	10.8841	13.1169	26.9384	10.2857	9.59114	17.6352	17.0102	17.176	11.3252	16.0922	11.3107	16.1301	26.7588	13.0637	12.1608	15.4382	12.5139	16.0414	15.7667	11.8509	7.07529	13.7802	27.532	16.4001	20.7326	10.2962	8.87041	12.2411	11.0103	11.845	13.4833	16.273	13.7974	14.0338
Tcf15	ENSMUSG00000068079.5	9.35084	60.5955	211.428	98.1454	62.2387	45.2098	25.1716	18.5552	8.62844	54.2332	83.0024	58.533	44.1999	48.3943	31.2686	16.7288	2.86579	9.4103	34.457	59.8777	38.2729	42.8799	42.1297	54.0169	41.5479	14.0562	3.77255	9.43489	69.4903	59.739	73.1369	42.6799	38.4598	50.5457	51.3614	23.1151	2.71616	11.0721	7.96783	17.9065	107.251	87.2776	74.9441	53.502	36.167	24.4485	11.6364	11.5572
Rbck1	ENSMUSG00000027466.15	12.8928	9.78224	10.035	10.1756	13.8308	13.7402	11.6323	12.9886	12.9946	8.27988	13.8672	15.3213	12.9536	13.0361	13.6512	18.0595	11.4632	10.8693	9.94636	11.0733	11.5814	10.3296	16.7613	12.7043	13.045	17.2823	14.2129	15.241	10.4235	12.7533	15.4802	13.9026	11.0276	13.2873	13.3644	9.77946	11.9758	9.57366	13.2526	10.4455	9.79201	14.4668	14.9888	14.7729	11.5005	10.1998	11.4701	15.1345
Sox12	ENSMUSG00000051817.8	10.2009	8.15187	17.0711	13.9504	21.3529	19.2807	32.0365	33.1139	12.5788	10.9708	14.9726	22.3856	27.0451	31.7867	25.8266	20.911	11.4632	12.62	8.73859	17.6352	15.7435	21.2598	18.5733	28.7965	20.2084	13.3649	25.0041	14.5152	7.99138	14.9907	19.6515	21.0969	19.6856	26.3951	25.1566	33.3391	21.7293	30.5524	29.92	11.1916	11.4048	23.6874	19.8926	22.0929	21.7319	43.3688	34.0779	30.5442
Id1	ENSMUSG00000042745.9	5.10046	48.3677	49.0218	26.752	21.5955	45.5422	22.9786	21.4098	19.9598	33.1195	35.5725	35.4134	53.9151	30.8938	24.3508	23.6675	2.86579	22.6869	39.2881	35.8446	22.5295	45.5224	61.1561	36.4191	38.1547	26.9603	18.2486	12.096	46.9059	37.8123	37.7271	42.5827	71.7247	31.6921	25.1566	16.8918	9.87696	12.6539	9.18739	3.28286	32.1408	43.0824	28.4973	23.6234	46.6364	29.5873	20.1143	10.5941
E2f1	ENSMUSG00000027490.17	40.9454	17.1189	23.6458	30.1986	41.8564	36.4559	22.5972	20.1253	23.1824	18.5262	19.1931	16.6975	16.017	16.0719	15.9571	16.1585	16.6216	25.6777	18.4718	21.4904	18.3674	15.7346	17.2143	13.269	9.57637	9.2172	11.3176	25.8855	22.5843	13.6482	16.4071	13.6109	12.7592	11.8509	15.1988	11.113	15.0624	19.8133	18.2935	32.2317	27.648	39.5849	32.2907	38.6625	41.0052	28.8087	21.7766	16.7855
Tgif2	ENSMUSG00000062175.13	33.8614	37.4986	49.0218	37.7482	39.7939	40.9991	50.6291	56.6647	37.2167	43.2624	55.5694	63.0284	54.8778	59.9125	56.9107	44.5785	9.74368	35.2339	41.9879	57.2529	49.6734	54.1704	48.0188	58.7222	59.3434	59.6814	71.7662	34.1108	44.1263	48.5519	51.2607	69.0267	62.7022	50.3662	55.8162	64.011	70.9906	51.448	58.5392	27.7551	35.712	41.6516	38.8599	46.1821	55.2023	46.3276	56.6857	49.5311
Mybl2	ENSMUSG00000017861.11	255.448	187.221	332.425	320.203	335.215	289.653	213.386	116.898	245.235	217.657	313.118	295.142	218.198	110.36	60.3235	74.6144	118.07	237.519	262.016	264.364	284.378	204.07	148.587	95.706	69.9754	43.0904	52.2016	231.276	201.522	232.02	268.354	197.941	151.105	84.7516	57.6505	49.7864	51.9775	118.63	115.452	292.921	283.047	268.51	288.026	351.09	297.03	167.558	134.982	131.808
Zfp335	ENSMUSG00000039834.17	8.9258	11.4126	6.80537	7.2214	8.00732	10.6376	8.29517	7.27935	4.57411	6.20991	10.7521	8.07351	8.05225	8.30382	6.91783	6.84361	1.14632	7.65955	6.67827	11.0733	7.41934	11.2905	2.26504	6.86975	6.711	5.29989	7.45737	7.98337	10.4235	7.60721	10.4746	9.62485	7.92891	8.52903	7.86144	7.11234	5.92617	6.90968	5.69131	8.80404	8.52481	8.90263	10.8253	11.2461	14.1178	8.09759	5.98442	4.12759
Zfp334	ENSMUSG00000017667.9	5.5255	5.43458	4.8445	3.11833	0.970584	2.10536	2.95575	7.13661	1.14353	4.13994	5.82826	3.39454	3.23841	8.83955	11.3452	7.31886	8.02421	1.75075	5.68364	4.51133	4.34303	4.0838	5.8891	8.09313	7.31424	6.45204	12.2827	1.2096	4.16942	4.02735	3.15165	3.3055	4.1923	7.45168	7.86144	12.0021	8.51888	8.40817	11.22	2.98442	4.2624	4.76927	1.943	1.73016	1.1897	3.58163	4.82078	4.40276
Znfx1	ENSMUSG00000039501.14	7.79237	14.1299	7.61279	6.89315	8.00732	5.42961	6.19754	5.85202	11.5392	13.6618	6.73264	5.22943	5.77661	9.46457	6.17993	4.18221	4.58526	11.6717	9.52009	8.61255	6.51454	5.16481	3.17106	3.38782	5.95696	5.76075	4.38669	8.46721	7.29648	6.71225	7.32295	6.22212	8.11118	5.83565	7.59939	4.00069	4.56809	10.4061	9.18739	10.5947	14.0544	8.4257	9.4374	10.9133	7.5348	10.1998	8.14546	7.98
Adnp	ENSMUSG00000051149.15	89.5414	63.8563	60.6716	64.8285	60.7828	63.8256	65.1219	57.3784	64.2455	76.6924	66.5225	52.0191	67.6564	65.0019	52.76	75.9451	134.119	63.8296	77.0133	81.9422	88.8511	80.1146	71.1222	80.9313	55.5731	71.4333	72.5558	53.2225	75.0495	61.7527	73.0442	76.8043	72.1804	68.5016	45.8584	78.6802	77.6576	93.4056	75.6131	63.8666	68.544	72.3339	73.9263	75.9276	74.079	83.9346	83.4494	78.5618
Sall4	ENSMUSG00000027547.17	140.263	205.97	197.24	151.321	144.617	149.037	142.448	136.309	112.586	156.283	176.556	145.231	120.609	117.325	115.482	118.052	48.7184	128.753	181.024	152.975	121.605	125.277	122.765	99.5643	133.692	132.267	100.455	93.8651	160.175	155.277	129.959	106.554	82.2055	101.181	153.036	117.354	85.3122	147.934	122.851	172.35	164.16	243.868	196.057	143.537	126.267	155.022	171.221	179.137
Zfp64	ENSMUSG00000027551.15	11.3344	13.5864	13.7261	10.1756	10.4338	12.2997	14.2067	11.9895	15.5936	14.9038	11.2546	13.1195	11.8158	9.37528	11.9909	9.79016	8.59736	14.8814	9.30695	11.8115	11.0385	15.1341	12.6842	11.2927	11.6123	8.52591	10.0894	10.6445	14.593	12.082	14.3678	12.347	11.1187	9.33705	11.7922	8.00138	6.1731	6.41019	10.8948	14.9221	11.2896	17.8053	12.3056	12.7101	14.8317	11.6792	11.1377	8.80552
Zfp217	ENSMUSG00000052056.14	17.9933	14.6734	14.5335	9.68324	13.8308	10.6376	18.1159	17.8415	23.2864	14.5933	14.0682	9.9084	11.0281	14.2861	23.8896	16.9189	44.7063	18.0182	14.5643	15.3385	10.7671	11.771	13.5902	13.7395	15.4579	23.2734	31.3209	27.0951	11.8133	14.9907	12.5139	14.5831	12.9414	18.4048	18.6054	37.3398	39.1374	19.1473	30.977	18.5034	17.0496	25.913	15.4514	10.8468	10.5487	20.0104	22.9403	19.2621
Tfap2c	ENSMUSG00000028640.11	52.7047	1.9021	6.92072	5.58017	10.1911	11.9673	39.7596	45.3889	36.5929	9.31486	9.64677	6.05513	7.78968	10.0003	6.17993	22.0516	16.6216	28.085	6.82036	8.85862	5.24783	5.64525	7.70113	9.78704	10.7074	10.5998	26.4956	34.5946	7.99138	8.0547	6.67409	5.6388	6.47072	9.60638	8.64758	12.4466	35.0632	44.4551	58.6205	60.4345	3.9168	5.40517	6.01403	11.6453	11.2625	37.1399	36.7377	36.5979
Gm14443	ENSMUSG00000078902.3	10.626	10.8692	6.22865	13.9504	13.5882	10.1944	10.6788	16.9851	9.25219	11.6953	7.838	7.24781	8.75245	4.55371	4.8886	4.65746	5.73158	10.0668	11.3673	8.4485	14.9292	10.6899	10.8722	5.08173	6.6356	3.91731	4.73762	8.22529	19.4573	10.9633	9.64035	10.2082	6.83527	6.10499	7.86144	4.88973	4.81502	11.9046	4.39044	7.61027	6.7968	6.35902	13.1383	7.12029	8.01068	11.6014	7.14805	9.21828
Gm14401	ENSMUSG00000078872.9	8.50077	8.96705	5.76726	6.40079	6.3088	5.76203	5.43477	5.13836	2.39101	3.51895	3.81851	4.77071	3.9386	2.23221	2.95161	1.80595	0.573158	4.52278	6.18095	5.98777	5.33831	5.16481	7.24813	3.1055	2.94078	1.61301	1.40374	2.66112	5.55922	3.80361	4.07861	5.24992	4.28343	5.11742	7.33734	2.66713	0.246924	2.24773	2.11391	3.28286	7.1424	8.10775	6.38413	4.25887	3.80706	3.4259	6.64935	6.60414
Gm14403	ENSMUSG00000094786.1	6.51725	4.89112	6.80537	9.84736	10.0698	7.75659	6.57893	5.42383	5.0939	4.76093	6.12972	6.69735	7.00196	3.30367	6.08769	4.37231	0.573158	6.12764	4.33377	7.71028	7.32886	5.76537	5.8891	4.04657	4.82589	1.84344	3.07068	6.28993	6.60158	6.48851	5.65443	6.31935	5.74162	7.09256	4.71686	3.55617	2.83963	2.91372	3.00826	7.16261	6.1056	4.76927	6.19908	4.79123	6.02784	6.07319	6.15065	3.57724
Gm14322	ENSMUSG00000078864.10	12.4678	14.6734	11.4192	12.6375	14.4374	14.9591	12.2997	12.275	8.52449	8.79737	14.0682	10.2754	10.5029	4.643	8.48588	5.51291	0.573158	11.5258	8.5965	12.0576	10.7671	9.72906	10.8722	7.05796	8.67152	2.53473	3.15841	13.7895	13.2032	12.7533	10.7527	9.52763	9.20483	7.8108	6.81325	1.77808	2.5927	5.32795	4.47174	10.7439	11.8656	10.9693	18.6898	7.98538	8.16931	7.78614	8.81039	7.56724
Gm14326	ENSMUSG00000078862.10	12.0428	7.06495	2.76829	9.68324	10.3125	12.1889	6.76962	9.56306	9.66801	6.31341	5.72777	4.9542	5.42652	4.10726	4.51965	3.70696	4.0121	11.0881	9.23591	8.53052	8.86702	6.96648	3.17106	5.64637	4.37346	4.83903	4.47442	6.77377	6.94903	6.93599	5.28365	5.6388	6.83527	3.86051	3.66867	2.22261	1.35808	5.0782	2.76435	7.90871	9.90721	4.76927	9.8075	8.71737	8.64519	9.18765	7.81299	5.09069
Zfp971	ENSMUSG00000074519.11	2.26687	0.815187	0.461381	1.64123	1.21323	0.554042	0.28604	0.570929	0.311871	2.06997	0.602923	0.183489	0.962769	0.53573	0.184476	1.04555	0	0.291792	0.426273	0.984291	0.271439	0.600559	0	0.564637	0.527832	0.46086	0.614136	0.483841	0.694903	0.447483	0.278087	0.388883	0.637958	0.448896	0.786144	0	0	0.749243	0.325218	1.64143	0.921601	0.794878	1.29533	1.3309	0.555196	1.47937	0.498701	0.825518
Tcfl5	ENSMUSG00000038932.13	7.93405	15.2168	21.9156	35.9429	48.4079	40.0018	53.2989	84.783	7.277	7.76239	18.0877	35.6886	40.2613	58.841	91.2232	60.5469	17.7679	7.36776	5.25736	15.7487	33.8394	41.6788	60.2501	67.7564	59.4188	91.7112	51.6752	4.83841	8.33883	15.8857	36.3367	42.7771	42.3787	69.13	66.2981	96.4611	76.9168	47.5353	54.3113	7.90871	9.67681	44.0362	44.2263	35.8677	56.0748	54.7366	88.6026	57.0983
Gmeb2	ENSMUSG00000038705.13	7.50901	4.07593	7.03606	4.75956	6.67277	6.42688	5.53011	6.70842	6.44534	5.69242	6.73264	7.79828	7.35205	7.58951	5.53427	7.03371	3.43895	5.617	2.62868	8.03838	2.35247	6.36593	6.34211	7.81081	6.03236	3.68688	4.29895	5.56417	6.60158	5.81728	6.76678	6.1249	7.56436	9.15749	6.5512	3.55617	7.40772	7.74217	6.66696	6.4165	7.7184	12.4001	5.45889	6.85411	10.4694	5.68389	6.81559	10.4566
Zgpat	ENSMUSG00000027582.16	5.24214	8.42359	5.76726	7.38552	6.79409	7.20254	7.05566	6.13749	4.05433	5.89941	9.4458	10.3671	6.73938	5.62517	4.61189	2.6614	2.29263	5.47111	4.12064	5.7417	7.05742	7.44693	11.3252	5.45816	3.24239	7.60419	3.42162	8.22529	7.29648	7.38347	9.08417	6.02768	5.83276	7.18234	5.50301	4.00069	1.35808	3.91271	2.68304	5.81962	7.1424	10.9693	9.25236	6.32176	8.16931	5.52816	7.31429	5.50345
Zfp512b	ENSMUSG00000000823.16	4.1087	5.43458	8.30486	9.68324	11.8897	14.4051	13.8253	8.56394	4.98994	8.17638	12.0585	9.54142	12.8661	11.7861	5.71874	4.94261	6.87789	6.63828	9.23591	12.5497	12.9386	17.2961	14.4963	9.03419	9.04854	5.06946	4.82535	4.35457	6.25412	12.5295	15.0167	14.5831	10.9364	11.3122	6.5512	5.77877	4.32117	8.90766	5.44739	5.37195	9.10081	10.4924	9.90002	15.9042	16.7352	17.5188	15.9584	9.35587
E2f5	ENSMUSG00000027552.14	18.2766	19.021	11.0731	7.38552	15.1654	12.9646	13.0625	12.275	9.35614	13.2478	12.3599	9.26619	10.0653	14.2861	14.5736	16.9189	20.0605	8.53493	11.5804	12.3857	10.2242	8.52794	16.3083	14.3982	16.8906	15.8997	24.1268	7.01569	13.2032	13.872	11.9577	13.222	13.3971	12.1202	8.12349	14.2247	19.3835	15.5676	13.903	9.40092	15.0912	11.7642	10.2701	13.5751	13.4833	13.8593	17.4546	20.3628
Mynn	ENSMUSG00000037730.13	16.8599	10.3257	7.84348	11.6527	14.6801	17.3969	9.91607	7.13661	7.79679	8.90087	8.44092	9.9084	12.9536	5.71446	5.71874	8.93471	6.87789	7.80544	7.67291	11.2373	8.68606	11.5307	10.4192	7.81081	9.9534	10.5998	14.0374	12.096	15.2879	9.62089	14.0897	8.26376	12.668	8.70859	7.33734	7.55686	12.4697	9.49041	8.45566	12.5346	8.75521	11.6052	12.8608	11.7784	11.897	13.5479	8.31169	11.0069
Zmat3	ENSMUSG00000027663.12	24.5105	27.7163	43.9466	43.0002	56.0512	64.7121	52.8221	46.1025	32.4346	40.4679	53.2582	69.9093	69.1443	57.8589	44.9198	37.925	53.8768	31.7324	39.7855	50.1168	61.9786	67.2626	55.72	58.4399	58.6647	42.6296	40.533	33.6269	47.6008	51.0131	76.4739	63.3879	55.229	61.9477	49.003	44.0076	39.3844	50.5322	52.0348	24.7707	26.2656	37.2003	49.2225	53.1693	64.0061	68.1288	64.8312	52.6955
Zfp639	ENSMUSG00000027667.13	31.3112	55.4327	26.5294	33.9734	39.1873	40.0018	39.5689	38.9659	30.8753	35.8105	45.0183	41.4685	49.7139	44.4656	49.9006	31.4616	22.9263	28.4498	33.6045	49.9528	45.6923	46.1229	48.4718	49.7822	45.6197	60.1423	42.8141	29.7562	31.6181	43.6296	48.6652	45.8882	47.8469	48.391	40.6174	42.2295	45.6809	52.0307	38.7009	19.2495	40.4352	34.4977	53.2936	50.8402	64.7993	58.6297	60.0104	44.7155
Sox2	ENSMUSG00000074637.7	352.498	247.002	363.684	303.299	289.841	209.317	201.182	142.732	305.218	230.077	218.56	161.929	158.857	105.45	76.0039	100.278	91.7052	253.786	280.487	238.444	227.104	140.651	96.9437	92.8828	96.6686	76.9637	89.4884	316.19	293.249	273.412	225.343	163.525	112.281	88.5224	81.4969	75.5686	75.5587	179.652	152.608	305.605	291.456	226.699	219.281	251.14	173.38	167.091	171.387	155.335
Elf2	ENSMUSG00000037174.18	17.4266	15.4885	11.0731	12.8016	11.4044	11.0808	9.91607	12.1322	12.2669	9.10787	10.7521	9.26619	11.8158	13.0361	14.5736	13.307	27.5116	11.1611	10.3726	9.67886	8.86702	10.9302	13.5902	13.9277	10.8582	17.9735	18.9505	15.4829	10.0761	11.1871	9.36226	9.62485	11.0276	12.8384	13.3644	12.0021	19.1366	14.7351	19.2691	15.0713	11.52	15.1027	14.9888	12.7766	14.5144	15.183	14.7948	17.8862
Sohlh2	ENSMUSG00000027794.4	6.94229	6.79322	5.19054	3.93895	5.45954	3.65668	3.62318	4.8529	3.11871	4.13994	6.12972	7.70653	5.07642	6.1609	4.8886	6.65351	2.29263	4.23099	1.63405	6.06979	2.17151	4.92458	5.8891	4.70531	4.75048	10.1389	2.54428	4.59649	1.73726	3.35612	7.87913	5.6388	5.55935	6.55389	7.33734	5.77877	3.21001	2.49748	3.74	8.20715	2.4192	5.88209	9.4374	5.98903	4.83813	4.51596	2.32727	4.81552
Zbtb7b	ENSMUSG00000028042.15	5.66718	9.23878	11.1885	6.89315	1.94117	4.54314	3.33714	2.56918	3.74246	2.48396	4.62241	2.20187	2.88831	4.46442	4.1507	3.13665	1.71947	4.52278	3.126	4.10121	2.08103	3.24302	2.71805	3.0114	3.54401	3.91731	4.91309	3.38688	2.43216	3.13238	2.78087	3.49994	4.46571	2.87294	1.83434	2.22261	5.67925	4.07921	6.82957	10.147	10.5984	13.9898	5.45889	2.79488	5.07607	3.34804	2.49351	5.36586
Zfp687	ENSMUSG00000019338.13	12.3261	5.97804	9.689	9.51912	10.4338	9.19709	12.2997	10.8477	8.42053	9.21137	11.4555	12.936	11.0281	13.4825	13.8357	15.4932	12.6095	10.9422	9.80427	10.171	6.87646	10.4497	4.53008	9.69294	17.0414	14.0562	13.9497	9.67681	6.60158	8.27844	9.45495	11.2776	9.56937	12.6589	12.3163	16.8918	16.5439	11.8214	15.0413	11.0424	11.1744	11.4462	7.58693	9.58245	9.67627	10.4334	11.9688	15.1345
Gabpb2	ENSMUSG00000038766.16	42.6455	32.8792	38.6407	35.9429	33.2425	30.3615	22.5972	17.6988	31.7069	38.2944	32.3569	23.9453	29.4082	22.59	24.2585	19.2001	17.7679	31.8054	20.4611	43.1448	37.2777	41.919	28.9925	25.3146	17.1922	27.1908	16.2307	23.9501	40.3044	39.1548	39.6737	37.0411	32.7181	26.6644	21.4879	23.5596	19.6305	37.2124	26.6678	33.1271	36.4032	38.6311	36.6393	34.6033	37.1981	34.6483	24.9351	27.93
Setdb1	ENSMUSG00000015697.14	27.2024	33.4227	23.4151	30.5268	28.1469	25.8183	17.9252	14.8442	20.4796	21.9417	22.2077	21.0095	27.3952	17.5898	21.3992	13.1169	23.4995	21.009	10.5858	21.9005	14.8387	19.8184	29.8985	25.0322	26.467	20.0474	19.8278	14.9991	15.9828	24.1641	23.5447	24.3052	22.1463	25.4973	25.1566	12.0021	18.0254	18.8976	19.3504	28.6504	15.8976	28.2976	32.7533	20.762	20.8595	25.6164	14.4623	17.3359
Arnt	ENSMUSG00000015522.18	7.36733	8.15187	9.34297	12.3092	11.8897	15.7348	10.5835	6.42295	14.0342	9.62536	9.24482	11.9268	10.2404	10.2682	7.93245	10.1704	5.15842	8.53493	6.60723	9.35076	7.32886	10.8101	9.51317	10.1635	9.12395	9.67806	10.879	7.49953	10.771	10.0684	10.4746	10.2082	11.2098	9.69616	7.59939	10.6685	11.1116	10.7391	10.2444	9.84858	8.29441	12.2411	10.1776	11.9115	11.6591	15.2608	4.82078	5.77862
Pias3	ENSMUSG00000028101.18	8.9258	7.06495	12.1113	10.9962	17.4705	13.297	17.0671	11.8468	10.3957	7.76239	13.0633	10.5506	12.516	15.0004	13.6512	7.98421	5.73158	10.2127	9.16486	10.007	9.59085	9.96928	8.60715	11.1986	11.3107	7.83462	9.21204	11.1283	6.25412	7.83096	10.5673	12.4442	11.0276	13.6465	8.90963	8.00138	9.63003	11.9046	9.43131	12.833	7.3728	9.69751	12.8608	16.3035	22.3665	19.6989	20.1143	10.319
Csde1	ENSMUSG00000068823.10	406.195	289.663	237.035	355.654	393.208	432.707	320.079	335.706	332.871	326.952	316.836	339.638	346.597	263.847	294.423	268.897	189.715	356.424	300.096	353.771	367.438	339.436	337.038	282.601	290.911	301.633	282.152	292.24	329.036	335.165	355.395	333.273	346.867	278.585	284.322	289.828	319.52	291.455	277.492	275.91	321.408	361.669	389.339	403.195	503.245	395.458	385.33	304.616
Pitx2	ENSMUSG00000028023.16	1.84183	1.08692	2.07622	4.59544	13.7095	14.9591	14.302	20.1253	3.6385	0.827988	0.904385	0.733956	3.50098	17.0541	30.7152	34.7883	21.2068	1.8237	0.639409	0.656194	1.08576	3.36313	4.98309	11.1986	27.4472	44.9339	44.9197	3.14496	0	0.671225	1.01965	1.26387	11.0276	10.5042	27.253	28.4494	28.5197	24.2255	30.4078	1.34299	1.2672	2.38463	5.18132	14.3071	19.2732	21.4119	16.9558	16.7855
Lef1	ENSMUSG00000027985.14	6.65893	4.07593	15.687	30.1986	39.3087	60.8338	43.4781	25.6918	32.6425	32.9125	46.9275	52.3861	76.1463	76.0737	47.9636	23.8576	17.1947	29.3251	28.4892	44.2931	77.1792	93.0866	80.6354	55.2403	47.354	28.1125	10.6158	17.6602	28.491	52.1318	58.0275	82.0543	77.922	67.9629	45.5963	34.6726	11.3585	32.0509	16.3422	5.52118	11.9808	29.5694	22.9458	50.0417	80.7413	62.1334	47.3766	30.8193
Tet2	ENSMUSG00000040943.12	116.46	97.5507	69.2072	106.187	83.1063	77.1226	34.7062	15.7006	54.7854	90.0437	74.26	51.3769	59.8667	17.7684	16.2338	6.17826	5.15842	57.0454	61.5254	112.619	91.1131	88.5224	50.2839	24.3735	16.966	8.98677	6.4923	41.8522	102.498	84.3506	82.4064	75.7349	48.4848	27.5622	18.0813	9.77946	6.1731	15.0681	13.8217	79.684	89.7409	108.898	103.164	80.6523	81.6138	45.0818	18.2857	10.8693
Zzz3	ENSMUSG00000039068.16	40.662	29.3467	29.9898	44.4773	46.7094	55.9582	43.1921	46.9589	42.2066	55.7857	41.0993	35.3216	47.6133	34.7332	32.4677	38.4003	63.0473	37.4953	54.0656	55.2843	48.6781	50.5671	48.4718	41.7831	47.2786	42.6296	33.6897	26.1274	48.9906	46.762	48.0163	40.3466	47.938	41.0291	43.5	36.4507	36.1744	46.6195	32.2778	33.4255	37.44	32.431	41.5431	44.1192	53.2195	45.7825	45.7143	40.588
Zfp292	ENSMUSG00000039967.14	125.528	88.5836	57.0959	114.394	122.658	117.457	98.7793	88.0658	139.407	131.34	87.8258	93.1206	104.767	70.0914	71.4843	87.0659	99.1563	131.744	110.973	97.4448	109.39	113.626	76.1053	69.5445	90.1084	94.2459	98.2618	121.202	138.981	103.816	100.482	110.248	81.7498	74.2475	84.6415	93.794	106.177	116.216	97.4026	108.334	106.099	73.2877	113.434	100.283	111.832	100.286	104.894	121.351
Nfx1	ENSMUSG00000028423.15	72.5399	80.16	84.8941	89.2828	79.5879	91.9709	93.0585	66.0851	77.0322	81.7638	95.0609	79.7259	93.0385	82.681	68.6249	48.4756	28.6579	67.6958	80.4945	97.0347	107.219	97.0503	110.081	85.3543	71.9359	54.6119	37.2868	52.9806	102.846	90.1679	91.7687	87.5958	92.1394	80.7116	70.4909	54.6761	44.3228	79.4197	58.6205	64.7619	67.0464	94.9084	92.246	75.1291	81.2965	89.7742	84.4468	81.8638
Creb3	ENSMUSG00000028466.15	7.36733	11.1409	12.5726	11.8168	9.4632	11.0808	9.34398	9.7058	2.39101	8.07288	13.7667	8.80747	5.86414	6.8752	5.25755	10.0753	7.45105	6.27353	9.02277	7.54623	9.59085	5.76537	8.60715	8.09313	6.18317	4.6086	10.7035	2.90304	6.60158	4.92231	7.87913	6.90267	5.46821	8.25969	6.5512	8.00138	10.7412	6.65993	9.67522	9.40092	9.67681	9.69751	9.90002	10.1814	12.2143	9.34337	5.48572	6.32897
Klf4	ENSMUSG00000003032.8	307.586	115.213	170.942	112.916	84.0769	43.5477	19.6414	9.56306	236.918	71.414	74.7625	46.0557	20.2182	5.89303	3.32056	7.69906	5.73158	220.814	76.1607	91.1289	58.9023	24.5028	14.4963	6.77564	4.90129	6.45204	3.07068	230.066	70.8801	78.0858	50.3337	22.5552	12.1212	5.02764	2.88253	3.55617	3.45693	19.3971	16.5048	349.923	135.475	131.632	111.398	84.4454	51.5539	14.4044	11.6364	21.7386
Zfp37	ENSMUSG00000028389.12	1.84183	5.16285	2.42225	4.43131	6.67277	8.86467	8.10448	5.13836	2.80684	3.51895	2.00974	1.83489	4.20117	2.85723	3.68951	3.89706	3.43895	1.09422	2.91286	2.46073	4.07159	4.68436	1.81203	5.17584	7.61586	2.07387	5.26402	1.2096	2.08471	4.47483	4.35669	5.73602	4.64798	5.02764	4.97891	3.11165	5.92617	9.40716	5.04087	1.49221	4.2624	1.58976	3.23833	6.12212	7.21754	6.30678	9.97403	4.12759
Bnc2	ENSMUSG00000028487.18	0.283359	8.96705	13.2647	12.9657	11.8897	10.416	6.86497	3.56831	6.65326	24.2186	20.4994	16.9727	16.9797	7.85738	2.6749	0.950501	1.71947	5.32521	16.9799	23.1308	21.0818	25.2235	9.96617	11.8574	2.86537	2.53473	2.45654	2.90304	15.9828	21.2554	21.6908	21.583	17.6806	9.69616	4.97891	3.11165	2.34578	4.99495	1.70739	1.93987	13.3632	15.1027	9.90002	11.3792	10.3901	8.09759	4.48831	3.99
Mysm1	ENSMUSG00000062627.9	22.8104	23.9121	14.3028	31.3474	37.9741	38.1181	31.6551	24.2645	24.0141	39.6399	30.4476	27.4316	35.2724	31.1616	26.2878	30.0358	28.0847	23.5622	37.1568	35.5165	41.1683	46.243	33.0696	27.7613	26.7686	23.9647	27.8993	20.8051	27.4487	39.826	34.8536	40.7355	33.9941	30.8841	27.253	35.5617	33.7051	42.9566	32.5218	19.6972	31.3344	21.7796	31.3655	35.5349	42.5914	43.0574	28.426	48.9807
Jun	ENSMUSG00000052684.4	9.77588	3.26075	12.4573	11.8168	10.6764	14.6267	13.7299	11.4186	3.95037	10.0394	10.5512	5.87165	11.2907	11.7861	15.4037	85.5451	42.4137	3.9392	5.75468	12.4677	9.22894	10.6899	17.6673	14.4923	13.045	64.0596	27.3729	4.83841	5.90667	8.27844	9.36226	10.5971	11.1187	14.9034	11.7922	64.4556	28.8901	46.12	29.107	8.35637	8.40961	16.5335	12.9533	12.9762	16.2593	15.6501	16.2909	38.1114
Foxd3	ENSMUSG00000067261.4	31.0278	38.5855	38.9867	31.6757	26.5697	12.1889	18.5926	9.13487	22.0389	25.7711	36.1754	39.5419	43.4121	23.5721	14.8503	9.12481	0	21.8844	21.5268	44.3751	13.1196	38.676	21.2914	26.4438	19.6806	14.2867	1.57921	22.2567	23.9741	46.5382	43.1962	44.7215	30.9865	30.525	14.6747	12.4466	1.60501	16.6498	6.26044	18.0557	19.008	47.8516	33.9562	31.0099	13.8799	25.305	9.8078	17.8862
Mier1	ENSMUSG00000028522.16	102.576	62.4976	45.5614	75.9888	68.4262	79.782	68.8404	70.9379	94.1852	88.9052	60.2923	56.6063	88.4872	74.4665	70.4697	77.2758	131.253	91.4769	85.894	87.7659	98.442	85.0392	78.3704	73.2146	83.0204	87.5634	97.0335	74.2695	79.5664	76.0721	77.4009	86.332	72.6361	76.4022	68.1325	75.1241	100.745	91.4908	93.3374	74.6105	87.6673	68.0415	69.2076	76.0607	85.7381	86.0369	96.2494	80.6256
Gpbp1l1	ENSMUSG00000034042.16	44.9124	21.4666	28.0289	35.1223	31.3013	40.1126	35.9457	32.2575	30.3555	32.9125	32.7588	27.6151	39.4735	37.5904	32.9289	29.7507	33.8163	34.0668	33.0361	30.0209	33.7489	41.7989	23.5564	28.9847	31.5945	29.2646	30.7068	32.4173	47.9483	32.6663	38.5614	40.541	41.3762	31.5125	33.5421	30.672	37.0386	48.6175	41.8718	38.7975	33.408	38.4721	29.1449	34.6033	38.8637	46.8726	37.5688	37.4235
Ybx1	ENSMUSG00000028639.14	2718.83	2381.43	2450.74	2596.75	2361.31	2313.35	2269.73	1999.96	2231.13	2335.13	1984.12	1897.46	2231.79	2162.56	2298.2	1728.87	1449.52	2385.77	1988.78	2408.48	2572.16	2490.88	2192.56	2473.2	2098.06	2436.57	1881.98	2263.65	1938.43	2186.18	2153.78	2365.28	2295.83	2379.33	2108.7	2134.59	2021.81	2129.93	2140.58	2427.68	2677.94	2945.02	2656.63	2603.1	2836.81	2599.09	2438.82	2200.28
Nfyc	ENSMUSG00000032897.17	34.2864	28.8033	35.1803	31.5116	40.1579	33.5749	24.9809	28.8319	30.9792	46.4708	56.2728	50.9182	39.9112	30.0902	29.1471	21.8615	20.6337	35.6716	46.4637	48.6404	35.5585	36.3939	48.4718	36.5132	34.2336	17.0518	15.5289	32.6592	47.2534	40.9447	42.1765	30.6245	40.8293	31.9614	36.4247	25.3377	11.235	16.3168	17.4804	30.4411	35.136	38.1541	29.0524	38.4629	42.5914	29.1202	29.2572	20.2252
Rlf	ENSMUSG00000049878.13	61.7722	37.7703	38.5253	58.2636	57.2645	54.1853	66.0753	54.5237	55.6171	50.9213	38.1851	25.8719	41.9242	48.6622	46.6723	49.9013	64.7668	50.8448	52.5026	45.0313	55.1022	47.324	24.4624	40.5598	49.1637	45.8556	54.3949	51.771	45.8636	41.6159	40.0445	41.0271	43.6546	41.478	43.2379	41.785	73.3364	74.5913	76.67	40.4389	40.32	43.7183	44.0412	51.4391	56.63	67.2723	62.1714	51.0445
Mycl	ENSMUSG00000028654.13	7.08397	4.61939	3.92174	1.80535	3.63969	3.54587	3.14644	6.99388	4.67807	3.31195	5.02436	4.86246	5.07642	9.46457	14.0201	17.5843	2.29263	3.86625	2.55764	3.52704	3.34775	5.0447	3.62406	6.86975	13.8744	24.656	15.4411	6.53185	4.16942	3.35612	5.09826	4.47215	5.46821	10.1451	18.6054	18.2254	12.4697	7.82542	12.033	7.75949	2.5344	6.83595	3.1458	2.5287	2.85529	4.4381	7.97922	14.1714
Pou3f1	ENSMUSG00000090125.3	22.102	23.3687	55.3657	55.8017	54.838	64.2688	118.516	143.446	4.15829	29.6006	64.6133	92.6619	129.711	269.829	166.674	225.364	87.1199	6.41943	36.1621	51.7573	86.1367	101.735	93.3196	194.235	220.181	154.158	189.68	3.87073	24.669	45.6433	64.5162	129.012	155.297	181.444	156.443	204.48	170.748	252.328	176.756	20.7417	43.3152	53.8927	48.4824	81.1847	91.8452	125.98	171.72	176.798
Zbtb8a	ENSMUSG00000028807.2	17.5682	5.43458	24.4532	27.0803	40.7645	50.9718	52.4407	45.2461	23.5983	30.6356	34.9695	51.9274	57.416	44.287	21.7681	23.8576	16.0484	19.5501	16.5536	44.047	48.5876	60.176	36.2406	41.3126	24.8081	7.60419	9.29977	24.9178	30.9232	48.5519	41.0642	59.5963	56.8694	37.0788	24.1084	7.55686	10.9881	38.1281	23.1717	16.862	12.7872	17.4873	19.5225	44.9177	52.8229	49.1306	40.5611	30.9569
Arid1a	ENSMUSG00000007880.16	61.7722	63.5846	86.9704	87.9698	96.6944	102.719	97.5398	73.9353	68.0919	104.43	95.6638	110.736	103.016	111.789	105.797	79.557	33.2431	76.3766	62.2358	112.455	112.557	145.095	117.329	89.6832	97.0456	57.838	60.9749	55.6417	96.244	83.6793	116.796	101.79	93.6887	110.429	85.9517	88.0152	79.1391	82.1669	70.5722	64.0158	68.544	131.314	71.2432	92.2311	111.594	101.142	100.904	103.465
Lin28a	ENSMUSG00000050966.9	10.7676	12.4995	46.1381	40.2101	45.1322	61.6094	59.401	55.8083	72.0423	98.0131	175.35	152.021	100.216	116.343	75.7272	120.333	173.094	78.4921	128.024	115.08	115.905	100.654	103.739	112.645	144.173	62.9074	125.898	67.7377	133.421	106.948	116.611	83.9015	97.3342	93.2807	107.178	118.687	101.98	125.956	117.16	24.6215	50.112	63.1133	53.1085	84.1126	97.8731	112.666	140.468	121.489
Grhl3	ENSMUSG00000037188.7	5.5255	3.53248	1.96087	1.64123	1.94117	1.3297	0.381387	0.999126	2.49497	0.931486	2.21072	1.74314	1.92554	0.267865	1.01462	0	0	2.26139	0.710455	2.21465	0.542879	1.20112	0.453008	0.846956	0.754045	0.69129	0.965071	4.59649	2.08471	4.25109	1.76122	1.06943	1.00251	1.16713	1.57229	0.444521	0.370386	0.99899	1.70739	4.17819	1.3824	0.794878	2.40561	1.26435	1.11039	1.40151	0.664935	0.825518
Id3	ENSMUSG00000007872.3	11.7594	60.8673	21.6849	22.8131	18.3198	20.832	14.7788	34.2558	14.2421	22.9767	24.5189	33.1197	40.9614	15.804	21.0302	27.2794	0.573158	25.8966	7.74395	27.6422	10.1337	33.9916	72.0283	27.479	22.3951	36.6384	16.2307	14.2733	13.8981	26.849	30.0334	35.5828	49.1228	27.7418	22.012	39.5624	11.482	26.057	5.20348	15.0713	27.648	49.7593	38.0272	20.2296	41.481	31.9232	20.7792	29.9938
E2f2	ENSMUSG00000018983.9	12.7511	14.9451	34.6036	18.71	11.8897	9.97275	4.4813	1.85552	7.90074	7.96938	14.3697	6.69735	5.77661	3.57153	2.58266	2.75645	2.29263	8.02429	7.74395	11.2373	7.96222	8.52794	4.07707	2.16444	1.50809	1.15215	2.45654	10.6445	4.16942	9.39715	6.11791	3.98605	2.73411	1.70581	2.62048	0.444521	1.85193	3.16347	1.54478	11.1916	25.2288	26.072	14.6187	14.1075	9.12107	4.12666	1.66234	2.06379
Zbtb17	ENSMUSG00000006215.12	16.8599	13.043	11.9959	10.1756	8.85658	11.1916	12.2997	8.56394	11.8511	10.2464	12.3599	14.1286	7.78968	7.14307	7.93245	8.36441	5.15842	11.3799	9.73323	10.8272	7.6003	6.00559	2.71805	6.77564	7.84207	9.90849	7.2819	13.3056	5.21177	13.6482	13.5336	9.72207	8.65801	6.10499	6.5512	7.11234	5.67925	8.24167	6.74826	7.01339	8.75521	6.35902	5.45889	9.05009	12.8488	7.86401	8.47792	6.19138
Prdm2	ENSMUSG00000057637.13	26.069	19.021	33.6808	38.2406	26.9337	32.9101	24.0274	10.7049	19.336	33.7405	23.8155	11.5598	17.5924	18.0363	16.4183	15.9684	24.6458	21.8844	34.386	37.8132	37.8205	26.7849	18.5733	16.0922	10.1042	12.6737	12.5459	14.7571	28.491	21.9267	22.0616	19.6386	23.1488	18.9434	15.4608	11.5575	19.0131	27.389	27.8061	29.8442	37.5552	39.5849	33.6786	37.2651	32.8359	23.047	21.6104	23.6648
Zfp600	ENSMUSG00000066007.15	194.668	363.301	141.183	463.318	538.674	570.22	381.578	432.622	226.003	325.399	267.296	468.539	416.704	193.22	196.005	108.072	51.011	198.054	343.15	283.968	364.814	388.562	318.918	221.149	277.639	123.741	50.096	158.942	348.494	398.707	457.453	451.104	411.392	214.932	196.012	129.356	46.6686	311.435	103.5	111.916	335.117	205.714	440.69	493.297	502.214	428.471	414.255	245.041
Zfp981	ENSMUSG00000056300.14	130.912	188.58	103.695	326.604	401.094	451.766	274.503	289.747	143.253	195.095	178.465	310.922	268	126.343	96.3885	73.2837	40.6942	121.167	241.981	176.024	239.59	254.997	207.478	129.961	184.138	59.451	34.2162	96.0424	247.385	264.91	294.957	274.551	289.542	116.803	124.735	52.4535	31.8532	212.119	72.4422	75.655	201.946	117.642	255.643	337.981	332.721	264.028	265.642	157.674
Rex2	ENSMUSG00000067919.8	202.885	393.735	144.874	490.727	557.237	594.154	396.261	450.178	231.097	335.853	266.593	471.658	419.942	194.291	200.709	111.114	51.011	204.692	347.341	294.139	376.667	408.14	331.602	226.514	278.016	126.045	51.9384	161.845	359.96	400.945	464.869	455.771	419.412	223.102	202.563	127.133	47.9032	321.009	106.834	115.199	340.762	211.278	454.846	502.813	514.904	438.204	421.901	249.994
Zfp985	ENSMUSG00000065999.13	51.8547	160.592	36.2184	87.8057	104.338	119.341	80.6634	89.2077	59.0477	81.4533	70.1401	106.515	111.244	53.6623	62.9984	25.4734	8.59736	54.857	81.347	75.1342	86.0462	98.1313	97.8497	56.9342	73.5948	50.4642	21.758	43.7876	100.066	107.843	116.518	126.484	110.002	60.7806	61.3192	35.1172	15.6797	54.445	25.367	37.0068	63.7056	42.1285	107.142	83.1145	90.4176	70.0753	71.6468	56.4104
Zfp984	ENSMUSG00000078495.10	64.3225	138.038	36.2184	89.4469	88.6871	90.198	88.4818	111.474	66.0128	70.0685	56.0719	82.203	69.1443	59.0196	63.7363	44.9587	13.7558	65.2156	70.4771	67.752	83.6938	76.1509	79.2764	63.804	49.5408	67.2856	34.3916	52.0129	61.1514	69.8074	70.356	78.9432	62.7933	63.7433	55.5542	55.5651	39.7548	69.2633	41.8718	53.8688	72	66.2928	99.8329	80.8519	87.8002	92.8108	104.229	67.6924
Cenps	ENSMUSG00000073705.10	34.4281	23.9121	39.3327	45.7902	38.8234	35.1262	28.4133	35.2549	28.6922	38.9154	44.3149	32.2023	28.6205	38.3047	31.9143	27.5645	28.0847	34.0668	35.949	43.965	45.5113	30.3883	30.8045	36.5132	33.0272	22.3517	22.1089	26.8532	33.0079	31.1001	34.7609	26.1524	28.7081	32.949	33.8042	28.8939	22.5935	29.1372	27.237	24.9199	35.9424	37.8362	36.8244	47.9123	42.7501	29.0423	35.9065	21.7386
Trp73	ENSMUSG00000029026.17	2.26687	2.71729	4.49847	7.38552	7.03674	6.31608	5.43477	3.14011	2.70289	4.96793	7.73751	10.3671	7.43958	3.57153	2.95161	1.61585	0.573158	3.13677	3.62332	7.30016	5.88118	9.72906	12.2312	4.5171	3.46861	3.68688	0.965071	2.4192	1.04235	8.72592	9.64035	5.6388	6.10617	3.95029	1.83434	0.889042	1.23462	5.2447	2.52044	0.895326	1.728	2.86156	7.49441	9.44936	7.77274	6.85181	5.15325	5.64104
Gatad1	ENSMUSG00000007415.15	63.6141	58.9652	73.821	75.0041	76.5548	80.4469	73.7984	76.0763	62.7901	55.3717	69.2357	64.1294	71.3324	90.9848	96.2962	72.9985	64.7668	50.4071	35.5227	59.3856	58.4499	76.6313	65.2331	96.1765	82.3417	94.9372	76.5038	49.3518	66.7107	56.8304	69.8925	66.5962	81.1118	92.742	100.888	71.1234	72.1018	71.511	79.6783	61.3298	42.5088	70.5851	70.3179	82.5156	95.2557	92.4994	78.4624	66.8669
Dmtf1	ENSMUSG00000042508.16	36.1283	58.6934	29.1824	51.8628	64.4225	63.4932	47.006	46.9589	39.0879	38.5014	37.3812	34.8629	45.7753	36.9654	39.7545	50.4716	30.9505	36.0364	40.9932	47.5741	52.6592	53.3296	52.0959	49.4998	45.3181	50.2338	48.6922	26.1274	37.5247	47.2095	43.9377	50.1659	49.4873	44.7101	42.7138	54.6761	49.7552	53.2795	43.01	27.4567	40.2048	51.0311	62.916	55.698	57.5024	54.7366	58.3481	57.6486
Dnajc2	ENSMUSG00000029014.14	288.601	197.547	208.314	346.791	292.752	298.85	285.468	229.371	279.749	264.232	243.882	252.114	304.323	241.971	215.283	165.482	135.838	271.075	254.343	276.75	339.932	327.425	264.557	279.589	257.054	187.57	148.533	209.261	249.818	259.54	272.711	309.94	305.947	282.356	235.057	189.811	167.908	291.539	236.596	249.647	252.403	207.622	298.203	322.01	294.809	297.898	238.213	262.102
Kmt2c	ENSMUSG00000038056.15	57.8052	83.6925	75.4358	98.1454	87.8379	74.4632	68.3636	46.1025	41.5829	51.5423	48.1334	40.3676	50.064	44.7335	31.1764	39.731	34.3895	35.088	41.2774	60.944	57.6356	58.2542	48.4718	34.3488	36.2696	29.2646	31.9351	32.1754	43.7789	49.6706	46.7186	56.1936	45.3862	41.3882	26.2048	32.0055	38.7671	59.4399	47.8883	58.1962	88.7041	106.037	98.8152	82.0497	74.7135	79.8858	60.8416	61.9138
Cenpa	ENSMUSG00000029177.9	113.627	127.169	74.0517	90.924	90.3856	69.0336	52.5361	70.6525	74.3294	65.825	76.0688	73.946	77.0215	77.9487	120.647	107.597	20.0605	78.9298	30.7627	75.3803	36.4633	61.1369	72.9343	84.5073	75.2537	158.997	134.145	93.8651	63.5836	79.4283	77.5862	69.9989	63.1579	81.0707	99.3162	115.575	139.142	68.2643	90.0852	94.7553	71.1936	120.98	105.477	79.9869	96.604	80.9759	51.0338	89.7062
Preb	ENSMUSG00000045302.13	18.135	26.086	32.066	30.3627	34.4557	34.9046	31.2737	31.972	20.9993	22.6662	30.1462	32.3858	26.9575	21.4292	19.5544	20.816	16.0484	20.1337	34.1729	31.9895	30.8536	25.1034	18.5733	25.5969	26.9194	20.5083	18.2486	18.8698	15.9828	26.1778	25.584	21.7774	23.969	21.4572	21.4879	14.2247	18.5193	23.393	23.0091	21.1894	31.7952	24.9592	25.5365	24.1558	28.9495	24.4485	26.9299	19.3997
Zfp512	ENSMUSG00000062761.7	18.4183	10.3257	27.5675	23.9619	29.6028	30.8047	28.1273	21.838	22.1429	18.2157	28.7393	28.2573	24.3318	25.0007	20.7535	24.4279	25.2189	19.4771	24.7949	26.0837	33.1156	34.7123	30.8045	23.5265	24.8835	20.9691	25.706	22.7405	22.2369	22.5979	29.5699	22.6524	24.1513	27.9214	30.3976	26.2267	29.8778	21.3118	27.7248	17.6081	18.8928	23.8463	19.2449	26.751	33.7083	26.6286	26.0987	24.3528
Nsd2	ENSMUSG00000057406.16	59.647	21.4666	31.0279	30.0345	30.9374	28.8102	27.4599	24.4072	33.6821	14.0758	15.877	13.0277	15.1417	24.0186	26.8412	32.222	37.8284	28.085	14.9195	13.7801	15.834	15.1341	11.7782	21.3621	26.3162	27.882	47.9026	21.289	12.1608	16.5569	15.2948	17.2081	19.8678	21.9959	21.2259	20.0034	44.8167	40.3759	36.2618	37.7529	21.888	31.3182	27.4795	31.6088	25.6976	27.4072	29.7559	31.92
Tada2b	ENSMUSG00000029196.9	11.7594	11.6843	13.8414	14.1146	9.4632	9.86194	10.7742	9.2776	9.04427	8.48688	6.53167	6.05513	9.01502	8.30382	7.93245	7.22381	2.29263	10.2857	7.88605	8.94064	10.5861	9.60894	6.79512	9.88115	10.0288	8.98677	6.22909	10.1607	4.86432	4.92231	8.06452	9.72207	10.3896	10.594	9.17168	8.89042	3.95078	11.9046	9.18739	14.176	12.672	14.3078	14.9888	11.845	13.7213	11.2899	10.3065	10.4566
Lyar	ENSMUSG00000067367.9	220.595	238.85	261.026	413.097	341.888	344.171	286.422	271.049	250.121	279.342	294.327	299.821	335.919	348.046	301.433	216.429	194.874	285.738	298.036	322.519	399.649	343.4	307.139	356.004	334.344	213.839	181.258	197.407	240.089	285.718	275.306	329.286	322.716	355.167	300.569	205.813	197.663	250.663	227.327	245.618	314.035	263.581	349.832	334.787	292.192	267.065	276.613	251.095
Zfp518b	ENSMUSG00000046572.10	43.2122	59.7804	67.131	48.4162	42.4631	25.3751	22.9786	17.1279	28.3803	38.9154	42.6066	25.5967	22.6688	21.8757	13.0978	13.212	4.58526	30.4923	37.2989	42.6526	29.5869	24.2626	24.0094	22.6796	15.8349	9.67806	11.4931	17.6602	54.8973	33.785	31.7946	27.0274	21.2349	20.2901	16.7711	10.224	7.65464	19.5636	16.5861	38.6482	53.6832	70.1082	51.6282	41.3909	29.7426	28.3416	23.439	20.3628
Rbpj	ENSMUSG00000039191.12	172.849	315.477	237.727	285.902	210.253	193.804	148.36	84.0693	137.535	323.743	283.977	197.526	184.239	118.218	85.5044	150.179	112.339	131.088	306.774	337.038	353.233	228.693	158.1	116.409	63.8676	157.614	101.596	114.186	291.164	264.239	273.638	192.594	157.849	114.828	78.8764	160.917	147.29	189.142	146.592	136.985	343.527	347.838	295.983	271.969	299.33	205.321	142.795	174.047
Nfxl1	ENSMUSG00000072889.9	6.80061	7.60841	2.88363	4.10307	2.79043	3.87829	5.33942	6.42295	8.0047	11.6953	4.92387	6.78909	5.86414	11.2503	14.6658	9.79016	12.0363	5.54405	7.0335	7.7923	8.86702	9.48883	14.4963	13.6454	10.1796	15.2084	14.4761	6.28993	15.6353	7.60721	5.09826	6.99989	9.3871	11.7611	14.6747	12.4466	18.2724	11.0721	12.8461	7.46105	3.6864	5.88209	5.0888	4.39196	7.29686	8.79834	10.639	14.9969
Hopx	ENSMUSG00000059325.14	0.850077	1.35864	4.72916	5.25193	4.97424	3.87829	1.4302	1.99825	1.03957	1.24198	1.30633	0.275233	1.05029	0.803595	1.75252	0.475251	0	0.218844	0.355227	1.31239	0	0.720671	0	0.188212	1.13107	1.84344	0.70187	0.483841	0.347451	0.894966	1.01965	1.26387	1.00251	1.16713	1.31024	2.66713	0.740772	2.41423	1.38217	0.596884	1.9584	4.76927	5.45889	6.05558	4.67951	2.0244	0.664935	3.57724
Rest	ENSMUSG00000029249.15	311.128	325.803	479.144	556.048	639.008	769.01	644.83	426.199	485.584	551.336	508.465	521.659	546.503	416.798	227.92	214.718	185.703	468.181	552.378	559.651	782.74	654.489	460.256	392.893	297.245	185.727	171.519	368.929	481.568	487.98	494.809	519.256	378.4	416.127	252.09	203.146	201.984	478.683	354.65	404.09	476.813	441.952	554.494	667.511	689.87	718.35	548.405	495.448
Aff1	ENSMUSG00000029313.18	64.7475	16.5755	22.031	14.2787	11.1617	7.64578	8.7719	8.42121	41.9987	21.3207	11.6565	8.16526	8.2273	7.50022	6.17993	5.51291	6.87789	43.4041	11.2252	20.8342	7.41934	6.72626	3.62406	6.49333	4.52427	9.44763	7.2819	29.2724	17.72	10.7396	7.13756	8.55542	6.37958	5.11742	2.88253	9.77946	10.9881	6.99293	7.96783	57.1516	18.5472	24.4822	12.8608	12.7101	7.69343	9.81054	7.31429	9.35587
Zfp951	ENSMUSG00000072774.10	15.8681	10.5974	7.49744	13.7863	19.2904	20.832	17.4485	14.9869	8.83636	11.9023	11.0536	12.936	13.3912	8.4824	7.84021	5.22776	5.15842	10.7234	15.2748	14.1902	13.572	15.3743	6.34211	9.1283	10.9337	6.45204	4.21122	5.32225	14.9404	14.3195	15.2948	14.2914	17.8628	7.72102	7.86144	6.2233	5.43233	12.4041	5.61	6.4165	11.0592	9.69751	10.3626	14.906	12.6109	13.2364	15.2935	7.98
Zfp644	ENSMUSG00000049606.16	38.5368	45.3787	25.6067	48.7445	51.441	58.8392	64.8358	84.9257	53.8498	57.2347	49.3392	43.8539	66.8687	60.4482	68.7171	82.1233	63.6205	47.4163	60.2465	55.5304	73.1076	82.757	65.2331	59.0987	62.5857	75.8115	78.5217	31.9335	50.7279	58.844	55.3393	59.8879	64.5249	59.793	55.2921	83.1254	91.3618	98.1508	75.2065	29.8442	50.3424	42.9234	51.2581	53.1028	64.7993	88.9956	92.5922	102.777
5430403G16Rik	ENSMUSG00000072763.2	7.36733	13.043	4.8445	13.1298	11.8897	12.743	9.05794	6.56569	10.6036	10.6603	6.83313	8.89921	8.40235	3.92869	4.51965	3.89706	0.573158	10.3586	8.5965	8.61255	11.0385	8.52794	7.24813	2.63497	6.711	5.99118	2.71975	9.19297	6.94903	9.39715	8.80608	7.09711	6.37958	4.30941	5.50301	5.77877	3.5804	6.32694	3.08957	7.01339	9.10081	6.20005	7.95703	7.38647	8.08999	8.09759	9.14286	7.84242
4930522L14Rik	ENSMUSG00000072762.9	11.3344	11.9561	6.92072	13.2939	12.011	12.743	11.7277	9.84853	11.9551	10.6603	6.12972	5.50467	8.2273	6.69663	7.74797	9.98026	6.87789	11.0881	10.0885	9.51481	9.68133	8.64805	7.70113	7.24617	10.3304	11.0606	9.21204	9.43489	13.5506	9.62089	7.60104	10.3054	9.29596	7.63124	12.0542	9.33494	9.50657	11.8214	6.91087	9.10248	14.1696	7.94878	8.78974	9.98172	8.56588	10.2777	9.47533	8.80552
Gm15446	ENSMUSG00000090015.8	9.91756	13.3147	3.69105	9.19087	12.2536	12.5213	12.8718	13.9878	5.50973	8.17638	8.74239	10.3671	11.5532	10.8039	10.6996	11.6912	13.1826	5.83585	7.45977	8.77659	12.4862	15.1341	16.7613	11.8574	10.3304	13.1345	12.0195	7.74145	6.60158	11.8583	9.17687	11.7637	12.9414	14.9931	10.2199	12.0021	10.8647	12.5706	6.74826	3.5813	8.40961	8.4257	13.3234	7.65265	10.3901	13.47	11.9688	18.8493
Zfp932	ENSMUSG00000066613.14	12.4678	15.4885	6.22865	12.9657	18.3198	20.1671	17.2578	20.1253	7.38096	12.7303	10.4507	14.9543	16.192	12.3218	14.8503	15.5882	13.1826	10.9422	10.3016	13.452	15.5625	20.5391	14.4963	15.6216	15.9104	18.204	15.0902	10.4026	13.8981	16.5569	14.924	18.4719	17.6806	20.1106	17.5572	14.2247	15.1858	16.9828	12.1957	6.11806	11.9808	10.4924	15.6365	13.9744	14.911	19.3096	17.787	23.1145
Gm35315	ENSMUSG00000109771.1	4.67542	3.53248	2.76829	3.77482	2.30514	3.10263	1.33485	2.85465	3.95037	2.27697	1.90926	1.83489	4.02613	1.42861	2.39818	2.75645	1.71947	1.75075	1.42091	1.64048	3.70967	2.28212	1.35902	2.54087	2.56375	1.61301	1.84241	4.83841	1.73726	0.894966	3.70783	2.52774	3.82775	3.41161	2.62048	2.66713	2.46924	1.49849	1.38217	0.149221	1.728	2.22566	5.0888	4.25887	2.53804	3.73735	3.65714	2.75173
Zfp605	ENSMUSG00000023284.15	5.95054	6.52149	5.42123	6.23666	5.45954	8.08901	9.91607	8.27847	7.69283	6.00291	5.42631	4.58722	7.26453	4.82157	5.53427	3.80201	2.86579	6.78417	4.47586	9.26874	7.32886	11.1704	14.4963	3.57603	4.29806	8.29548	2.63201	4.35457	4.86432	6.93599	7.41565	7.19433	6.9264	6.64367	5.50301	4.00069	4.07424	5.91069	3.25218	4.47663	7.94881	3.33849	5.64394	6.12212	7.77274	9.26551	6.81559	5.64104
Tbx3	ENSMUSG00000018604.18	189.709	101.083	142.797	66.798	31.908	10.1944	6.19754	5.56656	124.645	31.0495	25.5237	7.24781	6.30176	4.19655	2.39818	3.13665	0.573158	108.766	31.4731	28.2984	11.2195	6.84637	3.62406	1.97623	3.92103	2.76516	3.07068	108.864	35.44	29.7576	7.32295	6.90267	4.83026	3.0525	2.35843	3.11165	2.83963	7.74217	8.13044	192.495	114.048	134.493	53.3861	29.1466	10.628	7.94187	5.81818	12.2452
Zfp664	ENSMUSG00000079215.8	27.6275	37.7703	34.8343	43.4925	40.5219	38.5613	41.5712	55.9511	29.8357	36.2245	34.7686	35.0464	37.8106	47.2335	57.1874	57.0301	91.7052	35.161	34.6702	39.8638	40.8968	42.3995	37.5997	52.5112	58.6647	60.3727	69.0464	33.1431	37.1773	40.2735	33.4631	40.3466	40.7382	54.6756	68.6566	62.6775	62.7187	60.7719	53.0918	34.47	38.9376	46.7388	45.7992	45.5832	47.8261	48.897	50.5351	52.9707
Gtf2i	ENSMUSG00000060261.15	26.4941	43.4766	48.445	68.2751	85.0474	75.1281	99.3513	104.623	52.4984	55.2682	70.0396	76.3314	70.4572	81.5203	87.9948	77.751	33.8163	50.9178	53.5683	70.0487	67.6789	72.7877	70.6692	88.9303	87.9217	102.541	101.508	52.0129	54.2024	83.9031	74.4346	66.7906	68.7172	86.637	89.0963	101.795	81.8553	80.3355	82.1174	28.0535	37.6704	64.703	68.745	66.6779	73.3651	91.7208	98.2442	71.5449
Gtf2ird1	ENSMUSG00000023079.14	20.5435	31.5205	31.2586	22.4848	21.2315	20.4995	24.2181	20.4107	24.222	21.3207	26.5286	21.6517	16.8922	16.0719	23.0594	24.618	18.9142	18.237	12.2198	25.5916	13.0291	19.4581	21.2914	24.9381	23.5262	26.269	26.1446	22.4986	21.1945	23.2691	17.7049	22.458	15.949	22.8937	17.8193	34.6726	32.594	21.8113	24.6352	26.2629	31.104	32.272	28.4973	21.0947	18.7973	23.2027	17.2883	29.3059
Zscan21	ENSMUSG00000037017.15	7.50901	17.9341	11.9959	8.86263	8.12864	10.6376	10.9649	14.2732	11.2274	9.62536	11.3551	12.3855	10.2404	12.5897	16.3261	9.12481	13.7558	9.04556	11.9356	12.1396	10.7671	8.1676	11.7782	13.4572	11.3107	15.6692	12.2827	7.98337	8.33883	10.2921	11.3089	11.2776	11.0276	15.3523	10.744	18.6699	12.9635	8.65791	8.29305	7.75949	11.0592	9.69751	7.40189	7.25338	9.91421	12.1464	18.9507	16.2352
Mafk	ENSMUSG00000018143.10	1.55847	1.08692	2.5376	1.64123	4.00366	3.32425	4.4813	1.85552	1.76727	1.86297	5.02436	3.21106	1.92554	3.30367	1.4758	6.36836	6.87789	1.60486	3.26809	2.7068	2.80487	2.64246	0.906016	2.91729	2.26214	1.84344	6.4923	1.93536	1.04235	3.57987	3.80052	3.40272	2.55183	2.06492	3.93072	3.11165	7.28426	6.65993	6.82957	2.23831	2.1888	2.86156	1.75795	3.2607	1.90353	1.79081	2.82597	4.54035
Rbak	ENSMUSG00000061898.10	4.1087	4.61939	6.22865	6.23666	7.4007	4.43233	5.05338	4.4247	8.62844	6.10641	8.94336	6.69735	4.90137	7.41093	4.24294	4.08716	0	4.52278	3.33914	6.64396	2.89535	6.24581	2.71805	6.21101	4.67508	1.38258	3.94802	5.08033	3.47451	8.0547	5.93252	6.70823	5.74162	6.10499	4.45481	2.22261	3.45693	4.41221	2.84565	4.77507	6.912	10.8103	3.60842	6.12212	6.18647	4.74955	2.65974	2.06379
Zfp12	ENSMUSG00000029587.16	4.8171	5.97804	5.19054	3.6107	2.06249	2.6594	2.76506	3.71104	4.88599	11.5918	7.43605	5.22943	5.51404	5.26801	5.44203	4.56241	4.58526	7.95134	7.31768	8.53052	5.97166	5.88548	9.96617	6.21101	8.06828	9.44763	6.93096	3.87073	5.21177	8.50218	5.56174	4.56937	3.73661	7.18234	5.24096	7.11234	9.13618	4.99495	5.5287	6.86416	9.10081	6.83595	4.44113	3.12761	2.37941	2.49157	5.31948	6.60414
Zkscan5	ENSMUSG00000055991.15	2.55023	3.8042	5.07519	5.25193	6.91541	9.19709	8.48586	7.56481	3.22267	3.31195	5.82826	8.34875	8.83997	5.44659	3.4128	5.98816	3.43895	5.32521	6.60723	5.4136	9.31941	6.24581	6.34211	5.64637	4.37346	4.83903	3.59708	4.35457	0.347451	6.26476	8.15722	7.58321	5.10367	6.913	6.81325	1.77808	3.33347	2.41423	3.25218	1.93987	4.2624	5.72312	4.7187	4.92432	3.64843	5.4503	6.81559	4.67793
Zfp655	ENSMUSG00000007812.16	15.4431	23.097	12.8033	14.6069	16.4999	12.6322	14.1113	13.1314	16.0094	8.59038	10.8526	12.3855	10.853	9.10741	7.10231	13.8773	17.1947	10.7234	11.7935	8.94064	10.4052	10.3296	12.2312	7.90492	10.255	8.98677	16.3185	14.2733	13.8981	10.0684	13.1628	11.2776	10.5719	10.594	9.95782	5.77877	16.1735	11.7381	16.0983	11.0424	10.5984	12.877	12.4907	12.3108	11.4212	14.1708	13.1325	13.4835
Zscan25	ENSMUSG00000070420.4	0.708397	0	0.346036	0.328245	0	0.443233	0.28604	0.285465	0.207914	0.103498	0.803898	0	0.175049	0.0892884	0.0922378	0	1.14632	0.36474	0.213136	0.328097	0.723838	0.240224	0	0.376425	0	0	0	0	0	0.223742	0.0926956	0.194441	0.273411	0.538676	0	2.22261	0.123462	0.582744	0.325218	0	0	0.953853	0.370094	0.532358	0.396568	0.311446	0.166234	0.412759
Gtf3a	ENSMUSG00000016503.18	30.4611	36.4117	35.411	36.9276	38.5807	38.8937	29.3668	26.12	20.9993	19.1472	26.2272	35.7803	34.7472	31.2509	30.0695	29.6556	37.2552	26.5531	28.8445	32.3176	37.911	28.5866	31.2575	29.6434	28.8799	33.1819	25.9692	21.5309	21.8894	34.2325	41.6203	38.305	33.0827	32.141	28.3012	21.337	19.2601	21.8945	24.7165	16.4143	21.888	29.4105	35.344	33.6717	32.0427	25.6943	25.9325	21.4635
Hmgb1	ENSMUSG00000066551.12	452.099	264.392	385.484	476.612	380.712	416.639	358.504	395.368	667.405	717.866	587.75	490.925	521.121	590.643	494.579	376.684	415.539	654.417	677.845	686.297	646.297	554.676	489.702	534.241	576.09	340.115	433.58	470.535	643.48	630.728	551.817	562.422	633.128	574.587	561.307	390.734	449.031	587.323	542.3	565.249	613.786	400.141	417.559	587.458	610.715	506.878	506.681	487.468
Nrf1	ENSMUSG00000058440.14	30.1777	39.6724	46.9455	46.4467	48.1652	57.5095	36.9946	38.6805	23.9101	29.2901	32.9598	35.7803	36.4102	22.59	27.7636	20.0556	22.9263	30.1276	25.6474	36.0907	36.3729	31.109	39.8647	28.8906	27.0702	20.2778	19.6524	24.192	38.2196	30.6526	37.6344	34.0272	30.8043	25.4973	27.515	23.5596	20.7416	23.8925	22.6839	31.1872	32.9472	40.6977	38.3973	40.5923	48.1434	38.9307	34.5766	29.3059
Parp12	ENSMUSG00000038507.6	0.283359	1.9021	1.49949	1.96947	4.24631	7.64578	12.9672	22.6944	0.7277	2.27697	2.00974	4.31199	5.07642	11.161	13.7434	10.3605	4.0121	1.75075	1.20777	2.7068	3.80015	6.72626	9.06016	11.6692	11.9893	14.7475	10.7912	0.725761	0.694903	2.46116	5.65443	5.73602	6.01504	11.7611	14.4126	16.8918	11.1116	14.5686	10.0817	0.447663	1.4976	1.74873	5.92151	5.7894	6.10715	17.2074	24.6026	17.3359
Zfp212	ENSMUSG00000052763.7	8.07573	9.78224	13.2647	10.0115	9.94849	10.6376	8.48586	10.7049	7.90074	8.27988	8.03898	8.16526	9.10254	10.8932	7.65574	10.3605	13.1826	8.53493	10.0885	11.4834	6.51454	10.6899	6.79512	8.65777	10.3304	8.29548	7.36963	7.98337	5.21177	6.26476	6.48869	8.9443	8.65801	9.5166	8.64758	8.00138	12.5931	9.40716	9.75653	9.10248	11.7504	12.2411	7.67946	8.58428	8.56588	10.122	10.9714	5.77862
Zfp956	ENSMUSG00000045466.18	2.12519	2.98902	3.22967	2.29772	3.88234	3.54587	4.86269	2.14098	1.97519	2.06997	2.31121	2.66059	2.27564	2.3215	3.13608	3.13665	1.14632	1.53191	4.76005	3.77312	2.08103	3.00279	0	4.32888	4.75048	1.84344	2.63201	2.4192	4.86432	2.46116	3.80052	2.3333	3.4632	3.14227	4.45481	2.66713	2.46924	2.08123	3.17087	1.93987	1.3824	2.22566	1.20281	3.2607	3.17255	2.56943	3.32468	2.06379
Zfp777	ENSMUSG00000071477.10	8.07573	4.07593	11.6499	7.2214	7.886	5.98365	6.86497	5.70929	8.10866	6.41691	8.94336	7.4313	4.6388	8.92884	6.73336	9.69511	8.02421	8.31608	5.25736	7.62825	5.60974	4.0838	1.81203	7.05796	9.04854	10.5998	10.7035	7.01569	9.72864	7.38347	6.48869	7.38877	7.29095	4.93786	6.81325	7.55686	9.75349	12.4041	12.1144	11.1916	7.83361	13.6719	9.15983	9.05009	7.77274	6.38464	6.81559	7.84242
Repin1	ENSMUSG00000052751.16	4.8171	7.06495	5.53657	8.04201	8.61393	7.9782	8.86725	6.99388	4.15829	5.07143	8.94336	10.1836	8.13978	10.7146	6.17993	5.98816	2.29263	3.20972	4.76005	6.89004	5.7907	5.0447	6.79512	10.9163	9.19935	4.83903	10.6158	2.17728	3.82196	7.60721	9.08417	7.29155	7.01754	7.63124	9.17168	7.11234	9.01272	9.74015	8.45566	4.02897	3.5712	7.31287	9.90002	10.9133	9.51764	10.5892	13.4649	9.35587
Tax1bp1	ENSMUSG00000004535.12	113.202	165.755	118.46	165.6	142.191	164.107	113.844	111.759	136.288	168.082	140.18	120.827	135.925	87.324	102.199	114.916	96.8636	130.723	174.772	151.253	165.216	143.053	115.064	97.2117	102.626	112.45	132.215	102.574	175.81	163.555	145.347	152.053	138.255	108.094	99.0541	108.019	144.204	137.944	150.82	108.633	163.469	136.719	158.215	153.585	148.396	138.438	114.036	116.123
Prdm5	ENSMUSG00000029913.14	6.80061	16.5755	12.688	13.7863	19.4117	20.7212	18.7833	10.5622	9.66801	20.4927	19.6955	29.2665	34.3096	13.1254	11.0685	13.5922	10.89	8.02429	14.8485	20.9162	19.7246	35.6732	28.5395	15.7157	14.1006	18.4344	9.47524	18.8698	15.6353	27.2965	25.584	28.6801	21.6906	17.6865	14.1506	11.113	10.2473	16.5666	9.02479	3.87975	9.79201	18.7591	17.7645	17.9671	14.9903	23.4363	12.4675	17.611
Foxi3	ENSMUSG00000055874.6	0	0	0	0	0.242646	0	0.190694	0	0.103957	0	0	0	0	0	0	0	0.573158	0	0.0710455	0	0.0904798	0	0	0	0	0	0	0	0	0	0	0.0972207	0	0	0	0	0	0	0	0	0	0.158976	0	0.13309	0	0	0	0
Cnbp	ENSMUSG00000030057.15	148.055	343.465	217.311	217.299	207.705	232.476	157.227	150.44	152.713	180.708	182.083	220.554	245.331	144.022	166.12	105.886	65.9131	160.194	138.539	210.146	166.483	212.478	250.966	171.273	228.551	177.892	148.621	155.797	200.827	292.878	264.553	239.941	234.495	199.31	198.108	111.575	119.758	112.803	104.476	174.589	133.747	220.817	265.265	178.007	170.207	163.12	123.013	135.11
Gata2	ENSMUSG00000015053.14	20.1185	0.543458	0.461381	0.164123	0.242646	0.775659	1.81159	1.57006	2.70289	0.206997	0.301462	0.458722	0.612671	1.07146	0.553427	0.1901	0	2.69908	0	0.410121	0.0904798	0.600559	1.35902	0.564637	1.58349	0.69129	1.66694	2.66112	0.347451	0.671225	0.278087	0.0972207	1.18478	0.808014	0.524096	0	0.61731	1.33199	5.69131	26.4121	0.2304	0	0.185047	0.0665448	0.237941	2.4137	2.16104	2.20138
Klf15	ENSMUSG00000030087.11	7.50901	12.2278	5.42123	1.80535	1.5772	0.886467	0.667427	1.42732	5.71764	2.58746	1.80877	1.10093	0.612671	1.33933	1.4758	0.475251	0	5.25226	0.710455	0.984291	0.271439	0.240224	0.453008	1.5057	1.05566	3.91731	4.73762	6.53185	2.77961	2.90864	0.834261	0.777766	0.273411	1.25691	2.09638	2.66713	2.34578	2.33098	2.92696	7.75949	1.2672	1.74873	1.75795	0.931627	0.634509	0.778614	0	1.37586
Nr2c2	ENSMUSG00000005893.14	35.8449	11.6843	33.4501	22.8131	27.419	29.3642	26.2204	24.6927	32.0188	27.9446	28.3374	22.3856	26.7825	26.4294	19.8311	28.7051	44.7063	28.6686	35.949	28.5444	28.5916	28.4665	16.3083	21.268	23.3754	17.5127	21.758	25.8855	24.3216	32.89	23.7301	25.7635	21.2349	22.2653	24.8946	27.1158	20.3712	37.8784	29.1883	39.2451	32.256	20.6668	22.5758	30.6106	34.4221	35.7384	37.4026	29.3059
Tmf1	ENSMUSG00000030059.15	55.68	40.2159	31.6046	48.5803	45.1322	53.8529	43.4781	36.5395	38.0483	45.3323	29.5432	20.3673	37.2854	32.4117	34.128	45.1488	55.0231	31.2218	38.2225	39.2076	44.7875	37.4749	27.6335	34.537	40.4922	32.9515	50.2714	32.9012	38.2196	41.8397	27.4379	39.1799	34.9054	34.565	37.7349	37.3398	58.0271	55.0277	61.8726	37.9021	53.1072	37.8362	36.5468	37.5978	41.2431	41.7337	38.5662	45.8162
Mitf	ENSMUSG00000035158.15	21.8186	3.53248	1.61483	2.62596	1.94117	3.76748	2.47902	0.428197	22.1429	4.86443	2.31121	2.4771	1.57544	2.67865	1.84476	0.950501	0	25.24	4.83109	2.87085	1.3572	2.64246	0.906016	1.5057	0.754045	0.92172	1.40374	26.6112	1.73726	1.56619	2.0393	1.94441	2.82524	1.43647	0.786144	0	1.23462	2.66397	1.21957	21.7863	7.488	2.22566	4.07104	2.79488	2.14147	2.80301	1.32987	2.47655
Foxp1	ENSMUSG00000030067.17	0.283359	9.78224	31.6046	108.485	258.782	332.093	201.372	167.568	10.0838	120.162	158.468	250.187	285.767	184.38	108.195	122.615	39.5479	16.0486	98.6821	166.673	215.523	315.774	248.701	182.754	162.874	106.689	85.8913	13.7895	99.0236	165.121	238.042	276.01	248.348	190.242	137.575	151.137	92.3495	156.342	102.281	1.19377	10.8288	41.3336	127.59	237.365	318.127	244.173	184.353	173.634
Bhlhe40	ENSMUSG00000030103.11	21.8186	4.07593	7.3821	7.05728	5.33821	10.5268	3.81387	3.9965	15.6975	4.24344	5.5268	2.84408	2.62573	6.07161	11.3452	10.7407	9.74368	8.82672	2.98391	5.57765	1.90007	3.60335	2.71805	3.76425	7.91747	14.978	20.3542	22.4986	5.55922	4.47483	3.15165	3.01384	4.28343	6.28455	4.71686	8.89042	22.0997	8.24167	16.0983	10.5947	6.5664	6.67697	4.99627	6.78757	7.13823	5.21672	3.65714	4.26517
Mkrn2	ENSMUSG00000000439.9	32.0195	28.2598	23.0691	20.1871	21.2315	24.267	12.6811	13.4168	17.7767	18.3192	23.514	16.7892	17.6799	13.0361	16.1416	15.7783	17.7679	20.3525	13.6407	21.8184	12.0338	15.1341	21.7444	15.998	17.1168	21.6604	20.8806	18.6279	15.6353	19.2418	21.9689	17.0136	18.5008	16.2501	11.5301	15.1137	26.0505	17.9818	14.7974	20.4433	12.4416	19.554	24.8888	24.2223	21.8113	14.7937	8.47792	10.8693
Mbd4	ENSMUSG00000030322.12	16.1515	12.4995	15.1102	14.1146	12.7389	15.2916	13.1579	15.2724	25.5735	20.0787	22.6096	15.78	17.9425	18.3934	15.4959	18.915	11.4632	21.1549	14.4222	19.4397	14.8387	19.338	11.7782	14.8688	17.343	15.4388	18.5118	22.9824	15.9828	19.2418	17.983	18.8608	17.8628	17.3274	14.9367	17.3363	20.2478	16.3168	20.9765	17.0112	13.0176	9.85648	16.0991	16.1704	17.3697	14.638	8.64416	13.2083
Zfp637	ENSMUSG00000059689.15	1.70015	1.63037	2.42225	4.75956	3.03308	2.54859	4.4813	2.85465	2.07914	2.48396	4.32095	3.3028	4.11365	3.21438	2.21371	3.6119	2.86579	3.28266	4.76005	3.93716	2.35247	3.36313	2.71805	2.54087	2.18673	3.22602	3.42162	2.66112	4.86432	4.92231	3.89322	5.05548	4.10116	4.39918	4.71686	0.889042	4.81502	2.16448	3.33348	2.8352	4.2624	2.54361	1.5729	3.12761	3.56911	2.33584	3.82338	2.75173
Zfp239	ENSMUSG00000042097.17	1.13344	2.71729	2.76829	3.11833	5.94483	5.54042	3.90922	4.8529	4.26224	6.9344	5.82826	7.98177	8.48987	4.91086	4.70413	2.6614	4.58526	3.9392	5.89677	5.4136	6.33358	9.48883	6.34211	3.38782	4.82589	3.22602	2.54428	2.90304	5.55922	8.94966	10.9381	9.23597	9.75165	4.84808	2.62048	3.55617	2.96309	1.74823	3.49609	3.28286	1.152	0.794878	7.67946	5.12395	4.91745	5.60602	4.48831	2.88931
Nanog	ENSMUSG00000012396.12	411.862	489.927	308.203	150.501	99.9702	55.7366	46.6246	53.0964	267.066	152.35	128.423	46.8814	20.3057	23.0364	59.8623	78.3213	13.7558	266.844	79.0736	126.153	21.1723	24.3827	25.3684	23.9971	60.3236	143.328	66.8531	339.656	118.481	175.19	45.977	25.0829	16.7692	32.4103	60.271	104.462	62.2248	54.3617	92.687	459.451	139.738	289.335	222.057	78.789	45.1295	49.987	42.5559	71.1321
Tead4	ENSMUSG00000030353.15	11.1927	13.043	15.8023	5.90842	7.52203	3.10263	1.90694	2.14098	9.35614	13.9723	10.5512	6.51386	4.6388	0.892884	0.461189	0.950501	2.29263	11.0881	12.0067	13.2879	8.23366	5.0447	3.17106	1.12927	0.150809	1.61301	1.40374	7.49953	16.3302	8.94966	9.45495	3.49994	3.28093	0.538676	0.262048	0.444521	2.83963	2.24773	3.08957	16.1159	17.1648	14.1488	6.47665	4.85777	3.17255	1.79081	1.82857	4.12759
Foxm1	ENSMUSG00000001517.14	15.5847	15.7603	20.1854	11.981	16.6213	14.0727	22.0251	18.2697	12.9946	17.1808	16.6809	22.5691	18.1176	19.2863	15.2192	16.0635	6.30473	13.4954	16.7667	16.3228	14.5672	14.8939	7.24813	12.8925	18.7757	14.2867	23.3372	13.5475	15.6353	19.4655	17.4268	13.7081	18.7742	13.9158	17.8193	11.113	18.1489	20.6458	16.6674	14.176	17.0496	10.9693	11.843	18.1002	16.1007	17.441	20.1143	15.2721
Ybx3	ENSMUSG00000030189.15	414.696	239.937	425.047	399.639	396.848	414.977	339.721	214.527	316.446	301.284	279.354	201.287	274.564	282.598	236.867	183.827	147.875	325.932	275.443	323.504	319.213	356.732	303.062	286.271	267.384	178.122	163.799	272.402	352.316	269.609	365.313	292.634	304.762	287.383	279.605	201.368	179.884	266.231	229.441	370.665	243.303	395.69	340.302	382.699	372.536	308.565	241.87	264.991
Etv6	ENSMUSG00000030199.16	12.7511	14.9451	19.032	9.355	10.5551	8.64305	6.86497	7.27935	15.5936	15.0073	13.4653	14.5874	10.2404	12.4111	10.3306	10.8357	10.3168	18.7477	13.2145	13.7801	7.41934	10.3296	7.24813	11.6692	15.9104	9.2172	12.3705	22.7405	21.8894	16.3331	8.24991	8.06932	10.9364	11.1326	12.3163	10.6685	12.0993	7.57567	8.45566	17.7573	13.7088	12.4001	8.14207	8.05192	6.02784	7.31898	5.31948	11.6948
Aebp2	ENSMUSG00000030232.18	38.2534	85.5946	57.2113	74.1835	77.1614	75.6821	62.5475	37.5386	22.3508	42.4344	50.947	46.5144	42.9745	32.0545	24.5352	22.3368	16.0484	25.24	31.26	53.3158	43.6112	50.0866	31.2575	27.1026	25.9392	31.7994	27.9871	25.1597	44.8212	59.5153	60.9937	42.0966	35.6345	35.2833	23.0602	27.1158	27.9024	48.451	39.9204	30.1426	55.5264	96.9751	97.6124	80.253	86.4519	75.1363	34.0779	47.7424
Fiz1	ENSMUSG00000061374.14	25.9273	30.9771	29.067	23.7978	27.055	22.9373	19.3554	19.6971	21.2073	27.5306	34.5676	34.7711	34.3971	15.8933	19.2777	17.2041	10.89	30.4193	28.134	29.8568	28.0487	28.2263	22.6504	20.0446	16.3628	11.9824	11.1422	23.9501	34.0502	37.3648	33.6485	26.444	20.4147	20.0208	19.9156	12.0021	9.25965	12.0711	11.7891	27.3074	28.8	37.3593	28.0346	20.3627	18.718	20.6333	23.2727	18.299
Gm44973	ENSMUSG00000109129.1	0.283359	1.35864	0.230691	0.656491	3.03308	0.110808	0.953468	0.570929	1.35144	0.724489	0.401949	1.83489	1.22534	0.803595	0.922378	0.28515	0	0.583585	0.426273	0.984291	1.26672	0.960894	1.35902	1.69391	0.980259	1.15215	1.40374	0.725761	0	1.11871	1.01965	2.04163	1.7316	1.43647	1.04819	0.889042	2.71616	0.99899	1.46348	0.298442	0.4608	1.90771	1.38785	2.12943	2.22078	0.467169	0.498701	0.687931
Peg3	ENSMUSG00000002265.17	60.2138	82.8773	168.981	354.669	394.664	434.258	498.854	363.111	133.169	206.066	257.951	275.967	456.178	321.706	191.393	215.479	525.585	136.486	134.844	309.56	381.282	604.282	463.88	347.722	211.811	204.161	533.421	95.0747	206.039	261.33	460.697	491.742	383.14	335.595	198.37	246.265	593.852	525.968	544.333	67.4479	86.8609	222.089	407.196	445.983	526.96	733.221	478.753	481.277
Zfp954	ENSMUSG00000062116.10	5.5255	3.53248	4.95985	3.77482	4.7316	5.76203	4.29061	3.9965	7.38096	4.34694	6.63216	7.98177	4.20117	4.82157	2.95161	6.36836	14.3289	4.81457	4.54691	6.80801	2.80487	3.12291	3.17106	4.14067	4.22265	5.29989	4.64989	5.08033	1.73726	3.57987	5.37635	3.49994	4.92139	3.59117	3.93072	1.77808	6.42002	4.66195	4.30913	8.95326	5.2992	3.65644	5.18132	8.05192	8.08999	4.28238	5.15325	5.64104
Zik1	ENSMUSG00000030393.8	3.25863	4.07593	2.30691	3.28245	3.63969	3.76748	3.0511	3.9965	3.11871	2.06997	3.71803	3.94501	2.80078	2.23221	3.68951	2.6614	0.573158	3.50151	1.77614	3.28097	3.98111	4.20391	2.26504	4.04657	4.07184	4.14774	1.31601	1.45152	0.347451	2.6849	5.46904	3.3055	4.28343	3.14227	8.90963	0.889042	4.07424	1.83148	2.43913	4.77507	1.8432	1.58976	3.23833	3.8596	3.25186	3.4259	1.82857	1.51345
Zfp110	ENSMUSG00000058638.14	37.4034	28.2598	40.2555	35.6146	40.6432	41.5531	47.6734	39.8223	30.4594	21.9417	25.2223	33.028	30.6336	39.2869	28.317	19.2001	12.0363	22.1033	25.9316	28.1343	35.9205	35.1928	27.1805	38.96	27.3718	23.043	17.0203	19.3536	27.7961	28.4152	36.7075	36.3605	34.8143	34.565	25.4186	18.6699	17.0378	35.0479	24.6352	27.1582	22.3488	35.2926	35.6216	34.8029	43.5432	45.9382	43.5533	30.5442
Zscan22	ENSMUSG00000054715.11	4.95878	6.79322	6.57468	6.72903	6.91541	8.97548	5.53011	4.99563	4.98994	7.65889	7.93849	7.24781	7.96473	8.03595	5.16532	3.4218	2.29263	5.39816	4.97318	6.97206	7.1479	5.88548	5.43609	6.39922	5.88155	4.83903	3.24615	4.11265	7.64393	10.2921	6.85948	6.61101	6.01504	6.37433	4.45481	4.44521	4.56809	6.07719	3.6587	5.96884	4.9536	7.7898	13.1383	6.85411	6.42441	8.01973	5.98442	5.91621
Zbtb45	ENSMUSG00000049600.8	16.8599	15.2168	21.6849	14.6069	15.5293	15.8456	8.00913	6.99388	11.6432	21.3207	21.8057	16.147	13.6538	4.643	3.87399	5.70301	2.86579	16.7051	16.9088	20.9982	16.5578	12.6117	11.7782	5.26995	6.48479	1.61301	3.68482	7.98337	21.8894	25.5065	14.4605	11.7637	10.8453	4.84808	3.40662	1.77808	2.09885	5.4112	4.22783	15.8174	26.9568	21.9386	18.0421	16.1704	16.8938	7.24111	9.14286	5.77862
Crxos	ENSMUSG00000074365.13	14.593	2.98902	0.922762	0.164123	0	0	0	0	1.14353	0.103498	0	0	0	0	0.0922378	0.1901	0.573158	2.48023	0.142091	0.246073	0.361919	0.120112	0	0	0	1.38258	0	1.2096	0.347451	0	0.741565	0	0	0	0	0	0	0.0832492	0.0813044	17.3096	2.1888	1.43078	1.01776	0.199634	0.0793137	0.155723	0	0
Zfp296	ENSMUSG00000011267.8	48.4544	73.3668	47.1762	36.5994	30.4521	12.2997	12.3951	14.5587	18.7123	22.9767	25.7247	22.6609	13.8289	11.161	11.7142	4.75251	0.573158	27.2096	22.3793	24.1151	18.3674	12.1313	10.4192	14.3041	8.44531	8.98677	2.28108	21.289	18.4149	29.0864	17.983	12.1526	7.56436	10.5042	4.97891	5.77877	2.09885	10.8224	6.91087	31.3364	53.6832	60.5697	36.4543	24.9543	10.7073	11.5235	11.4701	9.21828
Relb	ENSMUSG00000002983.17	18.2766	10.5974	6.69003	3.77482	4.00366	4.43233	2.19298	1.42732	18.2965	4.55393	4.7229	4.49548	2.80078	2.23221	3.4128	3.32675	6.87789	21.009	4.40482	4.51133	2.71439	3.24302	1.81203	3.0114	2.56375	4.6086	4.64989	22.7405	2.08471	2.01367	3.70783	3.3055	2.73411	2.69338	2.09638	0.889042	4.81502	2.91372	6.91087	21.3386	5.9904	12.718	6.6617	3.92614	3.96568	2.33584	3.32468	3.43966
Zfp180	ENSMUSG00000057101.8	12.0428	12.7713	8.6509	12.9657	15.772	14.7375	10.4881	11.8468	9.35614	13.8688	10.1492	11.4681	13.3912	8.83955	6.08769	7.98421	2.86579	10.4316	10.3726	10.9912	12.5767	12.0112	9.51317	10.2576	6.18317	15.6692	7.89603	10.8864	6.60158	17.8993	13.6263	12.347	8.74914	11.9406	7.59939	7.55686	4.32117	10.3229	6.74826	12.0869	11.7504	15.5796	18.1346	12.6435	13.1661	11.5235	17.2883	11.4197
Zfp574	ENSMUSG00000045252.11	12.0428	4.61939	12.8033	10.8321	13.5882	11.6349	9.82072	9.56306	15.2817	15.2143	16.8818	16.7892	12.9536	13.5718	8.39364	11.6912	18.9142	12.62	17.0509	16.1588	12.3957	12.6117	15.4023	14.0218	17.5693	7.83462	11.8441	13.3056	11.1184	18.7943	13.4409	13.8053	15.4933	12.4793	13.3644	10.224	8.02503	11.2386	10.163	20.7417	11.1744	15.1027	15.6365	12.9762	18.8767	11.5235	14.961	8.11759
Erf	ENSMUSG00000040857.15	35.9866	19.2927	117.883	64.172	52.8968	41.2207	18.4019	10.134	27.5486	38.7084	67.2259	35.2299	25.9948	20.0899	12.6366	18.0595	9.74368	28.8145	42.4852	37.7312	18.0055	22.4609	16.3083	18.1625	18.7003	8.06505	19.6524	22.7405	82.6934	54.8167	55.8028	27.319	24.4247	18.2252	15.4608	5.77877	11.482	9.07416	14.147	35.2161	28.5696	23.0515	22.8533	31.6088	23.4768	18.3753	7.31429	9.49345
Cic	ENSMUSG00000005442.13	15.3014	13.043	22.2616	14.4428	16.8639	14.7375	17.3531	13.7023	19.336	15.3178	15.877	12.3855	14.6166	10.7146	9.31602	9.69511	25.7921	18.4559	15.4169	21.1623	10.4957	9.96928	6.34211	11.1045	11.7631	10.8302	12.4582	15.7248	23.6267	10.7396	15.5729	12.1526	11.3921	9.78594	17.5572	12.8911	9.25965	10.0732	13.09	25.0691	21.6576	12.0821	13.3234	10.5141	13.4833	12.5357	9.8078	11.6948
Zfp59	ENSMUSG00000078779.4	8.35909	3.26075	3.34501	4.43131	1.09191	1.3297	2.09763	0.999126	7.277	2.69096	3.61754	1.19268	1.66296	1.07146	0.922378	0.28515	1.14632	5.83585	3.69436	3.28097	3.98111	2.28212	3.17106	1.88212	0.678641	1.61301	0.614136	5.08033	2.08471	3.35612	1.29774	2.72218	2.00501	1.34669	0.786144	0	1.11116	0.832492	1.54478	6.26728	5.5296	13.5129	3.70094	1.9298	2.53804	2.72515	1.66234	3.43966
Zfp850	ENSMUSG00000096916.7	6.80061	10.5974	8.07417	10.0115	12.3749	11.5241	6.57893	9.42033	8.21261	9.52186	10.3502	11.835	8.5774	5.00015	5.53427	4.94261	0.573158	7.22186	6.10991	8.03838	7.87174	9.36872	10.4192	6.30511	8.52071	4.6086	4.73762	9.67681	12.5082	12.7533	12.2358	10.4998	9.47824	6.46411	7.33734	4.00069	3.95078	8.49142	6.17913	6.11806	6.336	5.88209	11.658	11.845	13.0074	7.94187	8.97663	7.15449
Zfp84	ENSMUSG00000046185.10	8.35909	8.42359	10.3811	11.1603	9.70584	11.9673	8.86725	7.85028	10.8115	11.6953	9.84775	7.4313	8.2273	7.6788	5.71874	5.89311	7.45105	11.5258	9.87532	10.089	13.6624	12.9721	11.7782	8.28134	7.76666	3.45645	3.77255	7.49953	15.9828	10.5159	7.60104	9.72207	8.65801	7.54146	9.95782	8.00138	4.19771	8.15842	5.77261	10.147	14.6304	16.8514	10.3626	8.85046	10.1521	12.6136	10.1403	10.5941
Zfp790	ENSMUSG00000011427.16	2.83359	1.35864	2.65294	1.31298	2.06249	2.32698	1.81159	0.856394	1.35144	1.75947	1.20585	0.733956	2.62573	0.982172	1.38357	1.04555	0.573158	1.24012	1.34986	1.14834	1.99055	1.80168	3.17106	1.5998	0.603236	0	0.526402	1.45152	2.43216	2.01367	1.11235	1.55553	1.82274	0.897793	1.04819	0.889042	1.11116	1.41524	0.731739	1.34299	0.921601	2.70258	2.68318	2.46216	1.50696	2.0244	0.997403	0.825518
Zfp27	ENSMUSG00000062040.14	2.97527	10.3257	5.65192	2.79009	4.12498	5.20799	4.29061	3.85377	2.80684	6.10641	6.43118	6.88083	6.56433	2.3215	2.12147	2.94655	1.14632	3.57446	5.04423	8.20242	4.43351	5.52514	10.4192	2.82319	4.14725	7.14333	1.31601	3.87073	6.25412	11.1871	4.35669	7.09711	5.55935	4.30941	2.09638	0.889042	1.60501	0.99899	2.11391	1.49221	4.608	3.33849	3.70094	3.99269	4.75882	2.95873	3.65714	2.33897
Zfp74	ENSMUSG00000059975.15	13.4595	17.1189	15.1102	15.9199	15.2867	19.6131	13.1579	8.70667	17.6727	18.0087	17.7862	16.2388	17.6799	9.37528	8.20916	3.99211	1.71947	13.7142	14.3512	17.8813	15.7435	21.0196	10.4192	11.8574	10.7074	6.68247	7.89603	10.6445	23.2792	17.8993	22.7104	17.5969	16.1312	12.21	6.0271	2.66713	7.16079	10.8224	8.78087	14.176	16.0128	13.3539	20.1701	17.5013	22.3665	18.7646	11.3039	11.4197
Zfp568	ENSMUSG00000074221.12	78.9154	70.106	127.341	124.897	106.643	131.086	67.5055	40.6787	54.4735	95.1151	115.761	83.4875	73.6956	41.6977	33.4823	36.6894	52.7305	54.7111	95.2009	125.169	119.162	94.6481	63.4211	47.9	44.4133	30.4168	37.3746	38.2234	127.515	105.382	123.471	79.2349	73.6386	47.583	38.521	44.8966	40.619	62.3536	42.0344	65.2096	79.0273	103.493	106.032	114.058	118.574	76.7714	41.5585	48.9807
Zfp566	ENSMUSG00000078768.2	7.93405	8.15187	8.42021	12.1451	8.12864	7.64578	10.6788	7.85028	4.57411	9.52186	10.2497	10.7341	9.27759	8.92884	6.91783	3.4218	1.71947	8.17018	9.73323	10.5811	13.0291	9.72906	8.15414	6.86975	7.54045	4.83903	3.07068	10.1607	6.94903	14.9907	12.9774	14.7775	9.84279	9.87572	7.59939	6.2233	3.82732	4.99495	4.55305	5.96884	11.0592	12.4001	10.9178	8.78391	9.20039	9.34337	11.1377	6.46655
Zfp260	ENSMUSG00000049421.13	13.1762	14.1299	10.3811	15.9199	23.0514	28.1453	27.2692	27.4046	18.2965	15.3178	17.6857	20.2755	21.0059	23.3936	16.7873	20.6259	23.4995	15.2461	22.0951	17.3071	19.9055	19.6983	9.96617	22.5855	22.6968	15.2084	27.5484	18.8698	21.8894	26.849	19.6515	24.6941	26.4297	21.9959	20.4397	22.6706	22.2232	20.8123	20.0822	10.147	11.7504	9.06161	13.4159	20.2296	19.1146	21.4119	31.0857	18.1614
Zfp146	ENSMUSG00000037029.8	0.850077	0.271729	0.346036	0.492368	1.45588	0.443233	0.381387	0.856394	1.35144	1.96647	0.803898	0.366978	1.13782	1.07146	0.83014	1.80595	0	2.04255	1.06568	1.88656	2.17151	1.32123	0.453008	0.941062	0.678641	3.22602	0.789603	0.725761	1.04235	0.671225	1.66852	1.45831	1.00251	1.88536	1.57229	3.55617	1.60501	2.41423	0.731739	0.596884	0.4608	0.476927	0.647665	0.465814	1.42765	1.94654	1.32987	2.33897
Zbtb32	ENSMUSG00000006310.10	3.25863	15.2168	10.2657	9.84736	9.22055	8.53224	3.14644	4.56743	5.8216	9.93586	11.4555	11.2846	6.30176	2.58936	0.922378	0.760401	0.573158	5.98174	10.5147	10.5811	10.2242	6.60615	1.35902	2.54087	1.20647	0.46086	1.14054	4.83841	6.25412	10.7396	9.08417	5.44436	3.73661	2.06492	0.524096	0	1.23462	2.41423	1.54478	4.92429	9.67681	13.6719	8.32712	8.58428	6.10715	2.72515	1.82857	2.47655
Usf2	ENSMUSG00000058239.13	77.357	40.7593	122.497	74.3476	67.3343	65.0445	77.7076	56.0938	103.541	105.775	129.327	92.8454	65.6433	78.3952	56.4495	95.8105	139.85	83.9632	86.5334	99.9876	101.518	97.0503	73.8403	106.622	51.8029	42.1687	61.6768	64.8347	95.5491	66.0038	87.2266	69.8045	57.4162	87.9837	81.2349	52.898	80.0033	61.6044	75.6131	148.923	92.6209	78.057	75.8693	78.656	86.8485	71.5547	48.8727	51.4573
Cebpg	ENSMUSG00000056216.9	15.8681	15.2168	20.0701	25.7673	20.9889	22.2725	18.2112	14.2732	19.1281	20.2857	21.5043	18.5324	20.7433	17.0541	18.4476	15.5882	10.89	15.7568	11.5804	20.342	15.2911	18.9777	24.4624	18.3507	23.1492	20.7387	27.8993	17.9021	18.0675	19.4655	23.2666	21.4858	23.0576	24.3302	19.1295	10.224	25.5566	18.5646	21.4644	14.7729	13.248	20.0309	22.1131	22.1594	21.1767	26.9401	12.6338	19.8124
Zfp507	ENSMUSG00000044452.10	12.3261	11.1409	9.80435	11.3245	10.7977	12.743	9.91607	9.7058	13.0986	13.9723	14.9726	13.3947	12.8661	10.8039	14.2046	12.6417	12.6095	11.0881	8.73859	15.5846	12.9386	16.2151	14.4963	10.2576	10.4058	14.0562	13.1601	6.04801	14.2455	15.8857	13.8116	13.222	13.0326	12.8384	14.1506	8.00138	18.2724	15.4011	14.3909	12.2361	13.4784	17.3283	12.9533	12.5104	17.3697	14.4044	13.4649	16.3728
Gm6871	ENSMUSG00000090744.7	13.4595	16.5755	5.88261	16.4123	16.136	14.8483	13.6346	14.9869	14.2421	15.3178	9.54628	8.53223	12.8661	8.39311	12.6366	5.03766	1.71947	11.5987	11.5804	14.2722	19.7246	23.4218	22.1974	7.99902	10.7828	10.8302	3.86028	12.096	9.03373	12.977	11.4943	16.1386	13.9439	13.5567	10.4819	11.5575	4.93848	16.8996	6.99218	8.65482	20.736	17.9642	24.8888	15.5049	17.1318	17.0517	15.4597	8.80552
2610021A01Rik	ENSMUSG00000091474.2	6.37557	10.5974	4.95985	16.7405	14.6801	16.5104	9.72537	10.134	4.47016	11.2813	9.94823	13.9452	12.7786	6.96449	7.84021	5.41786	2.86579	7.22186	3.48123	10.6632	11.0385	12.9721	14.0432	10.4458	9.57637	2.99559	4.38669	4.35457	7.64393	14.9907	16.129	15.847	13.3971	6.55389	7.59939	7.55686	5.67925	8.65791	6.09783	2.38754	5.4144	6.67697	12.5832	10.9799	17.2111	10.5113	3.82338	8.39276
Zfp141	ENSMUSG00000092416.2	16.8599	30.4336	17.5325	34.3017	31.18	29.5858	18.688	14.1305	22.9745	28.4621	30.3471	27.2481	27.2201	15.6255	12.1754	13.0219	4.0121	25.9695	28.7734	30.513	32.4822	33.3911	26.7275	17.5979	19.379	10.3694	9.38751	20.0794	20.1522	37.1411	31.4238	31.1106	25.974	20.6492	11.006	9.77946	9.38311	16.1503	10.9761	14.9221	25.6896	23.0515	32.9384	22.4921	25.7769	19.4654	13.9636	14.7217
Zfp977	ENSMUSG00000092335.1	21.1102	26.9012	5.65192	25.439	26.2058	23.6022	23.646	21.4098	34.8256	36.121	21.1023	13.7617	24.8569	17.3219	27.8558	13.7823	4.58526	30.93	31.8284	29.1186	43.8827	41.919	31.2575	22.1149	16.5136	17.9735	9.12431	15.9667	22.5843	23.9403	30.9603	29.5551	22.4197	23.8813	22.7982	15.1137	8.02503	23.8925	13.4965	26.2629	41.472	33.8618	45.4291	37.7974	47.5089	34.4926	38.5662	33.8462
Zfp976	ENSMUSG00000074158.9	16.1515	17.1189	6.1133	18.3817	19.7757	13.9619	10.8695	12.4177	22.2468	18.1122	8.44092	5.59641	12.1659	6.07161	10.6996	6.27331	3.43895	18.8936	13.7118	11.7295	14.3863	13.2123	14.0432	9.03419	9.12395	8.75634	5.70269	13.0637	12.5082	9.62089	14.7386	12.1526	10.2985	11.4917	5.50301	7.11234	5.30886	11.4884	6.74826	14.0268	20.6208	14.3078	22.5758	11.9115	16.4179	15.5723	13.9636	14.309
Zfp975	ENSMUSG00000069727.5	32.4446	44.0201	15.4563	40.7024	41.6138	34.2398	29.7482	27.1191	27.8605	27.0131	17.4848	17.248	20.6558	12.5897	15.9571	10.8357	9.17052	24.8023	26.3579	25.4275	28.3202	32.7905	23.5564	15.9039	20.3592	13.3649	10.6158	16.2087	24.669	25.7303	23.2666	23.9163	19.7767	17.7763	12.0542	20.8925	10.4943	25.4742	12.6022	26.8598	59.0976	33.0669	47.8347	37.9971	35.6118	31.3003	30.587	23.3897
Gm2381	ENSMUSG00000092225.1	28.0525	42.6614	13.7261	43.1643	46.952	48.2016	27.0785	32.2575	37.5285	35.293	20.2984	23.9453	34.5722	15.8933	19.1855	13.1169	2.29263	27.2096	26.1447	26.4938	35.7395	47.2039	26.7275	20.0446	18.1725	16.8214	8.24697	20.8051	26.4063	33.5612	36.8929	42.0966	29.0727	25.9462	18.3434	19.1144	9.01272	32.7169	12.6835	27.4567	38.2464	27.3438	49.4076	44.1192	45.764	40.4879	42.0572	36.4604
Zfp936	ENSMUSG00000064194.10	70.5564	113.854	40.8322	101.1	93.6614	94.1871	84.5726	81.6429	69.3394	91.0787	59.0865	63.5789	78.8595	52.7694	64.4742	32.0319	7.45105	63.8296	80.4945	74.2319	87.6749	96.9302	103.739	57.3107	63.943	44.9339	18.8627	50.3194	74.702	81.6657	75.1762	85.3598	67.3502	65.9878	46.9066	53.7871	17.4081	65.1841	26.18	48.0492	93.8881	79.3288	126.202	81.3843	83.2	82.5331	95.9169	65.4911
Zfp715	ENSMUSG00000012640.16	8.35909	7.60841	3.46036	7.71377	8.61393	6.42688	5.81615	7.13661	6.13347	6.8309	6.23021	5.41292	5.68909	5.89303	3.87399	1.901	0.573158	6.20059	5.32841	6.06979	5.51927	5.40503	6.79512	4.98763	5.0521	2.76516	2.98295	4.59649	4.86432	6.26476	6.11791	6.1249	4.10116	4.04007	4.19277	5.33425	3.21001	6.57668	4.55305	4.92429	8.52481	9.06161	7.67946	7.05375	7.13823	5.06099	8.14546	5.09069
Zfp719	ENSMUSG00000030469.10	3.54199	5.16285	4.8445	2.1336	4.24631	7.42416	4.76734	7.13661	1.97519	5.69242	6.73264	7.52305	6.03919	4.10726	5.07308	3.32675	1.71947	3.86625	6.252	4.51133	4.70495	5.52514	2.26504	5.45816	5.27832	5.53032	3.24615	3.87073	3.47451	7.60721	5.09826	3.79161	7.47323	4.57874	6.5512	4.44521	3.95078	3.82946	3.00826	3.13364	5.4144	2.70258	4.34861	3.92614	5.71058	4.04879	6.15065	3.0269
Zfp819	ENSMUSG00000055102.15	6.65893	10.8692	9.11228	9.84736	6.06615	6.20527	3.24179	3.14011	7.277	10.6603	6.63216	7.61479	4.55127	2.50007	1.19909	1.1406	0	7.5866	6.53618	6.31587	7.23838	6.1257	4.53008	3.19961	3.09158	2.76516	0.965071	8.70913	7.64393	10.2921	9.64035	7.38877	6.01504	3.41161	2.88253	3.11165	0.246924	2.08123	1.30087	5.22273	10.2528	10.8103	8.04955	6.65448	6.82098	4.4381	1.66234	4.12759
Nr1h2	ENSMUSG00000060601.13	16.5765	5.70631	16.1483	14.771	12.7389	16.9537	15.5415	11.2759	15.3857	14.9038	19.0926	18.5324	15.8419	15.0897	13.559	16.3486	5.15842	12.4012	5.82573	11.8935	5.33831	13.5726	6.79512	14.0218	17.343	11.9824	20.0033	16.2087	13.5506	15.6619	17.3341	13.8053	17.2249	12.0304	17.2952	14.6692	9.63003	18.0651	18.0496	14.4744	11.7504	11.6052	7.95703	17.6344	18.1628	14.0151	8.14546	12.5204
Zfp473	ENSMUSG00000048012.19	7.08397	10.5974	15.8023	9.84736	12.4963	13.9619	9.82072	7.42208	6.44534	10.5568	10.7521	9.63317	7.61463	4.28584	4.61189	5.70301	5.73158	6.93007	9.09382	10.9092	5.51927	10.5698	4.53008	6.49333	6.93722	4.37817	8.51017	11.6122	14.2455	13.2008	9.73304	9.72207	7.56436	6.82323	7.07529	4.00069	6.54348	5.99394	9.10609	9.2517	9.21601	11.2873	10.2701	7.85229	11.7384	9.96626	4.48831	7.42966
Atf5	ENSMUSG00000038539.15	11.3344	2.98902	29.2977	23.3054	24.2646	26.1508	35.3737	10.7049	7.17304	3.51895	5.22533	8.07351	8.2273	12.3218	3.4128	3.13665	5.73158	5.25226	6.32305	4.42931	6.2431	7.20671	4.98309	7.15207	5.95696	1.61301	1.49147	7.01569	5.21177	5.14606	9.26956	7.38877	7.38209	7.72102	3.14457	5.33425	1.11116	9.8234	2.60174	10.147	5.0688	6.67697	8.32712	16.5697	11.897	17.6745	8.97663	9.63104
Irf3	ENSMUSG00000003184.15	13.6012	14.9451	16.1483	12.4733	10.9191	11.3025	10.6788	10.4195	11.3313	9.93586	9.4458	12.202	10.4154	11.161	11.9909	8.64956	4.58526	14.3708	13.0013	13.0419	13.572	9.84917	14.9493	11.7633	6.25857	6.22161	9.47524	11.6122	12.5082	14.9907	7.78643	9.13875	9.3871	7.54146	8.12349	14.2247	7.16079	8.40817	10.4883	15.8174	15.6672	13.6719	11.2879	8.85046	8.88313	9.10979	13.2987	10.5941
Tead2	ENSMUSG00000030796.17	29.3276	20.1079	21.6849	17.8894	18.9264	17.1753	23.36	22.6944	19.8558	14.8003	21.7052	19.1746	14.4415	38.6619	56.634	74.6144	92.8515	22.0303	16.1273	16.2408	9.22894	13.4525	23.5564	42.2537	47.354	57.1467	76.1529	23.4663	14.9404	14.7669	16.9633	13.8053	10.9364	35.5526	63.9397	78.2357	75.4353	37.5454	57.3196	30.7395	17.7408	24.3233	22.8533	23.2907	16.18	24.2928	24.2701	53.2459
E2f8	ENSMUSG00000046179.17	17.0015	27.1729	41.6397	29.378	25.9631	22.2725	10.5835	8.42121	18.4004	25.2536	30.7491	21.6517	17.9425	12.3218	12.4521	7.98421	10.3168	14.4437	21.953	39.2076	27.7773	25.2235	18.1203	14.0218	13.1204	4.6086	6.40456	11.3703	30.5757	33.785	31.4238	22.3608	17.5894	17.1478	12.8403	1.77808	9.75349	11.8214	13.4152	14.9221	25.1136	43.7183	35.0664	25.1539	22.1285	17.7524	10.1403	9.90621
Klf13	ENSMUSG00000052040.10	44.7707	38.3138	52.8281	42.1795	46.3454	36.8992	51.5826	44.8179	41.167	27.2201	46.6261	40.4593	32.6466	43.8406	22.9672	50.7568	14.9021	36.547	19.0402	35.3525	25.2439	30.2682	22.1974	30.2081	33.555	37.0992	37.1991	44.5133	46.211	40.2735	38.1906	36.2633	27.979	30.7045	26.4668	31.1165	47.9032	78.0045	64.637	34.7685	27.9936	42.4465	34.6963	56.2304	44.495	62.7563	42.2234	60.2628
Zfp710	ENSMUSG00000048897.15	20.1185	22.5535	21.2235	16.5764	14.8014	9.41871	10.8695	10.8477	22.5587	19.1472	17.9872	16.6975	14.8792	13.929	9.86944	12.6417	4.58526	20.2796	4.90214	16.4048	4.16207	10.8101	8.60715	9.59883	11.5369	9.44763	11.2299	21.5309	14.593	23.0454	15.3875	12.7359	11.2098	9.24727	13.6265	6.2233	8.27195	13.2366	13.8217	19.2495	13.7088	15.1027	13.0458	15.5715	10.7867	13.2364	3.65714	14.5841
Zfp592	ENSMUSG00000005621.11	12.0428	14.1299	9.45831	10.8321	11.0404	12.0781	6.67427	10.134	6.34139	8.17638	8.34044	7.15607	7.00196	8.12524	8.20916	8.64956	4.0121	7.4407	6.89141	10.9912	13.1196	7.68715	8.15414	6.39922	8.89773	4.37817	7.72057	5.08033	6.60158	5.3698	6.58139	6.61101	10.0251	9.33705	7.86144	10.224	9.50657	9.24066	9.59392	11.9377	13.0176	14.6257	12.1206	10.5141	13.7213	10.122	12.1351	10.5941
Cpeb1	ENSMUSG00000025586.17	0.850077	1.08692	0.346036	0.820614	2.42646	3.21344	6.48358	8.27847	1.14353	0.413994	1.80877	1.19268	3.50098	6.69663	6.27217	15.0179	12.6095	2.11549	0.639409	0.820242	1.3572	2.64246	2.26504	5.08173	7.23883	12.6737	6.84323	2.17728	2.43216	1.11871	1.76122	2.72218	3.09865	7.8108	5.24096	8.00138	9.01272	13.1534	10.4883	1.04455	0.3456	0.476927	0.555141	1.9298	2.14147	8.01973	9.8078	9.63104
Crebzf	ENSMUSG00000051451.6	9.35084	4.61939	5.19054	8.20614	6.55144	7.64578	7.15101	7.42208	6.86117	9.00437	7.13459	7.89002	8.48987	5.3573	6.36441	7.60401	15.4753	5.54405	7.10455	11.5654	6.6955	4.80447	5.8891	4.89352	7.69126	7.60419	8.86111	5.08033	7.99138	8.94966	7.60104	7.38877	8.20232	8.08014	10.4819	9.77946	8.51888	9.9899	6.82957	6.56572	7.6032	4.29234	4.7187	5.05741	7.21754	9.03193	9.97403	10.319
Thap12	ENSMUSG00000030753.15	45.0541	44.0201	40.7169	37.7482	36.3969	33.0209	25.3622	27.2619	34.0979	39.5364	30.4476	34.7711	37.723	34.1082	30.8997	20.4358	34.3895	38.8084	38.7198	47.0819	34.4728	31.5894	31.2575	33.7841	30.9158	30.4168	27.4607	35.3204	41.6942	49.6706	38.9322	37.9161	36.7282	37.438	29.3494	25.7822	26.2974	25.058	26.7491	36.4099	32.3712	44.9901	49.2225	35.8011	34.5808	33.5583	31.9169	27.6548
Zfp143	ENSMUSG00000061079.14	17.0015	10.5974	12.3419	12.1451	11.5257	11.3025	9.91607	10.134	10.9155	12.9373	12.2594	15.0461	14.7916	17.2327	19.7389	13.4021	20.6337	16.4863	10.1595	16.979	12.7576	15.6145	14.4963	14.5865	14.1006	21.8909	15.0025	18.144	13.5506	10.0684	14.0897	18.3747	12.3035	23.3426	16.509	20.8925	22.2232	15.7341	17.5617	12.5346	15.6672	15.4206	16.4692	13.6417	13.404	11.9907	15.1273	18.0238
Tead1	ENSMUSG00000055320.18	72.2565	46.7374	55.1351	52.5193	44.5255	44.4342	54.0616	47.1017	79.8391	60.4431	43.4105	27.6151	40.7864	52.7694	45.5655	96.2858	127.241	59.2338	39.2881	63.9789	52.9307	54.5308	44.3948	44.324	63.4152	90.559	182.135	59.9962	59.0667	59.2915	47.8309	46.3743	40.3736	55.5734	50.8373	91.1268	220.256	99.4828	127.404	88.9357	54.3744	86.0058	64.0263	53.0362	52.9815	88.217	77.6312	97.5487
Maz	ENSMUSG00000030678.7	9.35084	5.16285	19.1473	10.5039	22.5661	20.3887	7.5324	8.8494	14.7619	14.3863	27.1315	22.5691	15.0542	11.4289	13.7434	13.9724	9.74368	16.4863	5.32841	10.4171	7.6003	13.8129	17.6673	17.1273	14.7793	7.60419	15.4411	18.144	28.8385	22.8216	32.9069	16.5275	13.3971	8.79837	17.8193	13.3356	11.1116	7.15943	11.8704	21.7863	7.94881	8.4257	10.5477	15.3719	12.6109	15.9616	7.31429	17.1983
Zfp553	ENSMUSG00000045598.10	85.4327	67.9322	92.7376	67.6186	43.0697	54.0745	46.4339	35.2549	84.5172	85.0758	83.5049	56.6063	56.6283	33.8403	29.0549	20.2457	23.4995	76.8873	94.7036	80.6298	66.1407	60.4162	34.4286	41.9714	40.4922	24.4256	24.9164	65.5604	63.931	79.4283	58.4909	48.6103	43.4723	40.3109	31.7078	23.1151	21.2355	38.1281	35.53	97.889	86.5153	81.2365	69.7628	58.6925	52.7436	40.5658	39.7299	35.3597
Zfp771	ENSMUSG00000054716.4	18.135	17.1189	21.1082	19.6947	22.5661	18.1726	23.36	28.261	8.83636	10.4533	12.3599	13.3029	13.3912	14.3754	11.1608	6.46341	6.30473	9.5562	14.9195	10.089	11.6719	11.8911	9.06016	12.422	15.2317	4.14774	6.31683	13.7895	11.8133	12.082	14.6459	12.6387	13.8528	10.6837	11.7922	5.77877	5.30886	10.4894	10.9761	14.6237	12.9024	15.8976	16.3767	19.4311	16.18	17.2074	19.6156	9.49345
Zfp747	ENSMUSG00000054381.5	9.06748	8.69532	12.688	4.43131	8.37129	8.97548	9.05794	8.27847	9.25219	12.6268	11.2546	10.4589	13.3037	10.0003	10.5151	5.79806	5.73158	9.92094	9.23591	9.35076	11.4909	13.3324	17.6673	12.3279	10.632	7.60419	3.07068	7.98337	6.25412	9.39715	11.6796	10.4026	11.4832	13.4669	10.744	4.88973	5.80271	8.57467	5.69131	10.8931	10.5984	9.53853	12.4907	8.45119	7.77274	9.26551	6.81559	5.91621
Zfp646	ENSMUSG00000049739.10	11.9011	10.5974	11.0731	12.8016	10.0698	10.416	11.0602	4.8529	13.5144	14.2828	12.4604	9.17445	11.1156	8.83955	11.5297	11.5011	14.3289	12.5471	8.17023	15.2565	13.6624	15.3743	13.1372	8.28134	11.7631	12.9041	12.1073	7.01569	13.8981	14.3195	12.5139	12.9304	12.0301	8.43925	11.2681	11.113	14.692	17.2326	13.2526	12.3853	9.21601	12.5591	10.6402	14.7729	12.6109	12.3021	5.98442	13.7586
Zfp511	ENSMUSG00000025470.11	13.8846	11.4126	15.2256	13.6222	14.6801	14.7375	13.5392	8.42121	10.2918	8.48688	12.7619	13.5782	14.2665	10.3575	12.0831	9.31491	8.02421	10.2857	9.30695	11.2373	9.68133	9.24861	9.06016	12.2338	14.7793	14.978	14.0374	11.6122	10.771	11.8583	11.1235	9.81929	11.4832	13.1078	8.90963	14.2247	11.235	10.6559	13.5778	11.3408	10.2528	12.877	8.69722	11.3126	9.67627	13.6258	10.4727	11.2821
Zfp941	ENSMUSG00000060314.13	4.53374	6.52149	7.3821	6.40079	6.79409	8.53224	6.76962	4.28197	3.84641	3.72595	7.93849	5.32118	4.81385	4.82157	4.70413	1.99605	0.573158	4.96047	2.91286	5.90575	5.7907	7.56704	12.6842	3.38782	2.18673	4.83903	2.19334	4.83841	8.33883	3.80361	5.46904	4.86103	5.01253	4.84808	2.88253	4.88973	3.5804	6.49344	5.77261	6.26728	6.6816	7.94878	11.4729	9.44936	9.2797	7.78614	5.48572	7.0169
Ascl2	ENSMUSG00000009248.6	3.54199	3.53248	7.3821	12.9657	11.283	15.8456	27.2692	16.4142	5.71764	3.20845	7.13459	8.07351	8.31482	8.30382	4.05846	1.7109	4.0121	4.96047	4.76005	5.98777	6.60502	7.32682	11.3252	7.05796	5.27832	3.68688	3.33388	5.32225	2.08471	7.60721	7.97182	8.74986	8.84028	7.18234	4.97891	1.33356	3.70386	13.5696	11.4639	3.43208	1.9584	6.83595	12.2131	11.113	13.0868	26.0057	13.9636	12.2452
Zfp358	ENSMUSG00000047264.8	2.55023	0.543458	3.11432	1.96947	2.30514	1.88374	3.33714	2.56918	1.55936	1.44898	0.803898	1.28442	1.83801	2.85723	3.59727	5.60796	6.87789	1.75075	1.06568	0.902267	1.44768	3.84358	0.906016	3.48193	3.24239	1.61301	5.96589	1.45152	3.47451	1.56619	2.132	1.45831	1.82274	1.16713	2.35843	2.22261	7.16079	2.91372	3.90261	1.19377	1.6128	1.74873	1.75795	1.26435	1.98284	1.47937	2.16104	3.57724
Zfp958	ENSMUSG00000058748.9	17.5682	17.3906	7.26675	25.2749	24.7499	22.4941	20.9763	22.409	19.336	20.5962	17.1833	20.7342	25.032	15.2683	21.8604	16.3486	16.0484	14.7355	13.996	22.5567	30.8536	31.8296	16.3083	18.2566	20.6608	22.3517	16.2307	19.1117	15.6353	18.5706	24.9351	29.1662	28.7081	21.0981	18.6054	17.3363	13.8277	21.6448	15.9357	10.4455	15.7824	12.877	22.9458	23.8896	19.0353	25.3828	19.7818	18.299
Tfdp1	ENSMUSG00000038482.11	40.3786	37.4986	28.9517	35.7788	31.4227	34.0182	19.7368	18.4125	40.4393	34.1545	43.7119	58.3495	56.8909	43.3049	36.2494	20.5308	8.02421	42.8205	17.3351	44.2111	28.863	47.6844	41.6767	42.8183	49.6916	34.5645	29.8295	46.9325	39.262	57.9491	61.5499	52.7908	58.0542	44.2612	48.4789	24.4487	18.6428	22.5605	21.3831	30.1426	15.3216	25.4361	25.9066	30.7437	25.3011	24.6042	13.2987	13.621
Thap1	ENSMUSG00000037214.12	9.77588	10.3257	7.84348	12.3092	11.647	9.75114	6.76962	12.275	13.9303	10.1429	13.0633	15.6883	19.7805	12.2325	16.1416	10.6456	4.58526	12.62	5.11527	16.4869	9.04798	16.3352	16.7613	15.5275	19.0019	20.0474	9.38751	14.2733	6.94903	17.8993	20.393	19.1525	20.1413	16.6092	19.1295	13.7802	9.87696	7.07618	6.91087	11.7885	5.184	8.90263	18.0421	12.7101	11.4212	12.1464	5.48572	13.0707
Zfp42	ENSMUSG00000051176.6	216.911	365.204	234.497	215.657	177.374	115.13	66.0753	37.9668	277.462	272.408	239.863	189.361	125.335	42.8584	39.3855	26.519	27.5116	311.853	319.136	273.469	221.313	125.277	72.9343	42.7242	38.0793	36.1775	22.8108	233.695	260.588	262.896	192.622	118.901	64.1604	46.2363	27.515	35.5617	19.8774	51.1982	42.7661	221.742	319.68	284.248	257.03	160.772	95.8902	65.4036	49.8701	64.9407
Hmgb2	ENSMUSG00000054717.7	756.568	874.152	547.775	762.35	776.71	951.401	789.376	791.736	985.098	1216.62	920.463	947.72	1272.17	1050.12	1126.22	917.994	1554.4	1238.66	1501.62	1230.36	1557.34	1328.68	1424.26	1078.17	964.876	1238.79	1022.54	839.222	1191.41	1121.62	1056.45	1160.04	1170.93	1100.96	1000.5	913.935	1049.92	917.239	881.096	842.203	1148.89	877.386	947.164	913.327	1037.18	1130.24	1153.5	914.674
Zfp930	ENSMUSG00000059897.5	13.8846	13.043	4.72916	10.8321	11.8897	13.4078	18.1159	22.8372	9.56406	14.9038	12.2594	19.3581	16.2796	14.554	18.8165	12.2615	2.86579	15.5379	12.2909	14.0261	18.2769	16.6955	19.0263	16.1863	22.8476	20.0474	13.3355	15.9667	16.3302	14.0957	14.5532	17.3053	20.6881	15.8909	20.4397	19.1144	11.9758	14.7351	12.033	6.4165	8.52481	8.58468	12.2131	11.7119	14.1178	19.5432	16.2909	11.4197
Zfp868	ENSMUSG00000060427.15	3.96702	7.60841	3.92174	3.28245	4.00366	2.6594	1.71624	2.56918	4.88599	2.48396	3.919	3.76152	4.55127	2.14292	3.32056	2.4713	0.573158	5.10637	2.55764	2.87085	1.8096	4.56425	2.26504	3.0114	2.86537	5.99118	2.28108	4.59649	0.347451	4.47483	4.07861	3.98605	3.4632	3.23205	1.31024	4.44521	0.864234	2.91372	1.30087	3.87975	2.88	3.02054	2.77571	2.79488	2.45872	3.0366	1.4961	3.30207
Zfp869	ENSMUSG00000054648.8	17.1432	22.5535	11.7652	14.1146	14.0735	14.7375	14.3974	13.9878	13.5144	17.9052	17.4848	17.5232	17.6799	10.0896	12.9133	17.5843	4.58526	12.62	16.1273	16.1588	15.9244	13.2123	12.6842	12.7043	10.255	20.2778	11.6686	11.1283	12.1608	15.8857	17.3341	15.4581	17.4071	14.8136	13.1024	11.113	9.75349	12.9869	11.7078	10.4455	9.10081	12.5591	11.4729	12.4439	13.4833	11.6792	11.4701	13.0707
Gm20422	ENSMUSG00000092544.8	0.991756	0	0.692072	0.656491	0	0.66485	1.14416	0.285465	0.415829	0.206997	0.401949	0.0917445	0.78772	0.53573	0.184476	0.380201	0	1.38601	0.710455	0.57417	0.633358	1.08101	1.81203	0.564637	0.226214	0.23043	0.526402	0.24192	0	0.447483	0.463478	0.0972207	0.455685	0.269338	0.262048	1.77808	0.123462	0.915741	0.406522	0	0.2304	0.158976	0.555141	0.665448	0.87245	0.389307	1.16364	0.275173
Zfp866	ENSMUSG00000043090.18	4.8171	9.78224	5.53657	8.04201	7.03674	11.3025	9.43933	8.42121	8.0047	7.34839	9.74726	7.06432	8.75245	7.58951	6.36441	5.98816	9.17052	8.82672	9.44905	10.4171	5.88118	9.36872	7.70113	7.34028	7.38964	3.91731	7.89603	5.32225	2.43216	7.15973	11.7723	9.13875	7.83777	8.34947	7.07529	8.4459	6.79041	8.24167	7.15479	3.73052	6.6816	4.13336	7.67946	10.5141	8.40725	6.54036	10.3065	9.90621
Mef2b	ENSMUSG00000079033.10	0.566718	0	1.2688	0.984736	1.94117	1.99455	7.05566	2.99738	1.03957	0.827988	2.00974	2.66059	3.32593	8.66097	2.49042	3.4218	1.14632	0.948325	1.42091	1.47644	2.35247	1.44134	1.35902	3.85835	2.56375	2.07387	3.15841	2.66112	0.694903	1.78993	3.15165	2.91662	3.09865	3.59117	1.83434	2.22261	1.85193	5.32795	2.19522	0.447663	0.4608	1.43078	1.85047	1.53053	1.34833	3.97093	2.99221	3.16448
Jund	ENSMUSG00000071076.6	48.8794	8.96705	40.0248	39.2253	55.6873	73.3551	76.8495	48.529	45.6372	39.1224	56.8758	62.3862	69.4069	77.6809	58.202	85.7352	172.52	39.6838	41.4905	40.7661	60.9834	62.9386	61.6091	65.9684	57.0058	38.7123	42.2877	58.0609	45.1687	32.2188	64.4235	57.3602	63.7958	61.0499	60.5331	82.6809	42.8413	65.6836	63.9052	92.0693	37.7856	63.1133	61.5282	94.294	121.191	125.279	104.894	73.8838
Nr2f6	ENSMUSG00000002393.14	6.80061	4.07593	8.42021	8.04201	6.91541	8.75386	12.8718	14.8442	6.02951	8.69387	10.7521	12.2938	10.853	17.0541	20.4768	16.1585	17.7679	8.68082	8.66755	10.3351	7.50982	9.1285	7.24813	13.8336	17.4184	18.6648	18.8627	10.4026	9.72864	11.4108	7.97182	9.72207	14.2174	15.1727	14.6747	15.1137	15.9266	14.2356	14.6348	5.37195	5.9904	6.67697	6.01403	7.31993	5.55196	7.94187	8.97663	11.97
Zfp617	ENSMUSG00000066880.15	20.5435	16.032	17.0711	22.8131	31.7866	36.8992	29.3668	14.416	20.2716	23.7012	26.6291	24.4958	26.7825	20.0899	12.2676	16.8239	9.74368	22.2492	24.7238	20.342	24.701	30.2682	22.1974	19.2918	16.3628	9.44763	11.8441	18.8698	31.6181	23.0454	30.9603	30.6245	29.0727	19.3025	14.9367	12.0021	13.4574	17.5656	15.5291	17.1604	16.128	14.4668	18.4122	26.019	24.1907	22.4241	17.4546	16.7855
Zfp961	ENSMUSG00000052446.17	49.5878	69.0191	31.0279	39.2253	29.7241	35.4587	20.5949	15.8433	36.281	45.6428	32.1559	41.8355	36.8478	22.6792	19.2777	10.4555	9.17052	35.4528	15.9852	48.4763	19.5436	42.8799	47.5658	23.056	18.0971	16.3605	15.8798	26.3693	31.9655	52.1318	47.0894	46.5687	39.28	32.0512	18.8674	18.6699	14.445	16.4001	11.5452	27.6059	28.4544	48.0106	42.9309	29.679	36.0877	26.7065	13.1325	13.7586
Klf2	ENSMUSG00000055148.7	243.972	144.288	135.531	80.9125	90.2643	47.5368	67.6009	48.2435	189.202	58.0627	66.0201	51.7439	56.9784	52.5016	31.9143	28.7051	1.14632	172.23	47.1031	51.2652	28.9535	39.9972	29.8985	37.8307	33.4042	30.4168	7.2819	191.117	71.2275	52.1318	40.8788	49.8742	48.8494	48.3013	26.4668	32.8946	6.29656	72.0105	46.9126	241.887	119.693	157.227	103.811	114.723	68.6856	70.6982	53.6935	59.1621
Hmgxb4	ENSMUSG00000034518.14	31.5945	37.7703	28.9517	29.2138	30.0881	32.356	32.1319	34.8267	41.167	68.8265	68.1303	54.4045	51.1143	51.2515	58.1098	45.9092	45.8526	46.395	45.8243	63.1587	45.5113	57.7738	66.5922	52.2289	46.6754	60.6031	44.5687	38.9492	65.3208	60.4102	58.1202	48.902	54.2265	53.5085	57.9126	39.1179	58.274	45.3708	44.3109	27.009	29.7216	43.4003	40.6179	29.6124	35.7705	48.5855	36.9039	42.9269
Cc2d1a	ENSMUSG00000036686.16	6.51725	3.26075	4.8445	2.62596	5.33821	4.43233	3.71852	2.99738	3.53454	4.76093	5.62728	5.41292	2.97583	3.48225	2.02923	2.56635	0.573158	4.01214	4.26273	3.36299	3.80015	4.44414	7.70113	3.29372	3.46861	2.76516	2.80748	3.14496	7.99138	2.23742	4.44939	3.11106	2.4607	3.68095	5.50301	2.22261	2.22232	3.91271	3.98391	6.11806	4.608	4.76927	4.99627	3.19415	3.09323	5.99533	4.98701	3.16448
Junb	ENSMUSG00000052837.7	10.0592	1.63037	4.72916	2.79009	2.30514	3.43506	3.90922	2.14098	9.77197	4.86443	6.02923	2.29361	2.71326	3.21438	4.24294	37.925	4.0121	8.02429	2.48659	4.10121	1.8096	2.28212	0.906016	3.95246	5.65534	18.8953	15.0902	6.28993	6.60158	7.60721	3.15165	3.79161	4.01002	4.7583	2.09638	16.0028	10.3708	9.9899	11.7891	9.55014	4.032	4.45132	2.40561	2.72834	4.44157	3.65949	3.15844	6.87931
Zfp423	ENSMUSG00000045333.15	2.55023	25.8142	43.6005	27.0803	15.772	17.6185	13.9206	11.9895	3.32663	37.363	36.1754	31.3766	26.1698	30.5366	21.3069	15.208	7.45105	4.15804	27.0683	33.1378	21.1723	21.2598	26.2745	27.2908	32.0469	18.6648	14.2129	2.17728	33.0079	23.7166	25.8621	22.2635	24.607	27.4725	20.4397	20.0034	9.63003	9.9899	12.8461	3.5813	38.016	43.8772	28.8674	21.7602	22.0492	15.5723	9.47533	8.25518
Sall1	ENSMUSG00000031665.7	19.2684	40.2159	39.5634	32.6604	32.6359	28.2561	24.9809	18.5552	22.4547	25.0466	32.3569	34.9546	26.6074	24.0186	16.7873	15.0179	5.73158	24.4376	20.248	36.8289	29.7678	38.0754	14.4963	18.633	24.8835	13.5954	11.2299	13.7895	21.542	40.9447	38.8395	33.93	19.1387	24.6893	22.5361	16.4473	8.88926	28.721	12.6022	29.2473	30.2976	48.4875	36.2692	39.1283	35.4532	28.9645	30.7533	29.4435
Cbfb	ENSMUSG00000031885.14	23.9438	43.7483	15.2256	14.9352	14.0735	12.743	9.34398	15.4151	17.9846	21.7347	19.997	26.8811	22.9314	18.8398	29.6083	16.5387	2.86579	20.5714	12.6461	23.623	11.6719	19.8184	24.9154	21.5503	30.2372	33.8732	21.4948	14.7571	23.9741	21.9267	28.0868	23.333	26.3386	26.4849	30.6596	20.448	19.2601	13.8194	15.8544	15.0713	17.856	20.1899	19.8926	13.7748	18.718	15.2608	12.6338	15.4097
E2f4	ENSMUSG00000014859.9	29.611	38.3138	52.3668	35.4505	41.1285	33.3533	22.6925	30.5447	35.4494	44.2974	48.3343	50.0007	44.2874	33.4831	39.6622	27.3744	4.58526	34.3585	13.0724	45.3594	11.7624	42.7598	44.3948	46.959	46.7508	32.9515	24.8286	47.6583	39.9569	59.739	43.5669	41.8049	42.6521	41.2087	38.521	28.8939	23.7047	21.5615	23.9848	32.0825	39.2832	46.7388	42.8384	33.4055	28.7909	27.9523	9.30909	28.6179
Ctcf	ENSMUSG00000005698.15	182.058	229.883	303.358	246.676	230.514	256.965	210.43	215.24	212.696	306.977	284.077	212.388	247.607	210.988	173.96	171.28	234.421	226.796	378.956	304.966	314.87	270.131	242.359	231.972	223.348	177.892	150.727	169.344	333.553	262.449	225.714	239.163	223.194	227.052	209.376	151.137	165.439	202.295	164.235	193.241	336.384	296.966	228.163	230.711	227.551	219.18	271.959	218.074
Cenpt	ENSMUSG00000036672.5	9.49252	21.4666	22.723	19.6947	26.6911	28.5886	27.8413	16.6997	14.1382	20.6997	26.0262	34.9546	24.5068	16.3398	10.0539	9.02976	4.58526	15.9756	19.8927	23.3769	28.6821	27.3855	28.5395	18.3507	15.6841	10.3694	11.3176	14.7571	23.2792	30.2051	26.0475	21.0969	21.8729	13.6465	8.38553	9.33494	8.51888	9.15741	9.02479	14.176	19.6992	20.5078	26.1842	20.6289	26.0149	21.1783	18.6182	13.7586
Thap11	ENSMUSG00000036442.8	35.4199	44.0201	28.1443	27.4085	25.9631	26.8156	31.5598	33.8276	35.0336	39.6399	35.07	42.1107	38.3357	39.019	42.8906	31.2715	4.58526	49.167	31.6863	41.7503	35.5585	37.595	46.6598	44.5122	40.3414	41.247	48.6922	41.8522	29.8808	46.0908	33.4631	45.0132	37.4573	41.1189	37.7349	49.3418	37.9028	25.1413	32.6031	29.0981	22.1184	30.2054	37.287	27.7492	30.3771	31.456	36.239	26.0038
Nfatc3	ENSMUSG00000031902.10	55.68	39.129	44.754	61.7101	67.0916	60.5014	54.9197	72.6507	72.4581	86.1108	74.0591	69.9093	68.7942	70.6271	71.2998	66.7252	16.0484	70.1031	42.8404	87.6019	71.479	95.1285	54.814	74.3439	67.9395	73.2768	55.5354	70.6407	52.4651	68.6887	74.2492	63.3879	67.259	75.1453	65.2499	65.3446	75.6822	60.8551	63.9865	49.3921	55.6416	67.4056	64.674	73.1327	85.5001	66.4937	73.4753	56.548
Terf2	ENSMUSG00000031921.17	32.8696	17.6624	15.4563	20.1871	23.7793	18.8374	23.1693	24.8354	38.0483	30.3251	27.1315	27.1564	23.9817	30.6259	30.6229	20.4358	20.6337	34.7233	26.7131	26.986	26.0582	26.7849	38.9587	25.8792	23.3	25.1169	23.9513	24.9178	28.1436	28.6389	23.3593	25.3746	24.1513	23.612	24.8946	24.8932	26.4209	21.8945	23.4157	27.6059	22.3488	24.8002	20.9103	22.2925	29.5047	27.4851	30.587	26.9669
Zfp1	ENSMUSG00000055835.10	15.3014	20.6514	13.3801	11.1603	11.0404	13.1862	8.39052	19.9825	18.0885	25.1501	20.7004	21.3765	20.6558	17.8577	18.7243	13.0219	8.59736	22.6869	16.1273	28.5444	11.8528	17.2961	22.6504	17.692	17.1922	19.5866	17.1958	14.9991	19.8047	32.2188	13.9043	20.3191	17.6806	21.7266	17.2952	20.0034	15.6797	16.7331	15.2039	7.61027	14.1696	13.6719	14.4337	9.18318	16.6559	15.4166	10.1403	19.5373
Tcf25	ENSMUSG00000001472.17	73.6733	67.117	110.501	113.081	111.375	125.989	116.8	103.909	97.7197	102.257	108.426	118.442	100.128	95.8064	92.5145	82.3134	74.5105	98.1881	113.815	113.768	147.753	109.302	94.2256	100.882	92.8984	67.7464	66.8531	95.0747	107.362	96.6564	97.0523	103.443	99.6126	93.0113	80.4487	76.0131	76.423	81.7507	91.63	80.4301	100.109	114.303	115.932	108.401	120.715	104.412	112.54	73.6087
2610044O15Rik8	ENSMUSG00000071302.10	6.23389	12.4995	4.8445	10.8321	8.61393	11.5241	5.43477	9.13487	8.83636	7.55539	10.3502	10.9176	11.7283	4.91086	7.93245	4.27726	8.02421	8.75377	7.31768	8.53052	8.5051	9.60894	13.1372	6.49333	9.50097	5.29989	5.17629	4.59649	7.64393	13.6482	13.5336	9.13875	11.301	9.60638	9.43372	10.6685	4.69155	6.24369	6.01652	4.92429	7.7184	5.08722	11.9355	8.71737	10.0728	9.10979	7.64676	4.67793
Zfp317	ENSMUSG00000057551.10	9.77588	8.96705	7.26675	9.19087	8.24997	10.97	9.05794	6.42295	9.04427	5.38192	7.93849	10.3671	11.2907	9.28599	8.76259	8.74461	4.58526	9.04556	6.96245	8.77659	5.51927	8.1676	9.96617	9.2224	10.8582	10.5998	9.56298	7.49953	6.60158	10.5159	8.89878	11.3748	10.663	7.72102	12.3163	6.2233	5.06194	9.15741	6.17913	9.69936	5.0688	7.7898	10.0851	11.1795	12.8488	12.0685	9.8078	7.70483
Zfp26	ENSMUSG00000063108.15	19.9768	17.3906	7.84348	12.4733	12.3749	12.4105	10.8695	15.2724	20.0637	13.2478	13.5658	12.4772	10.678	7.94666	12.0831	11.0258	14.9021	14.7355	11.0831	15.4206	11.4909	9.24861	10.8722	9.69294	10.8582	10.3694	11.6686	18.144	7.29648	15.6619	11.0308	11.9581	11.6655	10.5042	11.2681	8.89042	12.9635	13.9026	12.033	11.7885	12.5568	7.47185	13.8785	10.7137	12.9281	14.8715	15.9584	14.1714
Zfp266	ENSMUSG00000060510.14	5.10046	6.24976	6.69003	10.1756	12.6176	14.5159	20.5949	18.9834	11.9551	10.4533	17.0828	17.9819	18.8178	19.822	19.2777	21.8615	30.9505	12.9118	10.5858	17.7172	14.9292	17.4162	16.3083	20.7975	27.4472	29.7255	28.1625	18.144	11.1184	17.2281	23.1739	20.8052	19.2299	19.123	23.0602	21.7815	26.0505	26.5565	25.1231	4.62585	4.8384	8.74365	6.6617	10.1814	12.6902	19.0761	23.1065	23.5273
Zfp809	ENSMUSG00000057982.8	34.1447	34.2378	25.722	47.1032	41.1285	46.4287	30.3203	27.9755	24.5339	29.0831	30.8496	29.1747	27.3076	21.4292	22.7827	18.4397	6.87789	24.8023	22.0241	29.6928	32.3918	35.9134	35.3346	27.2908	24.9589	15.4388	9.91391	15.4829	31.6181	29.9814	34.2974	32.0828	28.7993	29.5374	23.8464	23.1151	10.0004	22.9768	18.6187	24.6215	39.0528	33.5438	34.3262	38.5294	41.0845	31.6896	36.4052	26.6917
Zfp599	ENSMUSG00000062794.8	18.135	13.8582	16.033	20.8436	20.3823	19.8347	14.3974	11.704	14.7619	15.8353	13.9677	14.6791	16.192	12.4111	8.94706	6.65351	10.3168	17.1428	21.2426	24.4432	14.2958	23.9022	15.8553	15.057	12.5926	9.44763	9.65071	13.7895	11.4659	19.6893	16.5925	17.4025	17.4983	11.402	10.2199	7.11234	5.43233	8.24167	9.2687	12.833	18.7776	13.6719	22.1131	20.8285	24.1907	16.6623	14.961	8.39276
Thyn1	ENSMUSG00000035443.10	24.9356	34.2378	33.2194	32.3322	37.1248	35.9019	38.9015	42.2488	37.8404	43.6764	47.5304	64.2211	57.6786	60.5375	52.2066	45.6241	38.4016	40.8509	51.3659	41.6683	43.7922	51.0475	50.2839	63.1452	72.3883	47.699	48.2535	43.5457	44.1263	56.1591	51.2607	52.0131	55.5935	57.7281	51.8855	36.8953	49.3848	35.1312	38.2944	23.4277	25.6896	23.8463	28.7748	34.4702	30.7737	34.9598	38.4	35.2221
Zbtb44	ENSMUSG00000047412.16	101.017	60.3238	63.3246	54.4887	39.066	32.356	26.6018	20.268	82.1261	76.6924	72.0493	37.7987	27.3076	18.8398	13.9279	21.6714	16.0484	67.404	73.461	67.9981	30.2202	29.0671	18.5733	23.1501	24.8081	18.8953	18.9505	67.0119	81.3036	70.2549	40.9715	29.069	22.7842	21.6368	22.012	17.7808	22.5935	29.9697	26.0174	79.5348	71.0784	56.4363	59.6777	40.9916	31.8048	23.6699	22.2753	26.6917
Nfrkb	ENSMUSG00000042185.14	8.07573	16.032	22.8384	18.71	14.5588	16.178	11.0602	5.70929	7.48491	13.7653	15.7765	13.2112	8.13978	8.75026	5.25755	4.94261	5.15842	9.4103	17.7614	16.0768	12.0338	11.8911	15.4023	7.24617	8.06828	6.9129	4.91309	7.25761	9.72864	16.5569	12.792	13.7081	9.47824	7.45168	5.76505	5.77877	3.70386	8.74116	6.34174	10.4455	22.1184	20.0309	16.1916	13.3755	12.3729	11.6792	11.4701	9.35587
Hinfp	ENSMUSG00000032119.5	12.0428	7.06495	11.3038	8.86263	7.64335	6.09446	9.82072	7.42208	11.8511	10.3498	8.6419	7.24781	6.65186	10.8932	12.1754	10.0753	23.4995	12.1823	11.012	9.51481	9.95277	8.1676	2.26504	8.46956	8.59611	9.2172	11.4054	10.4026	7.29648	6.48851	8.99148	6.61101	6.9264	8.61881	10.2199	6.66782	13.2104	8.90766	13.09	9.69936	9.44641	10.6514	6.47665	6.58794	10.3901	8.33117	7.14805	7.70483
Arid3b	ENSMUSG00000004661.15	33.153	41.8462	36.1031	37.5841	47.0733	33.7965	38.0434	45.6743	36.6969	41.9169	47.028	53.12	38.0731	47.68	41.6915	75.9451	132.973	29.471	42.0589	40.2739	43.1588	36.514	30.3515	40.0892	47.7311	58.0684	94.4015	27.8208	42.0416	53.2505	35.7805	34.5133	30.1663	35.4628	35.6385	52.4535	71.7314	49.6165	62.6857	43.4233	49.6512	52.4619	46.0767	47.1137	43.2259	46.8726	64.9974	53.2459
Pias1	ENSMUSG00000032405.10	11.476	20.3797	13.034	15.5917	21.8381	20.2779	21.6437	14.9869	12.5788	17.6982	11.3551	12.8442	17.7675	13.0361	17.7097	24.1427	14.9021	9.26441	10.0174	12.3036	13.1196	14.6536	20.3854	17.2214	19.0773	22.1213	27.3729	9.91873	15.2879	16.5569	13.997	14.7775	15.7667	19.4821	17.0331	23.5596	27.532	18.2316	23.8222	12.833	10.944	17.0104	15.544	18.4329	23.7941	27.0958	18.1195	24.2152
Smad3	ENSMUSG00000032402.12	7.93405	8.15187	10.035	8.37026	10.0698	6.6485	9.43933	9.56306	4.67807	3.93294	7.13459	6.6056	6.73938	12.1432	8.94706	12.6417	2.86579	5.25226	5.61259	4.18324	3.16679	4.56425	3.62406	8.84598	6.78641	15.8997	18.3363	6.77377	3.12706	6.04102	6.67409	6.22212	4.55685	9.24727	7.07529	8.00138	17.902	11.9046	15.8544	12.833	4.608	11.2873	6.75422	7.91883	7.13823	10.667	10.8052	12.7955
Zfp609	ENSMUSG00000040524.9	13.8846	4.07593	21.3389	22.8131	24.5072	23.0481	30.6063	16.2715	18.2965	21.0102	16.2789	13.3947	19.6055	26.5186	24.812	37.7349	84.2542	16.4863	20.6032	24.0331	33.6585	31.7095	23.1034	29.3611	28.7291	19.1257	22.1089	13.7895	29.1859	13.872	18.7245	18.3747	16.9515	25.5871	28.5632	33.7836	28.2728	30.9687	35.3674	16.4143	15.6672	23.8463	16.5617	20.03	19.5112	36.8285	36.5714	35.7724
Tcf12	ENSMUSG00000032228.16	30.7444	35.053	28.9517	31.6757	30.5734	28.921	30.797	30.8302	29.6278	42.0204	30.1462	29.7252	28.708	34.2867	43.6285	41.3468	33.2431	26.8449	34.5991	36.9929	39.9921	35.5531	31.7106	28.7965	34.0828	34.3341	47.3762	25.6436	26.7538	34.0087	39.9518	32.5689	36.1813	36.0015	27.253	44.8966	48.8909	44.6216	44.4735	32.2317	45.1584	39.108	43.7637	39.1283	42.1156	38.4636	43.2208	46.0914
Plscr1	ENSMUSG00000032369.13	9.35084	17.9341	6.22865	4.43131	1.81985	3.87829	1.81159	2.14098	7.69283	6.6239	6.93362	6.23862	4.90137	3.75011	8.20916	2.8515	0.573158	9.84799	1.27882	6.15182	0.723838	4.32402	4.53008	3.95246	5.80615	14.978	8.3347	8.95105	12.1608	11.6346	5.56174	4.95826	4.37457	5.74587	6.5512	5.77877	6.04964	1.66498	4.14652	7.16261	4.2624	7.1539	13.1383	4.32541	3.33117	3.97093	1.16364	4.26517
Tfdp2	ENSMUSG00000032411.15	42.0788	56.2479	59.0568	56.13	72.1872	82.109	103.547	132.598	42.2066	47.2988	53.8611	68.7166	91.9882	104.825	116.681	71.0024	46.9989	38.5166	47.8136	59.0575	80.7079	92.8464	91.9606	117.068	122.231	82.2635	58.8693	45.2391	32.6604	67.1225	61.7353	104.901	91.5926	119.496	109.274	78.2357	68.0275	99.8158	62.4418	40.8865	55.5264	65.9748	58.2899	73.3989	71.3823	105.347	145.455	92.1828
Smarcc1	ENSMUSG00000032481.17	310.561	259.501	412.129	362.547	348.561	394.367	362.508	349.551	400.027	434.176	411.194	362.849	447.25	428.227	364.339	314.331	418.405	379.549	434.585	464.667	559.798	518.643	410.878	414.161	363.525	287.346	263.903	290.304	458.983	387.073	430.386	460.534	435.088	453.924	357.957	314.276	296.803	378.867	341.641	363.502	404.237	401.254	371.575	401.997	413.304	424.033	442.016	385.379
Lrrfip2	ENSMUSG00000032497.19	34.5698	27.9881	42.9085	53.0116	52.2902	48.9773	46.7199	35.1121	21.6231	20.4927	24.8203	26.9729	40.9614	33.8403	28.5937	25.5685	38.4016	22.7598	18.827	29.2006	39.0873	35.7933	33.5226	30.6786	33.178	26.7299	22.4598	21.5309	16.3302	26.1778	34.9463	37.7216	35.9079	32.4103	30.1355	32.0055	24.9393	41.9576	30.0013	29.0981	32.7168	31.6361	49.7777	52.8366	54.4092	46.2497	36.5714	34.8093
Ubp1	ENSMUSG00000009741.15	64.4641	74.4537	74.7438	63.1873	72.6725	67.2607	60.1638	59.8048	62.7901	68.309	68.5323	59.3587	67.6564	62.5911	46.949	55.6043	37.2552	60.8387	66.1433	68.9824	76.9078	76.1509	51.6429	69.5445	63.3398	57.3771	53.9562	56.8513	84.0832	70.7023	68.4094	65.1379	64.5249	71.3745	55.0301	54.2316	58.6444	65.2674	59.4335	60.5837	75.5712	91.4109	80.3105	69.1401	80.5034	70.3089	68.6546	69.8938
Eomes	ENSMUSG00000032446.14	2.40855	15.2168	28.8363	19.3665	10.1911	6.31608	3.62318	6.70842	14.0342	15.2143	14.5706	5.96339	6.03919	3.92869	8.39364	6.08321	1.14632	8.97261	16.3405	15.8307	10.5861	5.76537	4.98309	3.85835	6.86181	5.06946	5.00082	6.77377	14.9404	14.7669	7.78643	8.36098	7.6555	4.93786	6.5512	5.33425	5.30886	7.49243	21.2204	1.19377	17.0496	22.5745	16.4692	11.1795	8.24862	2.72515	11.3039	7.98
Csrnp1	ENSMUSG00000032515.8	7.22565	14.6734	12.4573	12.8016	14.8014	17.3969	16.3996	15.5578	3.95037	19.7682	22.2077	23.1196	14.8792	14.8219	12.3599	23.3823	4.0121	6.34648	12.2909	17.5532	15.0196	17.176	18.5733	11.1986	14.3269	25.8082	16.6694	6.53185	15.6353	18.5706	18.1683	15.4581	12.0301	11.3122	11.5301	23.1151	11.235	24.8915	21.4644	7.90871	15.6672	26.8669	17.8571	14.5068	19.7491	20.244	14.961	25.1783
Zfp445	ENSMUSG00000047036.8	35.7032	63.8563	31.4893	64.8285	71.0953	71.4714	52.3454	57.6638	48.0282	62.3061	52.0524	56.1476	63.2802	49.1086	47.8714	41.9171	38.4016	41.9451	47.9557	61.6002	60.4405	75.0699	77.9174	47.6177	62.5857	49.7729	43.0773	36.0461	40.6518	73.3872	63.8673	74.9572	64.8895	63.3842	44.8102	34.2281	47.1625	65.3506	46.0996	40.7373	50.112	39.108	73.6488	66.5448	78.5205	73.5791	52.0312	52.8331
Zfp105	ENSMUSG00000057895.11	12.4678	20.9231	12.1113	17.5611	18.1985	18.6158	8.10448	12.275	4.57411	12.1093	17.1833	13.4864	16.8922	9.01813	7.01007	9.31491	4.0121	6.93007	7.74395	16.1588	16.1054	16.4553	19.0263	10.1635	5.65534	11.9824	6.14136	3.62881	5.90667	15.2144	17.7976	12.0554	14.7642	10.9531	5.50301	9.77946	6.42002	12.4874	7.88652	8.65482	11.8656	13.8309	18.5047	19.4311	18.0835	11.212	10.639	12.3828
Zbtb2	ENSMUSG00000075327.10	10.7676	12.4995	16.8404	12.3092	10.6764	14.5159	9.82072	14.1305	7.48491	13.1443	13.1638	11.835	11.9033	7.14307	5.99546	6.65351	12.6095	8.17018	11.4383	13.2059	13.6624	14.2933	14.0432	10.9163	7.16343	7.60419	3.94802	7.49953	12.1608	8.94966	12.2358	12.7359	11.9389	9.06771	3.93072	9.77946	3.70386	7.99192	5.20348	6.4165	16.128	16.3745	10.5477	9.58245	12.7695	9.81054	9.30909	7.70483
Plagl1	ENSMUSG00000019817.18	89.1164	54.6175	26.2987	35.1223	25.8418	12.5213	6.86497	9.2776	49.1717	22.9767	13.0633	8.34875	3.67603	6.51805	8.67035	12.0714	11.4632	35.9634	19.2533	14.3542	6.96694	6.72626	2.26504	6.86975	10.632	11.7519	24.1268	33.1431	27.4487	13.4245	5.19096	3.01384	4.28343	5.29698	12.8403	16.0028	15.9266	8.15842	12.9274	87.5927	52.992	32.9079	29.9776	17.2351	14.1971	9.18765	11.3039	4.81552
Bclaf1	ENSMUSG00000037608.16	352.64	459.765	367.605	618.086	592.542	599.362	463.481	396.082	451.486	647.383	481.635	433.768	533.987	386.172	377.529	365.563	268.811	440.679	623.069	539.391	816.308	693.045	550.858	426.96	449.26	367.306	233.459	295.627	610.819	515.277	569.985	550.172	488.676	458.952	415.346	357.395	259.64	485.176	343.104	338.582	648	469.455	537.562	625.455	657.193	521.282	504.52	467.381
Myb	ENSMUSG00000019982.15	0.991756	1.63037	1.15345	4.92368	8.49261	8.64305	14.3974	17.5561	3.84641	3.72595	5.42631	4.77071	7.35205	8.92884	9.50049	7.12876	4.0121	4.81457	3.05495	5.00348	5.51927	7.56704	6.79512	9.59883	8.52071	6.9129	3.94802	3.14496	2.43216	6.48851	8.06452	7.77766	6.74413	10.594	8.64758	10.224	4.07424	13.6529	13.0087	0.447663	1.2672	1.74873	3.88599	6.92066	9.67627	15.6501	16.9558	14.7217
Zbtb24	ENSMUSG00000019826.11	7.08397	14.9451	12.1113	12.4733	5.8235	5.76203	3.90922	4.4247	6.86117	8.17638	7.93849	6.88083	5.51404	6.60734	4.05846	6.65351	8.59736	6.63828	7.95709	6.31587	2.71439	5.0447	9.06016	5.92869	6.78641	3.91731	4.56215	4.59649	4.86432	6.48851	7.60104	5.73602	5.65049	2.87294	2.09638	2.66713	2.83963	5.49445	3.90261	9.84858	10.8288	9.22058	9.62245	8.917	5.7899	4.20452	3.82338	3.71483
Foxo3	ENSMUSG00000048756.11	20.2602	23.9121	26.9908	18.8741	21.9595	16.8429	24.9809	22.409	17.6727	12.0058	13.0633	15.5966	14.4415	17.4112	17.1562	19.6754	8.59736	15.7568	10.941	15.1745	14.5672	14.8939	12.6842	15.6216	16.4382	26.0386	24.4777	16.2087	6.25412	13.4245	16.5925	13.1248	13.5794	16.5194	19.1295	24.4487	21.6058	25.058	26.6678	16.2651	17.7408	32.431	27.8496	20.1631	21.0181	27.0958	16.7896	27.3797
Lin28b	ENSMUSG00000063804.8	4.1087	3.53248	4.15243	6.72903	6.18747	13.1862	12.9672	29.2601	12.7867	13.8688	15.9775	13.0277	22.2312	25.0007	23.8896	18.1546	19.4874	11.1611	14.5643	18.7015	19.0007	19.9386	21.2914	23.2442	29.1061	20.9691	25.1796	7.98337	11.4659	14.5432	21.6908	23.1385	16.9515	24.5097	28.5632	18.2254	29.3839	19.8133	14.4722	2.23831	3.8016	9.69751	13.5084	10.7803	14.1971	23.047	27.2623	19.1245
Hsf2	ENSMUSG00000019878.8	27.6275	15.4885	16.6097	21.9924	25.8418	27.8129	28.2226	30.402	25.5735	22.2522	24.9208	24.9545	23.8942	26.0722	23.4284	28.2299	24.0726	23.927	25.5053	22.5567	24.52	23.7821	24.4624	25.3146	25.7883	18.204	25.6182	32.6592	23.2792	19.2418	25.3059	26.0551	26.5208	21.9061	26.4668	26.6713	28.6432	27.056	27.9687	18.205	12.9024	25.754	20.1701	24.9543	21.2561	27.0958	28.9247	20.7755
Arid5b	ENSMUSG00000019947.10	153.864	139.94	164.944	101.264	64.3012	46.7611	39.5689	29.4029	137.223	201.305	135.356	70.1845	59.6917	26.8758	19.2777	37.925	26.3652	131.89	168.52	167.083	113.824	89.0028	33.5226	41.0303	24.2048	30.8776	24.3022	89.9944	182.412	140.062	85.1873	62.5129	36.1813	36.0913	14.9367	32.0055	23.8282	58.0247	37.8065	198.165	183.744	148.96	81.9759	66.8775	49.0158	49.7535	41.3922	59.5749
Tfam	ENSMUSG00000003923.14	81.4657	116.028	71.8601	83.3744	74.007	75.2389	73.417	70.367	94.9129	92.1137	82.6005	66.79	77.8092	71.9664	100.816	64.7291	42.9868	95.9997	73.1768	101.054	104.595	91.6453	92.8666	92.224	74.6505	93.0938	63.7824	62.4154	86.1679	85.2455	78.9767	92.2624	89.4964	89.3304	88.0481	76.4576	62.8421	73.842	77.4018	79.2363	75.456	100.473	104.089	76.0607	80.4241	82.8446	69.3195	74.8469
Zfp280b	ENSMUSG00000049764.8	8.35909	14.9451	8.53555	10.668	8.00732	7.53497	4.38595	5.13836	14.8659	10.3498	15.475	11.5598	9.80274	8.57168	5.07308	7.22381	0.573158	11.9635	10.6568	10.171	8.9575	9.48883	10.8722	7.99902	10.1796	12.4432	6.4923	8.46721	15.6353	12.977	9.73304	9.23597	6.74413	8.34947	6.5512	11.5575	6.29656	5.49445	8.29305	10.8931	9.44641	10.3334	11.7505	8.3181	8.7245	10.4334	5.81818	7.56724
Aire	ENSMUSG00000000731.15	1.70015	14.9451	28.0289	36.107	41.8564	46.3179	15.9229	5.85202	3.01476	10.7638	18.5901	19.1746	11.9033	2.94652	2.6749	4.65746	1.14632	3.7933	10.0885	12.9598	16.6483	11.8911	7.24813	3.57603	2.11133	2.07387	1.75467	7.01569	10.0761	20.3605	18.8172	13.7081	9.93392	4.93786	2.88253	4.44521	2.34578	8.40817	5.61	0.895326	16.704	25.1181	25.1664	32.4073	32.36	13.0807	6.98182	5.50345
Mier2	ENSMUSG00000042570.14	15.5847	13.3147	12.8033	11.981	17.3492	14.7375	17.3531	15.5578	13.7223	14.8003	14.7716	13.6699	15.0542	18.0363	19.001	17.2991	12.0363	12.9118	11.7935	13.452	10.8576	11.6508	15.4023	17.5037	16.3628	19.3561	21.2316	12.5799	12.1608	14.3195	15.7583	14.6803	14.7642	17.4172	11.006	14.6692	20.4947	14.1524	17.0739	10.4455	12.2112	21.6207	19.0599	19.4976	21.8906	16.0395	23.1065	14.4466
Arid3a	ENSMUSG00000019564.12	4.53374	2.98902	6.1133	2.46184	2.79043	3.87829	2.95575	3.14011	6.96513	4.65743	4.7229	1.92663	2.80078	3.12509	3.22832	11.311	18.341	7.7325	5.11527	2.95287	3.07631	4.20391	2.26504	3.76425	6.18317	4.83903	29.9172	4.11265	6.94903	5.59354	4.07861	3.59717	3.00752	3.23205	2.09638	0.889042	24.6924	9.07416	30.977	4.62585	2.0736	1.74873	1.85047	2.39561	3.56911	2.95873	2.82597	6.87931
Mbd3	ENSMUSG00000035478.14	51.9963	86.4098	71.2834	61.0537	79.5879	93.7439	65.98	81.3574	51.4588	62.5131	68.7332	88.9921	78.772	67.5913	62.076	42.0122	41.2673	56.4618	82.5548	66.3576	75.9125	67.6229	98.7557	68.7916	76.234	41.7078	40.0066	50.8033	55.9397	82.5606	72.3026	78.9432	78.9246	72.3621	63.6776	53.3425	36.4213	45.3708	42.6035	56.8532	72.576	70.7441	64.4889	75.3953	68.2891	56.8389	67.8234	42.6517
Tcf3	ENSMUSG00000020167.14	28.0525	18.4776	17.0711	17.397	20.1396	22.2725	21.8344	22.6944	51.2509	36.6385	33.2613	42.3859	36.8478	45.6264	42.7061	29.5606	39.5479	42.8205	42.272	36.9929	40.8968	26.0643	28.0865	31.8079	47.8819	40.3253	50.096	39.6749	24.3216	36.0224	33.5558	34.3189	31.4422	32.7694	30.6596	29.7829	42.3475	39.7099	45.2052	30.7395	25.344	29.0925	28.3122	40.3262	34.0256	27.4072	40.0624	30.1314
Klf16	ENSMUSG00000035397.8	19.6934	14.4016	31.9506	24.6184	34.6984	25.1535	20.9763	20.268	20.8954	16.7668	25.1218	24.1288	18.5552	15.7148	10.9763	13.1169	2.29263	22.6869	15.0616	15.4206	17.0102	17.7765	19.9323	13.8336	16.212	9.67806	12.1073	14.9991	22.9318	23.2691	31.053	16.3331	18.8653	10.7735	15.4608	7.11234	8.27195	10.3229	12.9274	23.4277	15.552	14.1488	17.5795	20.03	19.8284	15.1051	15.4597	13.2083
Pias4	ENSMUSG00000004934.14	29.8944	18.2058	32.1813	25.439	21.5955	21.386	21.5484	16.6997	26.0932	22.4592	25.1218	30.5509	21.2684	22.1435	9.7772	17.8694	8.02421	19.4042	16.6957	17.3071	11.5814	14.7738	13.1372	18.5389	20.51	11.0606	18.9505	23.7082	29.5334	27.744	25.3059	20.9997	20.5969	16.0705	16.509	9.33494	20.7416	15.1513	20.7326	21.9355	20.5056	15.8976	13.9711	23.823	23.3975	19.8547	13.6312	14.1714
Hmg20b	ENSMUSG00000020232.17	76.9319	31.2488	74.6284	47.2673	45.2535	40.2234	49.6757	41.2496	53.5379	35.8105	35.9744	21.7434	20.3932	26.0722	22.7827	34.0279	75.0836	55.6594	48.8082	36.1727	31.8489	20.0587	9.51317	25.4087	29.0307	20.5083	38.4274	54.9159	34.0502	40.4972	25.1205	24.7913	23.5133	22.1755	29.0873	31.1165	35.6805	46.453	53.2544	70.7307	48.4992	44.9901	28.4973	38.2633	33.629	31.7675	41.3922	34.259
Zfp938	ENSMUSG00000062931.15	3.54199	8.15187	1.84552	3.44658	6.18747	6.09446	7.81844	5.70929	3.84641	3.72595	3.01462	4.1285	5.07642	3.21438	4.33518	5.32281	1.71947	3.06382	2.62868	2.95287	3.52871	5.16481	4.53008	5.55226	3.99644	5.29989	7.45737	4.59649	1.04235	3.35612	5.28365	4.56937	6.47072	6.19477	5.24096	3.11165	7.7781	6.32694	4.79696	5.52118	2.9952	1.11283	4.53366	5.05741	5.86921	9.96626	4.65455	5.64104
Nfyb	ENSMUSG00000020248.18	87.4162	90.214	108.425	139.997	143.04	125.657	109.839	138.165	111.754	141.275	149.826	139.36	149.667	145.719	127.565	93.5293	53.8768	108.693	121.346	150.432	165.487	155.785	98.3027	145.488	132.26	107.841	77.2057	112.009	124.04	143.866	151.094	142.914	123.399	139.517	133.906	104.462	101.239	122.127	96.427	77.4457	127.526	130.36	148.038	163.168	198.443	142.876	147.449	111.445
Prdm4	ENSMUSG00000035529.10	14.3096	18.7493	14.8795	16.084	14.8014	16.9537	12.8718	15.1296	12.3709	10.5568	11.958	18.3489	15.0542	14.554	11.1608	8.07926	0.573158	9.70209	7.0335	12.7958	8.14318	12.9721	11.3252	12.9867	13.4974	15.4388	9.47524	14.2733	5.21177	17.2281	10.7527	13.5137	14.5819	14.4545	7.33734	12.8911	7.7781	13.4864	8.21174	11.9377	11.7504	9.85648	12.9533	13.8413	13.0074	14.638	8.14546	9.21828
Spic	ENSMUSG00000004359.16	52.2797	2.17383	1.61483	0.820614	0.970584	0.554042	0.190694	0.285465	4.98994	0.206997	0	0	0.0875245	0	0.0922378	0	0	3.6474	0.142091	0	0.18096	0	0	0	0	0	0.0877337	2.4192	0	0	0	0	0.182274	0	0	0	0.123462	0	0.0813044	39.5436	3.456	1.11283	0.185047	0.598903	0.158627	0.0778614	1.16364	0
Yeats4	ENSMUSG00000020171.8	107.251	61.4107	92.2762	75.1682	80.9225	66.485	83.6191	96.2016	119.239	103.498	120.183	92.2032	105.204	119.468	110.132	120.999	214.934	118.687	127.74	104.827	114.457	107.26	76.5583	112.833	98.6291	101.85	89.4007	101.123	96.244	77.4146	100.946	82.9293	91.7749	94.8069	110.846	136.023	98.7696	100.232	105.289	99.0827	94.0033	97.611	72.8161	95.758	97.5558	91.9544	115.865	96.9983
Hmga2	ENSMUSG00000056758.14	156.697	169.831	98.9663	122.436	137.216	118.565	66.9334	60.5185	53.33	64.4796	48.8368	53.0283	43.6747	42.5013	45.9344	48.9508	53.8768	49.5317	59.9624	56.1046	49.1305	45.2821	34.8816	36.1368	44.5641	49.5425	95.4543	41.3684	59.0667	53.0268	51.8169	42.0966	39.28	39.862	41.4036	44.8966	70.8672	66.8491	56.4252	162.054	154.714	166.288	137.953	126.635	134.437	84.7132	79.2935	53.3835
Ddit3	ENSMUSG00000025408.15	8.35909	9.78224	13.9568	10.0115	9.4632	8.64305	15.5415	4.28197	10.0838	5.89941	4.92387	5.59641	6.73938	10.4467	5.53427	7.22381	26.3652	6.56533	7.0335	7.62825	3.61919	5.88548	4.07707	9.1283	5.50453	6.45204	11.4054	8.22529	8.68628	4.69857	4.91287	7.9721	3.28093	7.45168	5.50301	12.8911	7.03733	5.74419	9.43131	11.3408	8.52481	8.26673	8.14207	9.649	8.32793	13.2364	6.48312	6.0538
Ddit3	ENSMUSG00000116429.1	0	0.271729	0.115345	0	0.121323	0	0	0	0	0.206997	0.200974	0.0917445	0.175049	0	0.553427	0	0	0.218844	0	0.656194	0	0	0	0.376425	0	0	0.263201	0	0.347451	0	0	0	0	0	0	0	0	0	0.0813044	0	0.6912	1.11283	0.462618	0	0.793137	0.311446	0	0.550345
Stat6	ENSMUSG00000002147.18	13.0345	10.054	12.8033	17.2329	13.1029	10.416	11.4416	6.13749	12.9946	11.1778	9.94823	9.0827	8.75245	9.37528	9.96168	5.22776	12.6095	11.0152	4.689	11.2373	10.5861	11.771	7.70113	9.78704	4.44887	6.9129	8.15924	14.0314	9.38119	9.1734	13.4409	10.9859	5.83276	6.64367	6.28915	8.89042	10.4943	7.99192	12.6835	15.9666	12.672	10.9693	18.4122	17.7009	17.5283	16.8959	5.81818	12.9331
Baz2a	ENSMUSG00000040054.17	180.216	101.898	160.33	160.512	140.856	140.062	154.843	102.767	151.985	140.24	133.146	107.708	138.814	137.326	107.826	110.543	190.288	146.626	121.559	138.785	153.725	165.274	108.722	106.34	107.753	96.5502	106.684	121.202	117.091	130.889	118.002	134.262	105.263	122.1	95.3854	87.5707	122.721	163.501	172.447	223.533	147.571	167.719	140.543	138.613	136.261	165.378	134.483	154.647
Patz1	ENSMUSG00000020453.17	57.5218	31.2488	31.3739	23.9619	20.5036	20.3887	20.6903	25.1209	55.2012	32.7055	27.7345	24.1288	26.87	27.9473	25.6421	24.8081	31.5237	48.6564	30.1943	31.8254	18.8198	23.3017	20.8384	27.8554	32.6502	32.7211	30.2681	44.9972	26.4063	29.7576	28.8283	26.5412	24.3336	25.6769	21.4879	29.7829	24.322	28.6377	24.31	56.4055	21.7728	32.431	26.5543	17.9671	17.7663	25.6164	23.7714	34.9469
Xbp1	ENSMUSG00000020484.19	18.7017	41.8462	46.5995	37.5841	37.3675	33.6857	27.6506	14.2732	13.7223	24.5291	24.6194	33.8537	23.369	16.0719	13.4667	16.0635	1.71947	12.2553	27.7788	23.3769	21.9866	18.0168	22.6504	19.9505	18.7757	14.5171	19.5646	18.8698	24.3216	25.5065	28.8283	24.7913	23.969	17.0581	18.6054	20.448	12.9635	23.8925	22.7652	20.2941	25.92	45.308	37.287	36.9324	27.9977	26.3172	21.7766	24.7655
Zmiz2	ENSMUSG00000041164.15	17.4266	20.1079	24.7992	20.1871	22.8087	20.9428	22.5018	18.4125	22.4547	22.7697	26.1267	29.6335	26.695	27.6794	19.1855	17.2991	12.6095	17.7264	21.3847	27.3961	24.0676	23.5419	20.3854	17.5979	22.1689	13.5954	16.2307	21.7728	19.4573	28.1914	30.1261	26.1524	22.2374	16.3398	23.0602	12.4466	16.0501	15.8173	19.4317	18.9511	18.3168	23.6874	25.629	27.3499	26.808	28.0301	19.2831	16.2352
Purb	ENSMUSG00000094483.2	64.4641	108.692	117.537	189.562	177.981	161.115	85.5261	85.4966	74.4333	161.872	163.794	168.902	156.144	99.378	65.95	75.9451	69.3521	73.5317	125.182	164.541	149.02	172.36	129.107	101.729	89.3543	70.2812	70.187	56.3674	175.81	168.03	180.849	165.567	123.308	94.1785	63.1535	85.3481	80.991	81.2512	80.3287	57.1516	121.536	132.904	179.958	188.056	174.331	117.726	82.2857	89.0183
Zfp62	ENSMUSG00000046311.13	12.8928	11.9561	6.22865	18.2176	16.8639	17.0645	16.1136	13.4168	16.8411	16.6633	13.8672	9.54142	15.0542	11.161	11.7142	15.5882	19.4874	13.9331	16.0563	16.7329	17.1007	20.5391	14.4963	10.1635	11.4615	14.978	11.5809	10.4026	13.2032	20.5842	19.188	18.4719	18.5008	16.0705	14.9367	19.5589	13.7043	17.8153	16.1796	7.90871	9.79201	14.3078	14.8963	16.1038	19.2732	19.4654	17.9533	20.0876
Tcf7	ENSMUSG00000000782.16	12.4678	7.33668	7.61279	8.20614	7.15806	7.75659	10.2975	14.9869	16.2173	8.27988	4.11998	8.44049	11.2031	17.2327	19.8311	18.3447	18.341	13.8601	5.68364	9.59684	9.13846	9.24861	12.2312	16.3745	17.4938	19.817	22.8985	18.6279	11.8133	10.5159	8.71339	12.2498	13.5794	15.5318	19.3915	20.8925	23.7047	17.7321	21.9522	12.3853	5.4144	5.88209	5.64394	5.05741	7.69343	10.0441	10.8052	17.1983
Aff4	ENSMUSG00000049470.13	71.1231	99.4528	112.923	172.001	153.231	140.948	103.451	72.0798	55.0973	82.6953	68.1303	62.0193	85.949	72.4129	55.7116	65.2994	118.07	50.4071	66.4275	97.4448	117.624	119.751	57.079	70.2032	71.031	63.5987	69.836	42.8199	91.0322	96.8801	102.985	95.2763	76.4639	75.8635	65.2499	64.4556	85.9295	105.227	84.8005	57.5993	103.68	134.334	146.28	152.521	151.965	125.98	90.5974	90.3942
Irf1	ENSMUSG00000018899.16	13.0345	22.01	46.8302	46.9391	64.3012	68.9228	96.777	139.164	32.6425	23.8047	25.9257	30.2757	44.2874	95.5386	102.937	182.686	33.2431	34.2856	15.0616	25.1814	16.5578	39.3967	34.4286	93.918	108.809	114.293	111.685	31.4496	26.0588	24.6116	32.7216	50.3603	51.0367	89.5099	104.295	150.693	110.498	121.211	150.007	14.3252	33.8688	37.2003	49.0375	69.5393	83.1207	93.5116	100.571	123.552
Zfp692	ENSMUSG00000037243.17	4.67542	4.61939	4.72916	10.0115	13.1029	11.6349	11.0602	9.2776	7.58887	6.8309	9.4458	7.52305	8.75245	9.01813	6.8256	7.60401	3.43895	7.00302	4.19168	7.54623	7.96222	6.24581	8.60715	7.43439	10.7074	2.3043	7.89603	4.11265	3.82196	11.6346	9.45495	9.52763	7.47323	6.19477	5.24096	4.00069	7.03733	6.07719	8.37435	6.71494	8.98561	6.20005	6.6617	10.4475	9.67627	8.09759	8.97663	7.56724
Zfp867	ENSMUSG00000054519.8	1.41679	3.8042	0.807417	0.164123	0.727938	1.10808	0.667427	1.99825	0.623743	1.44898	1.80877	1.55966	2.27564	0.892884	3.4128	2.6614	1.14632	0.656533	1.42091	1.39441	1.26672	1.68157	0.906016	0.564637	2.18673	2.53473	2.10561	0.967681	2.08471	4.92231	0.926956	1.74997	0.637958	3.0525	2.35843	2.22261	0.740772	1.74823	1.87	0.746105	1.3824	2.06668	1.943	1.86325	1.90353	1.55723	0.664935	2.61414
Zkscan17	ENSMUSG00000020472.14	13.0345	40.7593	26.4141	22.1566	14.6801	17.3969	15.4462	18.8407	14.1382	27.6341	27.0311	22.8444	18.8178	19.1077	26.749	31.2715	12.0363	15.2461	24.1555	27.7242	19.4531	15.3743	18.1203	17.692	17.8709	46.086	51.2365	22.0148	20.8471	29.5339	21.0419	20.9024	17.316	19.3025	19.6536	24.0041	46.5452	15.4843	22.1961	12.3853	19.9296	33.8618	30.9029	17.3016	14.1178	12.2242	17.4546	20.9131
Srebf1	ENSMUSG00000020538.15	15.4431	8.96705	8.76624	7.71377	8.00732	8.31063	5.24407	5.42383	11.9551	6.20991	3.919	4.40373	5.16394	8.57168	17.4329	9.60006	0.573158	11.3799	0.852545	8.20242	0.542879	4.56425	6.79512	8.75187	15.6841	18.4344	11.2299	11.8541	5.21177	9.62089	6.48869	5.6388	4.55685	9.33705	12.0542	9.33494	6.42002	6.74318	9.2687	14.9221	4.3776	6.518	7.8645	6.92066	6.42441	8.64262	1.82857	7.84242
Ncor1	ENSMUSG00000018501.17	242.413	266.294	308.087	334.154	343.465	360.57	315.121	224.375	205.731	298.904	292.619	236.701	284.892	202.149	143.338	149.324	119.79	199.002	295.549	317.188	330.523	375.469	264.104	225.478	191.15	130.193	123.178	147.329	293.944	298.024	295.328	311.787	254.181	235.94	177.144	144.025	130.499	240.091	160.739	215.326	300.327	314.772	276.738	294.727	302.74	299.455	266.805	239.263
Zkscan6	ENSMUSG00000018347.16	3.68366	2.44556	4.61381	4.59544	3.88234	3.65668	3.81387	4.13924	3.6385	3.62245	4.42144	2.66059	4.72632	3.8394	3.59727	3.70696	5.15842	3.20972	5.11527	3.19895	4.70495	3.72347	4.53008	4.14067	5.20291	4.6086	3.50935	3.62881	1.73726	4.92231	4.35669	3.3055	4.28343	4.84808	2.88253	4.88973	3.33347	2.74722	1.70739	3.43208	3.3408	4.76927	3.05328	3.92614	3.41049	3.34804	1.16364	1.78862
Trp53	ENSMUSG00000059552.13	63.0473	65.4867	62.0558	71.7216	66.121	67.8147	53.5849	30.6874	51.1469	61.2711	79.8873	54.221	48.401	45.8049	43.444	28.2299	16.6216	68.5712	46.3927	72.8375	51.3925	66.9023	72.0283	39.4305	42.6035	23.043	21.5825	35.5623	104.93	57.0541	66.8335	44.041	44.5659	35.6424	44.8102	37.3398	19.8774	38.0449	37.0748	83.2653	59.6736	118.437	56.902	82.5821	89.4658	59.6419	35.0753	51.0445
Zfp207	ENSMUSG00000017421.18	212.377	227.709	152.256	159.199	159.661	155.575	144.26	156.006	158.847	178.121	157.262	166.149	151.067	141.343	184.199	136.112	98.5831	168.145	182.8	199.319	164.764	168.036	189.81	171.838	183.685	207.618	134.934	147.813	183.802	181.231	164.349	172.858	176.714	175.698	177.931	159.139	132.351	142.606	124.477	157.876	159.322	197.448	216.32	154.317	163.069	153.387	182.359	148.593
Tada2a	ENSMUSG00000018651.14	96.9087	53.2589	116.614	96.5042	81.4077	75.4605	81.9029	73.6499	87.324	81.6603	101.693	94.0381	87.612	81.3417	59.2167	56.0796	40.6942	82.2125	94.4194	103.433	91.5655	76.6313	59.344	77.3553	80.7582	59.6814	41.498	82.4948	76.7867	85.9168	85.1873	75.0544	70.8134	72.0928	61.5813	52.009	47.7798	75.9232	65.0435	74.4613	93.3121	86.9596	78.9226	88.6377	74.1583	69.686	71.1481	74.2966
Vezf1	ENSMUSG00000018377.10	17.9933	14.9451	12.4573	18.0535	18.9264	25.3751	33.1807	33.2566	15.1777	10.2464	11.1541	9.54142	16.8922	21.7864	29.9773	31.5566	68.7789	12.0364	11.1541	14.3542	17.2816	17.4162	17.2143	26.3497	30.1618	32.9515	59.1325	17.9021	15.9828	13.872	11.4943	16.722	19.5944	23.4324	32.2319	48.8973	67.2868	38.7109	36.9935	14.0268	11.4048	10.0155	19.43	17.4347	21.0974	39.4757	41.3922	33.0207
Nme2	ENSMUSG00000020857.11	806.439	1135.55	806.956	636.468	724.784	634.821	762.011	951.453	701.815	726.145	696.175	934.509	809.776	760.201	873.123	563.932	185.703	795.572	851.053	739.367	833.5	696.528	835.8	921.393	809.618	880.243	588.342	825.916	587.54	798.086	749.908	767.752	720.346	853.981	796.626	735.682	542.492	557.436	540.43	700.891	805.825	849.247	758.046	618.401	618.329	609.344	855.273	628.769
Phb	ENSMUSG00000038845.11	136.862	158.146	168.75	158.543	176.525	170.312	151.22	160.288	153.961	142.414	163.593	198.26	159.47	147.504	135.128	90.8679	40.121	162.018	174.559	142.558	159.697	130.562	161.271	151.981	141.383	110.606	72.9067	178.537	141.065	159.08	153.226	146.9	131.602	127.846	126.307	142.691	61.8544	107.475	87.3209	157.279	144.461	179.006	130.551	160.24	151.648	134.155	159.917	96.7231
Zfp652	ENSMUSG00000075595.9	17.4266	32.6075	30.5665	42.836	45.7388	49.5313	32.8946	24.55	25.7814	40.7784	44.0134	43.0282	51.6394	29.5545	30.0695	23.1922	33.2431	18.237	31.8994	52.2494	66.5931	68.9442	51.1899	28.8906	26.1654	33.1819	35.9708	13.0637	40.3044	44.5246	65.5358	55.4158	42.9255	34.1161	29.8735	32.45	48.8909	42.6236	38.2944	15.9666	32.7168	42.6054	46.1693	51.9715	55.3609	46.9504	35.2416	36.7355
Nfe2l1	ENSMUSG00000038615.17	43.9206	29.3467	50.5212	47.1032	38.2168	41.7748	32.8946	24.4072	46.5728	38.0874	39.4915	31.7436	34.5722	35.1796	31.6376	25.0932	51.5842	41.0698	40.7801	43.0627	30.9441	37.1145	39.4117	28.4201	37.0236	23.5039	31.0577	34.8365	54.5499	38.0361	44.4012	41.8049	34.2675	29.5374	33.8042	23.1151	30.3716	36.1301	35.7739	37.156	34.3296	52.6209	35.7141	48.977	45.764	43.6024	24.9351	27.1045
Sp2	ENSMUSG00000018678.13	23.3771	17.9341	27.5675	20.6795	30.6947	22.7157	15.3508	12.9886	31.8109	22.6662	27.7345	28.2573	20.5682	11.0718	11.4375	10.4555	8.02421	29.1792	15.7721	26.3298	23.5247	27.986	24.9154	15.4334	13.7236	10.5998	10.0016	20.8051	19.8047	25.7303	22.3396	17.8886	20.7792	18.9434	11.7922	13.3356	12.3462	11.8214	10.5696	28.7996	19.4688	24.3233	23.7786	26.1521	28.3943	17.9081	9.8078	12.1076
Rara	ENSMUSG00000037992.16	3.82534	3.26075	7.3821	8.04201	11.1617	16.5104	14.2067	9.7058	13.4105	11.9023	13.5658	13.4864	17.5049	8.83955	8.85483	6.08321	9.17052	10.8693	10.3726	16.1588	7.69078	15.3743	19.9323	9.69294	10.8582	5.06946	8.5979	14.9991	12.5082	13.6482	15.851	17.2081	15.4021	8.43925	8.38553	10.224	7.90157	9.32391	8.37435	2.98442	3.5712	6.99492	10.7327	10.5806	14.4351	15.9616	8.31169	13.3459
Smarce1	ENSMUSG00000037935.16	92.0916	53.8023	86.509	78.2865	53.9887	64.2688	77.1355	67.3696	81.5024	81.5568	76.5712	56.8816	58.8164	94.5564	82.1839	86.4956	142.143	84.328	68.1326	81.6961	65.2359	56.0922	55.72	75.0967	90.2592	77.4245	112.387	52.0129	88.6001	68.6887	53.8562	56.388	65.1629	75.235	91.9788	92.0159	105.313	95.1538	102.931	73.1183	76.8384	71.0621	55.3291	64.9477	58.6921	71.3989	69.1533	72.7831
Stat3	ENSMUSG00000004040.16	41.7954	7.60841	8.18952	7.87789	7.886	5.87284	7.5324	4.56743	51.3548	11.1778	10.9531	6.88083	7.26453	7.32165	5.6265	7.79411	5.73158	47.0515	8.02814	9.10469	7.69078	9.48883	6.79512	5.08173	4.22265	15.6692	10.3526	41.1265	11.4659	6.71225	6.21061	5.73602	3.4632	7.27212	7.33734	13.3356	19.7539	5.0782	8.53696	48.0492	11.1744	11.6052	7.8645	8.85046	10.4694	6.22892	6.98182	6.87931
Mlx	ENSMUSG00000017801.15	31.4528	20.9231	25.6067	24.126	26.4484	23.9346	13.9206	20.8389	21.4152	23.1837	28.2369	28.2573	27.0451	24.9115	26.5645	12.8318	7.45105	23.6352	14.7775	28.4624	16.9197	23.4218	36.2406	27.9495	21.3395	14.0562	14.4761	20.5632	17.72	29.5339	24.2863	27.4162	29.3461	23.7017	22.7982	18.2254	15.5562	18.2316	18.4561	25.5168	24.768	26.7079	24.9814	28.5477	33.7083	28.2637	15.2935	16.5104
Etv4	ENSMUSG00000017724.14	0.708397	11.9561	65.0547	38.4047	34.6984	25.4859	6.86497	4.8529	1.87123	35.3965	61.7996	45.23	31.3338	9.73243	5.44203	3.0416	2.86579	1.89665	54.4919	41.8324	30.4917	23.3017	13.1372	8.18724	9.65178	2.07387	2.28108	0.483841	51.4228	57.2778	62.0134	23.0413	27.4322	9.24727	9.17168	1.77808	0.61731	3.24672	4.95957	0.596884	26.6112	16.6924	20.2627	28.6808	16.6559	5.29458	3.65714	2.20138
Ubtf	ENSMUSG00000020923.17	116.177	131.789	107.502	119.974	93.0548	89.9764	58.4476	46.5307	116.12	123.37	85.4141	75.4139	78.1593	70.0914	77.6642	45.3389	30.9505	132.838	84.1178	113.522	73.741	91.4051	74.7463	64.8391	68.0903	58.2988	38.0764	80.3176	119.176	99.7887	107.712	79.8182	74.1854	75.7737	67.0843	46.6747	36.7917	67.5983	54.8805	124.749	154.944	206.35	129.44	139.611	117.701	79.5744	68.8208	75.1221
Mafg	ENSMUSG00000051510.13	74.0983	106.246	100.696	119.153	116.955	94.6303	87.3377	77.2182	93.2496	77.6239	98.4775	96.0564	105.817	103.664	91.3154	81.1728	13.1826	75.5013	49.1635	119.263	84.7795	127.198	135.449	97.2117	75.8569	122.589	67.9059	82.7368	55.5922	99.7887	118.094	107.721	85.7598	106.119	93.027	85.7926	80.8676	98.4005	70.7348	108.185	71.8848	133.539	144.429	123.374	136.261	120.062	79.9585	114.334
Hmga1b	ENSMUSG00000078249.5	346.265	272.544	303.127	310.028	374.767	338.741	399.312	441.899	710.235	540.366	557.101	616.523	599.805	732.075	626.848	564.503	79.6689	672.362	632.162	606.979	723.205	593.352	459.35	728.194	701.714	506.024	523.244	709.069	519.092	575.911	632.277	626.198	645.887	676.756	558.686	614.328	488.292	433.062	470.59	303.814	316.685	413.972	291.264	451.573	498.248	365.17	542.088	414.547
Foxk2	ENSMUSG00000039275.9	25.5023	16.032	12.9187	12.1451	23.658	24.3778	15.9229	24.9782	24.7418	22.1487	23.6145	27.0646	24.8569	23.7507	37.1718	25.8536	14.3289	22.2492	14.9195	23.705	10.0433	22.581	19.0263	26.4438	41.7741	25.5777	33.4265	21.7728	19.4573	21.9267	22.1543	24.4996	25.0626	29.6272	35.1144	27.1158	29.137	17.6488	26.6678	18.9511	13.4784	11.2873	14.5262	23.8896	21.8113	21.5676	11.1377	21.1883
Ncoa1	ENSMUSG00000020647.10	15.1597	25.2708	19.2627	21.1718	24.022	18.8374	12.109	6.70842	6.44534	9.52186	6.23021	7.89002	9.80274	5.17873	4.79636	7.79411	3.43895	6.41943	3.69436	9.18672	4.25255	9.1285	10.4192	6.58743	5.65534	5.99118	6.93096	8.95105	7.64393	7.60721	11.587	9.33319	10.2985	5.56632	4.19277	3.55617	12.2227	10.1564	10.8135	12.0869	11.6352	19.713	24.3337	20.8951	20.7009	18.6089	7.14805	12.2452
Mycn	ENSMUSG00000037169.15	59.3637	26.9012	79.8189	73.1987	104.823	75.2389	71.0334	63.9441	57.8002	43.2624	73.9586	92.2032	73.6956	42.5013	22.6905	19.9605	8.02421	60.6928	35.7359	73.2477	72.0219	50.0866	49.3779	36.8896	33.0272	25.3473	22.5476	64.1089	55.5922	89.0491	86.8558	69.7072	53.5885	39.7722	26.7289	26.6713	13.3339	82.4167	34.9609	53.2719	41.8176	49.4414	73.7413	104.875	79.3137	80.898	51.6987	76.6356
E2f6	ENSMUSG00000057469.8	12.4678	14.4016	31.1432	30.3627	23.7793	28.0345	15.3508	18.127	11.6432	19.8717	33.8642	26.5141	20.0431	19.2863	18.1708	13.0219	2.86579	14.7355	10.3726	35.1884	16.8292	21.3799	21.7444	26.5379	25.7883	10.3694	16.4062	11.8541	20.8471	36.6936	27.0671	20.0275	20.9615	24.7791	25.1566	16.0028	19.1366	17.8986	18.3748	10.7439	18.3168	29.4105	29.7001	24.2889	28.7909	21.4119	10.8052	22.4266
5730507C01Rik	ENSMUSG00000073197.9	24.7939	11.4126	11.1885	16.4123	16.0146	14.5159	7.91378	8.8494	30.1476	20.1822	16.4799	12.936	9.71522	9.1967	12.0831	9.69511	7.45105	26.699	20.248	15.4206	19.996	13.2123	9.96617	10.0694	10.7074	6.22161	5.52722	19.5955	18.4149	15.8857	13.2555	11.3748	9.3871	8.97793	16.7711	6.66782	11.1116	13.0701	13.4152	15.2205	22.464	10.8103	14.5262	17.102	16.2593	10.9006	12.1351	11.4197
Klf11	ENSMUSG00000020653.12	4.53374	3.26075	7.15141	4.10307	2.79043	3.21344	3.0511	1.42732	4.26224	3.51895	6.63216	3.76152	3.32593	4.37513	4.98084	13.8773	13.1826	4.66868	3.83645	5.57765	5.33831	4.0838	7.24813	4.79941	3.99644	9.67806	7.10643	5.08033	5.55922	3.13238	4.35669	2.23608	3.09865	5.92543	2.62048	5.77877	9.01272	8.74116	7.88652	5.81962	4.8384	9.37956	7.21684	4.52505	3.80706	4.36024	4.32208	9.90621
Id2	ENSMUSG00000020644.9	14.4513	33.1509	118.806	151.157	99.7275	103.052	57.1127	69.7961	13.4105	75.0364	100.085	90.9188	74.3083	52.5016	43.8129	62.8281	68.2057	15.6109	98.7532	105.073	83.7843	64.5	63.8741	51.382	62.2841	51.8468	114.317	14.5152	66.7107	75.8484	68.9655	62.0268	114.832	48.5706	41.9277	55.5651	80.1268	70.0126	72.117	9.40092	54.6048	130.201	179.311	153.053	167.035	67.3501	76.8	51.3197
Sox11	ENSMUSG00000063632.6	2.83359	11.6843	20.6468	27.5726	23.7793	19.3915	39.7596	63.5159	35.0336	51.0248	56.1723	72.6616	86.2116	160.451	124.152	141.054	207.483	35.7446	52.0053	64.9632	68.1313	71.4665	63.8741	119.985	153.901	146.093	204.771	26.6112	51.4228	60.8577	63.033	82.832	92.8685	127.576	134.169	152.026	192.724	101.231	110.818	2.8352	13.7088	20.0309	19.9851	30.4775	23.3182	48.4298	101.07	86.8169
Hbp1	ENSMUSG00000002996.17	20.2602	39.129	16.033	17.5611	23.1727	23.3806	44.6223	41.9633	21.727	21.3207	18.6906	28.4408	38.5983	41.6977	50.0851	68.1509	34.3895	20.8632	17.5482	22.1465	17.1007	33.8715	38.5057	40.6539	39.3612	90.7895	71.3275	22.0148	23.9741	23.0454	27.9014	34.805	32.7181	44.8896	36.4247	74.235	73.3364	42.3738	47.807	21.3386	24.9984	28.2976	28.5898	19.3645	28.7115	59.019	43.2208	56.2728
Ahr	ENSMUSG00000019256.17	4.25038	4.89112	1.03811	3.44658	1.94117	3.43506	2.95575	4.4247	1.97519	2.58746	2.61267	2.4771	3.15088	3.66082	3.13608	9.88521	6.30473	3.06382	2.13136	3.11692	3.07631	1.92179	2.71805	3.48193	7.08802	12.2128	9.47524	0.483841	3.82196	2.23742	2.0393	1.45831	2.4607	2.96272	5.24096	7.55686	8.14849	8.99091	8.86218	3.73052	2.88	3.81541	3.42337	1.86325	3.25186	3.97093	4.48831	7.84242
Mis18bp1	ENSMUSG00000047534.17	65.8809	96.4637	37.6026	95.0271	101.426	105.046	79.2332	76.0763	66.5326	89.7332	60.9957	82.4783	87.612	62.3233	68.4404	73.7589	49.8647	72.8022	73.6031	69.3925	102.966	113.025	86.0715	65.4979	85.8857	78.1158	85.1894	66.77	79.9138	82.3369	91.3979	102.276	82.2055	77.7489	78.8764	75.5686	97.288	76.4227	68.7835	52.9734	74.5344	58.9799	94.004	75.5949	81.4551	83.701	91.4286	93.8338
Arid4a	ENSMUSG00000048118.17	41.3704	47.5526	47.4069	87.9698	82.3783	80.8901	69.5078	57.0929	61.9585	78.6589	68.9342	67.9826	77.1091	53.7516	34.4047	40.7765	47.5721	50.8448	74.6688	72.1813	99.3468	109.662	69.7632	47.7118	37.6269	30.1863	27.8116	41.1265	69.1428	69.3599	67.297	77.1932	58.9656	53.2391	36.9488	36.4507	30.8655	68.5973	46.0183	37.7529	82.3681	61.3646	73.0936	78.7225	80.8999	73.9684	62.1714	72.2328
Six1	ENSMUSG00000051367.8	3.82534	2.71729	6.92072	8.37026	13.1029	12.9646	7.43705	6.70842	2.39101	1.86297	5.02436	10.4589	12.0784	9.28599	7.93245	6.27331	5.15842	1.9696	1.77614	4.75741	8.5051	11.6508	18.1203	4.42299	8.3699	8.52591	5.79043	2.4192	3.82196	5.81728	12.2358	11.3748	11.5744	10.5042	11.5301	6.2233	4.93848	5.99394	3.82131	4.17819	2.7648	9.53853	9.25236	16.1038	16.3386	7.63042	6.15065	5.09069
Six4	ENSMUSG00000034460.9	20.5435	23.9121	36.5645	42.5078	48.1652	49.9746	34.5155	39.1086	18.8162	27.3236	41.0993	47.5236	48.3135	32.3224	29.6083	29.2754	8.02421	18.6747	10.6568	41.2582	19.0007	39.6369	33.0696	35.1957	38.0793	39.1731	33.4265	17.4183	31.6181	44.0771	50.7045	51.2353	50.2164	34.0263	41.4036	29.3384	30.4951	38.2114	30.5704	17.3096	19.008	32.9079	48.945	46.5148	57.8197	46.094	22.4416	33.1583
Hif1a	ENSMUSG00000021109.13	45.6208	44.0201	34.6036	53.9964	44.4042	60.8338	53.6802	50.099	32.8505	42.3309	37.6827	40.918	54.7903	36.6975	42.6139	32.6022	38.9747	32.5348	36.3042	41.5043	52.5687	54.0503	43.9418	49.594	48.1081	40.7861	25.7937	26.3693	48.2957	47.4332	55.7101	49.6798	56.9606	50.6355	48.2168	48.8973	30.6186	60.2724	37.6439	35.5146	30.6432	39.5849	55.4216	51.7719	60.8336	60.7319	51.6987	49.2559
Max	ENSMUSG00000059436.13	60.7805	45.107	60.0949	63.6796	63.6946	60.723	51.5826	63.0877	46.4688	57.7522	72.9537	76.1479	65.5558	58.9303	58.1098	26.8041	1.71947	49.0211	27.7077	73.9038	38.3634	67.1425	57.079	66.2507	53.0094	38.4818	20.1788	46.4487	50.033	60.1865	67.1116	65.8184	65.6186	68.5016	52.9337	36.0062	26.1739	40.9586	42.2783	47.8999	49.3056	67.4056	67.4497	67.8757	79.3137	71.0875	33.2468	38.7993
Zfp36l1	ENSMUSG00000021127.7	47.4626	73.9103	79.3576	48.4162	23.4153	21.1644	42.2386	35.6831	78.1758	80.5218	65.7186	38.6244	42.2743	47.4121	33.4823	33.8378	52.7305	71.4891	68.701	77.1848	44.2446	41.0782	27.1805	42.2537	43.2822	29.9559	51.6752	67.0119	68.4479	76.0721	51.8169	51.3325	42.8343	44.351	36.4247	39.1179	48.7675	64.7679	33.1722	54.7641	77.2992	93.0007	50.3328	40.5258	30.9323	52.245	57.1844	50.3566
Elmsan1	ENSMUSG00000042507.15	5.66718	5.43458	10.6118	10.5039	5.21689	4.98638	4.29061	4.56743	7.69283	6.9344	8.34044	5.22943	5.95166	9.37528	4.79636	5.22776	8.02421	8.02429	6.60723	9.10469	6.2431	5.40503	1.81203	6.30511	6.86181	2.3043	9.29977	7.49953	5.55922	7.83096	5.37635	6.80545	4.01002	6.19477	7.07529	3.55617	7.28426	9.57366	13.0087	5.37195	5.76	6.35902	3.97851	7.31993	6.02784	7.24111	4.82078	5.22828
Jdp2	ENSMUSG00000034271.16	5.10046	0.543458	5.88261	4.10307	1.45588	1.88374	5.53011	2.56918	1.66331	0.206997	0.70341	0.8257	0.962769	2.14292	0.553427	2.0911	8.59736	1.02127	0.426273	0.57417	1.17624	0.360335	0	2.07034	1.13107	0.92172	2.54428	1.93536	0.347451	0.894966	0.741565	1.26387	0.364548	2.33426	1.57229	1.77808	3.08655	5.4112	3.90261	5.37195	1.6128	1.90771	2.77571	1.86325	1.66559	3.65949	0.997403	3.85242
Esrrb	ENSMUSG00000021255.17	140.546	174.178	142.913	106.68	80.0732	49.3097	27.1738	25.1209	132.545	161.975	138.974	73.3956	37.3729	11.5182	7.19455	11.7862	6.87789	169.458	130.653	129.024	73.741	38.7961	17.6673	12.7984	6.86181	11.2911	6.7555	127.976	138.981	109.633	72.3953	33.1523	16.8603	9.69616	8.38553	11.5575	3.95078	22.4773	20.2448	171.903	157.248	195.222	133.049	75.9942	47.7468	25.6164	22.9403	33.5711
Foxn3	ENSMUSG00000033713.12	23.3771	22.2818	30.6818	40.3742	57.0218	68.3688	86.6702	87.7804	38.5681	56.1997	61.2972	69.4506	77.4592	72.4129	74.1592	95.1452	87.1199	37.2035	57.0495	60.6979	70.6647	80.7151	80.1824	80.649	83.3974	110.606	87.5583	41.1265	48.6432	57.7253	67.4824	76.4155	69.4463	91.126	71.8011	99.1282	110.128	78.9202	84.6379	28.0535	32.3712	39.7439	50.9805	53.0362	65.751	98.1054	102.899	94.109
Yy1	ENSMUSG00000021264.12	128.928	93.203	95.2752	122.764	116.349	124.105	112.128	113.329	109.571	116.539	99.2814	111.378	125.773	113.843	114.006	100.943	92.8515	108.547	120.138	123.282	135.177	120.592	120.953	125.914	129.47	120.285	129.583	95.5585	105.973	125.967	108.361	123.665	141.718	119.137	108.75	106.685	118.277	112.886	127.323	95.7999	97.3441	112.078	119.078	138.679	154.106	138.827	146.618	97.5487
Rcor1	ENSMUSG00000037896.17	37.545	32.064	30.6818	28.065	25.4778	27.9237	26.0297	21.2671	25.0537	29.1866	27.634	18.8076	23.9817	23.1257	22.6905	27.3744	33.8163	28.3039	23.8002	28.7085	26.5106	26.5447	22.6504	29.3611	30.3126	35.7167	33.7775	32.4173	26.7538	29.0864	18.4464	28.3884	23.1488	28.8192	25.1566	30.2274	32.7174	26.4732	33.4161	39.2451	27.648	33.2259	35.159	24.8878	32.9945	27.7965	27.9273	32.0576
Mta1	ENSMUSG00000021144.14	50.8629	35.3248	35.411	46.2826	65.0291	71.3606	77.1355	63.9441	44.3897	32.0845	50.0426	68.8083	67.5689	78.7523	101.738	103.985	25.7921	41.3616	15.3458	41.5043	24.0676	70.3855	91.0546	78.2022	79.8534	170.518	118.967	50.5614	22.5843	37.8123	63.033	60.5685	63.7958	83.4947	75.4698	124.466	137.043	73.6755	115.452	50.8844	17.6256	55.9594	57.3646	63.2841	80.8206	99.8962	50.2026	79.5249
Zfp386	ENSMUSG00000042063.11	8.9258	14.4016	6.34399	14.2787	13.1029	14.2943	13.1579	11.2759	10.2918	12.6268	11.3551	11.9268	10.1528	9.55386	10.7918	10.3605	8.02421	10.2857	12.504	11.0733	11.4909	14.4134	15.8553	10.1635	12.5171	11.0606	9.21204	13.3056	14.2455	9.39715	11.4016	13.8053	12.3035	11.2224	10.2199	5.33425	7.16079	14.9016	6.82957	8.5056	11.6352	6.35902	12.4907	11.845	14.1971	15.4166	14.6286	14.8593
Klf6	ENSMUSG00000000078.7	43.7789	53.5306	63.9013	44.3131	39.066	43.2153	65.7893	44.3897	21.3112	34.1545	36.6778	25.9637	30.546	42.9477	53.3134	220.801	174.813	16.924	29.626	43.7189	35.9205	40.3576	36.6936	50.8173	50.0686	175.588	157.833	17.4183	39.262	33.3375	37.7271	38.8883	43.29	52.072	45.0722	180.476	202.107	165.666	154.316	35.0669	49.1904	67.4056	47.3721	42.8549	54.7264	70.9318	52.6961	153.409
Arid4b	ENSMUSG00000039219.18	70.698	87.225	47.6376	120.138	125.084	115.573	134.63	140.734	93.3535	119.127	91.1419	112.937	147.304	112.771	98.2332	127.272	111.766	81.7018	107.279	104.007	155.354	161.07	125.03	112.08	128.791	111.759	126.863	80.3176	113.964	117.688	108.268	150.789	112.554	130.719	102.985	114.686	132.598	171.493	136.347	71.7753	105.638	67.0877	104.922	115.056	115.639	148.715	159.086	155.335
Gli3	ENSMUSG00000021318.15	3.68366	7.06495	4.26778	5.7443	5.58086	3.65668	7.91378	9.99126	5.0939	7.55539	6.53167	7.4313	11.2907	15.5362	18.4476	10.0753	17.7679	5.90879	5.18632	6.56194	6.6955	11.4106	12.2312	20.6093	22.1689	25.5777	22.8985	3.62881	9.72864	7.15973	9.64035	10.0137	10.1162	19.7514	20.7018	19.1144	24.1985	10.5726	11.3826	4.17819	5.0688	7.7898	5.73646	4.39196	4.99676	14.4822	15.1273	14.0338
Zscan12	ENSMUSG00000036721.14	15.018	8.15187	11.5345	7.2214	8.00732	8.19982	5.24407	5.42383	9.66801	12.2128	10.5512	7.24781	6.65186	8.12524	9.13154	10.2654	16.0484	9.04556	8.38336	10.5811	9.31941	6.72626	7.70113	6.86975	9.57637	9.90849	10.6158	7.01569	11.1184	8.27844	9.82574	8.06932	9.84279	10.1451	6.28915	8.4459	7.65464	7.49243	6.91087	9.55014	14.4	7.94878	8.88226	9.31627	8.16931	5.37244	8.47792	5.64104
Zkscan3	ENSMUSG00000021327.19	13.6012	9.78224	6.34399	9.84736	10.3125	13.1862	10.0114	10.8477	15.1777	9.72886	9.64677	11.3763	12.7786	12.5004	9.13154	11.8813	16.6216	12.7659	7.0335	13.698	9.95277	10.4497	7.24813	15.5275	15.1563	14.2867	19.3014	12.096	9.38119	13.4245	13.2555	12.8331	13.306	13.3771	15.1988	16.4473	19.3835	11.6549	16.0983	12.833	10.2528	9.53853	10.2701	10.5141	16.6559	16.8959	11.6364	14.0338
Zscan26	ENSMUSG00000022228.14	2.12519	5.97804	2.65294	2.29772	4.36763	3.32425	3.43248	2.56918	2.59893	3.31195	3.919	4.58722	4.90137	2.85723	3.96622	3.2317	4.0121	3.28266	0.568364	3.28097	2.35247	3.24302	1.35902	3.57603	4.90129	3.68688	6.40456	5.80609	4.51687	6.48851	3.89322	3.88883	2.36956	3.23205	2.35843	7.11234	6.1731	3.41322	4.06522	2.98442	1.4976	3.17951	2.77571	2.06289	3.33117	3.4259	1.16364	3.0269
Zfp184	ENSMUSG00000006720.16	1.84183	2.17383	2.42225	3.6107	2.18381	2.21617	3.0511	2.28372	1.66331	2.69096	2.11023	1.74314	2.18811	3.0358	4.1507	4.56241	0.573158	1.16717	1.84718	2.3787	4.34303	3.60335	6.79512	3.1055	3.24239	5.99118	3.24615	2.17728	1.04235	3.80361	3.52243	3.88883	3.37207	2.33426	4.97891	1.33356	2.5927	1.99798	2.68304	1.49221	2.304	3.49746	5.36637	1.9298	2.14147	2.64729	3.15844	2.33897
Zfp322a	ENSMUSG00000046351.11	37.545	35.8682	17.5325	37.42	47.0733	47.3152	26.125	39.6796	42.6224	37.777	35.7734	36.2391	35.1848	33.751	35.0504	36.3092	51.011	34.7233	40.8511	32.8097	36.3729	39.5168	55.267	34.9134	48.1081	34.5645	51.8506	30.7239	31.6181	41.1685	42.1765	40.2494	42.6521	30.0761	38.521	40.0069	52.7183	32.6337	46.5874	31.3364	37.2096	30.2054	46.1693	40.4592	42.9087	41.4223	57.6831	29.4435
Sox4	ENSMUSG00000076431.4	4.8171	29.075	41.5243	55.9659	51.5623	60.723	102.307	87.9231	34.8256	76.4854	98.5779	105.873	122.097	168.13	134.852	163.486	88.8394	36.1093	66.9248	104.417	93.4656	117.109	93.7726	129.678	150.809	150.701	231.178	29.2724	85.1256	106.277	119.948	128.331	110.276	141.761	123.163	118.243	171.612	87.4949	98.0531	4.77507	27.7632	35.4515	41.173	54.6333	56.63	92.733	84.2805	93.6963
E2f3	ENSMUSG00000016477.18	43.2122	17.9341	28.8363	31.8398	35.305	38.6721	26.5064	23.4081	28.9001	24.6326	29.4428	15.5966	25.207	23.9293	24.6275	23.9526	18.341	30.7111	23.3029	34.2861	37.0967	27.8659	16.7613	27.479	22.6968	21.6604	18.5995	23.9501	28.1436	21.0317	26.8817	25.4718	26.5208	29.8965	28.3012	27.1158	16.6674	41.7078	31.79	32.381	18.2016	34.4977	29.0524	40.792	38.943	30.7553	21.9429	30.6817
Jarid2	ENSMUSG00000038518.15	347.823	557.044	588.03	567.865	563.667	477.362	449.274	307.303	182.653	490.583	546.449	519.916	489.699	380.636	241.755	143.716	112.912	178.796	486.022	579.501	633.992	546.148	400.459	324.29	201.179	190.105	141.514	147.571	428.06	457.552	522.154	477.84	391.615	322.308	228.244	192.033	161.241	426.069	287.33	291.876	661.709	840.663	654.697	708.835	701.609	520.893	401.288	356.486
Nfil3	ENSMUSG00000056749.7	1.70015	2.17383	4.26778	1.96947	1.5772	1.10808	1.81159	2.71191	2.28706	1.55248	1.40682	2.01838	0.78772	2.94652	3.04385	3.99211	6.87789	2.99087	1.34986	1.14834	0.452399	1.68157	0.906016	1.69391	3.16699	4.83903	4.82535	3.87073	1.73726	1.34245	2.50278	1.84719	1.7316	2.51382	3.93072	2.66713	5.06194	2.74722	4.39044	2.53676	1.4976	2.86156	3.33085	2.26252	1.90353	1.40151	3.65714	4.26517
Smad5	ENSMUSG00000021540.16	22.527	24.9991	22.1463	16.7405	17.1065	19.7239	15.9229	20.8389	20.6875	19.6647	20.7004	16.7892	16.9797	20.6256	12.3599	17.5843	27.5116	17.5805	20.8163	20.6701	19.7246	11.8911	12.6842	16.5627	20.4346	26.0386	26.1446	14.2733	22.9318	19.913	14.0897	15.4581	13.3971	17.507	15.7229	14.2247	24.0751	24.4753	20.6513	15.2205	28.4544	18.2822	25.0739	18.3664	15.8627	21.4898	27.2623	20.5004
Zfp808	ENSMUSG00000074867.4	16.0098	19.8362	4.38312	22.4848	22.3234	21.0536	13.3485	15.4151	16.0094	16.1458	9.24482	7.61479	14.0914	6.78592	4.8886	8.07926	1.71947	9.77504	12.8592	20.6701	22.7104	19.0978	7.24813	7.99902	6.711	10.5998	6.66776	12.8218	19.1098	17.0044	16.5925	20.2219	17.0426	9.69616	7.07529	9.33494	6.1731	13.9026	8.94348	9.2517	10.1376	10.8103	14.8038	17.9006	19.5112	17.9081	11.6364	8.80552
Zfp934	ENSMUSG00000074865.11	70.5564	48.096	44.9847	76.6453	81.2864	74.574	50.2478	39.6796	44.2857	56.6137	50.947	52.2026	54.4402	24.3757	14.3891	22.0516	8.02421	47.6351	69.0562	55.8585	56.4594	49.1257	23.5564	21.7385	31.6699	18.8953	19.2137	44.5133	59.7616	61.0815	54.7831	53.763	49.5785	23.4324	24.3705	13.3356	18.5193	31.2184	23.8222	36.4099	59.5584	34.9746	64.0263	70.2048	52.1091	47.3398	30.587	28.3428
Platr25	ENSMUSG00000074863.5	26.069	26.086	18.5706	30.5268	26.0844	35.6803	22.7879	21.1244	21.5191	24.2186	21.6047	19.3581	27.3952	14.6433	14.1124	10.9308	14.3289	20.1337	30.1233	18.9476	28.5011	25.2235	18.5733	12.7984	14.5531	9.90849	12.4582	15.7248	24.3216	21.4792	22.3396	25.6663	21.326	14.7238	14.6747	12.0021	8.7658	19.6468	13.1713	18.5034	29.4912	12.4001	23.4085	30.6106	32.5186	21.6455	25.9325	12.2452
Zfp367	ENSMUSG00000044934.13	12.6095	3.8042	7.84348	11.6527	10.0698	13.0754	7.5324	7.56481	9.4601	8.69387	9.14434	7.4313	9.01502	4.55371	6.91783	15.6833	1.14632	7.07596	1.27882	8.36647	3.61919	6.48604	11.7782	5.45816	10.632	18.204	9.47524	11.1283	5.90667	10.2921	9.26956	8.26376	7.47323	4.21963	4.71686	16.8918	6.1731	17.2326	8.37435	7.75949	3.8016	5.24619	7.49441	10.0483	9.51764	10.122	3.49091	13.4835
Zfp369	ENSMUSG00000021514.18	11.1927	8.96705	9.689	14.6069	14.5588	17.3969	15.8276	19.2689	14.1382	14.0758	10.5512	15.4131	17.5049	14.1969	10.4229	7.03371	12.6095	12.3282	8.45441	14.6823	21.7151	22.1006	12.2312	15.9039	14.2515	5.76075	9.65071	13.0637	13.2032	18.1231	14.8313	15.847	16.3135	15.5318	12.8403	12.4466	10.1239	18.4813	13.4152	16.5635	14.8608	15.2617	21.1879	21.9598	22.4458	25.0714	24.4364	21.4635
Zfp953	ENSMUSG00000098905.2	4.53374	4.61939	2.65294	7.2214	8.49261	7.64578	4.67199	1.85552	1.97519	2.79446	3.41656	4.31199	2.80078	1.5179	1.19909	1.3307	1.14632	2.40729	1.91823	2.54275	2.62391	3.60335	1.35902	3.19961	2.33754	0.23043	1.22827	0.483841	4.16942	1.78993	3.98591	3.01384	3.09865	2.06492	1.57229	0.889042	2.5927	2.66397	1.70739	3.43208	3.5712	5.08722	4.62618	8.18501	6.82098	4.82741	1.82857	2.20138
Zfp459	ENSMUSG00000055560.8	14.1679	46.7374	22.8384	17.7253	18.5624	10.8592	10.1068	10.5622	23.8062	34.7755	29.6437	28.6243	16.7172	11.5182	5.99546	1.99605	0.573158	22.7598	37.1568	29.3647	18.9103	13.0922	9.06016	8.75187	5.0521	4.14774	1.66694	22.9824	40.9993	28.4152	26.6963	15.4581	10.5719	7.8108	4.97891	4.00069	2.34578	6.65993	5.85392	9.40092	33.0624	26.5489	17.5795	12.4439	11.3419	9.73268	8.14546	8.39276
Zfp874b	ENSMUSG00000059839.9	1.98351	4.07593	2.65294	1.96947	4.36763	3.10263	4.29061	2.71191	2.1831	3.10495	3.51705	3.85327	2.88831	3.8394	3.32056	4.08716	4.0121	1.67781	3.9075	3.85514	3.07631	2.76257	4.07707	2.72908	3.61942	5.99118	7.10643	1.45152	3.47451	3.13238	3.33704	2.72218	3.00752	3.41161	4.19277	5.77877	5.43233	5.57769	5.28478	4.02897	2.1888	4.13336	2.68318	2.46216	2.53804	3.65949	4.65455	3.16448
Zfp58	ENSMUSG00000071291.10	4.1087	0.271729	1.73018	3.6107	3.51837	2.99183	3.90922	2.85465	1.24749	3.00146	1.80877	1.6514	1.83801	2.23221	1.56804	2.75645	1.71947	1.38601	2.06032	1.72251	2.53343	1.80168	1.35902	1.78802	1.05566	1.38258	2.54428	1.45152	3.12706	2.6849	1.57583	2.13886	1.64046	1.16713	2.09638	3.55617	1.97539	1.74823	2.03261	1.93987	0.921601	2.70258	1.20281	2.5287	2.61735	2.25798	1.99481	1.51345
Zfp87	ENSMUSG00000097333.7	4.53374	5.16285	5.42123	3.93895	3.63969	5.09718	6.29289	4.13924	4.05433	4.13994	5.5268	5.7799	4.2887	5.17873	5.6265	6.93866	10.89	5.47111	4.54691	3.69109	3.89063	2.88268	4.98309	3.85835	4.14725	4.6086	5.08856	3.87073	4.86432	6.04102	5.28365	3.20828	4.1923	3.0525	4.71686	6.66782	4.81502	4.41221	5.77261	4.47663	4.8384	7.31287	5.45889	4.12578	4.12431	4.82741	6.98182	4.95311
Zfp748	ENSMUSG00000095432.9	3.68366	6.52149	1.38414	3.77482	4.00366	5.20799	3.24179	4.99563	3.01476	4.86443	4.52192	5.13769	4.98889	4.91086	5.25755	4.84756	1.14632	3.9392	4.04959	3.52704	3.70967	3.96369	7.24813	2.63497	5.12751	5.06946	5.26402	7.01569	2.08471	4.02735	6.21061	4.76381	3.73661	3.59117	4.19277	5.77877	4.19771	4.41221	3.82131	2.8352	3.8016	1.2718	4.25608	3.65996	3.09323	4.4381	6.81559	4.26517
Zfp729b	ENSMUSG00000058093.13	16.7182	19.2927	4.8445	17.5611	18.1985	18.0618	17.2578	18.9834	12.9946	12.1093	5.32582	11.1011	11.2031	8.03595	11.622	12.9268	6.30473	11.307	8.52545	8.36647	8.86702	13.8129	12.6842	10.0694	14.7793	15.2084	12.0195	10.4026	11.1184	14.9907	15.2948	14.4859	16.7692	12.7487	13.6265	13.7802	12.0993	19.3971	13.6591	6.71494	12.2112	12.5591	19.9851	13.6417	14.7523	17.441	13.9636	17.0607
Zfp729a	ENSMUSG00000021510.11	11.476	11.9561	5.19054	10.3397	13.3455	13.1862	14.302	15.1296	10.8115	7.76239	10.8526	9.35793	13.2162	7.23236	7.5635	7.88916	0.573158	8.02429	7.10455	9.26874	10.4957	12.3715	10.8722	8.84598	7.99288	14.7475	6.93096	8.22529	10.771	6.71225	12.0504	10.3054	11.1187	6.73345	7.33734	15.1137	7.03733	13.4864	9.18739	5.22273	8.87041	10.9693	12.0281	10.6472	14.1971	13.5479	12.3013	11.1445
Zfp738	ENSMUSG00000048280.18	11.476	11.9561	7.15141	24.9467	37.3675	39.891	40.2363	36.5395	9.87593	15.9388	17.0828	22.2939	29.8458	22.4114	16.0494	10.1704	8.02421	10.4316	15.701	19.1116	23.4343	29.5475	19.4793	26.7262	18.0971	8.75634	4.91309	8.46721	12.5082	17.8993	27.6233	32.3745	31.8979	29.0885	16.247	4.44521	6.04964	21.1453	8.04913	5.37195	10.4832	9.53853	27.8496	33.8048	40.5293	48.5855	39.8961	20.7755
Zfp65	ENSMUSG00000071281.12	12.1844	11.1409	2.5376	11.3245	11.7683	12.4105	12.109	12.5604	8.83636	10.3498	7.43605	11.6515	11.2907	7.32165	9.22378	5.41786	2.29263	8.09724	9.94636	8.85862	7.23838	9.00838	13.1372	7.99902	11.1599	5.99118	7.19417	6.53185	12.5082	8.72592	13.8116	12.347	11.2098	10.1451	9.17168	9.33494	5.06194	11.8214	8.04913	8.20715	6.4512	6.67697	11.1028	11.6453	16.5766	14.9494	14.1299	10.319
Zfp493	ENSMUSG00000090659.9	5.10046	5.97804	4.72916	11.1603	16.0146	15.7348	11.4416	11.2759	3.95037	8.17638	9.04385	12.8442	13.8289	6.69663	3.59727	4.56241	1.71947	5.39816	5.68364	9.18672	9.95277	10.4497	10.8722	6.58743	6.78641	1.84344	2.01788	2.90304	10.0761	13.6482	10.8454	12.2498	10.1162	7.18234	3.14457	1.77808	1.97539	6.24369	3.74	2.53676	9.33121	5.56414	10.6402	12.7101	10.7867	10.4334	7.31429	6.19138
Zfp825	ENSMUSG00000069208.9	11.6177	10.8692	6.57468	10.3397	12.2536	12.0781	8.67656	10.8477	13.2026	12.6268	16.4799	15.78	12.6035	8.21453	7.74797	5.98816	10.89	9.33735	12.0067	10.4171	13.0291	10.8101	17.6673	10.4458	12.1401	7.14333	8.86111	14.2733	10.4235	14.7669	12.2358	12.4442	12.0301	7.72102	12.8403	7.55686	5.67925	10.9056	7.3987	7.90871	12.7872	8.4257	9.71498	9.649	13.2454	10.3556	11.8026	7.42966
Gpbp1	ENSMUSG00000032745.18	129.212	111.681	47.4069	95.5194	104.216	94.4087	85.6214	99.4844	115.704	107.121	80.5907	92.3867	106.78	84.0204	85.9656	93.5293	61.901	110.881	88.3095	109.995	108.485	128.88	117.782	85.5425	85.3579	107.38	95.1034	94.3489	98.6762	93.524	107.898	119.387	106.539	97.9492	82.8071	109.797	116.672	96.7355	86.1826	85.2052	104.602	93.6366	111.121	110.531	124.84	101.998	91.5948	104.566
Mier3	ENSMUSG00000032727.14	60.2138	26.086	14.5335	21.5001	28.0256	28.921	22.5018	24.6927	33.0584	18.7332	21.7052	21.7434	20.9183	22.3221	23.3362	26.2338	21.78	25.0941	16.3405	18.8656	20.9008	23.1816	14.9493	19.5741	20.3592	22.1213	27.1097	22.7405	15.9828	17.2281	19.8369	20.4163	17.4071	21.7266	21.4879	31.561	33.3347	35.7971	25.7735	39.842	28.1088	29.2515	29.8851	30.2779	38.7844	32.7018	33.2468	25.0407
Zfp131	ENSMUSG00000094870.8	46.4709	29.075	31.6046	51.2063	41.6138	41.6639	42.8107	39.1086	60.9189	73.4839	56.7753	45.1383	62.4049	49.4658	35.1426	28.9903	9.17052	60.6928	62.3069	73.9859	84.9605	76.9917	63.4211	56.9342	61.7563	41.7078	25.6182	43.3037	66.7107	74.0585	62.5696	69.1239	77.3752	57.5485	51.3614	34.2281	29.0136	47.5353	28.7004	41.4834	51.7248	43.0824	49.2225	53.7017	57.1852	55.1259	49.3714	42.1014
Nr1d2	ENSMUSG00000021775.11	8.9258	13.043	6.69003	6.56491	8.24997	8.64305	11.7277	15.1296	7.90074	14.5933	13.3648	14.7709	14.6166	10.0896	9.31602	10.9308	3.43895	7.65955	13.2855	14.8464	11.6719	13.2123	5.8891	10.5399	10.3304	8.52591	7.10643	9.67681	10.771	13.2008	13.0701	14.1942	10.1162	9.24727	7.33734	10.224	7.40772	17.7321	10.6509	4.62585	7.2576	9.85648	8.78974	8.85046	9.43833	10.8227	12.3013	12.5204
Hesx1	ENSMUSG00000040726.10	1.98351	0	0.230691	0.164123	0.121323	0.221617	0.190694	0.142732	1.03957	0	0	0	0	0.0892884	0	0.0950501	0	0.510637	0.0710455	0	0	0	0	0	0.0754045	0	0.263201	2.66112	0	0	0.0926956	0	0	0	0	0.889042	0.123462	0.166498	0.0813044	1.19377	0	0	0.185047	0	0	0.778614	0.332468	0.687931
Pbrm1	ENSMUSG00000042323.17	130.062	143.745	111.539	179.879	203.701	206.879	173.913	142.447	133.585	145.829	123.8	133.947	153.956	131.879	136.143	111.969	104.888	118.614	123.264	163.064	163.678	187.014	133.184	141.912	137.236	161.531	157.043	109.106	151.141	159.08	152.114	169.942	136.523	153.702	134.431	152.026	169.143	184.813	161.552	101.47	122.112	164.699	182.271	165.63	191.78	204.231	186.514	172.533
Wdhd1	ENSMUSG00000037572.17	24.6522	14.6734	18.3399	23.7978	20.1396	21.4968	15.7322	19.4116	27.0289	26.3921	26.7296	23.9453	23.369	24.6436	20.938	16.3486	15.4753	25.5318	20.5321	32.3176	36.6443	27.0252	25.8215	19.5741	17.6447	21.1996	16.7571	19.5955	26.7538	28.8627	27.5306	22.1663	23.1488	21.0084	25.6807	22.2261	17.2847	28.388	27.237	22.6816	20.2752	34.3387	28.0346	24.6216	29.2667	24.9157	24.7688	19.6748
Otx2	ENSMUSG00000021848.16	18.135	105.703	104.041	88.298	118.533	108.925	98.8746	79.6446	2.28706	26.2886	41.0993	67.9826	65.6433	40.5369	34.3125	34.4081	19.4874	1.53191	20.248	42.6526	51.7544	66.5419	47.1128	33.4077	28.0505	38.9427	31.4964	2.17728	15.6353	48.1044	67.0189	78.0682	51.5835	40.7598	28.8253	28.4494	35.557	103.895	111.306	19.1003	95.2705	102.698	113.989	120.113	119.605	111.575	89.7663	94.5218
Zfp219	ENSMUSG00000049295.17	30.8861	27.4446	47.0609	48.4162	47.9226	43.5477	42.62	37.5386	29.3159	33.5335	32.4574	30.5509	37.3729	43.5727	32.191	35.4537	45.8526	29.6169	38.7908	45.1954	36.5538	38.0754	29.8985	38.4894	26.9194	31.3385	27.8993	24.434	43.084	35.7987	42.5473	33.3467	35.3611	37.0788	28.8253	28.8939	27.2851	31.7179	30.3265	32.381	37.6704	51.3491	45.244	50.7737	66.4649	43.1352	34.0779	26.1414
Tox4	ENSMUSG00000016831.12	32.5863	31.5205	35.757	32.0039	39.7939	42.1072	30.4156	31.2584	29.6278	24.9431	30.0457	30.2757	23.9817	26.0722	25.4576	27.9447	20.0605	30.4193	31.9705	34.7783	32.3013	27.0252	19.0263	28.8906	28.7291	21.1996	37.4623	31.6916	31.9655	45.1958	26.0475	28.3884	24.1513	22.6244	20.9638	22.2261	36.1744	25.1413	27.0744	27.6059	24.4224	23.3694	26.9244	31.0099	30.2978	29.8209	28.426	29.4435
Sall2	ENSMUSG00000049532.11	0.566718	6.24976	4.49847	5.0878	7.15806	9.41871	18.8787	22.5517	2.70289	6.6239	6.93362	12.7525	13.0411	23.1257	24.3508	22.5269	13.1826	0.875377	8.09918	8.20242	12.8481	12.1313	13.1372	20.7975	32.801	17.5127	21.758	2.66112	4.86432	7.60721	7.41565	13.0276	20.7792	21.2777	25.1566	16.0028	15.0624	13.4031	14.4722	0.298442	2.5344	1.11283	3.97851	7.65265	11.1039	17.986	22.9403	14.1714
Nfatc4	ENSMUSG00000023411.12	4.67542	1.35864	11.7652	8.20614	9.22055	5.87284	10.2975	10.8477	8.0047	6.00291	6.12972	3.57803	2.71326	8.66097	6.27217	24.4279	134.692	9.70209	9.66218	4.92145	2.35247	2.28212	0.453008	4.04657	10.1042	9.2172	27.8116	10.6445	8.68628	3.35612	3.05896	2.04163	2.64297	5.11742	6.28915	10.6685	29.2605	18.3981	19.3504	3.43208	3.6864	3.17951	3.1458	8.25156	4.44157	4.74955	6.81559	11.4197
Setdb2	ENSMUSG00000071350.12	6.51725	1.63037	3.92174	2.95421	3.51837	4.09991	3.90922	1.71279	4.78203	4.34694	3.01462	1.19268	3.15088	2.05363	3.13608	1.5208	1.14632	4.59573	3.126	3.77312	4.52399	5.16481	5.43609	2.16444	1.80971	2.53473	1.84241	3.62881	4.16942	5.59354	5.19096	4.66659	4.37457	4.21963	1.83434	5.77877	1.23462	2.16448	3.08957	4.32741	5.184	3.81541	3.79347	5.52322	4.91745	2.72515	3.15844	2.06379
Tsc22d1	ENSMUSG00000022010.19	322.604	303.521	335.424	224.52	186.352	146.378	127.193	96.3443	227.25	245.188	332.01	199.819	118.158	63.7519	60.9692	75.2797	91.7052	255.902	278.924	285.28	175.893	105.098	100.568	77.073	72.3883	67.0552	87.4705	233.937	255.029	298.248	217.371	113.262	77.6486	73.0803	62.8915	64.011	74.0772	96.4858	101.061	335.598	275.559	312.228	242.597	164.033	119.05	111.809	106.722	132.358
Elf1	ENSMUSG00000036461.16	11.476	5.43458	11.5345	12.9657	13.4669	14.0727	17.6392	15.4151	15.2817	13.7653	13.0633	15.9635	16.192	10.6253	10.7918	13.1169	33.2431	16.1215	14.7775	12.3857	16.3768	15.3743	13.1372	11.7633	13.6482	7.37376	19.8278	14.0314	11.4659	17.2281	16.2217	14.5831	11.301	13.1976	8.90963	6.2233	20.9885	14.1524	17.3991	16.862	11.2896	11.6052	11.843	11.2461	11.6591	15.2608	18.9507	19.5373
Klf5	ENSMUSG00000005148.8	443.74	381.507	440.504	236.173	158.327	85.4332	59.7824	33.2566	395.037	203.375	228.206	163.856	81.3102	47.4121	26.2878	51.0419	21.78	350.88	193.67	209.408	93.1941	68.7039	37.5997	38.96	35.8171	60.8335	47.3762	353.688	244.258	220.833	133.204	75.5405	48.576	34.4752	27.515	39.5624	40.3721	66.2663	68.1331	387.676	286.042	342.433	219.558	143.604	68.1304	56.8389	29.4234	56.548
Zic5	ENSMUSG00000041703.7	36.5533	52.4437	39.9095	51.3704	68.3049	61.277	70.7473	52.9537	44.2857	51.2318	53.3587	48.7163	56.5408	48.3943	47.318	46.3845	29.8042	34.6503	31.8994	56.1866	28.9535	47.0838	38.9587	48.1824	42.5281	56.2249	36.4972	40.1588	46.5585	57.7253	49.8702	56.7769	46.2064	48.0319	46.3825	56.4542	39.8782	62.1871	36.2618	28.7996	26.8416	54.0517	64.1188	63.9496	56.1541	89.93	41.5585	56.9607
Zic2	ENSMUSG00000061524.8	5.95054	7.60841	9.80435	10.1756	8.9779	6.42688	12.2044	7.13661	9.97989	12.8338	9.4458	6.51386	9.71522	9.10741	11.7142	11.5011	15.4753	8.68082	9.87532	11.1553	7.1479	11.5307	4.98309	8.37545	10.9337	16.1301	12.4582	12.096	15.2879	8.94966	10.1965	9.91651	7.38209	9.78594	14.6747	14.6692	14.5685	13.9026	11.3013	9.9978	4.9536	9.85648	7.8645	7.25338	5.94852	19.1539	13.2987	13.4835
Sub1	ENSMUSG00000022205.15	673.969	374.442	516.516	731.495	708.041	768.567	754.67	627.594	761.798	779.344	833.642	615.33	681.728	769.666	479.913	594.729	1354.94	788.277	1199.89	805.724	824.994	584.464	423.109	636.44	630.91	422.839	547.283	572.142	845.697	696.508	659.344	667.226	707.86	606.459	595.111	491.64	626.076	855.968	770.278	503.919	652.724	416.198	498.425	889.771	846.753	737.27	881.538	675.136
Zfp622	ENSMUSG00000052253.6	71.4064	89.6705	94.0064	72.8705	77.8894	64.8229	61.308	73.3644	48.3401	51.9562	65.5177	68.4414	63.2802	53.573	46.949	46.5746	55.0231	58.7232	65.575	70.1307	67.5884	69.1844	61.1561	67.4741	49.1637	46.7773	41.5858	55.8836	56.2871	56.6066	64.7942	63.2907	54.4999	62.1273	50.0512	40.8959	35.9274	51.1982	39.27	70.88	72.6912	75.3544	87.7124	63.6168	65.2751	70.6982	60.5091	58.199
Zfp706	ENSMUSG00000062397.8	172.424	182.058	172.557	161.989	157.235	136.738	83.5238	82.9275	131.922	116.022	153.444	186.15	142.49	88.6634	103.306	72.9985	92.8515	131.307	138.112	148.382	113.371	115.668	129.56	104.081	119.139	102.772	92.2959	125.073	149.404	171.386	171.209	135.72	132.695	104.862	98.7921	69.7898	79.5095	75.84	74.8	145.043	124.646	144.032	171.816	140.942	126.743	95.6138	75.8026	70.4442
Grhl2	ENSMUSG00000022286.16	7.36733	23.6404	42.6778	38.733	36.1543	31.3588	25.2669	15.5578	2.70289	22.2522	27.1315	31.0096	36.7603	25.0007	15.3115	17.6793	26.3652	2.91792	17.0509	31.4973	32.9346	36.8743	25.3684	23.8089	20.0576	18.8953	19.3892	3.14496	23.6267	35.1274	39.581	39.2772	33.3561	28.6396	17.0331	22.2261	21.7293	32.4672	23.9848	4.92429	24.0768	28.7746	32.2907	39.1949	33.7876	25.9279	16.7896	35.91
Klf10	ENSMUSG00000037465.10	38.9618	24.4556	20.7622	14.4428	14.9227	14.0727	16.495	8.8494	30.3555	9.62536	16.7814	19.2663	15.4918	12.1432	16.3261	20.0556	10.89	26.7719	4.33377	18.6195	7.1479	13.4525	11.3252	9.59883	11.2353	25.5777	37.6378	36.7719	17.0251	19.018	18.5391	12.347	11.4832	12.8384	15.4608	16.0028	33.2113	16.3168	20.6513	34.3208	5.9904	17.1694	21.2804	10.1148	11.1832	11.9128	7.97922	17.3359
Myc	ENSMUSG00000022346.16	2.83359	22.5535	17.1864	11.4886	7.15806	2.99183	2.57436	0.713661	3.11871	14.8003	20.2984	14.5874	14.9667	9.64314	9.59273	3.2317	0	4.44983	6.53618	22.8848	7.05742	15.1341	17.2143	9.1283	11.1599	8.52591	2.63201	2.4192	21.542	22.1504	24.0082	16.4303	21.0526	14.7238	8.64758	3.55617	2.22232	3.24672	3.00826	1.64143	4.9536	16.6924	9.34488	5.32358	4.99676	4.67169	0.664935	4.40276
Zfp623	ENSMUSG00000050846.9	6.65893	9.23878	7.26675	5.7443	6.18747	6.75931	5.9115	8.13574	3.32663	6.6239	9.64677	9.35793	7.61463	8.12524	8.11692	9.31491	3.43895	4.52278	6.53618	7.54623	8.32414	6.72626	7.70113	7.6226	7.91747	5.76075	6.93096	4.35457	9.38119	7.15973	8.89878	4.47215	5.28594	5.29698	9.43372	13.3356	5.43233	5.2447	6.26044	8.35637	9.79201	10.9693	10.8253	6.78757	6.74166	6.69608	8.81039	6.19138
Maf1	ENSMUSG00000022553.16	22.3853	30.4336	18.3399	17.7253	25.7205	29.1426	25.3622	29.831	16.7371	18.7332	22.8106	28.4408	25.5571	25.6258	34.2202	33.2675	14.9021	18.7477	17.7614	17.4712	19.9055	20.6592	32.1636	24.9381	22.0935	43.3209	30.2681	17.9021	11.1184	20.808	28.921	22.458	21.8729	17.507	30.3976	35.5617	26.9147	17.4823	28.2939	20.8909	21.7728	23.6874	26.2767	21.3609	26.2528	26.7843	24.7688	20.7755
Hsf1	ENSMUSG00000022556.11	14.3096	13.3147	17.8785	13.9504	22.8087	24.4886	12.4904	17.4133	12.7867	13.8688	19.4945	22.5691	17.5924	11.9646	11.3452	7.69906	5.15842	12.1823	5.25736	16.815	5.06687	13.4525	13.1372	12.8925	15.3071	8.29548	10.2648	11.1283	9.03373	18.5706	16.6852	16.5275	14.8553	12.7487	11.5301	8.4459	8.39541	10.9056	11.22	10.147	12.672	11.6052	15.6365	16.7027	18.8767	11.6014	6.64935	9.76863
Foxh1	ENSMUSG00000033837.5	0	1.9021	0.115345	0.328245	0.363969	1.10808	1.04881	0.142732	0.207914	0.620991	0.803898	0.0917445	0.700196	0.178577	0.461189	0.760401	0	1.38601	0.0710455	0.820242	0.814318	0.840783	1.81203	0.470531	0.226214	1.15215	0.70187	0.725761	0	0	0.648869	0.388883	0.0911369	0.179559	1.31024	2.22261	1.60501	0.332997	0.650435	0	0	2.06668	1.5729	0.465814	0.475882	1.32364	0.997403	1.78862
Zfp7	ENSMUSG00000033669.8	9.35084	14.6734	12.1113	9.19087	10.5551	8.53224	11.537	14.7014	11.8511	11.9023	10.5512	14.7709	11.9033	12.8575	9.86944	11.5961	1.71947	11.6717	8.17023	14.3542	8.68606	10.9302	11.7782	12.9867	12.1401	12.2128	18.4241	14.2733	11.1184	13.6482	10.8454	15.2636	12.5769	13.018	8.90963	6.66782	12.5931	9.24066	14.4722	12.2361	9.90721	11.9232	11.658	6.72103	7.61411	11.212	10.1403	9.90621
Maff	ENSMUSG00000042622.14	0.850077	3.26075	2.42225	1.4771	0.606615	1.10808	1.6209	0.285465	1.97519	1.86297	3.31608	1.00919	1.22534	4.01798	7.84021	11.9763	4.0121	1.31307	0.994636	1.72251	0.361919	0.240224	0	1.97623	4.52427	17.2823	23.9513	1.93536	1.73726	2.46116	1.48313	1.06943	0.911369	3.23205	4.45481	8.00138	19.6305	4.99495	12.8461	1.49221	1.4976	0.476927	1.5729	0.598903	1.11039	1.55723	2.16104	7.15449
Atf4	ENSMUSG00000042406.8	371.058	262.762	819.298	428.689	457.63	486.338	704.422	322.004	466.456	344.546	505.35	457.897	477.884	488.14	235.944	234.679	300.335	395.087	388.548	391.666	455.294	402.375	298.985	454.533	351.234	129.732	92.91	428.199	364.824	396.246	526.14	484.937	366.097	446.203	341.973	202.702	104.449	269.394	159.438	429.01	417.485	376.136	298.666	439.994	392.206	582.092	345.6	240.501
Srebf2	ENSMUSG00000022463.8	46.6125	35.3248	83.2793	53.9964	52.2902	62.9391	68.6497	74.5063	48.3401	48.1268	56.5743	43.6704	38.2482	72.9486	46.7646	76.8956	67.0594	48.7293	30.0522	49.7067	25.1534	35.0726	28.0865	59.5692	71.7097	30.4168	53.6053	50.5614	86.5154	50.1181	43.845	43.6521	47.938	59.3441	62.8915	42.2295	42.3475	54.1952	53.6609	38.7975	39.5136	35.6105	34.6038	43.5203	43.3053	51.5443	35.7403	52.8331
Zbed4	ENSMUSG00000034333.15	53.5548	20.3797	58.3647	40.2101	42.9483	45.8747	44.6223	33.3994	49.4836	46.6778	61.2972	50.9182	42.7995	47.7693	21.7681	40.8716	25.2189	45.4467	55.3444	49.1325	47.14	40.1173	27.6335	39.3364	49.6916	20.5083	30.97	48.3841	46.9059	43.4059	60.5302	44.6243	48.9405	38.7847	37.9969	24.0041	33.7051	41.0418	43.5791	43.7217	31.4496	24.3233	34.0487	54.3671	48.1434	33.714	40.5611	35.4973
Arid2	ENSMUSG00000033237.19	38.9618	58.4217	32.1813	28.7215	29.9668	32.9101	43.0967	61.3749	31.0832	39.4329	35.1705	49.2668	54.5277	60.7161	56.265	62.1628	24.6458	21.5926	26.1447	47.328	32.4822	47.6844	58.891	52.6053	70.0508	80.881	80.2764	26.6112	33.3553	58.6203	50.7045	55.4158	46.571	63.2944	61.5813	86.2371	76.176	60.6054	65.3687	26.1137	23.2704	33.2259	38.3973	28.8139	34.5014	49.1306	52.6961	64.8031
Atf1	ENSMUSG00000023027.13	45.0541	43.2049	45.6767	43.8208	54.2314	46.0963	28.604	32.543	31.1871	40.4679	45.8222	39.7254	41.7492	33.6617	27.7636	29.6556	26.3652	30.5652	36.3753	52.2494	35.1966	40.1173	28.9925	34.6311	30.765	18.4344	23.6004	29.7562	37.1773	43.6296	54.9685	48.902	40.7382	30.6147	33.018	30.672	20.9885	34.2154	28.2126	24.323	37.9008	36.2464	43.0235	44.2523	39.8155	35.2712	24.2701	29.4435
Csrnp2	ENSMUSG00000044636.6	9.77588	6.79322	6.22865	9.84736	4.7316	6.31608	2.95575	2.28372	6.02951	2.69096	5.62728	4.22025	4.46375	2.50007	5.44203	2.94655	0	5.98174	0.710455	3.85514	0.542879	2.16201	0	3.1055	3.46861	3.45645	2.98295	4.11265	2.77961	4.25109	3.52243	2.72218	3.00752	4.30941	2.35843	3.55617	2.46924	2.24773	2.35783	6.4165	6.336	5.24619	3.5159	5.12395	5.31402	3.27018	1.16364	2.47655
Nr4a1	ENSMUSG00000023034.7	6.09222	7.33668	11.3038	4.59544	5.09557	3.54587	1.04881	2.85465	9.25219	4.76093	8.13946	6.6056	4.2887	2.23221	2.85937	13.9724	1.14632	5.68995	0.994636	5.82372	0.18096	3.00279	2.71805	1.97623	2.18673	13.3649	8.15924	6.28993	6.60158	7.83096	4.44939	2.72218	3.18979	2.24448	2.62048	10.224	4.69155	2.49748	3.98391	2.08909	5.5296	5.08722	6.75422	4.72468	3.33117	3.73735	0.332468	4.54035
Zfp740	ENSMUSG00000046897.17	17.4266	40.7593	48.3297	33.8093	33.9704	19.3915	12.8718	11.9895	19.6479	28.9796	39.4915	41.3768	37.2854	21.3399	20.2001	15.3031	11.4632	19.1124	31.6152	50.3629	36.4633	36.8743	24.0094	20.1387	17.4938	17.5127	19.126	13.5475	27.7961	53.2505	50.241	32.6662	26.4297	22.4448	13.8885	15.5582	21.7293	13.5696	14.96	15.8174	31.4496	53.7337	36.4543	37.5313	30.853	17.9081	12.6338	12.3828
Rarg	ENSMUSG00000001288.15	4.8171	39.6724	119.728	100.935	106.764	108.26	62.1661	23.6936	12.6828	63.9621	125.509	122.754	115.532	56.5195	22.7827	27.2794	44.1331	13.6413	89.5173	104.253	101.337	90.5643	65.2331	44.0417	33.7058	12.9041	22.6353	6.04801	81.3036	115.451	140.156	104.804	99.7949	41.9269	24.1084	21.337	20.3712	29.3037	25.4483	2.8352	64.8576	93.4776	79.3852	123.574	95.8902	62.0556	30.7533	25.0407
Sp1	ENSMUSG00000001280.13	117.452	156.788	125.611	135.237	133.577	120.781	97.6351	97.7716	106.348	133.306	139.778	120.369	123.497	100.807	96.573	101.609	80.2421	103.294	107.776	146.249	129.748	135.606	105.551	108.504	96.2916	117.98	95.9807	85.8817	135.159	142.971	154.616	138.442	106.812	102.528	86.9999	107.574	107.165	132.449	114.233	106.991	132.365	165.811	159.696	134.154	130.947	134.778	110.878	133.734
Zfp263	ENSMUSG00000022529.11	13.3179	18.4776	12.9187	14.2787	9.94849	9.19709	10.6788	9.99126	14.9698	13.6618	12.159	16.3305	11.9909	12.5004	12.4521	9.40996	9.74368	13.5683	13.996	19.6038	15.472	15.9749	19.0263	15.998	13.4974	18.8953	16.9326	13.3056	12.1608	16.7806	13.6263	15.3609	13.6705	12.3895	11.2681	13.3356	17.2847	10.2396	9.18739	12.0869	11.52	16.5335	14.6187	9.31627	11.2625	9.26551	12.3013	13.3459
Tfap4	ENSMUSG00000005718.8	6.37557	4.34766	14.0721	12.4733	11.1617	14.9591	10.7742	8.56394	14.658	14.9038	18.2887	21.5599	15.8419	14.8219	8.76259	12.5466	9.17052	15.5379	19.1112	15.5846	16.5578	14.5335	11.7782	13.0808	17.343	8.29548	15.0025	17.6602	17.0251	17.6756	19.8369	16.9164	20.8704	15.3523	17.0331	8.00138	12.7166	10.9056	10.9761	9.2517	9.67681	11.4462	12.3982	13.3755	14.3558	9.57696	12.3013	10.4566
Glis2	ENSMUSG00000014303.13	11.3344	32.3357	20.6468	14.771	9.09923	10.3052	9.63002	9.99126	14.1382	19.2507	22.1072	21.2847	13.8289	12.9468	15.7727	17.014	5.73158	13.7142	16.3405	20.178	11.129	14.0531	8.15414	15.2452	13.9498	20.0474	15.7043	17.1763	19.4573	21.4792	18.1683	9.81929	11.6655	16.5194	15.9849	19.1144	18.0254	8.65791	12.1957	13.1314	19.4688	27.5028	20.5402	10.7137	12.3729	12.2242	7.97922	11.5572
Cdip1	ENSMUSG00000004071.13	23.9438	23.6404	26.5294	21.8283	18.3198	19.8347	19.0694	18.8407	25.1576	35.707	35.3715	31.4683	28.0078	27.858	26.1955	29.1804	28.0847	25.6777	25.2922	31.1692	26.1486	27.5056	32.6166	32.8431	36.4204	21.8909	33.9529	17.1763	36.1349	38.0361	26.1402	25.1802	25.7006	26.3053	24.8946	31.561	29.7543	18.4813	19.9196	25.0691	21.5424	25.1181	21.558	21.0947	22.3665	19.3875	24.2701	20.0876
Carhsp1	ENSMUSG00000008393.9	19.5518	25.2708	31.1432	26.5879	32.5146	35.9019	45.2897	51.0982	21.2073	24.6326	20.0974	28.8078	31.7714	55.2695	60.7847	59.1212	85.4005	21.7385	28.4892	26.1657	34.8347	29.0671	37.5997	57.4048	57.3074	55.3032	91.594	22.9824	23.2792	21.2554	24.379	31.6939	26.8854	47.6728	56.6023	53.3425	93.0903	36.2966	48.4574	17.9065	21.0816	30.6823	26.8318	28.7474	29.5047	35.8941	47.2104	38.6617
Litaf	ENSMUSG00000022500.15	14.8763	8.42359	10.4964	7.2214	8.85658	4.98638	4.95803	4.8529	25.6774	16.4563	15.877	15.4131	12.3409	11.8754	16.4183	38.2102	64.1936	23.6352	19.6085	15.5846	11.129	11.2905	6.34211	7.90492	13.7236	23.2734	92.3836	40.6426	17.3726	15.8857	17.1487	9.33319	6.83527	9.87572	13.3644	22.6706	79.386	10.7391	29.107	12.5346	8.87041	7.1539	7.40189	5.05741	6.34509	3.65949	4.15585	10.7317
Hic2	ENSMUSG00000050240.16	79.0571	84.2359	131.955	123.913	125.205	107.262	99.3513	75.9336	113.105	145.208	141.084	140.553	114.92	91.967	60.3235	89.4422	70.4984	109.86	118.646	161.916	123.505	121.913	95.5847	106.34	72.7654	75.8115	91.5063	102.816	134.464	132.679	133.852	116.956	102.438	101.361	66.2981	71.1234	117.659	80.8349	90.1666	79.0871	91.8145	104.129	105.107	123.773	132.454	101.064	59.3455	92.7331
Thap7	ENSMUSG00000022760.17	3.25863	11.4126	7.03606	4.92368	4.85292	7.09173	2.95575	3.42558	4.3662	7.0379	6.12972	5.22943	6.73938	4.28584	7.19455	4.08716	8.02421	7.07596	7.45977	8.4485	3.43823	2.0419	4.07707	4.89352	3.46861	5.06946	5.35176	7.98337	9.38119	6.26476	5.28365	5.54158	5.65049	4.04007	7.07529	4.88973	4.69155	2.58072	2.76435	4.92429	7.7184	5.88209	6.56917	6.25521	4.12431	4.28238	3.98961	3.85242
Etv5	ENSMUSG00000013089.15	159.248	113.311	156.178	114.722	124.356	100.392	102.307	99.6271	160.614	187.953	222.177	194.131	151.067	138.933	87.4414	68.9113	60.7547	177.483	248.872	183.734	161.144	127.559	122.765	120.079	93.8786	62.677	48.5167	137.653	193.183	160.423	155.543	126.484	109.364	106.029	112.681	85.7926	43.7055	101.647	89.0283	164.143	188.698	221.453	150.906	145.8	135.071	122.943	131.99	102.777
Hes1	ENSMUSG00000022528.8	61.7722	26.3577	26.1834	5.41605	6.3088	4.98638	13.2532	21.6953	46.4688	18.4227	19.796	10.1836	8.75245	29.2866	56.5418	58.0756	6.30473	45.3737	14.3512	22.0645	7.32886	8.04749	11.3252	23.8089	39.8136	73.2768	75.8019	39.9169	15.2879	20.808	5.65443	9.52763	12.1212	32.5899	43.762	53.3425	62.4718	26.8062	43.3352	39.9912	18.6624	26.5489	7.58693	5.52322	4.12431	15.8059	23.9377	25.8662
Zfp148	ENSMUSG00000022811.17	47.6043	33.9661	21.9156	45.462	39.5513	41.8856	29.8435	28.8319	49.2757	53.7157	46.3246	39.8171	44.2874	34.8225	29.5161	33.8378	37.8284	47.9998	50.5844	55.0383	60.35	53.69	44.8478	33.1254	36.722	28.3429	41.2348	32.6592	38.2196	51.6843	47.0894	57.5547	49.5785	33.4877	33.018	39.1179	39.5078	35.0479	26.5052	30.2919	42.5088	34.1797	44.8739	41.7901	46.5571	30.8331	29.2572	25.8662
Bbx	ENSMUSG00000022641.15	40.662	221.731	105.195	94.3706	64.0586	58.5068	45.9571	53.0964	38.9839	116.953	72.6522	50.8264	59.8667	62.1447	79.2322	96.666	151.314	40.0485	104.082	93.9998	80.1651	79.8743	62.5151	71.4266	93.4262	117.519	158.359	28.3047	93.117	88.3779	61.7353	61.249	56.0492	82.9561	83.8553	110.686	180.008	88.9101	102.362	35.6638	233.28	148.483	100.018	62.6852	61.8647	65.9486	74.639	91.0821
Zfp654	ENSMUSG00000047141.5	24.7939	25.5425	12.1113	21.8283	20.6249	17.951	10.9649	11.9895	21.727	22.8732	16.3794	14.1286	18.9928	9.01813	14.3891	7.50896	5.73158	16.924	18.4008	20.9982	24.701	21.8603	9.96617	9.31651	12.5171	16.1301	8.94884	16.2087	18.4149	21.4792	21.7835	23.4302	21.4172	11.1326	10.744	11.5575	12.3462	10.5726	6.50435	11.7885	17.28	18.6001	29.4225	16.9024	22.0492	16.8959	9.8078	8.25518
Gabpa	ENSMUSG00000008976.16	41.5121	31.7923	20.3008	30.8551	26.4484	21.386	20.5949	16.8424	33.7861	39.5364	35.3715	33.4867	32.034	22.0542	26.8412	21.0061	18.341	35.5257	36.1621	41.1762	30.2202	33.7514	25.8215	29.5493	33.6304	32.7211	22.5476	40.6426	44.8212	37.8123	45.6063	31.0134	32.8093	30.7045	31.7078	24.0041	16.7908	18.1483	16.6674	18.9511	19.4688	17.4873	28.3122	27.8823	23.1596	23.9813	14.6286	14.4466
Bach1	ENSMUSG00000025612.5	21.677	11.1409	11.8806	11.981	15.8933	15.7348	18.1159	14.2732	20.4796	17.3877	19.4945	22.9361	26.4324	29.5545	24.2585	53.3231	80.2421	19.1853	22.2372	19.7678	19.3627	23.9022	16.7613	26.5379	37.476	48.1599	46.8498	23.4663	19.8047	21.0317	21.6908	22.458	23.2399	21.9959	24.8946	49.3418	47.4094	37.1291	35.2861	20.4433	7.2576	13.5129	9.15983	16.1038	12.4522	22.1905	20.1143	33.5711
Paxbp1	ENSMUSG00000022974.12	42.7872	39.6724	32.066	36.2711	28.1469	28.0345	24.4088	17.6988	52.0825	61.0641	51.0475	35.5968	36.4102	34.2867	30.0695	33.8378	30.3773	40.1214	45.1849	53.8899	35.83	33.5112	28.5395	30.8668	40.643	30.1863	33.7775	47.4164	67.753	56.8304	40.1372	41.3188	39.4623	32.2308	31.9698	25.7822	43.5821	33.0499	22.6839	25.666	42.8544	34.8156	28.0346	24.9543	24.9838	23.9813	20.613	22.8393
Olig2	ENSMUSG00000039830.9	15.5847	13.8582	14.8795	5.90842	4.12498	3.43506	5.72081	7.27935	5.8216	3.41545	5.92874	3.85327	7.70215	16.0719	16.9718	12.9268	11.4632	7.29481	2.20241	6.56194	4.25255	6.1257	5.43609	18.9153	22.8476	9.67806	9.03657	6.28993	8.68628	6.93599	6.396	8.16654	8.93142	16.5194	23.0602	15.5582	9.63003	4.16246	7.72392	25.0691	11.4048	15.5796	8.51217	4.99086	4.60019	6.15105	7.31429	5.22828
Olig1	ENSMUSG00000046160.6	7.79237	8.69532	2.76829	1.14886	1.21323	0.775659	1.6209	3.42558	2.1831	1.86297	1.90926	1.6514	1.66296	5.89303	7.01007	4.84756	0.573158	3.28266	1.77614	0.902267	1.26672	1.08101	0.906016	4.23478	6.18317	9.90849	7.89603	0.483841	0.694903	0.447483	2.59548	3.69439	1.54933	3.86051	5.76505	4.44521	4.56809	3.32997	9.10609	4.47663	5.4144	3.02054	3.60842	1.73016	1.11039	2.25798	2.49351	3.85242
Son	ENSMUSG00000022961.18	273.725	354.878	354.341	313.31	329.149	391.375	298.245	280.326	350.44	539.124	359.443	367.987	412.065	348.225	285.66	288.762	213.215	357.956	514.014	439.24	486.781	475.643	405.442	409.456	407.788	294.029	302.681	322.48	432.229	466.725	380.516	414.549	386.876	405.174	327.036	301.83	262.851	322.507	256.922	313.215	386.151	306.664	341.597	301.648	324.552	330.055	357.236	342.039
Ets2	ENSMUSG00000022895.16	30.7444	14.1299	38.756	23.7978	16.136	12.2997	8.29517	9.2776	20.6875	13.9723	15.2741	10.6424	11.2907	12.7682	9.7772	18.4397	64.7668	15.1003	16.5536	14.1082	9.95277	10.3296	6.79512	9.59883	13.4974	11.2911	24.6532	13.5475	13.5506	14.9907	14.924	8.84708	9.11369	9.06771	11.5301	6.2233	34.199	10.6559	16.4235	30.5903	17.3952	17.8053	15.8215	14.5733	9.12107	7.86401	11.3039	9.63104
Zbtb21	ENSMUSG00000046962.16	18.7017	16.5755	17.7632	31.5116	22.4448	20.4995	15.8276	15.4151	19.8558	22.9767	18.7911	16.6057	17.6799	15.804	12.2676	14.5427	11.4632	19.1124	13.7118	24.9354	19.996	26.5447	20.8384	17.9743	15.0055	16.8214	11.4054	16.4506	27.7961	23.4929	21.5981	21.3886	18.8653	21.0084	17.0331	19.5589	12.9635	16.5666	14.147	16.5635	15.8976	29.8874	19.9851	19.4976	20.0664	19.4654	10.9714	14.309
Tfb1m	ENSMUSG00000036983.7	11.3344	15.7603	13.8414	8.86263	15.0441	9.41871	14.016	15.5578	8.21261	6.52041	8.94336	11.1928	9.97779	9.1967	10.6073	9.02976	4.0121	6.93007	7.74395	10.4991	11.0385	12.1313	8.60715	12.7984	11.7631	14.7475	12.195	11.3703	4.51687	8.72592	10.4746	12.2498	10.5719	10.4144	12.3163	7.11234	11.6054	10.4061	9.67522	9.55014	11.0592	10.3334	17.0243	13.7748	10.7867	14.0151	12.1351	13.0707
T	ENSMUSG00000062327.10	5.24214	3.8042	1.15345	0	0	0	0.476734	2.99738	20.7914	1.65598	2.00974	0.183489	0.700196	0.625019	6.27217	2.56635	4.58526	19.0394	2.55764	1.72251	0.814318	0.240224	0	0.470531	4.59968	6.68247	11.6686	10.6445	3.12706	1.11871	0.185391	0.0972207	2.73411	1.07735	5.24096	1.77808	6.54348	0.99899	10.8135	6.56572	2.4192	1.43078	0.185047	0.399269	0.317255	0.467169	3.82338	0.963104
Zfp51	ENSMUSG00000023892.8	2.69191	7.06495	2.07622	4.75956	4.36763	4.76476	3.62318	3.14011	2.80684	5.58892	3.51705	4.22025	4.90137	3.8394	6.08769	6.17826	5.15842	3.6474	3.62332	4.67538	4.97639	4.68436	5.43609	3.0114	4.67508	6.68247	5.52722	3.14496	5.55922	6.04102	3.89322	6.90267	4.92139	4.04007	3.66867	6.66782	6.04964	5.0782	4.95957	2.53676	2.7648	0.635902	4.07104	3.65996	5.94852	4.12666	2.99221	5.77862
Zfp52	ENSMUSG00000051341.6	1.13344	1.08692	1.96087	2.29772	2.18381	2.99183	5.43477	4.13924	4.26224	4.45044	2.61267	3.39454	4.98889	3.8394	3.4128	3.89706	4.0121	3.72035	3.69436	3.19895	6.60502	5.28492	7.24813	2.54087	4.59968	3.68688	2.19334	2.90304	1.04235	6.93599	5.00556	6.02768	4.37457	3.50139	5.50301	1.33356	3.33347	3.08022	1.7887	0.895326	1.2672	2.38463	1.48038	5.05741	3.17255	1.94654	3.32468	4.40276
Zfp948	ENSMUSG00000067931.6	5.5255	7.60841	6.34399	14.1146	14.0735	15.8456	11.0602	7.70754	3.84641	5.17492	5.22533	5.59641	6.47681	4.82157	6.17993	4.46736	2.86579	5.17931	4.33377	6.39789	8.23366	7.20671	3.17106	5.17584	6.93722	6.68247	6.05363	6.53185	3.12706	7.60721	8.34261	9.43041	6.74413	4.12985	4.97891	4.44521	7.16079	6.41019	6.01652	2.98442	4.8384	5.40517	7.67946	10.5806	9.59695	11.1342	6.64935	6.46655
Zfp760	ENSMUSG00000067928.6	7.36733	9.78224	3.34501	2.95421	5.94483	5.65123	4.95803	6.13749	7.69283	5.79592	4.42144	5.50467	6.56433	6.8752	8.20916	4.94261	12.0363	5.25226	5.32841	6.39789	6.33358	7.0866	3.62406	3.48193	9.80259	6.9129	10.2648	2.17728	3.82196	6.93599	7.50835	7.29155	7.10868	5.38676	7.33734	3.11165	10.9881	7.99192	5.12218	4.62585	5.9904	5.88209	8.14207	4.85777	7.21754	7.55256	7.64676	6.87931
Zfp229	ENSMUSG00000061544.13	15.4431	27.7163	8.18952	21.0077	20.3823	27.0372	27.8413	18.9834	22.8706	27.1166	19.1931	20.1838	27.1326	14.1969	8.76259	10.0753	5.15842	22.2492	27.9209	18.2914	19.4531	25.5838	28.5395	16.9391	14.3269	14.2867	6.84323	21.5309	27.7961	23.9403	22.8031	23.5274	28.0702	17.507	12.3163	8.4459	6.54348	16.6498	10.5696	11.1916	25.6896	13.9898	18.3197	18.2998	26.4908	25.6943	22.4416	20.9131
Zfp942	ENSMUSG00000071267.11	4.53374	7.88014	2.19156	5.0878	7.4007	4.43233	3.43248	4.71017	6.65326	5.27842	3.71803	6.05513	5.60157	3.8394	3.4128	6.27331	1.71947	7.80544	5.89677	2.95287	4.07159	2.88268	3.62406	3.1055	7.76666	4.14774	5.61496	9.43489	3.82196	6.26476	5.65443	4.27771	5.37708	3.23205	4.71686	9.77946	7.65464	6.99293	6.58565	2.38754	4.3776	5.08722	3.33085	4.92432	4.36225	5.83961	6.98182	6.87931
Zfp944	ENSMUSG00000033972.9	5.5255	4.89112	1.15345	4.26719	4.61027	3.87829	3.71852	4.13924	5.71764	4.03644	3.01462	2.84408	3.23841	3.39296	3.50504	3.4218	1.71947	4.15804	2.84182	1.96858	2.89535	3.72347	2.71805	3.95246	4.14725	5.29989	3.07068	4.11265	2.08471	3.57987	2.96626	3.69439	3.4632	3.14227	4.71686	1.33356	3.45693	4.66195	4.39044	3.5813	3.8016	2.54361	3.42337	4.32541	4.52088	2.80301	6.64935	5.64104
Zfp758	ENSMUSG00000044501.17	3.96702	1.35864	0.346036	1.96947	2.30514	2.77021	2.8604	2.42645	1.87123	1.24198	0.602923	0.275233	0.875245	0.714307	1.38357	0.760401	2.29263	0.656533	1.13673	1.06632	1.08576	1.68157	0	0.282319	1.20647	0.46086	1.49147	0.967681	1.73726	2.6849	1.11235	0.777766	0.729095	1.25691	0.262048	0.444521	0.987696	2.16448	1.62609	1.34299	1.0368	1.11283	1.66542	1.19781	0.555196	1.32364	1.82857	0.825518
Zfp946	ENSMUSG00000071266.13	2.83359	3.26075	1.73018	1.80535	2.66911	4.54314	3.62318	5.56656	5.8216	3.51895	1.20585	3.76152	2.45068	4.643	4.79636	6.46341	1.14632	3.20972	2.06032	1.72251	1.53816	3.96369	2.71805	4.89352	5.73074	5.29989	5.00082	3.14496	2.77961	2.90864	2.87356	2.43052	1.64046	2.51382	4.71686	4.88973	4.19771	7.99192	9.18739	2.23831	1.3824	1.58976	1.943	1.9298	3.09323	5.91747	6.81559	6.19138
Zfp213	ENSMUSG00000071256.4	4.25038	6.79322	2.07622	1.4771	3.88234	3.10263	2.76506	2.99738	2.80684	2.79446	2.91413	2.11012	2.18811	2.67865	4.24294	2.0911	0	2.84498	2.48659	3.85514	2.62391	1.20112	1.81203	3.76425	2.56375	5.06946	1.22827	2.90304	3.12706	3.80361	3.61513	2.8194	2.27842	2.1547	1.83434	1.77808	0.61731	1.66498	2.03261	4.47663	3.3408	6.35902	4.62618	1.86325	2.61735	4.4381	2.99221	1.78862
Zfp13	ENSMUSG00000062012.14	6.37557	1.35864	8.30486	5.0878	5.09557	5.54042	4.95803	4.28197	5.30181	3.51895	5.42631	3.66978	2.27564	2.94652	0.737902	4.08716	8.02421	4.81457	5.25736	2.95287	2.80487	2.88268	2.71805	3.57603	3.24239	1.38258	3.68482	6.53185	11.1184	5.14606	4.35669	2.8194	2.00501	2.33426	3.66867	3.11165	2.71616	2.49748	3.08957	6.26728	4.3776	2.54361	3.33085	3.72651	2.69666	2.64729	2.16104	1.65104
Zscan10	ENSMUSG00000023902.18	33.8614	25.8142	65.2854	41.5231	42.827	57.1771	45.6711	35.5403	29.9397	44.5044	59.3879	41.4685	37.2854	28.6616	18.8165	29.2754	20.6337	37.5683	42.5562	43.1448	36.2824	39.3967	35.3346	28.1377	28.3521	13.1345	9.21204	22.7405	75.3969	35.1274	46.5332	32.0828	27.979	30.3454	41.4036	15.5582	6.42002	25.8905	17.5617	47.8999	38.592	38.6311	40.8954	36.0673	34.898	31.7675	30.0883	37.0107
E4f1	ENSMUSG00000024137.9	3.82534	7.88014	9.57366	6.07254	4.24631	4.32153	4.4813	3.56831	5.19786	7.45189	6.43118	7.4313	3.50098	3.57153	2.39818	3.89706	5.15842	4.59573	4.54691	4.92145	4.25255	6.00559	0.906016	4.6112	3.99644	4.14774	3.94802	5.56417	9.03373	4.69857	4.54209	3.79161	5.1948	5.11742	4.19277	2.66713	6.66695	2.99697	3.98391	6.11806	6.4512	4.92824	6.84674	4.19232	3.72774	4.51596	3.98961	3.99
Capn15	ENSMUSG00000037326.10	5.66718	10.5974	9.689	8.53438	8.61393	7.09173	7.43705	6.70842	10.1878	13.0408	8.94336	6.88083	6.82691	7.23236	8.76259	7.22381	11.4632	6.63828	11.4383	7.21813	8.23366	6.1257	13.5902	6.68154	9.80259	6.45204	7.2819	7.49953	9.03373	10.7396	11.4016	7.19433	6.83527	7.8108	8.12349	8.89042	7.16079	8.99091	13.4152	6.26728	13.7088	10.0155	9.34488	7.25338	8.16931	7.70828	8.14546	6.87931
Crebrf	ENSMUSG00000048249.14	16.0098	12.4995	11.5345	18.0535	23.0514	23.4914	34.3248	19.4116	11.4353	12.1093	9.64677	10.0001	21.356	20.8935	19.2777	40.8716	84.2542	13.4224	15.9142	11.4834	17.3721	18.4972	13.1372	18.3507	20.0576	32.4906	46.4111	13.0637	16.3302	11.1871	14.5532	22.0691	17.2249	19.6617	18.6054	39.1179	55.5579	46.7028	47.1565	10.147	25.5744	16.0565	16.9318	25.0208	30.5358	44.7703	33.7455	37.2859
Hmga1	ENSMUSG00000046711.16	353.915	276.62	305.434	314.623	379.256	344.06	403.222	443.469	732.066	561.376	572.878	624.321	618.273	749.487	649.354	575.433	84.8273	693.517	645.235	618.873	738.405	610.648	470.675	744.568	712.271	529.989	533.772	723.584	541.677	592.02	648.406	644.67	658.464	692.647	583.843	653.446	503.231	447.464	485.55	314.558	320.487	431.301	302.922	461.821	509.273	379.73	549.237	431.471
Pknox1	ENSMUSG00000006705.13	26.7774	39.129	32.1813	30.5268	26.3271	20.3887	16.781	14.9869	17.8806	19.9752	23.2125	17.7984	18.1176	17.7684	9.96168	10.7407	23.4995	14.8814	26.7131	28.2163	20.8103	17.176	15.4023	16.2804	13.3466	14.978	10.3526	9.43489	18.0675	27.5202	21.7835	19.1525	16.6781	15.8012	13.1024	10.224	10.2473	17.4823	14.5535	19.6972	28.9152	35.1336	28.3122	27.3499	19.8284	18.8425	15.9584	16.0976
Zfp871	ENSMUSG00000024298.15	16.7182	12.4995	14.3028	22.8131	20.1396	28.0345	21.9298	18.6979	17.2569	19.7682	19.8965	18.0737	17.3298	15.6255	15.7727	18.8199	36.6821	15.8297	22.7345	19.1116	22.6199	20.5391	15.8553	14.3982	21.2641	18.6648	27.8993	15.4829	19.8047	29.9814	21.2273	17.7914	13.5794	13.5567	20.7018	27.1158	27.6555	27.5555	24.7165	15.3698	21.5424	14.3078	23.2234	26.5514	27.9184	23.4363	30.4208	19.2621
Zfp472	ENSMUSG00000053600.8	13.1762	8.15187	5.88261	11.3245	8.73526	9.19709	12.2044	9.2776	12.059	13.3513	11.3551	11.5598	14.354	13.3933	11.8987	10.1704	7.45105	14.4437	12.575	13.698	15.5625	9.00838	8.15414	13.3631	12.668	9.44763	7.98377	15.7248	9.03373	9.84463	10.9381	12.7359	16.5869	10.4144	10.744	6.66782	11.1116	12.2376	9.67522	6.11806	9.79201	6.518	9.34488	10.6472	15.7041	14.3265	11.9688	11.2821
Zfp763	ENSMUSG00000067430.7	6.09222	2.44556	2.99898	4.59544	4.61027	4.32153	4.19526	3.28284	8.83636	6.31341	5.22533	3.66978	5.07642	4.55371	5.99546	7.50896	2.86579	5.32521	5.39945	5.49562	4.34303	7.32682	2.26504	4.23478	4.29806	3.68688	4.47442	7.25761	6.60158	3.80361	7.69374	4.86103	5.01253	3.59117	4.97891	10.224	6.79041	3.66296	6.01652	5.52118	3.1104	2.86156	4.90375	5.7894	7.77274	6.69608	10.1403	5.22828
Zfp414	ENSMUSG00000073423.10	8.35909	5.97804	8.53555	14.2787	13.7095	14.4051	13.2532	12.7032	7.38096	4.34694	6.83313	9.63317	9.97779	11.2503	8.67035	13.0219	8.59736	6.05469	6.53618	8.20242	8.86702	8.88827	10.4192	7.43439	13.4974	7.60419	15.7921	10.8864	3.47451	9.39715	6.58139	9.52763	13.0326	8.97793	5.50301	4.88973	12.0993	8.40817	7.96783	6.71494	8.06401	8.58468	9.99255	14.3071	14.673	10.5892	10.639	6.32897
Rxrb	ENSMUSG00000039656.17	13.3179	8.42359	19.378	14.771	20.7462	18.3942	14.2067	16.1287	14.0342	12.5233	16.4799	16.0553	18.9928	16.7862	16.3261	19.3902	13.1826	12.0364	20.6032	17.6352	12.5767	12.2514	16.7613	12.9867	16.6644	10.8302	15.1779	10.1607	6.94903	14.5432	15.5729	17.5969	15.7667	13.018	14.6747	13.7802	17.5316	15.1513	16.2609	12.6838	10.368	13.036	11.9355	18.2333	15.7834	15.1051	15.4597	9.08069
Pbx2	ENSMUSG00000034673.14	13.7429	14.1299	37.4872	23.6337	25.2352	20.3887	24.6948	25.1209	32.1228	42.2274	43.7119	24.771	30.8086	40.0905	35.2348	42.4874	101.449	24.3647	40.9222	37.4031	32.6632	32.0698	43.4888	38.3953	40.0398	28.3429	44.3055	28.3047	51.0753	39.3785	47.7382	30.1384	30.3486	35.1037	46.9066	28.8939	52.3479	20.1463	31.9526	22.2339	19.3536	18.4412	22.2982	23.2241	26.5701	22.6577	24.4364	17.4735
Atf6b	ENSMUSG00000015461.15	27.3441	24.9991	53.5202	34.794	44.2829	43.3261	30.6063	20.5535	22.0389	27.7376	30.3471	20.3673	19.693	29.8223	18.8165	16.7288	4.0121	21.6656	13.6407	24.6073	12.6672	22.4609	19.4793	22.5855	28.8045	8.06505	9.56298	14.0314	38.2196	26.849	30.0334	26.0551	23.2399	21.4572	22.5361	11.113	8.14849	13.5696	17.3991	29.0981	22.9248	30.6823	25.9991	36.7993	39.0223	25.1492	8.47792	15.5472
Zbtb12	ENSMUSG00000049823.9	6.51725	0.815187	10.6118	14.771	8.37129	7.53497	7.5324	4.99563	10.7076	16.1458	14.1687	7.70653	9.71522	11.6075	5.44203	7.22381	24.6458	14.8085	13.6407	13.2059	13.7529	11.8911	6.79512	7.34028	7.46505	3.68688	7.19417	8.46721	12.1608	8.50218	10.1965	9.52763	8.93142	9.33705	7.33734	3.11165	7.65464	7.57567	7.88652	7.01339	7.1424	5.40517	5.55141	8.3181	6.58303	7.24111	8.81039	5.77862
Pou5f1	ENSMUSG00000024406.16	506.787	110.05	918.725	628.098	590.358	641.248	460.048	242.93	364.162	295.281	441.541	409.456	311.762	325.545	107.273	157.118	159.911	379.184	602.252	313.005	287.816	228.212	131.825	223.408	302.825	56.4554	75.5387	291.756	444.738	350.603	401.836	290.009	324.356	202.722	202.825	88.9042	59.6321	268.978	204.481	393.496	353.434	221.771	252.959	572.485	381.261	289.333	231.896	212.571
Zfp57	ENSMUSG00000036036.15	29.8944	12.2278	88.4698	59.5766	37.1248	22.0509	8.86725	3.14011	28.7961	53.4052	52.8563	26.9729	19.693	4.01798	1.84476	3.13665	8.02421	26.8449	40.2828	39.2896	31.8489	20.2989	6.79512	5.45816	2.71456	1.38258	3.42162	22.7405	116.049	52.1318	69.2436	27.6107	12.2123	3.95029	2.88253	1.77808	3.21001	6.90968	1.7887	36.2607	44.2368	32.9079	26.1842	21.6936	15.1489	9.4991	4.65455	4.81552
Cdc5l	ENSMUSG00000023932.9	364.966	311.401	219.617	210.405	193.025	155.243	125.953	122.464	285.258	250.673	208.913	184.957	173.211	144.647	159.756	119.478	63.0473	291.136	227.843	266.497	255.696	203.469	173.502	176.073	144.626	149.78	136.075	261.516	217.505	263.12	192.158	194.053	175.803	178.93	145.699	151.137	139.018	135.613	118.786	381.11	281.549	316.361	307.733	202.562	198.919	166.546	165.236	141.989
Srf	ENSMUSG00000015605.6	2.97527	1.9021	4.38312	4.10307	5.21689	4.87557	0.381387	1.28459	3.74246	3.31195	11.3551	5.68816	5.33899	5.3573	6.27217	9.31491	0.573158	4.66868	0.0710455	7.38218	0.0904798	1.80168	5.8891	5.64637	9.57637	8.29548	7.36963	5.32225	6.25412	9.1734	5.09826	4.95826	7.92891	6.46411	5.50301	8.00138	5.30886	5.2447	6.34174	2.8352	1.8432	2.38463	6.38413	6.45485	5.15539	5.06099	0	7.42966
Tfeb	ENSMUSG00000023990.18	36.2699	4.89112	8.07417	2.79009	2.54778	1.44051	1.6209	1.85552	38.6721	4.55393	2.91413	1.28442	1.31287	1.60719	1.19909	2.0911	0	27.8662	4.90214	2.21465	0.452399	0.480447	3.62406	0.564637	1.43269	0.46086	0.877337	34.8365	9.03373	1.34245	1.20504	0.680545	1.54933	0.448896	0.262048	0	0.370386	2.99697	3.57739	37.7529	5.6448	1.43078	1.66542	2.12943	1.82421	2.18012	1.66234	2.61414
Foxp4	ENSMUSG00000023991.16	4.39206	10.5974	18.1092	12.3092	12.7389	14.5159	8.7719	5.70929	14.7619	13.1443	15.3745	11.9268	9.01502	9.37528	6.8256	17.2041	26.9384	12.9118	14.2091	10.7452	10.6766	12.7319	9.96617	7.90492	11.5369	5.76075	11.5809	13.0637	15.6353	12.7533	13.2555	9.62485	7.56436	8.34947	13.3644	16.8918	9.63003	6.32694	8.61826	11.1916	15.2064	10.9693	9.71498	12.5104	8.96244	7.4747	6.81559	8.53035
Nfya	ENSMUSG00000023994.13	8.35909	2.71729	7.26675	5.90842	5.21689	5.54042	3.90922	2.85465	6.02951	5.27842	6.73264	5.68816	3.9386	4.10726	4.70413	6.84361	5.73158	5.10637	3.126	7.05409	1.53816	4.20391	8.15414	3.67014	3.77023	3.91731	7.36963	4.83841	10.0761	7.15973	7.04487	5.83324	4.73912	3.50139	4.45481	4.00069	6.66695	4.5787	4.79696	9.69936	5.6448	7.47185	5.82899	4.59159	5.7899	4.36024	3.15844	8.39276
Zfp119b	ENSMUSG00000062101.12	0.850077	1.35864	1.03811	1.4771	2.18381	1.3297	1.81159	2.28372	2.49497	2.17347	2.61267	2.20187	2.10059	1.78577	2.85937	3.6119	0	2.33434	0.852545	1.88656	2.26199	2.52235	0.906016	1.69391	2.48835	1.84344	2.01788	1.93536	2.77961	0.671225	2.41009	1.65275	1.54933	1.25691	0.786144	0.444521	1.35808	1.91473	1.87	0.596884	0.806401	1.43078	2.96075	1.19781	1.58627	2.18012	1.66234	2.06379
Rfx2	ENSMUSG00000024206.15	18.8434	16.3037	22.1463	7.71377	10.6764	6.75931	4.76734	4.28197	18.9202	15.8353	14.3697	10.3671	5.42652	1.78577	2.95161	2.37625	1.71947	15.3191	14.067	11.6474	7.6003	5.28492	2.26504	1.41159	1.20647	1.84344	1.31601	20.8051	12.1608	13.872	8.15722	6.02768	3.55434	2.1547	0.524096	1.33356	1.97539	4.49546	5.20348	23.4277	18.8928	25.754	15.3589	11.0464	7.37617	4.36024	4.82078	6.32897
Khsrp	ENSMUSG00000007670.10	67.8644	39.6724	96.4287	81.0766	94.0253	93.3006	74.8472	69.5106	109.467	120.886	124.805	103.855	98.9026	95.985	89.2862	87.6362	30.3773	107.307	109.836	117.213	123.776	128.159	103.286	99.282	99.3831	53.9206	71.9417	89.0267	121.608	109.633	107.156	95.9568	104.169	84.213	83.0692	107.574	70.6202	79.5862	88.2966	108.185	98.2657	114.939	90.9507	128.498	138.958	119.907	110.213	84.478
Tgif1	ENSMUSG00000047407.17	34.1447	42.118	35.757	38.5688	33.8491	25.9292	37.3759	39.6796	34.3059	38.7084	41.3002	49.542	40.1737	54.7338	69.2706	43.2478	8.59736	33.1914	14.067	43.3908	15.472	38.3157	46.6598	36.9837	51.7275	66.3639	62.3787	32.6592	32.313	39.826	44.2158	40.7355	36.9104	51.9822	56.8644	64.011	52.7183	41.4581	53.9861	41.6327	32.7168	61.2056	39.23	39.328	39.6568	44.2253	32.9143	48.8431
Cebpz	ENSMUSG00000024081.9	341.306	370.638	296.668	299.852	271.036	274.14	272.024	255.205	335.678	368.662	235.04	209.453	249.795	233.846	240.464	175.463	194.3	292.011	363.184	281.179	329.708	282.863	274.976	287.024	262.86	217.065	198.717	290.546	315.833	301.38	224.416	282.329	266.484	285.498	258.117	229.817	217.91	257.49	254.564	292.772	413.107	312.864	300.794	279.155	264.511	275.941	280.436	238.299
Mta3	ENSMUSG00000055817.18	35.9866	45.9222	51.444	50.3857	59.4483	61.7203	60.8312	37.9668	13.2026	21.3207	36.1754	40.918	41.049	31.2509	31.5453	33.7428	71.0715	15.2461	25.9316	27.15	31.7584	39.6369	41.2237	31.7138	24.5065	36.1775	31.4964	9.91873	21.1945	25.2828	44.6793	31.4023	32.5359	27.8316	28.8253	27.1158	28.6432	45.0378	43.2539	34.9177	36.0576	63.2723	63.6562	68.8073	64.0854	63.6907	62.0052	44.578
Zfp36l2	ENSMUSG00000045817.8	21.677	33.6944	24.7992	15.7558	14.3161	13.4078	18.5926	22.6944	24.222	29.3936	25.2223	26.3307	25.3821	26.2508	23.7051	22.6219	5.73158	22.9786	15.3458	24.6073	18.5484	25.9441	31.7106	26.7262	18.8511	29.9559	21.4948	28.0628	27.7961	23.7166	26.9744	25.2774	23.331	31.8716	21.75	40.0069	19.507	28.5545	27.8874	15.519	15.3216	34.1797	21.1879	13.4421	16.4179	25.6943	21.7766	32.6079
Epas1	ENSMUSG00000024140.10	22.6687	105.703	72.7829	76.8094	83.3489	78.0091	32.0365	19.8398	23.2864	59.7186	77.8776	105.047	84.8112	24.6436	17.6174	4.75251	4.0121	26.699	49.7318	79.6455	72.1124	89.0028	72.4813	29.7375	15.2317	9.90849	6.22909	24.6759	58.0244	82.5606	90.2855	85.2625	65.8008	31.9614	11.5301	6.2233	4.69155	9.07416	5.36609	23.2785	63.0144	91.252	106.772	78.1901	76.5377	35.8941	20.613	10.7317
Foxn2	ENSMUSG00000034998.18	17.8516	17.6624	10.7271	9.02675	14.3161	13.4078	11.9183	12.275	11.9551	12.9373	7.93849	15.5966	13.1287	8.83955	8.39364	5.13271	2.86579	12.693	7.53082	13.9441	8.0527	10.6899	9.06016	12.9867	11.0845	8.29548	7.36963	10.4026	4.51687	17.2281	13.6263	16.5275	14.0351	9.78594	6.28915	4.44521	5.67925	13.8194	7.31739	12.833	14.6304	15.1027	13.4159	13.1093	12.6902	13.6258	7.64676	9.90621
Gm20939	ENSMUSG00000095193.2	19.8351	25.2708	11.5345	30.0345	30.816	31.0263	21.2623	17.2706	13.4105	15.9388	11.4555	14.4039	18.7302	8.83955	10.5151	3.89706	2.86579	12.9848	16.2694	15.1745	17.734	22.7011	16.3083	9.97525	13.6482	5.76075	2.80748	11.8541	19.1098	20.808	22.8031	21.1941	18.9565	12.3895	11.5301	5.33425	2.09885	11.8214	6.26044	12.833	19.4688	18.1232	30.7178	21.2278	25.0631	16.3509	11.1377	12.7955
Zfp397	ENSMUSG00000024276.7	8.21741	14.1299	4.8445	12.3092	8.00732	9.19709	9.82072	7.13661	9.97989	8.59038	10.5512	6.78909	9.36512	9.37528	11.8064	10.0753	4.0121	9.70209	7.10455	10.6632	9.77181	10.5698	6.79512	11.1986	11.3861	9.67806	9.47524	14.0314	11.4659	11.6346	10.5673	10.5971	8.84028	9.33705	9.95782	6.66782	11.482	11.0721	10.407	8.5056	5.8752	6.83595	11.7505	8.917	8.7245	13.0029	17.4546	11.2821
Zfp35	ENSMUSG00000063281.9	14.8763	20.6514	15.9177	15.4275	19.7757	20.6104	13.4439	15.1296	9.56406	12.5233	16.8818	16.0553	14.7916	9.91101	9.31602	8.26936	1.71947	14.2978	14.7775	14.7644	15.1101	14.5335	14.4963	8.84598	7.38964	9.44763	5.96589	10.4026	12.8557	14.9907	18.9099	10.4998	15.4933	13.3771	12.3163	11.5575	5.80271	8.49142	7.15479	14.4744	13.0176	13.195	14.6187	15.3053	19.3525	12.1464	14.1299	8.39276
Zfp24	ENSMUSG00000051469.14	27.0608	41.3028	31.0279	33.9734	35.0624	37.2316	30.3203	28.1183	33.994	41.0889	41.5012	35.6886	38.3357	42.9477	37.9097	33.1725	17.1947	35.161	45.0428	41.3402	51.483	46.6034	51.1899	39.6187	38.3055	31.5689	30.7945	26.1274	48.9906	39.1548	45.5136	46.9576	50.4898	41.7474	34.5903	37.7843	33.3347	37.8784	30.3265	22.6816	33.984	34.0208	37.8421	42.389	44.7329	43.0574	41.5585	34.6717
Pura	ENSMUSG00000043991.5	131.479	278.25	686.074	509.929	335.579	359.462	152.46	103.195	170.282	349.721	340.049	258.077	185.639	85.3597	59.5856	58.6459	44.1331	150.93	214.486	324.816	249.996	247.671	181.203	133.819	82.5679	45.3947	53.7808	156.281	298.113	351.946	260.382	195.122	152.199	132.784	78.8764	41.3405	68.8918	107.724	87.3209	216.967	409.421	415.721	597.702	366.529	320.824	189.281	98.4104	113.509
Nr3c1	ENSMUSG00000024431.15	17.0015	23.3687	18.6859	26.0955	30.816	31.4696	27.0785	24.6927	7.48491	14.8003	13.2643	15.78	21.0059	17.8577	19.7389	20.816	10.3168	8.68082	8.66755	19.6858	27.9582	20.8995	21.2914	22.9619	17.5693	22.1213	20.2665	7.49953	16.6777	20.1367	15.1094	25.7635	25.5183	21.0981	14.1506	15.5582	25.3097	25.5575	24.1474	10.2962	16.3584	19.236	24.5187	19.8969	26.5701	28.4973	24.4364	17.7486
Cdx1	ENSMUSG00000024619.8	31.7362	8.96705	7.61279	1.96947	1.45588	0.332425	0.0953468	1.99825	37.4246	4.86443	5.62728	4.22025	2.27564	1.69648	1.84476	0.380201	1.14632	28.7415	2.91286	5.33158	0.814318	1.32123	2.71805	2.35265	3.3178	0.92172	0.70187	22.9824	5.21177	5.81728	2.59548	1.45831	2.91638	2.33426	2.88253	0.444521	0.864234	0.0832492	0.650435	25.0691	6.7968	3.65644	2.31309	2.06289	0.87245	0.311446	0	0.137586
Hmgxb3	ENSMUSG00000024622.8	11.6177	20.1079	16.1483	9.355	12.7389	14.4051	10.6788	11.4186	11.6432	11.9023	12.6614	12.569	15.2293	12.4111	12.6366	14.6377	16.6216	13.7142	10.5147	12.1396	10.4957	12.3715	14.4963	13.8336	13.045	13.5954	12.8969	16.9344	12.1608	17.4518	15.5729	13.4165	13.306	12.3895	11.2681	12.8911	12.84	14.4021	16.3422	14.3252	12.672	20.9848	15.0813	12.6435	13.404	9.8884	8.97663	12.5204
Zfp532	ENSMUSG00000042439.13	11.9011	72.2799	52.4821	48.9086	54.7167	52.9664	38.4248	23.6936	23.0785	67.7915	66.0201	73.1203	71.3324	39.1083	27.6713	16.8239	10.89	21.6656	56.0549	74.9702	75.4601	76.271	84.7125	47.0531	26.2408	25.8082	13.1601	14.5152	59.4142	59.0678	75.2689	67.5684	59.6035	36.0015	24.3705	27.5603	12.9635	30.8854	21.2204	13.8776	65.7792	67.8826	55.0515	55.4984	64.8786	42.8238	39.3974	28.6179
Mbd2	ENSMUSG00000024513.16	6.23389	4.34766	4.26778	6.40079	5.70218	6.98093	8.19982	6.42295	6.23743	6.00291	6.83313	6.69735	8.31482	6.8752	5.99546	6.84361	10.3168	6.93007	4.90214	7.54623	5.24783	7.20671	7.70113	6.39922	6.56019	6.68247	12.7214	5.56417	14.593	6.26476	5.37635	8.36098	7.01754	6.19477	5.76505	8.00138	10.9881	4.24571	9.02479	4.47663	5.6448	7.63083	6.93927	4.25887	6.9796	7.24111	3.49091	3.43966
Smad4	ENSMUSG00000024515.13	32.1612	29.075	26.4141	22.1566	19.6543	19.3915	23.1693	19.2689	24.5339	22.3557	23.1121	19.6333	21.356	25.09	28.5937	30.8913	31.5237	23.854	19.3954	22.1465	20.177	22.7011	30.8045	26.1615	30.3126	50.4642	45.0074	18.8698	30.2283	21.2554	20.0223	22.5552	24.9715	31.4227	31.9698	33.7836	43.4586	24.8083	26.8304	27.4567	24.768	33.0669	25.444	20.762	21.494	23.7477	20.9455	29.0307
Mbd1	ENSMUSG00000024561.11	6.94229	10.5974	7.3821	5.58017	3.88234	5.65123	4.09991	2.71191	5.61369	5.38192	6.53167	5.22943	5.86414	2.50007	3.22832	4.84756	4.0121	3.20972	1.98927	6.64396	3.25727	4.20391	9.06016	3.29372	5.35372	7.14333	5.79043	4.83841	2.43216	8.0547	8.24991	4.27771	2.73411	5.92543	5.24096	4.00069	4.69155	3.74621	6.09783	6.26728	3.6864	8.74365	9.06731	5.85594	6.42441	5.52816	3.32468	3.71483
Smad7	ENSMUSG00000025880.11	43.6373	19.2927	24.5685	18.8741	12.1323	12.1889	9.43933	8.70667	31.7069	33.223	23.916	14.2204	10.9406	17.2327	18.8165	20.911	6.30473	33.4102	26.0737	27.15	21.7151	11.8911	10.8722	15.5275	19.6806	34.5645	14.7393	27.5789	21.1945	28.8627	17.7976	11.7637	12.9414	14.2749	14.9367	37.7843	10.1239	21.395	26.18	46.7062	40.2048	39.9029	18.4122	16.7027	19.1146	15.8059	17.4546	20.3628
Smad2	ENSMUSG00000024563.16	17.8516	13.043	25.2606	23.3054	18.4411	24.1562	19.5461	13.1314	14.1382	21.1137	22.2077	17.0645	16.7172	18.1255	13.0978	13.1169	20.0605	15.7568	20.39	19.0296	18.9103	17.6564	11.7782	14.8688	15.0809	11.2911	10.0016	12.5799	20.4996	21.9267	17.056	17.8886	18.5919	16.3398	17.8193	16.8918	11.6054	12.9036	14.7161	15.519	17.7408	14.6257	12.4907	18.1667	19.5905	16.3509	13.6312	14.1714
Pias2	ENSMUSG00000025423.16	78.4904	56.2479	63.5553	92.4011	95.1172	85.7657	62.1661	52.0973	65.0772	77.0029	70.6425	83.304	71.595	44.3763	38.3709	37.925	21.78	50.6989	61.8095	76.5286	77.7221	76.6313	61.1561	48.6529	44.187	35.9471	27.9871	55.8836	63.5836	85.4693	82.221	71.7489	69.8109	46.4159	42.1897	30.2274	24.5689	50.116	35.1235	58.4946	68.6592	69.3133	89.2853	89.3697	88.514	63.8464	52.0312	43.4773
Adnp2	ENSMUSG00000053950.10	13.6012	20.9231	8.53555	8.04201	5.58086	5.3188	6.96032	5.70929	6.5493	5.48542	5.22533	5.7799	7.78968	9.28599	11.8987	12.5466	7.45105	7.07596	2.20241	8.28445	5.51927	5.40503	7.70113	8.28134	9.35016	13.1345	10.7035	8.22529	9.38119	6.48851	9.36226	8.55542	7.29095	9.33705	9.17168	6.66782	13.5808	7.40918	7.64261	7.61027	5.2992	13.036	9.4374	6.52139	6.50372	8.8762	3.82338	7.15449
Zfp236	ENSMUSG00000041258.18	10.0592	9.23878	8.30486	6.89315	6.79409	5.76203	6.96032	6.13749	5.40577	6.20991	7.53654	6.05513	6.56433	5.80374	6.08769	8.93471	6.30473	6.34648	7.45977	7.38218	5.88118	6.72626	4.07707	6.39922	5.73074	5.53032	8.94884	5.56417	5.55922	10.2921	6.48869	5.34714	4.37457	6.28455	5.24096	4.44521	7.7781	11.3219	9.91913	10.5947	11.0592	6.99492	9.34488	6.05558	7.45548	7.70828	8.31169	12.1076
Zfp516	ENSMUSG00000058881.13	20.2602	16.032	24.3379	16.5764	13.9521	16.0672	17.7345	10.4195	14.7619	6.20991	8.03898	6.23862	8.05225	8.4824	10.6073	18.4397	24.0726	7.95134	5.89677	9.84291	5.06687	7.32682	6.79512	5.83458	5.35372	17.9735	31.9351	14.5152	9.03373	6.71225	8.4353	6.99989	4.73912	5.56632	7.33734	11.113	35.3101	24.059	26.9931	19.8464	11.4048	29.2515	19.43	22.2925	17.8456	23.1248	12.9662	16.5104
Gm45871	ENSMUSG00000110277.2	7.36733	5.97804	2.19156	5.90842	5.33821	3.87829	2.38367	2.56918	4.05433	4.03644	2.31121	3.57803	3.5885	2.05363	1.93699	1.23565	0.573158	4.74163	4.33377	4.01919	3.89063	4.68436	4.53008	1.5057	2.48835	1.61301	2.63201	2.17728	2.08471	2.46116	4.07861	3.11106	2.27842	2.51382	2.35843	1.77808	0.493848	3.08022	1.87	3.73052	5.76	3.97439	5.92151	4.79123	2.69666	4.74955	3.82338	2.75173
Rela	ENSMUSG00000024927.8	10.0592	10.3257	7.3821	6.40079	8.49261	7.42416	5.33942	5.85202	8.42053	8.69387	9.64677	7.89002	5.95166	6.1609	7.65574	8.26936	4.0121	8.02429	11.1541	7.7923	10.4052	6.00559	6.34211	7.15207	7.76666	8.29548	8.5979	6.04801	3.82196	8.27844	7.87913	5.24992	7.10868	4.48896	5.24096	9.77946	8.14849	4.16246	9.18739	4.02897	5.0688	11.6052	13.0458	6.12212	6.74166	5.52816	7.14805	8.80552
Rcor2	ENSMUSG00000024968.14	158.681	60.3238	320.199	206.631	206.977	155.353	147.501	128.459	99.5909	126.165	123.499	127.892	128.573	100.271	49.7162	63.3984	20.6337	98.1881	166.459	156.174	142.325	114.827	39.4117	93.5415	84.6039	24.4256	58.5184	92.8974	156.006	137.154	121.617	121.526	112.919	79.8138	67.8704	43.1185	47.4094	74.4248	51.2218	90.1295	159.783	114.144	83.6413	165.697	134.675	87.127	108.052	58.4742
Mta2	ENSMUSG00000071646.9	31.8779	25.5425	26.2987	20.8436	21.3529	26.04	14.4927	17.2706	27.8605	35.293	42.7071	38.9914	23.5441	21.5185	28.1325	20.911	10.89	35.3069	36.5174	36.1727	26.1486	28.1062	26.7275	23.5265	28.3521	17.9735	19.126	23.7082	37.1773	29.9814	31.053	20.0275	17.7717	18.2252	30.1355	31.1165	13.2104	15.8173	25.5296	45.0647	29.4912	39.9029	28.5898	31.9415	27.7598	20.6333	17.1221	18.8493
Myrf	ENSMUSG00000036098.15	0.141679	24.7273	25.722	27.5726	48.5292	46.7611	27.3645	35.9685	2.39101	22.7697	29.3423	39.3584	34.9223	26.7865	15.0348	12.7367	1.14632	1.75075	2.48659	29.9389	6.6955	32.7905	22.1974	24.9381	10.5566	9.44763	9.29977	2.4192	19.1098	23.7166	31.3311	33.8328	27.7056	22.355	12.3163	12.8911	5.55579	33.2997	17.8057	0.149221	26.2656	38.6311	33.4935	42.4556	53.2195	50.6878	8.81039	34.6717
Zfp91	ENSMUSG00000118491.1	47.6043	44.5635	48.9064	60.3972	51.3196	49.5313	45.3851	31.6866	41.9987	48.5408	45.7217	42.2942	49.2763	32.0545	25.7343	35.9289	29.8042	45.4467	52.2895	48.4763	50.5782	54.771	38.9587	36.7014	35.8925	32.9515	27.6361	29.0304	58.0244	48.9994	34.2047	40.4438	47.8469	39.2335	23.5843	36.0062	35.0632	36.2966	31.7087	46.8554	49.7664	42.2875	44.9665	39.2614	41.481	39.2422	38.5662	39.6248
Zfp91	ENSMUSG00000024695.16	107.818	75.8124	87.6624	108.485	101.911	97.2897	88.7679	72.6507	91.6902	96.9781	90.8404	90.827	107.042	75.6272	61.3381	75.755	48.1452	94.176	86.8886	110.569	99.4373	109.662	80.1824	84.8838	76.6864	69.3595	66.9408	68.9473	93.8119	97.5513	82.3137	96.1513	104.716	83.5845	56.8644	73.7905	88.8926	84.2482	72.0357	88.1896	80.9857	85.3699	81.1432	89.9686	90.2589	86.7376	78.1299	89.1559
Klf9	ENSMUSG00000033863.2	229.662	286.402	216.157	249.959	272.128	228.708	206.33	135.881	192.009	270.338	272.421	255.692	221.087	190.095	168.703	125.466	27.5116	173.689	201.84	296.108	228.19	234.939	177.126	182.378	145.832	166.14	97.7354	168.618	251.902	282.362	249.351	236.83	195.489	189.973	159.325	133.356	110.005	232.598	188.301	209.059	257.472	287.905	290.246	291.999	288.622	277.732	189.507	228.256
Dmrt1	ENSMUSG00000024837.15	4.67542	1.35864	5.65192	12.4733	19.533	35.0154	42.334	41.2496	6.44534	5.48542	12.2594	21.2847	27.8328	40.8941	24.443	28.8952	39.5479	6.41943	9.80427	8.94064	15.3816	20.5391	21.7444	34.9134	41.6233	18.4344	14.2129	8.46721	3.12706	9.1734	19.8369	29.6523	31.9891	33.6672	32.4939	13.3356	18.0254	32.0509	14.7161	4.77507	1.8432	1.58976	8.88226	23.3572	28.1564	38.6193	42.7221	33.0207
Lcor	ENSMUSG00000025019.17	16.2931	10.8692	13.9568	22.6489	21.2315	18.9482	15.3508	7.70754	13.3065	20.2857	15.5755	7.89002	10.4154	9.46457	9.0393	9.60006	12.6095	13.0577	19.6085	19.5218	26.963	17.6564	13.5902	10.5399	9.35016	12.6737	6.66776	14.7571	19.4573	15.6619	15.7583	13.9026	11.6655	10.2348	6.0271	8.89042	14.692	19.0641	16.9926	13.5791	19.9296	24.1643	24.2412	22.7583	22.5251	18.2974	17.2883	19.1245
Nfkb2	ENSMUSG00000025225.15	5.95054	2.71729	4.95985	1.14886	2.18381	3.21344	2.00228	1.28459	3.74246	3.00146	2.51218	3.48629	1.92554	3.30367	3.96622	4.56241	5.73158	4.23099	3.19705	3.60907	1.8096	2.76257	0	2.07034	4.9767	0.92172	7.63283	3.38688	5.21177	1.56619	2.96626	2.04163	2.55183	1.61603	4.45481	3.55617	7.40772	2.74722	6.91087	4.02897	3.3408	3.49746	3.33085	3.2607	4.20362	2.18012	2.99221	2.47655
Mxi1	ENSMUSG00000025025.14	22.102	14.1299	15.1102	14.1146	14.3161	12.9646	14.5881	14.1305	21.2073	10.0394	12.4604	8.34875	14.8792	20.8042	20.2923	22.9071	41.8405	22.0303	9.80427	16.2408	11.6719	12.7319	13.5902	17.0332	14.5531	19.1257	22.4598	14.7571	14.9404	13.6482	10.9381	12.9304	11.4832	17.4172	23.8464	18.2254	26.5443	19.0641	21.5457	23.2785	11.7504	12.0821	17.487	13.7082	11.6591	16.9738	14.6286	18.7117
Tfe3	ENSMUSG00000000134.17	34.1447	19.021	66.0929	53.1758	62.36	75.3497	70.3659	47.8153	18.9202	28.1516	40.3959	39.9088	30.7211	27.9473	15.7727	27.4695	43.56	20.4255	34.0308	28.4624	31.9394	31.7095	22.6504	23.903	26.3162	11.9824	18.4241	15.7248	33.7028	33.3375	44.772	31.2078	27.5233	23.7915	31.4457	20.0034	17.4081	63.1029	42.3596	44.7663	40.0896	44.1952	39.0449	60.0234	55.5196	61.9777	53.3611	72.2328
Gata1	ENSMUSG00000031162.14	0.141679	0.815187	0.230691	0.820614	0.606615	0.443233	0.0953468	0.142732	0.103957	0.310495	0.904385	0.275233	0.175049	0	0.184476	0	0	0.0729481	0.142091	0	0.0904798	0.120112	0	0.0941062	0.0754045	0	0	0	0	0.223742	0.185391	0.0972207	0.0911369	0	0	0	0	0.166498	0	0.149221	0.921601	1.74873	0.740189	0.665448	0.158627	0.155723	0	0.275173
Nkrf	ENSMUSG00000044149.7	22.2437	22.8252	16.379	18.8741	19.2904	16.0672	13.6346	14.8442	8.83636	11.3848	9.34531	10.4589	9.54017	9.46457	6.54888	7.31886	2.29263	7.87839	8.66755	10.4991	9.95277	11.2905	5.8891	7.90492	8.89773	8.29548	4.64989	6.53185	13.2032	15.4382	9.91843	11.1804	10.2073	14.2749	13.3644	7.55686	3.33347	17.8986	10.6509	18.5034	18.7776	19.395	14.8038	17.5013	17.1318	17.8303	17.2883	13.7586
Rhox6	ENSMUSG00000006200.3	24.0855	16.5755	11.9959	10.0115	13.2242	8.53224	13.6346	29.1174	18.5044	30.0146	29.5432	18.4406	14.7041	8.75026	9.50049	11.5961	13.1826	30.7841	34.2439	36.4188	27.0534	15.014	11.3252	8.46956	6.711	16.3605	27.4607	20.8051	33.3553	26.1778	21.0419	13.4165	10.2073	8.34947	4.19277	12.8911	18.6428	50.2825	219.115	24.4722	22.3488	29.8874	18.8748	12.5104	18.1628	13.8593	32.0831	51.0445
Rhox9	ENSMUSG00000068048.8	2.12519	3.26075	2.65294	2.79009	3.27572	2.99183	7.81844	13.5596	6.02951	9.10787	7.0341	4.9542	3.9386	5.98232	4.8886	4.94261	16.0484	10.5045	9.73323	9.59684	8.23366	5.88548	3.62406	5.36405	5.12751	5.99118	17.3713	5.08033	4.86432	8.0547	6.02522	4.47215	5.37708	4.93786	2.62048	4.00069	12.7166	33.4662	133.014	9.10248	6.4512	4.45132	5.18132	5.25704	5.7899	8.64262	17.9533	28.2052
Zbtb33	ENSMUSG00000048047.3	4.1087	6.52149	4.61381	7.87789	9.09923	11.1916	11.3463	16.1287	1.87123	3.20845	5.5268	5.7799	9.27759	6.60734	7.93245	6.36836	0	2.04255	2.3445	4.92145	3.43823	7.80727	7.70113	6.96386	11.2353	7.14333	6.4923	4.83841	3.12706	4.92231	5.00556	5.6388	7.19982	8.25969	10.4819	4.00069	6.42002	13.6529	10.407	4.02897	5.76	2.86156	7.67946	8.917	11.1832	13.2364	18.2857	10.4566
Zfp280c	ENSMUSG00000036916.13	25.2189	9.23878	10.035	17.397	15.0441	16.2888	9.24864	13.1314	28.7961	35.5	29.5432	15.8718	21.0059	26.8758	29.7006	22.4318	18.341	25.0941	24.937	23.623	30.4012	26.5447	26.2745	22.1149	32.6502	20.5083	19.3892	21.5309	22.9318	21.9267	28.0868	23.1385	25.5183	27.8316	36.6867	28.8939	29.3839	22.8103	20.2448	20.2941	13.1328	10.0155	14.8963	17.3016	19.3525	14.4044	27.4286	23.1145
Zfp449	ENSMUSG00000073176.4	3.68366	5.70631	3.11432	4.92368	2.91175	3.87829	3.14644	2.99738	0.623743	2.06997	1.00487	2.56884	1.75049	0.625019	2.12147	1.61585	0.573158	2.26139	1.63405	1.55846	0.452399	1.80168	1.81203	1.5057	1.13107	3.91731	3.15841	1.45152	2.43216	3.35612	1.94661	1.65275	1.7316	2.1547	1.31024	1.77808	1.48154	2.99697	3.49609	2.23831	3.1104	5.40517	5.64394	3.72651	5.31402	3.11446	2.32727	4.12759
Zic3	ENSMUSG00000067860.11	103.426	392.376	434.621	378.139	350.745	223.5	139.874	145.159	67.2603	237.84	245.792	231.471	172.511	125.986	118.064	109.593	59.0352	65.3615	164.186	265.595	184.307	206.232	115.97	153.299	153.674	114.524	87.3828	47.1745	258.156	246.563	263.163	186.858	153.566	152.804	143.078	113.353	82.4726	180.567	164.316	74.6105	341.338	451.649	384.621	323.807	235.086	163.353	150.442	162.627
Hmgb3	ENSMUSG00000015217.11	69.9896	67.117	49.9445	49.0727	47.5586	41.6639	38.1387	60.3758	44.7016	48.6443	32.5579	21.5599	16.7172	28.6616	52.8522	56.3647	24.6458	52.3767	19.1112	31.3333	13.3005	30.3883	31.2575	34.8193	40.4168	111.989	67.4672	42.0941	33.7028	23.7166	23.5447	18.958	22.7842	42.1963	62.3674	117.354	84.2011	88.4106	79.7596	97.5905	55.4112	137.514	99.5554	60.223	85.2622	67.6616	76.3013	123.002
Zfp275	ENSMUSG00000031365.13	17.7099	17.3906	13.3801	11.3245	10.7977	11.4133	11.1556	16.1287	4.15829	9.00437	6.43118	7.70653	6.47681	7.94666	8.48588	9.79016	5.15842	4.30394	3.69436	4.75741	5.15735	6.48604	3.62406	9.2224	8.67152	10.8302	9.47524	2.90304	9.72864	4.69857	8.06452	6.41657	7.01754	8.08014	7.86144	14.6692	13.5808	19.1473	17.7244	20.2941	16.9344	26.5489	19.8	13.9744	23.0803	18.2196	12.9662	17.7486
Nr0b1	ENSMUSG00000025056.4	37.4034	105.431	190.55	103.069	112.102	83.4387	7.72309	5.99476	27.6526	95.3221	143.094	125.782	65.9059	5.89303	4.61189	1.3307	0.573158	29.1063	5.32841	114.424	3.34775	38.3157	30.8045	7.81081	4.82589	1.84344	0.70187	35.5623	132.379	186.377	140.434	58.7213	35.1788	7.63124	3.40662	2.22261	0.246924	4.5787	3.57739	35.5146	47.808	50.2363	97.0572	90.634	55.123	15.2608	0.498701	4.67793
Zfx	ENSMUSG00000079509.10	46.4709	52.4437	22.6077	38.733	38.2168	45.8747	27.7459	34.113	28.7961	35.6035	25.8252	23.0279	31.3338	23.3043	31.822	25.0932	20.6337	30.3464	30.4075	35.3525	34.1109	43.9609	45.3008	26.3497	26.2408	38.2514	31.9351	20.0794	36.8298	31.1001	36.1513	32.2773	37.0016	31.0636	31.1837	27.1158	34.199	44.9546	43.7418	30.4411	52.8768	48.8055	57.6422	43.0545	61.0715	45.7047	47.2104	48.9807
Foxo4	ENSMUSG00000042903.8	14.1679	8.96705	37.9486	25.1108	28.3896	30.8047	22.8832	22.1235	10.1878	16.0423	15.5755	14.3121	16.3671	18.4827	9.7772	22.1467	40.6942	8.17018	19.6796	11.8935	10.8576	11.4106	11.3252	15.057	19.0773	8.98677	24.1268	9.43489	12.1608	10.5159	15.9436	14.2914	15.6755	14.4545	18.0813	12.8911	19.8774	19.8966	34.9609	15.6682	19.2384	10.8103	12.9533	30.2113	24.7459	21.7233	22.774	22.0138
Cdx4	ENSMUSG00000031326.2	0.708397	0.271729	1.2688	2.79009	4.36763	3.21344	2.09763	0.285465	1.03957	1.44898	1.40682	1.92663	2.27564	1.87506	2.76713	5.13271	6.30473	0	2.62868	1.31239	3.70967	3.12291	0	1.5998	3.99644	6.9129	5.96589	1.93536	2.43216	1.34245	2.78087	3.20828	2.09615	1.88536	1.83434	10.224	2.71616	2.33098	2.43913	0	1.8432	3.97439	2.03552	4.39196	4.60019	2.33584	2.16104	3.43966
Esx1	ENSMUSG00000023443.13	1.13344	0.543458	1.49949	1.64123	1.5772	1.77293	0.953468	2.42645	0.831657	0.620991	0.70341	1.00919	0.437622	0.357153	1.56804	1.7109	1.14632	0.802429	0.426273	1.23036	0.633358	0.960894	0.453008	1.69391	1.05566	2.76516	3.42162	0.483841	1.38981	1.56619	0.926956	0.388883	0.182274	0.808014	1.31024	1.77808	3.33347	3.57971	6.34174	0	0.921601	0.794878	2.22057	1.9298	1.58627	0.700753	2.16104	4.67793
Klf8	ENSMUSG00000041649.13	42.9289	22.01	23.0691	14.2787	7.4007	5.42961	4.57665	5.56656	28.5882	9.83236	5.62728	4.77071	4.11365	3.30367	2.30594	2.37625	4.0121	26.4072	8.80964	10.171	6.6955	3.12291	4.07707	1.97623	4.14725	1.15215	2.89521	29.0304	7.99138	9.62089	3.42974	3.98605	3.55434	4.39918	4.71686	0.889042	2.96309	7.90867	5.36609	39.5436	18.0864	27.0258	14.6187	9.11664	6.10715	4.36024	6.98182	4.26517
Mbtps2	ENSMUSG00000046873.18	21.3936	30.1619	15.687	20.3512	21.7168	22.7157	24.5041	22.5517	12.8907	17.0773	21.8057	20.459	19.6055	14.554	11.8064	19.8655	9.17052	11.9635	14.4222	17.2251	16.3768	17.8967	16.7613	13.8336	14.7793	14.2867	17.2835	18.3859	17.0251	19.6893	21.32	17.5969	17.2249	15.1727	18.8674	22.6706	18.8897	30.4692	23.5783	16.1159	17.7408	25.754	21.4655	21.8932	21.8906	29.5095	25.7662	29.4435
Yy2	ENSMUSG00000091736.3	6.65893	12.2278	6.1133	10.1756	8.49261	6.09446	8.10448	9.42033	3.43059	6.20991	9.04385	7.33956	5.42652	6.33947	3.4128	4.84756	0.573158	3.72035	5.61259	5.90575	5.42879	5.64525	5.8891	5.36405	6.48479	4.14774	3.68482	5.08033	5.55922	9.1734	6.58139	5.6388	9.02255	5.65609	4.97891	8.89042	5.43233	8.82441	5.93522	3.43208	7.0272	10.0155	8.60469	8.18501	8.80382	8.64262	8.31169	11.1445
[truncated: 11 more columns]

## Sheet: 5
Gene	GENCODE ID	cluster	Screen result	XX_R1_0h	XX_R1_10h	XX_R1_16h	XX_R1_24h	XX_R1_30h	XX_R1_36h	XX_R1_48h	XX_R1_56h	XO_R1_0h	XO_R1_10h	XO_R1_16h	XO_R1_24h	XO_R1_30h	XO_R1_48h	XO_R1_56h	XO_R1_72h	XO_R1_96h	XO_R2_0h	XO_R2_10h	XO_R2_16h	XO_R2_24h	XO_R2_30h	XO_R2_36h	XO_R2_48h	XO_R2_56h	XO_R2_72h	XO_R2_96h	XO_R3_0h	XO_R3_10h	XO_R3_16h	XO_R3_24h	XO_R3_30h	XO_R3_36h	XO_R3_48h	XO_R3_56h	XO_R3_72h	XO_R3_96h	XX_R1_72h	XX_R1_96h	XX_R2_0h	XX_R2_10h	XX_R2_16h	XX_R2_24h	XX_R2_30h	XX_R2_36h	XX_R2_48h
Prdm14	ENSMUSG00000042414.7	naive	No effect	3.98372	1.44007	0.91085	-0.0794275	-0.121788	-0.222907	-0.345471	-0.321812	1.30545	-0.302966	-0.449238	-0.543494	-0.592397	-0.591498	-0.621331	-0.604707	-0.636999	0.676475	-0.359433	-0.31654	-0.514045	-0.575791	-0.483099	-0.636999	-0.62419	-0.636999	-0.577387	1.08893	-0.51896	-0.104919	-0.589762	-0.636999	-0.621518	-0.636999	-0.636999	-0.636999	-0.636999	-0.396601	-0.416028	3.36787	0.400124	1.36131	0.0230915	-0.241374	-0.246295	-0.385707
Terf1	ENSMUSG00000025925.14	transient_1	No effect	1.92998	2.57008	-0.000370711	1.85815	0.741473	0.472895	0.248579	-1.55462	-0.599374	0.202519	-0.794184	-0.667583	-0.657863	-1.34723	-1.45264	-0.305175	-0.730206	-0.755573	-0.106046	-0.0866018	-0.608366	0.847586	1.26797	-1.31386	-0.77794	-0.459537	-0.222219	-1.04162	-0.279782	-0.71782	-0.461	0.309312	-0.128962	-0.947151	-0.340109	-1.46178	0.69592	-0.163584	-0.19635	-0.0237341	1.06426	1.25036	1.73389	-0.321187	-0.335261	0.311744
Pms1	ENSMUSG00000026098.13	commited	No effect	-1.35494	-0.828835	-1.46833	0.780909	-1.6298	-1.63036	0.305836	-0.980388	1.33784	1.12958	-0.756709	-0.0113434	1.14478	0.0233407	0.90552	-0.13682	-0.667175	1.35121	-0.098409	0.102022	-0.616413	0.269249	0.945899	-0.611059	-0.305377	0.900892	0.498067	0.892142	0.378	0.866217	0.523942	0.889061	1.0471	1.13324	-0.45846	2.50262	1.15335	0.101228	0.470883	-1.53957	0.544014	0.417402	-0.821841	-1.22309	-1.55675	-1.04233
Creb1	ENSMUSG00000025958.14	commited	No effect	-0.99405	-1.45285	-1.70273	-0.878038	-0.455552	-0.0513607	0.0164188	0.287667	-0.376721	-1.04988	-1.10872	-0.92429	0.0324794	0.955183	0.297818	0.494067	1.74856	-0.994161	-1.52191	-1.0535	-0.621582	-0.37836	-0.288909	0.813967	1.33647	1.43795	1.81984	-1.34267	-1.19331	-0.782304	0.0123353	0.152007	-0.0285324	0.501969	0.938436	1.26721	1.4984	1.4362	1.89254	-1.21074	-1.21515	-1.01275	-0.477383	-0.396058	0.119925	0.897095
Smarcal1	ENSMUSG00000039354.16	commited	No effect	0.639627	1.14949	-0.679469	0.342934	-1.44868	-1.76018	-1.56638	-1.85529	0.642848	-0.0426572	0.178261	-0.150559	-0.61495	-0.362926	1.97777	-1.05733	2.01038	0.409773	-0.736266	-0.295052	-0.960306	-0.499152	-1.11999	-0.0246168	-1.22812	0.733457	1.55496	0.359916	0.0246171	1.99348	0.660648	0.451651	-0.473729	-0.910073	0.92887	0.224754	2.04728	0.117344	0.367364	1.89428	0.050125	-1.3476	0.270525	-0.250841	-0.560402	1.16741
Gbx2	ENSMUSG00000034486.8	transient_2	No effect	-1.08727	0.85071	0.178185	-0.590533	-0.71831	-0.969155	-0.855832	-0.9503	-0.804325	0.464926	1.98292	2.13574	1.43857	1.03264	0.263651	-0.502346	-1.23105	-0.537272	0.0414729	1.96973	0.467752	1.44441	1.37393	1.04192	0.526197	0.387661	-0.626925	-0.793839	0.687134	1.94904	1.66779	1.27019	0.746323	1.09404	0.49062	-0.0934428	-0.901292	-1.12871	-1.21477	-1.1383	-0.175443	1.11435	-0.0204304	-0.615133	-0.742463	-0.767973
Lrrfip1	ENSMUSG00000026305.15	commited	No effect	-1.02056	-1.21921	-0.952497	-0.688075	-0.690825	-0.25249	0.457911	0.389539	-0.904135	-0.689096	-0.486436	0.0669239	0.179972	0.484234	0.36211	0.576166	4.35949	-0.882353	-0.568597	-0.493126	-0.096303	0.139845	-0.25379	0.668965	0.928605	0.679549	1.97373	-1.05617	-0.806428	-0.444787	-0.291317	-0.0463988	0.186622	0.280649	0.186795	0.380572	1.95197	1.18063	1.91852	-1.08718	-1.03136	-0.844233	-0.765251	-0.803399	-0.454272	0.217602
Hes6	ENSMUSG00000067071.8	commited	No effect	-0.838505	-1.01674	-0.779989	-0.514768	-0.891601	-0.72449	1.19615	2.07499	-0.837539	-0.991825	-0.643238	-0.546962	-0.0105846	1.87358	1.11042	1.47919	-0.364099	-0.971433	-0.756334	-0.777421	-0.87858	-0.376997	-0.195925	1.36879	2.18812	0.301306	0.384335	-0.901277	-0.623036	-0.851819	-0.476035	0.0174875	0.139178	0.958912	1.72614	0.669129	0.0800679	1.18971	0.429862	-0.767104	-0.95729	-0.977702	-0.909194	-0.635207	-0.740975	0.542859
Thap4	ENSMUSG00000026279.14	transient_3	No effect	-0.00200792	1.38685	-0.225591	-0.0166868	0.948788	0.558133	0.390905	0.91722	-0.104132	-0.537523	-0.398104	0.812115	0.587435	-0.018279	0.486277	-0.367756	-3.26645	0.676076	-2.03136	-0.10092	-1.12761	-0.332073	3.3907	0.843321	-0.179052	1.06636	0.827724	1.17679	-1.62927	-0.296519	0.583401	-0.107358	0.102277	0.797674	-0.0185768	1.28606	0.665238	-1.54693	-0.756509	0.0647627	-1.43398	0.0796957	0.965132	-0.730106	0.118406	-0.036546
Tfcp2l1	ENSMUSG00000026380.10	naive	No effect	3.04208	0.627449	0.586293	0.0649978	-0.197849	-0.333445	-0.442234	-0.473231	1.4177	-0.0739461	-0.261646	-0.448194	-0.520573	-0.561174	-0.558878	-0.56046	-0.551941	1.32765	-0.120154	-0.206322	-0.402	-0.481411	-0.543013	-0.556841	-0.55981	-0.555329	-0.538078	1.11367	-0.142581	-0.264012	-0.418036	-0.529226	-0.538045	-0.554077	-0.56851	-0.557615	-0.53327	-0.455072	-0.443053	3.71369	0.622285	0.550125	0.0149068	-0.24561	-0.344218	-0.447962
Gli2	ENSMUSG00000048402.14	transient_1	No effect	1.04567	0.974608	1.56296	0.440294	1.37342	-0.15655	-0.530433	-0.168254	0.147522	-0.325442	-0.0846286	0.0615312	-0.938365	-1.15396	-0.977932	-0.229565	-2.04333	0.874682	-1.56996	0.68316	-1.76663	-1.0169	-1.09176	-1.44073	-0.794118	0.301266	-0.434581	0.672354	-1.03504	-0.385444	0.0173317	-0.519223	-1.35569	-1.23657	-0.377884	-0.453424	-0.582274	0.583593	-0.472485	0.225984	-0.613357	1.97004	2.07823	1.31977	0.308272	-0.184139
Sox13	ENSMUSG00000070643.11	naive	No effect	2.1059	0.196071	0.812969	-0.610368	-0.596132	-0.908279	0.11218	0.625295	-0.0347747	-0.0757756	0.71707	0.696121	-0.858386	-0.170683	0.456795	-1.19928	-2.28672	-0.707133	-0.42311	1.04025	0.167609	-0.0803667	-1.6274	0.022075	0.184662	-1.54319	-0.583931	-0.805591	-1.40724	-0.139598	-0.175277	-0.293427	-0.652151	-0.181513	-0.129368	-0.654249	-0.0744689	-0.951644	-0.266469	2.36531	1.29171	1.76721	-0.257714	-0.515801	-0.70478	0.237307
Gm38394	ENSMUSG00000094410.8	transient_3	Repressor	1.06307	-1.00269	-1.28625	0.115411	0.289016	0.629397	0.3304	-0.859449	0.220495	1.2254	-0.165342	-0.56634	-0.650746	-1.12261	-2.18758	-0.908181	0.961028	0.323129	1.26262	0.883865	1.6637	1.04812	-1.3572	-1.1547	-0.984593	-1.57007	0.470058	-2.19615	0.658396	0.0319966	-0.549718	-0.286387	-1.12314	-1.12071	-1.55075	-1.90602	1.3656	0.981619	0.832163	0.21951	0.603304	-0.650945	-0.595962	0.408383	0.956254	0.77005
Elf3	ENSMUSG00000003051.13	naive	No effect	3.30891	0.812296	-0.13793	0.667987	-0.0998134	-0.294972	0.804876	0.315026	1.74628	-0.786955	-0.798388	-0.891638	-0.870522	-0.840907	-0.612343	-0.196827	-0.804717	1.38916	-0.919472	-0.7611	-1.06145	-0.896856	-0.883368	-0.773333	-0.656691	-0.727387	-0.341416	1.44891	-0.679533	-0.711229	-0.852242	-0.619866	-0.989002	-0.827289	-0.871141	-0.714331	-0.662668	-0.307982	0.597718	3.87997	-0.440885	0.943046	0.188894	-0.151878	-0.141525	0.349149
Zfp281	ENSMUSG00000041483.14	transient_2	No effect	-0.936754	3.95913	-0.0574103	0.659283	0.246009	0.444516	0.130626	-0.914539	-1.01307	0.0883123	0.0460624	0.466836	0.74085	-0.337131	-0.648987	-1.2567	-2.32725	-1.13587	-1.15089	0.434728	-0.612037	0.683051	1.201	-0.013431	-0.0697833	0.153474	-0.747565	-1.1881	1.08105	1.44831	1.74026	0.98493	0.0571141	0.238268	-0.27442	-0.86996	-1.2799	-0.478252	-1.06456	-1.56623	-0.346716	0.35472	1.233	-0.10756	0.173413	1.34378
Nr5a2	ENSMUSG00000026398.14	naive	No effect	2.47073	0.921489	0.699639	-0.213875	-0.39168	-0.525184	-0.673495	-0.483519	1.81669	1.13355	0.19886	-0.584281	-0.589737	-0.73285	-0.750836	-0.828283	-0.837624	1.76525	1.16674	0.521356	-0.107257	-0.512331	-0.505538	-0.719295	-0.735251	-0.837329	-0.873476	1.20014	1.04062	0.283183	-0.294582	-0.452406	-0.586343	-0.722858	-0.749663	-0.873179	-0.789366	-0.651076	-0.697982	2.39289	1.82989	0.852055	-0.17851	-0.386625	-0.505928	-0.591959
Zbtb41	ENSMUSG00000033964.12	commited	No effect	0.14119	-0.500914	-1.98873	-0.415015	-0.134755	-0.0723014	-0.7024	-0.88263	-0.52866	0.664065	0.178323	0.322715	-0.918115	-0.486448	-1.46644	1.56111	-0.170587	-0.873046	-0.632408	0.28739	0.21689	1.23186	-1.66609	-1.02496	0.688447	2.59914	0.109189	-1.70098	0.926732	0.233177	0.474215	-0.0549359	-0.930196	-0.745897	-0.120005	1.02681	1.05651	2.48414	0.853525	-0.862737	0.904044	0.467742	0.52385	0.216089	-1.14454	-0.659726
Blzf1	ENSMUSG00000026577.13	transient_3	No effect	0.874716	-1.43252	-0.165797	1.52903	0.800968	1.30947	-0.843004	-0.512294	-0.360409	0.54695	-0.00948053	-0.483325	-0.30375	-0.954405	-1.84415	-1.77623	0.5924	0.313419	0.683936	0.751358	0.559763	-0.193568	0.80383	-0.489765	-1.26099	-0.865826	-0.248681	0.246605	1.4919	0.157042	0.0648676	1.18555	1.07187	-0.890131	-1.11382	-2.3214	-1.12249	-0.0507409	-0.251389	-0.859703	0.736495	-0.733197	0.615806	0.924185	1.42478	1.03799
Pou2f1	ENSMUSG00000026565.18	transient_1	No effect	0.108726	0.0840242	0.676764	1.38552	1.16991	0.885651	-0.223999	0.0162638	-0.835817	0.644464	0.146669	0.241873	-0.241784	-0.574481	-1.30479	-1.10981	-1.98569	-1.01918	-1.38749	0.959535	-0.943585	0.501905	-0.967857	-0.598312	-0.625842	-1.434	-0.493703	-1.67436	-0.411354	0.0582734	0.129368	-0.214368	-0.729812	-0.537922	-0.967557	-0.911702	-0.243214	-0.13301	-0.812178	-0.252837	0.755747	1.37581	0.605696	0.696821	1.21367	0.400729
Mael	ENSMUSG00000040629.8	commited	No effect	-1.42192	-0.448455	-0.614742	-0.515017	0.143789	-0.0528509	1.19784	1.98486	-1.36228	-1.03693	-0.237496	0.0614074	0.105526	0.581074	1.23283	0.461798	-1.5495	-1.0897	-1.35758	-0.958633	-0.490365	0.126884	0.490038	0.314718	1.06455	1.66658	0.0699836	-1.5495	-1.5495	-0.038501	0.0781087	0.245104	-0.523704	1.23952	1.39999	0.651961	-1.10482	0.212086	0.0977236	-1.41513	-1.18644	-0.261164	0.949864	-0.111425	-0.0854426	0.273354
Atf6	ENSMUSG00000026663.6	transient_1	No effect	-0.175764	-0.977331	1.7954	0.450383	1.46699	1.40912	0.246134	-1.08926	-1.59492	0.65492	1.12624	-0.623289	-0.0940095	-0.613831	-1.40889	-0.835401	-0.979409	-1.19205	-0.299722	1.21825	-0.258309	-0.553797	0.000946801	-0.618048	-0.746286	-0.0482156	0.490119	-2.09423	-0.302373	1.84885	0.492663	-0.252339	-0.898206	-0.78805	-1.12509	0.145784	-0.0979445	0.427997	-0.767555	-0.389198	0.464771	0.739842	0.832687	1.53312	1.51216	0.289877
Usf1	ENSMUSG00000026641.13	transient_3	Activator	-0.701979	-0.510764	-0.111607	0.674452	1.07092	1.40257	-0.707048	-0.33475	-0.592959	-0.413714	0.188743	0.033743	0.975905	0.107992	-0.120639	-0.370589	-1.76516	-0.48136	-1.74144	0.49701	-1.6788	1.08357	4.84321	0.186437	-0.620243	0.835281	-0.305222	-0.584252	-0.228431	0.27309	1.28276	0.362269	0.803772	0.633841	0.563354	-0.0601401	-0.865078	-0.122024	0.00949346	-0.420707	-1.26909	0.990025	0.249568	0.150516	0.472278	0.678503
Ahctf1	ENSMUSG00000026491.13	transient_3	No effect	0.184643	-0.211387	-2.1735	-0.715602	-0.170377	0.10728	-1.26206	-1.78439	-0.507767	0.958726	-0.16363	-0.294361	0.520546	0.089679	-0.422092	-1.4037	-1.07092	-1.02316	-0.508962	1.39443	0.619593	1.14632	1.78651	-0.039996	0.0287936	-0.914002	-1.11246	-1.74537	1.06786	0.731298	1.52419	1.24194	0.259036	0.0460408	-0.0923695	-1.53921	-0.385715	-0.361318	-0.725493	-0.781845	-1.35419	0.286549	2.09271	-0.0120659	1.46054	1.30182
Mixl1	ENSMUSG00000026497.7	naive	No effect	1.29513	-0.311003	-0.461949	-0.103126	-0.86422	-0.902895	0.0923374	0.264511	0.219019	-0.168413	-1.31047	1.05169	-0.988537	1.64529	0.725127	0.437583	-1.31047	0.299423	-1.04915	-1.31047	-0.977667	-0.426885	-1.31047	0.420222	0.0762838	-1.31047	-0.34237	2.24882	-0.032484	1.15841	-0.287618	-0.952873	0.700831	2.32198	1.5811	-1.31047	-0.856353	0.220553	1.08194	0.884969	1.65561	-1.31047	-0.629833	-0.820941	-1.01874	0.980629
Atf3	ENSMUSG00000026628.13	commited	No effect	1.50251	0.776161	2.19932	0.483802	-0.199799	-0.672506	-0.0198286	-0.475734	0.100791	-1.06553	-0.905047	-1.09846	-0.865068	-0.905216	-0.631917	1.04123	0.892656	-0.619737	-1.15646	-0.803964	-1.20341	-0.74977	-0.847825	-0.722723	-1.01749	-0.451664	0.463457	0.406759	-1.35551	0.148964	-0.680267	-0.91969	-0.589485	-0.550588	-1.06183	0.886261	0.0281199	2.04982	1.19577	0.818491	0.774704	0.515199	-0.214913	0.098728	-0.866633	0.127889
Irf6	ENSMUSG00000026638.15	commited	No effect	-0.972925	-0.896607	-0.206137	-0.506444	-0.543148	-0.675548	0.227907	0.408912	-0.710871	-0.713236	-0.793522	-0.655584	-0.287932	0.076656	1.07149	1.57097	2.0776	-0.729708	-0.560049	-0.929676	-0.197242	-0.472765	-0.954899	0.511961	0.794182	-0.355817	3.16341	0.000434642	-0.799005	-0.525875	-0.649454	-0.93357	-0.0721487	-0.321088	0.104208	0.185554	2.73153	0.791913	2.10664	-0.477502	-0.801391	-1.04194	-0.76982	-0.517785	-0.0711973	-0.0927234
Mllt10	ENSMUSG00000026743.16	transient_2	No effect	0.0585617	-1.17418	0.181475	0.702667	0.965286	1.1066	2.63396	1.05805	-0.124348	-0.490034	-0.138041	-1.30312	0.127871	0.00847668	-0.716211	-0.823126	-0.738076	-0.679643	0.830489	0.376753	1.15534	1.17253	-1.0096	-0.765121	-0.855551	-1.10132	-0.693258	-1.5975	-0.865325	-0.627204	-0.576946	0.424834	-0.668057	-0.411538	-1.44619	-1.34692	-0.0171012	1.70419	-0.8643	-0.336327	-0.180137	-1.06653	-1.10595	0.938767	0.68315	2.00808
Snapc4	ENSMUSG00000036281.13	transient_1	No effect	-0.683851	1.61988	0.436378	0.424276	-1.20042	-0.241646	0.253712	0.204373	-0.371129	0.151487	0.442808	0.206792	-0.558155	-0.0548787	-0.650248	-0.993411	-1.31025	-0.591354	0.965634	0.611765	0.282247	0.541762	-0.522923	-0.722423	0.626371	-1.33088	-0.879615	-1.34782	0.721097	0.535041	-0.206581	0.0245521	-0.529914	0.406185	-0.539414	-1.99548	-2.08123	0.196964	-0.834886	-0.173866	3.49005	2.67807	0.267453	0.107268	0.466248	-0.285905
Rxra	ENSMUSG00000015846.15	commited	No effect	0.0116956	1.82411	2.42963	0.980282	0.536416	0.184201	-0.634815	-0.559534	-0.642767	-1.21694	-0.471799	-0.842074	-1.28511	-0.680543	-0.60753	0.429214	1.64701	-1.02493	-0.995182	-0.798071	-0.611644	-1.03822	-0.882903	-0.886463	-0.967206	-0.419043	0.810002	-0.997373	-1.55348	-0.836697	-0.4729	-0.872127	-1.17547	-0.524883	-0.903542	0.312808	0.752621	-0.0705559	1.06311	1.51672	1.76049	2.14714	1.09711	0.338346	0.0933116	-0.69461
Ttf1	ENSMUSG00000026803.17	transient_1	No effect	-0.261218	0.283237	0.656262	1.32931	1.193	0.826031	-0.810727	-0.978449	0.150743	1.16404	1.61056	-0.456068	-0.632726	-0.980868	-1.40655	-1.80789	-1.25076	0.296356	0.23894	1.9374	-0.110261	0.585081	-0.690346	-1.31121	-0.768453	-1.30071	-1.03459	-0.621457	1.12019	1.56061	0.0420353	-0.407	-0.664899	-0.998583	-1.31213	-0.864677	-1.33432	-0.420139	-0.319829	-0.229883	0.557938	0.461671	0.632457	1.30131	1.24199	0.0711496
Zbtb43	ENSMUSG00000026788.13	transient_1	No effect	0.237235	1.25461	0.863651	0.669152	0.690333	-0.496602	-0.570778	-1.04299	-0.142875	0.675619	0.515393	-0.151654	-0.43643	-0.89301	-1.3239	-1.69618	-1.72971	0.0889006	0.256236	0.690231	0.724261	-0.309798	-0.411824	-1.18739	-1.06202	-1.16559	-1.54751	-0.709858	0.205952	0.703247	-0.5976	-0.255529	-0.195208	-0.956416	-0.997461	-0.889425	-1.72348	-0.430991	-0.399111	1.2313	1.56036	1.10662	1.2035	0.902298	0.548991	0.604011
Zbtb6	ENSMUSG00000066798.3	transient_3	No effect	0.296749	-1.09011	-1.98083	0.573314	-0.383357	0.749773	-0.287164	-0.818209	-0.824435	0.0808532	-1.57086	0.307126	1.54967	-1.13261	-0.957215	-1.90769	0.528366	-1.14718	0.760376	0.0853182	1.81631	1.56181	0.904191	-0.0975958	0.897801	0.698073	-0.441475	-1.00859	-0.551095	0.464729	1.80381	1.63851	2.20619	0.555056	-0.974851	-0.881968	-0.736114	-0.275184	-0.536066	-1.68018	-1.54477	-0.0434716	-0.203708	0.707188	0.887357	0.862306
Nr6a1	ENSMUSG00000063972.13	commited	No effect	-1.60463	0.108655	-0.612719	-1.13495	-0.844786	-0.926016	-0.195362	0.454579	-1.3337	0.00245684	0.388661	-0.235361	-0.143723	0.581512	1.37194	1.35087	0.23101	-1.19054	-0.497029	-0.511435	-0.795298	-0.264471	-0.537482	0.206266	1.07148	1.06818	2.80887	-1.71377	-0.191027	-0.552405	-0.519763	-0.681974	-0.186956	0.69191	1.15612	1.59507	2.72426	0.591588	1.5324	-1.28407	-0.669364	0.453818	-0.541051	-0.806749	-0.476891	-0.0297405
Baz2b	ENSMUSG00000026987.16	naive	No effect	2.74381	0.170041	-0.0528209	-0.237816	-0.363656	-0.672808	-0.279529	-0.464059	1.77827	0.205069	-0.278701	-0.787601	-0.838786	-0.530826	-0.490596	-0.298478	0.453266	1.31394	0.0961352	-0.161649	-0.450634	-0.747711	-0.861376	-0.690738	-0.417229	-0.57288	-0.104632	1.01346	-0.347643	-0.37589	-0.702009	-0.791989	-1.04895	-0.592631	-0.404209	-0.378237	0.00172053	0.37077	0.0286602	3.5689	0.367608	0.0872726	-0.152721	-0.475282	-0.83009	-0.295565
Sp5	ENSMUSG00000075304.2	naive	No effect	3.27337	-0.323461	-0.370888	-0.365484	-0.383666	-0.383666	-0.383666	-0.225545	2.54153	-0.303406	-0.383666	-0.383666	-0.383666	-0.363883	-0.312138	-0.299428	-0.383666	2.62258	-0.344313	-0.347319	-0.383666	-0.383666	-0.383666	-0.279414	-0.141417	0.0247722	-0.364227	1.59956	-0.383666	-0.358879	-0.383666	-0.362125	-0.343281	-0.274261	-0.180456	-0.038953	-0.369989	-0.245329	-0.203526	3.18701	-0.383666	-0.383666	-0.383666	-0.383666	-0.383666	-0.37504
Sp3	ENSMUSG00000027109.16	transient_3	No effect	0.737981	-1.48985	-2.50341	0.815699	0.807018	1.0484	-0.0745103	-0.236228	0.266366	0.131958	-0.865656	-2.14371	0.0350606	-1.15526	-0.344865	-1.4867	0.162927	0.572426	-1.22735	-0.152823	1.77365	2.11181	0.620681	-0.255482	-0.244861	-1.47023	0.0131698	-0.859623	-0.729741	0.606792	0.46489	0.865579	1.13834	-0.419476	-1.17751	0.214387	1.3896	0.69602	0.231595	-1.83858	-0.403963	-0.640194	-0.549604	-0.125434	0.482604	1.12731
Atf2	ENSMUSG00000027104.18	transient_3	No effect	0.0724501	0.734885	-2.0774	0.299045	0.576907	0.975552	0.169007	-1.00562	-0.138203	0.450831	-0.218994	-0.225197	0.231267	-0.306147	-0.0627832	-0.535013	-2.1872	-0.237009	-2.21725	0.106073	-1.31305	1.85593	1.26931	-0.511193	0.31279	0.867012	0.0868406	-1.30841	-1.57587	0.769023	1.95063	1.15414	0.556074	-0.282442	0.544185	-0.543607	0.0267083	-0.153637	-1.04759	-0.678113	-1.10355	-0.616302	1.91313	-0.266528	1.74017	1.81548
Nfe2l2	ENSMUSG00000015839.6	transient_2	Activator	1.13723	-0.709656	0.0200235	0.841322	1.21557	0.963271	0.0709796	-1.59251	1.05616	-0.723929	0.875422	0.135817	0.860568	-1.20581	-1.18753	-0.206176	0.465792	0.558313	0.242167	1.83156	1.72812	1.21436	-1.89924	-0.128833	-0.229506	-0.964088	-0.651541	0.160263	-0.720697	0.790182	0.288625	0.453115	0.219664	-1.10432	-1.23462	-1.22609	-0.633461	-0.597288	-0.526783	0.5368	-1.06917	0.474904	0.534746	1.48514	0.856389	-0.316424
Ssrp1	ENSMUSG00000027067.16	transient_1	No effect	1.41009	-0.810745	2.92352	1.32576	0.157889	-0.411744	-0.399077	-0.766986	0.755645	0.420861	0.921305	1.33278	0.86014	1.09978	-0.963296	-0.904628	-0.0769951	1.01168	1.39726	1.33439	2.17278	0.566128	-1.12446	0.424526	0.441266	-1.3358	-1.10821	0.589478	0.266768	0.888988	0.482739	0.412505	0.137492	-0.134113	-0.551968	-1.34693	-1.65751	-1.14122	-0.665025	1.1223	0.928016	-0.0858409	-0.283464	0.336403	0.0303219	-1.1914
Zfp408	ENSMUSG00000075040.9	transient_2	No effect	0.174412	-1.42038	0.731009	-0.494386	0.5961	0.229495	-0.319907	-1.48253	-0.728353	1.00103	0.644364	0.673535	0.083973	-0.837024	-0.470398	-1.92252	1.28795	0.623201	-1.12958	1.84553	0.021382	-0.0403258	0.861389	-1.21795	-0.788598	1.88779	-0.793397	-1.34242	2.68874	1.19526	0.47365	0.295363	-0.801337	-0.224683	-0.36123	-1.44143	-0.177286	-1.16324	-0.786426	2.82504	0.146692	0.241443	1.47762	-0.270698	-0.230709	0.445528
Zfp770	ENSMUSG00000040321.3	transient_3	No effect	-0.536953	-1.17659	-1.34639	-0.668577	-0.40871	-0.507141	-0.713581	0.289961	0.30507	0.325702	0.502411	0.541338	1.31101	0.871646	0.330408	-0.58066	-2.14891	0.0403685	-0.360764	0.34345	-0.214801	1.607	0.959287	1.30411	2.28711	0.192266	-1.08448	-0.663151	-0.709728	1.67166	0.903591	1.88699	0.900025	1.4931	1.87646	-0.021409	-1.28646	0.8555	-0.726872	-1.42072	-1.37457	-1.85834	-0.372205	-0.293777	0.0714174	-0.13468
Mga	ENSMUSG00000033943.15	transient_2	No effect	-0.951366	0.850657	-1.02966	0.926856	1.10959	0.863809	-0.238521	-1.11122	0.368332	1.00239	-0.194757	-0.246435	0.595142	-0.70892	-1.11331	-1.35141	-1.26991	-0.420081	0.29913	0.631184	1.7494	1.57614	-0.328622	-0.866765	-1.00039	-0.980853	-1.29357	-1.19649	0.316744	0.775957	0.769032	1.09059	-0.847622	-0.486451	-1.46897	-1.26873	-0.943073	-0.388491	-0.936936	-0.787651	0.732194	0.648039	1.62325	1.02957	1.45096	0.892267
Myef2	ENSMUSG00000027201.16	transient_3	No effect	0.214211	-1.11479	-0.848073	0.700601	0.904789	1.71495	1.98399	0.537162	-1.15762	-0.85487	-0.925682	-1.16801	0.409253	0.544612	-0.259736	-0.18746	-0.641375	-1.17634	-2.07889	-0.328321	-0.355469	1.22964	0.337175	0.674167	-0.0583534	-0.104803	-1.19527	-1.65165	-0.242406	-0.86812	0.368392	0.835442	1.25273	1.00842	0.216752	-0.155794	-0.719145	0.84677	-0.239765	-1.24078	-1.32884	-0.788273	-0.325792	0.909345	2.09964	2.43529
Gabpb1	ENSMUSG00000027361.15	commited	Repressor	-0.278825	-0.6975	-0.25898	-0.439351	-0.323173	-0.236483	-0.3701	-0.873091	0.147484	0.0402695	0.948291	0.139375	-0.344566	0.345165	1.12227	1.13368	-2.77113	-0.639886	-1.62698	0.0818723	-0.962869	0.0251706	2.40027	-0.278002	1.03811	3.17468	1.36637	-1.59488	-0.0433338	-0.20263	0.716911	-0.472307	-1.0745	0.211734	2.15357	1.12583	0.0594229	-0.704678	0.613335	0.641702	-1.86519	-0.543722	0.762191	-0.124075	-0.27508	0.427831
Foxa2	ENSMUSG00000037025.11	commited	No effect	-0.628145	-0.475863	-0.550689	-0.619638	-0.26799	-0.0938643	-0.103631	0.50832	-0.445433	-0.603388	-0.491411	-0.507979	-0.582323	-0.275739	-0.157445	0.615087	1.49054	-0.571249	-0.627989	-0.650755	-0.64755	-0.590794	-0.338446	0.102854	0.0326508	0.104194	4.43909	-0.590151	-0.550153	-0.597041	-0.576443	-0.608147	-0.267332	-0.443647	0.311369	-0.513362	2.21942	1.02202	3.17015	-0.625286	-0.638181	-0.621589	-0.436366	-0.6314	-0.140738	-0.26869
Gzf1	ENSMUSG00000027439.9	commited	No effect	-0.422986	-1.16206	-0.960864	0.745306	-0.401467	0.118047	0.0740837	-0.675865	-0.518996	-0.53134	-1.14361	-0.605174	0.321687	-0.291566	-0.701415	-0.164868	3.15638	-0.845203	-1.0121	0.92086	0.77067	0.81051	-0.595411	0.550069	-0.5989	0.559189	3.11322	-0.177656	-0.39462	0.392919	-0.309768	0.537877	0.47186	-0.469095	-1.61665	-0.00549501	3.29902	0.624064	1.66515	-0.842664	-1.18529	-0.375319	-0.671078	-0.47051	-0.0768223	0.593535
Tcf15	ENSMUSG00000068079.5	transient_1	No effect	-0.923623	0.554083	4.90353	1.63688	0.601466	0.110416	-0.467412	-0.658203	-0.944454	0.370617	1.20021	0.494606	0.0812927	0.202245	-0.291596	-0.710869	-1.11063	-0.921908	-0.199653	0.533383	-0.0896174	0.0432305	0.0215982	0.364381	0.00481987	-0.787937	-1.08448	-0.921199	0.810574	0.529384	0.915728	0.0374625	-0.0842298	0.264284	0.287805	-0.526713	-1.11494	-0.873987	-0.963503	-0.676909	1.89946	1.32349	0.967842	0.349533	-0.150344	-0.488263
Rbck1	ENSMUSG00000027466.15	transient_3	No effect	0.251131	-1.10311	-0.993052	-0.931853	0.659503	0.620064	-0.297657	0.292844	0.295458	-1.75719	0.675355	1.30842	0.277598	0.313508	0.581297	2.50054	-0.371302	-0.62986	-1.03166	-0.541041	-0.319816	-0.864805	1.93533	0.169067	0.317373	2.16214	0.82583	1.27344	-0.823913	0.190372	1.37757	0.690734	-0.560941	0.422886	0.456457	-1.10432	-0.148107	-1.19392	0.40777	-0.814366	-1.09886	0.936374	1.16365	1.06967	-0.355049	-0.921301
Sox12	ENSMUSG00000051817.8	commited	No effect	-1.31129	-1.54531	-0.526653	-0.883062	-0.03764	-0.274303	1.18253	1.30557	-1.03971	-1.22336	-0.766322	0.0803145	0.612461	1.15399	0.473299	-0.0881	-1.16713	-1.03501	-1.4783	-0.462227	-0.67828	-0.0482686	-0.355087	0.812489	-0.168345	-0.94993	0.379366	-0.818558	-1.56364	-0.764256	-0.231952	-0.0668729	-0.228058	0.538231	0.396782	1.33129	0.00535432	1.01304	0.940805	-1.19815	-1.17379	0.228981	-0.204417	0.0468773	0.00565577	2.47678
Id1	ENSMUSG00000042745.9	transient_3	No effect	-1.57944	1.25192	1.29471	-0.16259	-0.500025	1.06702	-0.409518	-0.512174	-0.607065	0.254092	0.41461	0.404198	1.61493	0.108442	-0.319723	-0.364437	-1.72567	-0.428608	0.657759	0.432418	-0.438908	1.06572	2.08877	0.470012	0.583587	-0.148958	-0.719041	-1.12166	1.15626	0.561183	0.555608	0.873348	2.78037	0.160683	-0.266991	-0.807829	-1.26687	-1.08515	-1.312	-1.69838	0.190047	0.906048	-0.0483824	-0.367321	1.13862	0.0229514
E2f1	ENSMUSG00000027490.17	naive	No effect	2.18543	-0.570799	0.184227	0.942251	2.29083	1.6661	0.0629251	-0.223027	0.130627	-0.408001	-0.330863	-0.619549	-0.698271	-0.691916	-0.705193	-0.681897	-0.628332	0.41928	-0.414296	-0.065113	-0.426376	-0.730931	-0.559765	-1.01616	-1.44332	-1.48487	-1.24189	0.443313	0.0614385	-0.972286	-0.653138	-0.976605	-1.07513	-1.1802	-0.792919	-1.26556	-0.8087	-0.259113	-0.434925	1.17744	0.647203	2.02806	1.18427	1.92136	2.19235	0.781474
Tgif2	ENSMUSG00000062175.13	commited	No effect	-1.31481	-0.993311	0.025237	-0.971244	-0.79042	-0.683896	0.167316	0.700809	-1.01823	-0.483842	0.603994	1.26331	0.542864	0.987884	0.722552	-0.367507	-3.4466	-1.19349	-0.596497	0.752801	0.0828359	0.480335	-0.0634117	0.882677	0.937577	0.967457	2.03565	-1.29276	-0.407477	-0.0162917	0.223139	1.7935	1.23447	0.144073	0.625808	1.35016	1.96709	0.239696	0.866492	-1.85455	-1.15123	-0.626221	-0.872982	-0.225764	0.571545	-0.212906
Mybl2	ENSMUSG00000017861.11	transient_1	No effect	0.595714	-0.139759	1.42551	1.29377	1.45559	0.964438	0.142294	-0.897833	0.485619	0.188337	1.21739	1.02361	0.194171	-0.968304	-1.50769	-1.35364	-0.885191	0.402442	0.666512	0.691828	0.907573	0.0418677	-0.556233	-1.12628	-1.40365	-1.69346	-1.59525	0.335143	0.0143989	0.343165	0.734837	-0.0241975	-0.529085	-1.24436	-1.53651	-1.62128	-1.59766	-0.879159	-0.913415	0.999664	0.893222	0.736517	0.946898	1.62672	1.04396	-0.351726
Zfp335	ENSMUSG00000039834.17	transient_3	No effect	0.437127	1.47209	-0.445353	-0.27221	0.0548729	1.14954	0.174671	-0.248094	-1.37396	-0.693172	1.19721	0.0824211	0.0735725	0.17827	-0.398549	-0.429439	-2.80054	-0.0898621	-0.498249	1.33086	-0.189832	1.42127	-2.33495	-0.41856	-0.484628	-1.0719	-0.174006	0.0449064	1.06045	-0.111643	1.08171	0.728055	0.0222408	0.271999	-0.00584004	-0.3176	-0.811257	-0.401941	-0.909004	0.386451	0.27024	0.427483	1.22764	1.40278	2.59794	0.0924417
Zfp334	ENSMUSG00000017667.9	commited	No effect	0.153882	0.122442	-0.0816072	-0.678519	-1.42121	-1.02881	-0.73474	0.711008	-1.36141	-0.325246	0.258577	-0.583005	-0.636998	1.29989	2.16636	0.774029	1.01794	-1.15143	0.208567	-0.196817	-0.255018	-0.344659	0.279617	1.04177	0.772431	0.474282	2.49054	-1.33856	-0.315053	-0.36418	-0.666997	-0.613795	-0.307141	0.819959	0.961653	2.39349	1.189	1.15071	2.12305	-0.724827	-0.282898	-0.107624	-1.08495	-1.15855	-1.34544	-0.518312
Znfx1	ENSMUSG00000039501.14	transient_1	No effect	-0.0387203	2.49585	-0.110539	-0.398343	0.0472452	-0.98366	-0.676541	-0.814723	1.45977	2.30865	-0.462537	-1.06372	-0.844882	0.630043	-0.683583	-1.48254	-1.32134	1.51274	0.652249	0.289294	-0.549762	-1.08956	-1.88693	-1.80023	-0.772758	-0.851226	-1.40076	0.231171	-0.237042	-0.470694	-0.226453	-0.666709	0.088784	-0.821271	-0.115898	-1.55513	-1.32821	1.00661	0.519194	1.08201	2.46566	0.21457	0.61918	1.20946	-0.14173	0.924105
Adnp	ENSMUSG00000051149.15	commited	Activator	1.30807	-0.661924	-0.906181	-0.587359	-0.897652	-0.664277	-0.564858	-1.15877	-0.632071	0.322578	-0.457429	-1.56981	-0.370463	-0.574056	-1.51299	0.265259	4.72707	-0.663973	0.347189	0.725229	1.25513	0.585052	-0.104641	0.647694	-1.29723	-0.0807809	0.00530933	-1.47752	0.196571	-0.823267	0.0427663	0.331165	-0.0234801	-0.305639	-2.04233	0.475042	0.396606	1.60444	0.239797	-0.661135	-0.302383	-0.0117113	0.110428	0.263922	0.122134	0.878043
Sall4	ENSMUSG00000027547.17	transient_1	Activator	-0.0267036	1.91337	1.65561	0.299808	0.101864	0.232374	0.0378239	-0.143428	-0.84389	0.446302	1.04489	0.120006	-0.607001	-0.703957	-0.75838	-0.682482	-2.72962	-0.366524	1.1768	0.348646	-0.577591	-0.469178	-0.543331	-1.22835	-0.220701	-0.262785	-1.20205	-1.39663	0.561227	0.416597	-0.330918	-1.02198	-1.74089	-1.18061	0.35044	-0.703111	-1.64916	0.199793	-0.540798	0.920708	0.678888	3.03234	1.62068	0.0699791	-0.439925	0.409082
Zfp64	ENSMUSG00000027551.15	naive	No effect	-0.0771291	0.88525	0.944924	-0.572292	-0.461969	0.335401	1.15029	0.202838	1.74295	1.44818	-0.111224	0.685694	0.128607	-0.914295	0.203436	-0.737003	-1.24672	1.43862	-0.943492	0.126765	-0.203542	1.5466	0.499706	-0.0949117	0.0416426	-1.27725	-0.609141	-0.371924	1.31536	0.24238	1.21915	0.355614	-0.169283	-0.930633	0.118502	-1.5014	-2.28267	-2.18136	-0.264968	1.45601	-0.0962505	2.68806	0.337926	0.510746	1.41736	0.0702398
Zfp217	ENSMUSG00000052056.14	commited	Activator	-0.0506757	-0.497548	-0.516373	-1.16923	-0.610956	-1.04077	-0.0341731	-0.0711018	0.661794	-0.508326	-0.579004	-1.13893	-0.988214	-0.549669	0.742984	-0.195288	3.54498	-0.0473256	-0.512226	-0.408014	-1.02334	-0.888221	-0.64334	-0.623249	-0.391943	0.660049	1.74327	1.17445	-0.882515	-0.454835	-0.788217	-0.509697	-0.73067	0.00470895	0.0317169	2.55342	2.79539	0.104659	1.69697	0.0179872	-0.177697	1.01534	-0.392817	-1.01261	-1.05274	0.220833
Tfap2c	ENSMUSG00000028640.11	naive	No effect	1.94034	-1.05268	-0.757009	-0.835987	-0.564334	-0.459692	1.17768	1.50933	0.991116	-0.615959	-0.596405	-0.808005	-0.705815	-0.575577	-0.800653	0.134422	-0.185488	0.489876	-0.762922	-0.642839	-0.855567	-0.832153	-0.711032	-0.588141	-0.533916	-0.540259	0.396236	0.873386	-0.693932	-0.690202	-0.77154	-0.832533	-0.783521	-0.598785	-0.655272	-0.431455	0.900993	1.45431	2.28886	2.39573	-0.933984	-0.846297	-0.810426	-0.47866	-0.501213	1.02334
[truncated: 512 more rows]
[truncated: 13 more columns]

## Sheet: 6
Gene	GENCODE ID	Base Mean	Log2FoldChange	lfcSE	Stat	Pvalue	FDR	Timepoint
Prdm14	ENSMUSG00000042414.7	153.321	1.26937	0.23446	5.41401	6.16292e-08	2.57828e-06	0h
[truncated: 5,643 more rows]

## Sheet: 7
Gene	P-value [Sex]	P-value [Diff]	F-value [Sex]	F-value [Diff]	FDR [Sex]	FDR [Diff]	Mean XO	Mean XX	Mean LFC	Screen results	Bias Sex	Bias Diff
[truncated: 567 more rows]
