# Supplementary material for: Reporter CRISPR screens decipher cis-regulatory and trans-regulatory principles at the Xist locus
Source: Nat Struct Mol Biol. 2025 Oct 6;32(12):2465–75. doi: 10.1038/s41594-025-01686-3 (PMC12700789; doi:10.1038/s41594-025-01686-3)
Supplement: Supplementary file 6 — Reporter CRISPR screen analysis (related to Fig. 4 and Extended Data Figs. 6–8). [file 41594_2025_1686_MOESM6_ESM.xlsx]

## Sheet: Index
Sheet Number	Description
1	Reporter timecourse - relative MFIs
2	Reporter screens - sorting gates
3	Reporter screens - quality control metrics
4	Reporter screens - raw counts
5	Reporter screens - normalized counts
6	Reporter screens - Log2 fold changes
7	Reporter screens - noRE results
8	Reporter screens - interaction scores per guide
9	Reporter screens - interaction scores per target
10	Reporter screens - principal components
11	Reporter screens - cumulative interaction scores
12	Motif analysis - Xist locus

## Sheet: 1
Replicate	Timepoint	Reporter	Run	MFI	Relative MFI
R1	D0	RE12	Run2	278.828	0.166856
R1	D0	RE127	Run1	944.054	2.48673
R1	D0	RE46	Run2	439.919	0.824715
R1	D0	RE47	Run2	388.93	0.646988
R1	D0	RE49	Run2	388.036	0.64367
R1	D0	RE50	Run2	226.105	-0.135529
R1	D0	RE51	Run2	412.248	0.730991
R1	D0	RE52	Run2	175.915	-0.497644
R1	D0	RE53	Run2	301.228	0.278332
R1	D0	RE55	Run1	81.6734	-1.0442
R1	D0	RE57L	Run3	2948.36	3.42255
R1	D0	RE57M	Run3	4949.38	4.16988
R1	D0	RE57R	Run3	658.862	1.26068
R1	D0	RE58	Run1	653.2	1.95538
R1	D0	RE59	Run1	211.627	0.329384
R1	D0	RE61	Run1	617.157	1.87349
R1	D0	RE85	Run2	1646.32	2.72865
R1	D0	RE93	Run1	579.753	1.7833
R1	D0	RE95	Run1	328.689	0.964581
R1	D0	RE96	Run1	332.721	0.982172
R1	D0	RE97	Run1	449.26	1.41541
R1	D1	RE12	Run2	462.636	1.1213
R1	D1	RE127	Run1	938.018	2.241
R1	D1	RE46	Run2	338.389	0.670108
R1	D1	RE47	Run2	412.355	0.955313
R1	D1	RE49	Run2	382.228	0.845859
R1	D1	RE50	Run2	268.217	0.334825
R1	D1	RE51	Run2	438.737	1.04478
R1	D1	RE52	Run2	135.942	-0.645588
R1	D1	RE53	Run2	401.228	0.915848
R1	D1	RE55	Run1	101.559	-0.966307
R1	D1	RE57L	Run3	4337.73	3.94736
R1	D1	RE57M	Run3	7407.44	4.7194
R1	D1	RE57R	Run3	520.752	0.889088
R1	D1	RE58	Run1	637.879	1.68467
R1	D1	RE59	Run1	210.775	0.0870874
R1	D1	RE61	Run1	812.588	2.0339
R1	D1	RE85	Run2	2205.24	3.37429
R1	D1	RE93	Run1	617.628	1.63812
R1	D1	RE95	Run1	456.873	1.20317
R1	D1	RE96	Run1	317.844	0.679699
R1	D1	RE97	Run1	525.101	1.40398
R1	D2	RE12	Run2	665.33	1.26164
R1	D2	RE127	Run1	1205.24	2.39684
R1	D2	RE46	Run2	328.747	0.244541
R1	D2	RE47	Run2	936.942	1.75553
R1	D2	RE49	Run2	267.118	-0.0549568
R1	D2	RE50	Run2	339.308	0.290162
R1	D2	RE51	Run2	645.099	1.21709
R1	D2	RE52	Run2	198.065	-0.486458
R1	D2	RE53	Run2	579.911	1.0634
R1	D2	RE55	Run1	91.5949	-1.32106
R1	D2	RE57L	Run3	4309.45	4.03514
R1	D2	RE57M	Run3	6893.56	4.71289
R1	D2	RE57R	Run3	370.451	0.494991
R1	D2	RE58	Run1	619.12	1.43582
R1	D2	RE59	Run1	235.071	0.0386935
R1	D2	RE61	Run1	1716.65	2.90712
R1	D2	RE85	Run2	6583.97	4.56845
R1	D2	RE93	Run1	909.038	1.98994
R1	D2	RE95	Run1	622.032	1.44259
R1	D2	RE96	Run1	499.569	1.12628
R1	D2	RE97	Run1	698.636	1.61014
R1	D3	RE12	Run2	442.693	1.20397
R1	D3	RE127	Run1	1326.54	2.20716
R1	D3	RE46	Run2	189.24	-0.0221178
R1	D3	RE47	Run2	632.284	1.71823
R1	D3	RE49	Run2	118.711	-0.694885
R1	D3	RE50	Run2	281.077	0.548627
R1	D3	RE51	Run2	448.345	1.22227
R1	D3	RE52	Run2	135.743	-0.501457
R1	D3	RE53	Run2	517.589	1.42947
R1	D3	RE55	Run1	202.16	-0.506943
R1	D3	RE57L	Run3	1978.18	3.39223
R1	D3	RE57M	Run3	3198.33	4.08537
R1	D3	RE57R	Run3	179.288	-0.071592
R1	D3	RE58	Run1	493.028	0.779229
R1	D3	RE59	Run1	189.513	-0.600141
R1	D3	RE61	Run1	1653.66	2.52515
R1	D3	RE85	Run2	5401.26	4.81288
R1	D3	RE93	Run1	1207.8	2.07187
R1	D3	RE95	Run1	690.906	1.26605
R1	D3	RE96	Run1	605.765	1.07632
R1	D3	RE97	Run1	766.723	1.41626
R1	D4	RE12	Run2	411.986	1.07707
R1	D4	RE127	Run1	776.928	1.84753
R1	D4	RE46	Run2	107.737	-0.85801
R1	D4	RE47	Run2	482.835	1.306
R1	D4	RE49	Run2	24.9567	-2.96803
R1	D4	RE50	Run2	245.582	0.330677
R1	D4	RE51	Run2	281.902	0.529667
R1	D4	RE52	Run2	264.227	0.436248
R1	D4	RE53	Run2	388.969	0.994125
R1	D4	RE55	Run1	139.234	-0.632744
R1	D4	RE57L	Run3	1098.16	3.16073
R1	D4	RE57M	Run3	1607.96	3.71088
R1	D4	RE57R	Run3	122.001	-0.00939577
R1	D4	RE58	Run1	331.096	0.616997
R1	D4	RE59	Run1	124.172	-0.797907
R1	D4	RE61	Run1	1232.1	2.51279
R1	D4	RE85	Run2	5457.44	4.80462
R1	D4	RE93	Run1	713.774	1.72522
R1	D4	RE95	Run1	562.286	1.38105
R1	D4	RE96	Run1	530.279	1.2965
R1	D4	RE97	Run1	681.201	1.65783
R2	D0	RE12	Run2	270.844	0.108515
R2	D0	RE127	Run1	809.343	2.17562
R2	D0	RE46	Run2	467.257	0.89527
R2	D0	RE47	Run2	396.148	0.657092
R2	D0	RE49	Run2	458.167	0.866928
R2	D0	RE50	Run2	234.399	-0.0999771
R2	D0	RE51	Run2	469.683	0.90274
R2	D0	RE52	Run2	175.974	-0.51358
R2	D0	RE53	Run2	320.113	0.349633
R2	D0	RE55	Run1	64.0198	-1.48454
R2	D0	RE57L	Run3	2886.87	3.05389
R2	D0	RE57M	Run3	5154.98	3.89035
R2	D0	RE57R	Run3	783.711	1.17278
R2	D0	RE58	Run1	603.044	1.75114
R2	D0	RE59	Run1	143.841	-0.31665
R2	D0	RE61	Run1	409.722	1.19352
R2	D0	RE85	Run2	1627.03	2.69522
R2	D0	RE93	Run1	407.081	1.18419
R2	D0	RE95	Run1	330.555	0.883763
R2	D0	RE96	Run1	273.669	0.611304
R2	D0	RE97	Run1	362.442	1.01662
R2	D1	RE12	Run2	452.522	0.9164
R2	D1	RE127	Run1	1000.45	2.11431
R2	D1	RE46	Run2	421.326	0.813347
R2	D1	RE47	Run2	533.705	1.15445
R2	D1	RE49	Run2	423.233	0.819862
R2	D1	RE50	Run2	301.503	0.330581
R2	D1	RE51	Run2	512.509	1.09599
R2	D1	RE52	Run2	206.469	-0.215668
R2	D1	RE53	Run2	402.753	0.748307
R2	D1	RE55	Run1	83.8314	-1.4627
R2	D1	RE57L	Run3	4684.82	3.61519
R2	D1	RE57M	Run3	7647.22	4.32214
R2	D1	RE57R	Run3	634.94	0.731892
R2	D1	RE58	Run1	716.326	1.63235
R2	D1	RE59	Run1	215.949	-0.0975724
R2	D1	RE61	Run1	969.008	2.06824
R2	D1	RE85	Run2	2105.03	3.13418
R2	D1	RE93	Run1	671.407	1.53892
R2	D1	RE95	Run1	526.345	1.18774
R2	D1	RE96	Run1	388.386	0.749227
R2	D1	RE97	Run1	511.939	1.14771
R2	D2	RE12	Run2	669.472	1.01767
R2	D2	RE127	Run1	835.524	1.60857
R2	D2	RE46	Run2	381.927	0.207944
R2	D2	RE47	Run2	1089.98	1.72088
R2	D2	RE49	Run2	292.284	-0.17798
R2	D2	RE50	Run2	387.046	0.227151
R2	D2	RE51	Run2	711.807	1.10613
R2	D2	RE52	Run2	213.494	-0.631158
R2	D2	RE53	Run2	635.024	0.941459
R2	D2	RE55	Run1	110.897	-1.30488
R2	D2	RE57L	Run3	5266.6	3.50264
R2	D2	RE57M	Run3	9356.84	4.33179
R2	D2	RE57R	Run3	506.009	0.123001
R2	D2	RE58	Run1	688.384	1.32911
R2	D2	RE59	Run1	287.115	0.0675242
R2	D2	RE61	Run1	1868.21	2.76948
R2	D2	RE85	Run2	7511.34	4.50565
R2	D2	RE93	Run1	989.537	1.85265
R2	D2	RE95	Run1	703.606	1.36066
R2	D2	RE96	Run1	614.6	1.16554
R2	D2	RE97	Run1	787.451	1.52308
R2	D3	RE12	Run2	521.627	0.846012
R2	D3	RE127	Run1	1470.82	2.6908
R2	D3	RE46	Run2	224.796	-0.368391
R2	D3	RE47	Run2	691.771	1.25329
R2	D3	RE49	Run2	109.589	-1.40491
R2	D3	RE50	Run2	254.458	-0.189579
R2	D3	RE51	Run2	466.858	0.685978
R2	D3	RE52	Run2	381.155	0.39337
R2	D3	RE53	Run2	480.281	0.726873
R2	D3	RE55	Run1	142.308	-0.678732
R2	D3	RE57L	Run3	2165.78	3.37644
R2	D3	RE57M	Run3	3395.01	4.02497
R2	D3	RE57R	Run3	186.761	-0.159177
R2	D3	RE58	Run1	491.34	1.10897
R2	D3	RE59	Run1	198.045	-0.201922
R2	D3	RE61	Run1	2671.04	3.55158
R2	D3	RE85	Run2	7488.79	4.68965
R2	D3	RE93	Run1	1502.22	2.72127
R2	D3	RE95	Run1	590.383	1.3739
R2	D3	RE96	Run1	590.209	1.37347
R2	D3	RE97	Run1	1130.27	2.31084
R2	D4	RE12	Run2	375.983	0.660311
R2	D4	RE127	Run1	1153.21	2.78971
R2	D4	RE46	Run2	139.856	-0.766415
R2	D4	RE47	Run2	507.732	1.09371
R2	D4	RE49	Run2	31.955	-2.89624
R2	D4	RE50	Run2	198.786	-0.259142
R2	D4	RE51	Run2	286.198	0.266656
R2	D4	RE52	Run2	590.381	1.31129
R2	D4	RE53	Run2	335.567	0.496244
R2	D4	RE55	Run1	104.021	-0.681007
R2	D4	RE57L	Run3	1117.53	3.01744
R2	D4	RE57M	Run3	1860.73	3.753
R2	D4	RE57R	Run3	134.853	-0.0334125
R2	D4	RE58	Run1	388.151	1.21874
R2	D4	RE59	Run1	125.322	-0.412237
R2	D4	RE61	Run1	2436	3.86856
R2	D4	RE85	Run2	6416.56	4.75337
R2	D4	RE93	Run1	1461.56	3.13156
R2	D4	RE95	Run1	541.481	1.69903
R2	D4	RE96	Run1	540.901	1.69748
R2	D4	RE97	Run1	930.236	2.47972
R3	D0	RE12	Run2	287.723	0.219989
R3	D0	RE127	Run1	789.955	2.05646
R3	D0	RE46	Run2	450.6	0.867156
R3	D0	RE47	Run2	405.257	0.714145
R3	D0	RE49	Run2	451.035	0.868549
R3	D0	RE50	Run2	240.647	-0.0377722
R3	D0	RE51	Run2	486.506	0.977765
R3	D0	RE52	Run2	159.739	-0.628972
R3	D0	RE53	Run2	302.082	0.290247
R3	D0	RE55	Run1	66.1885	-1.52066
R3	D0	RE57L	Run3	2144.61	2.44734
R3	D0	RE57M	Run3	4255.94	3.4361
R3	D0	RE57R	Run3	837.31	1.09046
R3	D0	RE58	Run1	489.26	1.36529
R3	D0	RE59	Run1	120.384	-0.657669
R3	D0	RE61	Run1	415.582	1.12982
R3	D0	RE85	Run2	1612.12	2.7062
R3	D0	RE93	Run1	386.088	1.02362
R3	D0	RE95	Run1	334.599	0.817122
R3	D0	RE96	Run1	240.744	0.342189
R3	D0	RE97	Run1	356.152	0.907181
R3	D1	RE12	Run2	480.662	0.919348
R3	D1	RE127	Run1	890.537	1.96396
R3	D1	RE46	Run2	391.805	0.62446
R3	D1	RE47	Run2	546.31	1.10404
R3	D1	RE49	Run2	408.716	0.685423
R3	D1	RE50	Run2	277.003	0.124225
R3	D1	RE51	Run2	514.149	1.01651
R3	D1	RE52	Run2	123.6	-1.04
R3	D1	RE53	Run2	387.348	0.607955
R3	D1	RE55	Run1	77.5872	-1.55682
R3	D1	RE57L	Run3	4408.4	3.33832
R3	D1	RE57M	Run3	7689.71	4.141
R3	D1	RE57R	Run3	752.335	0.787514
R3	D1	RE58	Run1	580.743	1.34719
R3	D1	RE59	Run1	200.18	-0.189409
R3	D1	RE61	Run1	808.053	1.82374
R3	D1	RE85	Run2	2976.43	3.54984
R3	D1	RE93	Run1	569.595	1.31923
R3	D1	RE95	Run1	435.848	0.933114
R3	D1	RE96	Run1	329.504	0.529588
R3	D1	RE97	Run1	509.187	1.15748
R3	D2	RE12	Run2	605.78	1.14001
R3	D2	RE127	Run1	1190.06	2.0476
R3	D2	RE46	Run2	329.467	0.261352
R3	D2	RE47	Run2	967.127	1.81492
R3	D2	RE49	Run2	264.252	-0.0568664
R3	D2	RE50	Run2	347.266	0.33726
R3	D2	RE51	Run2	649.039	1.23953
R3	D2	RE52	Run2	244.208	-0.170668
R3	D2	RE53	Run2	580.206	1.07778
R3	D2	RE55	Run1	101.685	-1.50125
R3	D2	RE57L	Run3	5599.7	3.56683
R3	D2	RE57M	Run3	7822.3	4.04907
R3	D2	RE57R	Run3	516.675	0.128808
R3	D2	RE58	Run1	623.43	1.11487
R3	D2	RE59	Run1	274.022	-0.0710648
R3	D2	RE61	Run1	1789.49	2.63611
R3	D2	RE85	Run2	6362.36	4.53271
R3	D2	RE93	Run1	768.99	1.41761
R3	D2	RE95	Run1	659.95	1.197
R3	D2	RE96	Run1	551.241	0.937326
R3	D2	RE97	Run1	728.736	1.34004
R3	D3	RE12	Run2	494.076	0.613507
R3	D3	RE127	Run1	1075.3	2.17739
R3	D3	RE46	Run2	330.208	0.0321495
R3	D3	RE47	Run2	1088.15	1.75258
R3	D3	RE49	Run2	125.264	-1.36625
R3	D3	RE50	Run2	472.905	0.550324
R3	D3	RE51	Run2	559.822	0.793741
R3	D3	RE52	Run2	390.328	0.273461
R3	D3	RE53	Run2	520.922	0.68984
R3	D3	RE55	Run1	114.825	-1.04985
R3	D3	RE57L	Run3	3181.31	2.27395
R3	D3	RE57M	Run3	6639.49	3.33541
R3	D3	RE57R	Run3	488.082	-0.430468
R3	D3	RE58	Run1	410.532	0.788211
R3	D3	RE59	Run1	262.864	0.145032
R3	D3	RE61	Run1	1452.01	2.61069
R3	D3	RE85	Run2	9853.5	4.93134
R3	D3	RE93	Run1	1197.64	2.33284
R3	D3	RE95	Run1	739.446	1.63716
R3	D3	RE96	Run1	635.202	1.41793
R3	D3	RE97	Run1	765.423	1.68697
R3	D4	RE12	Run2	376.931	0.239379
R3	D4	RE127	Run1	689.566	2.19161
R3	D4	RE46	Run2	223.666	-0.513576
R3	D4	RE47	Run2	896.022	1.48861
R3	D4	RE49	Run2	43.2606	-2.8838
R3	D4	RE50	Run2	417.586	0.387152
R3	D4	RE51	Run2	363.35	0.186439
R3	D4	RE52	Run2	584.206	0.871556
R3	D4	RE53	Run2	327.845	0.0380908
R3	D4	RE55	Run1	74.6449	-1.01596
R3	D4	RE57L	Run3	833.456	1.12091
R3	D4	RE57M	Run3	3862.27	3.33318
R3	D4	RE57R	Run3	283.069	-0.437047
R3	D4	RE58	Run1	267.019	0.822866
R3	D4	RE59	Run1	121.147	-0.31732
R3	D4	RE61	Run1	854.523	2.50104
R3	D4	RE85	Run2	9119.5	4.83596
R3	D4	RE93	Run1	899.997	2.57584
R3	D4	RE95	Run1	598.838	1.98809
R3	D4	RE96	Run1	686.655	2.18551
R3	D4	RE97	Run1	574.23	1.92755

## Sheet: 2
Replicate	Reporter	Low Gate	High Gate	MFI
R1	noRE	12.9094	1930.75	459.461
R1	RE57M	3959.16	20515.5	9439.18
R1	RE96	94.2214	4092.99	928.894
R2	noRE	-1.94477	2370.89	533.572
R2	RE57M	4709.38	24032.5	11216.6
R2	RE96	57.3452	4293.12	954.036
R3	noRE	53.6241	2902.93	639.173
R3	RE57M	5485.36	24158.9	11847.9
R3	RE96	176.978	4989.32	1232.85
R1	RE58	154.013	4188.5	1283.24
R1	RE57L	2002.78	22260.4	7369.98
R1	RE57R	124.753	1605.31	823.677
R2	RE58	149.912	4540.76	1300.19
R2	RE57L	1344.18	13195.3	4805.94
R2	RE57R	89.0824	1622.92	800.939
R3	RE58	128.675	3883.96	1219.71
R3	RE57L	1572.42	16166.2	5590.83
R3	RE57R	84.0145	1702.55	830.263
R1	RE97	154.701	1732.43	885.613
R1	RE93	187.81	3595.37	1277.46
R1	RE95	120.82	2578.58	1060.33
R2	RE97	154.856	1557.8	815.778
R2	RE93	216.456	3860.1	1306.99
R2	RE95	125.596	2405.03	984.822
R3	RE97	193.519	1855.95	911.646
R3	RE93	233.559	4039.05	1376.61
R3	RE95	124.219	2679.08	1029.4
R1	RE61	424.561	7011.14	2366.93
R1	RE85	1958.09	12059.9	5216.45
R1	RE127	167.381	1707.38	866.569
R2	RE61	502.414	7693.44	2582.74
R2	RE85	1904.43	12623.1	5223.46
R2	RE127	199.804	1785.23	877.265
R3	RE61	616.097	7734.9	2765.19
R3	RE85	2625.26	17020.1	7176.19
R3	RE127	242.724	1888.21	979.028

## Sheet: 3
Sample	Reads	Mapped	Percentage	TotalsgRNAs	Zerocounts	GiniIndex	Distribution Width	NTC Distribution Width
R1_High_noRE	370827	267719	0.722	1263	1	0.0711	2.32115	1.80023
R1_High_RE57M	469165	341006	0.7268	1263	1	0.06837	2.27005	1.88376
R1_High_RE97	1467729	1138958	0.776	1263	0	0.05151	2.1704	1.6394
R1_High_RE93	832193	642701	0.7723	1263	0	0.05422	2.11266	1.74284
R1_High_RE95	2334743	1803502	0.7725	1263	0	0.04199	1.88356	1.58634
R1_High_RE96	449145	319005	0.7102	1263	1	0.07285	2.52504	1.90391
R1_High_RE58	3166917	852388	0.2692	1263	2	0.07101	2.79235	2.17723
R1_High_RE61	958136	722606	0.7542	1263	0	0.06011	2.25631	1.61587
R1_High_RE85	1856080	1408668	0.7589	1263	1	0.0558	2.34849	2.08877
R1_High_RE127	1241133	948866	0.7645	1263	0	0.05519	2.13901	1.56027
R1_High_RE57L	1998618	529274	0.2648	1263	0	0.07502	2.77037	2.25896
R1_High_RE57R	3230440	858772	0.2658	1263	1	0.06686	2.70185	2.01942
R1_Low_noRE	293566	213634	0.7277	1263	0	0.06698	2.05209	1.54809
R1_Low_RE57M	386436	286658	0.7418	1263	0	0.0733	2.33374	1.82271
R1_Low_RE97	745071	579956	0.7784	1263	1	0.05709	2.01592	1.5707
R1_Low_RE93	933428	728132	0.7801	1263	0	0.05739	2.14392	1.63532
R1_Low_RE95	1813575	1415351	0.7804	1263	0	0.04656	1.89405	1.49558
R1_Low_RE96	542886	394462	0.7266	1263	1	0.06704	2.26744	1.7952
R1_Low_RE58	2296645	587355	0.2557	1263	0	0.07275	2.628	2.5574
R1_Low_RE61	1241552	951768	0.7666	1263	0	0.05269	2.04482	1.63225
R1_Low_RE85	1656216	1285387	0.7761	1263	0	0.0542	2.20868	1.79231
R1_Low_RE127	823761	633926	0.7696	1263	1	0.05697	2.05315	1.64198
R1_Low_RE57L	2564817	679610	0.265	1263	0	0.07952	2.89754	2.54567
R1_Low_RE57R	3433254	903157	0.2631	1263	0	0.06427	2.55233	2.17892
R1_Unsorted_noRE	411525	299992	0.729	1263	0	0.05899	1.96455	1.48749
R1_Unsorted_RE57M	365321	265148	0.7258	1263	0	0.06098	2.02824	1.68644
R1_Unsorted_RE97	860178	660337	0.7677	1263	0	0.04872	1.90604	1.61205
R1_Unsorted_RE93	1393193	1076979	0.773	1263	0	0.04583	1.86844	1.59972
R1_Unsorted_RE95	1703585	1294752	0.76	1263	0	0.04563	1.9576	1.74609
R1_Unsorted_RE96	488618	356680	0.73	1263	0	0.05722	1.95652	1.50177
R1_Unsorted_RE58	2039034	526626	0.2583	1263	0	0.06349	2.36391	1.97282
R1_Unsorted_RE61	1600153	1208903	0.7555	1263	0	0.04389	1.83607	1.70079
R1_Unsorted_RE85	1247547	959294	0.7689	1263	4	0.05659	2.21191	2.08718
R1_Unsorted_RE127	641217	489309	0.7631	1263	2	0.06337	2.23814	2.16907
R1_Unsorted_RE57L	3582729	957617	0.2673	1263	0	0.06074	2.38563	1.9078
R1_Unsorted_RE57R	4626768	1769694	0.3825	1263	1	0.04754	2.12946	1.91034
R2_High_noRE	470512	333532	0.7089	1263	0	0.06312	2.16896	1.79954
R2_High_RE57M	508025	370496	0.7293	1263	0	0.06564	2.2677	1.95379
R2_High_RE97	1037461	776022	0.748	1263	1	0.06169	2.46214	1.74999
R2_High_RE93	1229068	922831	0.7508	1263	0	0.05135	2.03884	1.77133
R2_High_RE95	1167102	869003	0.7446	1263	0	0.05378	2.12669	1.70763
R2_High_RE96	374487	269852	0.7206	1263	0	0.06744	2.22635	1.95796
R2_High_RE58	4400271	1637772	0.3722	1263	0	0.05774	2.59843	1.80073
R2_High_RE61	807072	618896	0.7668	1263	0	0.063	2.32193	1.71851
R2_High_RE85	1098178	844699	0.7692	1263	0	0.06637	2.54904	1.93597
R2_High_RE127	1517927	1134845	0.7476	1263	0	0.05022	2.10343	1.74915
R2_High_RE57L	5185970	1972754	0.3804	1263	0	0.05943	2.58884	1.86004
R2_High_RE57R	4327451	1566557	0.362	1263	0	0.05257	2.37514	1.9126
R2_Low_noRE	415379	296766	0.7144	1263	0	0.06228	2.07331	1.62846
R2_Low_RE57M	644796	465579	0.7221	1263	1	0.06292	2.19168	1.97322
R2_Low_RE97	1030494	779687	0.7566	1263	1	0.05796	2.1844	1.57033
R2_Low_RE93	1313446	997838	0.7597	1263	1	0.05558	2.14287	1.89817
R2_Low_RE95	2138620	1672639	0.7821	1263	0	0.04832	2.05994	1.72509
R2_Low_RE96	505606	370601	0.733	1263	0	0.06326	2.1304	2.00411
R2_Low_RE58	3819475	1433778	0.3754	1263	0	0.05776	2.36405	1.77188
R2_Low_RE61	1476861	1155063	0.7821	1263	0	0.05268	2.13066	1.53012
R2_Low_RE85	473397	360183	0.7608	1263	0	0.06724	2.24161	1.78933
R2_Low_RE127	1026754	780150	0.7598	1263	0	0.0529	2.01429	1.71358
R2_Low_RE57L	4517127	1737046	0.3845	1263	0	0.06772	2.8386	2.55139
R2_Low_RE57R	3162772	794765	0.2513	1263	0	0.06675	2.65858	1.93302
R2_Unsorted_noRE	451192	322529	0.7148	1263	0	0.05605	1.9322	1.6972
R2_Unsorted_RE57M	786477	565206	0.7187	1263	0	0.05114	1.93209	1.74412
R2_Unsorted_RE97	910490	686442	0.7539	1263	0	0.05093	1.95196	1.81461
R2_Unsorted_RE93	906054	684892	0.7559	1263	0	0.04981	1.94854	1.63322
R2_Unsorted_RE95	860775	661019	0.7679	1263	0	0.04774	1.85708	1.59062
R2_Unsorted_RE96	523815	379243	0.724	1263	0	0.05491	1.922	1.5733
R2_Unsorted_RE58	2900709	1094936	0.3775	1263	0	0.04994	2.02623	1.65896
R2_Unsorted_RE61	952708	729646	0.7659	1263	0	0.04656	1.84307	1.34981
R2_Unsorted_RE85	1234996	927205	0.7508	1263	1	0.05158	2.05106	1.93469
R2_Unsorted_RE127	1777055	1326246	0.7463	1263	1	0.04649	1.9573	1.74124
R2_Unsorted_RE57L	4958527	1886210	0.3804	1263	2	0.05079	2.15503	2.06943
R2_Unsorted_RE57R	2480825	601251	0.2424	1263	0	0.06263	2.46007	1.85888
R3_High_noRE	872837	638589	0.7316	1263	0	0.06143	2.36131	2.1952
R3_High_RE57M	525897	376691	0.7163	1263	0	0.06817	2.43571	1.85206
R3_High_RE97	1141525	877108	0.7684	1263	0	0.05613	2.1788	1.72551
R3_High_RE93	2074427	1601034	0.7718	1263	0	0.04729	2.01428	1.58675
R3_High_RE95	2257988	1714553	0.7593	1263	0	0.04794	2.06126	2.09154
R3_High_RE96	1102566	784162	0.7112	1263	0	0.0633	2.50784	1.98534
R3_High_RE58	2726938	666806	0.2445	1263	0	0.07986	2.94364	2.3651
R3_High_RE61	2028332	1521947	0.7503	1263	0	0.05115	2.22495	1.69172
R3_High_RE85	171018	126684	0.7408	1263	2	0.08631	2.42158	2.12394
R3_High_RE127	964632	731054	0.7579	1263	0	0.05451	2.15709	1.75252
R3_High_RE57L	4240562	1025545	0.2418	1263	2	0.08292	3.23067	3.00674
R3_High_RE57R	11808609	4494212	0.3806	1263	0	0.05396	2.6944	2.55055
R3_Low_noRE	556559	406472	0.7303	1263	1	0.06263	2.19084	1.77638
R3_Low_RE57M	535554	388339	0.7251	1263	0	0.07213	2.34247	1.96135
R3_Low_RE97	800456	630404	0.7876	1263	0	0.05726	2.04143	1.64968
R3_Low_RE93	1177531	918089	0.7797	1263	0	0.05499	2.07384	1.53995
R3_Low_RE95	2431163	1848913	0.7605	1263	1	0.04602	1.99021	1.49315
R3_Low_RE96	738965	535722	0.725	1263	0	0.06242	2.23605	2.00457
R3_Low_RE58	3026039	749595	0.2477	1263	1	0.07907	2.92357	2.60543
R3_Low_RE61	1711277	1303535	0.7617	1263	0	0.04935	2.02655	1.76878
R3_Low_RE85	1511281	1166364	0.7718	1263	0	0.05051	2.0067	1.69231
R3_Low_RE127	1183123	893150	0.7549	1263	1	0.05339	2.03984	1.78025
R3_Low_RE57L	5885472	1458845	0.2479	1263	3	0.07939	3.33474	2.59414
R3_Low_RE57R	4131205	1522457	0.3685	1263	0	0.05816	2.52895	1.95157
R3_Unsorted_noRE	458215	333711	0.7283	1263	0	0.05752	1.92881	1.69
R3_Unsorted_RE57M	557214	399191	0.7164	1263	0	0.05623	2.00494	1.70916
R3_Unsorted_RE97	1675254	1292329	0.7714	1263	0	0.04437	1.85091	1.3745
R3_Unsorted_RE93	1157659	895102	0.7732	1263	0	0.04581	1.88417	1.41531
R3_Unsorted_RE95	1367417	1024857	0.7495	1263	0	0.04403	1.79982	1.32714
R3_Unsorted_RE96	537768	380756	0.708	1263	0	0.0557	1.97806	1.68474
R3_Unsorted_RE58	1439055	352651	0.2451	1263	3	0.08209	2.73952	2.30439
R3_Unsorted_RE61	1025356	769102	0.7501	1263	0	0.04536	1.83501	1.68038
R3_Unsorted_RE85	610723	458777	0.7512	1263	1	0.05148	1.83369	1.85223
R3_Unsorted_RE127	777347	586210	0.7541	1263	0	0.05067	1.93345	1.43536
R3_Unsorted_RE57L	5420074	1335892	0.2465	1263	4	0.06541	2.73041	2.21798
R3_Unsorted_RE57R	3148465	1155373	0.367	1263	0	0.05594	2.34395	1.71378

## Sheet: 4
sgRNA	Gene	R1_High_noRE	R1_High_RE57M	R1_High_RE97	R1_High_RE93	R1_High_RE95	R1_High_RE96	R1_High_RE58	R1_High_RE61	R1_High_RE85	R1_High_RE127	R1_High_RE57L	R1_High_RE57R	R1_Low_noRE	R1_Low_RE57M	R1_Low_RE97	R1_Low_RE93	R1_Low_RE95	R1_Low_RE96	R1_Low_RE58	R1_Low_RE61	R1_Low_RE85	R1_Low_RE127	R1_Low_RE57L	R1_Low_RE57R	R1_Unsorted_noRE	R1_Unsorted_RE57M	R1_Unsorted_RE97	R1_Unsorted_RE93	R1_Unsorted_RE95	R1_Unsorted_RE96	R1_Unsorted_RE58	R1_Unsorted_RE61	R1_Unsorted_RE85	R1_Unsorted_RE127	R1_Unsorted_RE57L	R1_Unsorted_RE57R	R2_High_noRE	R2_High_RE57M	R2_High_RE97	R2_High_RE93	R2_High_RE95	R2_High_RE96	R2_High_RE58	R2_High_RE61	R2_High_RE85	R2_High_RE127	R2_High_RE57L	R2_High_RE57R
BRDN0000737751	NT	268	435	956	522	1303	284	812	588	2240	863	566	1531	208	284	374	599	1418	289	828	852	968	407	717	1323	285	314	543	908	1146	271	745	1129	1190	589	1154	2144	256	364	647	577	653	262	1261	532	704	848	2768	1500
Klf4_p2_6	Klf4_p2	434	549	1697	928	2675	380	1417	1120	2302	918	892	1177	299	427	906	834	1749	545	771	997	1316	816	1284	1587	446	435	976	1472	2180	496	909	1821	1541	670	1559	3500	726	537	828	1517	1250	400	2357	1040	739	1358	3745	2262
Yy1_p1_5	Yy1_p1	73	34	169	64	462	21	74	102	168	219	35	64	83	110	242	253	543	204	185	579	353	110	160	391	115	55	160	221	225	73	123	524	300	122	140	319	31	78	52	294	113	26	243	100	146	281	312	257
gRNA_2083	RE51	242	236	1088	402	1159	224	811	464	1398	484	366	563	117	319	356	431	1166	370	403	560	881	475	225	568	231	231	586	811	819	372	401	996	540	287	656	1480	445	414	542	551	715	153	1363	647	353	867	1739	1238
Ubp1_p2_7	Ubp1_p2	369	374	488	401	1954	389	673	707	1010	763	237	572	196	223	282	603	1144	348	232	513	785	442	393	385	323	230	409	714	1154	345	219	901	619	371	467	1162	306	387	606	1059	399	241	885	401	650	1478	820	1037
gRNA_2556	RE58	369	211	1023	566	1433	170	183	469	830	1117	272	454	212	295	507	504	911	180	736	709	918	555	328	351	283	182	657	794	827	219	298	775	1045	433	563	1419	195	261	328	649	725	208	649	314	505	929	1001	1007
Prdm14_p1_12	Prdm14_p1	368	243	1159	827	1661	356	344	694	1114	621	586	522	216	171	692	798	1262	330	607	546	720	595	736	808	291	251	783	1343	1222	321	391	1078	1383	402	955	1803	376	420	663	782	927	181	1256	411	892	817	1829	1684
Zfx_p1_2	Zfx_p1	364	488	1643	882	1961	451	1137	713	1795	1126	957	1051	233	350	546	646	1563	389	517	804	1405	820	609	1340	375	335	1048	1091	1451	451	564	1259	1821	615	1297	2968	355	549	951	1131	1043	354	2843	1041	1053	1579	2078	1890
gRNA_2025	RE50	109	274	373	211	727	197	425	203	1732	493	293	766	144	102	255	233	567	227	310	263	727	312	171	706	202	205	299	376	565	223	295	344	351	167	429	1153	228	311	146	314	215	130	1399	210	548	586	1652	447
gRNA_2028	RE50	282	244	741	616	1017	360	973	576	1658	534	342	400	171	203	372	455	888	252	255	884	659	461	716	610	234	190	502	866	1073	249	327	1058	894	355	828	977	232	315	654	655	799	219	866	475	386	1214	1848	602
Foxn3_p2_7	Foxn3_p2	221	176	456	289	584	141	365	391	681	961	158	325	149	138	112	249	460	220	279	389	379	406	114	282	153	133	290	449	726	177	245	577	192	575	219	572	152	216	521	286	296	106	500	392	188	749	1406	567
Zfp236_p1_1	Zfp236_p1	341	569	1853	1901	2220	531	1642	1901	4471	2323	447	1376	111	98	334	365	1069	170	335	310	371	313	267	476	172	173	506	1234	1479	213	456	1036	1213	610	594	1401	373	476	1322	2064	2159	487	2615	1583	1858	2476	3891	3228
Nfrkb_p1_7	Nfrkb_p1	225	255	939	359	1451	247	1214	518	888	230	400	779	427	691	1155	1248	2815	1015	2047	2710	1909	1290	2069	2746	344	339	772	1079	1453	489	896	1500	767	481	2122	3053	194	199	363	598	453	138	1445	185	693	639	1171	715
Gtf2ird1_p2_4	Gtf2ird1_p2	275	285	663	701	980	356	465	683	1108	895	384	443	219	241	343	380	1123	293	506	390	1133	510	562	503	273	260	594	914	1172	307	490	1043	702	283	841	1159	370	280	661	560	544	287	1584	505	832	1040	1743	1125
Adnp_p1_3	Adnp_p1	392	476	898	781	2004	248	1022	973	3521	1140	693	698	299	346	861	828	2194	514	539	1218	1867	738	694	684	404	334	691	1198	2076	297	484	1672	1266	443	1007	1792	401	329	668	1298	953	219	1460	770	693	1663	2761	1611
Yy1_p1_7	Yy1_p1	130	182	327	267	1288	175	409	208	745	428	185	267	164	185	419	705	1251	476	373	859	690	443	479	474	189	170	343	613	963	288	277	827	538	223	384	814	220	185	261	428	751	160	1228	348	419	642	851	535
gRNA_2565	RE58	190	175	839	641	1917	213	420	736	1045	1153	467	828	106	108	463	510	1566	310	1614	848	1138	551	631	720	212	167	564	1111	1048	298	440	1185	1130	445	1015	1822	216	264	645	847	930	146	474	940	641	1025	1862	1780
Smad7_p1_10	Smad7_p1	430	428	1133	674	1365	339	531	677	1215	914	323	468	197	292	709	665	1743	455	483	1041	1522	784	677	594	383	362	828	1041	1824	458	467	1612	1112	376	821	1862	474	410	601	1077	569	319	1038	344	1252	1198	2262	1218
Cnbp_p1_8	Cnbp_p1	162	158	588	391	971	115	629	287	558	423	310	465	148	173	335	263	617	263	308	390	1029	357	368	603	154	138	376	665	707	158	292	598	644	269	752	1438	158	268	175	805	392	112	1149	164	183	335	1038	1019
gRNA_4479	RE95	279	269	888	554	1188	189	199	333	942	611	409	346	162	139	290	452	2898	284	320	698	727	412	564	425	203	175	747	808	1168	224	233	695	693	423	982	800	154	506	436	830	257	217	1928	464	369	735	948	1734
Usf1_p1_7	Usf1_p1	387	391	1112	809	2256	435	1132	1030	1282	1155	629	1108	242	345	412	662	1040	343	405	972	861	585	414	721	274	302	500	1334	1132	350	441	1293	589	465	826	1787	458	368	1356	1544	1037	370	1211	365	1114	1229	1931	1672
Klf2_p1_3	Klf2_p1	456	267	2300	1092	3354	419	1145	1247	1960	1683	704	1899	293	494	729	1257	2124	768	781	898	570	741	1089	2133	454	379	1095	1695	2117	651	981	1800	1116	528	1572	3503	667	545	975	1919	1495	525	3132	1063	1683	1616	2025	3398
Gm38394_p1_4	Gm38394_p1	154	309	1227	623	1704	183	1014	382	2139	639	562	964	136	143	573	888	1643	220	496	1043	1511	394	528	766	192	188	542	1023	1583	209	675	962	977	354	935	1918	230	367	972	868	878	246	2941	479	708	1471	1623	1422
Pias2_p2_1	Pias2_p2	500	522	1270	1183	2092	391	872	1135	1845	1336	785	1320	265	348	642	1004	1272	485	570	967	1536	703	1341	1151	408	383	687	1682	1697	482	697	1415	1481	555	1649	2964	653	450	1463	1094	1181	384	2566	1295	1524	1561	3875	1928
Pias1_p1_8	Pias1_p1	407	413	1409	859	1958	539	786	1123	1871	1314	429	1157	308	403	740	1148	1774	626	364	1029	1311	902	342	786	456	362	929	1154	1659	418	410	1441	1761	790	726	1912	545	415	824	874	1038	438	1748	883	989	1279	1851	1574
Ascl2_p2_9	Ascl2_p2	406	353	1406	987	1377	371	758	819	1320	1249	393	877	172	236	690	877	1663	379	380	1212	1440	668	451	943	424	297	742	1526	1135	437	372	1199	1305	569	782	2023	495	533	468	1055	978	230	2321	620	926	1189	2181	2259
Srebf2_p1_2	Srebf2_p1	186	138	1390	621	1341	154	689	670	1217	757	288	973	89	228	450	495	1050	147	432	725	919	458	486	832	151	165	661	892	1202	186	373	1020	1027	394	870	1622	150	245	542	995	725	123	1659	346	958	1093	1815	1734
Ahctf1_p1_2	Ahctf1_p1	241	332	841	813	2308	236	956	720	1430	744	451	723	202	242	542	672	1328	391	366	933	1668	496	641	648	331	243	514	926	1561	364	487	1129	1606	315	770	1589	407	352	737	962	940	297	1949	676	683	1118	1072	1400
gRNA_4403	RE93	206	325	1365	97	1811	490	594	672	1185	872	435	610	180	174	518	1552	1242	374	294	949	1015	649	668	791	290	208	611	774	1461	376	383	1224	864	505	971	1486	428	415	685	307	893	377	1279	654	877	1281	1897	1306
Stag2_p3_6	Stag2_p3	304	275	1656	999	2706	220	602	694	1971	1266	570	1110	172	146	963	1351	2247	298	555	1181	919	885	844	908	291	228	1217	1782	1783	331	491	1436	1419	488	980	2603	329	253	1092	1226	1027	315	2401	1069	1233	1983	1688	1322
BRDN0000738263	NT	255	277	806	319	1811	315	736	483	1858	715	682	823	159	185	355	490	1113	307	490	561	936	523	471	766	304	258	377	752	1256	267	410	1018	1449	489	1057	1787	235	216	889	835	904	277	1869	499	615	1002	1505	1218
Csde1_p1_5	Csde1_p1	564	670	1299	976	1979	471	1196	817	2029	1632	681	1186	327	357	827	1399	2592	672	1092	1286	1353	892	346	1272	616	449	1036	1727	1810	663	700	1363	1263	477	753	2330	665	572	1115	730	1119	394	1590	1184	1864	1549	3053	3021
Srebf2_p1_8	Srebf2_p1	145	181	408	444	1036	197	361	502	601	515	398	146	134	172	284	374	820	221	261	678	757	278	273	559	135	153	277	838	845	170	266	843	405	441	570	1076	190	244	437	452	622	137	1100	301	587	699	739	694
Zfp518b_p1_6	Zfp518b_p1	422	475	1841	1096	3069	611	1516	1416	4149	2172	778	2104	343	555	831	1480	2040	876	1408	1807	1303	1172	1567	1543	652	541	1239	1715	2367	697	1176	2179	1975	1195	2363	3244	591	673	1321	1830	1153	487	2265	1267	978	2013	2231	3291
FIREWACh_2	FIREWACh	169	83	352	99	1405	63	166	93	610	302	105	354	347	1072	1417	2071	3529	958	769	2521	8419	2030	1432	1505	206	153	548	741	835	214	316	689	966	553	432	1512	80	43	173	892	264	43	205	70	98	226	108	222
BRDN0000738363	NT	224	272	1323	795	1798	365	555	902	1108	891	511	543	220	197	422	750	1444	530	438	530	1043	705	708	570	341	230	798	1277	1289	415	414	1151	940	571	971	1748	279	478	686	904	927	242	1428	553	1480	1070	1751	1897
Zfp654_p1_4	Zfp654_p1	267	345	1765	1058	2477	251	1938	1050	2268	1410	1091	1675	150	130	719	964	2396	290	1292	1281	2320	967	1644	2096	294	250	936	1918	1480	355	1159	1479	1797	557	2113	3216	342	319	1278	1269	1072	245	1936	900	1407	1616	5296	2133
gRNA_251	RE12	296	330	953	1029	2462	375	971	841	954	758	524	875	231	244	494	711	1572	500	471	876	1111	769	618	1022	232	256	543	1411	1716	311	667	1411	670	426	824	1929	365	415	1053	841	967	327	2532	638	882	1571	1695	2303
Klf2_p1_10	Klf2_p1	303	202	1023	651	1443	220	322	946	2551	1046	334	421	210	238	673	732	1308	319	675	865	488	631	357	502	258	254	611	913	1172	320	369	1269	1060	699	561	1270	290	240	657	941	790	321	1548	567	840	1437	1201	1052
Esrrb_p3_3	Esrrb_p3	201	257	1651	732	2671	380	798	930	1820	1207	942	1054	189	210	1038	1120	1921	269	685	1038	729	991	1174	1034	301	232	1121	1316	2255	315	613	1607	1300	641	1503	1737	226	390	959	1644	1063	255	1014	782	1665	1883	3544	2217
E2f8_p2_1	E2f8_p2	404	225	768	416	1456	243	1072	865	660	532	649	900	230	232	411	458	1144	477	749	781	1075	687	356	1088	292	201	679	670	1009	362	694	1351	823	201	1033	1523	355	230	738	939	828	204	1595	733	671	1114	1457	1254
Cdx4_p1_6	Cdx4_p1	221	246	1009	476	1506	362	1458	876	797	473	203	765	144	123	427	480	855	310	352	696	705	378	321	491	179	153	578	705	1164	328	410	1084	539	690	645	1013	263	266	606	736	913	197	852	617	528	823	1039	1275
Trp53_p1_2	Trp53_p1	502	859	2323	778	2725	569	2165	796	1984	1525	1352	1805	205	255	617	905	1655	566	971	1057	824	497	887	1493	458	527	959	1718	1924	597	1219	1670	954	770	2171	2880	862	673	1122	1204	1559	716	2890	718	1463	1248	5590	3597
Arid4a_p1_11	Arid4a_p1	121	208	718	543	1468	246	650	468	622	647	297	446	152	193	565	596	1062	263	289	830	889	633	560	517	183	225	558	800	1017	252	265	967	643	470	573	1519	231	299	852	854	707	253	1134	403	413	1041	971	1110
Zic3_p1_8	Zic3_p1	233	137	731	421	1990	250	285	389	785	409	55	522	181	500	410	900	1206	615	331	1073	1472	434	780	635	314	330	418	1167	1056	485	258	1000	1134	394	428	1461	330	161	1240	860	688	193	1475	717	623	1150	1686	1420
gRNA_3961	RE85	195	155	698	530	1523	117	571	323	137	879	608	459	101	149	343	440	893	235	583	637	4713	610	306	704	186	152	357	1024	1105	219	413	742	414	251	775	982	178	191	696	613	636	137	1484	565	75	970	2575	1736
Zfp292_p1_10	Zfp292_p1	337	419	1042	875	1593	275	664	591	1052	743	180	298	177	180	339	1020	1276	301	313	1093	1559	615	591	701	242	225	492	1040	1261	310	298	1240	758	571	605	1249	281	242	638	1095	893	177	1364	553	513	818	1397	983
Zfp296_p1_7	Zfp296_p1	362	493	3599	875	1706	616	1445	2190	3415	1748	298	726	187	179	210	425	767	285	271	383	327	393	328	370	291	252	688	1010	1469	357	325	1380	831	332	686	1033	488	626	1992	1114	1100	399	2180	1675	3442	1552	2058	2454
Zfp958_p1_10	Zfp958_p1	488	465	1205	811	1950	454	2212	619	1226	1039	861	1217	221	200	645	465	1178	428	718	590	2184	385	693	1000	404	332	878	1257	1221	407	884	1008	999	406	1459	1292	381	449	1602	1169	1287	431	2998	575	1020	1116	4138	2091
BRDN0000737438	NT	387	313	1626	698	1966	264	1516	691	1248	706	381	658	172	180	610	1019	1220	390	987	869	1164	654	452	930	294	265	916	1403	1777	364	695	1436	1287	723	817	1716	284	222	452	940	1293	305	1342	619	528	1088	1662	888
gRNA_4396	RE93	190	443	855	400	1505	357	461	747	1418	818	518	552	190	259	313	670	1466	354	361	758	958	368	631	816	243	247	454	1146	794	343	351	1302	1164	357	759	1637	486	463	605	591	820	249	992	658	636	922	1554	938
Zfp574_p2_6	Zfp574_p2	506	713	2231	678	2276	375	1291	1164	2316	1261	581	1145	432	488	979	989	2335	511	597	1406	1950	1122	930	908	520	485	1271	1608	1919	537	639	2186	2261	802	1140	2488	698	698	1241	1304	1192	440	2188	925	1832	2467	3375	2274
Gli2_p1_6	Gli2_p1	109	243	891	516	1364	267	709	607	955	853	277	481	174	149	446	620	1319	229	276	633	909	628	543	484	167	165	521	863	620	227	417	1076	748	428	540	1075	241	314	433	803	701	175	1054	801	732	981	1964	813
Esrrb_p3_11	Esrrb_p3	242	271	1041	549	1829	388	353	715	2032	689	371	647	135	206	725	823	1429	294	692	811	697	769	753	818	199	230	828	914	1519	318	383	1186	1142	569	654	1482	349	297	612	989	997	234	1356	709	1134	1092	1135	1321
Zmiz2_p1_4	Zmiz2_p1	440	525	1511	788	2630	476	1578	1114	2387	1205	608	898	332	390	566	948	1808	607	947	1264	1292	1103	654	1249	425	393	765	1349	1474	625	936	1799	1103	770	1217	2844	443	493	1340	1195	902	378	1830	818	1245	1435	2215	1432
Ncor1_p2_1	Ncor1_p2	225	339	845	501	828	378	833	487	882	646	476	490	153	161	346	514	984	216	468	621	741	334	315	900	205	177	418	799	1094	315	404	950	325	360	869	1659	259	353	701	614	419	215	967	435	656	589	662	1284
Hnrnpk_p1_2	Hnrnpk_p1	570	731	1173	1070	2670	548	1291	786	2327	1529	1227	2014	274	467	590	1118	2400	590	659	862	1645	749	837	2036	547	428	822	1801	2123	666	910	1498	1967	930	1520	3546	394	668	893	1471	1193	396	3381	681	785	1572	3745	2957
Zfp292_p1_12	Zfp292_p1	474	324	877	470	1745	182	490	848	1032	919	355	958	248	308	411	698	1229	355	284	809	874	387	135	545	371	235	589	1037	1054	395	345	1326	600	485	436	1494	371	358	1066	752	729	317	1447	427	490	856	1042	1426
Csrnp1_p1_8	Csrnp1_p1	339	410	2168	802	2138	493	1449	805	1512	1251	680	1910	282	401	942	973	1675	572	840	899	1161	882	686	1498	419	358	1215	1228	2107	506	736	1634	1215	1114	1486	3443	432	616	860	896	883	377	1310	877	1179	1465	2427	2501
Esrrb_p3_2	Esrrb_p3	99	121	634	500	1577	201	250	732	1598	1098	236	332	87	200	395	931	1220	125	381	489	425	496	1111	311	151	131	389	1127	1232	173	252	783	1096	345	683	818	286	103	355	540	601	225	527	657	1169	848	852	551
Zfp518b_p1_12	Zfp518b_p1	347	303	1150	571	1914	203	755	486	2183	869	397	831	272	292	552	698	1676	381	511	773	930	421	473	549	309	260	724	817	1348	315	405	1036	1288	666	917	1594	310	430	777	1204	1055	200	2144	649	867	1188	1777	1573
gRNA_2080	RE51	220	316	518	486	1445	173	988	744	1307	899	522	885	159	146	337	551	981	296	455	689	997	510	512	846	302	236	414	849	1182	283	606	1219	598	472	750	1105	349	314	468	744	794	185	1793	819	305	931	1269	1582
Zfp42_p1_6	Zfp42_p1	508	372	1468	503	1657	292	448	832	1887	905	318	600	237	302	528	767	1389	400	578	597	721	459	431	700	373	299	623	977	1328	409	445	1075	834	534	885	1304	337	458	815	828	787	257	1191	573	732	978	1515	1831
gRNA_1991	RE49	187	183	658	183	1044	212	172	357	527	658	106	329	100	104	334	169	625	145	273	273	569	316	281	259	165	161	327	363	508	165	223	562	342	290	396	872	229	207	543	601	430	149	679	343	215	622	1092	397
Zscan10_p1_4	Zscan10_p1	283	364	885	651	1682	297	516	551	1375	836	454	872	316	421	451	762	2312	681	772	1114	2009	660	594	732	349	329	647	898	1638	464	431	1199	1239	426	1141	1644	321	330	654	400	907	303	1293	553	825	1082	1840	1844
Smarcal1_p1_10	Smarcal1_p1	189	229	1370	920	2053	213	689	907	1481	757	915	1095	127	127	470	769	1236	178	616	1136	1319	630	810	1085	193	142	638	1327	1665	234	531	1600	1031	487	1249	1812	278	272	1093	911	1107	225	1724	544	628	915	2134	2172
Rif1_p1_12	Rif1_p1	135	168	595	391	1361	216	448	402	690	576	316	522	164	160	421	690	1134	252	297	762	1220	421	326	712	187	187	391	714	1138	237	315	763	377	280	861	1010	180	194	582	557	452	122	506	388	216	770	1149	698
Erf_p1_9	Erf_p1	414	633	1474	1283	2640	413	974	1258	2095	1125	395	1097	297	317	801	955	1641	519	685	1498	1401	807	1085	805	390	457	724	1798	1809	570	519	2191	1391	755	1048	2180	484	486	912	1426	1281	356	2568	594	1572	2114	2317	2349
Nfe2l2_p1_2	Nfe2l2_p1	143	129	622	324	941	121	892	553	503	872	380	350	97	52	121	266	729	193	291	545	801	290	288	381	127	110	309	487	725	193	357	670	232	330	601	803	161	135	553	613	835	113	1114	333	198	868	800	1517
Sall4_p1_3	Sall4_p1	290	538	1198	548	1849	437	2328	855	1374	732	1727	2022	227	233	732	875	1539	472	2007	649	1292	765	2714	2289	336	251	648	1126	1435	405	1767	1152	1310	923	3767	2512	381	510	626	798	1069	288	5145	1078	743	1191	5697	4136
Arid1a_p1_10	Arid1a_p1	185	165	872	205	875	147	640	229	276	628	254	316	79	117	267	266	880	205	168	494	744	352	142	426	149	129	371	324	680	234	185	552	357	287	369	810	278	220	226	591	517	140	624	356	313	921	1498	696
gRNA_6506	RE127	200	135	1505	699	2537	266	633	982	2091	477	260	595	167	269	552	734	1666	322	417	953	1140	4705	447	730	254	179	607	1407	1787	335	447	1456	1094	1044	662	1505	267	226	856	1648	1120	220	1944	627	1310	467	1322	1509
Klf2_p1_8	Klf2_p1	205	233	999	621	1330	210	575	646	1070	911	240	735	162	438	427	812	1264	247	457	548	457	570	450	853	223	180	702	1058	1061	285	403	977	602	487	589	1410	283	248	781	791	564	267	1571	746	1006	1274	717	1027
Pou5f1_p1_3	Pou5f1_p1	90	33	512	220	644	39	132	126	352	295	94	248	91	398	185	608	1063	259	270	723	1333	165	1487	483	99	75	225	545	613	125	172	587	520	253	541	717	107	56	392	452	187	52	287	116	68	313	660	387
Myrf_p1_5	Myrf_p1	127	132	961	486	1841	81	462	599	906	708	300	605	151	166	324	615	1336	263	470	355	893	518	340	502	216	128	409	908	1411	176	247	800	442	471	463	1397	172	232	404	689	543	201	1215	462	262	831	700	754
gRNA_4576	RE97	256	362	156	544	1502	248	1116	440	900	373	263	528	186	147	1279	340	1020	292	318	701	999	485	303	433	254	226	368	907	775	364	402	714	720	275	673	996	174	355	254	590	743	284	1543	502	421	664	950	636
Ascl2_p2_3	Ascl2_p2	167	137	548	238	588	230	208	456	1161	587	281	218	121	128	292	265	773	156	60	355	434	230	471	288	110	108	343	563	380	208	166	476	596	223	420	642	183	247	180	205	275	120	883	219	685	600	864	446
Usf1_p1_8	Usf1_p1	332	499	2138	960	2930	321	1881	854	2376	1324	860	2348	270	288	912	1006	1991	499	1323	1325	1591	726	1474	2516	494	356	1195	1418	1804	470	1547	1576	1223	613	2724	4031	548	467	703	1520	849	422	4008	858	768	1573	3406	3251
Nme2_p1_4	Nme2_p1	192	253	1169	641	1857	256	944	893	1428	516	708	869	116	255	397	546	1223	348	352	923	881	679	724	629	231	230	432	934	1029	310	482	1252	649	391	936	1923	365	382	786	641	971	250	949	747	1759	821	1879	1702
Cebpg_p1_6	Cebpg_p1	136	198	679	380	1063	160	865	379	277	474	312	584	100	109	283	362	739	223	411	276	614	451	384	319	127	124	369	478	516	259	367	577	425	194	672	794	207	180	445	600	457	129	1167	234	445	786	1196	883
gRNA_2528	RE57	174	146	729	593	1688	285	180	604	1010	1171	490	190	163	142	498	765	1167	377	2041	725	1055	438	360	2322	156	175	631	1317	1643	267	511	1015	665	384	756	1681	210	228	818	782	1090	179	346	954	875	1013	1334	417
BRDN0000737479	NT	354	397	1563	701	2357	414	1007	598	1729	1035	659	602	274	207	593	1085	1874	361	935	960	1098	906	782	1051	424	256	807	1411	1174	426	628	1582	560	649	1307	1929	390	467	854	1114	1093	242	2431	560	1048	1092	3197	2012
Gabpa_p1_2	Gabpa_p1	146	336	1353	698	1751	278	842	506	1098	634	416	964	165	256	295	744	1607	247	260	655	1192	295	595	1128	280	252	523	1062	1161	306	455	1216	1603	537	549	1735	345	363	492	763	708	301	1547	787	684	925	1306	2255
Adnp_p1_4	Adnp_p1	458	331	1645	664	2665	337	989	1015	2006	903	479	903	286	466	1021	1327	1883	468	636	1447	1770	876	851	872	448	396	851	1708	1897	405	618	1714	1127	385	995	2282	499	437	612	988	1232	306	2790	1040	1459	1959	2626	2005
Gm20422_p1_9	Gm20422_p1	609	855	2957	1410	3962	913	1411	1399	3209	1317	568	1289	373	420	1108	1360	2530	839	681	1739	2197	970	1374	1448	569	497	1609	2425	2550	777	648	2829	2236	930	1311	3476	592	1019	1237	2048	2578	570	4056	839	1704	2557	3167	2330
Gmeb2_p1_9	Gmeb2_p1	112	501	1378	488	1004	181	983	603	850	1125	591	853	104	192	297	376	987	304	235	632	1265	268	422	517	196	200	631	842	681	240	399	995	699	324	759	1351	288	531	613	518	861	182	1467	741	783	1174	1210	1113
Gabpb1_p1_3	Gabpb1_p1	101	130	439	353	844	110	93	317	265	551	78	248	73	46	122	282	486	158	57	334	488	373	244	292	105	117	315	494	409	179	130	425	156	98	153	414	124	219	435	505	611	172	513	137	249	470	381	532
Rlf_p1_5	Rlf_p1	278	396	1178	864	2038	254	1687	949	1417	1148	674	1591	181	247	421	902	1696	450	868	876	1070	581	1005	1122	348	257	687	1323	1592	342	706	1504	1074	511	1776	2349	306	395	891	873	1012	199	3438	893	1336	1416	2493	2382
Prdm14_p1_5	Prdm14_p1	98	231	878	491	1068	124	457	533	1692	994	176	268	176	122	399	477	931	289	444	606	392	390	330	385	138	172	569	650	790	167	297	763	910	361	282	781	176	210	296	603	477	186	761	262	261	794	1097	979
BRDN0000738319	NT	124	114	923	324	841	203	179	401	762	393	198	428	81	198	401	407	647	245	239	515	397	431	327	214	157	138	447	493	809	218	174	648	371	264	339	606	215	198	681	671	340	177	424	563	368	852	835	601
Zscan10_p1_11	Zscan10_p1	365	368	1234	598	1632	338	1004	655	1519	684	685	787	211	258	481	725	1596	500	502	778	979	785	519	965	332	326	604	988	1619	361	556	1063	1119	545	1217	1397	451	434	867	825	684	208	1351	771	871	932	3548	1984
Mis18bp1_p1_8	Mis18bp1_p1	310	426	1187	593	3034	362	2871	571	1583	1338	1303	2125	375	270	681	1223	2033	675	1929	998	1208	874	1450	2286	466	366	771	1280	2408	481	1453	1420	1019	1095	2829	3463	412	439	888	1205	734	326	2018	683	1311	1133	2028	3008
gRNA_6504	RE127	97	115	541	401	1231	187	266	658	500	381	201	288	79	241	328	442	693	121	317	439	453	2223	264	345	86	142	437	685	1055	187	297	858	414	165	473	685	190	94	464	641	504	168	1282	578	884	352	739	891
Sall4_p1_5	Sall4_p1	76	188	558	172	913	136	1489	185	891	278	1121	855	189	90	680	911	1683	292	1083	736	805	722	1536	1892	174	174	462	707	1493	215	730	908	694	376	2412	1801	174	225	353	326	339	129	1582	156	483	421	1292	1276
Pias1_p1_10	Pias1_p1	205	168	398	449	652	92	321	518	627	641	305	603	133	92	362	451	575	85	423	345	806	292	229	710	150	125	480	591	466	128	360	679	763	217	573	1176	133	205	287	332	310	82	1315	434	552	744	1793	899
BRDN0000737912	NT	195	293	830	658	1449	303	783	322	839	800	661	837	163	249	393	518	888	227	222	534	803	250	128	794	257	247	392	682	972	308	309	724	598	294	703	2140	262	352	666	965	423	196	1272	382	810	804	793	1117
Elf1_p1_9	Elf1_p1	285	286	1545	867	1268	181	443	458	826	1153	294	502	184	156	536	494	1057	274	269	723	910	547	128	443	224	215	517	1039	1009	231	336	1020	551	607	459	1109	323	288	581	709	583	253	1173	495	566	1030	1303	894
Myrf_p1_2	Myrf_p1	203	258	779	453	1550	310	620	422	1344	605	422	458	221	166	547	606	1115	420	414	934	1545	388	648	484	247	210	552	806	1388	317	350	1275	1398	410	835	1232	271	273	501	958	675	187	1176	546	932	1097	2191	1467
gRNA_2081	RE51	284	553	942	802	1961	552	958	1113	2087	959	589	851	289	472	550	591	1293	492	462	813	1314	624	512	950	412	413	661	915	1844	391	390	1416	788	423	959	1852	555	603	830	1032	844	252	1468	647	812	1110	1869	1416
Rbpj_p2_12	Rbpj_p2	282	376	1343	731	1850	364	1821	940	2275	1501	666	855	275	337	570	702	1560	769	675	990	1118	634	1012	713	393	366	758	1103	1881	468	755	1555	1129	676	1099	2080	490	425	877	1009	1108	297	3738	692	1084	2005	1684	1824
Foxd3_p1_5	Foxd3_p1	393	359	1649	740	1867	440	1271	979	1025	1336	497	954	336	320	562	588	2088	659	710	1232	2302	535	989	774	433	328	772	1015	1764	568	779	1707	915	994	976	1916	505	521	1127	917	978	266	1620	757	590	1188	4104	1461
Mxi1_p1_9	Mxi1_p1	311	173	761	679	1425	295	631	585	604	613	374	516	145	231	374	543	894	308	359	492	440	532	590	475	280	222	561	1051	1310	320	321	896	329	505	791	1197	275	234	570	1035	746	213	935	563	898	1199	1018	1026
Klf2_p1_6	Klf2_p1	223	178	1246	621	1609	226	648	724	1409	620	348	928	220	252	575	523	1310	235	398	853	418	450	1075	414	281	152	602	1143	1058	269	330	1185	763	277	1004	1427	377	187	566	905	602	175	1325	505	1087	963	1412	2011
Hic2_p1_3	Hic2_p1	316	281	1058	595	1476	306	695	789	1132	1321	566	314	250	165	583	690	1384	235	523	775	1114	528	218	936	244	187	615	1064	1056	268	502	1366	645	486	843	1358	262	252	491	988	728	293	860	691	836	613	1428	1431
gRNA_1847	RE47	328	389	1106	1028	2380	293	694	1154	2436	1120	666	826	175	206	828	720	1849	407	414	1222	1696	670	560	777	269	233	863	1528	1378	369	576	1671	1213	687	1148	1941	443	443	1192	1236	821	207	1444	730	1175	1485	2669	1783
Zfp217_p1_8	Zfp217_p1	330	257	788	426	1381	330	354	867	1803	841	190	268	292	255	527	746	1163	346	347	875	1173	516	282	516	250	222	565	873	1310	287	237	1067	967	431	485	888	258	259	629	551	551	192	1045	365	657	573	943	1266
Grhl2_p1_1	Grhl2_p1	540	743	1843	1143	3087	519	1626	1321	2081	1050	721	2047	388	372	806	945	2255	499	963	1713	901	824	849	1304	432	375	900	1508	1632	539	949	1872	1474	733	1362	3041	409	820	1017	1388	1450	401	4030	862	1925	1682	3719	1600
Cebpg_p1_2	Cebpg_p1	425	488	1185	585	2365	271	747	822	1887	970	315	494	253	282	483	706	1353	349	372	686	1215	499	356	570	453	328	771	1019	1221	398	382	1152	1142	517	524	1353	456	568	709	966	642	307	2194	517	1172	1444	919	2240
Cdx4_p1_3	Cdx4_p1	228	386	1300	402	1535	282	1035	493	1062	882	540	667	217	229	717	820	1173	399	551	825	1112	673	401	943	322	213	634	972	892	360	499	933	1178	405	956	2111	190	298	863	976	957	233	1376	533	877	1307	1655	1413
E2f8_p2_6	E2f8_p2	65	144	277	184	488	140	143	232	346	624	77	196	78	68	256	174	723	169	207	198	364	183	466	298	108	91	251	344	360	128	169	409	514	209	256	687	95	121	185	266	338	77	618	161	491	528	660	386
Zic3_p1_3	Zic3_p1	526	218	1421	571	2304	320	615	807	1041	1177	259	630	132	497	658	736	1265	565	643	1304	1540	525	665	498	323	317	753	989	1478	408	460	1334	1514	406	1046	1397	332	195	920	862	756	312	816	347	684	1734	754	1039
Nr4a1_p1_12	Nr4a1_p1	143	138	136	228	398	121	368	62	477	210	229	165	42	48	69	203	340	110	92	442	414	210	102	132	87	91	26	422	534	103	140	391	327	191	411	207	51	153	211	191	174	161	523	115	270	567	259	226
gRNA_1939	RE49	161	285	863	674	947	257	401	418	988	639	481	683	127	254	297	629	967	303	341	666	1390	369	690	730	201	201	496	852	872	295	312	953	759	432	784	1325	319	283	584	346	495	289	828	541	750	877	1608	1101
Zfp574_p2_10	Zfp574_p2	188	199	819	378	1180	161	592	411	1104	331	245	680	228	187	391	544	1167	254	459	657	768	601	310	538	214	172	522	660	744	212	264	796	674	393	420	1300	172	133	581	830	657	175	632	323	428	625	1064	1350
Arid4a_p1_1	Arid4a_p1	317	322	1038	649	2428	402	1218	439	589	1046	589	591	309	408	484	1144	2244	517	691	1288	2140	842	439	1174	451	336	666	1240	1711	451	496	1378	740	779	1018	2183	418	417	852	2038	1063	279	1918	500	311	1317	1250	1679
gRNA_4532	RE96	224	292	799	550	985	27	258	740	507	592	243	452	172	153	282	469	1004	643	304	535	616	559	219	419	243	207	467	840	1131	204	309	888	488	296	640	955	165	269	430	425	704	37	1108	421	484	743	1736	948
Lbr_p1_8	Lbr_p1	341	688	2440	1230	3275	738	1275	1430	2268	1938	1348	2613	326	533	869	1495	2192	746	1278	1443	1771	952	2169	1988	495	478	1204	2057	2210	661	912	2233	1315	487	2238	3344	493	688	1398	1253	1340	502	3319	782	1285	1879	4440	3398
Cdx4_p1_10	Cdx4_p1	351	172	1023	545	1042	350	1227	363	1163	1116	678	1519	171	158	396	732	1148	237	598	823	763	446	741	1805	200	179	403	1015	1094	313	726	844	336	423	1172	2478	228	288	692	386	734	148	1623	412	699	782	2338	1583
Sub1_p1_7	Sub1_p1	376	307	1323	701	2344	370	1235	1114	1410	1059	423	441	224	310	672	718	1381	500	326	786	1164	617	724	874	333	314	612	1133	1560	415	483	1363	1241	346	991	1413	387	467	1306	665	988	351	1561	636	970	1174	1983	1650
Smarcc1_p2_6	Smarcc1_p2	102	198	640	657	1050	165	1275	972	78	771	532	767	92	103	200	213	769	162	359	524	1290	132	291	794	150	117	330	538	506	184	485	835	99	97	653	1244	234	254	510	511	738	88	1220	571	252	845	2513	949
Son_p1_6	Son_p1	208	551	2040	1073	2435	491	1585	1329	2429	1255	820	1680	210	253	514	877	1435	265	388	1153	804	787	540	778	373	309	822	1447	1719	405	631	1785	1766	546	906	2319	499	360	1205	1192	1288	276	2700	638	783	2020	2510	2663
Capn15_p1_7	Capn15_p1	463	554	2072	852	3578	450	1184	971	2079	1340	965	1007	384	593	850	1293	1502	868	801	1029	1169	892	561	1142	511	386	1126	1755	1426	604	664	1947	883	554	1333	2747	423	428	987	1461	1428	434	2391	736	1208	1458	2237	2262
Zfp445_p1_3	Zfp445_p1	359	356	1403	673	1948	303	619	635	1114	875	390	707	198	310	508	627	1177	249	498	832	1003	651	276	600	268	254	849	1024	1374	383	358	1033	909	714	648	1835	335	427	543	782	969	305	1110	573	695	1394	2428	1231
Arid1a_p1_4	Arid1a_p1	274	171	1096	619	1172	260	698	503	1221	758	727	932	159	200	260	500	740	317	343	592	968	419	780	507	327	175	525	729	915	287	530	830	722	480	850	877	219	315	602	435	539	166	1552	320	823	724	2668	1101
E2f4_p1_8	E2f4_p1	243	107	854	528	581	160	406	578	534	646	42	584	49	95	164	158	255	126	25	132	728	84	397	77	127	103	279	470	511	110	130	472	173	263	306	549	133	103	688	489	574	238	1191	336	245	1210	156	967
Gpbp1l1_p1_10	Gpbp1l1_p1	390	519	2083	1115	2186	436	1090	1152	1711	1489	1457	2036	366	420	1108	1178	2429	590	1766	969	1645	861	1103	2555	477	417	1336	1903	1874	522	1065	1601	1438	574	2304	3811	503	661	1567	1264	1271	425	2629	853	1272	1362	2454	2944
BRDN0000737772	NT	259	405	1035	798	1830	482	699	913	2284	781	264	925	221	208	538	462	1019	402	421	652	878	525	438	919	326	306	699	1039	1179	428	347	946	761	666	979	2202	348	415	692	971	655	310	1622	515	422	1018	1687	1364
Zfp518b_p1_8	Zfp518b_p1	124	173	891	312	731	196	296	370	356	478	237	373	58	192	296	296	484	171	337	474	418	334	323	271	108	153	510	415	663	187	275	646	258	147	643	869	125	126	337	266	392	90	531	248	326	704	498	853
Zfp574_p2_11	Zfp574_p2	207	191	759	651	1078	186	939	574	1634	534	522	363	185	253	345	452	994	274	320	647	525	323	437	505	297	160	474	946	677	206	302	927	737	307	813	977	264	355	758	697	766	202	894	375	303	902	952	978
BRDN0000737907	NT	159	242	1083	638	1714	223	426	587	1453	981	306	424	205	190	327	630	1067	213	310	751	1506	450	361	547	299	222	463	1130	979	215	393	1206	1070	338	834	1018	323	318	785	800	791	232	976	574	652	1058	981	1164
Smarce1_p2_11	Smarce1_p2	183	141	772	437	568	129	1079	548	544	874	450	553	81	150	254	135	670	196	263	453	797	248	382	599	155	128	372	427	589	190	354	595	605	319	763	1037	156	196	458	451	519	95	911	367	347	690	2025	867
Myc_p1_12	Myc_p1	185	249	650	359	1605	193	760	282	1516	545	809	384	118	153	538	418	1082	339	227	605	790	535	285	323	161	138	580	623	685	214	238	775	783	316	709	922	201	371	355	905	744	192	425	269	433	355	1291	1651
gRNA_1978	RE49	199	212	811	271	1249	204	423	362	771	921	189	325	154	168	407	408	1068	341	98	355	644	407	205	303	274	221	495	853	1029	275	240	805	360	268	277	1163	319	233	452	605	408	141	585	512	640	954	1773	802
Srebf2_p1_1	Srebf2_p1	80	135	1185	324	926	117	637	361	705	338	403	800	69	118	394	265	783	259	481	965	813	325	346	773	127	104	372	465	796	172	387	784	422	380	522	1547	143	189	433	601	304	95	814	337	393	622	1444	1151
Mitf_p1_6	Mitf_p1	281	390	748	481	2018	316	753	634	1761	1210	315	735	209	320	503	681	1108	430	291	795	1044	647	222	450	346	247	575	960	960	368	365	1121	1023	466	592	1156	361	291	757	917	809	246	1271	646	941	1038	1810	1132
Nanog_p1_8	Nanog_p1	90	140	683	196	948	249	428	742	596	402	337	957	149	119	383	647	1095	186	489	539	1062	487	1115	846	175	121	380	575	1008	189	543	902	494	297	965	2051	209	147	653	514	532	151	1992	245	305	669	2206	1133
Klf2_p1_2	Klf2_p1	332	331	2249	1152	2411	403	1600	1147	3378	1397	776	1959	240	312	901	868	2651	371	1396	1530	1451	712	1909	1954	297	249	1341	1593	2412	358	1359	1891	1440	710	2436	3579	417	354	1220	1216	1793	378	3401	1109	1329	1835	2790	3822
Zfp445_p1_5	Zfp445_p1	184	242	843	323	1240	178	603	377	1240	476	365	382	104	147	354	210	738	174	416	547	835	228	303	407	195	142	422	449	613	206	301	778	817	267	422	1052	177	162	399	469	549	146	769	171	502	589	1031	903
Tcf7_p2_5	Tcf7_p2	196	381	843	542	1306	252	922	801	1115	1229	359	647	194	185	570	577	839	326	369	647	1039	488	285	461	232	282	698	1186	1126	308	367	1195	683	410	673	1490	410	310	585	649	1076	354	1075	679	729	1495	1705	1522
Gabpb2_p1_6	Gabpb2_p1	292	307	2825	868	1983	310	901	782	1242	1472	801	992	180	168	722	1115	1553	353	639	876	2664	778	909	1305	311	235	1042	1420	933	279	615	1619	1102	373	1281	2278	330	412	900	1056	1088	249	1721	815	824	1500	3127	2100
Sp1_p1_6	Sp1_p1	470	791	2440	1243	2745	893	955	1080	2295	1871	775	1919	201	164	596	840	1766	212	334	954	842	643	844	629	412	415	1084	1712	1873	558	737	1671	1704	665	1345	3104	814	474	1502	1546	1642	586	2558	1554	1407	2309	3588	2402
Foxd3_p1_8	Foxd3_p1	156	99	1036	341	1490	29	380	215	582	826	324	350	111	155	328	405	1452	327	187	829	2128	341	149	338	189	138	581	642	976	215	261	836	936	356	411	678	176	161	636	799	839	84	1921	265	637	593	939	702
Grhl3_p1_5	Grhl3_p1	281	349	1106	766	1524	367	1844	659	895	895	1398	1796	125	210	417	660	1057	270	1024	641	1095	605	2623	1527	261	243	596	1006	1157	334	1250	975	525	669	2229	2187	306	326	954	827	640	153	2007	594	474	1076	2685	3244
Tead4_p1_4	Tead4_p1	259	421	615	824	1835	358	323	759	1406	603	553	975	174	196	344	669	1130	226	468	730	1940	608	354	714	275	239	441	1159	1523	283	343	1140	1087	382	834	2048	503	477	545	1425	1312	257	1874	725	715	876	2047	1732
Nfe2l2_p1_9	Nfe2l2_p1	324	532	2499	1058	2600	306	1051	1130	2782	1490	557	1181	240	416	722	910	1673	429	561	1023	2029	738	1042	1067	407	384	1173	1556	1463	442	638	1985	1398	914	1352	2240	557	352	1298	1271	1512	395	2887	847	1259	2477	4051	2312
gRNA_4420	RE93	322	319	1330	196	2042	418	1206	687	1149	1144	786	1264	174	409	601	2575	1317	388	658	592	1483	850	757	1775	305	316	825	1209	1627	351	683	1384	895	554	1104	2145	200	397	979	333	1030	262	3260	713	1004	1128	2779	2045
E2f3_p2_3	E2f3_p2	204	424	1433	632	1586	298	728	754	1248	437	225	592	130	311	483	389	1051	333	370	644	681	404	315	289	207	288	675	752	1293	358	376	976	400	472	351	886	395	240	685	871	831	265	726	504	600	751	1255	918
Pknox1_p1_8	Pknox1_p1	374	453	1392	822	1694	343	1491	705	1802	1267	653	1185	262	261	814	741	1611	481	832	950	1580	653	1116	1150	398	349	786	1381	1440	478	775	1300	1376	358	1290	2070	368	546	1218	1586	1187	405	1557	966	562	1434	3018	2759
Smarcc1_p2_5	Smarcc1_p2	143	145	561	331	407	51	160	463	1496	223	122	312	60	163	101	201	413	119	101	245	635	126	121	139	134	82	271	427	568	87	166	491	617	60	200	403	156	208	181	326	280	74	630	381	162	382	1525	782
Trp53_p1_10	Trp53_p1	586	766	2039	880	3526	693	1151	1247	1862	1514	688	1476	265	442	716	1053	1868	605	460	1051	1694	713	442	733	628	595	1154	1706	1659	704	663	1992	1170	438	902	2172	791	692	1525	848	1463	658	2223	1038	1366	2044	3000	2400
Tead4_p1_6	Tead4_p1	74	198	338	167	555	83	177	381	381	267	294	200	90	95	131	226	534	121	281	353	406	253	288	238	90	94	239	287	393	102	179	555	264	222	290	464	117	180	226	259	295	115	203	189	443	370	195	909
Zscan10_p1_10	Zscan10_p1	237	264	911	436	1430	265	1057	662	1039	651	1704	1297	201	151	443	716	1224	501	1319	1406	766	414	1246	2590	261	264	609	945	1039	422	1192	1036	1052	306	2060	3489	275	282	705	695	682	164	1521	682	314	643	1402	3322
BRDN0000737611	NT	217	361	1015	675	2240	293	859	705	1389	1052	469	1705	262	263	655	782	1401	636	808	973	1236	882	570	1108	310	293	680	1408	1413	439	528	1468	973	902	923	2530	389	507	920	947	748	356	1595	527	662	1492	1462	1506
Gm20422_p1_4	Gm20422_p1	555	520	1935	1045	3291	470	1595	1350	1632	1872	633	1449	363	433	851	1081	1728	541	514	1272	2287	1177	649	1596	586	442	1222	1286	2276	620	668	1889	1591	669	1274	3171	606	733	1380	1543	1207	517	2584	960	1380	1951	3149	1994
Zmiz2_p1_5	Zmiz2_p1	188	217	1100	737	1857	143	450	685	1065	1035	257	743	92	228	656	667	1677	195	520	1014	1953	833	434	531	246	184	558	1344	1160	204	427	1050	1991	383	667	1415	292	246	877	765	951	233	1443	443	759	502	1507	1116
Tead4_p1_9	Tead4_p1	211	239	893	513	1525	231	902	703	1168	1121	366	495	110	185	420	902	1361	157	467	813	1177	636	1471	1058	204	195	484	993	1809	206	532	1040	378	492	804	1346	171	315	854	848	799	171	1436	562	949	1442	2573	1430
Ctcf_p1_2	Ctcf_p1	452	236	2555	956	1838	560	875	1176	2891	1940	258	813	144	280	256	455	951	341	244	538	515	224	794	532	284	261	589	995	1510	405	395	1355	779	394	866	1619	576	353	1601	1228	1464	316	1740	999	1829	1743	314	1957
Nme2_p1_1	Nme2_p1	222	191	774	608	824	141	1044	491	1672	521	888	680	142	227	271	408	986	175	452	503	465	422	407	857	197	186	377	749	986	204	475	658	490	618	894	1289	184	204	606	658	652	155	837	308	278	595	931	831
BRDN0000737937	NT	202	266	409	191	727	229	676	605	1241	616	735	358	142	185	384	353	694	343	458	540	580	193	460	396	269	202	336	486	753	296	346	872	1107	131	1008	1219	117	234	701	529	281	125	908	266	517	695	1239	1576
gRNA_4505	RE96	608	641	1752	749	2743	73	541	1155	1798	1507	454	996	467	397	952	835	2105	1352	791	1557	1613	945	900	1090	560	473	1146	1121	1628	610	635	1626	1863	921	860	2512	563	737	1226	1699	1750	91	2104	1335	1230	1775	2782	2119
Klf4_p2_4	Klf4_p2	347	667	1499	863	1930	614	1706	1185	3160	1007	552	990	311	457	637	1033	2002	528	786	1084	1347	915	960	1106	377	419	882	1539	1382	592	1025	1541	1466	843	1398	2359	476	364	1014	1128	1011	501	2834	1092	1713	1508	3807	2549
Cnbp_p1_3	Cnbp_p1	296	349	1149	433	1696	264	572	621	691	614	356	672	192	171	567	434	1008	458	181	803	697	395	453	501	293	226	529	509	798	342	282	994	620	215	578	1244	198	229	590	745	464	205	1472	385	960	706	1105	1086
Ctcf_p1_7	Ctcf_p1	363	372	818	569	1479	183	665	919	756	894	244	351	148	327	268	284	600	195	191	304	565	371	425	299	237	236	397	754	1021	206	283	967	661	310	392	949	213	338	677	679	578	180	1458	443	773	644	916	1245
Stag2_p3_9	Stag2_p3	102	46	495	197	611	72	264	90	656	306	119	150	100	52	176	134	280	72	135	546	187	163	75	227	99	86	200	206	242	89	145	469	354	202	187	355	116	148	250	303	108	70	163	187	235	240	130	496
Stag2_p3_3	Stag2_p3	284	473	1653	629	2176	534	1134	680	971	969	792	1492	141	162	408	720	1085	360	864	651	990	719	721	942	322	303	582	1324	1068	431	977	1126	1164	330	1633	2561	416	409	876	1155	782	403	1739	626	1083	1422	2750	2439
Zfp748_p1_2	Zfp748_p1	230	292	800	484	1969	243	949	483	831	725	535	761	178	253	318	476	1321	266	339	714	750	700	1301	737	250	272	503	687	884	284	506	872	548	421	1459	1646	228	384	359	939	387	158	2303	538	403	1043	1502	1206
E2f4_p1_12	E2f4_p1	304	130	1208	587	1068	279	297	1158	771	947	120	706	68	163	140	294	472	143	72	285	855	129	395	232	200	162	445	518	1028	251	210	985	641	356	317	1004	287	140	1279	908	695	216	1406	579	386	1336	607	1631
Zfx_p1_12	Zfx_p1	300	339	1776	808	2769	362	1324	1042	2343	1249	591	839	235	331	1191	841	1786	460	918	1126	2572	994	643	1453	367	364	1148	1150	2126	481	736	1867	1835	560	1317	2522	453	456	1112	1463	803	388	2283	930	1174	1808	2552	2612
Zfp296_p1_10	Zfp296_p1	238	253	965	466	1073	129	639	1697	2193	992	354	1159	119	173	258	208	375	131	203	368	393	202	409	498	189	202	305	290	787	169	336	924	698	277	712	1424	272	291	1127	768	448	169	1880	900	1059	1029	983	2001
gRNA_3988	RE85	163	214	633	437	1408	337	442	704	438	847	246	287	137	183	388	722	1284	282	264	768	10406	768	372	204	273	178	528	897	1699	329	278	971	749	657	562	743	328	338	1007	590	595	262	1029	297	50	1399	1027	974
Csrnp1_p1_1	Csrnp1_p1	241	240	873	646	2133	380	645	877	1818	1191	394	773	308	248	488	1081	1417	329	577	776	2093	752	905	869	325	277	499	1216	1656	350	489	1485	1512	548	843	1762	349	452	1266	1070	835	234	942	765	1049	1217	1985	1554
BRDN0000738311	NT	283	192	553	239	1310	167	525	532	1108	416	92	314	124	149	291	438	873	165	123	322	955	349	136	359	212	148	409	583	701	262	301	774	428	29	310	783	154	200	330	478	580	131	1278	680	602	878	1055	823
Nfe2l2_p1_1	Nfe2l2_p1	289	269	834	288	990	115	257	418	901	453	210	1000	122	219	175	355	1317	320	246	600	1820	156	219	510	255	277	505	788	971	312	258	923	719	514	418	1746	231	416	464	521	712	144	1275	275	302	817	734	890
Zfp296_p1_8	Zfp296_p1	395	501	2589	919	1834	532	1485	1496	3840	926	727	1443	139	213	345	335	1001	273	385	251	180	273	411	943	221	229	560	1051	1141	323	434	1181	799	453	949	2222	510	616	1567	990	1603	355	1908	965	2748	2074	3945	2283
Ssrp1_p1_7	Ssrp1_p1	141	105	797	373	759	75	268	389	687	695	79	123	79	52	182	196	596	225	95	233	229	195	89	194	125	55	303	476	729	175	125	471	143	125	202	505	125	140	684	213	406	90	471	369	280	492	1017	654
Capn15_p1_6	Capn15_p1	116	259	431	344	761	129	129	169	376	307	138	346	131	224	225	372	657	230	128	257	289	236	249	183	206	158	245	547	731	168	134	423	196	52	324	791	164	145	407	303	312	95	476	190	193	683	507	527
Ctcf_p1_4	Ctcf_p1	266	193	450	377	949	193	256	404	1156	1029	183	353	88	170	216	193	582	225	230	574	272	172	173	342	150	167	269	492	705	157	222	689	379	304	257	659	255	229	480	653	436	208	845	385	813	774	446	897
Hmg20b_p1_5	Hmg20b_p1	263	365	1645	793	1939	229	531	739	2058	1422	330	1040	294	468	563	694	1489	389	482	1046	1534	816	550	995	359	303	767	1438	1429	401	351	1270	1759	571	636	2229	290	334	961	887	688	215	1208	746	905	1195	2469	1080
Pou2f1_p1_6	Pou2f1_p1	325	282	1085	378	1134	258	395	496	1059	516	360	388	182	137	592	650	1780	381	482	952	962	565	219	699	208	194	617	1049	1022	328	346	1077	903	325	550	1174	130	283	637	586	688	195	1239	335	1010	876	1420	879
Dcp1a_p1_2	Dcp1a_p1	315	526	1266	640	1944	472	382	1239	1049	1256	947	588	349	260	714	815	1696	443	670	1270	1414	776	566	865	376	316	842	1281	1470	515	357	1674	1144	417	1292	1753	329	497	744	948	906	425	1960	617	1057	822	4909	1571
Ahctf1_p1_4	Ahctf1_p1	331	361	873	710	1267	288	586	900	1307	925	367	413	203	266	464	396	1100	261	311	967	1132	484	329	623	223	292	539	1077	1858	339	352	1525	869	635	726	1268	416	336	554	883	558	297	1559	634	558	1273	1414	1183
gRNA_2174	RE53	298	319	1000	794	1509	353	774	789	913	697	512	589	189	223	522	693	1219	417	525	660	1632	585	497	695	313	275	601	1229	1189	398	594	1309	741	319	827	1647	265	435	508	972	754	345	1795	560	466	728	2327	1313
BRDN0000737802	NT	125	124	593	233	974	175	301	382	919	560	288	548	115	103	339	352	595	124	158	255	461	255	238	645	156	113	364	477	890	175	213	498	955	196	446	1046	156	149	214	562	457	78	1241	156	415	412	1013	689
Stag2_p3_1	Stag2_p3	383	426	1494	745	1903	251	871	803	1629	1039	800	833	147	160	335	773	1012	303	441	655	869	588	645	748	384	246	693	1355	2011	358	624	944	1210	401	1281	1726	441	455	723	873	1050	220	1435	980	986	1014	2138	1807
Zbtb44_p1_12	Zbtb44_p1	213	280	1096	337	1153	257	556	758	1659	673	526	476	203	207	423	528	1065	260	538	725	585	373	383	316	278	199	479	693	1403	276	415	1013	826	480	589	1134	330	328	767	695	846	281	1176	558	491	968	1040	953
gRNA_4515	RE96	361	333	755	496	1788	39	1078	585	909	840	589	600	185	193	374	621	993	919	331	836	1227	618	357	599	325	256	498	1055	954	270	487	894	541	418	738	1318	374	272	830	756	751	59	2020	358	549	1181	2051	1203
gRNA_1944	RE49	417	444	1047	725	1599	482	1194	530	720	625	784	1497	217	217	387	679	1026	292	1076	510	1028	517	437	1191	320	279	549	1115	909	377	818	923	425	410	980	2123	249	384	836	884	559	202	2581	427	1322	807	1614	1472
Cnbp_p1_5	Cnbp_p1	194	248	672	639	1687	284	664	546	802	583	366	663	126	114	468	397	947	232	359	502	991	389	408	453	214	175	452	805	1157	232	234	803	852	394	588	1126	220	202	408	721	934	148	922	547	509	582	1619	851
Dcp1a_p1_5	Dcp1a_p1	214	177	669	415	1795	291	310	482	565	644	367	421	136	188	265	523	1230	331	288	663	883	358	302	385	233	198	417	683	1008	267	267	626	484	285	486	906	173	324	886	1128	562	180	1153	465	565	554	912	767
Gmeb2_p1_7	Gmeb2_p1	102	361	586	406	1100	172	489	449	446	648	282	473	122	198	304	316	725	263	400	438	503	208	333	375	161	199	328	755	420	192	220	523	292	171	528	499	203	452	367	420	471	216	1044	468	332	736	1752	1159
gRNA_1797	RE46	148	164	250	314	972	238	313	286	802	588	137	240	135	143	223	436	734	224	176	421	338	321	517	329	161	175	224	654	788	252	218	509	581	200	419	749	257	210	894	494	597	299	813	305	507	594	1020	643
Nfatc4_p1_2	Nfatc4_p1	252	396	1047	681	1860	263	538	676	1510	1267	398	343	198	281	629	662	1184	290	226	779	915	569	602	616	307	328	752	1204	1320	301	357	923	584	556	814	1628	302	507	351	1026	809	321	2300	538	982	868	1770	1492
Hes1_p2_10	Hes1_p2	232	229	900	403	1316	275	541	463	1057	728	434	963	149	187	272	437	851	161	509	755	973	461	548	723	205	198	374	649	580	235	549	774	319	194	784	1241	211	422	455	550	761	257	1520	393	442	887	1291	1140
Myc_p1_4	Myc_p1	184	339	739	452	1004	252	196	341	990	433	341	474	151	172	433	481	1172	253	277	454	835	614	286	393	192	200	459	726	939	285	265	845	681	326	606	769	217	312	313	544	534	246	1140	283	304	558	1527	925
BRDN0000738215	NT	161	233	1209	706	1787	239	606	695	699	818	415	565	135	183	516	855	1413	462	321	1049	1123	496	563	864	215	216	620	1307	1013	336	416	1242	430	499	890	1468	274	312	666	1190	1310	163	1045	487	965	1330	1159	1742
BRDN0000737537	NT	413	624	1485	990	2193	543	812	1059	2480	1658	380	939	347	355	521	925	2009	573	578	964	1737	880	522	1021	481	434	866	1455	1452	523	554	1740	1346	721	723	2346	562	527	877	855	1218	412	1749	694	752	1476	2279	1649
gRNA_6376	RE127	260	217	801	664	1727	282	1196	614	1139	934	471	904	210	399	414	645	903	374	498	792	915	300	879	738	306	241	480	1150	753	352	638	939	702	296	1080	1528	283	247	714	810	1244	330	1696	546	1051	2003	1789	1619
BRDN0000738068	NT	180	113	1059	325	962	314	262	576	846	570	129	440	157	91	209	231	611	166	172	337	136	237	252	518	196	162	341	616	379	178	156	631	481	163	241	737	211	157	265	522	268	99	731	159	290	396	845	773
Gli2_p1_2	Gli2_p1	187	226	1133	639	1500	197	683	803	1301	906	255	624	151	218	493	597	1523	218	172	663	714	681	229	687	202	174	558	930	1202	249	311	1148	708	435	476	1884	182	313	616	1146	690	186	692	654	887	954	1038	1392
Gm38394_p1_10	Gm38394_p1	307	373	1381	800	2603	554	1244	892	1941	1091	730	1661	210	266	453	759	1262	331	584	500	1231	468	787	1266	312	291	772	1221	1496	452	639	1326	785	534	1074	2525	449	388	876	1307	1382	286	1953	608	1250	1473	2312	2528
Pou2f1_p1_9	Pou2f1_p1	126	196	1183	576	1670	177	478	973	1328	977	386	704	125	236	684	701	1528	307	488	790	1520	858	500	725	167	207	535	947	1617	267	357	1351	804	535	769	1684	225	254	746	657	843	221	1993	447	831	1330	1909	1357
Lbr_p1_2	Lbr_p1	237	430	1450	496	1379	193	625	834	1034	582	380	1459	206	216	689	669	1293	536	486	1191	804	555	547	535	239	243	761	944	823	370	491	1559	911	262	987	1663	223	295	470	811	538	230	1406	486	949	921	1748	1508
Zmiz2_p1_2	Zmiz2_p1	103	151	608	325	845	162	373	290	593	536	162	346	166	127	302	208	490	256	198	481	515	342	156	353	163	128	395	632	823	227	178	579	308	376	326	793	179	233	571	429	459	140	414	276	536	544	990	706
Gli2_p1_9	Gli2_p1	178	171	754	445	1233	257	732	875	566	529	527	655	213	184	448	640	803	270	168	657	852	264	391	393	229	181	297	859	710	280	317	1191	298	130	702	899	160	229	560	715	502	190	1110	402	504	890	1761	944
Bnc2_p1_9	Bnc2_p1	239	250	428	474	915	255	347	486	464	613	223	408	171	117	280	235	779	297	169	650	606	560	117	469	214	173	333	733	792	235	281	753	569	265	346	1559	186	191	417	381	869	191	768	511	731	731	1150	1364
Foxd3_p1_2	Foxd3_p1	194	159	971	527	1178	207	874	386	1126	718	349	421	130	124	615	490	716	445	331	445	791	340	152	368	197	155	553	716	603	323	349	811	562	143	409	1155	188	274	587	739	586	221	802	346	536	1098	1224	765
Gmeb2_p1_5	Gmeb2_p1	328	580	1398	793	1707	284	560	472	1442	982	444	706	196	247	355	682	1059	320	460	651	1036	508	325	739	271	344	790	1282	1741	410	378	972	558	732	877	1116	375	564	707	790	1002	260	812	705	967	1102	1497	1594
Zic3_p1_9	Zic3_p1	308	262	1295	768	1725	373	824	1022	1151	1221	219	889	293	606	481	695	1265	440	579	1142	1512	657	974	846	406	417	761	1497	1763	487	715	1671	1027	724	1123	2236	343	239	805	936	1101	296	1713	469	933	1251	581	1183
Pias2_p2_3	Pias2_p2	439	599	1510	737	2742	536	1244	925	1966	1448	652	977	195	260	587	649	1929	469	581	719	1549	681	682	1107	336	342	796	1201	1522	553	559	1538	1333	492	1241	2387	540	632	1484	1323	1055	382	1629	789	1571	1374	2629	2563
gRNA_2588	RE58	134	233	1113	585	1567	170	16	442	731	803	275	606	130	231	632	530	854	258	1567	719	666	556	164	746	235	265	571	997	539	266	287	1010	545	279	481	1099	288	324	903	825	592	273	103	253	573	609	1211	1215
Gm20422_p1_10	Gm20422_p1	680	809	2274	1215	4089	686	1388	2101	3097	2521	1013	1898	500	409	1115	1276	3034	661	1034	1571	2527	1192	504	1986	668	540	1512	2077	2760	664	1071	2820	2742	998	1472	3786	1060	930	1734	1571	1691	563	2898	1267	1089	2350	4357	3965
gRNA_1966	RE49	158	293	944	398	1247	124	617	465	1138	512	190	479	106	163	225	276	713	224	135	445	677	405	223	194	147	166	457	663	717	190	243	713	529	117	374	737	255	370	261	319	656	219	661	364	399	876	913	1031
Zfp958_p1_1	Zfp958_p1	258	278	901	817	1546	243	1467	652	1728	691	655	455	217	208	498	641	1191	404	538	819	1142	605	465	761	278	257	451	1091	1460	342	628	1294	515	374	946	1250	322	322	556	432	900	273	1539	415	664	745	1740	1553
Lbr_p1_5	Lbr_p1	112	102	463	285	763	132	262	291	333	515	399	102	79	118	236	329	523	115	244	388	300	146	212	278	118	108	177	413	174	125	177	383	123	71	552	437	142	99	259	446	402	75	255	196	256	297	528	597
Tcf12_p2_4	Tcf12_p2	147	277	638	479	1446	342	653	733	1226	742	342	670	267	250	405	388	1087	471	364	823	819	655	293	756	292	215	378	610	1484	403	365	1254	906	444	814	1248	318	329	652	1163	817	235	1050	632	635	850	2028	1052
Tfam_p2_7	Tfam_p2	173	203	696	544	1177	134	282	492	741	658	259	359	183	90	380	373	966	169	169	773	919	396	667	633	230	170	379	797	839	225	292	1097	605	263	423	1163	162	389	840	464	652	199	773	525	443	479	1159	746
Klf5_p1_10	Klf5_p1	134	169	581	451	974	270	528	428	1139	403	145	325	140	208	398	373	743	171	196	451	755	439	336	286	202	183	310	820	1008	219	237	743	785	293	321	521	339	183	591	477	732	150	1419	549	757	582	2046	497
Pias1_p1_2	Pias1_p1	140	121	964	380	1275	182	191	383	388	789	357	571	168	92	292	352	719	259	277	496	321	445	304	863	200	113	560	526	1036	195	302	919	480	221	573	1134	182	200	199	405	580	136	1017	484	880	919	1230	1131
Klf5_p1_7	Klf5_p1	307	324	1032	651	1621	239	868	586	1589	938	430	597	250	265	431	770	856	425	725	913	1175	585	501	483	299	238	630	938	775	349	547	1299	1082	401	533	1561	242	324	992	789	774	147	1241	805	842	1015	1210	1585
gRNA_1801	RE46	307	242	725	523	1502	309	550	686	1481	967	333	473	319	182	316	538	1494	528	326	672	631	565	363	757	354	212	408	716	1601	328	440	1170	907	646	444	2043	358	337	744	650	745	289	1786	666	817	1153	1921	1244
Ssrp1_p1_3	Ssrp1_p1	108	60	930	253	714	129	626	198	580	516	159	606	32	76	189	329	538	76	518	226	534	163	162	242	76	45	377	320	648	137	397	461	549	367	393	562	72	147	268	314	299	51	512	359	620	369	784	1278
Gmeb2_p1_12	Gmeb2_p1	173	226	864	342	1146	169	305	505	1219	338	234	262	118	169	380	389	1023	209	150	817	732	304	426	382	168	181	422	615	714	186	201	989	750	214	653	875	193	351	472	846	529	182	1162	424	520	1030	1297	894
Myc_p1_9	Myc_p1	359	244	1023	408	1266	371	987	482	1145	645	377	836	197	198	316	488	1070	239	200	953	867	725	704	676	259	198	525	864	1175	280	418	1087	1054	510	783	1680	182	333	515	812	858	242	1580	317	498	818	3451	1109
Pias2_p2_12	Pias2_p2	279	239	972	691	2024	219	1591	933	1499	1121	851	2199	145	176	409	439	1508	271	788	1122	1435	571	595	1335	250	177	644	925	1424	236	891	1614	983	477	1425	2211	147	251	959	886	802	226	3035	378	527	873	2685	1836
Gabpa_p1_6	Gabpa_p1	181	134	952	648	1277	295	407	802	1448	1126	358	923	142	188	345	495	645	251	333	689	517	274	143	523	242	171	518	1010	1157	226	280	1023	600	478	465	1436	265	362	907	517	809	191	1139	521	741	1327	1412	1349
Nme2_p1_7	Nme2_p1	98	277	609	392	867	188	690	574	753	491	385	505	142	105	367	456	996	274	339	472	639	207	295	250	157	215	312	682	871	310	297	711	469	469	592	1214	136	290	474	601	250	238	789	398	407	645	804	1286
Nr4a1_p1_4	Nr4a1_p1	163	242	399	357	421	140	632	316	631	318	727	587	120	176	323	487	844	171	222	442	747	232	228	446	156	143	283	633	588	178	327	623	577	246	680	650	150	260	454	256	371	155	943	226	559	755	959	1145
BRDN0000737918	NT	164	85	334	277	609	121	260	205	266	266	177	196	84	110	155	260	297	267	118	349	250	228	210	217	111	81	275	559	440	170	111	551	305	58	374	763	95	100	136	152	402	161	393	131	296	277	631	476
Myrf_p1_1	Myrf_p1	173	209	660	445	1630	145	922	486	665	766	364	878	90	195	387	448	745	258	522	471	521	204	722	1083	195	216	509	553	686	293	516	710	164	119	1420	1250	138	216	478	653	396	100	2504	419	762	960	1019	993
Sp1_p1_12	Sp1_p1	737	657	2078	1302	3912	960	1105	1724	3525	1672	665	1107	293	453	931	1129	2160	681	504	1219	1868	789	601	1143	570	492	1160	2069	2985	722	650	2461	2103	529	1078	3167	629	690	1677	2051	1925	756	2457	1239	1486	1403	3142	2949
Pou5f1_p1_7	Pou5f1_p1	299	80	684	130	892	67	677	275	189	376	341	519	132	238	249	346	832	338	695	524	959	270	1016	968	209	117	384	553	475	182	566	583	312	175	709	1042	279	87	640	247	350	129	891	241	147	512	1025	1347
Pias2_p2_4	Pias2_p2	401	282	446	612	1171	156	521	721	1500	977	406	484	149	191	258	425	824	341	363	705	510	419	349	357	229	197	395	654	825	241	247	1121	563	423	623	1107	186	324	724	955	633	170	1080	369	852	862	2053	738
Elf1_p1_1	Elf1_p1	271	323	1320	596	1564	347	992	575	960	710	540	765	182	159	610	613	1200	354	214	715	816	671	677	621	327	232	680	768	1170	379	459	1270	877	532	947	1373	336	376	590	897	804	249	2425	516	481	1154	1334	1147
Pknox1_p1_5	Pknox1_p1	252	248	800	682	1399	373	1044	549	1399	781	371	936	172	200	461	303	1087	329	571	844	691	499	626	908	231	206	486	927	1334	334	671	1021	975	620	778	1886	301	332	506	624	744	264	1621	307	493	965	1424	1852
Trp53_p1_12	Trp53_p1	207	427	1764	268	1974	291	1261	612	1617	971	943	1145	109	129	351	442	1208	280	647	484	1227	330	623	786	241	245	519	782	1102	308	855	987	1246	275	1229	2116	246	320	946	549	781	233	1782	839	1061	1361	1968	2061
Zic3_p1_4	Zic3_p1	185	92	1001	227	878	97	629	256	622	941	206	645	123	371	290	356	976	338	395	744	1050	289	1005	703	155	203	307	689	946	213	412	826	447	315	960	1398	167	60	469	748	392	110	1291	309	339	600	423	750
Sp1_p1_3	Sp1_p1	180	281	645	518	1061	310	428	637	766	818	270	283	102	63	413	312	618	97	347	438	560	220	143	218	147	148	583	838	680	226	350	758	732	431	468	782	426	290	1125	446	768	284	1048	760	816	801	1439	1187
Zic3_p1_6	Zic3_p1	253	309	1930	671	2803	327	1141	957	1483	1437	322	1012	269	1047	830	990	1863	1022	1150	1279	2732	744	2265	943	550	494	1143	1448	1697	784	875	1899	1233	786	1723	2384	691	228	997	1492	1027	310	1658	476	594	1566	674	1502
BRDN0000737851	NT	158	353	829	546	1372	154	841	569	1074	1037	413	933	151	203	341	610	1115	231	255	532	544	426	321	553	231	217	633	926	1073	242	360	833	748	185	712	1444	444	423	752	558	526	186	658	422	680	610	1021	1104
Setdb1_p1_7	Setdb1_p1	156	205	1424	908	2298	236	618	871	954	1018	531	754	161	130	850	887	1816	251	347	1066	2733	975	390	612	242	190	884	1294	1246	301	352	1678	1699	681	714	1864	209	409	795	1437	989	210	1898	462	621	1618	2386	1051
gRNA_1775	RE46	256	354	739	861	1538	383	428	582	1045	485	499	414	170	199	465	729	928	361	388	565	926	391	296	619	238	227	554	1194	1040	362	408	1141	744	203	936	1271	295	346	624	985	712	326	1586	649	341	993	1847	1842
Pias1_p1_4	Pias1_p1	180	148	702	341	970	93	263	390	569	486	96	347	95	194	338	441	832	185	222	444	1570	455	279	335	125	123	385	905	955	168	159	732	539	222	209	777	107	92	223	551	350	77	780	252	448	477	317	873
Cdx4_p1_5	Cdx4_p1	222	315	1327	558	2063	533	540	570	1443	1308	477	660	172	237	531	489	1577	500	482	640	954	549	496	677	371	291	817	965	1377	553	459	1192	664	543	891	1683	363	415	832	796	919	318	1835	658	1024	1226	2342	1959
Yy1_p1_8	Yy1_p1	179	297	682	440	1674	174	485	305	1072	836	211	315	231	176	573	749	1759	455	502	1561	1117	501	388	679	220	252	418	857	1164	247	324	1107	789	236	368	1318	199	353	469	723	555	220	556	354	547	822	1244	741
Zfp445_p1_4	Zfp445_p1	165	175	1151	642	1487	292	242	634	1484	852	256	544	170	229	555	466	815	243	438	854	668	516	216	427	227	244	813	845	628	286	301	896	814	350	326	1017	225	281	638	811	482	238	920	545	243	880	1435	1477
Gabpa_p1_9	Gabpa_p1	196	313	355	386	950	166	517	496	930	509	310	445	202	192	297	311	784	251	208	482	924	434	321	490	314	185	362	646	872	232	300	764	930	368	580	1160	238	317	527	437	628	142	807	261	363	698	2054	1144
BRDN0000737686	NT	143	193	928	341	1238	192	701	547	950	559	216	287	122	217	332	330	970	322	279	474	791	392	364	252	221	163	473	728	678	249	240	649	481	220	521	841	193	198	296	436	484	249	938	233	543	530	881	1039
Ctcf_p1_3	Ctcf_p1	489	210	1779	731	1511	381	821	1069	1767	1275	161	936	161	229	260	267	601	183	236	431	576	285	522	274	338	197	588	797	807	307	342	1091	791	317	414	1229	521	328	1026	1187	1174	310	1277	799	971	2374	297	1511
Klf5_p1_8	Klf5_p1	351	440	1105	619	1734	408	591	749	1735	929	422	918	219	308	686	569	1578	265	496	1161	1294	693	585	1094	322	273	830	1175	1671	383	550	1421	986	518	1038	1917	452	347	528	735	964	278	1209	751	1053	1422	2436	1140
gRNA_250	RE12	274	363	1331	1042	1940	371	500	771	1413	865	725	1979	229	239	573	955	1338	275	617	1207	1516	586	694	1209	282	290	830	1890	1260	368	620	1435	1099	550	1013	2820	355	404	723	1005	806	244	1944	665	679	1795	2903	2154
Sub1_p1_9	Sub1_p1	165	155	812	292	1215	242	384	380	421	483	511	433	154	176	216	445	629	232	158	442	675	388	391	462	195	159	403	512	367	256	232	722	409	167	521	1071	180	300	328	716	683	143	846	334	699	509	1025	765
Mllt10_p2_1	Mllt10_p2	115	133	522	270	1156	183	406	417	1280	458	241	324	128	157	532	602	1002	244	476	725	1015	487	365	554	198	131	570	551	1243	192	252	895	674	439	464	1157	140	159	424	640	372	101	1034	511	627	758	1105	849
Zfp445_p1_1	Zfp445_p1	241	370	822	590	1641	270	1020	524	568	872	361	345	87	165	349	507	1043	262	479	618	1120	496	293	720	248	182	495	779	836	259	469	1058	856	305	695	1389	243	356	362	764	750	180	641	487	427	1177	1409	1025
Sub1_p1_10	Sub1_p1	260	160	545	506	1088	178	513	425	1385	592	213	824	150	283	278	424	1861	262	213	790	2154	442	367	860	148	232	448	812	1242	254	274	1017	783	517	529	1517	189	205	409	805	624	187	1262	447	382	493	1170	915
gRNA_2507	RE57	175	211	1116	527	701	166	863	432	1139	711	185	133	109	137	324	321	728	171	253	438	650	295	442	1240	222	159	438	785	658	222	303	1010	550	366	382	940	227	216	508	390	737	193	2239	345	609	540	2136	541
Sox2_p1_4	Sox2_p1	193	393	1168	720	1976	366	498	667	1404	1083	396	713	135	167	483	513	1022	382	469	1245	1088	744	555	852	286	271	585	826	957	420	353	1262	991	518	783	1506	307	400	748	1161	1265	213	1477	652	1264	1134	1676	1220
Smarce1_p2_3	Smarce1_p2	507	446	1539	793	2276	466	2099	1212	1492	1107	1454	1422	264	418	608	1060	1746	466	881	1182	1525	825	1267	1580	413	382	806	1278	1676	511	924	1941	819	686	1842	2909	428	470	796	1336	1244	310	1935	853	1077	1636	2737	1417
Zfp771_p2_9	Zfp771_p2	380	444	1331	767	2415	291	1527	996	1978	993	1632	2960	334	369	485	958	1975	553	1158	1350	1420	828	2203	2349	487	396	937	1285	1950	480	1233	1697	1105	823	2611	3809	528	321	1470	1018	903	336	2900	992	1310	1313	5190	3390
Zic3_p1_1	Zic3_p1	161	52	679	340	1617	191	180	307	1125	702	81	421	102	291	393	410	1104	239	241	631	794	419	377	636	208	171	493	692	474	248	221	858	622	247	434	1616	141	144	354	696	440	126	532	259	258	797	369	806
Id2_p2_12	Id2_p2	487	663	1105	856	1471	368	1047	844	1314	909	555	1222	197	308	651	729	1488	370	570	711	1058	913	689	851	368	384	770	1421	1371	381	582	1187	1172	650	1092	2227	367	558	1099	764	1418	378	1722	604	1459	1400	1780	1938
Zfp236_p1_8	Zfp236_p1	152	265	1036	840	918	146	270	623	573	932	107	504	35	36	144	99	173	75	36	81	54	48	70	66	83	63	231	441	894	65	67	297	122	93	99	331	225	148	342	1002	620	138	796	650	997	819	1559	1276
Esrrb_p3_7	Esrrb_p3	252	160	1096	493	2005	498	615	784	1788	846	383	738	154	187	1202	1120	1706	250	532	691	532	698	1349	603	252	148	917	1168	1047	279	369	1130	1321	229	940	1345	325	185	804	1187	1166	195	881	719	1491	1233	1414	1220
BRDN0000738140	NT	305	563	1222	477	1851	453	1274	701	1593	1294	620	535	288	292	524	628	1676	397	416	976	1038	534	1129	901	348	349	540	1082	1297	468	508	1145	1124	391	1223	1407	473	421	876	961	1157	475	1390	761	636	1753	2166	1259
Trp53_p1_1	Trp53_p1	317	203	844	409	1494	545	971	462	1014	458	298	651	149	158	493	492	723	204	335	571	794	453	559	526	227	201	546	768	1364	284	498	865	552	258	421	1133	158	255	416	401	533	249	2605	415	725	697	1596	1145
gRNA_1940	RE49	169	293	1038	567	1731	310	1156	776	2089	843	726	1408	129	149	554	879	1716	319	429	729	1211	898	593	931	239	205	692	838	1142	310	444	1214	1061	428	1158	1819	225	244	949	830	964	208	2139	598	842	1539	1346	1927
Ahctf1_p1_7	Ahctf1_p1	235	370	1124	760	2637	301	559	656	1215	1037	500	572	235	207	468	696	1622	391	228	744	986	823	687	434	314	280	482	992	1168	371	304	1181	918	336	935	1114	618	456	571	1584	1044	321	1451	579	1294	840	1861	1807
Klf16_p1_2	Klf16_p1	164	141	495	268	892	66	708	287	833	422	137	709	120	168	182	295	993	242	127	302	515	354	155	401	183	154	203	594	357	130	240	657	281	196	263	1188	126	201	483	367	389	122	585	229	467	498	592	636
Foxd3_p1_3	Foxd3_p1	183	162	756	438	1030	170	907	251	144	743	396	390	148	140	404	321	759	313	294	596	1289	282	488	273	219	138	456	604	590	253	235	616	471	151	464	785	232	217	544	777	387	89	819	324	496	593	1627	756
Id2_p2_11	Id2_p2	424	302	1117	407	2647	411	755	691	1496	976	286	689	247	292	612	787	1604	431	434	621	1199	691	773	1041	455	273	762	858	1353	442	439	1045	736	469	641	2487	475	325	1014	952	1195	380	1664	811	795	1408	2788	1751
Epas1_p1_11	Epas1_p1	284	474	2087	742	3285	569	1547	1299	2090	1601	903	1302	290	424	686	1084	2008	544	1023	1270	2088	690	1450	1348	512	452	1248	1520	1917	634	1018	1984	1624	731	1893	2840	473	687	1216	1620	1697	332	2266	1031	1233	1834	2582	2583
Hic2_p1_10	Hic2_p1	191	397	539	552	1199	219	304	473	774	986	361	355	201	266	246	466	1177	311	264	528	809	418	300	400	248	270	330	669	956	259	216	879	353	445	636	992	384	235	539	684	754	238	1079	497	758	1227	1720	848
gRNA_1825	RE47	486	546	1586	1043	2316	648	2233	1594	1808	1862	1605	1869	407	369	996	1098	2138	492	1484	1564	1479	1314	1408	2264	512	410	919	1697	1682	722	1202	2061	1040	762	2719	3780	408	623	1101	1566	1391	504	2956	870	1734	1770	3661	2919
Zfp296_p1_6	Zfp296_p1	561	690	2455	1242	2253	554	1313	3460	7086	2097	698	1988	162	298	327	405	823	305	459	350	224	328	580	535	352	281	611	1426	964	482	530	1368	1231	413	1334	1860	746	877	1370	1248	1636	483	2947	2171	4701	2335	4412	3220
Zfp36l1_p1_7	Zfp36l1_p1	161	397	742	393	1216	238	779	572	1362	789	525	246	93	88	397	438	973	270	216	668	595	358	201	437	208	191	417	622	625	342	327	830	880	269	524	925	295	654	452	574	608	249	1102	695	730	880	2174	614
Zfp296_p1_4	Zfp296_p1	379	509	2655	850	1741	236	1119	1549	3767	1005	453	569	149	154	284	228	505	193	378	300	218	128	341	305	263	249	672	817	903	220	245	917	747	290	628	888	496	663	1552	1080	943	373	1966	1623	1947	1765	3020	2115
gRNA_4480	RE95	319	367	1208	853	1567	362	947	684	1026	1081	1102	1098	289	330	637	616	6825	539	889	943	1311	506	799	1542	316	274	825	1129	1307	333	822	1038	1055	444	1971	1688	387	438	665	688	152	281	1661	655	1132	1090	2379	1845
Zfp236_p1_3	Zfp236_p1	157	410	912	630	1027	272	421	801	1147	851	324	600	42	95	302	121	441	101	234	128	175	207	115	147	120	141	300	478	634	155	132	482	396	323	335	736	238	209	600	719	813	192	919	656	738	1309	2342	1450
gRNA_1844	RE47	205	267	894	673	1413	185	725	685	1198	809	339	856	227	230	398	633	632	295	386	457	1135	361	823	568	227	224	485	787	888	210	342	936	858	368	747	1332	271	301	462	847	642	338	2185	462	534	747	1327	968
Zfp281_p1_10	Zfp281_p1	157	171	872	345	986	231	737	319	494	497	221	356	144	121	359	343	960	334	153	323	517	220	283	313	181	155	413	472	588	167	341	582	305	286	437	454	157	183	440	423	325	182	1000	445	597	382	1841	713
Zfp42_p1_9	Zfp42_p1	191	504	1323	704	1455	294	551	718	1157	809	192	753	208	229	517	623	1008	332	261	717	1177	514	258	680	251	336	633	931	1190	376	298	1025	1025	367	485	1601	250	357	797	654	985	212	1446	418	620	794	2201	1577
Nr4a1_p1_7	Nr4a1_p1	174	208	298	471	1061	132	223	585	724	687	203	363	98	138	185	579	781	155	149	534	1037	340	328	302	177	155	303	567	565	179	178	828	622	203	290	846	211	203	375	243	675	107	1186	319	324	459	1259	713
E2f3_p2_8	E2f3_p2	198	274	838	707	1313	416	467	700	820	558	381	593	215	111	378	501	787	184	381	471	788	382	490	560	255	195	442	904	1048	249	386	857	441	123	548	1100	284	390	1000	925	912	365	1273	1142	584	1099	1300	1648
E2f4_p1_9	E2f4_p1	158	137	693	507	530	42	202	222	511	330	67	384	65	67	94	122	342	52	120	312	459	36	130	171	127	118	330	435	551	64	106	337	526	164	167	744	210	100	375	440	379	110	428	334	176	641	393	608
Nkrf_p1_6	Nkrf_p1	405	338	1161	627	1687	429	794	782	2715	1530	539	1124	196	288	455	594	1582	418	432	480	1130	590	264	830	363	277	546	1219	1195	410	542	1007	1313	662	653	2174	314	427	875	981	1139	359	1861	707	963	937	1842	1270
Zfp213_p1_5	Zfp213_p1	331	343	1241	783	1293	267	698	697	1459	484	265	672	153	207	602	541	1058	337	365	843	1231	435	665	586	275	337	511	1058	1359	366	361	1148	748	231	871	1608	202	257	673	733	589	229	1326	546	1085	1001	1025	1042
gRNA_1765	RE46	425	486	1362	921	1854	316	701	585	1856	1162	455	837	237	321	515	511	1267	486	350	846	1116	587	388	811	360	324	677	1222	1224	430	390	1193	1551	701	876	1812	364	468	722	1071	970	349	1374	432	928	1052	2126	1838
BRDN0000738255	NT	209	271	1062	560	1336	342	406	666	868	735	429	709	111	230	325	612	936	217	335	716	1018	331	311	559	207	222	528	1000	815	285	295	925	540	148	700	1244	252	273	425	690	500	257	1255	369	894	791	2321	1397
gRNA_1793	RE46	153	305	431	523	1632	208	495	460	1338	741	331	656	164	115	341	577	1072	351	313	551	1111	394	188	588	203	210	396	812	739	280	221	562	1135	302	646	1468	238	263	877	818	630	183	1244	408	546	788	804	726
Yy1_p1_1	Yy1_p1	403	213	1229	637	2244	399	990	614	1358	954	777	1546	247	319	704	790	1377	441	729	897	1456	619	465	1390	341	253	832	1261	1680	481	619	1345	1275	480	1093	2457	302	444	593	847	836	231	1684	529	1044	1485	1367	1555
Gm20422_p1_7	Gm20422_p1	387	513	1369	763	2886	603	1434	1076	2060	1257	999	1300	262	379	762	992	2306	600	1242	891	1544	758	761	1586	388	412	809	1722	1909	591	1144	1664	1546	776	1819	3552	366	450	888	1267	897	452	2165	1071	1824	1994	2018	2310
BRDN0000738101	NT	323	401	1124	652	1696	449	665	644	960	987	332	415	178	205	503	722	1644	370	488	468	1310	630	374	683	238	270	624	953	1688	340	395	969	1230	491	429	1432	345	522	549	872	1039	305	833	519	866	1554	1773	1149
Gli2_p1_8	Gli2_p1	120	308	1270	669	1481	405	478	544	1626	834	391	541	204	295	536	730	1142	423	208	905	930	413	251	712	274	311	512	1170	1541	393	226	1311	862	446	696	1503	401	442	716	785	834	270	1067	746	827	934	1525	920
Zfp574_p2_9	Zfp574_p2	360	361	1316	622	2277	440	730	578	1426	1137	663	624	263	338	638	859	1586	655	647	757	1413	725	575	980	320	320	724	1231	1635	487	445	1365	734	691	959	1940	504	506	1265	1287	883	414	2908	1027	1400	1426	2256	1888
gRNA_2017	RE50	148	291	563	536	1119	178	569	566	933	613	427	406	106	111	460	751	932	267	357	478	766	505	369	423	179	131	391	824	1037	181	318	1058	616	656	574	987	350	263	713	534	492	262	1623	450	704	932	1775	961
Ascl2_p2_12	Ascl2_p2	249	245	681	819	1668	258	826	412	1346	649	461	538	196	166	364	414	1190	276	432	551	1252	462	342	703	299	241	577	971	1158	326	441	925	888	525	838	1725	199	439	660	805	557	206	724	480	978	609	1771	1356
BRDN0000738206	NT	345	427	1029	815	2289	511	949	623	1169	1182	449	746	231	301	591	587	1447	421	725	889	1327	730	262	843	365	340	572	1219	1212	527	678	1423	1263	489	708	1874	448	545	664	982	1263	372	1170	815	852	1231	1603	1336
Ssrp1_p1_5	Ssrp1_p1	406	434	1894	904	2111	239	472	763	2213	1301	339	1087	252	303	723	546	1710	373	285	889	1058	447	883	601	387	306	1015	1522	2028	344	383	1336	1404	735	746	2094	433	381	1365	1277	1042	270	1392	612	1321	953	1380	1556
Erf_p1_7	Erf_p1	412	499	969	538	1667	358	476	689	1940	548	309	704	274	301	523	600	1138	282	306	1058	820	642	442	715	372	285	677	1089	1214	372	359	1192	1430	622	552	1540	391	353	572	788	551	298	1400	554	741	950	1772	1479
Gmeb2_p1_1	Gmeb2_p1	303	594	1407	667	2104	497	832	706	2205	1786	368	775	244	238	637	800	1554	471	708	1340	1705	627	764	768	395	362	806	1094	1450	438	573	1393	1503	1002	997	2411	516	524	943	1126	1369	329	2134	709	1940	1916	1659	1936
E2f8_p2_7	E2f8_p2	248	112	327	213	653	56	117	207	97	257	51	73	42	86	229	126	415	167	218	134	363	133	170	147	104	64	148	332	255	156	129	270	174	60	264	390	89	49	347	260	253	75	50	71	209	475	262	193
Lbr_p1_4	Lbr_p1	477	441	1035	1215	2755	510	1239	1094	1519	1051	698	1061	271	284	991	1036	1972	625	487	1489	1777	868	359	1327	418	381	989	1665	2000	534	663	2063	1446	570	906	2526	471	586	1620	1291	1104	346	1488	754	1407	1353	2273	2143
Zfp445_p1_2	Zfp445_p1	186	246	1118	732	1863	162	1092	667	656	775	1043	1247	134	185	453	858	1358	237	745	388	1459	370	803	1508	260	201	486	827	1319	243	612	798	800	404	1672	1923	205	294	661	619	673	164	1916	573	908	940	3054	2345
BRDN0000737934	NT	550	568	2213	1018	3027	577	1187	1406	2019	1830	538	926	345	372	902	1102	2122	606	601	1388	1536	1238	590	1302	621	529	1329	1744	1799	569	677	2150	1767	567	1095	2815	463	655	1131	1489	1526	550	2141	941	1389	2039	2622	3005
Myef2_p1_5	Myef2_p1	238	269	965	389	1641	356	1269	844	1192	680	844	1517	196	165	511	474	867	262	974	868	1087	456	911	1585	301	253	576	910	684	289	1198	1258	1299	181	1448	1976	329	251	439	967	574	177	2822	524	753	695	3261	1510
Grhl2_p1_3	Grhl2_p1	362	531	1861	1058	2453	605	578	1031	1594	1233	492	752	227	270	508	888	1938	354	320	714	1173	666	398	832	342	370	878	1865	1282	386	374	1221	1221	621	760	1872	416	528	983	1512	886	365	931	1208	642	1410	2366	1577
Ahctf1_p1_12	Ahctf1_p1	285	501	1535	864	2141	452	769	1047	2082	1040	497	770	258	332	482	679	975	364	427	849	1013	619	289	688	404	350	618	1237	839	355	415	1680	1076	423	740	1877	343	404	1264	975	736	242	2264	449	816	1341	1651	1966
BRDN0000737878	NT	470	359	753	940	1551	451	1257	781	1325	1005	585	999	230	230	537	880	1074	255	417	803	1103	437	552	1112	315	254	638	1243	819	378	494	1223	614	248	1210	1726	340	509	443	901	715	352	1793	596	663	975	1360	2554
Sall4_p1_1	Sall4_p1	105	307	436	262	1005	111	151	350	990	318	124	279	85	63	339	631	1040	229	271	814	615	505	274	834	99	128	436	830	818	181	216	776	518	393	471	1033	152	169	536	284	726	129	879	314	464	676	1112	592
BRDN0000738115	NT	796	1013	3287	2025	5665	1270	2631	2713	4142	3003	1752	1850	667	808	1656	2648	4070	1170	1241	2459	3465	1968	1271	2284	945	871	1844	3024	3740	1273	1243	4032	3716	1605	2634	4615	1311	1382	2151	3020	2663	869	3706	1869	2486	3546	5727	4510
Atf5_p1_3	Atf5_p1	223	124	1156	516	1152	191	417	542	858	489	152	474	219	204	409	410	994	262	249	542	1122	399	315	598	242	132	447	815	1164	295	293	754	871	396	457	908	207	134	421	921	811	148	969	416	857	515	1148	1160
Ubp1_p2_12	Ubp1_p2	259	333	828	422	1635	297	649	1063	1033	1254	300	456	108	198	396	672	1311	408	379	887	1175	488	344	619	241	243	554	1029	1476	323	414	1268	536	656	417	1445	261	307	587	905	733	268	1454	513	937	1035	1205	1078
Foxd3_p1_7	Foxd3_p1	164	173	906	326	923	62	973	350	416	343	498	482	146	222	194	288	877	399	348	706	2535	253	170	502	237	210	406	599	1103	255	478	902	608	343	674	1319	266	174	1100	458	651	132	1861	435	191	633	3009	1487
Rif1_p1_10	Rif1_p1	283	295	848	448	1342	209	493	628	907	673	628	574	107	223	469	577	1445	341	593	877	1041	623	496	910	253	243	584	659	794	309	788	996	419	499	1040	1614	305	254	490	663	492	223	1337	310	589	1147	1969	1663
Zfx_p1_9	Zfx_p1	197	391	544	597	1527	301	633	648	734	680	392	478	134	234	507	893	1143	363	522	1055	960	464	268	559	266	290	564	880	998	261	480	1165	896	434	630	1419	329	250	1026	771	734	246	734	437	800	914	1934	1415
Nkrf_p1_9	Nkrf_p1	209	350	1047	491	1439	423	1092	951	1165	903	546	1013	129	212	402	449	741	412	688	707	398	410	305	1037	193	216	472	925	942	332	734	1160	654	319	850	1752	356	382	733	746	1050	298	1637	425	826	596	2535	1353
Zfp236_p1_5	Zfp236_p1	350	463	672	536	1308	311	527	734	1568	898	493	786	131	138	276	512	682	275	438	376	260	319	154	363	248	193	324	785	1307	278	443	736	632	318	551	1134	289	379	569	831	619	294	1532	714	566	1359	2043	1092
gRNA_2777	RE61	124	144	1192	511	1547	139	432	97	908	911	464	442	122	134	306	503	1055	130	308	6313	1005	554	342	785	169	132	671	585	1467	179	370	1165	718	563	748	924	99	244	530	1004	611	201	1097	152	1197	1088	1209	940
Mxi1_p1_3	Mxi1_p1	415	780	1968	993	3161	944	1358	1340	2063	2020	778	1405	417	400	921	1037	2161	658	1103	1612	1122	1091	1315	1515	577	540	1049	1605	1613	772	874	2293	1207	1010	1419	3537	704	701	1441	1770	2220	488	1617	1068	1196	2320	3665	3317
Dcp1a_p1_11	Dcp1a_p1	206	367	678	421	1413	230	506	325	780	1280	418	465	74	187	219	322	586	177	185	480	749	307	372	461	140	188	396	689	500	293	254	520	550	381	662	1306	152	239	762	581	743	188	1033	393	389	636	885	1070
Smarcal1_p1_2	Smarcal1_p1	348	527	1395	824	2271	362	780	990	1952	1253	512	853	314	322	487	888	1293	414	350	1122	1323	806	444	948	352	361	795	1196	1523	449	467	1535	1826	487	1025	1883	386	565	850	1359	1064	317	1412	671	1427	1282	1571	1410
BRDN0000737386	NT	267	264	1072	618	1399	243	603	1139	1218	866	434	809	216	176	452	529	1073	375	408	724	939	437	605	559	297	264	560	944	1133	276	407	1508	1031	379	833	1615	353	274	586	806	879	223	1535	822	770	999	1176	1450
Id2_p2_4	Id2_p2	309	315	776	442	1762	371	712	436	553	521	521	305	172	259	354	526	901	248	315	599	608	423	298	548	250	226	467	733	1006	351	306	693	544	269	824	1236	183	293	547	625	499	302	576	729	623	863	1664	806
E2f3_p2_12	E2f3_p2	546	416	1769	1150	2843	505	2339	1064	1719	1639	998	2075	288	395	624	889	2063	636	1003	1435	1372	903	1850	1639	576	389	951	1475	1976	622	1174	1743	1435	649	2411	3224	522	606	750	1328	1259	384	3912	783	1361	1750	2354	2611
Rbpj_p2_4	Rbpj_p2	175	240	423	234	1007	62	376	521	1020	588	232	394	107	178	181	373	655	232	416	535	534	396	524	782	198	174	299	606	720	164	378	1028	296	226	403	1012	150	196	664	637	574	153	1280	258	663	681	1197	643
gRNA_3950	RE85	51	55	131	125	574	29	218	46	94	186	29	113	64	39	205	183	590	115	156	509	2755	189	217	217	83	39	171	325	344	78	102	298	244	146	143	557	42	51	119	104	38	37	343	33	30	176	107	315
BRDN0000737418	NT	179	245	531	389	1258	252	865	365	1126	564	938	1174	165	245	310	491	712	284	544	555	591	416	549	1582	253	199	286	780	982	249	645	721	860	351	1440	2508	264	206	580	484	669	199	1789	413	479	583	2659	1966
Sox2_p1_5	Sox2_p1	126	206	722	373	1509	325	368	423	846	756	371	378	153	274	338	462	1038	185	310	777	1105	421	192	665	151	170	426	689	772	229	206	774	574	301	527	1147	208	273	457	759	649	143	1139	508	598	590	1002	1202
Tfeb_p2_1	Tfeb_p2	129	188	867	505	1454	105	636	494	719	908	379	391	141	158	370	611	1258	284	390	540	845	558	306	589	178	137	386	980	646	170	330	860	511	276	654	1286	147	195	834	768	763	179	1093	670	583	974	931	1041
BRDN0000738153	NT	302	538	1537	626	1975	642	977	719	2189	1197	639	815	238	215	601	775	1627	407	480	948	1217	676	418	1173	391	303	799	1053	1167	424	627	1390	629	516	978	1593	349	506	884	1107	1211	388	1767	392	1259	981	1875	1113
E2f4_p1_5	E2f4_p1	203	311	816	931	1771	335	895	764	736	1778	300	972	156	238	219	291	1046	206	219	481	1559	209	698	589	224	229	492	739	1310	273	409	1003	556	435	689	1572	427	208	978	1096	889	317	1417	636	631	979	1295	1677
Capn15_p1_2	Capn15_p1	161	312	1438	335	1480	242	428	463	1253	643	226	693	119	121	412	499	887	329	443	896	889	464	595	706	189	191	440	537	779	247	394	1056	838	331	543	1187	324	235	454	626	527	254	933	266	557	519	790	976
Trp53_p1_5	Trp53_p1	559	784	1518	425	2177	630	1267	1082	2311	1543	508	1117	234	302	540	422	1596	339	506	698	811	659	234	721	485	486	724	1434	1473	613	528	1498	1069	576	856	2205	560	817	888	492	773	509	2747	642	987	2014	1805	1885
Brd4_p1_9	Brd4_p1	213	184	1059	467	1554	169	416	508	2176	693	187	582	158	127	412	856	1239	298	282	891	564	562	154	602	184	163	519	918	1403	241	331	839	847	737	336	1130	199	273	702	695	833	182	1814	567	848	1140	1598	1351
Zmiz2_p1_9	Zmiz2_p1	333	605	1678	716	2736	453	712	849	2706	1868	498	797	341	390	675	1041	2141	700	319	1200	1484	764	864	953	383	427	1066	1438	1906	526	507	1711	1550	722	1188	2485	434	878	1296	1156	1078	417	1840	671	1122	1455	1862	3019
Pias1_p1_11	Pias1_p1	162	264	1510	898	1391	241	1428	678	1544	640	779	1743	235	264	292	515	1201	319	1144	740	1001	621	3496	3022	302	215	490	1034	1034	304	1299	892	692	312	2743	3085	303	267	1020	878	850	184	2296	404	711	957	2897	2437
gRNA_2191	RE53	319	454	1776	1081	2517	399	1273	786	2391	1281	445	697	223	497	673	576	1717	602	866	768	1186	461	539	1345	366	426	788	1425	2198	471	563	1196	1221	522	646	1800	297	578	971	1443	1238	349	2553	1020	855	1302	1232	2529
Hes1_p2_6	Hes1_p2	157	212	585	686	1166	240	513	551	1405	869	599	839	134	156	277	497	772	209	468	388	484	303	454	603	177	161	424	753	1123	265	498	748	351	362	1032	1412	217	290	835	422	596	192	1773	375	433	956	1570	1586
Gpbp1l1_p1_4	Gpbp1l1_p1	167	291	1057	467	2024	313	628	882	2114	910	293	769	188	287	727	687	1553	486	582	1136	1372	774	596	768	283	308	723	1043	1232	442	427	1435	1352	427	695	2452	492	460	1038	1210	1183	257	1772	448	1646	1407	1808	1064
Hmg20b_p1_3	Hmg20b_p1	421	349	1325	637	1606	307	560	778	1830	563	412	515	237	308	483	488	1507	379	314	724	805	696	755	563	388	303	907	992	993	342	381	1154	1346	273	795	1332	260	273	669	675	489	228	1204	302	730	823	1905	844
Gabpb1_p1_12	Gabpb1_p1	330	416	1615	793	2243	479	1493	839	1645	1206	314	1380	321	269	571	968	1757	390	604	1157	2416	989	659	917	371	313	827	1278	1732	424	605	1529	1015	1291	638	2065	380	600	819	892	1248	542	1807	555	890	1082	1740	1677
Hmg20b_p1_10	Hmg20b_p1	413	277	1345	626	2280	395	735	887	2099	1133	712	1301	261	413	657	957	1441	525	943	1168	2028	808	692	1353	416	360	788	1102	1637	546	690	1342	1538	659	1067	2458	473	291	888	1147	991	351	1760	508	1455	1046	3718	1979
gRNA_4378	RE93	154	306	896	227	2000	297	1243	641	974	930	891	715	222	269	445	1205	1215	400	852	762	1294	574	816	1226	305	287	658	1370	1164	433	825	1082	733	396	1526	1644	287	414	733	276	1012	327	2161	600	945	945	3277	3018
Zfp958_p1_11	Zfp958_p1	110	151	966	334	1430	110	1786	476	964	612	968	1664	56	95	379	646	790	220	971	529	885	361	747	1186	130	133	504	566	728	180	1052	816	877	217	1757	2294	287	267	414	720	1041	144	2923	475	613	841	1880	1820
Zfp748_p1_1	Zfp748_p1	283	261	1154	506	1992	253	1291	670	1324	997	793	1129	203	378	738	568	979	251	932	711	1050	344	955	1078	241	248	628	867	1117	342	827	921	898	364	1421	2295	337	451	654	1262	798	300	2223	489	564	1384	2315	1835
Ssrp1_p1_11	Ssrp1_p1	203	159	620	463	1089	137	363	434	1102	573	144	548	62	134	154	382	945	161	145	299	359	229	187	370	169	140	337	669	853	193	172	708	607	520	384	1126	268	178	647	503	639	133	1060	420	374	888	620	537
Rif1_p1_11	Rif1_p1	215	234	1103	545	1571	310	995	802	1758	960	424	926	248	253	563	786	1763	271	398	898	813	670	606	1177	284	237	691	1012	1273	295	486	1352	1096	355	881	2271	388	248	1146	1083	1207	204	1620	760	1166	931	1134	1488
Dcp1a_p1_3	Dcp1a_p1	165	295	934	334	1265	181	608	598	1370	969	216	450	128	130	386	284	703	344	198	604	994	405	694	552	228	204	638	544	837	283	211	906	872	322	491	966	335	340	406	993	557	165	852	387	542	694	1224	992
Zmiz2_p1_1	Zmiz2_p1	150	276	979	575	1053	217	377	490	1306	533	339	467	191	249	514	521	788	346	134	525	866	433	277	556	211	194	433	956	563	264	310	939	852	238	520	1009	191	265	467	493	735	185	1693	449	450	780	1202	921
Zfp280c_p1_1	Zfp280c_p1	78	105	358	266	673	130	143	366	423	173	145	310	50	117	168	282	463	108	485	282	294	204	86	285	52	74	236	565	625	144	224	302	145	95	320	827	147	199	131	394	364	80	830	368	455	355	1084	504
Nup62cl_p1_7	Nup62cl_p1	155	249	693	476	1527	212	1090	433	2026	440	740	1676	111	261	352	384	1039	286	597	800	1162	720	1047	1357	153	164	357	726	1227	236	546	1127	763	730	1189	1970	157	292	603	892	901	158	2083	557	816	1085	2228	1055
Esrrb_p3_6	Esrrb_p3	377	425	1624	1177	2689	558	1335	1625	4101	1754	789	1494	232	383	1334	1764	2441	385	1113	1203	1221	1358	3022	1535	407	314	879	1845	2269	493	1035	1780	1865	1069	1824	2299	441	467	1082	1175	1216	414	1135	1521	1376	1686	3432	1757
Tfam_p2_12	Tfam_p2	242	248	766	554	1333	375	574	734	1054	414	313	647	210	182	269	422	1052	300	227	702	1024	360	474	666	244	208	485	653	1213	305	335	1086	895	269	579	1455	226	323	339	800	527	197	995	638	947	842	1126	989
Grhl2_p1_12	Grhl2_p1	267	381	886	978	1454	317	426	726	1444	775	342	453	100	186	595	723	1329	353	252	699	1058	562	321	601	275	244	604	1116	1163	371	284	1126	890	433	832	1235	380	361	691	881	884	216	1263	482	1222	1290	2064	1101
Capn15_p1_5	Capn15_p1	151	238	474	382	1274	332	237	395	866	496	416	312	139	161	360	588	637	163	336	494	875	198	181	401	196	188	279	758	779	313	345	794	709	180	580	923	145	217	643	514	445	108	682	217	554	598	1307	845
Zfp654_p1_6	Zfp654_p1	217	383	730	353	1130	206	767	314	863	573	193	240	124	135	346	501	966	225	201	513	555	423	278	393	203	191	543	567	1195	264	269	766	526	244	416	982	247	154	326	598	435	258	789	360	798	963	776	981
Zfp574_p2_12	Zfp574_p2	386	224	798	422	1284	111	260	331	519	438	314	344	123	238	482	761	617	254	259	620	728	342	157	433	314	217	598	885	1190	168	222	769	786	224	392	1201	269	303	771	623	316	191	827	536	428	975	1291	1231
Sub1_p1_1	Sub1_p1	196	124	813	366	1018	129	379	276	1079	550	210	627	109	193	417	542	783	319	410	530	696	391	233	631	209	154	557	765	926	233	253	591	765	189	523	1695	247	283	653	371	609	212	892	361	484	957	973	1181
Sp1_p1_11	Sp1_p1	134	229	1631	505	1494	144	371	836	1287	1438	333	1186	52	38	438	467	943	47	78	250	154	252	369	208	128	119	601	907	1237	105	232	941	650	610	503	1806	177	130	1455	524	1154	199	2110	847	642	1514	3253	1225
Klf4_p2_3	Klf4_p2	617	587	1428	1077	3058	661	922	1141	2768	1952	562	1206	361	568	925	1187	2831	528	1125	1500	2020	1167	1043	1016	507	499	838	1646	2384	691	806	2135	1671	958	1366	2761	788	625	1585	1673	1475	614	2089	761	1317	2125	2988	2903
Ahctf1_p1_1	Ahctf1_p1	185	237	755	512	2228	357	866	1074	2757	1455	695	1128	234	293	391	690	1522	295	751	875	1210	611	638	780	285	229	504	884	1143	319	669	1403	1391	817	1564	1687	278	358	488	1462	1043	270	1089	474	813	1068	1323	1660
Nkrf_p1_2	Nkrf_p1	193	209	1076	639	2004	187	614	430	2106	853	305	591	81	186	342	356	935	400	187	867	946	292	331	538	204	179	407	719	1060	268	244	911	872	526	513	1452	213	234	412	1138	784	113	1402	449	857	859	1734	879
Pias2_p2_7	Pias2_p2	271	628	1385	629	2288	531	798	490	1686	1727	550	877	280	267	648	940	1645	429	978	716	1142	650	375	937	328	395	794	1471	1897	418	703	1355	1124	590	967	1813	416	586	960	1481	961	341	2000	822	947	1430	1622	1340
Gpbp1l1_p1_6	Gpbp1l1_p1	101	92	355	169	695	75	247	401	515	287	195	220	73	160	272	189	534	119	147	254	467	143	83	290	131	102	281	327	428	105	147	495	446	119	333	652	156	132	257	401	248	82	790	138	163	313	292	825
Zfp985_p1_1	Zfp985_p1	348	294	519	558	1607	204	1118	679	1011	852	407	779	210	169	485	327	1297	246	569	691	742	408	432	587	266	232	511	957	997	263	512	1058	950	490	818	1692	317	360	674	1155	977	188	1600	631	493	953	1123	1240
Bnc2_p1_8	Bnc2_p1	253	358	1307	611	1795	195	1047	783	1087	880	469	668	204	213	755	631	1741	300	356	1009	1000	594	390	674	277	146	698	1226	1188	278	361	1525	954	426	927	1924	282	369	978	942	786	159	1008	1040	929	1051	1943	1904
Gm38394_p1_9	Gm38394_p1	107	307	518	382	896	159	677	652	1476	838	443	671	146	157	291	399	661	180	166	507	718	280	267	493	142	146	267	611	638	176	258	832	851	251	789	728	188	186	467	530	444	175	923	580	734	762	1490	802
Nup62cl_p1_9	Nup62cl_p1	109	193	697	281	1595	168	630	645	837	561	265	515	64	115	325	399	1057	169	322	490	708	581	495	385	147	139	379	810	1032	192	305	897	568	533	490	1171	132	228	386	643	463	147	991	255	499	581	1815	1222
Zfp213_p1_6	Zfp213_p1	258	283	1598	727	2172	288	600	695	1246	769	283	677	213	285	439	697	1483	390	304	849	1000	464	591	914	285	249	578	875	1375	365	317	1080	511	396	899	1725	255	430	1018	1044	575	270	989	747	721	979	1795	1341
BRDN0000738150	NT	197	304	1037	827	1503	323	622	787	2244	894	370	710	239	314	470	543	1691	330	514	724	1469	450	468	898	300	243	689	895	1535	310	523	1180	1067	457	870	1341	310	362	733	561	963	278	1953	588	1088	931	2097	1145
Arnt_p1_12	Arnt_p1	260	305	1149	605	1417	322	878	780	1198	1042	412	1244	123	280	304	329	868	326	475	687	964	427	523	928	285	309	949	962	1051	298	565	1250	781	709	695	1858	275	387	736	541	840	244	2080	329	801	1210	1504	1274
Capn15_p1_3	Capn15_p1	350	387	1517	705	1652	375	910	663	1017	744	436	470	212	188	642	648	1419	382	313	908	804	477	307	632	306	306	619	990	1566	440	300	1142	671	608	664	1504	305	390	690	917	936	367	863	613	1015	826	1052	1273
Ybx3_p1_5	Ybx3_p1	403	533	1494	1000	2381	439	517	1211	2385	1329	827	924	283	365	975	1000	2154	497	907	1453	1596	749	688	958	528	416	1029	1637	1950	509	612	2147	1591	492	1182	2306	492	761	1295	887	1319	572	2122	970	1017	1594	3098	2188
Erf_p1_2	Erf_p1	159	91	425	98	483	79	129	176	185	295	74	160	60	27	129	75	485	73	67	439	149	163	86	122	116	54	292	148	644	67	98	286	148	116	100	277	130	100	144	184	152	92	887	287	80	357	159	274
Arnt_p1_11	Arnt_p1	232	132	504	467	1058	69	893	482	959	567	263	1185	99	158	268	226	543	267	453	593	740	113	358	718	148	139	324	752	666	156	480	856	959	153	756	1599	178	197	399	396	295	143	909	288	581	571	964	1118
Nme2_p1_11	Nme2_p1	169	221	685	411	1328	153	450	420	528	464	164	411	142	140	343	402	824	153	233	527	670	203	379	501	157	172	410	789	860	183	260	757	730	337	377	976	298	296	464	310	541	190	472	341	423	636	1762	722
Foxd3_p1_9	Foxd3_p1	148	106	981	508	824	114	586	335	384	421	197	424	177	243	278	347	678	379	250	831	2041	297	108	429	246	150	381	728	1046	281	265	837	263	294	243	981	371	206	639	436	707	110	990	237	187	436	1792	841
Zfp866_p2_5	Zfp866_p2	397	594	1452	717	2457	366	1193	833	966	1283	801	1337	297	400	677	734	1286	519	775	1463	1129	854	947	1172	439	385	850	1022	1702	487	756	1800	1116	511	1368	2463	602	496	746	1087	1248	354	2395	841	1048	1377	2080	1936
Pias2_p2_2	Pias2_p2	164	459	741	579	1492	527	829	899	1803	1365	380	822	226	281	422	701	1352	425	644	732	692	522	513	626	270	257	434	1118	1058	396	565	1403	939	599	1011	1897	318	333	648	876	1090	353	1422	817	735	1109	2000	966
Smad7_p1_7	Smad7_p1	100	113	487	196	819	112	552	122	1095	454	195	199	131	68	111	224	392	67	359	211	820	227	164	266	91	79	322	460	446	85	414	398	576	212	439	750	98	98	93	433	240	80	198	105	160	474	779	892
Zfp207_p1_1	Zfp207_p1	254	174	1031	620	1391	127	483	495	911	487	235	749	213	528	714	763	1666	354	1047	994	1939	586	1293	1454	346	202	898	1202	1049	306	705	958	687	314	921	2143	499	197	386	562	798	193	1117	421	497	922	471	1270
Zfp236_p1_6	Zfp236_p1	390	275	1795	903	1591	471	1012	1477	3568	1433	511	1230	132	111	428	330	504	166	305	482	290	198	312	389	263	137	538	669	977	207	524	902	751	577	532	776	254	540	817	1174	1679	360	2391	1208	1692	1763	4437	2505
Zfp958_p1_2	Zfp958_p1	396	531	1322	674	1789	333	2668	844	1623	1188	994	1256	421	301	567	663	1541	509	1293	849	1460	713	2234	1636	444	360	594	1236	1433	378	1285	1329	862	674	2001	2841	320	561	549	983	889	417	3141	713	943	1465	2946	2643
Arid4a_p1_6	Arid4a_p1	356	312	752	562	1856	182	678	320	788	831	377	378	149	106	400	602	1284	419	321	731	977	540	345	447	276	216	505	849	1089	317	349	858	867	638	651	1247	242	389	790	817	522	234	1470	407	515	1471	1802	1398
Capn15_p1_1	Capn15_p1	313	411	800	360	1444	273	406	930	782	636	204	430	185	303	383	422	981	394	256	801	786	419	163	456	236	280	586	711	1035	329	311	1037	452	342	393	878	216	297	343	733	725	271	1490	492	686	1046	810	878
Tead4_p1_3	Tead4_p1	60	155	364	360	837	158	107	296	857	623	207	298	53	53	327	281	516	127	53	455	654	309	111	232	69	90	282	527	599	115	111	462	640	438	261	787	101	152	223	314	319	76	326	285	465	538	863	583
gRNA_3977	RE85	250	305	1090	482	1295	316	537	842	149	505	407	497	144	230	437	517	1010	252	282	676	9608	411	315	626	299	245	717	713	856	306	233	987	681	251	742	1276	321	309	477	406	623	155	1475	420	56	748	1437	1130
Pou2f1_p1_2	Pou2f1_p1	88	116	410	309	1606	65	554	535	601	610	222	531	124	121	374	633	1065	235	404	585	1055	483	217	825	132	101	415	654	993	122	316	919	424	379	403	1085	129	129	560	435	480	115	465	375	401	546	1017	996
Prdm14_p1_2	Prdm14_p1	171	291	1540	622	2274	213	1202	980	2231	1105	719	906	133	201	517	880	1436	191	574	1022	693	833	1092	1032	239	184	813	1237	1522	231	625	1360	934	613	1335	2342	295	181	709	812	1491	164	3177	473	1041	896	2518	1484
Zfp958_p1_9	Zfp958_p1	483	549	2149	1298	3385	681	1225	1256	2542	1873	478	823	424	354	884	1066	2368	736	625	1150	2008	804	580	758	566	399	969	1844	1984	713	640	2243	1520	927	903	2409	697	487	1062	2204	1202	592	2396	996	1015	1762	2734	2018
Klf2_p1_5	Klf2_p1	209	144	888	620	1170	177	327	574	788	917	264	389	165	149	420	690	1047	128	320	348	541	482	497	368	178	139	450	842	440	196	285	748	311	265	689	905	136	112	517	681	561	179	742	518	789	889	777	951
Arid4a_p1_8	Arid4a_p1	369	535	1750	793	2938	513	932	1408	2237	1074	557	687	465	438	919	1436	2394	770	561	1572	2173	1008	461	1037	608	499	1203	1648	2370	623	499	2257	1846	725	927	2277	422	601	1652	1094	1136	459	1728	1231	1210	2025	3043	2228
Nup62cl_p1_10	Nup62cl_p1	158	203	1433	497	1549	261	308	749	1154	661	369	417	158	175	346	512	1263	277	289	705	1150	681	277	560	190	186	492	1051	1006	300	260	826	514	204	585	1216	254	300	692	687	996	206	975	841	492	767	531	1138
Otx2_p2_11	Otx2_p2	306	402	1134	895	2908	244	1198	1154	1110	1215	497	1033	295	311	587	1004	1528	487	581	1037	1343	649	756	746	448	292	759	1622	1495	415	608	1707	922	664	857	2322	193	479	907	922	958	402	2119	688	817	1276	1113	1820
Elf1_p1_7	Elf1_p1	148	341	309	365	540	134	210	191	94	403	239	289	123	147	117	210	353	110	118	251	276	205	96	168	108	120	226	543	441	102	155	379	191	164	364	589	177	150	309	319	404	96	1148	395	157	296	579	418
BRDN0000737561	NT	200	156	789	687	1943	128	1840	647	1273	649	840	1098	153	172	482	663	1002	257	972	775	1125	720	618	1191	206	165	467	1095	1454	205	776	998	1098	451	876	2040	262	186	898	1124	1101	230	2529	516	1221	1260	3873	3095
gRNA_4585	RE97	257	416	804	432	1835	347	1052	827	1061	894	624	1342	205	215	1143	568	930	359	987	861	603	569	598	1236	241	280	651	875	1008	357	776	1283	561	380	1415	1971	447	343	390	723	568	183	1481	608	772	1312	1345	1663
gRNA_4383	RE93	141	220	729	122	837	214	702	480	718	400	233	428	107	154	230	680	617	143	372	551	354	310	211	386	154	212	361	650	458	180	355	668	558	306	308	527	103	246	399	77	376	131	1123	360	299	819	1255	735
Zfp280c_p1_3	Zfp280c_p1	402	545	1253	929	2535	436	784	1081	2189	1233	621	926	263	259	763	1248	1771	523	461	1381	1641	816	640	1019	464	377	827	1487	1862	517	449	1876	1206	787	1114	2470	413	647	1080	1539	1037	312	2086	797	953	1196	2264	2157
Foxn3_p2_5	Foxn3_p2	109	139	552	208	714	87	435	282	494	272	175	198	72	92	125	248	582	165	82	311	452	320	523	265	168	103	220	305	409	141	161	533	260	246	369	845	165	111	163	430	317	88	301	275	396	381	331	315
Hmg20b_p1_8	Hmg20b_p1	380	428	1289	685	1976	267	1000	991	1074	821	340	756	179	343	854	978	1498	407	415	857	1797	712	736	785	315	339	822	1285	1396	366	448	1289	663	524	781	1699	416	602	623	1088	671	312	573	441	523	1005	2630	1412
Arid1a_p1_11	Arid1a_p1	85	138	934	450	1186	203	374	421	993	290	295	280	205	114	194	216	732	105	162	587	978	246	205	261	123	139	448	722	581	154	230	626	401	232	270	738	272	282	364	564	514	196	1067	205	166	402	1751	692
Zfp654_p1_9	Zfp654_p1	54	84	109	275	464	185	147	219	216	145	36	117	59	62	68	96	222	83	149	339	339	344	114	282	92	81	144	304	259	117	154	318	315	77	133	423	51	69	227	156	155	96	210	91	212	187	715	550
Tfeb_p2_6	Tfeb_p2	116	169	681	428	1279	108	424	465	839	328	181	286	135	126	322	390	746	284	177	434	455	529	137	433	160	125	459	757	432	282	271	699	459	172	256	804	223	200	569	1055	578	170	1105	329	564	652	803	1283
Ybx3_p1_6	Ybx3_p1	236	406	1081	855	2015	253	832	600	911	660	600	662	107	211	619	457	1021	494	403	672	601	311	296	516	217	187	487	1094	1376	222	293	1015	495	277	762	1380	266	381	864	1079	754	221	1989	293	690	862	1983	1173
gRNA_2167	RE53	136	177	579	478	861	115	347	447	429	428	220	279	110	101	247	321	870	128	167	533	690	298	535	444	147	143	293	574	778	173	180	647	427	184	409	1005	123	253	428	526	286	130	883	418	459	450	1036	590
BRDN0000738161	NT	176	233	750	457	1846	169	638	772	1338	506	743	370	121	107	510	615	1065	181	455	699	893	513	231	450	172	163	630	663	1368	210	353	1026	478	357	799	1339	173	258	449	719	1051	174	1175	910	1056	1032	3131	1208
gRNA_1968	RE49	248	372	1627	1112	2796	506	1288	802	1617	1951	863	1622	218	346	1014	737	1643	376	1193	1173	1298	1008	689	1614	442	284	991	1509	2081	443	983	1252	900	581	1109	3249	395	551	1200	1312	1055	337	3081	794	1263	1939	1953	2088
FIREWACh_4	FIREWACh	90	33	163	88	1618	85	72	69	374	218	152	303	812	2950	4028	3402	6065	2264	2834	9098	9049	4185	5796	3103	299	309	717	917	1270	381	451	1494	992	609	1026	1450	84	49	65	1685	76	35	190	52	69	132	39	266
BRDN0000737697	NT	243	256	872	458	1593	200	668	778	826	726	492	569	178	440	350	635	950	324	285	757	713	454	528	608	263	263	528	856	1030	316	343	1074	715	290	616	1628	308	425	810	658	981	223	1603	291	570	808	2353	917
BRDN0000737980	NT	117	293	938	485	1467	252	824	513	1048	978	342	646	163	114	372	536	853	274	139	623	1043	512	306	505	185	199	473	919	863	323	388	934	955	465	593	914	299	318	888	781	700	268	644	393	441	793	1892	845
Cebpg_p1_5	Cebpg_p1	366	452	1527	699	2262	396	1770	665	1573	963	587	2681	312	309	745	873	2031	393	1176	980	1776	440	706	1850	417	340	864	1666	1841	447	1107	1531	1043	776	1619	3259	504	542	575	783	975	335	3461	719	850	1840	2338	2025
Arid1a_p1_3	Arid1a_p1	246	238	1006	481	1593	348	442	697	1163	748	431	512	150	234	380	532	1200	286	291	736	777	783	438	551	220	226	575	850	1526	350	297	1091	631	585	717	1517	384	354	380	861	673	323	863	654	750	943	1147	897
Zfp280c_p1_11	Zfp280c_p1	546	517	1381	559	1523	592	602	839	1434	841	502	515	296	165	604	807	988	396	664	886	1131	560	403	697	365	262	800	1003	1210	424	425	1333	1308	613	816	1284	331	513	459	767	634	217	1332	631	805	756	2120	1318
gRNA_261	RE12	179	274	437	731	1086	215	481	404	1028	714	435	815	106	129	434	494	1343	273	410	500	1224	645	1529	868	195	182	480	1137	1232	237	421	806	1035	309	1028	1541	215	272	867	686	696	182	1298	738	504	821	1568	1759
Ascl2_p2_4	Ascl2_p2	264	356	841	699	1151	314	387	711	1123	663	232	267	130	252	634	487	1407	347	208	800	433	636	219	471	241	269	599	1153	995	345	243	1127	498	429	521	982	334	351	520	401	630	197	2063	551	757	888	1115	1261
gRNA_2169	RE53	135	320	1104	516	1481	376	1649	610	1383	475	1322	1795	183	194	488	468	1235	357	1393	633	1089	599	717	1800	212	233	487	713	832	350	1008	894	1029	584	1773	2827	284	421	761	874	567	283	2137	531	798	872	3832	2563
gRNA_2455	RE57	138	43	834	395	993	176	219	522	913	289	222	519	157	1585	388	413	588	158	187	400	495	465	332	345	163	176	516	548	683	222	167	704	384	349	449	797	137	9	668	345	777	148	1758	478	475	700	1400	738
gRNA_246	RE12	338	437	1483	643	2141	331	1424	879	1463	779	1032	1321	228	264	592	649	1421	485	731	679	1156	667	977	1146	296	338	815	1214	1405	443	999	1403	733	560	1604	1853	431	469	837	1045	782	297	1559	466	833	755	1726	2007
Zfp958_p1_12	Zfp958_p1	270	431	861	547	1352	488	582	545	1526	882	375	753	140	241	603	662	1392	380	694	651	1020	559	608	861	180	273	520	1063	1036	386	394	1067	1055	445	833	1678	206	380	327	949	779	257	1158	574	997	1310	3081	1504
Rif1_p1_6	Rif1_p1	112	47	367	337	1154	103	108	281	518	387	132	196	213	421	384	621	1056	240	189	542	1710	467	752	556	137	141	319	605	588	184	133	812	978	154	487	539	157	80	108	408	199	126	264	180	211	632	359	274
Erf_p1_1	Erf_p1	284	405	1099	518	1703	264	947	657	2091	871	376	832	247	314	514	752	1752	333	435	1077	940	529	311	817	261	302	583	1142	1993	278	589	1110	872	874	698	1806	489	401	651	1036	908	270	2710	596	605	1000	1457	1236
gRNA_1836	RE47	282	318	1446	491	1481	555	722	577	954	1013	373	481	265	249	589	597	1098	405	410	670	869	503	226	441	344	218	799	718	871	362	336	946	710	470	475	1307	281	314	742	679	948	233	1240	405	1090	819	2720	1170
BRDN0000737945	NT	221	361	1236	340	1348	398	524	564	1358	1064	592	500	177	291	448	746	1172	284	386	525	832	924	440	610	313	307	564	805	1262	421	357	891	1114	670	921	1276	405	378	1076	648	834	319	2406	459	689	1111	1996	954
Foxn3_p2_4	Foxn3_p2	385	462	1019	804	2170	423	1249	1028	1221	920	692	512	378	353	717	635	1398	410	521	1000	1400	486	564	974	441	355	824	1156	1163	353	575	1488	1069	506	1083	1928	407	349	816	1097	1181	299	2701	787	905	1404	1996	1661
Nup62cl_p1_3	Nup62cl_p1	294	316	897	523	1256	250	517	470	1298	375	176	503	147	221	377	791	1044	315	417	730	1314	446	170	423	274	233	577	780	737	349	340	1446	979	444	425	1598	220	264	551	747	707	287	1142	453	668	891	1175	1291
Ctcf_p1_6	Ctcf_p1	212	185	1136	505	1185	267	812	677	1718	759	293	1343	115	146	146	151	573	207	577	251	282	124	706	563	186	186	347	657	792	231	597	630	715	271	778	1008	227	174	839	997	771	205	1584	525	561	1047	321	1909
Tcf7_p2_9	Tcf7_p2	299	420	939	797	1693	237	1518	715	1680	861	672	1204	173	199	566	749	1384	344	693	1027	1410	853	832	1377	274	261	590	1188	997	307	809	1241	1630	650	1208	2139	364	446	556	681	860	263	1587	713	1047	1203	2708	1815
Zfp36l1_p1_2	Zfp36l1_p1	210	396	1390	804	2135	231	509	731	1027	1126	381	654	166	167	604	632	1217	226	335	1215	1012	578	273	650	250	186	732	1298	1531	268	265	1393	1259	666	625	1584	316	433	705	906	1100	171	2143	607	943	1155	1518	1842
Grhl3_p1_6	Grhl3_p1	203	200	781	607	754	243	1001	422	886	563	440	244	153	186	367	472	1255	317	364	1012	1161	403	355	379	280	194	422	901	1098	258	309	865	801	146	768	941	435	267	357	571	557	268	1526	254	396	641	1737	1690
Hes1_p2_1	Hes1_p2	95	78	547	406	774	205	334	292	841	390	269	386	106	63	198	246	492	168	178	348	421	140	234	306	94	102	202	548	460	170	223	458	314	112	307	654	170	167	170	532	362	71	747	294	278	817	551	813
Smad7_p1_8	Smad7_p1	269	376	1515	704	1977	386	572	514	1798	1093	326	775	213	236	570	656	1640	364	373	711	1484	640	637	447	333	273	876	1072	1883	460	362	1045	1393	566	644	1595	453	422	823	927	520	330	1406	798	1039	1462	2019	1455
Csde1_p1_11	Csde1_p1	402	466	1045	942	2139	261	793	839	1631	1189	413	837	336	315	603	778	1707	397	322	1009	619	635	712	850	425	356	673	1499	1328	398	360	1341	1118	696	774	1944	384	533	917	1012	1054	412	1786	623	731	1146	1192	1452
Pias1_p1_9	Pias1_p1	385	250	998	835	2263	474	1505	1094	1774	1160	728	1625	207	364	561	777	1527	446	840	641	1123	570	563	1394	318	286	687	1273	1682	364	1095	1159	1071	439	1152	2891	410	354	702	1294	810	299	2848	581	825	765	1804	2085
Nkrf_p1_7	Nkrf_p1	261	196	936	521	1366	309	521	464	886	715	300	458	158	259	302	522	783	316	304	512	753	273	452	355	259	209	433	999	846	319	249	810	838	439	554	963	190	225	782	583	652	234	1159	572	572	693	1860	802
BRDN0000738090	NT	94	196	301	309	956	151	594	297	721	472	463	703	84	169	252	330	910	128	388	264	446	262	527	485	134	153	288	677	486	138	499	518	333	227	905	790	159	183	360	710	677	236	1194	253	581	836	469	881
Cdx4_p1_7	Cdx4_p1	250	270	890	489	1576	168	1337	347	1348	307	328	777	123	104	365	407	826	290	844	370	739	250	821	530	228	154	455	789	800	238	767	748	1267	428	735	1448	150	235	171	814	388	145	2532	563	418	779	2256	768
Sub1_p1_8	Sub1_p1	529	479	1762	887	2915	728	2810	1343	2227	1373	1398	2654	302	372	737	910	2223	486	1173	1434	1313	551	1638	2912	470	413	1138	1616	1890	699	1550	1880	1900	508	2517	3889	618	576	1018	1389	972	483	2154	932	1255	1732	4349	3971
Zfp292_p1_1	Zfp292_p1	288	306	1544	832	1841	305	862	791	1643	1334	280	929	276	335	465	656	1353	525	529	1292	1235	668	1558	981	346	283	609	1412	1121	430	398	1477	996	389	1061	2024	405	386	694	989	1169	335	1798	622	1263	1180	1189	1372
Ubp1_p2_11	Ubp1_p2	446	505	1884	963	2973	375	974	804	1444	1792	666	1061	231	322	843	1502	2427	416	450	1384	1499	868	706	1001	375	387	1128	1777	2185	486	584	1668	1451	514	945	2570	366	562	2227	1856	1347	341	2289	1395	1437	1329	3388	2481
Nanog_p1_2	Nanog_p1	102	75	839	331	805	129	496	698	647	387	273	537	125	183	640	596	990	275	634	904	1584	692	701	399	167	142	434	647	688	166	447	1136	659	244	630	1026	270	109	599	424	281	156	756	281	443	357	805	1027
Zfp217_p1_11	Zfp217_p1	401	489	1680	864	2357	461	567	744	1643	836	601	852	358	377	729	898	1903	620	409	1179	2114	680	657	716	422	361	1221	1432	2080	575	435	1474	1033	766	873	2151	345	485	1048	1655	1000	355	2420	878	777	1179	1875	1497
Id2_p2_2	Id2_p2	290	384	816	369	1439	229	563	621	1543	935	271	939	195	274	412	578	1039	316	374	824	1044	574	790	421	282	313	415	724	1094	302	240	866	997	592	763	1329	223	335	350	948	531	268	633	417	583	1108	1790	797
Zfp280c_p1_6	Zfp280c_p1	100	260	630	385	746	203	620	423	992	759	492	457	100	113	366	356	843	197	197	566	1090	466	348	366	158	178	473	583	646	215	318	591	651	390	538	860	229	262	428	888	465	186	596	364	657	994	1596	579
Hnrnpk_p1_10	Hnrnpk_p1	319	517	1340	707	2288	405	828	811	2063	1163	408	1000	353	158	682	929	2046	461	609	847	1893	631	577	836	449	416	897	1252	1292	427	500	1645	1556	487	846	2092	380	489	863	1286	882	397	1974	655	1464	1290	3550	1703
gRNA_2193	RE53	230	430	1097	486	1491	394	1362	537	1144	625	802	1222	167	257	358	547	990	398	619	796	1018	466	451	810	259	263	706	855	1333	334	658	1204	552	394	1242	1875	441	436	391	769	743	384	1648	717	699	969	2202	2124
gRNA_4391	RE93	471	882	1822	211	3346	585	1054	1321	1492	1255	1003	1170	292	473	918	2138	2142	569	1052	874	933	871	1123	1597	511	451	1046	1662	1915	602	801	1841	1525	720	1636	2891	539	637	1226	549	1034	514	4161	915	1446	1603	2796	1793
Sp1_p1_10	Sp1_p1	337	256	1361	603	1257	333	773	643	1117	757	413	728	61	67	202	339	447	80	105	334	571	292	99	169	212	153	473	1026	906	189	231	949	744	378	428	1078	205	224	1457	472	768	304	674	736	609	1273	1851	1186
BRDN0000737408	NT	178	229	497	418	1181	363	357	399	1201	566	273	399	134	197	318	391	676	233	229	535	755	353	429	405	224	195	386	653	673	278	203	1009	530	133	505	737	246	296	512	666	597	127	560	336	762	807	1188	862
BRDN0000738159	NT	403	373	979	776	2353	269	1070	785	947	956	946	1361	231	334	658	806	1447	332	886	928	1450	724	1222	1218	434	403	620	1349	981	429	744	1180	1301	340	1490	1973	315	359	887	897	733	291	2446	650	1404	1371	2837	2623
E2f8_p2_4	E2f8_p2	298	170	904	312	942	195	369	246	625	593	223	249	157	241	259	420	719	287	109	550	519	285	404	277	252	189	319	527	467	214	159	669	522	295	616	744	278	271	172	278	533	172	733	324	304	911	1156	794
Zfx_p1_4	Zfx_p1	98	147	296	295	517	117	269	247	498	270	179	252	63	34	155	244	364	137	83	423	324	279	568	314	125	82	182	342	629	104	100	458	282	125	293	511	149	179	215	338	857	222	488	204	332	246	309	565
gRNA_2538	RE57	260	168	921	401	1016	188	121	463	898	356	208	206	106	138	343	457	686	207	750	700	712	207	411	1514	192	139	413	702	1011	241	356	736	625	439	518	1114	306	160	488	811	476	154	177	432	775	872	728	261
Gabpb2_p1_4	Gabpb2_p1	206	312	849	461	1065	305	879	730	774	947	453	522	242	155	298	467	1002	323	347	692	905	435	201	681	254	251	537	821	706	306	384	925	729	497	707	1219	150	361	843	615	646	218	1589	586	617	909	1093	1085
Trp53_p1_11	Trp53_p1	213	217	561	381	1363	230	365	536	930	340	407	405	127	154	273	404	742	235	363	552	575	234	216	368	214	167	363	590	594	269	236	875	594	199	723	1127	297	333	937	644	426	245	1455	387	694	853	1434	1201
Rlf_p1_11	Rlf_p1	213	214	547	488	1326	158	265	411	714	815	259	776	189	144	339	489	1001	197	628	666	704	353	267	594	234	169	338	691	860	144	349	817	279	354	676	1450	302	276	661	637	832	151	1480	350	614	787	1872	1058
BRDN0000738330	NT	145	240	555	328	562	100	1226	181	653	347	272	547	130	137	257	340	784	155	152	311	369	266	253	465	117	115	334	421	571	130	391	398	318	294	384	601	142	169	524	365	398	125	819	184	235	458	977	529
Gm38394_p1_11	Gm38394_p1	229	398	1393	682	1662	456	762	657	1307	762	422	842	213	243	664	841	1472	397	436	806	896	486	278	775	243	303	741	1111	1053	384	418	1334	1324	391	719	1664	254	331	1060	1136	1102	256	1560	851	1040	1227	2086	1136
Gtf2ird1_p2_12	Gtf2ird1_p2	165	307	844	453	1368	317	419	818	1516	780	203	266	192	85	311	511	899	169	172	354	625	460	153	367	252	152	450	792	996	234	261	733	965	227	422	914	324	306	418	800	369	259	1091	306	442	637	709	842
Tfeb_p2_4	Tfeb_p2	336	469	1160	904	1666	530	664	686	1236	1011	478	863	254	287	676	742	1361	487	677	728	1000	573	394	835	348	356	756	1528	1100	504	569	1135	843	226	957	2444	289	499	985	923	1227	313	1951	541	831	1546	2169	1278
gRNA_2762	RE61	64	142	624	495	976	144	588	39	1096	336	459	682	114	85	227	376	706	125	1014	4197	931	303	1083	1265	149	139	429	658	714	133	645	893	683	195	1783	1497	104	284	433	636	332	151	1548	27	607	645	3882	988
Setdb1_p1_3	Setdb1_p1	164	390	614	519	1359	277	365	395	485	573	155	269	108	79	499	932	806	228	185	689	740	326	569	481	191	135	411	1207	1022	267	209	866	542	391	369	742	210	364	434	751	637	160	1035	492	275	728	1326	968
Zfp213_p1_7	Zfp213_p1	283	467	1771	772	2200	395	644	810	1665	1503	515	568	173	268	642	880	1644	539	509	1079	1586	957	369	581	274	262	736	1305	1175	438	451	1594	1180	827	782	1323	295	437	933	1108	1314	443	2003	888	1098	1191	2552	1234
Nfrkb_p1_6	Nfrkb_p1	73	86	408	163	2259	95	323	98	387	131	375	225	777	1544	2819	3618	7076	1881	3008	6487	5422	2865	3327	4329	424	361	893	1357	1799	587	667	1475	1224	522	1663	2234	41	61	263	600	381	115	1019	21	126	301	495	629
Tead4_p1_8	Tead4_p1	236	476	1083	730	2289	411	925	1061	2181	1146	685	1057	242	213	625	957	1218	299	521	1026	985	734	557	931	230	297	667	1427	1762	349	481	1565	1062	580	1038	1999	418	334	769	1384	854	403	1270	1140	1092	1687	3502	2697
BRDN0000737990	NT	216	214	494	495	1397	165	403	593	1025	747	350	898	172	123	270	718	1044	220	302	656	641	255	162	498	267	164	410	1035	1008	267	220	1021	287	294	432	1795	317	245	373	554	779	134	835	481	841	855	1697	1630
Foxi3_p1_9	Foxi3_p1	322	261	1167	657	1795	262	1371	755	1368	1102	639	811	131	196	514	435	1228	296	805	889	1138	708	924	1044	248	212	610	997	920	339	646	1163	921	343	1213	1897	201	389	432	906	587	398	1094	499	810	701	1360	1458
gRNA_3987	RE85	188	202	496	295	890	110	344	542	237	604	322	231	93	147	257	320	571	231	304	482	7656	480	428	232	197	171	335	520	703	234	243	627	689	252	629	865	105	142	219	313	345	190	452	277	43	521	932	580
Zfp654_p1_12	Zfp654_p1	477	697	3358	1050	4124	564	1011	1510	2158	2126	547	1154	428	384	1109	1257	2397	527	586	1410	1809	1359	629	1136	553	472	1674	1927	1883	607	601	2485	1388	989	1175	2830	647	830	1653	1869	1603	561	2326	1353	1316	1992	4269	2330
Yy1_p1_9	Yy1_p1	232	262	807	346	1485	293	392	549	697	728	190	506	229	308	328	596	1136	235	284	415	994	564	203	376	293	242	488	754	706	337	215	893	439	272	428	787	398	371	562	787	554	238	1399	585	867	698	1037	643
Nanog_p1_9	Nanog_p1	231	116	784	442	1134	308	439	727	1520	479	360	352	174	183	520	673	1285	322	428	628	2434	649	537	602	226	163	510	1157	1508	280	350	930	686	334	694	1342	318	182	465	433	731	288	984	345	791	993	1003	813
Foxi3_p1_4	Foxi3_p1	225	323	1427	651	2119	206	826	540	951	847	489	863	297	407	491	981	1433	587	418	1067	1610	956	974	756	375	297	802	1174	1399	403	545	1104	1074	559	957	1898	374	412	892	922	736	185	793	623	737	1254	1691	1421
Lbr_p1_12	Lbr_p1	137	100	869	276	746	172	180	247	647	572	212	350	76	65	131	429	571	256	101	212	576	272	150	90	106	106	256	506	783	196	149	504	332	410	285	562	191	114	388	432	354	130	454	367	250	356	1053	497
Zfp36l1_p1_5	Zfp36l1_p1	192	552	631	587	1222	309	420	552	950	662	424	397	107	176	431	599	915	200	475	731	1459	509	236	466	184	237	484	1135	1064	270	318	888	1132	368	581	892	211	428	578	544	714	301	1485	593	628	853	1795	869
Nfe2l2_p1_4	Nfe2l2_p1	160	142	417	177	685	87	467	330	467	548	222	236	41	89	203	160	431	210	370	376	698	109	181	240	131	129	330	338	554	203	325	518	202	212	397	535	206	131	265	406	383	149	970	392	416	455	1301	989
BRDN0000737468	NT	119	132	598	266	1001	134	327	259	360	560	231	147	82	102	190	309	626	129	200	393	444	202	176	327	177	123	346	524	573	203	206	439	435	220	515	494	120	126	207	537	378	112	748	420	389	500	878	852
Nr4a1_p1_6	Nr4a1_p1	223	387	1093	464	2317	400	1756	900	1400	882	893	1532	252	282	440	931	1504	437	1066	1329	1538	655	1560	1375	396	335	738	1090	1253	470	787	1539	805	696	1477	2325	486	512	691	882	656	373	3225	886	1138	1362	2842	2954
Epas1_p1_7	Epas1_p1	262	699	1735	627	1950	317	1235	1037	2974	988	651	888	234	368	815	748	1294	573	669	844	1067	907	792	1037	346	459	966	1364	1338	500	663	1392	1458	570	1201	3107	478	360	1348	1176	1192	315	3081	888	954	1305	2205	1123
BRDN0000738231	NT	319	433	1068	756	1635	335	613	831	1931	1088	527	627	173	204	550	611	1088	583	413	706	1003	563	503	909	401	266	794	1256	1139	381	515	1034	634	313	928	1721	318	263	668	581	598	247	2090	548	994	964	2107	1196
Ctcf_p1_8	Ctcf_p1	200	424	2137	881	2440	403	546	845	1863	1258	422	1052	218	198	494	706	1374	335	546	636	798	521	480	724	254	283	912	1179	1568	399	539	1055	945	365	794	1281	332	395	762	1068	1058	459	2201	741	1332	917	1378	1883
E2f4_p1_6	E2f4_p1	235	157	2181	1234	1991	293	1424	903	856	1983	196	1041	51	210	312	281	752	64	173	367	1081	227	903	269	126	170	727	1099	1695	216	406	894	799	535	707	1618	317	178	1812	2050	1591	249	2386	860	514	2251	814	2457
gRNA_2186	RE53	378	549	1576	899	2898	629	1146	1240	2510	1973	746	1451	264	328	1007	1002	2377	452	843	1914	1931	1069	1093	1510	504	443	979	1678	2644	623	821	2021	1412	1202	1325	3183	508	617	1202	1377	1671	672	5027	867	1917	1953	3921	2419
Tcf12_p2_2	Tcf12_p2	208	435	1304	645	2335	310	1297	756	1903	1215	726	764	268	313	753	713	1822	498	807	974	1419	748	1093	833	424	409	852	1438	1606	454	711	1341	1118	800	1420	2191	385	620	721	1166	1285	454	1347	688	874	1490	2594	1890
Usf1_p1_6	Usf1_p1	653	395	1303	807	2973	394	1373	1068	1926	1755	475	1291	369	296	690	803	1573	620	527	1138	1835	665	688	878	490	346	783	1108	1549	521	586	1646	1670	701	764	2775	611	605	1146	1512	1004	487	2573	970	1562	1784	2044	2421
gRNA_2483	RE57	123	22	583	343	477	152	498	176	618	591	179	215	85	793	189	345	696	205	199	382	546	232	74	321	97	65	211	572	499	151	246	322	713	441	310	580	175	9	334	221	347	151	411	342	537	369	515	866
Zfp281_p1_2	Zfp281_p1	265	303	1229	706	2225	368	1248	792	1309	922	1157	1027	188	213	987	809	1719	262	816	1186	1118	829	508	1270	283	274	847	1246	1743	337	820	1737	610	530	1484	2131	502	325	1004	867	999	259	2374	637	942	1157	3592	2386
Smarcc1_p2_4	Smarcc1_p2	71	73	191	314	706	89	304	212	164	401	71	145	27	41	119	131	297	92	100	170	599	138	70	82	92	51	151	406	252	135	78	342	17	180	127	384	142	123	233	547	303	98	279	172	89	476	695	368
gRNA_2215	RE53	70	143	626	683	907	115	275	662	977	438	252	665	143	115	299	356	981	113	703	265	601	293	877	901	144	147	363	621	542	168	489	810	426	345	614	1474	147	238	438	615	741	98	882	244	386	630	2040	713
Myef2_p1_7	Myef2_p1	357	435	785	734	2209	307	1769	631	980	1623	1020	1409	235	205	571	936	1586	429	1349	1047	1756	819	805	2015	346	353	627	1367	1711	428	1372	1346	912	471	1994	2268	458	424	870	936	1442	428	2817	842	1035	1187	2281	2451
gRNA_3952	RE85	97	78	563	415	1037	377	203	271	109	395	146	366	96	86	333	321	574	189	224	277	4829	252	159	321	166	157	408	641	639	197	214	536	464	208	177	749	259	173	390	711	265	152	574	301	16	401	1502	476
Nme2_p1_2	Nme2_p1	458	594	2340	889	2270	473	1026	973	1808	1623	896	2505	305	360	968	1193	1714	405	833	1214	1272	1022	1314	1760	511	397	1121	1851	2030	455	920	1891	1233	770	1853	4281	661	724	1366	1053	1707	465	4018	1040	1155	1427	5473	2618
Smarcal1_p1_7	Smarcal1_p1	113	218	678	500	1257	337	482	572	839	834	561	511	130	153	251	336	1029	418	376	487	563	398	397	424	143	171	367	752	1052	223	489	620	383	528	595	1198	278	328	481	634	752	170	1428	462	712	1040	1158	1198
Otx2_p2_5	Otx2_p2	158	181	518	314	978	101	454	415	718	561	435	298	186	221	340	270	1150	341	324	433	636	444	216	388	154	196	352	714	1134	243	273	930	480	206	737	705	191	152	513	368	392	148	1108	337	295	351	1568	1623
Zfp771_p2_5	Zfp771_p2	135	243	472	304	720	168	354	637	999	1064	202	440	112	219	192	255	683	225	199	512	689	468	67	446	174	181	380	653	679	211	234	996	699	220	378	1100	213	273	389	471	354	177	540	571	495	786	837	878
gRNA_4474	RE95	275	149	798	469	829	165	619	633	1212	741	261	363	152	133	305	358	692	165	416	503	362	425	473	460	243	167	374	689	868	183	483	740	776	233	952	1013	148	233	439	237	646	143	1144	492	738	670	1592	987
BRDN0000738341	NT	397	596	1308	726	2123	398	1247	1159	1956	970	678	1117	193	307	614	549	1748	387	1056	945	831	604	867	972	344	371	765	1105	1910	429	967	1609	1218	577	1545	1920	327	634	1027	1048	831	360	1781	720	844	1608	3634	2443
Nup62cl_p1_8	Nup62cl_p1	230	361	715	698	1690	280	983	769	539	757	484	1405	133	219	247	485	891	313	528	767	1016	561	416	807	273	246	478	1131	1375	407	642	1275	1088	256	845	1686	395	335	571	823	744	182	1934	611	709	764	3033	1302
Tcf7_p2_10	Tcf7_p2	219	217	535	655	1111	265	269	840	802	805	245	206	118	195	437	365	832	289	334	727	785	417	289	308	174	168	348	712	564	262	272	877	583	148	533	881	266	227	883	542	851	164	708	232	618	455	537	1139
gRNA_2013	RE50	266	295	878	275	1476	250	1393	566	499	572	1046	1080	127	164	329	452	1117	194	409	647	602	294	1364	1266	292	142	345	639	510	249	676	819	493	361	1514	1948	173	213	1000	620	712	143	1165	382	477	527	1513	1483
Zfp654_p1_5	Zfp654_p1	440	429	2117	509	2373	375	802	767	2465	748	522	749	208	141	497	797	1421	334	511	781	1614	515	478	675	365	279	842	1052	1643	281	394	1253	1087	702	747	1942	393	405	792	1235	744	259	1863	860	1501	1778	1787	1376
Pknox1_p1_4	Pknox1_p1	211	221	652	577	1796	298	773	543	1493	910	652	620	164	355	316	367	1130	266	549	735	930	560	332	584	273	206	375	679	1521	318	422	1043	849	536	985	1491	319	478	696	1311	635	208	909	606	913	1088	1680	921
Gm20422_p1_3	Gm20422_p1	378	501	1679	874	3121	492	1485	1571	2157	1708	539	866	307	496	728	714	2017	663	538	1526	1927	963	542	989	463	412	1129	1628	2669	618	736	2074	1425	942	997	2404	533	584	1761	1400	1146	437	3127	1260	1447	1769	2872	1760
Zfp518b_p1_2	Zfp518b_p1	250	359	958	736	2381	562	746	964	1671	966	389	760	211	286	431	734	1411	432	308	1124	1112	444	408	795	328	252	646	1339	1328	447	363	1355	1477	518	885	2187	431	422	1067	731	849	319	1527	1128	1162	981	1401	1516
Zbtb44_p1_11	Zbtb44_p1	169	142	1114	637	1381	206	605	354	868	931	370	277	114	128	333	406	995	187	431	584	469	381	282	404	173	178	610	842	980	195	306	763	747	354	538	1382	210	180	517	677	322	170	808	205	717	873	1272	1214
Cdx4_p1_12	Cdx4_p1	172	296	1026	452	1640	374	1122	622	1069	682	769	1219	238	276	570	538	1391	320	727	939	1179	614	856	1768	354	243	639	958	1290	349	800	1096	599	525	1511	2802	218	288	706	790	755	255	2187	759	866	945	2899	1421
gRNA_4470	RE95	183	178	706	450	723	149	519	242	718	411	139	340	110	166	225	349	846	159	266	278	411	223	191	301	141	146	417	600	970	190	331	478	370	325	214	991	228	218	405	791	405	157	629	394	616	608	880	414
Mllt10_p2_12	Mllt10_p2	90	196	1162	644	1782	286	1067	379	713	1469	588	1096	151	163	497	667	1263	262	707	888	947	469	551	1018	147	153	671	1207	1305	222	656	992	854	315	1022	1471	203	179	535	670	1254	127	1971	610	473	1575	938	1174
Zfp207_p1_5	Zfp207_p1	128	145	352	222	1084	68	94	197	426	561	127	299	103	107	398	255	620	132	152	321	206	324	125	411	113	107	289	395	637	85	130	520	205	389	224	628	199	119	334	568	396	83	535	451	415	652	343	436
Hmg20b_p1_7	Hmg20b_p1	63	210	602	394	1163	221	181	321	603	240	111	193	201	122	417	524	645	359	212	286	583	521	588	397	177	133	347	786	810	277	217	781	260	329	410	760	118	176	621	548	438	174	1721	365	484	625	731	788
Tox4_p2_6	Tox4_p2	318	327	1137	485	1594	324	1019	550	641	772	330	348	213	328	591	598	1991	565	477	796	1394	546	417	841	311	236	751	1095	1428	522	361	1347	759	471	730	1049	247	386	768	591	800	289	1221	508	324	1088	1728	890
Zfp281_p1_8	Zfp281_p1	236	342	1129	560	2018	289	549	587	1030	887	464	736	328	162	677	789	1149	415	529	895	1121	516	273	688	324	239	499	971	1233	277	472	992	796	392	584	1406	265	613	546	1014	745	293	1698	493	714	1032	2960	1224
Klf16_p1_11	Klf16_p1	394	361	1470	530	1839	344	978	642	1063	864	172	784	298	329	704	570	1841	431	607	1242	1771	715	342	704	478	427	903	1063	1331	510	629	1369	995	442	537	2333	346	328	807	888	962	261	1285	481	818	1012	1758	1254
Gpbp1l1_p1_9	Gpbp1l1_p1	195	334	1105	558	1853	201	637	745	1197	1184	514	660	92	171	503	586	904	270	317	911	964	498	350	799	191	189	556	1013	1394	213	299	1528	798	393	621	1279	186	216	1030	880	1016	173	2216	504	811	1712	1676	2474
Mis18bp1_p1_5	Mis18bp1_p1	552	403	1207	847	2286	437	1045	816	1486	1422	788	674	263	299	736	914	2083	558	567	913	1239	727	1055	1066	446	340	747	1240	1873	526	864	1423	1197	605	1072	1857	478	495	1070	1436	938	412	1300	1026	1333	1066	2511	1926
Gabpb1_p1_5	Gabpb1_p1	178	366	933	473	1929	289	294	587	914	838	431	442	197	197	578	749	1351	232	303	745	1380	673	428	753	275	314	548	1012	1436	379	329	1137	1056	296	660	1281	228	330	604	1179	784	293	910	694	581	1055	627	1014
E2f8_p2_9	E2f8_p2	225	327	1054	715	1335	246	502	584	1144	893	339	549	277	275	375	772	1026	425	349	923	985	379	475	752	286	211	619	1044	1063	324	301	859	746	366	699	1489	355	298	1085	837	664	240	769	422	749	839	1549	1043
BRDN0000737427	NT	110	59	513	249	316	40	619	157	215	399	354	508	150	125	186	249	586	125	103	298	134	315	139	373	166	92	288	453	358	149	207	295	187	185	438	562	162	160	293	216	427	92	972	266	253	425	207	434
Hic2_p1_11	Hic2_p1	248	354	927	592	1931	358	604	974	1428	881	273	621	228	212	387	759	1441	342	419	897	1326	555	394	621	295	235	573	965	1207	314	444	1383	1505	471	835	1593	402	420	509	919	1220	291	1231	607	557	1258	1189	1333
Tfam_p2_6	Tfam_p2	175	211	602	418	1119	163	252	221	621	284	235	426	145	269	291	302	910	226	595	671	355	458	452	522	163	170	308	554	856	205	414	496	134	257	626	1199	190	190	527	294	305	111	1622	201	293	344	999	1960
Zfp280c_p1_8	Zfp280c_p1	140	155	569	264	972	96	187	319	721	395	294	357	95	61	292	306	618	114	227	268	266	476	130	308	130	101	242	527	917	119	143	430	175	182	331	1041	135	86	430	724	300	86	743	207	708	719	900	619
Nkrf_p1_12	Nkrf_p1	135	292	1131	575	1912	256	1863	686	2156	631	1238	2241	116	161	539	475	1246	235	1724	714	1070	819	550	2498	208	141	795	1063	1484	242	1522	1138	672	702	2064	2805	142	232	863	895	714	175	2975	890	807	1444	3972	3360
Zfp207_p1_11	Zfp207_p1	147	268	680	281	1422	148	309	576	814	530	197	389	156	322	612	585	1571	387	539	715	1994	673	664	820	239	225	556	842	1271	288	307	1046	1006	700	488	1511	232	200	453	992	422	205	707	480	252	573	312	568
Arnt_p1_3	Arnt_p1	188	115	431	172	612	116	175	237	796	382	570	1242	93	101	101	279	411	178	345	254	588	84	454	418	138	103	203	421	492	186	406	410	288	160	748	953	161	148	449	272	251	143	804	349	670	641	1209	1162
Zfp280c_p1_9	Zfp280c_p1	231	288	1037	637	1526	231	582	599	1687	484	433	534	208	204	577	629	1237	348	242	336	738	518	182	614	223	231	697	734	1050	264	289	991	1102	496	598	1076	265	386	566	947	1003	254	1350	320	870	1126	1095	1589
Zfp296_p1_12	Zfp296_p1	236	373	1584	884	1882	306	757	1278	3117	1570	590	698	223	235	303	718	1224	249	447	575	553	641	441	449	278	269	621	1011	1046	348	426	1290	1091	787	763	1503	227	511	896	1019	1329	410	2095	910	1434	1431	1672	1978
Zfp985_p1_4	Zfp985_p1	233	191	723	715	1452	193	315	607	1127	622	147	322	163	131	338	411	681	341	409	465	579	431	198	390	231	181	429	920	731	281	302	867	488	287	386	989	176	326	522	494	651	187	1038	365	448	925	577	1181
Ascl2_p2_5	Ascl2_p2	283	252	1013	642	1403	321	1154	839	1982	1207	421	605	248	212	502	779	1181	552	454	706	852	506	417	544	305	272	655	1102	1702	426	460	1306	916	703	736	1512	336	445	851	879	980	292	1108	552	720	960	2510	1902
Nfe2l2_p1_7	Nfe2l2_p1	285	286	1245	631	1516	153	334	565	1044	940	308	487	104	220	373	538	796	213	310	618	779	277	204	289	246	240	524	687	960	322	231	930	603	304	483	1348	261	235	776	755	792	208	1536	369	643	693	1400	961
Csrnp1_p1_7	Csrnp1_p1	114	194	951	295	1097	179	270	376	1028	648	296	459	116	154	337	490	768	191	405	755	792	438	439	562	178	137	610	620	771	239	345	679	541	135	623	771	192	218	899	628	566	175	780	282	686	680	1129	1048
Pias1_p1_3	Pias1_p1	42	80	1236	575	1378	66	431	454	1008	396	237	510	31	37	334	337	899	94	230	709	634	293	682	376	50	79	497	604	788	64	180	679	506	361	824	986	78	93	447	716	776	42	1133	378	753	517	821	1013
Zfp445_p1_12	Zfp445_p1	233	446	789	759	2126	345	512	727	1501	1005	418	574	204	204	477	551	1484	480	234	658	1814	560	815	763	285	261	625	820	1223	426	310	1296	819	361	633	1779	529	489	612	767	546	414	1567	751	1243	1089	1766	1111
Smarce1_p2_10	Smarce1_p2	123	244	872	729	1235	149	900	620	850	885	724	602	126	171	439	316	1031	200	223	491	745	302	341	652	185	148	383	744	558	241	292	1068	334	354	749	752	190	306	399	1032	708	121	1636	313	664	1329	1928	1032
Mbd3_p1_10	Mbd3_p1	119	222	651	269	695	229	492	400	806	337	258	491	91	117	379	289	661	193	222	412	922	312	300	432	143	130	353	402	651	143	233	673	634	234	626	977	132	141	297	394	421	119	764	126	266	548	618	849
Zfp236_p1_12	Zfp236_p1	441	797	2066	971	1637	656	1321	1629	2663	1864	430	1034	138	84	420	226	682	206	253	338	214	89	114	271	222	190	382	697	991	294	395	819	1081	294	491	1004	365	600	1109	1607	1207	492	1692	1041	1592	2598	3762	2541
Mbd3_p1_5	Mbd3_p1	311	189	787	439	2157	240	419	875	1312	910	365	485	229	511	802	944	1178	493	586	1367	2305	592	520	743	348	255	809	1063	1627	359	402	1513	1270	601	629	1737	277	291	392	1071	589	222	2108	521	514	697	1380	1966
Gtf2ird1_p2_11	Gtf2ird1_p2	274	354	770	734	1335	342	617	514	851	575	346	429	183	213	381	627	950	199	309	389	535	468	222	511	238	210	524	1133	1127	274	269	657	365	256	496	1223	371	304	1011	658	838	290	823	729	674	721	1345	1127
Trp53_p1_9	Trp53_p1	138	167	858	425	790	149	215	359	744	527	222	175	69	53	151	294	537	278	150	407	405	282	297	228	119	88	387	630	796	226	117	479	532	245	338	594	237	150	313	480	462	98	595	411	385	536	931	373
Tox4_p2_3	Tox4_p2	141	73	375	226	590	155	80	147	290	323	53	152	117	109	251	385	548	212	391	407	1140	296	341	337	113	100	228	724	350	144	194	522	475	196	284	687	186	233	470	440	240	69	668	118	355	460	650	556
Etv5_p1_3	Etv5_p1	451	598	2130	840	2866	357	1052	764	1794	1382	612	808	314	314	678	1130	2251	645	709	1039	1133	764	871	773	512	408	1096	1545	2071	746	571	1190	937	691	1293	1869	618	674	1183	1098	1143	471	2632	1232	1693	2034	2592	1645
Ssrp1_p1_12	Ssrp1_p1	218	236	1486	582	1338	155	532	734	1166	953	188	832	216	234	425	473	843	254	142	380	741	317	317	518	298	203	536	862	1094	214	257	827	1182	447	545	1830	238	389	718	690	674	202	1539	612	1026	896	1563	1370
BRDN0000738165	NT	214	236	562	517	1216	165	455	472	814	1083	580	573	109	267	330	512	1155	319	635	546	1091	550	314	1018	233	225	324	866	754	273	395	1010	560	496	864	1504	366	392	591	479	855	312	1923	437	943	1152	2014	2156
gRNA_4475	RE95	75	43	484	199	510	89	525	379	170	172	490	837	36	72	205	122	907	162	558	472	325	268	743	1156	90	77	320	289	677	148	605	649	234	241	1366	920	235	177	231	240	226	101	1140	222	234	396	1166	2277
Rbpj_p2_10	Rbpj_p2	267	305	674	469	1782	223	1827	480	1317	1213	1474	2349	145	275	521	667	1055	405	1412	643	865	484	1842	2697	291	260	587	844	1236	283	1126	864	715	318	1813	2976	223	294	694	930	1132	214	1532	559	874	1242	3069	2040
Mis18bp1_p1_3	Mis18bp1_p1	31	15	185	83	244	64	64	46	164	87	10	62	21	19	55	53	133	61	9	95	73	113	7	43	50	11	128	121	138	45	41	80	0	170	22	88	12	20	57	135	63	21	39	10	54	76	93	151
Zbtb44_p1_7	Zbtb44_p1	206	283	727	610	1208	398	559	503	1136	693	372	639	118	131	303	374	924	215	509	586	836	430	307	448	177	151	471	676	862	299	328	987	708	456	559	1120	187	293	393	737	245	176	1041	399	556	951	928	1278
gRNA_2016	RE50	146	276	990	449	1801	168	776	594	1377	624	333	724	127	161	621	445	1792	262	550	646	959	641	1432	798	252	189	716	911	1525	233	531	1077	413	367	926	1460	222	211	452	905	928	136	1045	585	800	1281	2391	1170
Sp1_p1_7	Sp1_p1	357	260	1051	661	1778	538	1871	1107	929	1525	1263	1579	128	150	305	584	757	181	1101	702	652	476	383	1325	329	233	489	1427	1400	408	978	1417	963	601	1552	2476	435	347	975	1028	1284	407	2294	827	888	925	2837	2414
Zfp748_p1_8	Zfp748_p1	148	223	562	385	1143	296	281	490	1029	472	724	506	111	173	417	522	807	209	201	333	344	369	214	438	176	184	469	542	680	229	230	726	657	247	761	1289	157	264	375	521	366	199	1343	333	361	431	1425	1399
Cebpg_p1_8	Cebpg_p1	223	306	1210	486	2011	231	975	564	1259	900	499	756	148	274	635	648	1421	343	597	798	846	371	313	601	323	245	707	1047	1236	298	432	1035	725	551	687	1690	248	394	522	1276	902	219	1325	761	722	948	2072	1560
Zmiz2_p1_8	Zmiz2_p1	73	195	354	269	669	69	191	257	540	361	96	205	88	118	219	155	931	222	99	424	383	242	73	171	119	92	207	408	582	98	167	514	518	218	146	534	150	71	421	231	412	126	167	219	479	504	638	372
Foxm1_p1_5	Foxm1_p1	152	444	1283	716	1555	328	908	687	1747	909	304	640	151	261	455	387	1269	286	204	508	1169	536	288	698	226	273	557	968	1104	405	357	1060	571	531	485	1559	391	561	981	754	1101	206	1625	625	675	1159	1875	1268
Ncor1_p2_10	Ncor1_p2	274	232	500	339	1144	170	432	469	670	535	336	297	126	132	357	303	784	256	433	353	430	253	471	474	236	138	321	585	992	292	345	645	268	295	588	857	241	264	458	664	262	202	1068	319	401	629	932	892
Prdm14_p1_3	Prdm14_p1	186	348	1035	465	1758	361	485	509	1466	1045	447	1071	143	278	619	559	1391	333	537	716	1105	594	473	814	213	217	584	817	1396	300	581	892	596	590	656	1570	229	296	626	647	582	180	1336	389	819	990	1468	1361
Zfp217_p1_4	Zfp217_p1	106	156	525	280	832	240	387	300	496	439	223	266	88	156	427	321	872	195	348	626	814	249	259	410	151	143	356	487	605	202	300	520	333	137	547	510	126	183	336	510	465	128	1007	158	453	761	611	748
gRNA_6510	RE127	171	175	673	338	1083	174	1888	491	953	167	705	1463	129	258	329	389	570	145	856	364	440	1479	1018	1601	199	137	503	610	610	176	1129	621	631	316	1524	1849	136	163	423	811	647	103	1092	605	657	333	1120	2162
BRDN0000738028	NT	179	261	880	673	1325	229	265	731	1191	527	281	725	180	262	521	406	1232	340	337	915	1076	555	386	523	219	175	396	1061	1053	342	233	1215	826	506	608	1410	217	374	438	805	772	193	722	736	700	1206	1882	1105
Tfam_p2_4	Tfam_p2	195	266	1299	711	1336	319	545	934	895	1045	384	900	180	327	353	712	1207	407	558	507	1070	590	668	582	314	305	692	1145	1123	350	355	1298	647	606	728	1828	206	382	612	546	1046	278	1503	615	815	937	1681	1533
Ssrp1_p1_4	Ssrp1_p1	198	232	611	717	1557	240	638	690	1303	631	537	501	187	266	383	331	1219	243	256	530	1043	635	639	737	238	235	476	1116	1120	318	428	1005	807	441	876	1273	252	230	631	619	622	345	1130	602	1146	924	1194	946
Mitf_p1_10	Mitf_p1	287	468	1868	862	2064	601	1206	1048	3004	1229	309	760	324	413	604	946	1858	400	407	1035	1091	933	321	973	411	389	851	1468	1535	536	390	1713	1493	779	459	2246	557	445	1526	1000	1327	331	1419	1296	1070	1493	1947	1412
Gm20422_p1_5	Gm20422_p1	344	431	1434	949	2789	647	588	1270	1870	1306	422	659	259	290	558	499	1213	464	420	936	857	560	396	574	326	296	675	1214	1803	503	416	1716	968	573	688	1557	361	492	860	1489	1245	347	1755	719	1280	1496	1210	3283
Nfatc4_p1_6	Nfatc4_p1	108	235	661	302	1050	147	351	326	505	358	296	484	72	238	231	349	494	217	302	419	963	282	283	299	140	217	394	710	525	185	203	630	441	385	556	778	315	279	553	613	409	157	1198	334	290	651	777	915
Adnp_p1_10	Adnp_p1	255	401	668	334	1453	243	556	642	838	511	416	420	250	302	596	588	1540	375	333	1140	811	529	380	575	248	297	519	700	1380	284	293	1332	851	557	582	1439	311	222	362	937	643	277	939	655	869	1198	1595	1060
Adnp_p1_9	Adnp_p1	218	221	466	498	1225	242	490	440	1276	618	386	526	168	329	503	596	1131	403	538	801	1096	603	547	828	287	238	457	710	974	389	423	1091	1161	458	507	1532	227	217	566	985	365	197	1589	491	601	637	2546	870
Pias2_p2_5	Pias2_p2	230	412	806	393	1071	289	659	704	999	964	284	1250	174	206	327	308	665	154	169	579	449	523	473	763	259	274	422	885	726	320	342	831	606	240	681	1736	308	314	693	641	737	195	876	467	704	651	1432	1415
Tfeb_p2_12	Tfeb_p2	296	419	1556	755	2166	467	1266	898	1619	1288	573	962	275	292	659	887	1631	345	554	913	1252	833	824	811	364	314	885	1431	1833	459	625	1394	1071	860	1017	1894	482	486	1011	1635	936	435	1451	878	1291	1426	2007	2129
Prdm14_p1_11	Prdm14_p1	148	218	1082	435	1001	283	1097	535	440	551	1201	1226	119	172	322	512	998	257	727	481	679	336	1124	1179	197	163	459	790	1023	246	680	830	969	265	1233	2591	196	160	390	516	652	182	1240	339	433	406	1659	1475
E2f3_p2_6	E2f3_p2	286	462	1478	805	2225	638	1646	952	1909	1059	390	776	353	281	700	761	2082	444	755	948	1755	590	696	1059	347	315	860	1236	1486	502	767	1316	1055	448	863	1814	434	535	1250	1196	732	455	2233	977	1285	2050	3259	1472
Zfp985_p1_5	Zfp985_p1	149	188	746	534	1273	177	270	379	974	464	120	405	141	166	266	249	609	198	339	442	432	402	178	334	178	178	362	670	768	236	264	784	494	235	331	972	180	226	455	646	348	180	906	451	607	684	1342	838
Usf1_p1_10	Usf1_p1	243	178	903	395	852	297	273	368	653	387	166	358	105	122	305	369	572	277	235	678	588	251	223	345	187	172	454	637	516	297	255	893	319	224	379	999	169	292	586	546	340	138	1250	354	257	737	741	743
Zfp213_p1_2	Zfp213_p1	246	233	1159	679	2069	234	972	620	1462	739	473	678	144	176	502	558	1358	312	354	605	926	724	261	510	238	168	510	1226	1072	257	446	1284	833	429	579	1366	253	293	834	885	837	162	1269	679	1230	902	3015	1417
gRNA_1829	RE47	103	115	273	145	960	57	315	279	380	330	119	290	61	172	69	175	552	118	207	175	481	115	243	395	134	126	182	318	569	135	195	396	283	39	282	589	214	173	203	583	356	111	261	231	227	453	940	341
Otx2_p2_12	Otx2_p2	159	296	987	312	1310	179	569	510	1228	1123	258	385	182	161	620	397	1091	355	527	805	914	383	922	552	214	174	547	696	981	249	508	999	1006	433	933	1117	204	310	559	774	594	141	1197	333	688	602	2158	964
Zfp518b_p1_9	Zfp518b_p1	188	320	1042	601	1809	271	1551	810	915	816	367	1508	247	239	638	640	1432	483	799	853	994	491	1018	1097	313	283	569	1087	1259	391	797	999	1186	677	1201	2475	290	377	699	768	831	256	2591	716	861	1001	2600	1813
BRDN0000737413	NT	34	50	527	371	1206	80	368	401	798	363	253	404	33	36	244	290	754	27	195	625	742	422	144	333	47	35	235	511	682	55	205	806	597	287	426	996	77	49	318	630	623	45	941	519	336	751	1349	447
Setdb1_p1_5	Setdb1_p1	198	296	854	574	1460	321	447	808	591	806	384	605	165	142	544	661	1014	303	526	851	1321	548	227	546	215	164	687	1109	1371	272	300	1038	674	355	540	943	173	361	405	624	638	203	1366	325	479	1047	1478	851
gRNA_2008	RE50	186	144	604	282	1068	102	253	419	497	546	83	393	134	99	477	265	769	189	232	385	494	329	202	263	155	155	428	598	941	150	172	510	442	234	317	607	217	234	663	275	527	180	1116	343	358	808	483	601
Gpbp1l1_p1_2	Gpbp1l1_p1	166	239	491	575	1046	337	566	339	984	671	419	487	113	243	375	619	885	329	251	583	615	466	235	830	194	209	349	712	479	256	438	531	530	206	764	1247	276	230	434	869	511	148	521	517	757	477	755	1314
Son_p1_1	Son_p1	435	425	969	654	1692	323	1819	950	1096	1035	568	903	215	265	346	505	1194	230	558	508	699	505	473	1063	368	224	554	948	1397	370	585	1249	1224	484	1086	2100	243	308	517	775	1191	326	1508	663	1227	1016	2580	2059
Gm20422_p1_1	Gm20422_p1	667	723	2041	1486	3243	524	2549	1885	2564	1726	1468	2588	541	511	1156	1149	2532	830	1358	1982	2214	1268	1635	2179	693	588	1276	2442	2709	715	1620	3131	2082	738	2573	4509	585	735	1344	1584	1706	501	2732	952	1933	2389	4339	3658
Sox2_p1_6	Sox2_p1	150	158	244	274	699	39	344	250	151	466	214	162	95	82	244	131	553	143	273	516	349	182	70	285	114	105	266	269	278	117	234	640	393	123	184	272	122	132	135	327	376	129	432	526	425	289	652	377
Zfp217_p1_10	Zfp217_p1	138	225	576	517	1074	260	783	567	561	788	389	691	167	144	291	422	808	275	427	475	1178	504	421	564	215	127	496	912	893	267	563	810	698	170	737	1044	219	348	544	612	546	172	1067	351	238	753	662	1146
Zfp42_p1_8	Zfp42_p1	126	147	244	200	578	120	234	342	265	217	132	125	43	142	172	173	594	134	187	288	480	224	604	387	153	146	208	469	631	157	144	542	319	269	432	667	120	172	529	141	287	91	359	301	236	583	785	350
gRNA_1846	RE47	281	352	1490	377	2186	215	1239	770	1137	916	969	969	147	267	513	604	1544	273	878	872	522	496	831	2012	389	344	685	933	1515	366	788	1230	831	557	1431	2889	386	266	560	820	634	254	3134	610	752	1015	2449	2274
Rlf_p1_1	Rlf_p1	204	525	1681	804	2373	466	526	1228	2224	1112	454	646	268	334	786	730	1629	385	544	1465	952	791	1032	594	309	395	1032	1180	1853	411	503	1761	1251	632	945	1777	354	562	857	1245	945	338	1706	893	1054	1399	2024	1709
BRDN0000738029	NT	245	177	923	444	1041	214	440	369	1247	545	391	894	117	179	481	426	856	149	362	632	717	405	343	744	250	207	777	790	932	233	273	788	581	255	487	1552	321	337	298	791	401	355	1173	325	570	798	1777	1540
Sox2_p1_11	Sox2_p1	238	231	1081	198	1410	215	346	589	1374	774	199	485	319	352	339	665	1137	381	454	1073	1819	568	739	489	348	307	522	722	1067	380	403	1106	935	572	662	855	300	183	345	526	764	328	1436	511	573	809	694	656
gRNA_2734	RE61	196	351	817	436	1874	312	622	84	1134	887	381	1003	204	238	528	510	1068	441	535	3514	805	444	583	991	364	314	437	620	738	392	441	790	626	427	930	1276	204	318	556	1048	675	242	1936	25	665	1021	2751	1095
Klf16_p1_8	Klf16_p1	364	322	1260	855	2294	394	980	813	1341	965	814	557	276	362	566	620	1732	342	289	924	1466	882	344	866	473	281	723	1312	1404	322	427	1329	1521	537	966	1646	417	378	1004	1310	1705	385	2238	604	1051	1264	2002	1692
Etv5_p1_6	Etv5_p1	49	62	222	188	220	48	215	338	112	100	109	193	26	79	54	124	204	158	196	173	405	81	56	85	58	56	158	182	187	98	135	374	113	41	102	346	57	31	106	123	219	58	380	86	48	180	130	647
Zfp748_p1_3	Zfp748_p1	360	238	1028	737	1266	282	813	467	1220	1025	208	684	256	221	668	858	1245	285	584	681	739	713	651	952	289	252	518	1120	1449	334	554	1147	430	583	811	1962	389	367	787	755	595	267	1409	465	936	1468	2336	922
gRNA_1831	RE47	374	494	1952	1089	3199	461	906	1386	1812	1605	742	1158	251	289	824	1221	2372	531	611	1299	2103	982	919	944	472	418	996	1680	2303	548	616	1915	1202	659	1445	2415	694	550	1151	1437	1822	409	1742	894	1533	2401	2532	2062
Otx2_p2_9	Otx2_p2	145	289	633	319	1047	143	220	358	1440	855	198	231	219	117	263	413	970	239	209	590	782	367	396	549	201	166	395	618	517	208	166	740	818	211	482	718	250	185	632	561	584	150	1531	279	583	767	653	919
E2f3_p2_7	E2f3_p2	210	165	424	311	861	321	219	457	647	426	142	321	80	106	318	244	536	109	313	388	495	296	623	386	163	108	346	439	627	193	133	488	336	306	411	828	146	293	364	409	385	163	1021	384	374	471	1190	529
Nanog_p1_5	Nanog_p1	210	80	328	376	679	116	388	291	943	434	192	510	155	150	560	623	801	141	258	730	1351	369	756	297	168	112	448	721	824	141	277	703	877	391	484	955	175	124	262	305	313	99	596	376	506	600	598	538
Smad7_p1_9	Smad7_p1	192	542	1151	827	1893	350	424	635	1928	1036	693	943	355	310	730	736	1190	459	602	1052	1109	873	543	699	290	374	955	1436	1648	410	430	1103	1339	511	993	2033	307	432	972	772	1265	416	1082	500	1077	1717	1698	2014
BRDN0000737592	NT	325	391	845	410	1413	186	309	433	923	503	231	609	149	234	354	537	1093	314	284	509	840	404	395	483	256	219	408	739	1362	276	255	826	767	432	428	1203	245	254	635	866	523	214	1652	1114	571	1090	1226	911
Nr4a1_p1_9	Nr4a1_p1	224	327	812	587	1509	310	1178	716	1025	686	348	804	168	136	566	639	970	302	415	790	656	636	629	837	226	215	566	834	996	338	519	993	719	542	856	1265	285	295	531	482	476	272	1910	788	638	935	1321	3085
gRNA_4591	RE97	230	313	650	567	1746	596	894	591	1844	944	549	635	257	265	1438	686	1326	342	418	972	1120	413	453	608	365	307	822	1181	1326	448	448	1148	777	697	720	1241	285	539	264	687	869	279	2182	306	1125	1157	1850	1138
gRNA_4522	RE96	207	357	1279	646	1674	61	2184	833	1926	804	2635	2269	196	220	363	576	1513	1417	1477	592	1223	410	1775	2113	300	284	638	911	1199	368	1291	1047	1378	381	3356	3445	211	364	891	715	606	64	3445	613	625	919	3751	1857
Pknox1_p1_2	Pknox1_p1	219	275	795	526	1304	329	2263	752	1173	731	1663	1969	118	174	263	326	1122	299	1231	690	1168	521	697	1061	236	227	419	786	832	282	1169	952	681	204	1622	2806	414	344	666	823	597	358	2895	753	441	1197	2796	3213
Hnrnpk_p1_7	Hnrnpk_p1	50	61	286	146	554	128	16	133	750	262	67	426	45	42	163	214	496	56	176	265	242	191	181	137	75	58	130	222	474	126	170	398	343	339	219	463	75	111	206	213	88	56	255	160	418	336	668	255
gRNA_1762	RE46	233	216	928	576	1298	369	412	797	1111	713	236	331	211	134	416	344	1013	254	236	654	676	407	174	542	229	189	526	801	853	286	248	1167	661	411	408	1098	364	346	654	662	449	348	854	463	333	911	853	810
Etv5_p1_5	Etv5_p1	269	415	1051	470	1675	226	550	538	1734	778	347	552	305	284	523	627	1450	354	416	791	1895	535	818	664	348	300	712	870	1831	330	385	1050	826	615	746	1696	370	392	535	851	835	304	1422	882	864	1346	1979	894
E2f4_p1_10	E2f4_p1	83	152	981	942	1212	248	286	839	685	1471	64	756	35	132	234	231	575	70	175	406	912	132	593	104	77	113	454	743	867	186	208	700	497	304	446	1015	239	198	772	924	907	182	866	649	599	1620	796	1515
Klf16_p1_5	Klf16_p1	429	460	946	508	1909	327	526	454	1265	854	360	1829	277	450	767	1080	1487	591	440	1043	1752	720	598	1096	451	447	737	1263	1492	437	541	1241	951	520	1005	3143	506	434	642	820	1387	329	1549	692	1167	1004	1486	1867
Ybx3_p1_12	Ybx3_p1	155	195	451	473	1344	435	407	364	988	549	334	471	191	201	345	342	703	319	282	592	565	471	280	551	235	225	325	619	1070	319	192	1009	535	266	624	1220	348	251	887	494	603	159	1669	603	288	962	1131	589
Gtf2ird1_p2_10	Gtf2ird1_p2	286	475	1168	759	1748	435	633	558	563	987	772	537	256	230	539	704	1632	390	663	1027	1094	763	280	697	359	395	551	1320	1081	437	502	1314	1146	426	1098	1610	364	499	1204	840	869	370	2143	478	1071	1204	1982	1440
Stag2_p3_2	Stag2_p3	242	604	1287	1192	2443	416	2042	906	1655	1027	594	1423	202	298	530	1046	1543	342	565	978	1447	872	779	1028	258	350	718	1645	1465	358	610	1364	712	895	1178	2648	437	479	1001	1512	1640	373	2042	970	1204	1191	1777	2114
Yy1_p1_11	Yy1_p1	272	378	951	474	1642	201	563	489	1021	746	327	671	162	306	580	681	1437	428	342	873	1107	485	373	737	307	274	441	994	667	341	379	957	788	288	600	1472	295	428	221	796	552	244	1174	303	742	1186	1310	988
Csde1_p1_7	Csde1_p1	250	368	768	359	1736	317	1001	594	1241	813	398	1393	233	241	445	785	853	340	834	1004	1045	556	200	1141	258	208	606	746	997	367	580	931	830	357	574	2123	261	525	1289	781	1157	311	2446	584	1044	855	1320	1170
Myef2_p1_8	Myef2_p1	159	163	602	543	1126	215	270	577	1032	264	161	292	178	107	279	463	1079	181	162	497	912	274	260	270	144	145	398	658	914	158	147	575	735	197	163	652	198	158	598	479	432	160	313	313	317	925	514	557
BRDN0000737883	NT	154	271	1624	232	946	134	1015	683	609	779	857	1678	142	217	380	281	998	294	842	776	456	393	463	1406	175	168	586	475	748	251	757	1001	542	430	1461	2011	199	268	815	659	633	217	1386	337	389	564	1377	1869
Gabpb2_p1_3	Gabpb2_p1	100	273	830	466	1591	266	445	375	1196	692	345	355	228	121	510	328	898	249	287	687	915	354	298	287	247	151	533	559	1004	266	250	894	583	439	633	865	304	234	501	799	435	161	924	382	560	669	1452	786
Zfp985_p1_8	Zfp985_p1	315	441	1496	795	1858	371	1287	894	1783	1059	629	950	229	292	619	654	1455	586	618	689	1213	665	424	1125	397	368	645	1266	1294	375	743	1117	748	403	777	1832	445	474	574	1163	1366	288	2067	772	1487	905	1956	2350
BRDN0000738379	NT	157	136	739	371	781	121	794	753	903	527	542	895	133	104	267	261	976	153	345	413	423	419	167	778	132	122	432	482	825	164	358	619	517	447	551	995	215	156	277	432	251	122	668	436	275	625	1809	860
gRNA_4584	RE97	298	283	605	476	1806	443	1214	474	1347	724	1377	925	220	308	1051	466	1058	375	2234	683	1624	553	741	2331	331	210	659	816	977	328	1312	960	1075	363	1931	2362	339	433	407	959	936	235	1405	752	674	1031	1579	2014
Zfp296_p1_9	Zfp296_p1	469	518	2497	981	2186	633	1182	1808	4271	1579	485	1059	276	230	396	503	1232	540	356	435	316	361	543	662	415	302	757	1411	1368	451	386	1357	631	684	1177	1875	613	712	2044	1129	1822	529	2135	1558	2621	1915	2738	2015
Gabpb2_p1_8	Gabpb2_p1	197	119	149	144	409	101	135	358	509	356	96	188	74	82	211	201	435	122	143	197	353	256	222	165	107	70	173	266	211	98	118	390	438	112	302	552	197	97	154	202	561	114	462	215	480	347	852	413
Ncor1_p2_5	Ncor1_p2	144	265	436	247	644	133	871	337	592	349	224	349	106	144	183	183	639	267	186	504	327	223	247	406	134	158	360	428	1107	182	298	558	484	146	454	774	243	280	110	237	385	124	1252	181	460	703	1157	865
Zfp771_p2_10	Zfp771_p2	236	324	1134	437	1688	214	525	549	764	815	306	641	179	161	623	526	1220	261	295	854	1021	434	292	452	243	239	736	822	1294	287	275	1152	166	318	453	1321	237	327	639	1116	754	180	1054	423	626	1029	1747	1175
gRNA_1967	RE49	109	225	734	285	737	133	428	219	631	375	190	228	123	141	216	294	579	202	116	350	537	245	161	504	123	157	282	562	422	137	136	396	371	203	183	510	152	214	468	496	853	150	515	143	359	416	444	577
Csde1_p1_12	Csde1_p1	176	328	1464	840	2205	620	873	1040	1802	709	806	1071	244	332	610	678	1036	284	877	884	418	780	452	1143	314	268	882	1333	1238	450	599	1643	1075	566	1049	1787	322	408	1012	1143	582	235	2092	534	971	1434	2774	1659
gRNA_2475	RE57	350	50	1050	387	2075	359	723	663	1155	753	727	872	239	3107	508	559	1416	244	420	959	1025	466	1101	982	403	308	551	728	1102	384	439	1319	830	312	1043	1973	447	26	526	912	835	230	1651	1169	834	1570	1844	1440
Ybx3_p1_4	Ybx3_p1	234	304	408	510	1405	197	304	578	1620	593	270	225	78	141	231	409	949	150	281	467	885	377	236	381	169	171	351	860	778	188	289	884	1224	299	333	1285	180	217	529	889	603	185	716	321	337	823	864	655
Smarcal1_p1_12	Smarcal1_p1	260	297	740	584	1741	330	374	546	1634	1074	355	396	130	208	462	589	1023	158	477	723	1502	455	309	490	273	257	465	877	1241	282	328	779	792	317	579	1208	210	295	947	1147	986	168	1269	840	1135	1039	1192	1183
Gm38394_p1_7	Gm38394_p1	172	407	1011	676	1779	408	850	629	1870	1020	662	937	165	245	478	661	1407	299	636	840	742	356	697	864	323	242	544	915	1234	379	605	1116	1046	706	1149	1850	305	316	461	694	919	387	1080	584	991	1067	1709	1901
Mis18bp1_p1_1	Mis18bp1_p1	199	322	657	589	1197	220	803	740	848	500	316	274	281	152	351	439	1323	221	370	873	971	342	498	525	230	156	284	880	1238	339	378	1068	690	227	537	700	292	241	632	756	886	259	1124	561	706	1117	1021	919
Mbd3_p1_1	Mbd3_p1	315	135	837	360	1306	304	1088	583	1133	1234	608	807	200	114	510	883	918	337	567	755	1084	463	903	876	250	155	484	910	1414	274	594	1182	701	592	1086	1307	169	253	319	614	453	216	1058	494	474	946	1631	2179
Zbtb44_p1_9	Zbtb44_p1	225	173	854	558	948	248	584	464	962	698	452	552	106	168	359	544	818	211	520	317	602	423	353	445	200	174	363	984	450	211	436	760	582	464	719	1079	190	247	650	673	634	211	300	406	957	684	1180	888
Ascl2_p2_6	Ascl2_p2	313	455	1287	506	1632	275	775	688	1407	782	710	537	229	293	480	455	864	307	426	624	666	566	366	801	318	229	609	1072	1685	348	376	1271	918	723	799	1673	399	401	529	457	585	224	1406	787	503	1201	1154	1215
gRNA_4597	RE97	419	687	297	844	2859	628	754	1235	2418	1841	822	1584	395	536	3548	1092	1903	597	525	1403	1652	983	763	976	481	469	833	1726	1991	564	565	1797	1635	736	1559	2674	597	647	129	1501	1841	417	1897	1200	824	2217	3204	2124
Nfe2l2_p1_5	Nfe2l2_p1	304	299	1179	620	1598	214	1136	726	936	944	424	576	125	329	374	427	1278	272	280	609	713	459	450	422	313	283	500	1094	1048	407	406	1181	813	420	679	1231	243	401	716	936	940	228	1537	784	537	1162	2094	1273
Zfp958_p1_4	Zfp958_p1	299	340	734	523	1365	195	588	680	862	739	358	469	193	296	358	674	1400	316	363	544	835	310	506	583	201	278	454	1175	1196	310	331	817	821	217	846	1330	299	418	675	614	914	322	1702	427	790	575	2050	1197
Dcp1a_p1_9	Dcp1a_p1	92	105	802	608	1644	73	568	563	987	579	460	550	45	47	304	471	1263	135	334	494	1075	493	534	518	141	76	573	1015	1405	99	350	779	719	382	896	1504	97	163	437	864	887	100	1112	561	799	863	2738	1118
BRDN0000737995	NT	100	272	697	456	1558	308	765	812	1606	743	467	1159	145	176	320	652	1122	334	470	908	785	406	361	702	252	218	462	727	1060	330	550	1272	747	406	806	1134	272	397	389	705	581	174	1596	543	989	990	1402	1343
gRNA_4503	RE96	251	169	899	344	1323	58	1112	601	837	813	355	460	146	213	403	547	1045	808	345	509	843	416	247	595	211	250	523	648	745	371	399	738	666	277	601	1281	373	382	607	506	611	58	1158	540	668	757	1254	1380
Zfp574_p2_7	Zfp574_p2	174	178	816	704	1330	213	218	700	757	475	356	699	177	173	452	425	731	263	303	684	1032	652	359	566	170	175	518	1070	770	267	202	1076	798	229	596	1126	169	267	406	713	698	193	1031	331	511	565	1369	1156
Otx2_p2_2	Otx2_p2	231	358	1131	723	1993	241	1407	866	1583	1821	651	1475	267	303	636	1003	1882	466	1213	1142	1351	787	1087	1463	389	319	638	1359	1165	403	1054	1704	1607	689	1729	2295	333	405	1258	766	938	293	1997	753	1196	1552	1794	2176
Pias1_p1_5	Pias1_p1	231	242	1723	1144	2497	395	1637	989	1524	1440	593	725	128	215	807	914	1357	265	619	1076	680	1053	751	864	220	186	924	1400	1715	327	554	1558	1054	588	984	1938	379	215	1213	1128	1671	309	1362	1053	1065	1572	2368	1794
Zfp281_p1_5	Zfp281_p1	409	534	1576	972	2334	340	1147	1061	2380	1925	749	1198	369	188	660	962	2256	645	502	1102	1457	981	535	1045	504	344	666	1598	1507	476	472	1777	1277	889	931	2405	631	626	602	889	974	381	3585	1043	1046	1671	4967	1708
Adnp_p1_12	Adnp_p1	154	137	830	531	1692	187	374	329	941	439	345	270	79	112	440	797	949	321	450	823	777	677	244	538	214	198	387	851	1085	213	292	953	783	360	527	952	218	191	254	924	245	135	894	326	522	791	1057	618
Mllt10_p2_7	Mllt10_p2	192	410	1264	788	2050	283	1128	774	1924	1237	1213	1834	295	344	669	896	1495	647	1070	801	1597	803	1403	1483	410	332	816	1209	1352	483	910	1497	993	583	1919	2921	360	544	727	1256	937	288	2520	694	1128	1565	2321	2592
Arid4a_p1_12	Arid4a_p1	236	494	1534	858	2842	767	1110	983	1519	1497	693	1023	368	401	568	1090	1767	530	483	1002	1295	869	641	846	414	353	869	1540	1337	609	572	1730	1146	1020	1301	2309	480	512	1063	1217	1442	317	1607	501	1137	1192	2187	1266
Nup62cl_p1_2	Nup62cl_p1	370	670	2121	1047	2473	610	2086	871	1264	1599	1629	1724	354	407	776	1061	2364	665	1159	1270	1762	1094	1269	1829	470	441	1152	1380	1712	592	1243	1681	1545	735	2567	3742	506	743	2138	1262	1072	429	2561	879	1711	1954	3228	4031
Prdm14_p1_9	Prdm14_p1	259	276	1561	629	1694	242	838	417	835	639	653	1346	265	251	486	702	1324	345	822	749	531	525	1090	1215	308	256	520	1102	787	316	820	1039	733	238	1495	2516	328	278	761	769	625	260	1663	395	814	1199	1534	1691
Hmg20b_p1_6	Hmg20b_p1	201	308	1428	416	1667	201	796	471	1079	717	177	383	95	233	401	566	995	359	428	653	880	447	707	878	269	263	635	967	790	322	457	961	368	406	476	1465	349	299	521	689	472	161	1467	550	607	754	1578	1065
Klf4_p2_1	Klf4_p2	237	247	600	874	1668	221	948	738	1848	1057	540	1757	212	143	455	522	1070	345	441	1260	1177	949	1425	1078	337	216	455	1152	1750	319	587	1412	1100	829	1120	1887	230	366	616	975	725	183	2127	534	803	791	2432	1212
Zfp42_p1_11	Zfp42_p1	401	270	843	700	1335	348	467	482	525	695	273	703	166	172	392	403	1131	218	276	606	993	462	192	520	312	207	507	1020	1008	308	240	825	544	390	461	1225	261	302	473	984	582	281	916	465	793	915	1449	1076
Pou5f1_p1_12	Pou5f1_p1	245	130	1018	186	959	53	326	261	286	361	114	175	180	644	309	776	1742	485	581	1083	2330	305	924	755	226	144	448	607	1147	251	319	988	809	296	355	1301	275	62	510	474	219	54	897	89	94	336	1155	713
BRDN0000738005	NT	122	329	465	445	1156	168	330	301	839	917	295	714	193	175	244	292	1000	282	104	575	725	309	157	488	195	185	381	643	1126	224	173	673	813	207	376	1165	232	206	361	529	679	174	633	473	895	1046	969	844
Foxi3_p1_2	Foxi3_p1	314	606	699	602	2286	360	708	577	1384	1072	376	656	298	464	656	721	1477	626	344	1327	894	757	239	614	367	354	718	1187	1620	445	414	1411	1509	484	660	1691	295	360	829	1015	639	418	1137	687	1011	988	1203	1074
gRNA_2178	RE53	270	219	606	267	1251	207	455	319	1379	591	232	661	155	181	318	444	1076	221	260	541	888	350	284	577	215	158	362	649	963	323	323	649	1084	451	474	1141	222	220	619	519	556	152	1216	593	656	815	1234	1012
Nup62cl_p1_4	Nup62cl_p1	121	277	516	267	1111	130	619	272	1141	273	178	365	125	203	306	354	1062	150	213	413	879	320	238	252	195	176	481	543	669	226	258	623	737	176	403	585	280	252	301	592	431	142	995	300	379	1059	513	982
Esrrb_p3_4	Esrrb_p3	207	130	824	357	1024	181	327	543	616	1019	323	393	114	113	439	515	1040	186	405	343	493	664	861	613	149	153	415	894	1139	208	279	611	704	303	644	1022	208	201	455	697	613	173	1033	440	1175	1022	1350	736
gRNA_4535	RE96	450	244	1208	536	1888	53	512	463	1047	923	253	678	258	185	667	698	1168	1485	386	896	1036	533	289	634	297	278	756	1160	1365	301	362	1301	660	505	559	1483	259	429	362	738	817	43	1016	719	657	1324	2046	1416
Zfp217_p1_12	Zfp217_p1	130	177	713	539	1153	188	862	404	634	561	698	1125	151	215	375	373	1089	307	413	673	1196	551	773	806	249	188	511	652	778	247	509	937	479	344	1034	1703	183	253	640	779	935	199	1111	286	449	496	1122	922
BRDN0000737881	NT	194	295	864	514	1465	353	750	338	1526	612	269	423	222	267	468	395	724	292	197	663	897	544	306	527	276	217	573	922	1239	312	312	858	649	511	530	1018	261	246	645	949	747	193	886	495	462	723	1809	933
Gmeb2_p1_2	Gmeb2_p1	350	548	1063	531	1234	297	453	551	1786	1532	287	504	200	303	357	423	791	239	185	520	505	404	889	435	267	251	559	763	1033	290	255	954	655	411	649	1402	280	549	754	601	700	255	1374	485	722	1076	775	1537
Tox4_p2_12	Tox4_p2	244	213	801	454	1838	149	545	579	755	599	241	425	274	192	736	1039	1468	309	332	1177	1829	681	527	807	283	203	608	1104	1416	259	345	1260	888	533	575	1113	226	175	477	598	672	122	1208	667	409	672	2348	636
Zbtb44_p1_4	Zbtb44_p1	173	234	894	434	1198	211	787	429	816	897	361	686	201	203	328	534	807	275	607	832	766	374	365	514	185	168	485	693	791	286	378	871	561	262	696	1559	263	219	316	866	449	233	1337	361	236	629	1308	988
Tead4_p1_12	Tead4_p1	350	336	484	564	955	232	826	427	835	561	546	1351	235	195	358	430	918	224	540	995	573	426	350	418	282	226	461	888	1058	215	548	856	1078	277	956	1069	271	351	429	553	487	250	877	437	784	1122	812	872
gRNA_2064	RE51	337	391	1329	708	2351	260	877	724	1726	813	480	803	282	306	500	673	1128	370	413	884	1253	663	679	969	435	281	726	1149	990	386	639	1475	1069	421	1010	2318	379	413	731	904	966	269	1478	524	1282	1380	2390	1666
Sall4_p1_12	Sall4_p1	234	376	974	514	2314	346	1487	560	1865	416	416	573	242	202	605	1099	1477	357	381	1012	1126	926	1797	1264	264	216	657	1185	1205	339	585	1259	988	372	1113	2238	293	382	1056	1029	547	301	2423	578	711	906	2020	1417
Zfp771_p2_8	Zfp771_p2	142	164	634	220	1021	274	394	349	715	594	388	244	146	183	152	490	936	249	383	362	849	247	280	449	161	163	271	483	904	184	295	443	217	217	670	666	265	162	435	265	376	123	923	151	651	785	1231	1072
gRNA_4388	RE93	134	199	509	105	1113	116	390	329	625	562	387	386	109	143	378	1373	751	346	328	403	230	391	252	720	178	136	385	798	460	246	319	594	208	243	557	720	161	204	547	86	480	145	1646	371	293	590	1902	711
gRNA_4402	RE93	323	372	1523	177	1929	344	909	949	1142	930	743	1521	270	235	540	1839	1731	550	470	747	1098	546	1219	813	304	241	714	1078	1859	341	437	1316	745	915	1261	1357	537	351	500	285	675	258	2412	471	723	985	1111	2122
gRNA_2563	RE58	270	392	2183	1298	1687	322	507	858	1484	1431	465	620	310	233	910	926	1739	350	1294	893	1384	768	425	574	454	340	977	1444	1804	368	530	1394	1323	546	816	1476	485	436	942	1042	1072	365	788	730	1037	1147	1693	1812
Zfp281_p1_3	Zfp281_p1	460	869	1261	830	2164	328	1893	752	2055	1150	1701	2010	353	353	995	887	2393	822	1260	1933	2361	1009	1053	2629	495	408	842	1644	2411	539	1200	1900	1551	856	1825	3575	332	795	749	815	1143	406	3815	722	698	1620	4682	2955
Nme2_p1_5	Nme2_p1	166	222	699	417	1023	261	456	334	1110	701	254	579	117	139	304	619	790	259	279	665	750	388	318	441	171	157	556	662	987	253	284	692	809	288	486	1365	230	166	763	405	401	156	1515	438	294	666	1007	1172
gRNA_2077	RE51	177	334	701	667	866	272	239	482	1531	621	487	447	148	227	443	703	856	267	281	661	960	561	288	591	192	275	477	1031	1107	332	250	929	723	469	743	1268	174	370	713	287	495	293	910	396	657	1036	963	1442
Usf1_p1_3	Usf1_p1	404	486	1424	668	2422	429	740	828	1078	827	646	891	265	390	486	880	1833	394	621	1222	1585	765	506	959	452	421	859	1303	1255	424	455	1696	1089	513	936	2167	507	627	1228	915	911	285	1875	645	950	2015	3425	1895
Son_p1_8	Son_p1	170	295	785	526	1349	138	595	520	634	949	341	590	223	330	322	458	1401	452	537	707	885	539	279	511	229	285	525	968	1243	313	420	991	605	405	571	1400	282	375	459	943	871	240	1186	583	636	989	1126	1229
Smarce1_p2_2	Smarce1_p2	138	169	770	545	1606	191	831	605	977	824	167	496	144	159	296	540	972	245	255	552	656	319	262	500	229	177	285	804	874	248	263	912	327	344	411	645	167	307	316	882	753	104	907	611	674	721	1869	998
gRNA_2075	RE51	262	317	682	575	1184	418	559	611	1008	691	434	403	262	250	575	767	1412	269	282	738	1164	473	388	301	309	268	607	890	1392	324	284	1024	1022	285	724	1201	251	321	471	864	678	273	1269	777	692	1085	1200	1571
Sox2_p1_12	Sox2_p1	121	125	960	392	1142	170	1467	441	415	593	637	1158	159	205	314	281	787	246	613	457	775	335	998	937	198	168	420	569	786	208	558	743	339	130	1331	1525	148	154	451	446	627	165	1270	287	500	482	548	1416
Csrnp1_p1_10	Csrnp1_p1	270	265	931	647	1832	392	467	852	1217	638	234	444	196	294	647	743	906	432	404	684	948	455	559	562	353	281	640	1016	619	402	339	1337	765	392	569	1240	277	354	691	901	1169	203	866	443	677	685	890	1524
Tcf7_p2_12	Tcf7_p2	229	230	945	435	1025	186	621	546	513	670	625	300	138	139	281	440	730	171	120	484	569	317	483	441	193	139	516	751	769	235	308	893	420	180	729	1205	220	211	248	477	546	232	1409	486	467	724	1233	1490
Hic2_p1_8	Hic2_p1	462	671	1527	1166	3249	620	1282	1026	1823	1611	969	1419	272	369	1220	1060	1952	634	1734	1520	2231	1007	1041	2526	562	508	1157	1752	1692	680	1180	2102	1504	689	1476	3850	474	597	980	1280	1857	544	3751	1088	1293	1966	3291	3222
BRDN0000737471	NT	162	171	747	514	1175	140	675	740	1514	609	206	588	120	96	481	481	1000	251	209	557	857	332	241	506	146	113	380	1077	1303	207	366	803	646	506	574	991	222	165	382	538	328	158	1175	452	716	710	1057	773
Zfp207_p1_12	Zfp207_p1	185	114	766	263	879	314	724	618	461	668	451	1751	126	190	527	471	910	284	973	735	955	386	2525	1556	221	136	405	653	637	220	775	967	803	97	1596	1988	160	152	337	362	382	166	890	285	233	688	671	1616
Grhl2_p1_2	Grhl2_p1	174	272	1018	667	1343	262	1142	660	983	821	292	626	221	144	338	558	999	280	236	782	553	467	183	579	232	196	555	859	996	305	428	1274	814	444	473	1444	330	372	633	562	567	225	899	562	866	688	1676	1581
gRNA_4488	RE96	314	533	832	483	1381	100	1043	573	1497	882	461	514	218	261	438	591	1014	687	760	729	948	532	434	949	284	313	455	867	1203	358	835	1035	844	338	933	1950	252	429	643	763	1290	85	1926	569	551	918	1994	1828
Nfatc4_p1_4	Nfatc4_p1	328	358	1517	415	1785	389	722	751	1515	758	479	916	231	365	678	833	1507	476	271	646	1370	473	639	755	337	277	672	1079	1742	431	440	1340	918	458	946	1729	411	374	717	936	756	362	2493	880	805	1174	3029	1410
Sox2_p1_10	Sox2_p1	183	90	811	286	1330	136	186	260	517	180	112	305	277	877	464	726	1274	615	360	876	3388	508	1238	499	221	226	502	678	648	283	254	669	503	408	481	826	213	91	259	546	585	123	687	309	175	321	337	488
BRDN0000737573	NT	258	305	1000	614	1448	277	298	587	965	690	261	636	234	242	602	684	1293	454	240	931	1164	594	228	520	306	224	708	888	1344	435	329	1329	1091	355	543	1990	407	393	1082	674	784	343	1372	528	1017	736	734	1188
Smarcal1_p1_11	Smarcal1_p1	121	202	317	282	761	197	311	245	339	296	240	370	187	90	239	327	567	245	159	557	293	503	95	222	183	115	412	551	474	207	200	534	405	73	299	517	113	134	475	259	541	142	737	226	334	453	837	613
gRNA_4472	RE95	236	273	997	616	1346	364	2215	644	1370	1047	2029	2378	194	264	685	627	2875	402	1446	971	1210	679	1414	2525	346	262	706	1186	1819	407	1429	1226	1166	441	2395	3643	294	394	671	1344	561	343	2746	633	897	1303	4107	3558
Zfp280c_p1_10	Zfp280c_p1	57	55	141	145	538	106	358	229	715	354	135	199	27	28	93	199	139	109	160	108	290	242	136	366	68	52	167	277	176	151	178	401	409	104	265	604	87	122	143	277	334	39	266	86	112	314	731	332
Brd4_p1_10	Brd4_p1	435	499	1960	933	3864	694	1294	1293	2624	2209	789	1673	471	525	712	2105	2939	613	626	1237	1560	730	1491	1474	602	554	935	1769	2584	536	843	2120	2321	817	1824	2628	626	493	1484	1396	1506	693	5323	826	1904	2253	2660	2526
Setdb1_p1_9	Setdb1_p1	250	464	1454	629	2744	351	519	622	1026	793	470	570	253	155	525	1198	1589	353	450	1168	1235	958	208	753	330	288	678	1524	1293	432	265	1531	919	395	792	1627	342	477	765	1093	683	274	1525	342	395	1675	2308	1169
Srebf2_p1_6	Srebf2_p1	153	250	1438	453	1602	271	1009	405	659	627	792	1721	147	173	580	490	1173	401	955	647	927	637	966	1286	180	210	621	694	1592	305	823	991	847	379	1412	2044	236	283	775	846	670	171	2004	584	659	985	2036	1901
Dcp1a_p1_6	Dcp1a_p1	365	594	1363	590	2277	367	1889	1139	1588	903	1643	2277	253	366	526	712	1381	650	1283	1004	798	685	706	1547	440	427	775	1234	1747	520	1204	1896	620	809	2572	3237	543	564	820	1251	866	256	3855	899	1275	1117	6109	2144
E2f8_p2_10	E2f8_p2	300	602	826	611	2370	426	777	1051	2268	910	561	1093	352	413	581	1191	1397	498	972	1232	1240	794	1642	1163	388	446	757	1269	1995	433	630	1502	1158	925	1141	1866	414	483	961	1134	1162	205	1201	561	575	1319	3561	2552
Nfrkb_p1_10	Nfrkb_p1	140	196	461	460	2423	167	393	281	1062	386	283	648	500	621	1582	2184	4000	1059	1677	2673	3278	2327	1481	2194	385	279	932	1558	2223	426	674	1347	1731	607	1102	2304	178	194	606	968	694	157	941	314	353	489	1429	481
Nanog_p1_12	Nanog_p1	109	24	337	185	318	59	210	154	480	392	158	177	70	97	285	307	424	109	69	217	753	323	208	164	96	55	335	255	482	100	113	325	549	196	310	560	156	79	123	214	235	62	226	231	148	241	288	454
Mxi1_p1_7	Mxi1_p1	262	306	550	521	1092	292	427	490	828	427	339	560	144	276	402	487	1159	254	245	651	942	459	307	700	254	219	412	791	1104	305	359	810	554	575	601	1521	225	192	741	612	576	188	1015	553	727	721	1248	1140
Sub1_p1_12	Sub1_p1	299	340	793	512	1615	353	263	716	1081	1023	278	476	280	266	509	687	1081	295	423	686	889	419	469	533	278	255	459	1059	979	372	318	989	939	271	463	1344	362	424	687	749	750	316	703	850	898	1069	1281	1174
Epas1_p1_5	Epas1_p1	265	222	860	445	1412	196	447	422	1440	715	217	567	207	339	539	366	1068	339	625	797	832	470	609	463	289	257	681	808	831	313	447	996	952	265	418	1435	229	331	592	660	852	206	1114	317	533	763	1222	1161
Hic2_p1_12	Hic2_p1	90	222	550	335	890	151	524	391	700	629	255	636	113	58	416	373	1089	176	278	793	666	462	157	670	185	112	437	592	651	198	310	833	143	308	531	1201	186	160	804	443	437	117	986	268	226	751	1546	555
Gabpb2_p1_2	Gabpb2_p1	330	402	1261	373	1199	236	772	699	1153	897	533	887	129	172	516	470	804	250	580	500	905	553	374	935	204	209	601	718	608	242	406	1089	806	467	858	1450	301	264	803	976	488	238	1009	581	916	671	1554	1111
Smarcc1_p2_8	Smarcc1_p2	65	133	576	464	1048	116	705	413	493	487	303	298	54	70	205	210	540	145	155	500	755	328	143	317	86	84	435	575	671	142	257	616	666	126	422	615	115	106	361	433	660	81	833	385	526	623	1971	697
Brd4_p1_6	Brd4_p1	415	579	1870	1078	3419	632	2185	1292	1490	1682	1099	2441	361	465	1074	1277	2328	691	1240	1319	1821	1021	1398	2144	509	589	1169	1709	1461	640	1315	1985	972	487	2131	4353	797	563	1376	1967	1358	427	3702	819	1279	1984	4113	3352
Pknox1_p1_9	Pknox1_p1	218	248	614	432	992	150	280	339	617	270	119	350	92	122	301	438	768	228	263	694	1246	421	540	366	190	143	489	650	602	209	245	737	468	366	333	1084	149	254	447	476	640	178	674	407	540	417	956	324
Tead4_p1_1	Tead4_p1	197	312	881	530	1048	290	409	422	799	481	344	587	162	173	444	434	807	320	306	476	789	273	359	585	210	204	400	816	969	248	313	922	537	278	620	1248	184	277	560	674	720	192	1215	342	559	699	1202	1372
Rbpj_p2_5	Rbpj_p2	303	324	968	640	1769	286	1249	625	1520	1291	571	1035	224	254	515	539	1361	502	727	677	1086	693	668	718	287	261	644	1044	1236	401	596	1179	1769	431	1263	2037	339	394	789	1002	591	226	1678	747	1540	1548	2676	1279
Myef2_p1_4	Myef2_p1	281	362	927	804	1644	310	843	551	1645	992	1186	1246	205	193	672	748	1149	329	1316	1043	1216	688	749	1320	268	205	700	1388	831	324	769	1075	907	296	2042	2801	340	253	1108	834	1028	205	1616	811	370	1454	2566	2002
Gpbp1l1_p1_5	Gpbp1l1_p1	380	463	1473	650	1932	414	1582	735	1069	617	489	1341	213	292	716	649	1220	467	750	602	1200	595	475	1597	344	297	638	1036	1236	429	590	1143	853	417	976	3068	283	458	886	1001	1150	320	855	505	562	1405	2267	1589
Zfp292_p1_7	Zfp292_p1	299	169	812	316	1304	213	199	192	515	353	177	388	117	115	306	523	803	130	159	390	509	360	555	239	202	124	452	572	635	208	217	509	152	395	271	560	137	86	223	606	258	99	507	256	433	296	379	612
Etv5_p1_1	Etv5_p1	282	602	1575	585	2018	290	913	804	1683	1259	423	1179	309	420	781	1160	1735	488	457	1584	1489	749	743	799	451	413	859	1412	1475	405	546	1607	1204	876	823	1694	363	496	790	1459	1420	294	1278	715	1168	1221	3005	1947
Pou5f1_p1_10	Pou5f1_p1	352	220	2240	396	2576	342	826	631	687	769	226	670	256	1157	431	1118	2325	777	961	1683	2740	451	2143	1079	335	343	851	1220	1973	413	674	1345	1393	682	833	2036	646	203	758	1003	586	168	1974	536	274	1063	1463	1525
Gabpb1_p1_11	Gabpb1_p1	113	128	436	169	576	110	511	154	425	374	179	304	89	104	158	420	390	71	490	203	668	237	288	238	124	79	217	361	401	130	223	396	230	222	426	818	130	105	344	470	281	117	988	214	64	379	893	721
Otx2_p2_1	Otx2_p2	79	109	316	237	768	59	584	259	462	426	123	420	72	97	313	165	578	157	229	493	383	245	146	508	123	83	277	351	458	163	203	433	313	350	343	1068	90	115	288	98	331	81	422	223	469	385	510	675
Zfp445_p1_9	Zfp445_p1	181	219	902	515	1386	278	916	679	1031	950	385	654	126	193	417	454	595	285	563	410	868	455	762	618	234	227	555	718	928	340	499	941	652	260	652	1434	223	249	372	494	1045	224	954	515	554	919	2731	1087
BRDN0000737909	NT	171	311	923	426	1179	203	513	439	654	656	380	443	168	176	356	603	823	239	198	579	1045	437	200	346	204	169	562	819	692	286	276	729	648	426	626	672	249	365	778	639	980	164	1155	391	890	921	1584	930
Tfeb_p2_9	Tfeb_p2	194	349	1204	689	1806	293	347	639	1314	1066	542	750	186	277	595	637	1715	331	515	597	1106	680	315	507	295	262	727	1290	1234	333	322	1015	1106	524	791	1716	408	353	694	1068	544	330	1468	874	982	1133	2474	915
Nfrkb_p1_4	Nfrkb_p1	81	147	640	213	1394	159	260	251	1203	398	197	172	181	281	684	756	1998	364	500	1486	1219	868	736	684	173	183	461	707	1330	244	284	1005	471	665	544	793	110	131	254	735	394	113	522	296	394	816	930	907
gRNA_1798	RE46	72	103	195	203	509	115	245	216	541	507	102	303	60	38	147	185	637	145	207	400	422	237	183	217	98	79	211	316	372	104	121	526	598	55	346	639	99	88	349	313	214	114	394	189	235	327	638	401
Tox4_p2_9	Tox4_p2	197	312	636	631	1797	237	805	679	959	791	422	540	192	241	846	994	1533	447	468	1372	1264	897	296	751	187	237	551	1254	1163	243	326	1366	818	653	701	1547	241	219	400	885	1124	143	1475	435	630	1153	885	1192
Bnc2_p1_12	Bnc2_p1	422	407	1376	1115	2413	466	666	799	2968	1135	293	778	237	293	942	695	1640	395	564	1071	1749	752	461	969	446	491	847	1609	1749	522	428	1347	1130	395	792	1886	397	506	1646	1783	721	338	1956	531	764	1248	2370	1908
Zfp748_p1_10	Zfp748_p1	200	245	624	755	1663	152	2477	553	1324	958	1253	2288	125	152	567	728	951	191	1331	604	1102	632	2519	2000	261	163	530	1105	1158	254	1519	822	1174	488	2497	3180	200	265	749	815	732	148	2717	653	998	816	3928	2129
gRNA_2566	RE58	406	309	1326	959	2493	445	295	1012	2954	1377	245	1536	294	229	851	899	1487	413	2519	1628	1813	596	447	871	435	270	782	1376	1866	472	655	1801	2141	563	706	2212	470	449	685	750	884	362	660	663	1446	1107	2716	2383
BRDN0000738329	NT	301	301	1253	784	1559	259	503	688	2387	996	737	795	247	307	543	851	1866	275	816	666	1040	609	653	1049	349	297	771	1172	1523	317	521	1155	1245	865	1018	1703	382	386	1065	709	1188	285	1840	795	1352	1468	1876	998
Pou2f1_p1_5	Pou2f1_p1	319	488	1214	650	2162	375	656	799	871	953	402	695	298	396	891	916	1426	525	420	1131	2295	792	949	816	385	363	794	1134	1824	475	392	1623	1096	451	865	1488	407	334	787	668	906	264	1082	655	826	1040	1096	1224
Cebpg_p1_3	Cebpg_p1	303	252	984	717	2330	345	842	800	1786	1022	285	504	204	266	452	891	1421	563	490	1181	1237	641	421	505	311	250	736	1297	1575	393	356	1187	1313	497	739	1244	461	449	1433	1062	1055	383	1667	802	927	1623	1551	1411
Csrnp1_p1_4	Csrnp1_p1	264	213	757	650	1165	104	1226	396	742	707	1294	1434	143	156	360	352	978	350	1091	591	655	437	859	1316	245	159	444	777	1436	215	970	763	511	476	1741	1863	74	272	679	616	457	228	1135	424	814	800	2099	1669
Grhl2_p1_4	Grhl2_p1	172	266	1020	922	2103	226	471	1034	873	1050	525	897	186	175	575	551	1220	286	339	657	814	704	530	909	221	176	603	1151	850	251	394	1376	683	237	930	1665	323	250	1030	1323	1008	345	1923	681	841	1132	2328	1333
Gli2_p1_5	Gli2_p1	141	390	1988	604	1550	464	642	708	1715	1140	300	481	256	259	739	571	1493	427	440	824	1091	835	382	455	302	225	745	989	1694	405	475	1057	1361	642	599	860	381	317	529	900	811	315	1116	517	816	782	838	1576
Hnrnpk_p1_12	Hnrnpk_p1	162	227	951	312	1296	180	1043	535	809	457	586	1228	144	263	522	562	1149	264	510	685	831	289	406	491	263	231	589	548	1103	223	605	972	744	202	946	1623	301	282	455	536	498	225	1445	331	373	1193	1845	1473
Zfp236_p1_4	Zfp236_p1	205	376	1332	1020	1136	258	571	1116	2016	956	305	961	94	85	212	111	511	92	64	177	168	180	45	117	126	113	321	413	849	146	139	609	637	323	250	995	341	336	482	1584	1177	223	1351	1112	727	1708	2342	1303
gRNA_2587	RE58	290	277	1179	601	1563	358	457	537	771	655	560	672	144	194	384	498	1044	254	1373	578	887	431	331	742	298	196	577	782	793	326	350	723	706	109	920	1421	273	276	450	593	706	241	164	488	486	902	1736	1329
Brd4_p1_3	Brd4_p1	113	179	1395	661	1804	384	905	624	1769	817	303	1154	125	173	456	782	1398	215	654	768	780	311	1804	704	178	155	702	980	1068	271	537	963	1075	198	1467	1744	175	274	954	971	913	249	1853	535	794	1198	2079	1327
Arid1a_p1_2	Arid1a_p1	307	383	1129	551	1270	356	410	505	822	773	388	994	110	172	396	454	1187	465	219	1018	828	457	254	639	225	263	528	992	1180	378	268	1158	844	262	545	1511	444	368	1003	1125	882	234	1549	618	760	965	1982	1773
BRDN0000737428	NT	104	209	684	260	1084	106	532	319	471	660	154	413	109	153	292	309	723	284	233	452	394	337	318	314	175	149	438	392	770	243	216	767	382	196	357	762	188	170	490	460	359	171	609	239	559	766	1355	866
Myef2_p1_11	Myef2_p1	331	395	1024	455	1437	343	1415	596	1288	806	321	1027	236	242	396	637	1061	321	671	741	591	359	506	980	277	282	524	892	1123	372	658	1210	941	404	725	1336	315	323	767	803	639	218	1602	460	792	893	1177	1107
Klf5_p1_12	Klf5_p1	309	394	684	471	1325	413	308	664	1933	555	598	453	200	222	415	542	1235	416	232	606	973	498	232	704	264	242	505	843	926	294	225	1140	827	367	675	1026	428	281	606	752	426	233	865	661	719	1064	2085	1158
Nr4a1_p1_2	Nr4a1_p1	269	249	854	498	1265	304	674	521	956	709	336	773	173	97	293	358	1266	465	244	564	863	478	202	408	231	194	435	539	989	260	252	1037	914	293	506	1072	276	305	548	617	608	253	1210	419	281	1044	575	1373
Zfp213_p1_8	Zfp213_p1	67	90	298	322	715	173	218	271	789	585	183	257	49	107	185	253	566	144	197	366	683	272	163	327	94	96	233	391	412	120	136	470	523	274	332	682	139	166	275	438	312	156	496	259	294	387	426	311
Cdx4_p1_2	Cdx4_p1	274	273	1167	632	1434	201	742	507	1301	1593	615	783	182	273	568	706	1515	222	460	723	770	620	299	978	232	269	652	1076	1068	270	557	1008	603	438	1028	1850	195	407	1146	672	529	220	1102	429	892	923	2545	1553
Usf1_p1_4	Usf1_p1	324	447	1685	863	1583	505	816	704	1045	974	354	797	202	264	341	678	971	455	228	955	1011	386	327	604	285	351	690	1047	1116	398	365	1494	665	354	646	1606	458	426	891	665	824	279	1400	609	806	1143	1490	1554
Myrf_p1_11	Myrf_p1	422	331	1088	781	1951	250	370	591	1757	875	351	598	275	238	589	750	1826	501	459	866	1927	533	506	576	359	304	731	1216	1843	366	376	1261	1192	532	572	1845	237	355	535	925	1263	269	1237	512	627	1284	1566	1630
BRDN0000738373	NT	140	248	829	450	1026	369	283	507	1471	1073	292	723	143	144	358	581	1057	347	408	639	941	469	227	559	247	207	464	682	1121	415	281	816	938	541	392	1450	288	344	961	506	740	229	1194	427	812	1022	1724	952
Grhl3_p1_11	Grhl3_p1	254	213	651	470	1213	169	972	558	783	611	461	485	172	265	368	388	1012	248	370	508	965	365	775	710	198	202	404	756	1026	262	437	1212	825	356	916	990	245	268	558	880	506	163	988	480	522	715	969	733
Zfp292_p1_11	Zfp292_p1	232	259	792	317	2131	409	351	365	1662	901	173	282	182	272	615	630	1331	353	332	648	1191	444	199	543	336	230	680	822	966	368	290	712	1085	382	397	1392	315	260	692	1365	761	185	1572	658	277	838	1369	1469
gRNA_2561	RE58	109	89	475	251	931	233	186	276	393	489	136	251	79	81	164	470	439	147	415	595	434	195	73	172	103	120	281	530	601	181	199	484	695	200	156	603	182	92	112	447	394	117	158	238	515	458	931	546
Hmg20b_p1_9	Hmg20b_p1	148	172	916	360	1477	197	438	617	685	476	283	403	136	164	464	689	1296	345	436	833	1641	642	346	448	217	191	531	849	974	287	320	1215	643	162	714	1196	212	198	792	927	711	175	621	335	474	916	1036	775
Mxi1_p1_4	Mxi1_p1	157	456	798	425	1138	187	494	413	1175	1259	123	307	125	148	459	511	1059	336	238	412	729	436	170	312	199	179	472	710	558	202	240	556	771	354	344	830	293	387	696	307	426	137	800	350	254	809	1484	867
Grhl3_p1_4	Grhl3_p1	261	333	688	540	1211	320	542	412	1349	896	445	1059	257	198	514	596	1165	306	741	719	760	691	596	1162	308	205	483	901	868	310	516	687	1011	365	793	1761	322	320	818	674	680	177	1620	591	310	1114	2071	1740
Zic3_p1_5	Zic3_p1	283	106	908	400	2292	299	617	378	1070	558	105	503	197	444	577	610	1279	392	420	829	1292	420	983	671	326	273	680	1000	1546	386	408	1066	899	265	812	1663	278	128	626	902	574	221	1321	445	727	785	734	1544
BRDN0000737496	NT	240	260	1166	412	1421	179	512	506	977	535	243	721	192	231	251	426	1289	414	564	482	1064	480	477	768	315	233	551	599	993	306	401	770	710	332	380	1431	238	304	691	837	1208	220	587	349	686	738	1457	1018
Tcf12_p2_11	Tcf12_p2	119	192	503	526	1543	196	330	437	873	662	333	537	109	88	513	657	778	235	418	569	1068	464	158	530	181	120	382	943	1260	215	313	784	792	471	536	1110	254	324	688	884	533	158	1440	553	629	734	2119	1273
Mitf_p1_4	Mitf_p1	302	259	1433	993	1406	343	264	613	1360	514	468	765	198	278	518	924	1264	314	464	1320	1116	661	797	484	283	254	961	1579	1546	360	363	1598	527	563	977	1667	365	464	736	1041	1080	318	2430	756	1094	1250	2588	1128
Ubp1_p2_9	Ubp1_p2	342	439	878	568	1922	506	1033	658	1120	995	525	811	190	238	462	598	1391	424	605	1105	1302	708	324	898	327	317	769	1096	1360	436	542	1438	1096	586	882	1819	380	406	523	1010	993	316	1438	732	670	1134	1813	1169
Nfatc4_p1_11	Nfatc4_p1	267	375	1012	344	1645	240	1024	306	1237	495	217	652	191	219	450	493	1102	296	153	426	658	332	204	457	297	215	608	783	855	323	287	705	649	330	464	1189	252	329	391	616	966	322	1603	446	555	1026	1047	1110
gRNA_1943	RE49	267	437	1264	514	1874	319	649	435	1183	1161	385	350	268	330	521	613	1598	381	306	792	916	780	724	616	325	343	491	1083	1445	350	311	986	911	381	1041	1219	398	318	565	532	994	326	1583	754	1486	1352	1731	1591
gRNA_2783	RE61	94	107	719	332	926	214	241	15	1095	617	119	326	143	73	267	205	698	122	59	2916	947	317	158	318	126	154	281	461	331	152	117	313	445	181	245	814	65	196	203	443	423	98	343	14	271	833	596	521
Foxi3_p1_11	Foxi3_p1	378	359	1296	449	1881	283	1024	658	904	836	644	801	258	224	540	409	883	311	727	747	914	678	897	1211	407	335	774	687	1092	346	739	1050	622	541	1408	1882	363	394	472	790	632	295	2125	652	476	983	2412	1496
gRNA_2046	RE50	115	335	297	605	796	275	1323	243	183	529	363	1531	94	187	261	277	502	95	316	662	219	237	942	1165	107	172	234	691	374	178	680	483	369	96	805	1770	134	198	327	399	464	174	1487	337	418	691	1656	947
Ncor1_p2_9	Ncor1_p2	134	141	330	330	907	153	231	315	439	572	96	338	149	167	139	299	740	141	196	616	531	367	165	235	197	126	311	458	588	232	148	745	464	458	196	859	113	245	416	370	273	111	998	364	170	552	1127	610
Grhl2_p1_9	Grhl2_p1	232	425	1008	576	1701	238	672	585	1722	681	566	457	170	234	431	395	1128	348	497	615	859	546	314	1005	224	231	516	860	1193	288	496	856	1503	305	891	1520	332	368	509	1075	727	202	1750	668	1136	644	1153	1625
Setdb1_p1_1	Setdb1_p1	164	323	1082	435	800	217	458	792	1443	660	346	680	146	160	487	482	753	438	434	839	730	507	1138	446	161	174	458	777	1145	307	291	1182	641	797	641	1418	308	388	348	687	586	160	1722	323	552	788	1709	1353
gRNA_1828	RE47	86	148	559	340	955	235	263	344	426	475	121	352	109	118	369	363	627	195	171	424	568	215	250	376	146	106	322	566	691	220	167	535	245	250	202	975	178	298	256	232	507	82	944	350	539	517	295	1112
BRDN0000737975	NT	211	284	956	901	1321	302	769	737	999	902	346	687	222	183	444	649	1276	296	278	584	538	354	322	411	249	203	668	1199	1282	307	380	1108	670	201	823	1171	157	417	570	512	949	173	1203	697	679	1072	1315	1266
Nr4a1_p1_3	Nr4a1_p1	253	370	561	678	1493	396	660	689	723	595	501	433	110	248	344	476	975	424	473	578	434	366	356	856	267	273	452	1173	806	376	488	904	581	398	831	1258	309	356	695	939	798	226	1076	351	1395	880	2260	1387
Zmiz2_p1_10	Zmiz2_p1	106	63	355	371	616	32	71	350	262	264	109	130	98	68	219	275	542	76	142	298	404	166	382	420	110	49	257	468	176	84	120	430	262	49	265	565	130	64	307	207	293	69	264	151	299	325	620	286
Pou2f1_p1_1	Pou2f1_p1	92	153	360	217	542	128	96	367	493	473	158	116	101	174	283	553	785	178	123	504	609	390	118	509	99	130	294	565	540	140	121	654	445	315	304	509	122	145	405	344	195	124	384	216	331	328	431	257
Gpbp1l1_p1_8	Gpbp1l1_p1	135	271	614	303	1169	166	299	425	413	317	196	658	126	159	428	364	655	192	232	545	498	344	126	353	198	145	504	549	552	180	255	647	634	96	533	982	135	137	316	658	538	170	806	177	360	655	1186	792
Elf1_p1_8	Elf1_p1	276	378	741	460	1491	300	1455	404	1281	934	697	779	254	312	476	661	1604	279	1558	592	960	384	921	1219	272	268	597	885	1261	330	1103	732	1004	527	1151	2290	335	403	968	747	1024	254	2637	541	1011	965	4837	1572
Foxm1_p1_6	Foxm1_p1	314	383	1143	734	2178	360	1305	791	1682	1094	541	940	186	149	431	624	1475	317	488	517	671	640	517	808	290	140	483	1243	1062	365	493	854	1121	360	1057	1978	353	327	1300	1283	1048	336	1219	525	757	1470	2474	1628
Klf5_p1_6	Klf5_p1	309	256	930	638	1552	350	583	1080	1902	897	663	730	254	205	599	761	1419	372	432	1058	1303	686	382	857	363	275	697	1130	1490	374	361	1313	1117	401	717	1909	358	486	580	592	1572	292	1968	1016	1405	1287	1896	1522
gRNA_4514	RE96	237	200	1133	435	1447	38	449	551	759	546	272	446	217	274	476	693	1328	654	274	784	656	374	475	431	263	233	597	809	1018	269	288	911	599	107	672	1268	326	364	784	572	484	57	799	508	1177	954	1592	940
Zscan10_p1_1	Zscan10_p1	184	412	1004	679	1890	328	1127	643	1463	939	505	783	338	404	532	706	1753	523	809	853	1663	659	694	820	408	284	774	1160	1096	409	567	1196	928	653	953	1732	378	364	897	1160	798	266	1036	877	586	856	1594	1306
Csde1_p1_6	Csde1_p1	171	323	1577	457	1341	188	498	976	1669	786	444	389	162	208	467	525	873	261	379	723	832	384	251	637	169	209	577	787	1039	245	275	1054	1035	419	475	997	326	297	470	871	638	227	1502	762	935	714	2328	1091
gRNA_2381	RE57	264	294	798	556	1221	502	1000	458	455	681	147	779	150	180	220	502	969	150	553	505	580	376	3451	871	240	229	467	998	879	277	641	620	522	221	1224	1593	357	313	612	1147	692	195	581	609	664	569	523	1693
Epas1_p1_2	Epas1_p1	269	150	1148	319	752	150	600	575	974	493	428	344	122	136	276	320	866	282	215	543	1089	344	192	305	205	143	438	491	776	263	383	864	866	298	491	864	219	235	425	358	729	143	522	325	397	916	919	1333
Mis18bp1_p1_7	Mis18bp1_p1	105	64	215	119	410	17	89	206	329	113	41	58	41	31	122	133	204	18	106	194	199	74	56	70	81	32	159	202	248	36	39	274	226	109	82	159	37	98	115	175	146	44	255	80	99	190	484	286
Zfp207_p1_9	Zfp207_p1	192	159	638	352	1270	129	370	450	580	635	142	205	218	340	766	812	1448	426	436	1172	2094	650	840	693	253	221	606	822	1241	287	339	936	799	435	644	1224	200	142	265	487	618	122	1548	326	539	839	356	500
Csde1_p1_10	Csde1_p1	316	425	1026	631	2879	297	655	968	1099	865	556	992	200	324	599	790	1697	506	541	905	984	561	690	615	317	302	715	1156	1272	367	483	1113	893	273	1062	1721	375	337	781	1425	750	303	1314	704	961	942	3772	1202
Brd4_p1_1	Brd4_p1	350	256	614	334	1509	221	447	477	2009	548	232	358	176	219	313	820	835	276	348	701	652	316	868	708	218	194	381	776	1035	258	347	902	698	406	708	1376	237	262	1032	837	827	223	1115	511	443	1106	1568	1608
Mllt10_p2_4	Mllt10_p2	399	275	981	931	2438	397	782	836	2301	854	325	799	278	326	685	749	1819	348	285	750	1444	515	408	584	408	283	642	1377	1396	390	358	1412	1519	760	624	1762	385	359	536	869	591	274	1975	675	1311	1166	2692	1616
Id2_p2_10	Id2_p2	129	338	542	454	1290	180	388	420	396	473	93	132	154	100	196	280	521	147	220	344	591	253	154	302	180	199	374	607	271	156	241	406	450	226	201	446	215	184	117	209	355	161	587	355	421	434	1008	780
BRDN0000737766	NT	223	202	742	468	1357	327	1280	550	1337	706	503	807	232	215	446	334	853	298	551	514	685	352	397	892	291	239	514	577	942	292	630	1012	726	210	811	1376	171	294	713	638	578	231	1069	403	390	754	3556	1656
Rbpj_p2_7	Rbpj_p2	165	294	1086	716	1650	201	555	574	1088	1482	275	743	204	172	567	559	1441	304	200	635	870	419	429	836	178	198	682	1158	1177	245	289	848	802	318	668	1120	283	389	452	419	785	230	1401	419	529	1418	1490	1165
Zfp518b_p1_1	Zfp518b_p1	309	333	1664	1061	2379	642	892	1505	1569	1182	424	906	223	385	581	712	1436	581	527	990	783	577	644	1185	384	292	802	1327	1582	423	589	1524	1124	451	947	1372	354	373	1102	1076	976	280	1675	1168	834	887	1376	1487
gRNA_2812	RE61	151	404	1693	835	2094	431	877	71	1407	1205	295	962	220	177	600	733	1877	364	642	8298	1080	704	719	857	382	342	885	1381	1171	431	499	1533	629	708	830	2269	171	531	697	1140	1043	356	2691	53	1004	1188	1209	1418
Myef2_p1_9	Myef2_p1	361	343	1042	476	2133	413	2971	930	1914	914	1095	1798	224	278	1018	491	1587	436	1778	953	1083	494	2353	2510	446	319	1050	1113	1539	506	1851	1447	1302	340	2735	3526	447	499	859	1172	921	405	2026	788	711	1451	2779	3596
Myef2_p1_2	Myef2_p1	140	246	667	225	970	93	325	371	909	744	147	317	77	144	315	467	727	204	191	368	368	288	191	334	113	167	271	642	892	153	121	541	368	409	237	1073	146	242	293	532	381	137	1100	472	454	342	875	1055
Smarce1_p2_12	Smarce1_p2	125	208	560	319	717	53	289	287	711	711	453	313	107	143	242	193	459	175	294	468	376	246	688	366	90	155	329	512	674	126	369	642	553	296	571	746	123	168	264	590	801	110	843	406	678	642	570	896
FIREWACh_9	FIREWACh	314	153	464	446	2248	268	652	200	897	475	552	1418	547	1907	2118	2001	4041	1832	4247	2747	6549	2451	5494	5015	457	357	847	1482	1452	590	980	1491	2300	464	2322	3293	326	137	218	1114	296	92	1079	270	484	745	699	1413
Atf5_p1_5	Atf5_p1	154	143	780	251	720	85	247	226	356	327	142	130	204	248	313	405	1117	272	400	854	2245	298	591	294	200	164	454	748	826	244	235	659	404	224	354	461	119	151	252	356	462	98	806	213	391	315	425	557
FIREWACh_10	FIREWACh	72	76	132	84	1668	56	31	42	194	58	99	114	795	3745	3075	3894	5944	1683	2475	5441	10256	3598	2830	2401	289	332	635	879	966	304	362	935	954	321	426	1390	36	23	54	868	38	45	77	43	44	136	55	219
Epas1_p1_1	Epas1_p1	303	419	931	783	1728	250	867	885	1185	1167	579	1295	261	361	621	550	1078	330	895	756	863	543	1185	1333	292	354	683	1235	1476	418	981	1263	1046	414	1459	2791	382	442	846	829	1000	271	3227	499	1272	1397	2257	2005
Gabpb2_p1_11	Gabpb2_p1	120	214	997	482	999	394	540	484	1282	522	358	587	135	178	308	493	1089	213	193	625	1132	308	137	289	206	195	434	725	843	241	255	824	1383	197	364	927	222	279	341	773	428	266	1008	469	564	775	965	1129
Arid1a_p1_5	Arid1a_p1	123	152	631	303	1030	248	172	494	960	513	270	281	98	182	367	384	580	165	266	591	590	233	272	322	190	168	378	520	598	194	223	808	606	338	461	990	122	187	1058	523	566	236	384	230	508	520	1606	804
Ssrp1_p1_2	Ssrp1_p1	81	65	1122	340	693	100	310	548	608	473	103	369	35	80	147	194	569	95	129	264	334	123	208	277	93	90	299	472	866	100	198	683	336	202	379	568	72	96	731	476	457	75	388	355	422	590	550	825
Prdm14_p1_4	Prdm14_p1	92	135	850	340	1739	144	711	464	1093	430	205	343	144	108	423	312	752	163	254	676	540	393	266	407	175	150	472	622	948	166	238	880	678	259	541	1025	166	226	448	771	615	126	726	353	406	849	1791	813
Erf_p1_11	Erf_p1	248	324	1442	831	1667	441	903	1196	1577	1158	416	400	230	217	530	764	1261	465	387	759	945	777	599	567	349	272	786	1230	1482	442	406	1404	865	631	837	1251	392	400	1181	922	820	407	1277	885	1106	1230	1837	1604
Tcf12_p2_9	Tcf12_p2	250	263	952	697	1618	161	648	498	1010	678	564	727	144	181	607	685	1105	310	340	690	1114	638	365	695	258	188	640	1134	1079	196	353	978	630	365	737	1636	185	233	454	783	1176	190	1953	710	1517	879	1580	1401
gRNA_1840	RE47	195	228	1351	473	1657	317	1310	650	985	925	596	623	154	124	599	808	1463	251	724	804	1034	601	487	779	212	185	748	881	1747	289	513	1133	546	269	818	1458	254	351	817	1038	620	184	1181	569	657	1091	2148	2288
Pou2f1_p1_11	Pou2f1_p1	167	199	657	338	1312	153	642	427	1624	646	240	510	134	166	447	296	806	471	414	536	931	249	555	796	161	160	456	603	807	193	590	652	964	665	838	1182	247	182	458	536	668	143	913	443	358	966	1454	723
BRDN0000738047	NT	265	500	1247	516	2126	371	1257	680	1154	1065	931	1179	300	253	665	758	1277	493	512	931	1442	586	887	1130	350	251	760	1185	1023	451	755	1146	912	485	1419	2012	434	480	744	1189	1078	340	1602	1020	800	1064	2268	1652
BRDN0000737850	NT	261	311	561	680	1197	423	489	401	2065	491	234	453	190	195	443	636	1024	394	357	828	1570	557	389	512	269	285	478	973	1113	403	312	951	1422	631	629	1239	396	365	838	818	673	248	1126	362	739	645	3143	872
gRNA_1805	RE46	96	212	455	297	768	169	638	414	576	670	355	337	116	130	256	397	531	297	261	418	765	442	255	302	157	144	312	722	519	236	307	670	436	223	626	1078	208	184	374	295	477	152	761	461	370	435	1218	805
FIREWACh_7	FIREWACh	57	22	150	54	827	39	35	132	354	145	60	110	345	1392	1735	3220	3963	1046	1616	3595	8408	2139	2201	1806	197	124	342	790	1009	191	198	744	896	374	331	1216	38	15	54	1229	50	24	62	75	17	83	221	131
Foxd3_p1_12	Foxd3_p1	100	49	595	270	703	37	324	143	180	182	457	415	70	208	126	115	623	205	290	407	1558	135	80	511	139	122	227	438	891	132	300	425	398	154	403	1242	143	49	493	298	375	54	888	145	98	514	1619	849
gRNA_2067	RE51	439	591	1105	1184	2736	487	1619	1181	1582	992	1465	1959	268	364	994	1164	1501	431	1118	1131	933	988	1901	1988	532	499	981	1799	1611	519	1137	1878	1155	604	2620	3289	422	554	1050	1394	1292	388	4106	653	841	1650	2725	2695
Zfp217_p1_5	Zfp217_p1	91	140	582	263	833	218	429	197	305	381	388	558	83	73	459	396	633	271	434	530	940	429	601	576	186	151	454	426	620	214	505	594	648	101	754	1167	220	238	372	472	423	127	949	216	268	563	695	1150
Ncor1_p2_11	Ncor1_p2	352	368	911	683	1784	257	563	443	941	603	646	688	144	336	448	420	1456	371	484	590	703	524	521	839	254	317	560	1126	1075	270	536	718	339	327	910	1502	320	465	550	922	521	217	1280	766	604	1062	1568	1498
Tfam_p2_5	Tfam_p2	166	193	485	397	1102	267	528	346	1169	370	521	585	119	112	235	286	715	273	156	531	517	465	340	470	225	152	379	665	972	209	284	674	347	226	659	1061	244	226	346	399	365	194	2005	393	485	429	2131	933
BRDN0000737813	NT	97	387	746	479	1002	218	571	664	756	409	519	830	145	190	421	477	817	199	635	487	731	281	786	744	141	226	475	520	603	224	453	777	624	172	911	1183	170	219	367	419	480	181	565	509	644	576	1231	1110
Mllt10_p2_6	Mllt10_p2	160	328	532	554	1348	270	295	714	877	852	144	429	194	172	406	390	1133	244	254	707	589	366	225	292	234	172	398	863	1369	212	158	1006	511	381	376	980	211	290	379	839	550	212	2213	413	646	503	632	815
Myc_p1_3	Myc_p1	360	506	1417	755	2453	548	1766	1076	2506	1101	889	1905	312	368	824	1360	2161	520	943	1174	1553	974	1130	1333	554	399	950	1393	1595	485	908	1839	1108	476	1886	2553	445	501	604	1367	1301	454	2890	500	973	1403	2005	1859
Smarce1_p2_1	Smarce1_p2	180	145	629	504	631	114	488	578	962	897	391	287	110	105	382	274	775	147	264	480	890	196	201	523	158	119	289	813	346	176	277	872	485	253	542	951	180	296	396	387	420	127	1080	477	498	936	2117	811
Zfp574_p2_4	Zfp574_p2	145	198	442	379	850	118	508	321	468	686	356	472	57	176	366	322	718	189	309	433	361	240	220	563	168	148	349	567	649	197	272	525	373	139	555	896	248	183	193	432	378	113	704	177	335	853	1038	532
Foxm1_p1_11	Foxm1_p1	176	251	920	498	1259	160	417	612	1187	563	247	587	186	169	375	537	1117	340	106	306	814	385	452	338	284	222	559	760	1081	296	219	709	725	279	623	1119	226	236	519	497	780	250	979	507	545	1001	2134	1255
Ahctf1_p1_10	Ahctf1_p1	202	251	815	572	2124	363	1222	350	1212	1047	909	2490	234	276	372	535	1009	330	1347	508	1121	617	1013	2176	288	215	448	834	1483	299	1199	878	1050	467	2014	2679	435	291	650	1547	790	258	2028	646	707	1020	3576	2187
Zfp296_p1_1	Zfp296_p1	388	660	3899	1080	1927	480	1631	2713	4944	2301	664	1266	183	165	423	433	1002	223	276	378	274	254	454	450	380	321	895	1152	1067	433	472	1333	1157	442	1139	1231	669	835	2988	1084	1572	401	3634	1841	3319	2124	3464	4005
Ncor1_p2_8	Ncor1_p2	94	404	898	334	1672	283	1523	457	989	711	879	1707	162	145	442	565	1105	262	1318	806	861	303	1013	2017	269	245	551	824	1024	213	1505	861	428	311	1947	1787	369	273	1165	818	1011	257	1803	593	580	972	2720	2914
Csde1_p1_2	Csde1_p1	256	130	716	168	1048	211	130	552	634	760	364	394	109	29	325	365	655	106	184	711	570	336	282	463	165	75	294	346	902	139	230	749	703	372	784	1181	196	179	230	379	677	125	1748	332	890	385	717	1341
Epas1_p1_12	Epas1_p1	203	210	801	391	1027	195	194	430	709	697	417	259	119	172	529	411	826	374	336	380	576	375	226	455	170	167	504	821	668	216	300	818	497	431	717	951	197	270	587	522	452	155	781	428	393	463	929	594
Hmg20b_p1_4	Hmg20b_p1	62	72	437	308	849	239	167	209	503	322	165	341	67	124	250	269	838	178	145	578	597	392	191	318	131	98	308	389	619	181	162	607	377	236	407	565	149	257	351	450	265	129	518	409	325	564	570	303
gRNA_2055	RE50	219	258	1433	771	1545	246	604	855	1199	882	381	709	133	187	558	710	1444	346	392	901	1077	648	360	643	173	219	674	1377	1021	234	398	1338	1027	424	693	1945	249	322	995	962	1028	245	1315	935	1291	1216	2694	1007
Rif1_p1_3	Rif1_p1	228	199	866	520	1507	217	515	585	1027	868	241	541	223	406	670	1023	1691	530	321	1009	1297	638	992	559	223	235	539	899	1309	358	326	1080	690	485	804	1202	208	141	511	884	664	226	1175	650	578	844	354	849
Zfp748_p1_5	Zfp748_p1	167	146	564	314	910	130	1379	324	638	633	791	855	105	68	344	283	927	242	682	345	790	539	897	851	145	136	390	457	792	192	734	627	470	388	1312	1051	150	121	366	204	352	101	1311	258	664	520	1717	1107
Tcf12_p2_6	Tcf12_p2	96	166	409	193	1083	158	693	129	462	339	153	320	140	136	120	247	449	207	341	200	289	288	364	349	141	151	220	315	405	193	269	218	317	227	471	640	111	179	135	387	507	143	509	371	197	357	686	686
Tfeb_p2_3	Tfeb_p2	156	148	768	325	1218	167	409	261	1228	652	208	613	147	180	426	394	896	229	202	445	930	274	303	602	193	159	374	591	889	206	242	676	587	357	491	1167	204	263	498	691	461	72	1057	409	575	630	1245	729
Foxi3_p1_5	Foxi3_p1	347	280	1022	407	1226	256	330	636	1190	937	614	738	156	325	417	510	1115	396	486	1008	872	635	1068	760	359	319	689	855	834	302	436	1388	734	383	1081	1478	294	424	699	790	543	246	1002	292	467	754	2166	1234
Stag2_p3_7	Stag2_p3	337	236	997	822	1868	320	1154	637	825	397	517	917	149	191	489	502	670	353	293	814	487	432	278	494	210	217	481	1149	609	320	308	1184	824	245	942	1429	316	369	687	1050	970	188	1629	334	1090	808	1992	1028
gRNA_252	RE12	72	146	633	364	749	89	540	280	592	492	241	227	51	96	371	240	659	123	293	308	420	258	356	635	140	115	291	525	521	109	247	433	407	324	520	996	142	96	255	362	409	97	361	171	195	424	1128	498
BRDN0000737594	NT	164	379	755	344	1600	155	587	587	1064	1064	403	453	111	185	451	441	1251	247	448	460	686	463	354	656	217	234	536	494	865	272	520	837	471	558	804	1218	151	245	763	372	686	179	1064	346	636	1238	1749	980
Id2_p2_3	Id2_p2	186	303	641	926	1231	190	315	526	893	631	141	477	100	201	333	319	739	374	199	673	883	398	287	645	196	183	489	1003	696	288	228	838	258	405	447	1044	291	257	602	672	833	298	1177	465	472	921	1164	784
Foxn3_p2_9	Foxn3_p2	308	413	1171	653	2392	314	1034	998	934	1314	577	929	247	257	618	911	1656	519	482	918	1373	566	1510	764	439	345	850	1318	1581	393	521	1533	596	553	1294	1936	466	444	917	1337	1251	399	1314	769	1519	1222	2446	1582
Zfp213_p1_4	Zfp213_p1	354	329	1144	513	1367	176	550	654	1660	457	500	549	131	263	416	489	816	227	663	780	941	451	426	513	313	264	590	673	894	264	551	920	830	266	889	919	435	252	543	644	875	301	1319	587	598	1041	882	1728
Tfam_p2_11	Tfam_p2	101	124	189	187	656	95	308	154	369	449	187	432	87	62	98	284	384	99	252	277	530	167	127	534	109	80	133	382	422	87	274	425	400	211	282	724	148	92	136	293	171	197	832	236	86	460	378	366
Ubp1_p2_1	Ubp1_p2	197	599	1703	841	2062	327	380	839	2783	1464	342	737	269	403	684	880	1820	457	566	755	1543	684	370	816	338	408	800	1387	1465	459	414	1302	1890	552	698	1526	392	426	822	1144	1518	336	1091	857	937	1381	2107	1186
Zfp748_p1_12	Zfp748_p1	161	152	235	448	708	139	478	291	404	512	409	383	53	42	236	319	833	81	398	380	381	273	192	446	109	94	358	598	901	117	260	506	409	150	603	923	119	207	487	497	423	135	550	314	434	423	943	952
Hes1_p2_2	Hes1_p2	265	126	841	460	1089	252	728	697	1063	715	892	719	76	126	715	487	879	231	468	781	565	427	501	647	205	137	583	803	857	266	530	872	784	244	943	1664	169	234	813	618	608	175	1205	496	653	904	1354	1443
Zfp213_p1_12	Zfp213_p1	155	215	694	413	1180	280	461	239	645	342	534	901	222	219	441	258	920	195	485	679	673	313	191	507	215	186	391	579	819	246	243	678	325	243	674	1144	233	337	510	536	794	196	1353	276	549	599	1691	642
Gabpa_p1_11	Gabpa_p1	295	256	753	478	1304	172	746	405	551	920	508	655	135	176	567	402	764	174	281	710	1064	367	316	197	193	216	612	785	548	173	346	805	637	299	675	915	201	428	534	622	550	168	567	365	651	690	2306	792
Myrf_p1_10	Myrf_p1	173	220	1270	391	1635	171	750	627	2021	444	577	1130	137	124	302	757	623	304	618	694	1015	357	854	1171	242	198	603	738	824	306	480	1128	1271	360	1055	2133	390	274	523	717	750	122	937	366	441	792	2768	1640
Tcf12_p2_8	Tcf12_p2	137	228	491	383	1143	241	580	316	971	468	329	711	114	107	387	440	655	270	272	339	445	463	499	447	166	230	385	622	705	264	347	514	508	306	500	1189	170	230	473	512	383	88	1509	266	452	555	1280	1393
Nfatc4_p1_10	Nfatc4_p1	312	348	738	517	1847	305	644	956	1700	893	268	519	256	179	321	671	968	436	337	759	1115	527	517	464	352	294	581	821	1621	369	467	1529	969	321	681	1357	205	355	1067	904	901	271	1627	537	770	932	2001	1533
Etv5_p1_2	Etv5_p1	244	270	699	324	1241	278	475	337	844	511	114	336	116	148	322	452	925	333	166	429	987	389	274	290	192	192	379	592	744	240	289	650	725	450	319	1111	174	230	452	515	444	139	1197	259	356	1081	638	973
BRDN0000737855	NT	222	307	862	779	2164	483	437	1031	1879	959	338	496	265	265	413	793	1166	418	452	809	1047	828	410	494	326	283	672	1191	973	511	428	1503	1383	429	962	1609	332	427	873	1116	1096	320	2139	398	877	1372	1749	1516
Mbd3_p1_2	Mbd3_p1	233	307	1514	516	1698	272	472	686	1473	820	400	699	268	277	731	1012	1941	471	394	1325	1619	623	500	886	426	283	846	1064	1545	448	402	1516	959	456	639	2042	466	452	877	875	939	281	1528	535	715	1127	1258	1202
Zfp42_p1_4	Zfp42_p1	231	349	716	435	1461	273	398	606	1115	952	173	602	129	169	454	468	1177	425	185	421	827	405	252	422	183	215	490	815	828	229	294	921	900	300	376	980	183	278	493	886	612	170	1334	564	723	636	1443	742
Nup62cl_p1_12	Nup62cl_p1	100	179	477	438	921	158	152	316	509	188	109	375	71	128	272	344	454	228	251	420	449	522	165	590	128	114	364	608	385	144	212	462	307	215	273	718	129	194	193	461	500	140	260	295	524	853	675	387
Rlf_p1_4	Rlf_p1	304	128	549	400	1247	262	561	474	708	721	311	304	79	222	248	762	885	227	271	514	354	416	347	439	216	173	273	962	707	250	334	708	583	404	428	1158	226	215	440	618	658	187	849	465	574	532	746	723
Arid4a_p1_3	Arid4a_p1	233	161	1362	852	2298	205	2291	569	1025	1446	906	1772	320	629	760	1162	2724	346	705	1273	5033	667	2291	1583	342	301	1024	1722	2023	334	882	1361	1844	955	2869	3378	218	231	923	1302	1159	220	3420	482	278	1105	1248	2691
gRNA_1845	RE47	221	268	556	480	1389	177	458	409	759	455	249	518	183	169	395	557	872	132	351	501	521	414	229	610	248	201	596	912	865	222	278	934	373	212	585	1221	205	272	150	619	814	128	1022	316	617	757	1537	788
Srebf2_p1_7	Srebf2_p1	238	135	1022	497	1095	349	318	313	1401	544	197	278	104	229	459	431	1141	192	289	550	862	324	237	416	139	141	633	780	1031	286	240	736	703	530	370	1067	214	219	418	667	574	148	814	656	346	840	1015	1225
Gli2_p1_11	Gli2_p1	114	195	557	332	549	177	198	460	635	457	173	192	104	86	185	355	592	221	116	398	523	226	131	191	172	138	359	515	467	167	131	663	843	252	299	686	176	115	518	390	333	233	881	377	392	577	574	538
Arnt_p1_8	Arnt_p1	266	495	1173	774	1919	219	1101	487	1277	1482	451	682	234	450	617	505	1106	340	423	817	965	479	515	692	389	352	859	1294	1258	392	610	1169	685	672	952	1568	487	443	1103	760	1061	254	1813	599	868	1929	1288	1477
Rbpj_p2_8	Rbpj_p2	167	309	1459	416	1441	307	679	469	1337	1016	414	551	171	147	527	429	1189	239	308	531	1055	460	550	472	204	210	680	590	1036	260	359	751	763	963	620	868	270	287	984	802	809	240	1702	481	1296	948	1682	1054
Usf1_p1_12	Usf1_p1	677	728	2186	1197	3162	665	1401	1253	1610	2061	877	1874	547	427	827	1185	2052	702	668	1558	2460	1342	954	1886	707	498	1274	1861	2381	704	886	2180	1895	1014	1720	4117	816	616	1923	1524	1741	696	3974	1109	1191	2096	6065	4357
Ahctf1_p1_6	Ahctf1_p1	119	50	632	128	526	165	401	273	708	210	827	861	60	79	99	60	389	89	377	179	279	164	524	824	77	68	256	235	391	105	405	315	238	65	1285	989	156	194	87	281	254	66	482	199	154	281	931	574
Zfp518b_p1_5	Zfp518b_p1	227	153	440	424	1191	153	256	626	615	528	119	184	67	173	207	511	712	299	110	422	447	247	581	176	213	162	212	751	916	296	151	682	885	130	299	431	256	179	849	759	579	115	823	436	669	638	969	790
Ctcf_p1_12	Ctcf_p1	78	204	488	451	1057	190	545	338	1474	241	190	270	107	118	196	308	623	186	321	244	576	228	143	470	182	149	344	698	782	194	283	732	993	108	341	962	261	153	281	572	656	190	1074	384	559	885	1447	1261
BRDN0000737507	NT	145	177	576	381	918	289	708	440	273	383	237	414	139	95	275	436	821	252	492	462	550	281	430	584	125	148	236	653	438	268	432	675	764	91	572	1346	119	169	952	419	420	170	1168	476	250	1147	741	1338
gRNA_6507	RE127	115	115	330	228	339	40	74	206	441	33	144	137	98	298	200	111	333	84	128	170	211	1297	199	140	137	90	209	355	182	101	75	349	184	112	234	217	48	75	128	366	258	52	483	65	235	59	228	394
Myc_p1_7	Myc_p1	279	352	948	507	1510	339	923	412	912	691	1043	997	256	222	439	721	1622	399	808	955	1880	530	397	1338	274	255	501	1057	1096	357	639	922	1191	571	1676	1889	236	378	661	755	777	234	2565	430	712	1169	3616	1936
Gm38394_p1_1	Gm38394_p1	221	86	405	164	997	118	400	282	807	379	182	549	123	105	318	248	567	202	163	399	367	219	182	354	123	90	304	480	740	182	141	508	501	186	313	706	93	174	487	431	506	115	312	413	482	667	759	470
Myc_p1_11	Myc_p1	227	461	1203	850	2345	276	1137	540	1315	883	607	512	319	350	646	795	1545	519	362	1096	1173	899	446	533	329	438	685	1390	1697	366	365	1350	661	612	936	1537	345	483	1161	1164	917	353	2327	421	1574	1302	2929	1803
Zfp217_p1_1	Zfp217_p1	178	244	786	438	835	191	399	386	713	879	232	270	127	230	367	319	1158	425	223	650	970	435	449	353	164	159	296	694	749	246	259	873	574	338	595	674	194	222	380	638	863	169	665	238	463	634	1235	795
gRNA_4587	RE97	103	241	518	458	690	189	518	336	790	602	600	625	117	123	177	346	731	306	459	275	635	332	447	593	138	164	269	704	884	210	435	593	664	403	1049	1435	177	188	542	697	479	169	1451	250	401	338	1229	1189
BRDN0000738087	NT	293	378	1567	727	2101	447	2289	953	1817	1323	951	1986	231	285	554	742	1599	509	843	1019	1368	720	888	1725	346	320	803	1015	1935	490	1111	1425	1643	335	1572	2110	471	431	857	1144	1030	439	1824	788	1016	1590	2080	1722
Cnbp_p1_12	Cnbp_p1	284	269	803	320	1249	262	397	535	807	891	200	189	66	123	161	412	906	220	317	588	495	394	192	470	181	173	356	607	730	199	294	981	540	351	389	766	165	270	279	695	687	141	1105	480	680	784	615	1149
Son_p1_9	Son_p1	357	357	1584	558	2065	340	1310	1070	1516	987	569	1543	252	351	584	658	1550	508	591	645	1074	508	387	843	392	339	640	1033	1118	457	581	1373	999	460	758	2525	464	475	1330	910	1209	276	1582	536	805	1345	2857	1723
Zfp574_p2_5	Zfp574_p2	47	130	579	202	547	73	214	93	100	166	43	202	63	108	145	225	455	131	117	299	646	221	112	98	85	98	201	282	225	107	63	283	295	56	99	380	115	180	240	506	141	50	591	204	206	326	283	234
BRDN0000737695	NT	57	114	791	216	695	74	168	286	303	682	139	277	84	81	263	436	840	140	309	341	458	248	53	158	111	70	345	399	771	84	171	492	298	253	164	464	111	153	238	213	343	85	386	220	138	672	889	581
gRNA_2793	RE61	56	229	739	581	1500	283	745	40	540	730	252	461	154	152	399	652	975	224	441	4129	666	491	342	623	139	167	578	943	1428	214	379	836	389	357	538	1370	118	309	641	934	657	106	574	17	367	777	1378	1112
Myrf_p1_8	Myrf_p1	194	192	1045	665	2107	164	1343	631	1183	692	1250	729	163	187	334	614	1403	345	967	542	1175	596	2164	1634	165	202	491	1280	1355	313	1018	1027	547	512	2449	2574	204	218	577	932	824	175	1690	426	906	1181	3459	2110
Nfatc4_p1_1	Nfatc4_p1	195	228	636	395	1465	236	790	533	885	554	510	692	184	221	433	628	1069	471	472	727	955	425	672	777	261	194	469	849	1366	313	569	845	466	500	1046	1296	227	276	767	675	815	212	1189	460	544	1176	1198	1034
Mbd3_p1_4	Mbd3_p1	116	99	737	326	837	125	341	257	1010	441	227	223	76	198	310	233	912	211	190	407	479	327	286	221	113	121	341	352	436	131	157	720	326	349	274	634	164	137	600	382	451	101	83	187	417	404	456	321
Zfp654_p1_10	Zfp654_p1	106	153	326	368	878	133	484	322	920	732	354	456	84	60	288	436	858	206	172	253	784	290	362	426	116	82	477	534	744	157	331	552	746	219	756	889	88	169	201	599	658	89	1022	245	665	659	1068	637
Zmiz2_p1_7	Zmiz2_p1	93	190	510	308	1096	251	233	633	843	614	227	462	152	126	254	326	845	167	139	485	385	279	361	480	194	161	287	595	1118	196	201	1080	474	293	523	1334	232	220	528	879	460	180	551	419	669	743	502	549
Gtf2ird1_p2_5	Gtf2ird1_p2	218	265	873	577	1985	216	490	734	966	1024	375	682	111	158	428	455	1585	204	296	831	1097	380	115	384	218	188	473	814	1135	277	197	1304	689	367	435	1016	252	225	1096	909	746	183	1574	491	1409	953	1653	1199
Mxi1_p1_8	Mxi1_p1	320	497	1462	811	1742	415	1398	869	1991	1699	1210	1557	313	333	531	764	1842	488	899	1111	1138	958	616	1327	316	334	722	1185	1706	546	944	1666	1131	1091	1336	3127	561	467	890	933	1042	281	3698	411	1419	1701	3163	2698
Gabpb1_p1_1	Gabpb1_p1	71	124	345	353	977	172	609	384	413	613	118	485	70	91	449	337	520	173	430	539	773	267	749	632	105	88	344	387	663	138	284	705	185	258	407	1040	133	120	470	776	680	96	1461	393	347	658	1007	687
Klf2_p1_9	Klf2_p1	280	185	1363	559	1631	338	900	776	1510	777	470	613	186	266	586	865	1479	281	522	994	987	665	872	637	206	211	777	992	1786	340	368	1341	570	368	928	1346	262	193	718	1085	764	219	1586	633	585	1241	1021	1569
Myrf_p1_4	Myrf_p1	321	423	1217	1117	2803	287	1442	1016	2128	952	1266	2121	222	354	937	1119	1709	707	1258	1070	1637	765	1761	2704	447	414	857	1771	1730	618	1053	1393	1511	533	2930	4037	592	433	680	1541	1398	444	2551	890	1011	1089	2932	3080
Foxm1_p1_9	Foxm1_p1	136	237	836	309	1428	71	864	289	1274	406	480	1039	75	85	147	245	439	233	211	263	455	384	474	655	128	137	337	486	890	186	314	624	591	347	846	1121	146	198	429	513	618	150	603	218	742	768	391	716
Nfrkb_p1_11	Nfrkb_p1	51	147	158	90	858	63	212	31	529	213	56	83	540	990	1674	1601	4200	1081	1020	3621	3850	1863	1032	1963	364	308	529	508	1026	358	249	872	628	609	457	1187	51	64	165	427	180	33	510	96	56	171	281	205
Rbpj_p2_11	Rbpj_p2	101	172	422	418	712	76	604	141	657	417	126	541	106	90	218	340	872	125	249	464	411	151	681	420	118	86	227	399	735	120	340	411	327	427	552	743	119	146	244	251	172	60	1318	406	352	353	775	1282
Nme2_p1_9	Nme2_p1	142	248	1294	460	1838	272	423	482	778	642	207	515	126	133	494	600	1435	309	429	616	680	593	394	535	176	217	658	938	1446	238	289	925	587	505	649	1405	168	322	734	1015	636	186	802	545	701	1218	2254	1467
BRDN0000737725	NT	273	296	877	424	1723	252	514	709	868	437	411	681	136	216	503	591	1215	293	462	1062	937	490	721	890	323	241	623	769	1070	291	355	881	664	528	714	1397	346	206	478	848	444	229	1122	417	625	1195	1406	1413
Cnbp_p1_10	Cnbp_p1	60	131	140	224	474	173	99	213	281	337	39	284	29	47	83	186	360	142	237	457	381	326	127	155	72	71	123	400	130	116	111	551	412	126	220	466	123	111	168	302	313	42	808	247	223	211	417	410
Zfp985_p1_3	Zfp985_p1	228	435	1376	573	2008	367	648	634	2072	927	392	542	141	314	598	688	1634	254	586	747	1377	675	568	610	293	347	598	955	1876	401	432	1239	1366	732	673	1472	311	613	768	658	911	267	1153	1067	998	1149	1595	1712
Etv5_p1_7	Etv5_p1	219	269	850	1025	1798	328	556	518	1414	1000	363	542	147	393	517	651	1188	224	448	810	1261	759	391	426	292	312	609	1314	1528	374	369	1212	1404	356	665	1608	376	420	817	1150	948	326	1700	594	832	1002	1188	1972
gRNA_2582	RE58	383	324	954	400	1896	243	496	723	1241	660	500	1007	215	237	429	752	1121	247	3805	790	1272	567	759	1113	338	318	519	1088	1564	301	808	1347	1056	487	1026	2470	410	509	895	1042	1281	347	478	776	1264	1612	1242	1470
Stag2_p3_11	Stag2_p3	222	275	1007	427	1530	197	1001	836	2278	731	180	327	132	128	562	469	1197	218	415	1196	685	373	247	539	257	181	606	824	1195	230	453	1129	1456	248	530	1167	493	360	424	839	634	309	1158	560	531	1039	1166	1008
Foxn3_p2_2	Foxn3_p2	286	425	993	590	1532	174	1186	723	1360	1029	611	630	237	204	434	459	1252	306	743	953	954	667	799	711	409	268	589	982	1506	295	649	1076	742	524	1230	1580	208	394	522	843	784	315	1382	430	609	1316	1984	991
Nr4a1_p1_10	Nr4a1_p1	296	338	1158	917	1896	275	1209	559	1486	748	207	355	205	204	720	636	1501	333	381	838	1327	643	346	514	324	294	623	1209	961	335	403	1185	1269	489	573	986	310	558	1115	713	810	274	964	601	756	1071	3097	2325
Hic2_p1_5	Hic2_p1	211	206	868	385	1233	275	1003	316	572	691	406	558	162	125	409	699	1078	248	492	471	577	389	337	838	201	147	486	919	1000	250	394	499	512	328	941	1223	223	264	377	681	836	224	1594	554	912	820	583	804
E2f4_p1_2	E2f4_p1	88	82	319	290	278	58	162	398	47	313	8	342	25	63	32	69	126	8	27	67	356	22	231	37	51	48	135	321	251	27	95	272	88	45	161	290	108	58	114	255	288	93	260	210	92	180	118	435
gRNA_2574	RE58	150	155	948	499	1313	151	43	584	1646	820	322	360	94	120	604	847	1049	163	914	811	879	650	415	399	157	147	659	1095	950	198	159	987	896	512	569	1098	201	237	597	564	744	130	160	341	1221	690	1440	663
gRNA_4473	RE95	110	168	330	319	852	217	337	245	475	567	108	332	136	104	159	418	708	111	158	391	472	292	125	251	171	129	217	617	668	184	158	470	370	356	232	636	142	189	500	323	484	103	1246	189	204	451	496	737
Myrf_p1_7	Myrf_p1	284	276	1320	666	2541	398	859	985	1610	981	777	952	238	404	486	881	1755	415	865	1142	1484	903	566	973	258	287	818	1250	1883	359	627	1394	774	711	1225	1980	324	371	1207	1071	946	232	2301	566	877	1257	1686	1869
Sall4_p1_7	Sall4_p1	171	410	1105	268	1616	436	301	593	1014	556	251	449	307	291	892	1448	1700	563	679	1690	1591	1285	1035	1159	309	264	676	1028	861	448	401	1288	1407	582	858	1750	216	426	427	499	516	296	1066	296	907	661	2006	635
Ybx3_p1_1	Ybx3_p1	30	44	245	94	474	61	98	239	158	281	57	43	31	32	159	219	430	84	116	216	312	115	90	61	39	69	126	253	530	64	84	293	71	89	160	246	89	133	215	265	252	63	290	221	159	126	564	294
Gabpb1_p1_7	Gabpb1_p1	135	241	659	394	1256	182	482	690	1682	785	204	527	164	121	333	376	1091	162	191	575	877	593	261	232	140	159	508	689	804	166	317	1001	697	369	314	892	153	237	605	777	535	138	1120	649	496	600	1029	700
gRNA_2794	RE61	47	123	467	370	753	66	183	36	604	361	191	255	90	76	266	294	490	177	102	3141	299	204	162	284	112	106	318	574	687	100	140	549	372	251	263	617	72	164	286	286	312	108	315	31	192	578	648	452
Zfp281_p1_1	Zfp281_p1	145	335	546	487	1227	366	407	237	547	683	330	323	225	199	589	493	1331	360	376	1164	932	605	263	507	182	240	537	732	607	312	234	875	786	424	343	1162	237	345	403	646	823	274	546	311	357	498	3044	1175
gRNA_4598	RE97	262	376	104	525	1585	395	632	578	992	974	436	772	168	174	2266	343	1205	273	580	710	1014	465	239	534	241	230	595	576	1044	313	511	1102	585	614	742	1085	262	286	151	740	550	211	2013	546	748	685	1390	879
BRDN0000737513	NT	142	58	248	229	407	192	313	229	325	292	167	64	34	43	117	198	209	74	181	190	225	96	132	168	84	64	156	350	171	81	151	273	254	39	309	586	94	64	293	243	766	55	381	235	414	239	124	310
Nkrf_p1_11	Nkrf_p1	177	378	639	341	1141	203	640	640	1691	1043	517	646	154	200	273	608	863	203	459	788	1059	450	547	1201	206	240	504	768	706	254	442	1097	933	301	815	1562	296	343	938	790	735	352	1867	660	604	924	1773	1638
Gtf2ird1_p2_3	Gtf2ird1_p2	124	246	564	472	1161	123	421	604	731	554	225	236	121	51	305	578	733	213	137	659	293	194	176	257	164	130	276	630	663	180	203	668	269	168	557	624	234	225	198	771	135	172	836	221	258	768	1542	696
Hic2_p1_2	Hic2_p1	108	203	826	378	1112	130	614	475	499	377	221	591	141	83	214	348	875	109	346	383	601	307	196	290	161	98	447	651	615	176	272	795	408	173	443	834	142	208	685	624	374	200	680	188	293	465	925	1082
gRNA_2073	RE51	251	173	490	180	923	183	498	265	625	361	247	384	174	176	242	249	551	141	269	448	791	410	155	288	214	119	261	513	817	167	231	400	695	173	508	951	211	269	642	450	674	169	658	261	465	833	1609	657
gRNA_4573	RE97	162	166	147	555	1531	193	1366	291	994	826	562	1502	111	221	982	433	717	185	1146	719	767	447	860	2269	236	195	488	694	755	243	1371	691	1370	334	1912	2679	220	194	150	611	433	191	919	441	378	786	3775	1433
Epas1_p1_4	Epas1_p1	157	246	312	292	1105	261	741	356	1124	882	640	926	146	198	278	253	620	152	244	599	985	509	283	620	156	183	276	330	539	178	360	588	755	287	736	1069	231	163	734	643	1002	163	1120	422	772	578	1452	1358
Zfp292_p1_9	Zfp292_p1	167	255	566	843	1713	320	1455	553	1404	874	809	2038	154	288	344	641	1704	545	1014	703	735	583	881	2062	222	274	450	1017	1218	370	1033	1026	1184	292	1422	2237	422	296	1044	948	568	360	2390	460	665	1344	2782	2501
Foxm1_p1_8	Foxm1_p1	253	260	1068	642	1934	464	844	687	946	1272	225	913	189	193	365	613	786	317	220	731	719	519	601	398	310	242	434	839	1155	405	356	978	535	693	635	1214	403	343	686	1008	830	244	1366	648	799	989	2610	991
Nfrkb_p1_8	Nfrkb_p1	99	87	324	127	694	46	341	173	596	177	477	368	154	405	594	577	1358	482	470	1377	1032	831	531	1010	143	176	268	701	593	226	221	671	553	317	492	1116	126	116	216	325	316	60	307	94	207	202	207	296
Ncor1_p2_2	Ncor1_p2	311	578	1282	660	1897	317	1105	613	1301	1424	805	1185	308	454	662	863	1717	554	437	915	956	770	743	997	423	411	770	1584	1408	435	592	1378	1003	649	1261	2150	370	474	1136	1126	1130	331	2093	864	864	947	2937	2165
BRDN0000737705	NT	164	156	933	580	1654	175	675	406	1300	800	438	711	131	150	511	541	1185	255	436	584	1116	542	406	767	232	170	626	721	1143	272	329	820	751	372	842	1053	173	274	749	960	818	166	1080	544	660	957	1561	1300
gRNA_2784	RE61	149	264	866	358	1489	245	345	37	554	866	414	520	137	150	459	563	862	261	270	4817	1041	606	162	514	228	203	529	1029	824	294	260	864	282	355	526	863	132	251	379	675	598	173	1474	59	352	1030	727	758
Mbd3_p1_3	Mbd3_p1	324	292	1456	784	2617	376	1302	690	1151	1528	623	808	281	308	696	1053	1946	705	699	1176	1583	794	664	853	356	333	848	1343	1292	436	571	1438	1100	456	959	1621	416	335	634	1670	1185	337	1712	600	977	1140	2361	1113
Trp53_p1_8	Trp53_p1	344	145	1012	362	1010	375	260	563	1421	515	174	409	145	262	307	295	602	312	149	619	454	314	120	254	247	219	583	1142	496	325	149	939	621	269	301	868	341	331	829	351	594	291	347	604	606	569	815	722
BRDN0000737996	NT	155	171	414	377	1076	171	733	276	703	336	788	962	118	101	279	294	481	149	657	487	438	178	764	819	212	144	207	444	740	189	441	661	431	132	1267	2128	168	198	1075	424	384	217	1490	399	202	455	1804	1585
Foxn3_p2_8	Foxn3_p2	157	237	314	200	527	118	295	297	776	365	266	346	42	99	128	216	416	109	156	330	352	376	203	375	94	97	168	434	419	158	185	425	266	256	335	722	182	149	145	526	246	111	886	187	302	589	1817	713
Hic2_p1_4	Hic2_p1	150	151	336	256	691	130	219	283	704	416	142	200	77	73	279	228	303	122	164	482	310	274	63	157	120	103	326	463	528	141	172	474	365	129	204	501	96	162	102	323	675	91	643	245	215	286	800	423
Nfe2l2_p1_11	Nfe2l2_p1	260	308	794	749	1942	308	762	816	1013	1236	430	958	188	329	436	494	1532	518	409	908	1758	478	198	604	331	300	637	1217	1469	391	400	1386	672	493	661	1767	469	415	787	922	894	211	1787	525	733	1730	2463	1371
Pias2_p2_8	Pias2_p2	324	436	871	758	2181	415	1307	582	1536	1085	608	1263	202	260	472	952	1113	472	693	987	1257	651	601	1078	382	349	579	1341	1004	511	714	1164	1224	322	1305	2688	431	391	974	1281	881	320	3735	544	639	1506	1511	1390
Pou5f1_p1_11	Pou5f1_p1	156	47	825	404	758	38	355	217	524	450	89	247	131	285	215	250	733	246	337	433	1293	149	346	408	134	104	264	565	531	136	184	484	577	115	208	739	213	75	202	322	326	83	893	86	113	314	563	747
Atf5_p1_1	Atf5_p1	54	77	279	179	547	57	127	214	230	183	81	130	54	121	253	383	876	158	399	634	1750	374	590	361	98	95	241	508	629	119	233	451	490	277	312	559	81	18	119	207	183	36	760	104	98	172	282	438
Son_p1_10	Son_p1	206	259	817	420	955	162	368	414	1140	532	254	536	118	190	274	378	1030	182	154	364	810	194	371	468	226	159	510	859	589	196	245	627	495	217	311	1370	216	403	139	595	328	205	878	258	810	865	626	638
Arid1a_p1_8	Arid1a_p1	232	214	1429	454	986	120	478	471	748	413	286	436	140	234	397	372	976	328	257	775	1092	480	173	345	199	220	445	606	1110	249	252	985	723	292	420	666	392	319	651	488	626	180	724	401	942	642	1358	1334
Tox4_p2_4	Tox4_p2	8	26	73	19	234	3	27	7	93	27	21	83	87	21	108	51	215	32	23	363	259	120	173	156	62	24	113	40	236	35	37	124	71	50	87	151	23	11	17	73	101	3	221	65	168	69	164	58
Ahctf1_p1_5	Ahctf1_p1	381	428	1733	628	2061	278	694	775	828	777	573	393	204	313	632	734	1228	544	311	840	1527	594	330	472	467	362	762	1129	1316	403	390	1383	408	458	702	1403	444	422	739	1326	1083	279	1282	466	788	988	1810	1066
gRNA_245	RE12	108	228	919	309	770	258	268	702	523	484	158	230	160	92	250	369	726	192	357	351	291	341	218	258	142	154	256	688	733	191	177	569	571	534	280	953	272	207	404	327	515	175	738	356	449	550	1173	1065
Zfp292_p1_5	Zfp292_p1	81	126	560	293	390	139	219	184	195	388	158	124	76	113	197	228	438	143	190	217	256	107	643	228	102	63	287	346	259	156	141	293	194	222	344	355	99	131	321	187	282	111	258	246	434	719	344	522
Dcp1a_p1_1	Dcp1a_p1	124	280	306	260	1294	176	325	374	846	692	248	402	182	162	199	363	734	171	208	389	391	182	505	434	162	162	344	528	647	190	227	714	697	208	616	1007	102	256	404	557	641	122	444	448	461	532	661	908
Nkrf_p1_1	Nkrf_p1	184	155	302	177	646	141	353	392	596	427	238	323	66	87	99	258	492	61	444	412	514	225	238	288	110	104	218	397	445	104	213	464	246	161	402	939	127	208	334	374	704	215	1184	371	233	510	482	595
Mxi1_p1_12	Mxi1_p1	337	663	1451	683	2489	486	701	915	2559	908	566	1086	317	383	610	848	2082	452	414	916	1010	963	507	679	455	438	888	1233	1851	571	412	1664	1452	515	964	2828	466	726	1225	1236	1239	494	2973	1055	2054	1677	1940	1506
gRNA_4007	RE85	61	99	198	265	462	71	261	229	68	71	44	174	50	31	36	107	247	55	112	108	2351	82	84	84	92	87	59	223	309	67	114	420	201	105	115	318	48	54	81	213	112	119	665	74	7	287	219	283
Zbtb44_p1_3	Zbtb44_p1	328	397	856	594	1771	283	774	468	2206	674	435	1039	191	218	521	555	1194	263	519	930	1046	644	747	1067	305	336	492	1162	1007	328	386	1204	1221	464	747	1971	207	354	982	783	779	354	1391	648	1277	995	3157	1284
Ubp1_p2_4	Ubp1_p2	315	230	1271	418	1446	221	637	586	982	897	208	758	152	254	320	662	1234	228	411	577	774	345	507	442	253	223	538	981	765	181	288	934	657	437	529	1182	180	353	683	896	779	176	718	445	437	844	1522	813
Klf16_p1_10	Klf16_p1	255	358	989	596	1919	269	587	729	987	1003	282	375	264	291	535	703	1887	396	270	1089	1437	789	208	626	431	336	644	1009	1396	309	370	1613	1015	475	636	1545	264	372	754	661	747	186	1222	383	895	711	1301	1069
Klf4_p2_2	Klf4_p2	279	262	957	586	1618	347	466	752	1453	1020	280	351	248	309	513	523	1025	305	474	785	1053	464	493	614	275	238	567	894	732	317	372	961	1388	400	641	1378	333	302	1004	736	804	267	2072	459	406	905	1872	1071
Gabpa_p1_1	Gabpa_p1	277	455	1683	761	2728	397	699	785	1350	915	632	1094	334	301	665	782	1791	556	845	1038	1370	936	626	1359	363	354	703	1059	1471	569	690	1319	914	571	1165	2277	369	554	1184	1528	968	472	2395	636	908	1499	2650	2935
Foxm1_p1_3	Foxm1_p1	157	303	987	455	1462	150	648	859	1102	802	405	625	86	138	298	740	968	200	285	832	940	510	586	608	208	158	588	844	1137	252	373	1325	979	677	880	1349	239	424	945	1201	732	177	2037	693	615	841	2548	1536
Smad7_p1_2	Smad7_p1	145	252	765	347	1660	142	1037	589	1039	613	258	539	129	172	548	433	1304	217	265	830	941	758	320	489	227	154	647	592	1324	186	404	825	475	700	598	1301	189	187	844	1160	538	129	2161	421	838	838	1977	1075
gRNA_4600	RE97	201	446	122	561	1914	440	736	694	905	1066	553	675	234	281	2625	808	1378	367	333	1115	827	645	613	465	321	342	509	906	1914	351	288	1324	991	590	877	1494	302	384	141	817	798	334	2139	437	1275	1447	1064	1593
BRDN0000737515	NT	212	301	859	599	1331	154	687	555	1699	656	328	533	201	221	649	660	751	343	584	870	867	548	134	442	293	260	600	1031	1470	362	381	937	1002	202	479	1267	294	324	821	607	618	209	1254	490	726	1096	1626	1355
Csrnp1_p1_11	Csrnp1_p1	78	110	551	638	1562	89	527	514	2065	827	403	697	159	174	390	413	1089	307	295	703	1102	653	925	1037	138	109	458	894	833	165	278	901	1047	429	893	1355	97	106	486	1049	716	135	759	413	265	710	1380	1273
Zfp748_p1_11	Zfp748_p1	103	144	524	283	793	108	1100	329	631	600	460	636	102	107	324	341	456	153	799	439	822	259	1027	612	133	125	403	354	508	152	604	596	587	87	1008	1293	124	193	581	325	346	140	1829	323	425	444	1858	887
Myef2_p1_10	Myef2_p1	146	119	675	212	705	116	187	260	501	330	227	115	87	140	320	473	814	184	132	353	753	293	223	320	134	100	432	573	530	143	144	496	382	438	361	567	147	206	229	429	375	114	331	211	395	302	734	635
Gabpa_p1_8	Gabpa_p1	71	168	1163	533	1143	352	228	417	844	800	379	679	110	171	546	422	1131	285	247	684	731	500	367	540	132	137	664	663	1325	236	291	875	1187	602	436	1079	220	219	1011	684	414	203	816	654	901	695	1277	1612
Gli2_p1_3	Gli2_p1	210	343	1019	376	1835	229	727	885	1509	620	355	809	190	232	475	649	1226	289	394	419	1147	811	285	626	252	213	582	797	1282	313	321	1283	866	339	596	1191	339	401	698	581	613	213	1103	641	833	877	2611	1204
BRDN0000738024	NT	306	420	1013	728	1590	288	682	873	1690	882	417	816	244	409	485	787	1346	407	534	754	1529	373	448	700	386	341	774	1336	1194	379	481	1323	1332	648	741	1835	390	567	615	1142	708	336	1162	320	1080	1448	2227	1224
Gtf2ird1_p2_8	Gtf2ird1_p2	242	367	1446	570	2397	160	1815	1114	2035	1739	670	1552	176	142	610	858	1317	306	866	816	1247	921	1062	1486	266	213	588	1188	1846	236	999	1548	767	596	1184	2887	365	321	1240	959	1211	233	2154	1228	1300	1643	4021	1995
Zfx_p1_6	Zfx_p1	70	116	408	256	502	130	597	352	326	328	151	379	40	140	141	118	403	166	155	369	353	116	137	265	52	71	249	262	275	118	197	376	469	84	167	368	130	150	199	232	294	63	393	196	279	385	569	898
BRDN0000738247	NT	145	123	1150	471	1400	129	1194	565	864	597	399	527	113	117	274	449	992	274	503	769	1027	437	621	471	157	112	464	767	646	230	366	1097	401	363	824	990	119	127	631	681	719	171	1106	658	548	721	1346	1337
Tox4_p2_2	Tox4_p2	132	276	685	478	1580	179	776	187	994	554	290	1372	256	422	524	838	1961	387	990	913	2116	637	1135	1767	347	308	560	968	962	348	659	808	1156	573	921	2237	268	268	436	497	716	154	845	260	295	804	1651	1370
gRNA_2537	RE57	77	99	563	356	913	136	64	293	955	536	260	160	90	71	426	390	1075	128	1164	436	665	374	204	1419	103	94	506	568	1018	128	193	662	716	189	512	585	134	170	419	523	375	74	183	271	558	719	1208	156
Rbpj_p2_2	Rbpj_p2	55	73	222	146	334	81	451	136	595	334	659	528	120	33	186	255	418	104	283	172	341	94	728	763	110	75	219	331	201	111	425	291	445	65	1021	1473	67	97	158	334	392	63	1258	165	275	280	1941	823
Klf5_p1_1	Klf5_p1	165	203	266	78	655	97	180	271	707	199	87	266	68	85	174	138	682	118	109	208	396	279	48	139	86	93	122	223	464	117	63	266	415	109	100	566	201	82	526	238	323	48	147	183	210	278	854	284
Ascl2_p2_8	Ascl2_p2	201	179	605	448	1271	132	578	559	884	787	185	342	97	132	298	546	898	230	303	446	653	453	199	547	173	116	406	827	966	197	376	930	786	363	318	911	124	247	578	504	726	103	796	349	289	790	1584	1403
Zfp985_p1_2	Zfp985_p1	315	488	807	503	1659	306	870	636	1414	686	444	750	102	184	350	939	1325	577	640	678	1202	373	673	1163	270	239	660	1188	1229	352	499	1007	825	375	1147	1311	516	337	513	803	765	197	2098	708	814	1180	2638	1865
E2f8_p2_2	E2f8_p2	120	119	468	276	617	110	157	189	350	347	50	191	81	104	116	358	592	250	178	278	659	207	127	262	111	129	212	528	553	157	160	326	442	139	163	596	132	201	139	390	277	119	811	212	376	359	378	579
Sall4_p1_4	Sall4_p1	71	174	241	170	842	147	281	109	592	237	204	191	141	150	490	731	767	242	326	364	852	610	410	944	159	145	250	522	515	169	277	426	739	224	569	1163	90	181	156	300	252	135	679	144	135	212	638	651
Mitf_p1_3	Mitf_p1	305	241	957	379	2078	419	1090	805	1028	823	553	1074	142	280	494	526	1064	383	421	521	935	562	434	895	339	241	529	685	1157	359	468	1166	768	678	1101	2069	207	395	513	1080	528	274	1032	396	682	900	2400	1658
Tcf7_p2_1	Tcf7_p2	246	357	1286	824	1217	338	870	521	1906	674	285	688	297	279	476	573	1116	356	382	768	915	468	448	610	341	261	598	1397	1048	342	414	1065	926	372	728	1687	290	309	801	771	1036	296	1365	352	507	1197	1622	1068
Gli2_p1_12	Gli2_p1	114	126	407	459	1100	62	134	283	566	423	334	176	92	103	232	462	557	209	255	571	228	175	290	249	117	105	340	651	218	110	299	606	313	268	467	580	126	121	262	348	492	175	953	244	248	743	802	906
Zscan10_p1_12	Zscan10_p1	180	223	437	364	1045	299	880	423	1338	470	490	495	119	142	443	631	665	199	221	290	968	552	251	767	159	163	470	736	805	261	335	693	808	230	668	1171	221	292	342	492	593	206	816	531	358	613	1455	1176
Son_p1_5	Son_p1	74	183	630	401	1017	142	92	174	856	528	137	250	99	155	141	323	508	98	162	273	345	285	253	189	135	150	333	583	654	164	185	438	469	253	239	757	178	152	235	643	561	99	1037	342	269	709	924	414
Etv5_p1_10	Etv5_p1	345	464	822	549	1729	342	1954	582	1339	955	850	1083	164	203	315	478	1115	327	421	839	1140	549	629	1120	326	227	495	922	1033	386	771	1242	672	341	1067	1766	289	514	991	741	703	220	1372	884	716	1183	3048	2125
Nanog_p1_11	Nanog_p1	103	192	1026	579	1702	158	467	688	1826	603	208	481	106	227	880	1185	1883	259	419	753	1779	864	675	572	207	161	870	1229	1174	257	303	1176	981	469	526	1827	212	127	776	881	810	158	1460	617	929	907	1140	1216
BRDN0000737533	NT	202	194	618	350	1296	195	617	322	704	423	328	382	155	152	248	444	425	198	169	307	576	321	232	439	242	179	441	617	912	251	279	544	584	176	568	999	236	261	496	676	460	210	1924	418	385	925	767	1020
BRDN0000737559	NT	188	285	700	651	1845	300	1184	703	1152	675	614	957	196	218	569	898	1305	374	632	725	969	602	871	1192	259	224	567	1177	1058	384	604	1201	956	174	1302	2021	216	317	1479	902	783	155	1756	509	738	1152	2069	2266
Mxi1_p1_6	Mxi1_p1	280	373	1697	818	2049	333	597	692	2180	918	455	1150	214	160	788	593	1134	281	382	768	598	785	2041	1111	278	250	884	1055	1148	293	530	1171	1101	1034	1308	1812	370	395	1149	1121	742	279	1961	1048	1112	1486	1567	2900
BRDN0000737804	NT	247	310	782	558	1261	261	855	638	652	487	501	620	172	152	362	490	870	442	395	625	549	449	310	529	259	245	462	770	1175	324	570	1218	679	268	506	1573	298	339	588	693	715	175	1183	763	621	841	1580	1342
Myc_p1_8	Myc_p1	238	296	1027	613	1473	308	1684	481	1211	1030	2110	2664	305	240	432	723	1361	265	1817	1322	1747	461	1406	2388	298	280	628	1100	1380	338	1615	1042	886	418	2675	3251	309	376	630	779	704	261	2601	370	739	689	3457	2883
Zfp236_p1_9	Zfp236_p1	116	173	1083	829	807	240	633	670	2717	869	303	410	49	31	228	239	654	71	169	135	221	123	71	129	94	67	286	590	891	99	160	577	920	167	232	689	166	129	863	1173	692	187	1785	1295	736	1510	2638	1458
Bnc2_p1_2	Bnc2_p1	97	124	474	537	1090	88	531	494	1267	421	216	378	65	82	414	288	580	171	170	298	281	319	154	213	125	102	518	820	777	166	192	504	528	330	306	628	123	142	514	559	439	114	1196	398	264	668	1568	553
gRNA_4590	RE97	253	494	267	481	1600	280	1035	782	835	753	568	694	151	255	1121	547	1161	397	952	1028	849	496	324	659	243	362	575	952	995	304	715	1301	643	394	713	1445	311	483	209	912	555	255	1373	651	818	850	2432	1546
Tfeb_p2_2	Tfeb_p2	184	181	478	512	988	296	246	441	1253	471	720	611	110	104	283	547	1006	394	465	673	688	620	367	459	222	172	515	822	1004	356	298	882	587	381	656	960	214	308	808	502	567	197	680	634	421	634	1498	1458
Bnc2_p1_3	Bnc2_p1	242	324	555	412	1555	160	424	329	901	770	321	278	110	167	599	501	762	425	395	572	622	339	290	447	236	195	438	677	752	262	336	778	588	286	361	1073	227	239	547	951	350	274	996	499	576	788	1330	1137
FIREWACh_5	FIREWACh	59	76	197	65	945	40	111	61	142	46	96	88	548	1650	1879	3703	3404	1541	865	3435	10872	1895	1233	1595	247	187	439	885	725	256	159	709	888	208	249	1015	49	57	45	653	153	25	184	146	17	97	56	170
Gabpb2_p1_9	Gabpb2_p1	197	280	328	421	812	116	273	234	1125	383	162	393	74	64	438	456	645	265	242	562	489	373	201	371	153	132	416	635	725	209	195	543	375	229	246	822	242	189	260	325	441	195	382	289	367	583	712	616
Yy1_p1_3	Yy1_p1	61	44	181	128	369	23	96	64	397	114	18	98	91	86	280	474	589	152	246	597	227	307	57	177	148	58	136	323	341	89	97	358	164	280	172	531	80	91	140	354	97	65	258	49	385	265	81	433
Erf_p1_10	Erf_p1	38	86	303	84	262	62	241	129	238	163	105	25	15	41	126	51	302	68	98	111	141	118	23	201	16	60	107	104	304	51	82	210	116	128	115	222	26	46	493	183	104	29	138	106	165	198	42	69
gRNA_4507	RE96	173	149	695	394	864	33	273	370	636	707	301	551	107	110	297	385	1174	328	381	303	463	286	206	552	155	86	462	728	621	143	205	670	427	247	613	1290	107	171	466	342	540	47	654	326	359	754	882	1106
Arnt_p1_2	Arnt_p1	101	257	630	425	1084	111	321	413	983	540	322	463	144	217	316	300	777	268	282	589	808	377	177	365	210	214	361	843	1126	230	214	892	421	373	418	1162	298	264	428	437	566	114	927	384	632	659	422	950
Klf5_p1_5	Klf5_p1	109	301	927	601	1304	351	580	935	1324	717	466	485	159	150	296	680	1123	267	423	688	1010	602	273	538	218	189	440	999	1143	311	394	1219	890	423	688	1342	339	345	409	432	538	177	1318	533	1228	1250	1125	1031
Zfp771_p2_6	Zfp771_p2	135	217	584	447	875	136	888	550	842	394	340	340	120	95	330	405	799	232	87	669	530	436	150	645	166	122	303	810	703	176	215	888	263	495	566	969	153	141	574	601	324	116	681	343	322	760	1389	1147
Sall4_p1_8	Sall4_p1	240	411	1090	512	1952	308	442	409	991	589	361	869	245	201	462	1150	1557	403	386	832	902	984	446	739	275	271	667	1298	1125	295	375	1140	912	495	796	1648	242	380	519	617	535	343	1142	399	418	842	1229	941
Ybx3_p1_8	Ybx3_p1	264	169	763	337	959	136	268	375	271	383	246	216	80	131	359	355	802	160	86	547	553	290	129	288	127	118	308	527	810	163	191	611	301	223	422	624	176	205	361	500	434	175	1051	136	335	425	606	403
Zfp654_p1_7	Zfp654_p1	89	115	413	180	688	108	363	201	761	492	173	214	101	104	244	256	484	52	246	370	381	215	70	178	112	89	152	466	496	111	196	422	466	156	311	610	150	165	320	306	193	100	709	250	336	516	713	729
Gabpa_p1_4	Gabpa_p1	204	274	692	497	1296	219	875	575	1352	893	648	1465	241	188	344	575	797	212	733	892	654	443	694	817	331	206	485	1053	1370	217	676	870	750	365	1187	2392	348	309	462	768	637	179	1730	604	521	1036	1502	716
BRDN0000737790	NT	207	355	817	434	969	228	329	638	2201	737	428	344	185	256	480	406	847	265	439	517	876	520	379	580	231	243	460	719	879	288	396	889	920	430	688	1300	175	318	338	720	491	218	1591	473	553	627	1646	884
gRNA_6441	RE127	239	258	654	551	1715	333	380	843	1468	1245	241	644	175	502	370	520	1187	285	472	552	761	472	366	432	304	252	463	1045	897	327	338	869	919	322	518	1474	176	278	554	655	811	242	1130	778	664	1110	1111	1338
Mllt10_p2_2	Mllt10_p2	94	205	495	399	1267	250	434	450	933	444	291	620	143	247	348	408	740	246	339	747	492	328	471	541	209	163	291	526	529	263	308	958	610	154	590	1091	258	134	720	403	369	115	688	338	496	970	841	1330
BRDN0000737434	NT	226	324	1286	560	1616	247	869	813	797	933	659	900	167	286	357	657	1715	314	455	957	896	531	662	665	280	279	656	1088	1794	265	300	1229	678	434	939	1600	279	332	564	931	1086	408	2101	476	861	954	2907	1341
Zfp771_p2_1	Zfp771_p2	215	203	708	500	1466	155	898	351	659	708	363	789	115	191	557	427	775	155	446	593	548	335	362	759	159	175	457	622	645	178	422	706	572	101	586	1105	222	212	555	880	319	159	1190	320	492	809	1484	1035
Lbr_p1_3	Lbr_p1	169	260	751	432	1235	229	402	543	1007	1662	215	540	124	155	378	362	1100	215	146	649	777	367	225	299	204	154	425	652	759	282	272	830	451	604	349	1181	180	279	235	624	282	162	786	287	404	949	1039	890
Zfx_p1_11	Zfx_p1	38	62	540	74	886	107	193	163	642	307	256	165	66	47	101	132	310	68	243	160	287	101	262	144	50	60	186	93	180	76	126	325	223	45	164	442	75	99	117	281	317	89	227	115	448	329	637	360
gRNA_254	RE12	180	329	943	565	1924	257	2417	532	1349	923	2060	1951	171	213	475	704	1244	231	1795	528	872	421	1951	2381	221	203	626	944	878	339	1502	968	905	276	2919	3096	249	299	731	899	928	218	3359	499	812	833	3806	2342
Brd4_p1_8	Brd4_p1	211	551	1574	666	1594	466	396	694	2087	981	301	562	173	279	519	719	1328	446	579	806	992	571	455	631	259	342	892	1131	1281	363	548	1285	1253	452	737	1528	314	434	380	850	827	329	1893	449	883	1765	1227	1717
Klf16_p1_4	Klf16_p1	213	424	1554	917	1922	330	702	773	942	801	550	781	317	209	708	930	1360	517	611	940	1350	868	296	573	407	275	783	1690	1517	388	528	1527	535	719	753	2166	519	369	805	855	872	458	1756	692	913	1448	2502	1422
BRDN0000738309	NT	105	149	409	276	595	143	299	214	864	434	150	244	85	83	177	244	502	226	106	224	624	206	101	322	175	87	247	332	621	201	206	381	968	449	263	522	164	125	219	218	267	74	326	321	379	357	865	441
Nfatc4_p1_5	Nfatc4_p1	269	422	1070	961	2300	359	968	1080	1151	1041	581	906	360	405	507	591	1218	407	541	1160	1084	649	462	951	538	386	740	1503	1792	417	561	1785	959	614	797	2417	295	547	917	949	1181	433	1192	884	1023	1624	2960	1651
Pou2f1_p1_3	Pou2f1_p1	63	161	511	335	715	75	268	182	487	517	151	429	72	85	207	231	569	145	262	211	297	211	235	302	100	92	232	401	480	126	208	385	433	326	373	973	150	197	143	395	384	99	422	290	529	336	677	654
Foxm1_p1_7	Foxm1_p1	213	159	801	333	1242	294	400	229	713	902	199	255	89	85	208	339	441	182	240	301	463	299	178	243	165	158	364	502	597	228	312	369	566	278	381	589	98	178	232	580	646	186	772	362	295	987	345	960
Zfp771_p2_7	Zfp771_p2	248	342	1028	418	1246	195	577	456	1292	588	585	571	208	318	608	653	1182	304	232	514	835	708	322	490	285	238	541	842	959	268	288	938	912	363	811	1413	262	292	778	908	687	212	2024	301	761	678	1224	934
Mbd3_p1_11	Mbd3_p1	96	110	534	202	1206	78	431	316	463	533	229	209	101	232	359	435	1230	201	203	587	977	385	193	299	121	123	398	500	1027	176	232	394	381	424	344	722	157	102	604	404	397	142	409	280	476	382	341	672
Pou2f1_p1_10	Pou2f1_p1	124	81	286	228	382	69	286	125	412	253	99	254	57	57	188	103	446	85	103	264	451	197	75	242	71	63	199	355	204	81	139	226	445	133	142	510	73	132	205	165	337	84	232	236	344	294	488	528
Zfp445_p1_6	Zfp445_p1	201	133	596	407	793	127	603	556	1090	649	370	586	130	125	235	512	1162	195	342	771	591	475	273	518	214	161	361	778	637	218	385	1018	508	442	532	864	153	285	488	550	732	191	1554	583	959	766	1653	1109
Tfeb_p2_11	Tfeb_p2	195	124	305	371	1177	218	179	258	387	475	96	310	129	89	165	410	481	242	230	353	571	215	250	744	156	135	217	551	661	178	256	557	295	378	377	734	160	191	349	395	578	105	556	397	536	490	920	929
gRNA_1780	RE46	165	233	385	165	739	128	1100	366	660	495	442	642	167	116	113	268	707	189	268	411	543	390	260	384	158	126	210	452	625	167	340	696	268	79	534	977	128	297	232	468	492	111	1069	219	526	636	1630	1107
Zfp771_p2_3	Zfp771_p2	348	308	1209	462	1242	308	997	693	621	641	668	957	141	91	214	421	766	264	526	574	630	427	738	1117	217	158	479	611	1042	257	551	853	368	324	1195	1754	238	212	486	643	858	248	1070	337	567	780	1274	2152
Cnbp_p1_9	Cnbp_p1	104	150	417	357	713	94	301	339	862	574	92	278	106	177	211	159	614	195	149	604	938	195	407	216	178	133	237	446	848	134	175	702	468	296	149	699	75	113	221	445	493	117	487	247	271	418	939	541
Yy1_p1_6	Yy1_p1	167	368	554	678	1419	263	411	346	1017	1084	148	532	194	309	797	931	1968	584	638	1332	877	687	612	785	321	325	590	1252	1504	417	384	1119	623	749	645	1837	314	333	290	1141	934	201	1428	288	473	820	1364	902
Gabpb1_p1_8	Gabpb1_p1	160	263	614	505	1478	263	949	469	784	705	210	435	162	230	460	641	1209	130	428	784	869	452	323	471	184	246	359	920	1186	234	331	868	799	416	563	959	292	232	682	977	885	210	1594	587	391	822	865	883
Myc_p1_1	Myc_p1	136	337	1310	378	1400	240	351	358	756	515	290	349	174	138	466	417	1169	179	290	916	939	479	423	405	179	184	513	771	739	192	251	851	856	294	442	989	200	219	334	1018	538	210	761	437	560	666	1466	937
gRNA_4476	RE95	357	669	1141	1012	2370	590	862	916	1903	984	632	1120	388	408	621	1197	2542	711	327	1360	1401	1012	364	591	579	441	871	1335	1689	600	384	1418	1162	934	859	2292	502	471	1025	1339	561	375	2163	933	1106	1574	2535	2696
Gmeb2_p1_4	Gmeb2_p1	249	389	700	426	1490	170	673	330	785	890	426	566	126	198	394	469	990	357	355	487	941	274	615	528	213	206	309	722	763	279	314	728	509	349	704	1393	227	320	697	546	347	191	1415	383	422	812	1586	1032
Mxi1_p1_11	Mxi1_p1	115	212	727	567	1044	250	431	673	759	456	615	395	108	115	399	228	796	189	484	343	753	284	374	496	159	152	404	524	523	222	292	658	834	289	880	595	247	191	593	497	812	157	2356	369	928	662	2007	932
gRNA_4422	RE93	203	396	936	72	1603	415	521	750	1430	1053	279	392	260	137	443	2011	1376	329	408	1207	903	610	370	667	324	291	566	1051	1218	384	304	1137	714	721	613	1916	287	360	1094	424	803	264	1718	465	964	918	1848	1424
Sox2_p1_8	Sox2_p1	187	107	920	362	768	106	888	329	743	518	318	1617	92	112	252	582	516	209	547	461	598	374	345	964	177	112	305	680	618	185	672	630	437	336	763	1431	145	126	334	431	442	105	990	421	559	295	1246	713
Zfp213_p1_1	Zfp213_p1	81	105	841	412	586	73	285	225	308	260	237	103	42	65	353	369	810	78	207	556	389	244	113	211	71	63	323	590	643	72	151	626	192	252	267	520	79	113	311	388	354	83	445	167	447	480	682	562
Zfp292_p1_3	Zfp292_p1	165	204	621	502	1054	187	1293	484	416	769	1632	2193	168	245	557	443	824	405	670	603	1361	320	1453	1605	231	202	544	664	790	288	1024	875	530	210	2227	2339	281	326	789	505	889	243	1904	559	667	796	2841	2319
Tcf7_p2_7	Tcf7_p2	54	100	586	206	750	124	544	217	800	629	286	220	77	82	119	450	392	126	421	411	487	314	466	520	125	75	284	352	658	147	264	568	500	244	362	797	98	104	411	505	337	108	858	520	466	619	1133	905
Grhl3_p1_12	Grhl3_p1	85	126	337	172	451	85	206	68	268	176	70	124	47	43	190	121	502	114	32	193	254	157	68	252	105	69	200	281	554	106	36	182	201	98	172	485	105	69	119	311	227	36	25	78	142	175	82	129
E2f4_p1_3	E2f4_p1	17	10	269	248	239	37	141	172	361	196	52	39	6	25	43	19	53	0	16	69	75	17	153	35	32	28	51	120	93	22	33	110	356	17	98	117	21	27	151	329	183	28	312	109	41	304	94	294
gRNA_253	RE12	100	200	564	566	1365	232	438	412	1050	668	584	524	59	80	426	544	804	192	390	584	803	522	359	1267	145	117	447	854	1040	200	425	704	810	313	791	1978	130	168	548	753	667	116	1120	481	969	722	1070	1364
gRNA_4487	RE96	131	207	549	437	799	67	436	494	861	633	539	940	124	109	299	348	620	374	379	541	621	261	348	805	126	129	495	692	852	174	395	675	765	391	818	1592	117	204	645	667	263	26	1186	330	451	443	1959	1031
Csde1_p1_8	Csde1_p1	342	469	1298	593	2539	486	816	1026	2463	1298	1006	1012	232	320	607	893	1972	616	507	1065	1321	765	711	1154	376	342	694	1370	1292	477	631	1501	1372	613	1276	1795	570	556	1099	898	840	363	1672	948	1773	1888	3144	2238
Zfp42_p1_7	Zfp42_p1	401	342	1171	347	1676	389	1334	633	1355	825	458	1439	221	301	548	416	1215	325	515	658	858	441	438	899	330	305	606	649	1437	347	592	920	615	515	1071	1853	287	375	632	1038	612	315	2156	473	611	1325	1489	916
Capn15_p1_10	Capn15_p1	189	283	1003	719	1965	198	596	607	1097	973	515	834	107	238	543	567	1704	253	404	756	910	783	250	598	142	213	516	1106	1558	247	467	956	781	580	643	1485	259	245	930	906	736	205	2243	538	1004	1099	2432	1806
Arid4a_p1_5	Arid4a_p1	278	374	1179	580	1941	409	600	375	1193	835	737	463	284	326	647	679	1380	524	608	1163	2312	624	517	1173	374	348	810	1164	1241	447	544	1437	1134	583	906	2220	390	334	841	842	897	276	2296	464	335	1209	1817	2030
gRNA_4478	RE95	300	293	874	485	1379	305	750	626	1106	1002	404	665	196	206	569	646	1229	280	281	1123	1104	304	157	353	249	194	440	1008	734	287	333	1275	709	453	456	1441	332	297	467	431	541	171	1073	557	680	983	1994	1343
Erf_p1_3	Erf_p1	170	203	461	299	445	327	442	345	678	661	128	416	102	262	282	423	590	199	356	443	556	317	209	467	148	169	233	548	630	246	188	451	389	410	279	1017	149	202	601	257	463	114	444	257	579	639	1071	1028
Gabpb2_p1_1	Gabpb2_p1	226	242	853	456	1259	272	429	454	868	693	155	462	142	212	549	666	765	206	182	392	794	486	183	668	213	205	361	541	690	278	215	623	717	338	437	987	246	305	430	704	732	298	690	501	449	810	1941	902
gRNA_6503	RE127	96	61	483	200	493	118	275	157	316	8	136	180	44	200	74	183	229	44	76	243	293	609	125	125	64	71	217	352	278	86	143	216	206	100	231	351	91	90	198	202	66	41	310	188	312	92	141	562
Klf5_p1_9	Klf5_p1	121	85	351	125	436	65	183	210	132	241	146	226	91	45	97	126	232	107	53	216	187	189	78	101	116	67	119	151	433	89	70	321	199	61	83	319	105	150	92	166	136	72	436	73	170	467	933	258
BRDN0000737535	NT	230	162	872	569	1893	177	927	725	1385	1010	444	1410	157	125	474	862	1096	206	597	763	852	444	487	1046	197	177	548	1198	1549	212	681	1299	736	300	1006	1846	265	230	818	1068	764	150	1696	431	752	1188	3993	1354
Sub1_p1_4	Sub1_p1	173	121	688	707	1578	226	845	768	1046	555	445	890	167	183	602	816	1521	261	703	827	1225	670	682	1384	170	143	624	940	1045	255	583	1250	1319	290	842	1293	304	203	574	958	733	157	1057	376	721	1040	1468	1415
Rlf_p1_12	Rlf_p1	142	221	424	220	982	245	371	557	573	304	203	424	193	137	194	402	552	97	176	492	450	205	744	434	164	138	256	372	517	165	232	815	669	131	428	1148	141	259	766	685	731	176	973	508	323	1022	876	1076
Elf1_p1_6	Elf1_p1	137	234	922	443	1242	228	667	465	1311	963	282	476	164	207	299	512	855	255	364	478	880	571	589	472	221	187	383	679	1132	258	323	697	696	590	829	1204	302	357	458	512	938	197	1585	212	620	846	1237	1157
Gm20422_p1_12	Gm20422_p1	267	244	902	642	1414	391	564	374	1884	926	519	577	221	191	395	563	895	252	503	692	960	479	507	718	274	170	499	994	1127	401	497	862	657	454	1085	1417	223	418	617	497	773	272	1675	379	415	734	1773	1404
Nkrf_p1_8	Nkrf_p1	352	470	1694	1031	2088	360	419	716	2541	1023	568	884	217	273	543	739	1934	381	375	677	1145	663	719	566	319	289	715	1236	1359	398	371	1261	1468	623	986	1719	429	598	783	1172	708	454	1288	785	1095	1173	1717	1512
Zscan10_p1_2	Zscan10_p1	279	400	1013	588	1859	263	608	622	1386	443	372	383	273	279	835	868	1656	325	805	812	1351	681	718	968	253	283	1028	1229	1309	292	535	1010	955	575	716	1494	238	292	642	826	691	176	1821	469	806	926	1028	1258
gRNA_4471	RE95	84	109	415	193	386	124	179	296	252	287	155	559	78	89	239	149	554	165	135	307	316	120	228	221	121	97	279	120	456	114	232	495	221	178	333	443	124	133	257	169	186	94	581	276	168	140	654	404
E2f3_p2_2	E2f3_p2	133	329	989	533	1489	386	615	674	1036	700	411	889	131	241	262	402	1201	258	310	530	867	636	222	481	226	207	470	793	832	348	316	959	457	247	629	1314	284	246	550	747	928	290	1150	467	1110	1131	2389	1577
Usf1_p1_1	Usf1_p1	141	188	849	349	1017	205	437	377	375	572	426	966	133	172	288	295	754	270	264	535	645	403	436	696	210	126	338	584	590	206	248	619	560	133	850	1086	258	205	463	526	604	128	1967	493	305	751	1119	944
Gpbp1l1_p1_7	Gpbp1l1_p1	187	299	823	638	843	181	413	370	537	426	342	325	88	136	249	753	1013	289	381	528	681	385	410	615	205	173	515	1171	985	262	266	721	840	210	515	1043	240	349	749	727	515	212	1056	474	451	648	1347	756
Smarcal1_p1_8	Smarcal1_p1	124	268	939	411	1294	231	445	787	913	622	451	545	137	123	386	250	968	297	175	394	776	504	480	827	138	220	433	563	1153	282	250	914	980	878	686	1689	180	246	483	876	830	217	2280	539	639	787	1350	1448
Adnp_p1_11	Adnp_p1	144	116	482	515	897	143	567	499	804	630	389	205	150	189	671	896	1141	384	308	994	1020	913	653	496	192	134	394	986	1260	275	245	883	1093	677	629	1301	261	276	192	507	472	127	255	382	795	521	2139	398
Klf4_p2_12	Klf4_p2	141	348	890	619	1105	139	1447	488	1140	312	929	1666	177	202	490	469	982	332	1491	367	653	512	777	1977	213	215	509	757	1287	253	1045	569	650	459	1315	2365	180	203	681	821	564	184	2051	250	834	937	1280	2135
Rlf_p1_10	Rlf_p1	201	165	636	351	1262	158	1302	204	695	577	980	1289	116	133	321	214	808	198	784	213	882	478	701	1297	167	150	390	519	679	193	797	532	684	414	1185	1667	247	245	730	767	458	203	1625	364	307	472	2912	3597
Tcf7_p2_11	Tcf7_p2	174	189	799	504	1190	149	519	691	888	1016	254	504	162	201	310	345	921	151	284	733	864	394	209	373	188	192	529	629	759	208	259	1099	895	356	445	1227	193	163	665	564	504	271	840	537	366	644	976	396
Pknox1_p1_1	Pknox1_p1	120	113	407	164	630	155	119	389	558	320	93	166	59	73	218	185	401	62	23	125	299	107	81	180	117	104	269	303	520	139	78	318	174	155	214	419	95	179	430	372	313	143	567	165	341	400	844	494
BRDN0000737630	NT	118	212	584	393	1742	129	536	609	928	520	367	1164	55	161	516	512	922	152	420	457	622	356	520	401	147	151	421	882	921	174	425	771	411	313	863	1594	135	210	690	772	890	135	2311	461	959	491	1371	1356
Tcf12_p2_12	Tcf12_p2	104	33	189	216	546	93	184	238	297	225	74	126	32	39	189	198	444	38	94	247	273	57	68	219	62	56	127	291	390	66	85	431	341	151	133	444	66	149	94	294	250	52	323	161	250	608	560	391
Gm38394_p1_5	Gm38394_p1	306	265	1030	563	2230	290	1404	602	981	853	607	492	161	183	522	749	1171	196	450	853	700	362	357	564	254	150	492	921	968	219	668	1146	311	237	983	1589	279	363	850	1106	1022	179	2037	512	763	863	1130	2073
Sp1_p1_4	Sp1_p1	240	310	1146	400	1147	305	569	434	738	999	422	950	86	87	251	319	406	73	227	329	858	232	167	402	208	180	524	572	606	229	362	937	832	240	608	1176	281	294	872	692	1221	216	1002	662	696	1513	3383	1584
Arnt_p1_1	Arnt_p1	150	238	648	487	939	201	305	294	843	454	82	339	102	174	107	366	536	309	118	466	401	247	315	412	223	146	324	710	730	262	196	540	569	191	288	726	236	297	269	541	435	177	1263	257	335	749	623	459
Rlf_p1_2	Rlf_p1	247	266	1253	674	1463	211	702	535	1631	954	443	1009	253	246	433	608	1216	401	526	440	1198	588	500	607	275	210	579	1030	925	310	514	940	1326	389	667	1472	219	372	606	784	587	147	1447	369	811	946	1177	1481
Capn15_p1_4	Capn15_p1	120	249	768	385	1251	164	563	544	569	369	344	898	141	163	395	440	675	215	389	628	679	233	200	493	241	134	592	566	845	249	325	1013	308	135	475	1283	211	328	458	721	634	216	1020	441	449	590	2107	953
Ctcf_p1_5	Ctcf_p1	277	296	1224	601	1438	415	661	759	1639	1564	412	798	131	235	489	506	1014	278	250	569	879	491	629	571	287	203	689	774	1563	334	434	1080	684	861	865	2096	289	225	743	932	1094	245	1680	598	1431	1484	643	1941
Klf4_p2_10	Klf4_p2	211	282	738	540	1288	489	532	1022	1606	988	330	518	125	220	449	489	1281	405	217	927	759	683	279	465	291	271	500	832	1099	408	327	1330	664	92	495	1130	432	343	640	629	735	331	944	574	784	1193	2071	1129
Setdb1_p1_8	Setdb1_p1	60	116	365	179	489	130	144	246	414	362	151	87	114	67	314	299	756	101	180	613	379	281	142	222	108	93	268	450	214	94	118	450	361	105	255	241	82	176	359	303	438	101	280	271	517	455	1690	296
BRDN0000737416	NT	116	354	1259	539	1507	427	324	538	686	662	727	899	112	176	502	537	942	350	735	837	729	505	423	1126	229	236	608	1044	1119	347	438	1058	627	289	1023	2210	254	490	561	694	565	203	1211	452	492	599	1334	1142
Zfp958_p1_3	Zfp958_p1	143	196	695	639	1122	169	1168	694	1772	807	560	970	99	135	527	400	854	219	659	587	754	493	306	1038	133	186	503	941	712	212	558	977	744	300	907	1538	147	194	538	718	1051	146	1309	604	386	666	1170	1350
Bnc2_p1_11	Bnc2_p1	168	77	336	237	711	32	198	205	130	269	158	279	45	64	120	265	303	116	116	221	176	270	138	487	109	49	180	296	233	106	150	194	119	141	322	495	135	112	215	330	215	140	354	166	277	450	312	955
Adnp_p1_7	Adnp_p1	97	126	287	255	460	156	139	335	724	318	88	53	136	64	282	314	627	143	192	404	389	407	234	316	166	93	240	423	461	155	167	618	418	186	333	387	152	108	120	418	550	119	282	64	226	487	648	309
BRDN0000737520	NT	94	155	733	166	1175	167	223	300	479	364	111	330	101	98	257	401	630	109	170	350	293	240	114	314	128	125	257	428	397	153	128	574	172	35	282	1051	131	131	469	586	371	130	758	325	403	489	990	661
Arid4a_p1_9	Arid4a_p1	107	179	982	504	1254	203	335	433	474	395	215	526	102	165	511	587	844	266	132	741	1368	393	246	615	149	142	592	983	773	251	209	1110	877	199	602	1070	253	279	739	595	567	164	552	306	294	894	1346	828
Rif1_p1_4	Rif1_p1	124	80	1152	547	2898	236	717	619	1715	868	255	628	336	886	1486	1919	2955	758	1009	1890	4222	1366	2846	996	208	240	985	1551	1982	393	770	1679	1796	852	1277	1893	263	112	887	1284	975	239	1208	547	662	1033	599	876
Zfp518b_p1_4	Zfp518b_p1	197	107	483	305	929	132	308	397	1090	581	92	527	62	126	190	246	378	140	162	199	355	169	282	298	178	140	187	376	505	135	162	507	687	202	376	730	262	96	448	458	468	92	374	221	403	609	514	763
Rif1_p1_1	Rif1_p1	138	93	800	463	1615	247	904	499	1136	553	201	482	275	705	895	1180	2330	801	744	1124	2116	922	2252	1021	311	248	849	1338	1614	409	543	1015	1371	735	1297	1545	294	121	539	1094	466	223	625	351	411	1069	628	999
Hes1_p2_9	Hes1_p2	89	124	428	197	518	138	240	312	423	334	164	206	95	47	147	195	620	108	310	274	324	159	150	297	125	79	148	223	552	125	166	352	231	185	273	477	74	118	447	418	347	110	291	127	185	715	1486	851
Zfp281_p1_11	Zfp281_p1	159	389	1258	612	1285	355	412	523	1368	395	377	406	216	166	401	471	1232	189	154	897	1285	310	180	402	231	225	499	966	639	242	200	1120	702	219	592	1315	298	323	326	511	351	225	811	502	711	672	1749	684
Mitf_p1_2	Mitf_p1	78	216	843	439	1395	148	265	489	1342	617	442	720	142	131	557	463	898	316	216	573	569	472	254	808	162	169	635	720	1216	158	251	894	536	201	624	1192	245	276	796	581	488	208	1376	356	599	1067	1392	596
Srebf2_p1_5	Srebf2_p1	120	152	512	639	1253	206	381	814	1093	544	173	362	105	53	295	337	619	112	214	724	429	425	318	327	123	98	299	679	992	208	287	1053	520	246	258	830	218	241	433	605	494	121	861	520	382	690	1366	1004
Tfam_p2_9	Tfam_p2	122	233	428	478	1231	380	210	444	1002	763	354	886	134	174	262	534	845	234	412	394	757	456	323	772	136	174	202	746	1022	263	373	666	885	172	780	1601	174	261	737	655	571	185	995	484	449	819	1394	1506
FIREWACh_3	FIREWACh	64	56	135	88	1231	44	59	36	263	36	72	172	743	2606	4249	4885	7164	2197	2198	7792	6495	3300	2915	2786	297	216	532	999	809	258	225	1046	1004	457	533	1159	48	45	41	1162	88	40	53	28	20	221	18	175
Elf1_p1_4	Elf1_p1	224	325	826	621	2078	474	1433	870	904	881	1155	1385	152	268	528	640	1306	398	852	933	1235	644	540	1042	265	286	929	1194	1111	386	851	1255	699	465	1446	2222	373	427	817	1007	548	289	2068	629	913	1096	2072	1514
Atf5_p1_2	Atf5_p1	273	277	1325	558	2380	223	493	599	1779	979	255	641	246	346	644	1052	1780	524	620	1138	2852	643	671	634	260	282	845	1098	1111	355	407	1400	1177	336	705	1900	382	315	706	894	930	251	1289	609	1003	836	1287	2199
gRNA_2200	RE53	160	301	744	498	1325	195	726	313	1124	729	450	554	155	260	318	484	1055	336	332	653	765	312	372	392	260	231	421	932	710	261	403	763	858	174	855	770	243	258	387	591	407	172	1186	415	928	751	904	1417
Id2_p2_5	Id2_p2	193	303	775	523	1151	283	479	425	884	571	688	780	189	194	341	541	1244	245	357	660	602	418	763	821	207	228	325	827	743	257	335	811	787	250	1095	1500	281	209	519	726	734	221	1340	629	718	938	1401	934
Zfp985_p1_7	Zfp985_p1	360	488	1023	866	2346	464	1938	681	1801	1088	1286	1582	236	232	588	673	1693	338	1140	923	1453	729	1034	1346	405	323	796	1240	1465	375	1061	1247	730	304	1373	2357	428	555	783	1094	1267	368	2779	1113	523	1419	2254	3323
Nanog_p1_1	Nanog_p1	246	407	1406	771	2180	441	949	976	1308	711	533	1086	248	295	826	881	1939	326	394	1146	1699	847	1629	762	328	340	972	1295	2157	425	497	1280	1486	564	1139	1951	325	316	738	992	1269	416	1357	794	865	889	1651	2000
Klf2_p1_12	Klf2_p1	235	135	492	212	891	206	92	241	1617	788	184	348	101	224	217	392	856	143	408	440	445	361	329	753	194	149	434	409	1132	183	358	562	674	477	389	1155	218	261	459	403	570	105	615	427	198	588	769	761
Grhl3_p1_2	Grhl3_p1	62	257	733	456	865	93	794	500	655	664	476	366	121	134	325	517	825	217	225	450	374	218	371	402	166	179	337	764	1157	177	200	619	653	390	709	949	257	266	499	232	475	223	758	500	523	500	693	598
Gmeb2_p1_11	Gmeb2_p1	163	249	695	485	1382	301	271	205	935	698	185	301	116	136	519	628	1021	188	248	366	1116	417	492	533	218	202	437	814	696	238	286	693	590	480	575	981	140	415	899	745	338	141	831	456	469	537	890	707
gRNA_244	RE12	150	375	623	402	1648	231	819	501	758	681	218	469	185	280	347	467	771	191	406	442	959	341	111	565	178	212	364	967	730	223	489	880	843	372	541	1313	259	271	489	1107	730	306	1633	508	909	971	2421	901
Zfp217_p1_6	Zfp217_p1	58	124	164	275	729	84	306	255	207	268	114	137	47	33	326	180	317	47	205	388	498	96	76	144	67	71	291	413	405	62	214	472	288	81	195	478	73	103	183	222	277	64	1014	134	78	319	658	370
Zfp207_p1_4	Zfp207_p1	80	83	383	255	591	50	413	119	176	504	99	473	98	158	472	331	857	65	686	788	973	217	2115	1435	96	76	379	440	853	101	461	553	278	177	728	1637	126	78	154	252	365	60	746	113	221	392	259	839
Atf5_p1_7	Atf5_p1	139	109	754	389	1099	312	431	546	896	425	535	428	126	129	360	525	1130	124	325	562	852	403	300	582	143	102	528	803	655	171	301	929	786	296	483	1258	163	174	400	428	473	93	990	427	892	692	1827	1219
gRNA_1768	RE46	329	179	842	377	1403	243	1790	521	1151	543	438	552	120	160	375	519	1321	282	584	789	749	484	479	570	245	174	460	615	1410	233	643	966	860	167	1554	1191	193	299	238	474	782	244	947	380	646	759	1913	1281
E2f8_p2_5	E2f8_p2	288	296	1161	646	1648	214	841	687	1426	965	300	754	251	280	381	782	1398	274	384	1009	1351	643	443	627	344	253	667	1139	1297	329	369	1047	860	550	625	1855	333	394	1334	1150	716	292	1524	515	641	1002	1942	970
Tcf7_p2_2	Tcf7_p2	77	141	695	421	796	201	195	523	1015	425	200	419	119	115	383	432	616	105	220	593	467	453	276	241	161	179	378	850	670	205	200	648	799	215	274	705	216	147	414	430	425	174	778	323	901	474	1258	541
Lbr_p1_7	Lbr_p1	103	131	544	186	555	133	147	293	1084	376	95	315	47	75	200	221	646	76	141	308	534	234	119	298	115	114	290	284	263	180	152	415	325	156	294	729	93	192	237	303	688	100	320	150	656	542	925	427
gRNA_2553	RE58	105	177	1061	412	1184	200	355	735	1022	688	521	872	147	150	487	628	860	374	1647	587	893	495	501	819	140	128	605	727	879	191	450	941	1079	305	802	1660	180	177	806	549	834	108	468	399	508	1282	878	1141
Pknox1_p1_10	Pknox1_p1	57	87	219	86	320	55	98	279	387	173	71	47	76	48	164	149	142	52	108	160	267	81	221	172	78	60	154	157	250	90	100	257	392	148	138	441	91	96	168	141	116	74	480	179	170	365	777	273
gRNA_2043	RE50	218	351	778	496	986	355	653	247	1003	929	549	258	242	237	477	491	1105	254	192	512	784	348	253	587	247	235	566	758	925	260	375	739	561	688	563	709	247	523	410	697	1049	216	1884	461	580	1217	1390	1562
Smarce1_p2_6	Smarce1_p2	15	106	317	87	340	19	112	230	243	248	7	101	28	55	87	138	300	60	83	233	71	100	74	102	63	74	61	269	324	45	64	331	101	135	43	187	73	68	92	74	165	69	266	183	200	341	147	193
gRNA_4380	RE93	236	619	1194	168	1574	492	960	599	1165	1182	408	743	203	263	364	1119	1477	578	398	814	1030	649	597	653	295	308	762	1223	926	483	512	1137	1178	615	804	1546	348	478	996	383	813	331	1248	661	884	1142	1394	1126
Elf1_p1_12	Elf1_p1	87	136	786	162	779	139	446	431	1198	499	362	226	85	128	262	195	621	104	125	290	227	248	257	227	120	98	480	218	754	139	156	769	557	96	409	525	149	103	227	370	313	172	682	275	255	667	749	469
Gabpb1_p1_2	Gabpb1_p1	297	266	978	476	1510	311	339	398	777	937	390	393	145	238	531	626	865	213	216	525	1601	365	283	595	223	231	542	789	736	282	225	794	782	412	547	1278	306	202	535	814	912	271	1039	689	253	1121	1098	1444
Nfatc4_p1_8	Nfatc4_p1	135	212	446	416	692	154	1145	253	645	133	713	749	158	160	239	373	621	136	557	377	559	365	588	1082	183	162	226	527	557	223	687	652	364	211	1091	1655	129	257	472	453	461	173	1372	419	622	605	1328	1321
Zfp42_p1_1	Zfp42_p1	100	291	1175	445	1831	341	895	666	522	899	332	469	152	142	556	782	1220	298	474	621	462	587	458	818	249	163	727	971	1576	287	435	999	358	505	830	1578	260	269	615	714	1039	116	1237	549	663	809	2324	1171
Mis18bp1_p1_2	Mis18bp1_p1	62	99	282	171	372	77	71	196	299	257	44	256	53	57	178	177	557	51	83	160	202	122	135	220	76	65	197	277	213	87	83	226	67	197	218	275	96	84	116	216	134	61	430	169	114	244	146	503
Cnbp_p1_1	Cnbp_p1	256	327	681	437	1692	298	547	571	655	567	539	1162	149	193	290	579	997	311	557	707	1195	567	330	963	197	259	334	702	701	308	488	965	1010	282	788	1657	338	380	423	558	482	243	1700	230	1097	1058	1613	1427
Grhl2_p1_11	Grhl2_p1	153	289	755	363	1668	226	330	509	707	1024	618	538	133	125	277	365	1025	335	377	578	573	337	551	433	200	183	483	685	1089	275	225	825	317	550	908	1347	221	449	489	915	845	225	1599	336	477	622	1162	549
Pknox1_p1_11	Pknox1_p1	132	178	499	294	710	157	1493	341	807	363	1316	1252	131	113	196	302	554	153	411	339	366	242	932	1434	141	162	330	536	881	218	678	614	215	377	1605	1698	206	220	513	383	419	168	1555	250	390	998	2948	936
Hes1_p2_8	Hes1_p2	118	243	712	502	947	392	628	344	923	862	453	977	129	73	316	498	886	312	345	512	848	233	796	725	149	175	499	648	1083	284	425	618	500	273	986	1488	264	218	484	465	669	205	1141	590	737	425	1549	1254
Zfp36l1_p1_9	Zfp36l1_p1	161	323	741	311	1117	234	642	551	894	635	451	730	127	185	530	475	656	367	433	733	652	263	536	686	180	205	585	423	702	300	449	1026	664	121	670	1331	263	457	594	710	550	198	954	402	418	611	1422	1210
Cebpg_p1_9	Cebpg_p1	175	276	688	250	1222	224	180	525	464	934	153	390	151	164	477	299	670	169	226	487	991	239	272	374	156	193	452	481	718	254	180	765	444	144	447	1163	197	228	506	459	510	154	1001	556	337	610	784	1158
Zfp36l1_p1_3	Zfp36l1_p1	322	371	1020	455	1452	382	1544	493	1130	1096	1259	1497	172	165	391	418	853	282	1544	470	1173	465	1394	1933	300	229	524	758	931	333	1204	793	680	489	2141	2929	349	351	517	882	648	196	2352	375	654	723	3067	1985
Sub1_p1_2	Sub1_p1	270	172	741	587	1675	175	586	660	830	577	378	361	166	124	304	550	729	331	367	514	860	627	439	442	213	174	345	688	1215	209	320	974	387	389	643	1154	294	278	400	808	582	203	1075	606	722	818	943	1085
Cebpg_p1_7	Cebpg_p1	124	106	499	234	803	169	464	187	692	409	63	358	97	103	290	228	550	84	175	579	594	137	149	370	175	158	268	375	432	199	163	443	427	338	205	858	210	167	334	465	443	125	433	307	353	477	249	572
Mitf_p1_11	Mitf_p1	154	240	629	537	1442	333	1161	740	725	610	382	863	142	168	714	558	809	314	514	810	514	466	437	1071	222	173	516	905	879	320	604	1135	256	319	752	1328	271	413	359	638	818	209	1152	378	608	1232	1075	1222
Etv5_p1_11	Etv5_p1	16	0	26	27	37	0	0	4	0	1	5	0	5	1	20	4	13	4	24	18	18	0	3	8	4	3	2	33	15	1	19	6	0	0	9	0	8	12	0	20	2	13	107	2	7	17	1	12
Arnt_p1_10	Arnt_p1	82	163	524	213	826	149	192	174	522	507	165	378	74	183	216	296	985	148	99	460	615	229	234	341	123	133	221	486	414	157	113	428	336	160	259	768	196	168	284	373	381	133	342	454	346	436	660	842
Zic3_p1_12	Zic3_p1	204	234	1024	396	2050	195	436	476	759	763	140	280	280	825	861	882	2228	775	544	1272	1286	612	1052	964	367	406	908	1114	1550	484	504	1280	1244	410	885	1929	470	161	795	757	784	251	1130	531	560	1192	436	1246
gRNA_6502	RE127	86	41	254	137	664	240	451	216	728	98	105	117	88	173	211	234	389	153	166	197	430	929	199	173	81	63	167	372	358	112	191	276	419	110	313	467	117	116	238	157	277	80	193	220	140	60	234	220
FIREWACh_6	FIREWACh	42	55	119	78	1595	45	73	69	255	86	122	114	774	2480	2727	3734	6476	2773	3459	6395	11168	3173	3687	2941	249	229	481	809	727	371	454	992	971	202	540	1134	68	28	97	782	60	34	262	88	64	74	39	196
Esrrb_p3_5	Esrrb_p3	84	111	575	425	1008	205	852	326	978	635	383	461	80	62	473	465	1349	90	217	450	360	299	177	284	127	89	495	554	676	120	252	534	503	326	372	781	156	123	344	431	613	172	588	453	911	520	972	777
Csrnp1_p1_12	Csrnp1_p1	72	135	328	138	452	48	398	364	383	103	194	369	60	58	254	126	352	110	185	351	277	197	205	244	98	92	198	273	332	82	212	497	175	345	547	611	75	82	97	249	267	77	544	296	174	327	446	225
Son_p1_4	Son_p1	132	290	1047	352	1568	222	744	621	999	638	585	1491	234	218	501	492	1035	353	448	691	901	379	946	760	231	225	683	740	1045	332	487	991	809	347	1071	2040	388	232	449	758	459	134	1870	530	1102	963	2639	836
BRDN0000737989	NT	62	114	888	352	765	161	523	437	657	729	163	335	66	76	232	412	864	179	339	505	406	452	244	237	147	104	497	674	749	152	287	679	627	255	474	461	104	149	308	353	492	170	777	131	469	378	898	716
Elf1_p1_11	Elf1_p1	41	119	510	185	743	65	63	230	350	279	65	227	52	51	227	217	648	89	169	277	424	217	169	237	74	72	210	434	749	85	123	518	207	162	292	633	64	75	388	269	371	82	575	312	396	459	415	510
Hes1_p2_4	Hes1_p2	216	131	812	520	1166	169	358	387	1150	646	168	377	76	112	414	418	580	215	324	361	539	374	270	168	148	134	437	467	694	172	238	564	911	276	418	868	188	254	327	532	609	138	339	400	534	756	1765	692
Foxn3_p2_10	Foxn3_p2	123	219	682	345	1239	259	212	293	262	431	174	365	73	209	331	347	982	302	218	458	374	343	122	387	181	156	425	717	839	193	214	591	42	112	349	882	213	178	645	701	492	111	795	458	347	404	503	855
Arnt_p1_9	Arnt_p1	41	121	519	334	745	107	465	210	1004	487	209	275	39	97	163	248	437	98	238	445	528	148	444	154	87	63	184	467	434	111	237	451	439	160	448	430	132	176	631	323	245	104	442	295	554	556	388	614
Bnc2_p1_1	Bnc2_p1	418	637	1738	1098	2565	608	997	1261	1950	1348	597	1276	340	367	637	1017	1930	617	751	1389	1305	989	580	900	441	483	863	1606	1999	556	706	1945	1217	694	1125	2151	492	625	1205	1337	1437	625	2149	1094	981	1524	3260	2220
Zfp42_p1_2	Zfp42_p1	128	222	498	361	1045	156	243	209	657	509	152	269	120	136	286	425	609	221	299	426	777	313	198	415	154	165	317	661	689	253	220	431	711	288	354	622	181	277	278	338	537	181	605	256	402	769	1246	696
Pou5f1_p1_4	Pou5f1_p1	104	85	984	232	1100	44	497	304	477	356	114	398	178	557	408	627	981	399	665	915	1754	242	1735	925	151	133	413	627	892	178	342	663	694	350	637	1120	217	87	528	566	352	41	1125	107	121	290	475	1047
Ubp1_p2_3	Ubp1_p2	171	353	995	682	1654	336	3168	445	1202	752	1131	1719	158	349	721	759	1340	522	2202	873	693	418	990	1866	212	294	605	999	1060	356	1826	1122	915	358	1973	3138	365	371	1021	673	869	369	2874	424	829	856	3441	2835
Sox2_p1_3	Sox2_p1	147	121	724	428	833	143	425	577	531	636	253	585	104	90	261	251	686	133	176	533	581	293	172	330	124	97	449	704	718	116	206	744	952	283	321	831	154	147	482	635	358	117	400	444	392	488	1074	644
Csrnp1_p1_2	Csrnp1_p1	126	226	522	693	1440	222	516	535	607	564	874	748	212	246	560	660	968	292	755	721	1123	459	2340	1357	221	175	423	991	1261	270	546	936	769	543	1466	2038	257	374	368	707	697	243	1262	367	594	539	1791	1952
BRDN0000737455	NT	82	170	415	365	831	247	453	355	1431	380	294	213	82	176	201	378	616	140	97	359	386	254	161	294	145	135	242	459	483	176	149	713	614	228	429	683	272	253	375	287	172	129	686	240	174	568	997	509
Setdb1_p1_4	Setdb1_p1	81	187	376	325	561	182	642	400	780	369	542	509	142	113	265	343	666	205	382	460	645	298	264	447	128	139	243	470	676	194	375	589	472	217	522	517	161	262	515	256	273	147	336	461	379	392	848	615
Mbd3_p1_6	Mbd3_p1	85	114	379	418	1156	178	412	380	574	531	186	417	115	188	355	444	1103	266	159	499	825	395	236	190	129	146	348	914	989	282	177	603	473	542	424	618	168	282	578	678	406	144	1205	510	695	577	580	800
Nme2_p1_3	Nme2_p1	173	341	1166	740	1884	230	1616	557	1660	898	1233	1472	120	212	443	712	1365	403	1491	901	1002	575	2101	2265	190	201	548	1318	1362	302	1069	1012	885	622	2511	2915	230	443	574	1070	932	208	4001	729	641	1210	3944	2619
Mitf_p1_5	Mitf_p1	82	128	340	118	414	56	138	214	635	357	291	539	112	132	181	136	468	110	129	311	271	276	214	224	95	78	218	360	474	125	96	407	168	348	435	646	155	176	262	145	223	162	332	372	201	361	820	610
Ubp1_p2_6	Ubp1_p2	117	164	722	382	1012	148	406	407	389	303	206	413	123	133	365	218	904	184	344	566	341	321	93	368	157	137	257	540	748	190	240	552	387	228	334	1024	149	151	374	507	804	157	657	548	416	868	1134	600
Prdm14_p1_6	Prdm14_p1	54	97	499	326	1257	210	236	403	331	317	151	259	137	283	384	416	726	169	148	417	531	360	260	365	93	112	512	410	714	192	194	705	237	101	335	1015	104	154	660	689	505	151	250	241	376	464	1069	1138
Zfp36l1_p1_1	Zfp36l1_p1	166	305	834	634	1555	251	315	358	1104	550	306	275	116	192	342	450	920	297	274	649	831	425	291	502	176	170	749	754	997	302	296	652	401	295	442	901	304	263	806	706	355	171	2133	619	701	707	772	686
Brd4_p1_7	Brd4_p1	46	14	191	206	530	129	290	98	768	227	63	107	48	13	241	165	424	32	39	124	313	292	45	192	65	30	148	206	277	88	129	184	529	54	146	354	39	71	334	341	211	42	127	256	363	151	247	670
Rlf_p1_6	Rlf_p1	118	150	165	85	798	81	194	257	209	377	74	431	139	122	137	99	279	102	202	253	554	235	91	257	141	125	210	141	236	92	108	348	525	93	124	486	91	142	204	368	256	87	489	293	254	393	373	402
BRDN0000738234	NT	148	258	995	435	1378	231	842	677	1294	873	326	462	147	249	414	534	1143	193	329	845	1025	543	435	496	346	223	590	824	860	324	360	979	523	384	600	1030	334	464	1060	645	993	300	1376	430	853	1351	1154	1309
Zfp985_p1_6	Zfp985_p1	78	171	530	323	1013	149	351	211	702	610	224	345	141	138	274	465	631	212	359	618	322	312	254	332	185	117	338	622	467	187	258	609	456	224	386	855	204	125	542	364	548	169	798	199	550	533	410	969
gRNA_2807	RE61	54	236	570	363	916	140	236	50	834	502	233	325	188	143	224	241	685	229	236	4120	545	274	125	359	154	140	260	610	949	247	162	628	859	655	477	557	144	205	303	454	632	143	921	36	431	359	1094	695
Pou5f1_p1_5	Pou5f1_p1	160	52	640	126	771	54	239	153	353	210	53	325	162	542	259	527	926	336	278	761	1544	223	663	459	228	126	432	398	792	170	127	656	475	246	309	812	267	79	367	277	340	72	753	180	131	428	787	518
Grhl3_p1_8	Grhl3_p1	125	202	850	292	895	114	314	521	957	423	609	989	84	100	328	271	772	151	463	489	960	183	1311	634	158	130	395	386	680	147	334	754	641	313	1118	1265	192	239	213	701	686	151	624	260	491	711	1105	1347
Nfrkb_p1_12	Nfrkb_p1	92	140	414	150	2032	103	393	80	545	143	161	209	544	1163	2208	3286	5061	1208	1593	4199	5069	2672	2694	2506	366	248	841	1468	1387	386	507	1202	1457	499	959	1428	76	62	110	575	347	114	373	116	188	247	436	385
BRDN0000738203	NT	152	178	361	244	809	145	591	322	520	418	228	833	131	118	145	290	990	140	387	486	407	272	807	648	125	137	283	416	585	186	304	638	229	372	533	1669	100	178	284	431	640	95	1241	425	423	631	1441	880
gRNA_247	RE12	134	138	418	275	1017	275	844	323	468	271	603	720	70	90	268	302	725	80	461	425	615	320	903	994	130	135	264	443	694	178	622	577	464	306	1025	1196	153	141	405	332	379	120	1021	455	293	503	778	664
Tox4_p2_7	Tox4_p2	78	107	431	274	1151	70	573	231	244	380	246	109	178	173	374	553	1280	331	299	1047	1159	536	280	474	137	151	382	597	739	217	251	764	373	131	302	976	132	125	225	514	242	78	634	125	429	802	540	407
Srebf2_p1_3	Srebf2_p1	73	169	767	353	1009	146	258	263	587	392	212	530	32	126	257	249	883	194	258	591	593	384	271	390	99	117	374	545	295	201	239	686	695	216	224	958	238	118	546	596	357	81	467	484	438	634	788	789
Rif1_p1_2	Rif1_p1	114	79	379	375	1180	174	388	392	1411	545	298	542	90	176	609	705	1159	204	336	945	1175	718	604	714	117	98	343	782	1261	189	251	951	1065	307	891	1202	196	96	337	801	613	140	1234	291	241	582	902	971
E2f3_p2_11	E2f3_p2	228	419	845	464	1455	240	264	645	1353	653	418	382	166	162	437	436	809	287	182	636	983	466	255	573	249	274	560	728	715	265	208	906	969	275	686	1440	424	279	730	884	416	213	950	480	1206	680	1486	889
Hnrnpk_p1_4	Hnrnpk_p1	103	133	769	350	1013	199	477	695	326	354	443	200	89	122	256	299	754	199	142	437	535	265	235	483	113	123	276	610	893	143	271	816	400	218	788	619	130	190	372	380	374	129	1038	309	592	704	419	558
Grhl3_p1_1	Grhl3_p1	204	230	943	330	915	284	510	586	1636	1247	332	248	173	189	512	480	682	257	245	436	775	344	232	425	218	167	402	735	876	247	271	659	649	359	424	1023	332	231	931	572	476	199	716	311	736	671	619	841
Zfp280c_p1_12	Zfp280c_p1	119	200	586	382	818	155	302	338	641	440	379	270	110	144	381	402	635	140	184	365	774	288	140	281	227	166	365	602	549	219	145	491	538	224	413	867	109	244	279	436	438	180	469	513	453	933	1106	538
Cdx4_p1_11	Cdx4_p1	58	159	347	297	592	155	332	267	454	151	478	1228	77	67	145	279	679	62	528	320	313	155	373	723	116	109	159	523	404	97	354	436	283	186	1046	1430	103	131	364	374	276	95	1221	243	213	244	1069	755
Ssrp1_p1_10	Ssrp1_p1	55	33	335	56	224	34	73	232	125	386	36	162	48	22	62	29	295	40	18	145	47	35	30	32	54	42	212	92	370	41	48	242	136	61	46	316	74	31	201	171	331	31	80	118	145	203	173	151
gRNA_3989	RE85	44	52	245	135	680	121	97	172	128	368	99	162	69	53	137	151	395	92	70	264	1095	266	187	156	51	59	164	309	237	87	78	227	109	196	236	361	86	74	196	299	181	57	605	157	87	174	393	302
Id2_p2_7	Id2_p2	128	241	464	239	1230	163	214	434	907	308	172	354	111	177	268	384	750	215	114	448	488	261	104	254	179	167	261	442	873	234	160	685	743	54	263	859	199	288	443	654	501	189	1119	285	287	423	623	658
Smad7_p1_12	Smad7_p1	152	390	1010	537	2145	344	201	987	1697	1209	304	518	132	185	374	687	964	375	397	895	644	659	330	364	190	178	509	957	1206	321	210	1355	1030	356	539	1211	381	271	574	774	1152	243	1542	433	744	918	2132	1158
Smad7_p1_5	Smad7_p1	56	54	473	173	295	53	79	172	264	148	48	203	46	22	112	210	457	143	130	306	382	109	69	139	50	53	169	267	354	72	99	424	236	185	47	262	56	108	254	106	101	73	410	111	207	258	367	512
BRDN0000738156	NT	141	240	657	411	1359	247	592	274	851	878	644	723	124	119	559	467	771	316	345	592	786	231	976	563	215	150	577	876	744	256	497	620	543	145	1142	845	193	240	587	606	443	221	991	382	342	649	2682	1620
Gtf2ird1_p2_2	Gtf2ird1_p2	110	240	1283	554	2561	301	646	689	2447	711	763	680	178	171	945	838	1516	340	458	1099	1340	808	359	760	215	227	770	1104	1805	275	494	1563	1841	568	806	1839	273	250	1111	1579	1084	252	3030	822	760	1134	2638	1869
Hnrnpk_p1_1	Hnrnpk_p1	176	190	640	557	1561	346	869	363	993	837	394	479	165	139	506	704	912	277	551	657	1290	492	248	647	202	187	574	869	882	318	414	1124	1427	377	490	1269	278	451	1004	973	1379	198	814	347	504	903	1968	1630
Tcf12_p2_1	Tcf12_p2	85	179	508	198	611	134	297	400	241	358	295	530	92	141	246	391	468	80	466	623	366	170	119	687	150	116	268	425	557	116	259	785	266	160	444	908	62	160	235	320	322	137	705	205	225	476	1501	412
gRNA_6407	RE127	145	84	239	240	1052	54	509	424	744	491	59	337	93	120	214	127	377	220	61	351	233	230	233	384	102	74	310	237	506	154	183	576	451	238	285	628	113	223	204	392	235	135	506	156	338	549	609	737
Ybx3_p1_2	Ybx3_p1	155	260	640	112	1064	186	321	381	924	379	248	184	147	166	604	419	1178	338	226	961	1354	447	429	396	134	184	570	476	648	232	223	927	492	323	555	1107	202	321	274	641	535	143	950	177	496	737	984	679
Foxm1_p1_10	Foxm1_p1	135	209	742	496	931	186	228	552	579	704	212	468	125	127	233	298	601	209	128	541	550	246	137	182	151	187	313	710	673	231	136	833	566	413	271	807	156	243	576	555	346	182	1229	217	520	505	945	499
BRDN0000737409	NT	112	320	638	431	1646	277	856	818	765	737	344	547	116	158	476	397	850	188	361	504	973	309	360	772	207	236	443	665	868	265	428	1154	360	142	751	1121	411	310	891	554	674	194	1710	405	569	1106	1378	1519
Otx2_p2_10	Otx2_p2	170	197	853	375	1151	134	533	527	1449	843	539	377	125	169	377	608	1297	267	373	612	770	322	624	566	158	179	469	822	996	204	276	761	782	611	984	935	153	274	571	772	501	113	747	507	264	936	1679	1062
Zbtb44_p1_2	Zbtb44_p1	19	23	317	31	71	12	18	106	122	70	22	295	15	3	40	35	56	2	85	46	25	45	7	50	15	14	60	54	84	6	81	121	1	82	4	246	10	20	74	39	38	11	106	6	142	55	99	123
Foxd3_p1_4	Foxd3_p1	38	73	367	133	289	8	255	105	81	165	75	156	39	76	152	57	146	61	105	202	500	57	41	112	44	37	263	212	208	65	150	273	110	26	126	197	78	21	112	143	49	22	330	84	14	150	912	373
Dcp1a_p1_8	Dcp1a_p1	51	157	310	270	590	81	362	473	533	223	182	168	99	89	180	291	204	121	126	527	439	203	119	420	100	99	164	442	430	92	130	531	245	313	282	579	113	76	336	303	422	79	323	152	173	547	1047	273
Ncor1_p2_7	Ncor1_p2	86	134	867	249	705	219	527	201	576	226	95	422	138	117	280	441	672	177	311	205	318	343	107	256	157	116	380	627	851	196	262	356	699	377	214	769	148	188	441	201	183	194	660	315	186	551	1154	911
Foxn3_p2_12	Foxn3_p2	142	218	666	244	991	317	284	274	911	579	383	420	115	169	301	485	799	349	190	529	707	361	204	504	182	184	338	595	701	241	181	575	600	454	496	932	180	239	582	591	430	221	965	620	475	570	846	797
BRDN0000737425	NT	68	148	439	279	765	59	453	312	355	208	184	211	47	61	228	289	632	122	378	179	415	261	134	214	120	85	225	407	342	107	199	388	261	72	329	547	129	50	318	317	430	108	1047	264	266	285	883	1106
Smarcal1_p1_3	Smarcal1_p1	113	200	1144	579	1543	305	377	850	1002	1400	434	853	93	130	416	400	917	180	190	548	794	350	832	541	127	167	551	727	787	215	424	1175	519	471	961	1659	176	330	1016	780	1008	175	1652	634	757	819	1742	959
Zfx_p1_3	Zfx_p1	225	317	989	745	1666	343	606	933	1089	915	503	620	240	289	634	755	1218	293	468	798	1928	622	714	716	335	345	508	1073	1005	343	455	1280	1136	464	1347	1395	268	393	1133	920	704	267	910	694	1117	1326	1789	1771
Zfp207_p1_10	Zfp207_p1	74	64	352	234	427	49	222	285	395	160	89	363	44	118	527	225	576	120	158	511	990	242	490	279	55	72	345	447	533	116	216	560	194	194	206	658	118	74	153	352	227	91	580	126	125	284	173	346
gRNA_1960	RE49	64	108	338	159	224	94	154	179	321	201	356	232	62	68	230	231	663	104	96	131	148	172	103	224	77	60	205	315	397	84	108	221	161	100	287	335	72	103	81	112	402	159	361	105	233	358	260	258
Foxi3_p1_8	Foxi3_p1	141	205	1377	507	1457	322	346	599	949	864	273	524	185	166	428	746	1136	439	340	718	1131	445	366	454	268	166	610	1101	1248	357	271	1284	602	460	633	1217	240	367	832	751	777	255	1381	446	602	896	2389	895
Cnbp_p1_7	Cnbp_p1	127	145	736	411	1135	117	672	448	353	325	316	424	202	194	250	289	1080	161	200	696	1290	343	185	462	221	181	379	651	940	174	266	912	491	322	519	984	165	262	562	770	449	137	733	231	781	630	1460	1039
gRNA_2065	RE51	67	107	434	273	532	66	238	306	570	237	498	506	46	81	237	197	455	94	273	209	363	198	425	327	100	75	284	473	217	130	195	406	460	130	523	928	132	142	88	384	218	144	488	107	206	420	233	367
gRNA_3962	RE85	44	135	482	202	764	102	347	305	126	365	157	270	85	66	182	214	552	224	119	231	3996	268	230	183	113	86	219	347	452	152	197	346	341	199	337	486	82	182	146	431	506	119	282	191	7	264	610	598
Zscan10_p1_5	Zscan10_p1	73	87	449	252	798	75	396	255	460	351	169	215	90	65	266	338	491	149	208	453	502	284	172	523	74	63	277	350	675	129	192	514	427	164	341	969	60	118	200	167	277	78	338	486	187	508	1331	890
Epas1_p1_9	Epas1_p1	39	89	440	253	999	116	594	467	618	404	301	303	52	56	180	273	594	281	170	522	777	135	108	341	130	94	309	524	650	156	210	698	860	174	254	893	302	165	288	527	306	230	1169	332	377	368	442	561
Bnc2_p1_7	Bnc2_p1	154	178	721	574	834	259	308	372	493	720	251	315	130	160	469	387	748	202	374	688	568	331	171	352	213	170	468	813	683	291	224	700	575	300	468	1114	283	294	467	423	533	215	737	297	361	560	1301	1047
Hnrnpk_p1_8	Hnrnpk_p1	207	323	1567	543	1418	307	1134	412	941	892	609	1168	186	179	423	589	899	447	602	854	658	537	1117	1080	240	232	610	909	924	380	762	1035	567	383	1144	2143	324	456	350	617	728	211	1476	374	774	917	1526	1263
Tfam_p2_3	Tfam_p2	112	139	581	270	991	149	475	169	935	383	408	243	84	115	364	357	629	131	172	573	416	148	293	326	129	117	264	598	407	170	201	490	544	58	576	640	176	206	564	570	328	164	716	398	207	813	1699	483
Smarcc1_p2_2	Smarcc1_p2	80	78	480	444	408	29	174	230	201	440	76	247	38	51	118	56	324	53	93	280	409	153	69	98	58	30	107	314	443	60	90	370	299	115	77	429	173	74	158	256	260	24	452	210	128	439	465	341
Gabpa_p1_10	Gabpa_p1	199	288	831	481	1523	166	558	554	1062	1060	517	846	150	135	533	607	996	358	961	1066	1046	444	579	611	203	204	652	962	965	207	462	1017	593	385	922	1375	328	349	491	727	669	218	1239	585	550	830	2364	1689
Srebf2_p1_4	Srebf2_p1	99	130	944	255	872	209	368	342	841	429	234	305	122	98	295	356	522	165	232	437	699	285	270	403	108	99	327	658	396	199	286	567	744	369	452	804	171	202	355	514	513	168	574	287	469	457	1432	655
Mis18bp1_p1_10	Mis18bp1_p1	35	54	367	265	495	113	117	139	406	183	60	91	68	46	151	298	599	70	106	187	414	128	86	65	88	69	122	316	279	93	71	254	459	61	121	468	63	168	137	250	145	37	302	76	115	316	264	314
Tead4_p1_7	Tead4_p1	65	192	487	272	629	146	132	351	730	243	127	240	109	93	284	158	557	226	133	330	396	239	136	287	120	119	230	400	475	88	108	486	294	192	379	354	205	278	416	378	349	195	979	246	280	489	1957	479
Hes1_p2_12	Hes1_p2	162	282	1223	659	1873	321	405	774	1019	865	597	422	137	171	429	418	1296	284	259	810	691	599	461	417	215	178	586	910	1459	349	263	1084	765	397	864	1295	183	341	678	1055	875	270	1214	619	1210	1832	1537	1060
gRNA_2516	RE57	268	390	1750	851	1252	369	1416	657	1189	1105	868	186	211	231	614	707	1239	446	791	1011	764	686	1675	6298	374	252	922	1363	1252	385	852	1347	767	367	1783	2621	401	303	1083	521	855	289	2186	481	964	820	2745	889
Zfp654_p1_2	Zfp654_p1	127	313	1177	899	1087	367	471	336	1238	1265	264	370	230	237	389	545	815	252	389	721	908	434	217	620	261	213	371	1019	1103	336	292	840	863	389	695	1303	223	512	642	709	722	250	902	598	718	934	1919	1289
Adnp_p1_5	Adnp_p1	41	61	414	290	929	176	270	363	793	653	251	61	82	84	311	470	769	303	300	743	687	459	257	337	130	71	406	565	524	192	176	674	386	298	423	691	152	96	124	452	265	78	745	345	349	285	858	287
Smarcc1_p2_10	Smarcc1_p2	20	62	133	106	169	13	176	94	202	117	41	91	4	19	15	27	69	17	22	130	176	54	39	16	17	29	50	47	116	26	59	132	131	70	40	137	34	16	36	229	178	18	226	68	46	158	367	112
Zfp207_p1_6	Zfp207_p1	48	53	272	339	694	76	225	194	440	320	123	252	75	221	514	371	1170	334	242	745	1202	266	546	540	141	141	403	794	715	214	192	817	693	158	469	655	173	63	274	666	321	86	379	96	154	543	363	332
Ascl2_p2_11	Ascl2_p2	104	108	429	131	623	135	142	187	348	458	176	272	109	105	356	226	541	116	181	419	781	372	217	196	133	75	352	278	305	113	190	421	360	208	323	766	159	157	139	303	323	59	316	129	203	497	762	266
gRNA_6508	RE127	23	29	337	193	487	27	312	91	419	121	41	210	69	86	158	229	464	30	65	318	244	573	100	234	56	59	199	183	417	62	121	257	78	168	115	426	53	76	288	226	221	41	134	129	114	124	208	501
Smarcc1_p2_3	Smarcc1_p2	24	11	88	62	123	10	52	31	186	51	3	36	4	10	56	29	43	9	37	45	116	30	11	42	12	20	45	59	56	12	24	56	64	15	11	98	54	27	52	121	270	13	196	81	77	110	279	68
BRDN0000737797	NT	71	137	401	115	578	79	224	321	531	244	88	488	86	49	295	222	387	113	199	397	714	155	208	343	142	114	273	367	430	152	227	393	296	142	356	560	119	253	360	226	407	75	1028	232	314	617	1203	422
gRNA_2177	RE53	183	234	965	559	1632	269	508	467	1207	907	350	497	116	150	418	566	987	255	219	810	769	316	181	632	175	214	536	877	912	248	364	918	802	451	473	1725	326	220	591	638	600	157	1638	573	504	688	1118	823
Klf16_p1_6	Klf16_p1	26	53	131	75	345	33	49	54	226	52	69	64	19	26	61	99	90	42	49	63	264	52	16	89	25	34	88	135	147	44	52	63	160	59	80	305	49	93	91	150	192	44	84	66	55	124	133	341
Zfp36l1_p1_10	Zfp36l1_p1	20	104	145	95	483	72	276	97	272	165	183	154	18	15	191	77	245	40	40	140	462	109	120	128	54	55	165	149	191	39	81	106	177	96	282	372	51	116	94	180	162	68	347	94	129	215	879	416
Setdb1_p1_2	Setdb1_p1	113	185	404	351	975	224	480	417	922	694	423	253	92	52	152	290	407	155	183	396	344	385	149	208	114	128	183	545	589	203	246	685	366	423	295	521	161	125	251	584	472	128	978	402	513	619	697	758
gRNA_2484	RE57	74	39	932	549	1184	163	461	267	503	404	193	275	115	1409	334	364	656	219	245	563	1082	286	480	228	138	125	514	548	715	232	280	608	348	273	445	916	233	13	226	514	501	153	971	340	472	838	626	707
Lbr_p1_6	Lbr_p1	92	238	924	733	1028	155	225	528	905	591	284	320	88	151	287	427	813	184	269	488	511	372	300	376	181	149	414	888	1129	153	258	675	542	453	542	619	120	259	376	347	616	84	631	488	505	883	803	1281
Smad7_p1_11	Smad7_p1	133	292	953	336	998	87	252	460	1379	1012	206	386	114	143	529	433	800	253	130	319	650	422	470	399	193	170	495	469	736	213	119	440	711	245	335	1220	176	287	377	577	246	238	872	448	483	629	1316	1277
Klf16_p1_7	Klf16_p1	63	101	686	317	850	106	167	140	954	245	181	398	114	170	347	313	665	262	308	583	881	351	234	410	119	135	463	604	552	150	187	752	547	89	338	1006	205	151	185	299	464	123	541	296	447	674	1168	716
Smarcal1_p1_9	Smarcal1_p1	151	344	1099	524	976	190	474	634	818	638	396	635	101	164	401	579	708	278	246	752	393	371	561	495	133	155	428	765	854	269	329	850	196	393	672	1075	185	244	796	836	304	204	1296	399	303	971	1408	1112
Mllt10_p2_11	Mllt10_p2	71	196	323	260	733	94	273	165	1167	500	217	590	123	94	185	398	463	123	508	362	343	250	974	408	92	118	234	479	456	131	387	458	467	217	707	956	129	112	349	124	269	74	594	333	134	507	638	453
E2f3_p2_10	E2f3_p2	55	85	350	331	649	28	299	79	355	174	149	240	44	39	109	183	404	64	143	153	480	238	417	187	63	71	162	463	436	54	165	215	280	194	341	456	89	64	172	169	292	51	265	127	385	461	1208	621
gRNA_2056	RE50	125	474	1059	619	1542	442	534	646	1030	436	679	1107	154	161	585	387	1205	223	828	594	1068	374	1471	665	223	215	766	823	1273	326	569	887	1033	349	1177	1374	286	295	734	732	705	193	2442	368	711	1058	1246	1381
Arid1a_p1_9	Arid1a_p1	8	51	357	77	313	98	208	88	75	149	59	60	40	46	120	77	94	53	56	186	136	119	14	108	54	37	157	138	116	81	63	207	51	4	128	213	90	39	122	120	89	38	87	83	137	185	733	113
Sp1_p1_1	Sp1_p1	178	342	1713	589	1529	368	1259	823	2107	977	402	1281	113	131	295	589	696	78	341	587	664	301	262	336	214	210	513	808	1266	219	501	908	667	391	552	1874	440	327	1537	1080	1539	267	1436	669	698	1032	3778	1613
BRDN0000738223	NT	67	57	179	125	424	29	156	177	172	243	66	135	39	44	89	73	228	34	78	204	147	108	18	55	43	37	105	173	109	53	102	229	85	66	102	346	97	57	204	152	78	53	87	201	255	229	94	186
Hnrnpk_p1_9	Hnrnpk_p1	30	22	102	26	198	12	1	23	419	35	13	8	24	20	47	25	42	11	8	25	117	94	21	40	17	11	67	17	130	6	12	21	0	42	39	88	13	30	61	105	32	16	71	45	13	169	86	38
Mllt10_p2_9	Mllt10_p2	17	21	149	125	283	22	18	177	206	221	97	127	34	18	72	139	195	48	114	142	93	97	44	126	21	25	104	106	287	58	51	313	112	36	64	449	38	40	82	50	105	25	254	11	82	160	115	585
Esrrb_p3_12	Esrrb_p3	119	134	1090	386	1285	263	427	763	3287	1100	235	314	151	202	585	725	1328	109	337	723	499	550	1096	493	145	134	512	788	1329	213	336	870	1352	664	757	864	258	135	524	902	845	239	956	651	1106	1189	1233	879
Stag2_p3_12	Stag2_p3	52	96	175	109	505	72	8	220	553	89	166	102	107	64	136	197	254	86	39	133	151	111	42	124	58	53	228	279	241	78	44	343	317	185	169	269	58	92	128	161	248	66	319	73	275	274	469	438
Gm38394_p1_6	Gm38394_p1	52	106	665	249	469	97	304	413	742	180	541	531	47	71	111	300	397	189	126	213	456	217	169	320	57	82	223	422	279	107	254	553	198	162	261	807	90	70	71	198	254	81	883	196	303	276	734	420
Sall4_p1_2	Sall4_p1	94	264	589	247	676	168	346	387	901	507	311	284	115	67	278	484	963	216	186	583	782	524	184	329	147	132	290	527	681	223	181	933	1115	397	404	689	139	249	223	237	402	189	295	275	399	632	768	515
Zscan10_p1_8	Zscan10_p1	125	136	532	336	1056	252	706	420	985	921	612	343	133	149	420	344	936	347	354	535	994	417	226	559	180	180	407	669	961	256	302	881	723	365	578	941	187	247	396	619	247	179	799	290	427	569	2759	854
gRNA_3992	RE85	104	145	291	259	697	38	140	245	126	481	92	103	40	76	217	156	241	69	103	361	3175	256	239	259	92	95	188	307	372	63	174	562	198	331	300	465	83	121	439	382	257	135	538	209	18	345	543	438
Cebpg_p1_11	Cebpg_p1	67	65	165	171	597	56	191	98	509	256	87	153	100	81	150	191	288	61	116	101	365	150	190	235	107	98	224	247	415	49	92	312	227	214	266	482	50	93	110	322	128	72	396	168	294	396	171	329
Tox4_p2_5	Tox4_p2	11	37	30	78	182	33	7	48	211	71	6	67	69	73	113	146	336	107	70	192	193	89	57	202	38	47	79	234	218	58	77	184	130	64	66	490	11	27	124	59	37	32	169	23	5	90	107	165
BRDN0000737892	NT	32	93	872	154	701	152	172	241	688	143	79	379	63	78	139	152	371	243	118	230	344	267	83	155	101	96	254	248	461	156	128	427	298	342	190	554	91	121	524	417	164	86	419	225	354	260	481	339
Mis18bp1_p1_6	Mis18bp1_p1	42	84	280	202	382	96	120	103	428	211	61	65	49	47	111	155	402	63	39	93	197	99	11	109	93	68	161	259	348	106	42	205	349	106	92	350	59	70	172	150	211	44	198	62	189	183	153	162
gRNA_2074	RE51	111	97	496	220	1197	245	211	106	737	286	71	258	83	58	224	369	508	126	97	347	466	183	119	210	84	66	246	535	690	157	120	449	291	394	232	699	201	124	134	577	407	72	610	280	300	653	997	543
Atf5_p1_8	Atf5_p1	39	15	39	57	244	6	555	92	169	27	11	180	28	69	123	122	392	43	265	260	574	193	295	391	38	25	62	151	390	22	79	188	90	202	108	154	27	12	18	11	118	12	70	34	39	69	27	146
Zbtb44_p1_10	Zbtb44_p1	115	182	960	376	1241	192	637	515	446	730	1201	1686	97	127	233	226	771	208	1268	299	333	160	1029	842	188	104	353	483	602	217	549	677	405	199	1650	1397	215	169	554	686	454	250	1380	433	304	1303	2931	1577
Brd4_p1_5	Brd4_p1	48	99	584	235	1119	109	580	585	993	759	68	409	42	84	219	462	734	86	165	466	365	328	370	361	78	107	332	563	874	126	189	824	746	187	384	767	97	83	492	510	986	85	282	111	314	609	470	861
Otx2_p2_3	Otx2_p2	29	63	258	36	162	61	303	52	260	160	93	162	36	19	53	92	91	27	156	120	318	32	173	100	44	46	64	59	199	41	160	168	202	92	444	432	31	38	72	24	82	25	422	25	128	205	381	410
Zfx_p1_7	Zfx_p1	52	153	204	190	330	115	147	172	401	345	256	231	41	68	53	105	180	112	101	211	218	191	326	149	68	78	129	256	480	119	94	341	223	238	356	370	62	159	66	255	222	77	440	188	119	322	295	511
Foxi3_p1_6	Foxi3_p1	75	99	89	132	310	125	46	83	485	151	44	39	80	46	117	58	236	98	50	92	235	254	54	55	57	66	71	210	239	57	38	261	218	152	144	135	72	100	117	168	180	38	381	110	68	195	571	188
Atf5_p1_11	Atf5_p1	25	28	133	114	394	40	77	198	74	94	21	215	32	69	167	315	248	89	70	281	384	121	72	72	73	26	173	250	392	62	32	237	158	13	63	195	41	21	30	112	173	26	58	22	29	135	99	96
Mitf_p1_7	Mitf_p1	45	122	238	228	564	106	119	188	378	509	56	63	60	57	214	136	354	87	152	117	382	117	106	113	46	73	217	328	516	119	128	245	315	210	144	400	72	139	113	379	262	62	580	179	488	346	516	275
Erf_p1_5	Erf_p1	36	75	480	105	621	44	148	231	220	196	88	100	60	49	296	148	413	20	103	356	246	287	55	90	60	45	177	217	349	39	129	272	186	154	175	374	44	75	290	408	141	45	261	135	288	234	325	268
FIREWACh_1	FIREWACh	34	40	283	102	1720	28	85	160	346	88	181	271	469	2279	2055	2898	4465	1519	3004	5774	8908	2494	4914	3094	190	221	574	1030	1266	298	520	1415	1024	511	864	1438	78	23	112	1438	103	38	65	42	45	229	100	571
Grhl2_p1_6	Grhl2_p1	65	181	191	277	1014	79	218	213	1001	545	130	191	70	33	160	176	469	95	113	224	226	127	22	153	136	59	167	393	603	133	89	450	282	92	199	526	175	165	271	331	322	100	446	197	398	410	749	360
Son_p1_11	Son_p1	19	19	54	108	289	32	155	282	28	26	13	104	10	5	0	28	66	9	16	78	13	34	25	28	15	9	22	76	125	28	38	142	0	0	9	110	54	6	10	232	160	13	15	25	133	37	6	123
Nanog_p1_10	Nanog_p1	44	54	285	133	673	131	179	172	341	132	144	175	52	85	133	199	430	104	159	648	495	295	272	92	65	64	219	267	529	74	166	385	223	227	254	610	76	92	192	189	157	82	77	250	177	292	510	350
Zfp36l1_p1_12	Zfp36l1_p1	64	146	238	179	431	64	47	156	184	127	234	154	56	82	153	155	204	57	146	139	222	181	118	55	63	78	144	314	130	82	46	192	86	161	218	323	83	143	167	142	114	70	482	212	337	172	624	261
Foxi3_p1_3	Foxi3_p1	65	63	348	161	422	66	154	162	431	183	164	80	91	43	75	112	399	60	52	347	167	233	51	71	55	38	104	171	244	82	68	230	117	104	184	240	70	116	156	177	125	59	331	189	199	419	778	173
Ybx3_p1_7	Ybx3_p1	31	105	137	156	254	57	186	110	210	114	43	97	37	85	111	128	269	84	72	111	193	138	2	201	47	58	228	223	326	77	109	281	328	51	15	287	16	88	66	133	97	50	271	120	133	54	255	354
Klf4_p2_5	Klf4_p2	18	45	358	208	300	125	109	203	599	219	70	130	69	44	92	200	505	95	114	246	588	148	211	112	48	69	131	195	386	92	103	496	515	47	222	369	83	96	390	198	111	50	706	165	333	284	748	253
Pou5f1_p1_8	Pou5f1_p1	37	19	394	48	211	16	83	44	68	70	70	70	10	166	36	95	387	90	231	225	635	45	383	277	26	33	133	216	588	38	147	170	183	82	141	313	60	18	58	79	54	10	546	60	19	123	136	235
gRNA_2788	RE61	25	159	634	192	639	116	166	21	688	336	192	245	81	87	256	284	539	124	199	2701	798	176	215	256	139	133	293	450	678	164	160	458	428	28	305	531	70	165	204	357	336	102	491	9	458	415	489	652
Atf5_p1_6	Atf5_p1	16	8	147	4	158	19	6	68	112	86	14	21	18	35	77	60	150	18	26	129	439	223	7	61	19	13	38	43	207	27	27	151	338	10	23	167	6	23	54	52	81	25	125	79	10	175	61	45
Smarcc1_p2_12	Smarcc1_p2	17	30	264	85	102	42	53	61	120	83	25	46	5	11	20	15	62	17	9	84	127	24	28	43	16	13	74	18	316	22	20	179	29	104	53	142	20	26	33	10	211	20	80	21	40	137	380	92
FIREWACh_8	FIREWACh	20	21	60	34	788	37	165	20	206	73	134	167	373	1177	2550	2451	3648	1193	2757	3472	4174	1358	3096	4458	136	111	448	503	607	195	380	577	727	197	582	1161	19	18	7	704	10	26	39	35	16	72	52	139
Smarce1_p2_5	Smarce1_p2	2	17	55	29	39	8	9	21	29	11	9	12	21	4	19	17	74	4	7	37	32	35	8	38	10	5	26	25	40	8	7	16	4	7	24	91	14	24	18	24	25	18	9	26	7	79	42	19
BRDN0000737719	NT	4	18	2	75	283	32	0	33	374	139	62	39	9	4	10	38	129	6	4	24	131	27	109	37	24	6	23	36	58	16	10	46	89	32	72	91	13	24	27	174	109	17	70	6	57	23	30	37
Nfe2l2_p1_8	Nfe2l2_p1	4	6	34	59	53	12	58	34	111	89	52	69	12	3	39	79	82	26	12	102	101	38	34	21	4	9	65	125	157	27	28	146	196	2	81	300	80	19	23	147	41	11	299	85	95	79	559	159
Nfrkb_p1_3	Nfrkb_p1	5	18	52	28	345	2	37	8	70	21	31	109	49	170	298	499	1222	277	445	621	1021	353	365	323	47	31	56	171	268	66	95	148	369	64	213	146	7	16	17	49	48	23	198	9	13	36	121	152
BRDN0000737670	NT	2	37	171	79	59	2	75	67	21	32	97	61	19	21	29	19	70	4	53	107	62	30	31	91	5	19	78	91	48	9	23	109	84	30	102	217	17	32	175	11	65	7	83	127	8	120	72	137
Zfp281_p1_7	Zfp281_p1	0	40	183	43	127	11	79	29	188	39	415	287	4	2	114	65	117	11	158	27	277	30	18	119	12	20	51	101	23	26	93	39	175	47	197	90	16	37	47	49	58	15	68	18	5	83	165	67
[truncated: 60 more columns]

## Sheet: 5
sgRNA	Gene	R1_High_noRE	R1_High_RE57M	R1_High_RE97	R1_High_RE93	R1_High_RE95	R1_High_RE96	R1_High_RE58	R1_High_RE61	R1_High_RE85	R1_High_RE127	R1_High_RE57L	R1_High_RE57R	R1_Low_noRE	R1_Low_RE57M	R1_Low_RE97	R1_Low_RE93	R1_Low_RE95	R1_Low_RE96	R1_Low_RE58	R1_Low_RE61	R1_Low_RE85	R1_Low_RE127	R1_Low_RE57L	R1_Low_RE57R	R1_Unsorted_noRE	R1_Unsorted_RE57M	R1_Unsorted_RE97	R1_Unsorted_RE93	R1_Unsorted_RE95	R1_Unsorted_RE96	R1_Unsorted_RE58	R1_Unsorted_RE61	R1_Unsorted_RE85	R1_Unsorted_RE127	R1_Unsorted_RE57L	R1_Unsorted_RE57R	R2_High_noRE	R2_High_RE57M	R2_High_RE97	R2_High_RE93	R2_High_RE95	R2_High_RE96	R2_High_RE58	R2_High_RE61	R2_High_RE85	R2_High_RE127	R2_High_RE57L	R2_High_RE57R
BRDN0000737751	NT	733.935	910.651	609.294	572.253	499.203	633.832	684.316	533.742	1126	660.02	737.79	1286.03	682.948	832.682	517.197	605.479	746.556	558.599	1219.58	736.03	651.322	493.459	998.242	1172.82	627.804	814.851	574.273	598.705	649.591	503.659	1075.49	654.914	906.52	906.18	846.72	881.164	538.272	683.071	579.777	451.049	499.942	666.112	557.394	668.602	580.076	527.774	1003.96	701.76
Klf4_p2_6	Klf4_p2	1188.54	1149.3	1081.56	1017.34	1024.84	848.085	1194.18	1016.65	1157.16	702.084	1162.74	988.669	981.738	1251.96	1252.89	843.021	920.822	1053.41	1135.62	861.293	885.475	989.344	1787.65	1406.85	982.457	1128.85	1032.21	970.587	1235.7	921.825	1312.24	1056.33	1173.91	1030.8	1143.88	1438.47	1526.5	1007.72	741.972	1185.86	957.011	1016.96	1041.85	1307.04	608.915	845.185	1358.32	1058.25
Yy1_p1_5	Yy1_p1	199.915	71.1773	107.71	70.1612	177	46.8679	62.3637	92.588	84.4498	167.491	45.6231	53.7594	272.523	322.518	334.657	255.736	285.881	394.305	272.491	500.189	237.517	133.367	222.76	346.616	253.324	142.729	169.215	145.72	127.537	135.672	177.564	303.963	228.534	187.698	102.722	131.106	65.1813	146.372	46.5973	229.824	86.5138	66.1027	107.412	125.677	120.3	174.887	113.163	120.235
gRNA_2083	RE51	662.732	494.054	693.422	440.7	444.034	499.924	683.473	421.185	702.743	370.162	477.087	472.915	384.159	935.302	492.305	435.662	613.882	715.161	593.587	483.775	592.784	575.905	313.256	503.524	508.851	599.46	619.749	534.746	464.236	691.369	578.886	577.763	411.362	441.551	481.325	608.266	935.668	776.9	485.687	430.724	547.41	388.989	602.48	813.131	290.862	539.599	630.738	579.186
Ubp1_p2_7	Ubp1_p2	1010.53	782.95	311.02	439.604	748.612	868.172	567.173	641.762	507.704	583.54	308.933	480.475	643.548	653.832	389.972	609.522	602.299	672.638	341.718	443.173	528.19	535.895	547.153	341.297	711.511	596.865	432.555	470.788	654.125	641.189	316.15	522.655	471.543	570.786	342.65	477.571	643.403	726.232	543.037	827.835	305.478	612.721	391.192	503.965	535.581	919.87	297.415	485.15
gRNA_2556	RE58	1010.53	441.718	651.995	620.488	549.008	379.407	154.224	425.723	417.222	854.278	354.556	381.356	696.082	864.934	701.12	509.451	479.628	347.916	1084.07	612.494	617.68	672.899	456.657	311.156	623.398	472.302	694.838	523.537	468.771	407.016	430.195	449.564	796.062	666.173	413.088	583.196	410.012	489.785	293.921	507.332	555.066	528.822	286.874	394.626	416.105	578.186	363.064	471.115
Prdm14_p1_12	Prdm14_p1	1007.79	508.708	738.673	906.615	636.359	794.522	289.907	629.961	559.983	474.939	763.86	438.475	709.216	501.369	956.953	806.631	664.424	637.846	894.064	471.681	484.455	721.397	1024.69	716.28	641.02	651.362	828.095	885.529	692.67	596.585	564.45	625.329	1053.54	618.48	700.709	741.016	790.587	788.159	594.115	611.3	709.719	460.177	555.184	516.533	734.982	508.48	663.381	787.843
Zfx_p1_2	Zfx_p1	996.837	1021.6	1047.14	966.909	751.294	1006.54	958.21	647.208	902.306	861.161	1247.46	882.83	765.034	1026.19	755.053	652.987	822.896	751.885	761.501	694.563	945.359	994.194	847.879	1187.89	826.057	869.347	1108.36	719.369	822.475	838.192	814.194	730.324	1387.2	946.181	951.643	1219.82	746.431	1030.24	852.192	884.118	798.53	900.014	1256.68	1308.3	867.641	982.729	753.693	884.218
gRNA_2025	RE50	298.503	573.605	237.726	231.313	278.527	439.665	358.17	184.268	870.637	377.045	381.93	643.433	472.81	299.062	352.635	235.52	298.517	438.761	456.606	227.202	489.165	378.279	238.074	625.859	444.97	531.989	316.22	247.922	320.261	414.45	425.864	199.549	267.385	256.931	314.769	473.872	479.398	583.613	130.831	245.458	164.606	330.514	618.393	263.922	451.536	364.712	599.183	209.125
gRNA_2028	RE50	772.275	510.802	472.266	675.302	389.631	803.449	819.999	522.85	833.439	408.402	445.802	335.996	561.462	595.192	514.432	459.921	467.519	487.083	375.595	763.674	443.411	558.931	996.849	540.756	515.46	493.063	530.912	571.011	608.212	462.771	472.059	613.728	681.033	546.17	607.526	401.538	487.809	591.119	586.05	512.023	611.721	556.788	382.794	596.966	318.053	755.563	670.272	281.64
Foxn3_p2_7	Foxn3_p2	605.222	368.447	290.625	316.822	223.741	314.684	307.605	354.921	342.323	734.97	205.956	272.997	489.228	404.613	154.883	251.693	242.183	425.231	410.945	336.051	255.012	492.247	158.716	249.989	337.031	345.144	306.702	296.056	411.521	328.958	353.684	334.708	146.262	884.641	160.686	235.087	319.599	405.339	466.869	223.57	226.62	269.496	221.013	492.654	154.907	466.159	509.958	265.265
Zfp236_p1_1	Zfp236_p1	933.85	1191.17	1180.98	2084.01	850.522	1185.09	1383.8	1725.59	2247.47	1776.62	582.672	1155.83	364.458	287.334	461.882	368.948	562.813	328.587	493.429	267.804	249.629	379.491	371.73	421.967	378.885	448.946	535.142	813.658	838.346	395.865	658.285	600.966	924.041	938.489	435.834	575.798	784.279	893.247	1184.65	1613.46	1652.95	1238.15	1155.9	1989.47	1530.94	1541	1411.27	1510.19
Nfrkb_p1_7	Nfrkb_p1	616.177	533.83	598.459	393.561	555.904	551.256	1023.1	470.202	446.378	175.903	521.406	654.353	1402.01	2026	1597.23	1261.5	1482.06	1961.86	3015.07	2341.13	1284.48	1564.04	2880.56	2434.29	757.77	879.727	816.462	711.456	823.608	908.816	1293.47	870.124	584.286	740.022	1556.97	1254.75	407.909	373.437	325.285	467.465	346.821	350.853	638.726	232.503	571.012	397.697	424.723	334.506
Gtf2ird1_p2_4	Gtf2ird1_p2	753.105	596.633	422.554	768.485	375.456	794.522	391.88	619.976	556.967	684.493	500.55	372.116	719.066	706.607	474.328	384.11	591.243	566.33	745.298	336.915	762.343	618.34	782.443	445.902	601.37	674.717	628.21	602.661	664.328	570.565	707.367	605.027	534.771	435.397	617.064	476.338	777.971	525.439	592.323	437.76	416.491	729.672	700.168	634.67	685.544	647.27	632.188	526.32
Adnp_p1_3	Adnp_p1	1073.52	996.482	572.328	856.186	767.768	553.487	861.294	883.217	1769.93	871.868	903.337	586.314	981.738	1014.47	1190.66	836.956	1155.11	993.494	793.905	1052.21	1256.22	894.774	966.22	606.356	889.939	866.752	730.797	789.921	1176.75	551.98	698.706	969.899	964.415	681.558	738.863	736.495	843.152	617.391	598.596	1014.66	729.625	556.788	645.357	967.714	571.012	1035.01	1001.42	753.691
Yy1_p1_7	Yy1_p1	356.013	381.008	208.409	292.704	493.456	390.566	344.686	188.807	374.495	327.333	241.15	224.278	538.479	542.416	579.427	712.625	658.633	920.045	549.4	742.077	464.269	537.107	666.887	420.194	416.333	441.161	362.754	404.192	545.86	535.253	399.879	479.729	409.838	343.087	281.751	334.546	462.577	347.165	233.882	334.574	574.972	406.786	542.807	437.356	345.244	399.564	308.659	250.295
gRNA_2565	RE58	520.327	366.354	534.725	702.709	734.437	475.374	353.956	668.086	525.298	881.811	608.742	695.512	348.041	316.654	640.274	515.516	824.476	599.189	2377.3	732.574	765.708	668.05	878.508	638.27	466.998	433.376	596.482	732.556	594.041	553.839	635.187	687.398	860.813	684.635	744.732	748.825	454.167	495.414	577.985	662.112	712.016	371.192	209.52	1181.37	528.165	637.934	675.35	832.756
Smad7_p1_10	Smad7_p1	1177.58	895.997	722.102	738.885	522.956	756.581	447.502	614.53	610.753	699.024	421.036	393.116	646.831	856.138	980.462	672.193	917.664	879.455	711.421	899.304	1024.08	950.546	942.552	526.572	843.68	939.414	875.687	686.4	1033.9	851.202	674.164	935.094	847.101	578.478	602.389	765.265	996.644	769.393	538.557	841.906	435.631	811.029	458.822	432.329	1031.61	745.605	820.43	569.829
Cnbp_p1_8	Cnbp_p1	443.647	330.765	374.754	428.641	372.007	256.657	530.092	260.517	280.494	323.509	404.09	390.596	485.944	507.233	463.265	265.845	324.841	508.344	453.66	336.915	692.366	432.838	512.347	534.551	339.234	358.119	397.655	438.479	400.751	293.646	421.533	346.89	490.587	413.858	551.762	591.005	332.215	502.921	156.818	629.28	300.119	284.75	507.887	206.111	150.787	208.495	376.484	476.729
gRNA_4479	RE95	764.059	563.138	565.955	607.333	455.144	421.811	167.708	302.273	473.522	467.291	533.138	290.637	531.912	407.545	401.035	456.889	1525.75	548.934	471.335	602.992	489.165	499.522	785.228	376.756	447.172	454.137	790.022	532.768	662.061	416.308	336.36	403.158	527.915	650.788	720.519	328.793	323.804	949.544	390.7	648.822	196.761	551.703	852.225	583.142	304.045	457.445	343.841	811.235
Usf1_p1_7	Usf1_p1	1059.82	818.539	708.718	886.882	864.314	970.835	953.997	934.957	644.432	883.34	819.912	930.71	794.584	1011.53	569.747	669.16	547.544	662.973	596.533	839.696	579.327	709.272	576.391	639.156	603.573	783.71	528.796	879.595	641.655	650.482	636.631	750.047	448.689	715.405	606.058	734.44	963.002	690.577	1215.11	1206.97	793.936	940.692	535.293	458.722	917.904	764.898	700.376	782.229
Klf2_p1_3	Klf2_p1	1248.78	558.951	1465.87	1197.13	1284.98	935.126	964.952	1131.93	985.248	1287.15	917.675	1595.14	962.038	1448.4	1008.12	1270.6	1118.25	1484.44	1150.35	775.768	383.527	898.411	1516.16	1890.87	1000.08	983.53	1158.06	1117.63	1199.99	1209.9	1416.18	1044.15	850.148	812.331	1153.42	1439.7	1402.45	1022.73	873.699	1500.11	1144.58	1334.77	1384.42	1335.95	1386.74	1005.76	734.47	1589.72
Gm38394_p1_4	Gm38394_p1	421.739	646.876	782.012	682.976	652.833	408.42	854.552	346.751	1075.23	488.705	732.576	809.751	446.543	419.273	792.391	897.605	865.015	425.231	730.569	901.032	1016.68	477.698	735.107	679.048	422.941	487.872	573.215	674.532	897.296	388.43	974.435	558.04	744.26	544.631	686.034	788.28	483.603	688.701	871.01	678.528	672.204	625.433	1300	601.993	583.371	915.513	588.664	665.269
Pias2_p2_1	Pias2_p2	1369.28	1092.78	809.417	1296.89	801.483	872.635	734.881	1030.27	927.44	1021.77	1023.26	1108.79	870.103	1020.33	887.809	1014.86	669.689	937.441	839.565	835.377	1033.5	852.339	1867	1020.34	898.75	993.91	726.566	1109.05	961.915	895.806	1006.19	820.817	1128.2	853.871	1209.91	1218.18	1373.01	844.456	1311	855.195	904.184	976.286	1134.24	1627.52	1255.73	971.527	1405.47	901.996
Pias1_p1_8	Pias1_p1	1114.6	864.595	898.007	941.695	750.145	1202.94	662.404	1019.38	940.51	1004.94	559.208	971.869	1011.29	1181.59	1023.33	1160.42	933.985	1209.97	536.144	888.937	882.111	1093.61	476.149	696.778	1004.49	939.414	982.504	760.909	940.376	776.861	591.879	835.9	1341.5	1215.42	532.685	785.814	1145.93	778.776	738.387	683.218	794.702	1113.58	772.66	1109.73	814.907	796.017	671.36	736.381
Ascl2_p2_9	Ascl2_p2	1111.86	738.988	896.095	1082.02	527.553	827.999	638.807	743.427	663.534	955.231	512.282	736.672	564.746	691.947	954.188	886.486	875.545	732.557	559.71	1047.03	968.909	809.904	627.904	835.956	933.995	770.735	784.734	1006.19	643.355	812.173	537.022	695.519	994.125	875.41	573.774	831.434	1040.8	1000.21	419.375	824.708	748.765	584.755	1025.94	779.198	762.997	740.003	791.052	1056.85
Srebf2_p1_2	Srebf2_p1	509.373	288.896	885.898	680.783	513.761	343.698	580.657	608.176	611.758	578.951	375.413	817.311	292.223	668.492	622.296	500.354	552.809	284.131	636.302	626.316	618.353	555.293	676.632	737.556	332.626	428.186	699.069	588.155	681.333	345.685	538.465	591.685	782.35	606.171	638.342	666.627	315.394	459.759	485.687	777.805	555.066	312.717	733.32	434.843	789.364	680.255	658.303	811.235
Ahctf1_p1_2	Ahctf1_p1	659.994	695.025	536	891.267	884.236	526.706	805.672	653.562	718.829	569.009	587.886	607.313	663.248	709.539	749.521	679.268	699.172	755.751	539.089	806.004	1122.32	601.366	892.431	574.443	729.133	630.601	543.603	610.573	884.826	676.501	703.037	654.914	1223.42	484.629	564.969	653.064	855.768	660.552	660.427	752.009	719.672	755.096	861.507	849.577	562.772	695.815	388.816	654.976
gRNA_4403	RE93	564.144	680.371	869.964	106.338	693.827	1093.58	500.595	609.991	595.673	666.903	567.029	512.394	591.013	510.165	716.332	1568.79	653.894	722.892	433.039	819.827	682.947	786.868	930.021	701.21	638.818	539.774	646.189	510.35	828.143	698.803	552.901	710.022	658.179	776.946	712.448	610.732	899.923	778.776	613.829	239.986	683.688	958.489	565.35	821.928	722.623	797.262	688.044	610.999
Stag2_p3_6	Stag2_p3	832.523	575.699	1055.43	1095.17	1036.72	490.997	507.337	629.961	990.777	968.233	743.004	932.39	564.746	428.069	1331.71	1365.61	1183.01	575.994	817.472	1020.25	618.353	1073	1175.06	804.929	641.02	591.675	1287.09	1174.99	1010.66	615.17	708.811	832.999	1080.97	750.791	719.052	1069.81	691.763	474.772	978.543	958.381	786.28	800.86	1061.3	1343.49	1015.96	1234.17	612.24	618.485
BRDN0000738263	NT	698.334	579.886	513.693	349.71	693.827	703.018	620.266	438.431	933.975	546.83	888.998	691.312	522.062	542.416	490.923	495.3	585.978	593.39	721.732	484.639	629.791	634.101	655.749	679.048	669.657	669.527	398.712	495.844	711.942	496.225	591.879	590.524	1103.82	752.33	775.549	734.44	494.117	405.339	796.634	652.731	692.11	704.248	826.145	627.129	506.742	623.619	545.866	569.829
Csde1_p1_5	Csde1_p1	1544.55	1402.61	827.9	1069.96	758.19	1051.18	1007.93	741.612	1019.93	1248.15	887.694	996.229	1073.67	1046.72	1143.64	1414.13	1364.65	1298.89	1608.43	1110.96	910.371	1081.49	481.718	1127.61	1356.94	1165.18	1095.67	1138.73	1025.97	1232.2	1010.52	790.653	962.13	733.868	552.496	957.608	1398.24	1073.4	999.153	570.651	856.716	1001.71	702.82	1488.02	1535.88	964.058	1107.33	1413.35
Srebf2_p1_8	Srebf2_p1	397.092	378.914	260.033	486.744	396.91	439.665	304.234	455.678	302.109	393.87	518.799	122.639	439.976	504.301	392.738	378.045	431.718	427.164	384.433	585.714	509.35	337.056	380.084	495.545	297.381	397.045	292.953	552.549	478.974	315.948	383.999	489.01	308.521	678.481	418.224	442.226	399.499	457.883	391.596	353.335	476.208	348.31	486.228	378.288	483.671	435.04	268.036	324.681
Zfp518b_p1_6	Zfp518b_p1	1155.67	994.389	1173.34	1201.51	1175.79	1363.63	1277.61	1285.34	2085.61	1661.14	1014.14	1767.34	1126.21	1627.25	1149.17	1496.01	1074.03	1693.19	2073.87	1561.04	876.728	1420.97	2181.65	1367.85	1436.24	1403.93	1310.36	1130.81	1341.69	1295.39	1697.68	1264	1504.52	1838.52	1733.8	1333.25	1242.65	1262.93	1183.75	1430.54	882.747	1238.15	1001.19	1592.33	805.844	1252.84	809.187	1539.66
FIREWACh_2	FIREWACh	462.817	173.756	224.342	108.531	538.281	140.604	139.897	84.4184	306.633	230.969	136.869	297.357	1139.34	3143.08	1959.54	2093.4	1857.97	1851.69	1132.68	2177.85	5664.76	2461.24	1993.7	1334.16	453.781	397.045	579.561	488.591	473.305	397.723	456.18	399.677	735.881	850.794	316.97	621.418	168.21	80.6925	155.026	697.289	202.121	109.324	90.6152	87.974	80.7492	140.657	39.1717	103.861
BRDN0000738363	NT	613.438	569.418	843.196	871.534	688.846	814.608	467.728	818.768	556.967	681.434	666.097	456.115	722.349	577.6	583.576	758.112	760.244	1024.42	645.14	457.859	701.786	854.764	985.711	505.297	751.161	596.865	843.959	842.011	730.648	771.285	597.653	667.675	716.075	878.487	712.448	718.412	586.632	897	614.725	706.669	709.719	615.264	631.212	694.995	1219.48	665.941	635.09	887.493
Zfp654_p1_4	Zfp654_p1	731.196	722.24	1124.9	1159.85	948.983	560.183	1633.26	953.111	1140.07	1078.36	1422.14	1406.98	492.511	381.157	994.291	974.427	1261.46	560.531	1903.01	1106.64	1561.02	1172.42	2288.86	1858.07	647.629	648.767	989.907	1264.66	838.913	659.774	1673.14	857.943	1368.92	856.948	1550.36	1321.75	719.097	598.626	1145.22	991.995	820.732	622.891	855.761	1131.09	1159.33	1005.76	1920.87	997.903
gRNA_251	RE12	810.615	690.839	607.382	1128.06	943.236	836.926	818.313	763.397	479.554	579.716	683.042	734.992	758.467	715.403	683.143	718.69	827.635	966.434	693.746	756.763	747.54	932.36	860.409	905.988	511.054	664.337	574.273	930.366	972.685	577.999	962.886	818.497	510.394	655.404	604.591	792.801	767.458	778.776	943.595	657.421	740.343	831.369	1119.21	801.82	726.742	977.75	614.779	1077.44
Klf2_p1_10	Klf2_p1	829.785	422.877	651.995	713.671	552.839	490.997	271.367	858.708	1282.33	799.977	435.374	353.636	689.515	697.811	930.679	739.917	688.642	616.585	994.222	747.26	328.353	765.044	497.032	445.016	568.327	659.147	646.189	602.002	664.328	594.726	532.691	736.125	807.488	1075.42	411.621	521.958	609.761	450.377	588.738	735.593	604.831	816.114	684.255	712.589	692.136	894.352	435.604	492.168
Esrrb_p3_3	Esrrb_p3	550.451	538.017	1052.24	802.469	1023.31	848.085	672.517	844.184	914.873	923.11	1227.91	885.35	620.564	615.716	1435.43	1132.11	1011.38	519.941	1008.95	896.712	490.51	1201.52	1634.5	916.626	663.049	602.055	1185.56	867.726	1278.21	585.433	884.931	932.193	990.316	986.183	1102.79	713.891	475.193	731.862	859.361	1285.14	813.842	648.315	448.214	982.795	1371.91	1171.93	1285.41	1037.2
E2f8_p2_1	E2f8_p2	1106.38	471.026	489.474	456.048	557.82	542.328	903.431	785.182	331.767	406.872	845.982	755.992	755.183	680.219	568.364	462.954	602.299	921.978	1103.22	674.694	723.318	832.94	495.64	964.496	643.223	521.608	718.105	441.776	571.934	672.784	1001.86	783.692	626.946	309.24	757.939	625.939	746.431	431.611	661.323	734.029	633.924	518.652	705.03	921.213	552.885	693.325	528.456	586.672
Cdx4_p1_6	Cdx4_p1	605.222	514.989	643.072	521.824	576.976	807.913	1228.73	795.167	400.634	361.749	264.614	642.593	472.81	360.634	590.49	485.192	450.145	599.189	518.468	601.264	474.362	458.299	446.912	435.264	394.305	397.045	611.289	464.853	659.793	609.594	591.879	628.81	410.6	1061.57	473.254	416.334	552.99	499.167	543.037	575.341	699.001	500.855	376.606	775.428	435.057	512.214	376.847	596.496
Trp53_p1_2	Trp53_p1	1374.76	1798.27	1480.53	852.897	1044	1269.9	1824.56	722.549	997.312	1166.32	1762.35	1516.18	673.098	747.655	853.237	914.789	871.333	1094	1430.21	913.126	554.431	602.578	1234.92	1323.52	1008.89	1367.6	1014.23	1132.79	1090.59	1109.54	1759.76	968.739	726.739	1184.65	1592.92	1183.65	1812.46	1262.93	1005.43	941.183	1193.58	1820.37	1277.45	902.362	1205.47	776.723	2027.5	1682.82
Arid4a_p1_11	Arid4a_p1	331.366	435.438	457.608	595.274	562.417	549.024	547.79	424.815	312.665	494.824	387.144	374.636	499.078	565.872	781.328	602.446	559.127	508.344	425.674	717.024	598.167	767.469	779.659	458.313	403.116	583.89	590.137	527.493	576.469	468.347	382.556	560.94	489.825	723.098	420.425	624.295	485.706	561.094	763.478	667.584	541.285	643.23	501.257	506.479	340.3	647.892	352.183	519.303
Zic3_p1_8	Zic3_p1	638.085	286.803	465.893	461.529	762.405	557.951	240.185	353.105	394.602	312.802	71.6934	438.475	594.297	1465.99	566.981	909.735	634.941	1188.71	487.537	926.948	990.441	526.195	1085.95	562.918	691.685	856.372	442.074	769.481	598.576	901.382	372.451	580.083	863.86	606.171	314.035	600.457	693.866	302.128	1111.17	672.274	526.739	490.686	651.987	901.105	513.334	715.731	611.514	664.333
gRNA_3961	RE85	534.02	324.485	444.861	581.023	583.489	261.121	481.212	293.195	68.8668	672.256	792.538	385.556	331.624	436.865	474.328	444.759	470.151	454.224	858.713	550.295	3171.16	739.583	426.028	624.086	409.724	394.45	377.561	675.191	626.35	407.016	596.21	430.422	315.378	386.165	568.638	403.593	374.267	358.425	623.686	479.191	486.927	348.31	655.965	710.076	61.7978	603.703	933.956	812.171
Zfp292_p1_10	Zfp292_p1	922.896	877.156	664.105	959.236	610.307	613.746	559.588	536.466	528.817	568.244	234.633	250.317	581.163	527.756	468.797	1031.03	671.795	581.793	461.025	944.226	1048.98	745.645	822.818	621.426	533.082	583.89	520.336	685.741	714.776	576.141	430.195	719.303	577.43	878.487	443.905	513.327	590.837	454.13	571.713	855.977	683.688	450.007	602.922	694.995	422.697	509.102	506.694	459.887
Zfp296_p1_7	Zfp296_p1	991.36	1032.07	2293.77	959.236	653.599	1374.79	1217.78	1987.92	1716.64	1336.86	388.448	609.833	613.997	524.824	290.405	429.597	403.814	550.867	399.162	330.868	220.023	476.485	456.657	328	641.02	653.957	727.624	665.96	832.678	663.491	469.172	800.514	633.04	510.784	503.336	424.553	1026.08	1174.73	1785.03	870.829	842.169	1014.42	963.615	2105.09	2836.11	965.925	746.439	1148.08
Zfp958_p1_10	Zfp958_p1	1336.42	973.454	767.99	889.074	747.08	1013.24	1864.17	561.882	616.283	794.624	1122.33	1022.27	725.633	586.396	891.958	470.03	620.199	827.267	1057.56	509.692	1469.51	466.786	964.828	886.486	889.939	861.562	928.566	828.824	692.103	756.417	1276.15	584.724	761.02	624.634	1070.51	531	801.1	842.58	1435.55	913.823	985.338	1095.78	1325.19	722.644	840.45	694.57	1500.86	978.254
BRDN0000737438	NT	1059.82	655.25	1036.31	765.196	753.21	589.196	1277.61	627.238	627.341	539.947	496.64	552.714	564.746	527.756	843.557	1030.02	642.312	753.818	1453.77	750.716	783.202	792.93	629.296	824.432	647.629	687.693	968.755	925.091	1007.26	676.501	1003.31	832.999	980.413	1112.34	599.455	705.26	597.145	416.598	405.038	734.811	989.932	775.436	593.198	777.941	435.057	677.144	602.81	415.442
gRNA_4396	RE93	520.327	927.398	544.923	438.508	576.592	796.754	388.509	678.071	712.797	625.604	675.221	463.675	623.847	759.383	432.842	677.247	771.827	684.235	531.725	654.825	644.594	446.175	878.508	723.372	535.285	640.981	480.147	755.634	450.065	637.472	506.706	755.268	886.714	549.247	556.898	672.792	1021.88	868.852	542.141	461.993	627.799	633.061	438.489	826.956	524.046	573.829	563.638	438.834
Zfp574_p2_6	Zfp574_p2	1385.71	1492.63	1421.9	743.271	871.976	836.926	1087.99	1056.59	1164.2	964.409	757.343	961.789	1418.43	1430.81	1353.84	999.697	1229.34	987.695	879.334	1214.62	1312.06	1360.35	1294.79	804.929	1145.47	1258.61	1344.2	1060.26	1087.75	998.025	922.465	1268.06	1722.39	1233.88	836.448	1022.54	1467.63	1309.85	1112.06	1019.35	912.605	1118.66	967.151	1162.51	1509.51	1535.4	1224.12	1063.87
Gli2_p1_6	Gli2_p1	298.503	508.708	567.867	565.675	522.573	595.892	597.512	550.989	480.057	652.372	361.074	404.036	571.313	436.865	616.765	626.706	694.434	442.627	406.526	546.839	611.624	761.407	755.99	429.059	367.871	428.186	551.006	569.033	351.436	421.884	601.984	624.169	569.813	658.481	396.212	441.815	506.732	589.243	388.012	627.716	536.692	444.922	465.895	1006.67	603.147	610.549	712.345	380.354
Esrrb_p3_11	Esrrb_p3	662.732	567.325	663.467	601.852	700.723	865.94	297.492	649.024	1021.44	526.945	483.604	543.474	443.26	603.988	1002.59	831.902	752.347	568.263	1019.26	700.61	468.979	932.36	1048.36	725.145	438.361	596.865	875.687	602.661	861.019	591.009	552.901	687.978	869.954	875.41	479.857	609.088	733.816	557.341	548.414	773.115	763.312	594.924	599.386	891.051	934.383	679.633	411.666	618.017
Zmiz2_p1_4	Zmiz2_p1	1204.97	1099.06	963.015	863.86	1007.6	1062.34	1329.86	1011.21	1199.89	921.58	792.538	754.312	1090.09	1143.47	782.71	958.254	951.885	1173.25	1394.86	1091.95	869.327	1337.31	910.53	1107.22	936.198	1019.86	809.058	889.485	835.512	1161.57	1351.22	1043.57	840.245	1184.65	892.945	1168.86	931.462	925.149	1200.78	934.148	690.579	961.032	808.906	1028.04	1025.84	893.108	803.383	669.947
Ncor1_p2_1	Ncor1_p2	616.177	709.68	538.549	549.231	317.222	843.622	702.013	442.062	443.362	494.059	620.474	411.595	502.361	472.049	478.477	519.56	518.061	417.499	689.327	536.472	498.585	404.952	438.558	797.837	451.578	459.327	442.074	526.834	620.115	585.433	583.217	551.079	247.579	553.862	637.608	681.833	544.58	662.429	628.167	479.972	320.79	546.619	427.438	546.696	540.525	366.579	240.108	600.707
Hnrnpk_p1_2	Hnrnpk_p1	1560.98	1530.31	747.596	1173.01	1022.92	1223.03	1087.99	713.472	1169.73	1169.37	1599.41	1691.74	899.653	1369.23	815.9	1130.09	1263.56	1140.39	970.655	744.669	1106.84	908.111	1165.31	1804.88	1204.94	1110.69	869.341	1187.52	1203.39	1237.77	1313.68	868.964	1498.42	1430.81	1115.26	1457.37	828.434	1253.55	800.218	1149.9	913.371	1006.8	1494.49	855.861	646.817	978.373	1358.32	1383.4
Zfp292_p1_12	Zfp292_p1	1298.08	678.278	558.944	515.247	668.541	406.188	412.949	769.751	518.763	702.848	462.748	804.711	814.285	903.05	568.364	705.55	647.05	686.168	418.31	698.883	588.074	469.211	187.953	483.135	817.246	609.841	622.922	683.763	597.442	734.115	498.044	769.19	457.069	746.176	319.905	614.02	780.073	671.812	955.244	587.849	558.129	805.945	639.611	536.641	403.746	532.753	377.935	667.14
Csrnp1_p1_8	Csrnp1_p1	928.373	858.315	1381.75	879.208	819.106	1100.28	1221.15	730.719	760.048	956.761	886.391	1604.38	925.921	1175.72	1302.67	983.524	881.863	1105.6	1237.25	776.632	781.183	1069.36	955.082	1327.96	922.981	929.034	1284.98	809.702	1194.32	940.411	1062.49	947.856	925.564	1713.9	1090.32	1415.04	908.333	1155.97	770.647	700.416	676.032	958.489	579.053	1102.19	971.462	911.779	880.276	1170.07
Esrrb_p3_2	Esrrb_p3	271.118	253.307	404.071	548.135	604.177	448.593	210.688	664.455	803.279	839.747	307.63	278.877	285.656	586.396	546.238	941.07	642.312	241.608	561.183	422.44	285.963	601.366	1546.79	275.697	332.626	339.954	411.404	743.106	698.338	321.524	363.789	454.205	834.912	530.785	501.135	336.19	601.35	193.287	318.116	422.125	460.131	572.043	232.947	825.699	963.222	527.774	309.022	257.78
Zfp518b_p1_12	Zfp518b_p1	950.281	634.315	732.937	625.97	733.288	453.056	636.279	441.154	1097.34	664.608	517.496	698.032	893.086	856.138	763.35	705.55	882.389	736.422	752.663	667.783	625.754	510.433	658.533	486.681	680.671	674.717	765.697	538.702	764.091	585.433	584.661	600.966	981.174	1024.65	672.827	655.119	651.813	806.925	696.271	941.183	807.717	508.482	947.702	815.645	714.383	739.381	644.52	735.913
gRNA_2080	RE51	602.484	661.53	330.14	532.787	553.605	386.102	832.64	675.348	656.999	687.552	680.435	743.392	522.062	428.069	466.031	556.96	516.482	572.129	670.179	595.217	670.835	618.34	712.831	749.967	665.251	612.436	437.843	559.802	669.996	525.961	874.826	707.121	455.545	726.175	550.295	454.145	733.816	589.243	419.375	581.595	607.893	470.346	792.551	1029.3	251.311	579.431	460.268	740.123
Zfp42_p1_6	Zfp42_p1	1391.19	778.763	935.61	551.423	634.826	651.687	377.553	755.227	948.552	692.141	414.518	503.994	778.167	885.458	730.161	775.296	731.288	773.147	851.349	515.739	485.128	556.506	600.059	620.54	821.652	775.925	658.88	644.201	752.754	760.134	642.405	623.589	635.326	821.562	649.348	535.932	708.584	859.469	730.322	647.259	602.534	653.4	526.452	720.13	603.147	608.682	549.493	856.616
gRNA_1991	RE49	512.111	383.101	419.367	200.617	399.975	473.142	144.954	324.058	264.911	503.236	138.173	276.357	328.341	304.926	461.882	170.828	329.053	280.266	402.108	235.841	382.854	383.128	391.222	229.6	363.465	417.806	345.833	239.35	287.951	306.656	321.924	326.007	260.529	446.167	290.556	358.384	481.501	388.45	486.583	469.81	329.212	378.819	300.135	431.073	177.154	387.117	396.07	185.733
Zscan10_p1_4	Zscan10_p1	775.013	762.016	564.043	713.671	644.404	662.846	434.861	500.157	691.181	639.37	591.796	732.472	1037.56	1234.36	623.679	770.242	1217.23	1316.28	1137.1	962.368	1351.76	800.205	826.995	648.907	768.784	853.777	684.262	592.111	928.472	862.353	622.195	695.519	943.847	655.404	837.182	675.669	674.942	619.268	586.05	312.686	694.407	770.351	571.539	694.995	679.776	673.409	667.37	862.697
Smarcal1_p1_10	Smarcal1_p1	517.588	479.4	873.151	1008.57	786.541	475.374	580.657	823.307	744.465	578.951	1192.72	919.79	416.993	372.362	649.954	777.318	650.736	344.05	907.32	981.373	887.494	763.832	1127.72	961.837	425.144	368.499	674.744	874.979	943.777	434.893	766.555	928.133	785.397	749.253	916.424	744.715	584.529	510.427	979.439	712.141	847.529	572.043	762.052	683.684	517.454	569.473	774.005	1016.15
Rif1_p1_12	Rif1_p1	369.706	351.7	379.215	428.641	521.423	482.07	377.553	364.906	346.847	440.523	411.911	438.475	538.479	469.117	582.193	697.463	597.034	487.083	437.458	658.28	820.882	510.433	453.873	631.178	411.927	485.277	413.519	470.788	645.056	440.469	454.736	442.603	287.192	430.782	631.739	415.101	378.472	364.054	521.531	435.415	346.055	310.174	223.665	487.627	177.978	479.228	416.744	326.553
Erf_p1_9	Erf_p1	1133.77	1325.15	939.434	1406.51	1011.43	921.735	820.842	1141.92	1053.11	860.396	514.889	921.47	975.172	929.438	1107.69	965.329	863.962	1003.16	1008.95	1294.1	942.668	978.432	1510.59	713.621	859.1	1185.95	765.697	1185.54	1025.4	1059.36	749.232	1270.96	1059.64	1161.57	768.945	895.96	1017.67	912.013	817.244	1114.72	980.744	905.099	1135.12	746.522	1295.28	1315.7	840.379	1098.96
Nfe2l2_p1_2	Nfe2l2_p1	391.614	270.055	396.423	355.191	360.514	270.048	751.736	501.972	252.847	666.903	495.336	293.997	318.49	152.463	167.329	268.877	383.808	373.043	428.62	470.817	538.956	351.605	400.967	337.751	279.758	285.457	326.796	321.111	410.954	358.694	515.368	388.656	176.733	507.707	440.97	330.025	338.522	253.337	495.544	479.191	639.283	287.293	492.416	418.505	163.146	540.221	290.161	709.714
Sall4_p1_3	Sall4_p1	794.183	1126.28	763.529	600.756	708.385	975.298	1961.93	776.105	690.679	559.831	2251.17	1698.46	745.333	683.151	1012.27	884.464	810.261	912.313	2956.15	560.661	869.327	927.51	3778.56	2029.17	740.147	651.362	685.32	742.447	813.405	752.7	2550.85	668.256	997.934	1420.04	2763.95	1032.41	801.1	957.05	560.959	623.808	818.435	732.215	2274.22	1354.8	612.21	741.248	2066.31	1934.99
Arid1a_p1_10	Arid1a_p1	506.634	345.419	555.757	224.735	335.228	328.075	539.362	207.869	138.739	480.292	331.093	265.437	259.389	343.042	369.229	268.877	463.307	396.238	247.451	426.759	500.603	426.776	197.699	377.643	328.22	334.764	392.367	213.635	385.446	434.893	267.067	320.206	271.956	441.551	270.745	332.902	584.529	412.845	202.519	461.993	395.82	355.938	275.824	447.411	257.903	573.207	543.327	325.617
gRNA_6506	RE127	547.713	282.616	959.191	766.292	971.97	593.66	533.463	891.386	1051.1	364.808	338.914	499.794	548.329	788.703	763.35	741.939	877.124	622.383	614.208	823.282	767.053	5704.49	622.335	647.134	559.516	464.517	641.959	927.729	1012.93	622.604	645.292	844.601	833.389	1606.2	485.727	618.541	561.401	424.105	767.063	1288.26	857.481	559.331	859.297	787.996	1079.4	290.649	479.491	705.971
Klf2_p1_8	Klf2_p1	561.405	487.774	636.699	680.783	509.547	468.679	484.583	586.39	537.865	696.73	312.844	617.393	531.912	1284.21	590.49	820.783	665.477	477.418	673.125	473.409	307.494	691.086	626.511	756.172	491.229	467.112	742.43	697.61	601.41	529.678	581.774	566.741	458.592	749.253	432.165	579.497	595.043	465.389	699.855	618.336	431.803	678.824	694.422	937.551	828.915	792.905	260.057	480.472
Pou5f1_p1_3	Pou5f1_p1	246.471	69.0839	326.316	241.179	246.728	87.0403	111.243	114.373	176.942	225.615	122.531	208.318	298.79	1166.93	255.833	614.576	559.654	500.613	397.689	624.589	896.914	200.051	2070.27	428.173	218.079	194.63	237.958	359.355	347.469	232.315	248.3	340.509	396.126	389.242	396.946	294.68	224.981	105.088	351.272	353.335	143.169	132.205	126.861	145.785	56.03	194.803	239.383	181.054
Myrf_p1_5	Myrf_p1	347.797	276.335	612.48	532.787	705.32	180.776	389.352	543.727	455.426	541.476	391.055	508.194	495.794	486.709	448.053	621.652	703.384	508.344	692.273	306.679	600.858	628.039	473.364	445.016	475.809	332.168	432.555	598.705	799.801	327.099	356.571	464.066	336.707	724.636	339.715	574.154	361.651	435.364	362.025	538.601	415.725	511.025	537.061	580.628	215.88	517.193	253.891	352.752
gRNA_4576	RE97	701.072	757.829	99.4245	596.37	575.443	553.487	940.513	399.399	452.41	285.269	342.825	443.515	610.714	431.001	1768.7	343.677	537.015	564.397	468.389	605.583	672.181	588.029	421.851	383.848	559.516	586.485	389.194	598.045	439.296	676.501	580.33	414.179	548.483	423.089	493.798	409.347	365.857	666.182	227.61	461.211	568.847	722.045	682.045	630.899	346.892	413.257	344.566	297.546
Ascl2_p2_3	Ascl2_p2	457.34	286.803	349.26	260.912	225.273	513.315	175.293	413.923	583.609	448.936	366.288	183.118	397.292	375.293	403.801	267.866	406.973	301.527	88.3753	306.679	292.019	278.859	655.749	255.308	242.31	280.267	362.754	371.223	215.397	386.572	239.639	276.119	454.022	343.087	308.165	263.856	384.78	463.513	161.298	160.251	210.542	305.089	390.308	275.233	564.42	373.425	313.374	208.657
Usf1_p1_8	Usf1_p1	909.203	1044.63	1362.63	1052.42	1122.54	716.409	1585.22	775.197	1194.36	1012.59	1121.02	1972.3	886.52	844.41	1261.19	1016.88	1048.23	964.501	1948.68	1144.65	1070.51	880.225	2052.17	2230.4	1088.19	923.844	1263.82	934.982	1022.57	873.504	2233.26	914.211	931.659	943.104	1998.67	1656.7	1152.24	876.358	629.959	1188.21	650.002	1072.9	1771.64	1078.31	632.81	978.995	1235.36	1520.95
Nme2_p1_4	Nme2_p1	525.804	529.643	745.046	702.709	711.45	571.342	795.559	810.599	717.823	394.635	922.889	729.952	380.875	747.655	549.004	551.906	643.891	672.638	518.468	797.366	592.784	823.241	1007.99	557.599	508.851	596.865	456.88	615.848	583.271	576.141	695.819	726.264	494.396	601.556	686.768	790.335	767.458	716.849	704.336	501.079	743.406	635.603	419.482	938.808	1449.37	510.97	681.516	796.264
Cebpg_p1_6	Cebpg_p1	372.445	414.503	432.751	416.582	407.254	357.089	728.982	344.028	139.242	362.514	406.697	490.555	328.341	319.586	391.355	365.915	389.072	431.029	605.371	238.432	413.132	546.806	534.623	282.789	279.758	321.788	390.252	315.177	292.486	481.356	529.804	334.708	323.757	298.47	493.064	326.327	435.243	337.782	398.765	469.028	349.883	327.971	515.843	294.084	366.667	489.186	433.791	413.103
gRNA_2528	RE57	476.51	305.644	464.618	650.088	646.703	636.064	151.696	548.266	507.704	895.577	638.723	159.598	535.195	416.341	688.675	773.274	614.408	728.691	3006.23	626.316	709.861	531.045	501.209	2058.42	343.64	454.137	667.341	868.386	931.306	496.225	737.683	588.784	506.585	590.786	554.697	690.875	441.551	427.858	733.011	611.3	834.513	455.092	152.941	1198.96	720.975	630.465	483.844	195.089
BRDN0000737479	NT	969.451	831.1	996.157	768.485	903.009	923.967	848.653	542.82	869.129	791.565	859.017	505.674	899.653	606.92	820.048	1096.74	986.633	697.765	1377.18	829.329	738.793	1098.46	1088.74	931.696	933.995	664.337	853.477	930.366	665.462	791.729	906.585	917.691	426.598	998.491	958.981	792.801	820.023	876.358	765.27	870.829	836.81	615.264	1074.56	703.792	863.522	679.633	1159.56	941.295
Gabpa_p1_2	Gabpa_p1	399.83	703.399	862.316	765.196	670.839	620.441	709.598	459.309	551.94	484.881	542.263	809.751	541.762	750.587	407.95	752.047	846.062	477.418	382.96	565.844	802.042	357.667	828.387	999.956	616.789	653.957	553.121	700.247	658.093	568.707	656.841	705.381	1221.14	826.178	402.816	713.069	725.405	681.195	440.882	596.448	542.051	765.266	683.813	989.079	563.596	575.696	473.688	1054.98
Adnp_p1_4	Adnp_p1	1254.26	692.932	1048.42	727.923	1021.01	752.118	833.483	921.341	1008.37	690.612	624.384	758.512	939.054	1366.3	1411.92	1341.35	991.371	904.582	936.778	1250.04	1190.95	1062.09	1184.8	773.015	986.863	1027.65	900.011	1126.2	1075.28	752.7	892.149	994.262	858.528	592.325	730.058	937.881	1049.21	820.061	548.414	772.333	943.23	777.978	1233.25	1307.04	1202.17	1219.23	952.454	938.02
Gm20422_p1_9	Gm20422_p1	1667.78	1789.9	1884.6	1545.74	1517.91	2037.64	1189.12	1269.91	1613.09	1007.24	740.397	1082.75	1224.71	1231.43	1532.23	1374.71	1332.01	1621.68	1003.06	1502.3	1478.26	1176.06	1912.95	1283.63	1253.4	1289.75	1701.67	1598.96	1445.42	1444.07	935.457	1641.05	1703.34	1430.81	961.915	1428.6	1244.75	1912.22	1108.48	1600.95	1973.74	1449.17	1792.85	1054.43	1404.05	1591.41	1148.68	1090.07
Gmeb2_p1_9	Gmeb2_p1	306.719	1048.82	878.25	534.979	384.65	403.956	828.426	547.358	427.276	860.396	770.378	716.512	341.474	562.94	410.716	380.067	519.641	587.592	346.137	545.975	851.16	324.932	587.529	458.313	431.753	519.013	667.341	555.187	386.013	446.045	575.999	577.183	532.485	498.476	556.898	555.248	605.556	996.458	549.31	404.928	659.189	462.719	648.451	931.268	645.169	730.668	438.869	520.706
Gabpb1_p1_3	Gabpb1_p1	276.595	272.149	279.791	386.983	323.352	245.498	78.3761	287.749	133.21	421.403	101.674	208.318	239.689	134.871	168.711	285.05	255.872	305.393	83.9565	288.537	328.353	452.237	339.708	258.854	231.296	303.623	333.142	325.727	231.835	332.675	187.669	246.535	118.838	150.774	112.26	170.15	260.725	410.969	389.804	394.765	467.787	437.295	226.759	172.178	205.169	292.516	138.189	248.891
Rlf_p1_5	Rlf_p1	761.32	829.006	750.782	947.177	780.794	566.878	1421.72	861.431	712.294	877.987	878.57	1336.43	594.297	724.199	582.193	911.756	892.919	869.79	1278.5	756.763	719.953	704.422	1399.21	994.637	766.581	666.932	726.566	872.342	902.398	635.613	1019.19	872.445	818.153	786.177	1303.1	965.417	643.403	741.245	798.426	682.436	774.796	505.94	1519.68	1122.3	1100.83	881.282	904.214	1114.4
Prdm14_p1_5	Prdm14_p1	268.379	483.587	559.581	538.268	409.17	276.744	385.138	483.818	850.53	760.208	229.419	225.118	577.879	357.702	551.769	482.159	490.158	558.599	653.977	523.514	263.759	472.848	459.442	341.297	303.989	446.351	601.77	428.588	447.798	310.373	428.751	442.603	693.221	555.401	206.911	320.984	370.062	394.08	265.246	471.373	365.195	472.889	336.381	329.274	215.056	494.165	397.883	458.016
BRDN0000738319	NT	339.582	238.653	588.261	355.191	322.202	453.056	150.853	363.998	383.04	300.565	258.096	359.516	265.956	580.532	554.535	411.402	340.636	473.552	352.028	444.901	267.123	522.558	455.265	189.708	345.843	358.119	472.744	325.068	458.568	405.157	251.188	375.894	282.621	406.166	248.733	249.06	452.064	371.561	610.245	524.53	260.307	450.007	187.419	707.562	303.221	530.263	302.856	281.172
Zscan10_p1_11	Zscan10_p1	999.575	770.39	786.473	655.569	625.248	754.35	846.124	594.56	763.567	523.121	892.908	661.073	692.799	756.451	665.166	732.842	840.27	966.434	739.407	672.102	658.724	951.758	722.577	855.459	731.336	845.992	638.786	651.454	917.702	670.925	802.645	616.628	852.433	838.486	892.945	574.154	948.283	814.431	776.92	644.914	523.676	528.822	597.176	968.971	717.679	580.053	1286.86	928.195
Mis18bp1_p1_8	Mis18bp1_p1	848.955	891.81	756.518	650.088	1162.38	807.913	2419.54	518.311	795.738	1023.3	1698.48	1784.98	1231.28	791.635	941.742	1236.23	1070.34	1304.69	2841.27	862.157	812.807	1059.66	2018.76	2026.51	1026.51	949.794	815.404	843.989	1364.93	893.948	2097.56	823.718	776.255	1684.66	2075.71	1423.26	866.281	823.814	795.738	941.965	561.957	828.826	892.007	858.375	1080.23	705.15	735.558	1407.26
gRNA_6504	RE127	265.641	240.747	344.799	439.604	471.618	417.347	224.172	597.283	251.339	291.388	262.007	241.917	259.389	706.607	453.585	446.781	364.854	233.877	466.916	379.245	304.803	2695.23	367.553	305.838	189.442	368.499	462.168	451.666	598.009	347.543	428.751	497.711	315.378	253.854	347.053	281.529	399.499	176.398	415.791	501.079	385.867	427.125	566.676	726.414	728.39	219.076	268.036	416.846
Sall4_p1_5	Sall4_p1	208.131	393.569	355.634	188.558	349.787	303.525	1254.86	167.929	447.886	212.614	1461.24	718.192	620.564	263.878	940.359	920.854	886.074	564.397	1595.17	635.819	541.647	875.375	2138.49	1677.23	383.291	451.542	488.608	466.172	846.282	399.582	1053.83	526.715	528.676	578.478	1769.75	740.194	365.857	422.228	316.324	254.839	259.541	327.971	699.284	196.056	397.978	262.02	468.61	596.964
Pias1_p1_10	Pias1_p1	561.405	351.7	253.66	492.225	249.793	205.326	270.524	470.202	315.179	490.235	397.572	506.514	436.693	269.742	500.603	455.878	302.729	164.294	623.046	298.04	542.32	354.03	318.825	629.405	330.423	324.383	507.644	389.686	264.144	237.89	519.698	393.876	581.239	333.856	420.425	483.325	279.649	384.697	257.181	259.529	237.339	208.478	581.263	545.439	454.832	463.047	650.324	420.588
BRDN0000737912	NT	534.02	613.381	528.989	721.345	555.138	676.237	659.876	292.288	421.746	611.837	861.624	703.072	535.195	730.063	543.472	523.603	467.519	438.761	326.989	461.314	540.302	303.108	178.208	703.87	566.125	640.981	414.576	449.688	550.962	572.424	446.075	419.98	455.545	452.321	515.81	879.52	550.887	660.552	596.803	754.354	323.852	498.313	562.256	480.087	667.417	500.389	287.622	522.578
Elf1_p1_9	Elf1_p1	780.49	598.727	984.685	950.465	485.793	403.956	373.34	415.738	415.212	881.811	383.234	421.675	604.147	457.389	741.224	499.343	556.495	529.606	396.216	624.589	612.297	663.2	178.208	392.713	493.432	557.939	546.775	685.082	571.934	429.318	485.052	591.685	419.742	933.873	336.78	455.789	679.147	540.452	520.635	554.235	446.35	643.23	518.496	622.102	466.368	641.046	472.6	418.249
Myrf_p1_2	Myrf_p1	555.928	540.11	496.485	496.61	593.833	691.859	522.507	383.06	675.598	462.702	550.084	384.716	725.633	486.709	756.436	612.555	587.031	811.804	609.79	806.868	1039.56	470.423	902.177	429.059	544.096	544.964	583.791	531.449	786.764	589.151	505.262	739.606	1064.97	630.788	612.662	506.34	569.811	512.303	448.947	748.882	516.786	475.431	519.822	686.197	767.941	682.745	794.679	686.322
gRNA_2081	RE51	777.752	1157.68	600.371	879.208	751.294	1231.96	807.358	1010.3	1049.09	733.44	767.771	714.832	948.904	1383.89	760.584	597.392	680.745	950.971	680.49	702.338	884.13	756.557	712.831	842.161	907.562	1071.76	699.069	603.32	1045.24	726.681	563.007	821.397	600.284	650.788	703.644	761.155	1166.96	1131.57	743.764	806.729	646.174	640.688	648.893	813.131	669.064	690.836	677.889	662.462
Rbpj_p2_12	Rbpj_p2	772.275	787.137	855.943	801.373	708.768	812.377	1534.65	853.262	1143.59	1147.96	868.142	718.192	902.937	988.077	788.242	709.593	821.317	1486.37	994.222	855.246	752.25	768.681	1408.95	632.064	865.708	949.794	801.655	727.281	1066.21	869.787	1089.92	902.029	860.051	1040.03	806.365	854.861	1030.29	797.542	785.881	788.749	848.294	755.096	1652.29	869.686	893.185	1247.86	610.789	853.341
Foxd3_p1_5	Foxd3_p1	1076.26	751.549	1050.97	811.239	715.281	981.994	1071.14	888.663	515.244	1021.77	647.847	801.351	1103.22	938.234	777.179	594.36	1099.3	1273.76	1045.77	1064.31	1548.91	648.651	1376.93	686.14	953.821	851.182	816.462	669.257	999.893	1055.64	1124.57	990.202	697.03	1529.28	716.117	787.458	1061.83	977.693	1009.91	716.832	748.765	676.282	716.081	951.376	486.143	739.381	1488.53	683.515
Mxi1_p1_9	Mxi1_p1	851.693	362.167	485.013	744.367	545.943	658.382	531.777	531.019	303.617	468.82	487.515	433.435	476.094	677.287	517.197	548.873	470.678	595.323	528.779	425.031	296.056	645.013	821.426	421.081	616.789	576.105	593.309	692.994	742.551	594.726	463.398	519.754	250.626	776.946	580.378	491.956	578.222	439.117	510.778	809.074	571.144	541.534	413.294	707.562	739.926	746.227	369.23	480.004
Klf2_p1_6	Klf2_p1	610.7	372.634	794.121	680.783	616.437	504.388	546.104	657.193	708.273	474.174	453.624	779.511	722.349	738.859	795.156	528.657	689.695	454.224	586.223	736.894	281.253	545.594	1496.67	367.005	618.992	394.45	636.671	753.656	599.709	499.942	476.39	687.398	581.239	426.166	736.661	586.484	792.689	350.918	507.193	707.451	460.896	444.922	585.683	634.67	895.656	599.347	512.134	940.827
Hic2_p1_3	Hic2_p1	865.386	588.26	674.302	652.28	565.482	682.932	585.714	716.195	569.031	1010.3	737.79	263.757	820.852	483.777	806.219	697.463	728.655	454.224	770.338	669.511	749.559	640.164	303.51	829.75	537.488	485.277	650.419	701.566	598.576	498.083	724.691	792.393	491.349	747.714	618.531	558.125	550.887	472.895	439.986	772.333	557.363	744.927	380.142	868.429	688.84	381.516	517.938	669.479
gRNA_1847	RE47	898.249	814.352	704.894	1126.96	911.821	653.919	584.871	1047.51	1224.52	856.572	868.142	693.832	574.596	603.988	1145.03	727.788	973.471	786.677	609.79	1055.67	1141.16	812.329	779.659	688.799	592.558	604.65	912.702	1007.51	781.096	685.793	831.518	969.319	924.041	1056.95	842.318	797.733	931.462	831.32	1068.15	966.198	628.565	526.279	638.284	917.443	968.166	924.226	968.05	834.159
Zfp217_p1_8	Zfp217_p1	903.726	538.017	502.221	467.011	529.086	736.495	298.335	786.998	906.327	643.194	247.668	225.118	958.755	747.655	728.778	754.069	612.302	668.772	511.104	755.899	789.257	625.614	392.614	457.427	550.705	576.105	597.54	575.627	742.551	533.395	342.135	618.948	736.643	663.096	355.857	364.96	542.477	486.031	563.648	430.724	421.85	488.143	461.916	458.722	541.349	356.621	342.027	592.286
Grhl2_p1_1	Grhl2_p1	1478.82	1555.43	1174.61	1253.04	1182.68	1158.31	1370.32	1199.11	1046.07	803.037	939.835	1719.46	1273.96	1090.7	1114.6	955.221	1187.22	964.501	1418.42	1479.83	606.241	999.043	1182.02	1155.98	951.618	973.15	951.833	994.325	925.071	1001.74	1369.98	1085.92	1122.87	1127.73	999.335	1249.82	859.973	1538.79	911.335	1085.02	1110.13	1019.51	1781.36	1083.34	1586.14	1046.83	1348.89	748.544
Cebpg_p1_2	Cebpg_p1	1163.89	1021.6	755.244	641.318	906.074	604.819	629.537	746.15	948.552	741.853	410.608	414.955	830.702	826.818	667.931	713.636	712.334	674.571	547.927	592.625	817.517	605.003	495.64	505.297	997.877	851.182	815.404	671.894	692.103	739.691	551.458	668.256	869.954	795.408	384.473	556.07	958.796	1065.89	635.336	755.136	491.521	780.52	969.803	649.751	965.694	898.709	333.323	1047.96
Cdx4_p1_3	Cdx4_p1	624.392	808.072	828.537	440.7	588.086	629.369	872.25	447.509	533.843	674.551	703.899	560.274	712.499	671.424	991.525	828.869	617.567	771.214	811.58	712.705	748.213	815.966	558.291	835.956	709.308	552.749	670.514	640.904	505.615	669.067	720.36	541.217	897.379	623.095	701.443	867.601	399.499	559.218	773.335	762.953	732.687	592.382	608.227	669.859	722.623	813.444	600.271	661.058
E2f8_p2_6	E2f8_p2	178.007	301.457	176.542	201.714	186.962	312.453	120.514	210.592	173.926	477.233	100.371	164.638	256.106	199.375	354.017	175.882	380.649	326.655	304.895	171.049	244.919	221.875	648.787	264.173	237.904	236.151	265.456	226.822	204.06	237.89	243.97	237.254	391.556	321.548	187.834	282.351	199.749	227.065	165.779	207.936	258.776	195.766	273.172	202.34	404.57	328.614	239.383	180.586
Zic3_p1_3	Zic3_p1	1440.48	456.372	905.655	625.97	882.704	714.177	518.293	732.534	523.287	900.166	337.611	529.194	433.41	1457.19	909.935	743.961	666.004	1092.07	947.089	1126.51	1036.19	636.526	925.845	441.47	711.511	822.636	796.367	652.113	837.779	758.276	664.059	773.831	1153.34	624.634	767.478	574.154	698.071	365.931	824.413	673.837	578.8	793.233	360.693	436.1	563.596	1079.2	273.477	486.086
Nr4a1_p1_12	Nr4a1_p1	391.614	288.896	86.6777	249.949	152.481	270.048	310.133	56.279	239.777	160.607	298.505	138.598	137.903	140.735	95.4188	205.196	179.005	212.615	135.509	381.837	278.561	254.611	142.009	117.016	191.645	236.151	27.4974	278.253	302.689	191.427	202.105	226.812	249.103	293.855	301.562	85.0751	107.234	287.115	189.077	149.307	133.216	409.328	231.179	144.529	222.472	352.886	93.9396	105.732
gRNA_1939	RE49	440.909	596.633	550.021	738.885	362.813	573.574	337.944	379.429	496.645	488.705	626.991	573.714	416.993	744.723	410.716	635.803	509.111	585.659	502.266	575.347	935.267	447.387	960.651	647.134	442.767	521.608	524.566	561.78	494.278	548.263	450.405	552.819	578.192	664.635	575.242	544.563	670.737	531.069	523.323	270.473	378.976	734.757	365.997	679.913	617.978	545.823	583.224	515.092
Zfp574_p2_10	Zfp574_p2	514.85	416.597	521.979	414.39	452.079	359.32	498.91	373.075	554.956	253.148	319.361	571.194	748.617	548.28	540.706	549.884	614.408	490.948	676.071	567.572	516.752	728.671	431.597	476.929	471.403	446.351	552.063	435.182	421.724	394.006	381.112	461.746	513.441	604.633	308.165	534.288	361.651	249.584	520.635	648.822	503.005	444.922	279.36	405.937	352.66	388.984	385.914	631.584
Arid4a_p1_1	Arid4a_p1	868.124	674.091	661.555	711.479	930.21	897.185	1026.47	398.491	296.077	799.977	767.771	496.435	1014.57	1196.25	669.314	1156.37	1181.43	999.292	1017.79	1112.68	1439.91	1020.87	611.197	1040.73	993.472	871.942	704.357	817.614	969.851	838.192	716.029	799.354	563.718	1198.5	746.934	897.193	878.897	782.529	763.478	1593.13	813.842	709.333	847.804	628.386	256.255	819.667	453.377	785.504
gRNA_4532	RE96	613.438	611.287	509.232	602.948	377.371	60.2587	217.43	671.717	254.857	452.76	316.754	379.676	564.746	448.593	389.972	474.073	528.591	1242.83	447.768	462.178	414.478	677.749	304.902	371.437	535.285	537.179	493.896	553.868	641.088	379.138	446.075	515.114	371.749	455.398	469.585	392.496	346.933	504.797	385.324	332.228	538.988	94.0692	489.764	529.101	398.802	462.424	629.65	443.513
Lbr_p1_8	Lbr_p1	933.85	1440.29	1555.1	1348.41	1254.71	1647.07	1074.51	1298.05	1140.07	1482.18	1757.14	2194.9	1070.39	1562.75	1201.72	1511.17	1154.06	1441.92	1882.39	1246.59	1191.62	1154.23	3019.79	1762.33	1090.4	1240.44	1273.34	1356.32	1252.7	1228.48	1316.57	1295.33	1001.74	749.253	1642.08	1374.35	1036.59	1291.08	1252.75	979.487	1025.92	1276.29	1467.08	982.795	1058.8	1169.44	1610.39	1589.72
Cdx4_p1_10	Cdx4_p1	961.236	360.073	651.995	597.467	399.209	781.131	1034.06	329.504	584.614	853.513	883.784	1275.95	561.462	463.253	547.621	739.917	604.405	458.089	880.807	710.977	513.387	540.744	1031.66	1600.11	440.564	464.517	426.21	669.257	620.115	581.716	1048.06	489.59	255.959	650.788	859.927	1018.43	479.398	540.452	620.102	301.742	561.957	376.277	717.407	517.79	575.956	486.697	847.996	740.591
Sub1_p1_7	Sub1_p1	1029.7	642.689	843.196	768.485	898.028	825.767	1040.8	1011.21	708.775	809.92	551.387	370.436	735.483	908.914	929.296	725.766	727.076	966.434	480.173	679.013	783.202	748.07	1007.99	774.788	733.539	814.851	647.247	747.062	884.259	771.285	697.262	790.653	945.371	532.323	727.123	580.73	813.715	876.358	1170.31	519.84	756.421	892.387	690.001	799.307	799.252	730.668	719.237	771.936
Smarcc1_p2_6	Smarcc1_p2	279.333	414.503	407.895	720.249	402.274	368.248	1074.51	882.309	39.2088	589.658	693.47	644.273	302.073	301.994	276.576	215.304	404.867	313.124	528.779	452.676	867.981	160.041	405.144	703.87	330.423	303.623	349.006	354.739	286.817	341.967	700.149	484.369	75.4164	149.235	479.123	511.272	492.014	476.649	457.012	399.456	565.019	223.732	539.271	717.616	207.641	525.907	911.468	443.98
Son_p1_6	Son_p1	569.621	1153.49	1300.17	1176.3	932.892	1095.82	1335.76	1206.37	1221	959.82	1068.88	1411.18	689.515	741.791	710.801	886.486	755.506	512.21	571.494	996.059	540.974	954.183	751.814	689.686	821.652	801.875	869.341	954.103	974.386	752.7	910.916	1035.45	1345.31	840.024	664.756	953.087	1049.21	675.565	1079.8	931.803	986.104	701.706	1193.47	801.82	645.169	1257.2	910.38	1245.86
Capn15_p1_7	Capn15_p1	1267.95	1159.77	1320.56	934.021	1370.8	1004.31	997.82	881.401	1045.07	1024.83	1257.89	845.871	1260.83	1738.66	1175.45	1306.99	790.781	1677.73	1179.81	888.937	786.566	1081.49	781.051	1012.37	1125.64	1001.7	1190.85	1157.19	808.304	1122.55	958.555	1129.42	672.653	852.332	978.057	1128.99	889.41	803.172	884.452	1142.08	1093.29	1103.41	1056.88	924.984	995.357	907.422	811.363	1058.25
Zfp445_p1_3	Zfp445_p1	983.144	745.268	894.183	737.789	746.314	676.237	521.664	576.406	559.983	669.197	508.371	593.873	650.114	908.914	702.503	633.782	619.673	481.284	733.515	718.752	674.872	789.293	384.26	531.891	590.356	659.147	897.896	675.191	778.828	711.813	516.811	599.226	692.459	1098.49	475.455	754.168	704.379	801.295	486.583	611.3	741.875	775.436	490.648	720.13	572.66	867.59	880.639	575.911
Arid1a_p1_4	Arid1a_p1	750.366	357.98	698.521	678.591	449.014	580.269	588.242	456.586	613.769	579.716	947.656	782.871	522.062	586.396	359.549	505.408	389.599	612.719	505.212	511.42	651.322	508.009	1085.95	449.448	720.322	454.137	555.236	480.678	518.652	533.395	765.112	481.469	550.006	738.483	623.668	360.439	460.475	591.119	539.453	340.046	412.663	422.04	686.023	402.167	678.128	450.599	967.687	515.092
E2f4_p1_8	E2f4_p1	665.471	223.999	544.285	578.83	222.591	357.089	342.158	524.665	268.43	494.059	54.7477	490.555	160.887	278.538	226.792	159.709	134.254	243.541	36.823	114.033	489.838	101.844	552.722	68.2594	279.758	267.292	295.068	309.902	289.652	204.437	187.669	273.799	131.788	404.627	224.52	225.634	279.649	193.287	616.518	382.258	439.459	605.094	526.452	422.275	201.873	753.073	56.5814	452.402
Gpbp1l1_p1_10	Gpbp1l1_p1	1068.04	1086.5	1327.57	1222.34	837.496	973.066	918.601	1045.7	860.081	1138.78	1899.22	1710.22	1201.73	1231.43	1532.23	1190.74	1278.83	1140.39	2601.18	837.104	1106.84	1043.9	1535.65	2264.97	1050.74	1082.14	1412.94	1254.77	1062.24	970.147	1537.44	928.713	1095.44	883.103	1690.51	1566.29	1057.62	1240.41	1404.19	988.086	973.088	1080.53	1162.08	1072.03	1048.09	847.674	890.069	1377.32
BRDN0000737772	NT	709.288	847.847	659.643	874.823	701.106	1075.73	589.085	828.753	1148.12	597.306	344.128	776.991	725.633	609.852	743.99	466.997	536.488	777.013	620.1	563.253	590.766	636.526	609.804	814.68	718.119	794.09	739.257	685.082	668.296	795.446	500.932	548.758	579.716	1024.65	718.318	905.001	731.713	778.776	620.102	759.044	501.474	788.148	716.965	647.237	347.716	633.577	611.877	638.134
Zfp518b_p1_8	Zfp518b_p1	339.582	362.167	567.867	342.036	280.059	437.434	249.455	335.858	178.953	365.573	308.933	313.317	190.438	562.94	409.333	299.202	254.819	330.52	496.375	409.481	281.253	404.952	449.696	240.238	237.904	397.045	539.372	273.637	375.81	347.543	396.992	374.734	196.54	226.16	471.786	357.151	262.828	236.448	301.986	207.936	300.119	228.817	234.715	311.679	268.615	438.152	180.625	399.068
Zfp574_p2_11	Zfp574_p2	566.883	399.849	483.738	713.671	413.001	415.116	791.345	521.034	821.375	408.402	680.435	304.917	607.43	741.791	477.094	456.889	523.326	529.606	471.335	558.933	353.248	391.615	608.412	447.675	654.237	415.211	501.299	623.761	383.746	382.855	435.969	537.737	561.433	472.321	596.52	401.538	555.093	666.182	679.245	544.855	586.456	513.567	395.171	471.289	249.663	561.382	345.292	457.548
BRDN0000737907	NT	435.432	506.615	690.235	699.42	656.664	497.692	359.013	532.835	730.39	750.266	398.876	356.156	673.098	557.076	452.202	636.814	561.76	411.701	456.606	648.777	1013.32	545.594	502.601	484.908	658.643	576.105	489.665	745.084	554.929	399.582	567.338	699.58	815.106	520.015	611.928	418.388	679.147	596.749	703.439	625.371	605.596	589.84	431.417	721.387	537.229	658.472	355.81	544.566
Smarce1_p2_11	Smarce1_p2	501.157	295.176	492.024	479.07	217.611	287.903	909.331	497.433	273.457	668.432	586.582	464.515	265.956	439.797	351.252	136.46	352.745	378.842	387.378	391.34	536.264	300.683	531.839	531.005	341.437	332.168	393.424	281.549	333.865	353.119	511.037	345.149	460.878	490.784	559.833	426.197	328.009	367.808	410.414	352.553	397.351	241.529	402.685	461.235	285.918	429.438	734.47	405.618
Myc_p1_12	Myc_p1	506.634	521.269	414.269	393.561	614.904	430.738	640.492	255.979	762.059	416.814	1054.54	322.556	387.442	448.593	743.99	422.521	569.657	655.242	334.353	522.65	531.554	648.651	396.791	286.335	354.654	358.119	613.404	410.785	388.281	397.723	343.578	449.564	596.475	486.168	520.212	378.933	422.627	696.207	318.116	707.451	569.613	488.143	187.861	338.071	356.779	220.943	468.247	772.404
gRNA_1978	RE49	544.974	443.811	516.88	297.089	478.514	455.288	356.485	328.597	387.564	704.378	246.365	272.997	505.645	492.573	562.832	412.413	562.286	659.108	144.346	306.679	433.318	493.459	285.411	268.605	603.573	573.51	523.508	562.44	583.271	511.093	346.466	466.967	274.241	412.32	203.242	477.982	670.737	437.241	405.038	472.937	312.368	358.48	258.585	643.467	527.341	593.745	643.069	375.208
Srebf2_p1_1	Srebf2_p1	219.085	282.616	755.244	355.191	354.767	261.121	536.834	327.689	354.388	258.501	525.317	671.993	226.555	345.974	544.855	267.866	412.238	500.613	708.475	833.649	547.03	394.04	481.718	685.253	279.758	269.887	393.424	306.605	451.199	319.665	558.676	454.785	321.472	584.632	383.005	635.803	300.675	354.672	388.012	469.81	232.745	241.529	359.809	423.532	323.821	387.117	523.741	538.484
Mitf_p1_6	Mitf_p1	769.536	816.446	476.728	527.306	773.132	705.25	634.593	575.498	885.215	925.404	410.608	617.393	686.232	938.234	695.589	688.366	583.345	831.133	428.62	686.788	702.459	784.443	309.079	398.919	762.175	640.981	608.116	632.992	544.16	683.935	526.917	650.273	779.302	716.944	434.366	475.105	759.047	546.082	678.349	716.832	619.377	625.433	561.814	811.874	775.357	646.025	656.489	529.595
Nanog_p1_8	Nanog_p1	246.471	293.083	435.301	214.869	363.196	555.719	360.698	673.532	299.596	307.448	439.285	803.871	489.228	348.906	529.643	653.998	576.501	359.513	720.259	465.634	714.571	590.454	1552.36	749.967	385.493	314.003	401.885	379.136	571.368	351.26	783.879	523.235	376.32	456.936	708.046	842.942	439.448	275.856	585.154	401.801	407.304	383.904	880.514	307.909	251.311	416.369	800.119	530.063
Klf2_p1_2	Klf2_p1	909.203	692.932	1433.37	1262.9	923.697	899.417	1348.41	1041.16	1698.04	1068.42	1011.53	1645.54	788.017	914.778	1245.98	877.388	1395.71	717.094	2056.2	1321.74	976.311	863.251	2657.8	1732.19	654.237	646.171	1418.23	1050.37	1367.2	665.35	1961.86	1096.94	1096.97	1092.34	1787.36	1470.94	876.794	664.306	1093.24	950.564	1372.74	961.032	1503.33	1393.76	1095.06	1142.06	1011.94	1788.09
Zfp445_p1_5	Zfp445_p1	503.896	506.615	537.275	354.095	475.066	397.261	508.18	342.212	623.32	364.043	475.783	320.876	341.474	431.001	489.54	212.271	388.546	336.319	612.735	472.545	561.833	276.434	421.851	360.8	429.55	368.499	446.304	296.056	347.469	382.855	434.526	451.305	622.375	410.781	309.633	432.362	372.164	304.004	357.544	366.624	420.319	371.192	339.917	214.908	413.633	366.579	373.945	422.46
Tcf7_p2_5	Tcf7_p2	536.758	797.605	537.275	594.178	500.352	562.415	777.019	727.088	560.485	939.935	467.962	543.474	636.981	542.416	788.242	583.241	441.721	630.115	543.508	558.933	699.095	591.666	396.791	408.67	511.054	731.809	738.2	782.009	638.254	572.424	529.804	693.199	520.297	630.788	493.798	612.376	862.076	581.736	524.219	507.332	823.795	900.014	475.177	853.348	600.675	930.45	618.406	712.053
Gabpb2_p1_6	Gabpb2_p1	799.66	642.689	1800.48	951.562	759.723	691.859	759.321	709.841	624.325	1125.78	1044.12	833.271	591.013	492.573	998.44	1127.06	817.631	682.302	941.197	756.763	1792.48	943.271	1265.55	1156.86	685.077	609.841	1102.01	936.3	528.855	518.527	887.818	939.154	839.483	573.863	939.904	936.237	693.866	773.147	806.491	825.49	832.982	633.061	760.725	1024.27	678.952	933.562	1134.17	982.465
Sp1_p1_6	Sp1_p1	1287.12	1655.92	1555.1	1362.66	1051.66	1993	804.829	980.343	1153.64	1430.93	1010.22	1611.94	659.965	480.845	824.197	849.086	929.773	409.768	491.956	824.146	566.543	779.593	1175.06	557.599	907.562	1076.95	1146.43	1128.84	1061.68	1037.05	1063.94	969.319	1298.08	1023.11	986.862	1275.71	1711.54	889.494	1345.94	1208.53	1257.13	1489.85	1130.7	1953.02	1159.33	1437.06	1301.37	1123.75
Foxd3_p1_8	Foxd3_p1	427.216	207.252	660.281	373.828	570.846	64.7223	320.246	195.161	292.558	631.722	422.339	293.997	364.458	454.457	453.585	409.381	764.456	632.048	275.436	716.16	1431.83	413.439	207.445	299.632	416.333	358.119	614.461	423.313	553.229	399.582	376.781	484.949	713.027	547.708	301.562	278.652	370.062	302.128	569.92	624.589	642.345	213.563	849.13	333.044	524.87	369.068	340.577	328.424
Grhl3_p1_5	Grhl3_p1	769.536	730.614	704.894	839.742	583.872	819.072	1554.04	598.191	449.896	684.493	1822.32	1508.62	410.426	615.716	576.661	667.139	556.495	521.874	1508.27	553.75	736.775	733.521	3651.87	1353.66	574.936	630.601	630.325	663.323	655.826	620.745	1804.51	565.581	399.935	1029.26	1635.48	898.837	643.403	611.762	854.881	646.477	489.989	388.989	887.145	746.522	390.562	669.675	973.853	1517.67
Tead4_p1_4	Tead4_p1	709.288	881.343	391.962	903.326	703.021	798.986	272.209	688.963	706.764	461.172	720.844	818.991	571.313	574.668	475.711	676.236	594.928	436.828	689.327	630.636	1305.34	737.158	492.856	632.951	605.775	620.221	466.398	764.206	863.287	525.961	495.157	661.295	828.056	587.709	611.928	841.709	1057.62	895.124	488.375	1113.94	1004.48	653.4	828.355	911.159	589.139	545.2	742.45	810.299
Nfe2l2_p1_9	Nfe2l2_p1	887.294	1113.72	1592.7	1159.85	996.107	682.932	885.734	1025.73	1398.45	1139.55	726.058	992.029	788.017	1219.7	998.44	919.843	880.81	829.2	826.309	883.754	1365.22	894.774	1450.72	945.88	896.547	996.505	1240.56	1025.97	829.277	821.465	921.021	1151.46	1064.97	1406.19	991.998	920.619	1171.16	660.552	1163.14	993.558	1157.6	1004.25	1276.13	1064.49	1037.38	1541.62	1469.3	1081.65
gRNA_4420	RE93	881.817	667.811	847.657	214.869	782.327	932.894	1016.36	623.607	577.576	874.928	1024.56	1061.75	571.313	1199.18	831.111	2602.85	693.381	749.952	969.183	511.42	997.842	1030.57	1053.93	1573.51	671.86	820.041	872.514	797.174	922.237	652.34	985.984	802.835	681.794	852.332	810.034	881.575	420.525	744.998	877.283	260.311	788.577	666.112	1441	896.078	827.267	702.039	1007.95	956.733
E2f3_p2_3	E2f3_p2	558.667	887.623	913.303	692.842	607.625	665.078	613.524	684.425	627.341	334.216	293.291	497.275	426.843	911.846	667.931	393.207	553.336	643.645	544.981	556.342	458.213	489.822	438.558	256.194	455.984	747.379	713.875	495.844	732.915	665.35	542.796	566.161	304.713	726.175	257.538	364.138	830.536	450.377	613.829	680.873	636.221	673.739	320.91	633.413	494.383	467.403	455.19	429.477
Pknox1_p1_8	Pknox1_p1	1024.22	948.333	887.172	901.133	649.002	765.509	1256.55	639.946	905.825	968.998	851.196	995.389	860.252	765.247	1125.66	749.015	848.167	929.709	1225.47	820.69	1063.11	791.718	1553.75	1019.46	876.722	905.678	831.268	910.585	816.239	888.372	1118.8	754.108	1048.21	550.785	946.507	850.751	773.766	1024.61	1091.45	1239.8	908.777	1029.68	688.233	1214.04	463.072	892.485	1094.63	1290.77
Smarcc1_p2_5	Smarcc1_p2	391.614	303.55	357.546	362.865	155.929	113.822	134.841	420.277	752.005	170.55	159.029	262.077	197.004	477.913	139.671	203.174	217.438	230.011	148.765	211.652	427.262	152.766	168.462	123.221	295.178	212.795	286.608	281.549	321.961	161.691	239.639	284.821	470.019	92.3104	146.745	165.629	328.009	390.326	162.194	254.839	214.37	188.138	278.476	478.83	133.483	237.747	553.12	365.851
Trp53_p1_10	Trp53_p1	1604.8	1603.58	1299.53	964.717	1350.87	1546.64	970.009	1131.93	935.985	1157.9	896.819	1239.83	870.103	1295.94	990.142	1064.39	983.474	1169.38	677.544	907.943	1139.81	864.463	615.373	649.794	1383.37	1544.06	1220.46	1124.88	940.376	1308.4	957.111	1155.53	891.284	673.866	661.821	892.672	1663.18	1298.59	1366.55	662.893	1120.09	1672.91	982.622	1304.53	1125.54	1272.13	1088.1	1122.82
Tead4_p1_6	Tead4_p1	202.654	414.503	215.42	183.077	212.63	185.24	149.167	345.843	191.52	204.201	383.234	167.998	295.507	278.538	181.157	228.444	281.143	233.877	413.891	304.951	273.179	306.745	400.967	210.984	198.254	243.936	252.765	189.238	222.765	189.569	258.406	321.946	201.11	341.548	212.781	190.7	246.007	337.782	202.519	202.464	225.854	292.377	89.7311	237.53	365.019	230.279	70.7268	425.267
Zscan10_p1_10	Zscan10_p1	649.039	552.671	580.613	477.973	547.859	591.428	890.79	600.914	522.282	497.883	2221.19	1089.47	659.965	442.729	612.616	723.744	644.418	968.366	1942.78	1214.62	515.406	501.946	1734.74	2296	574.936	685.097	644.074	623.101	588.939	784.295	1720.78	600.966	801.394	470.783	1511.48	1433.95	578.222	529.193	631.751	543.291	522.145	416.956	672.32	857.118	258.727	400.187	508.507	1554.17
BRDN0000737611	NT	594.268	755.736	646.896	739.982	858.184	653.919	723.925	639.946	698.219	804.566	611.349	1432.18	860.252	771.111	905.787	790.458	737.606	1229.3	1190.12	840.56	831.647	1069.36	793.581	982.226	682.874	760.354	719.163	928.388	800.935	815.89	762.224	851.562	741.213	1387.73	677.23	1039.81	817.921	951.421	824.413	740.283	572.675	905.099	705.03	662.318	545.469	928.583	530.269	704.567
Gm20422_p1_4	Gm20422_p1	1519.9	1088.59	1233.25	1145.6	1260.84	1048.95	1344.19	1225.43	820.37	1431.7	825.126	1217.15	1191.88	1269.55	1176.83	1092.69	909.766	1045.68	757.082	1098.86	1538.82	1427.03	903.569	1414.83	1290.85	1147.02	1292.38	847.945	1290.11	1152.28	964.329	1095.78	1211.99	1029.26	934.768	1303.25	1274.19	1375.53	1236.62	1206.18	924.089	1314.43	1142.19	1206.5	1137.08	1214.25	1142.15	932.873
Zmiz2_p1_5	Zmiz2_p1	514.85	454.279	701.07	807.95	711.45	319.148	379.239	621.792	535.351	791.565	335.004	624.113	302.073	668.492	907.17	674.214	882.915	376.909	765.919	875.979	1314.08	1009.96	604.235	470.724	541.894	477.492	590.137	886.189	657.526	379.138	616.42	609.087	1516.71	589.248	489.396	581.552	613.966	461.636	785.881	598.011	728.094	592.382	637.842	556.75	625.394	312.432	546.591	522.11
Tead4_p1_9	Tead4_p1	577.837	500.335	569.141	562.386	584.255	515.547	760.163	638.131	587.127	857.337	477.087	415.795	361.175	542.416	580.81	911.756	716.546	303.46	687.854	702.338	791.949	771.106	2048	937.902	449.375	506.038	511.875	654.751	1025.4	382.855	767.999	603.286	287.953	756.945	589.916	553.193	359.549	591.119	765.27	662.893	611.721	434.752	634.748	706.305	781.948	897.464	933.231	669.012
Ctcf_p1_2	Ctcf_p1	1237.83	494.054	1628.39	1048.03	704.171	1249.81	737.409	1067.48	1453.24	1483.71	336.307	682.912	472.81	820.955	354.017	459.921	500.687	659.108	359.393	464.77	346.52	271.585	1105.44	471.61	625.601	677.312	622.922	656.07	855.918	752.7	570.225	786.012	593.428	606.171	635.407	665.394	1211.11	662.429	1434.66	959.945	1120.85	803.402	769.124	1255.51	1507.04	1084.8	113.888	915.563
Nme2_p1_1	Nme2_p1	607.961	399.849	493.298	666.532	315.689	314.684	879.834	445.693	840.477	398.459	1157.52	571.194	466.244	665.56	374.761	412.413	519.114	338.252	665.761	434.534	312.877	511.646	566.645	759.718	433.955	482.682	398.712	493.865	558.897	379.138	685.713	381.695	373.273	950.797	655.951	529.767	386.883	382.82	543.037	514.368	499.177	394.074	369.975	387.086	229.064	370.313	337.675	388.775
BRDN0000737937	NT	553.19	556.858	260.671	209.387	278.527	511.083	569.701	549.174	623.823	471.115	958.084	300.717	466.244	542.416	531.026	356.818	365.381	662.973	674.598	466.498	390.255	233.999	640.434	351.048	592.558	524.203	355.351	320.452	426.825	550.122	499.488	505.832	843.292	201.544	739.596	500.998	246.007	439.117	628.167	413.527	215.136	317.802	401.359	334.301	425.993	432.55	449.387	737.316
gRNA_4505	RE96	1665.05	1341.9	1116.61	821.106	1050.89	162.922	455.93	1048.42	903.814	1152.55	591.796	836.631	1533.35	1164	1316.5	844.031	1108.25	2613.24	1165.08	1345.07	1085.31	1145.75	1253.02	966.269	1233.58	1227.47	1212	739.15	922.804	1133.7	916.69	943.215	1419.2	1416.96	631.005	1032.41	1183.78	1383.03	1098.62	1328.13	1339.81	231.359	930.021	1677.79	1013.48	1104.71	1009.04	991.354
Klf4_p2_4	Klf4_p2	950.281	1396.33	955.367	946.08	739.418	1370.33	1437.74	1075.65	1588.46	770.15	719.541	831.591	1021.14	1339.92	880.895	1044.17	1054.02	1020.55	1157.72	936.451	906.334	1109.37	1336.56	980.453	830.463	1087.33	932.797	1014.76	783.363	1100.24	1479.7	893.908	1116.77	1296.96	1025.75	969.527	1000.85	683.071	908.647	881.773	774.03	1273.75	1252.7	1372.39	1411.46	938.541	1380.8	1192.52
Cnbp_p1_3	Cnbp_p1	810.615	730.614	732.3	474.685	649.768	589.196	482.055	563.697	347.35	469.585	464.052	564.474	630.414	501.369	784.093	438.694	530.697	885.253	266.599	693.699	468.979	478.91	630.688	444.129	645.426	586.485	559.467	335.618	452.333	635.613	407.097	576.602	472.304	330.779	424.094	511.272	416.32	429.734	528.7	582.377	355.242	521.194	650.661	483.857	791.012	439.396	400.785	508.075
Ctcf_p1_7	Ctcf_p1	994.098	778.763	521.341	623.777	566.631	408.42	560.431	834.199	380.024	683.728	318.058	294.837	485.944	958.758	370.612	287.072	315.891	376.909	281.328	262.621	380.162	449.812	591.705	265.059	522.068	612.436	419.864	497.162	578.736	382.855	408.541	560.94	503.538	476.937	287.621	390.03	447.859	634.28	606.661	530.784	442.522	457.634	644.473	556.75	636.93	400.809	332.234	582.461
Stag2_p3_9	Stag2_p3	279.333	96.2987	315.482	215.965	234.085	160.69	222.487	81.6953	329.756	234.028	155.118	125.999	328.341	152.463	243.387	135.449	147.416	139.166	198.844	471.681	125.824	197.626	104.419	201.232	218.079	223.176	211.519	135.829	137.174	165.408	209.323	272.059	269.671	310.778	137.207	145.902	243.904	277.732	224.025	236.859	82.6857	177.969	72.0501	235.016	193.633	149.37	47.1512	232.049
Stag2_p3_3	Stag2_p3	777.752	990.202	1053.52	689.553	833.665	1191.78	955.682	617.253	488.1	741.088	1032.38	1253.27	462.96	474.981	564.215	727.788	571.236	695.832	1272.6	562.389	666.125	871.738	1003.81	835.069	709.308	786.305	615.519	873.001	605.378	801.022	1410.4	653.173	886.714	507.707	1198.18	1052.55	874.692	767.517	784.985	902.879	598.706	1024.59	768.682	786.739	892.361	885.017	997.429	1141.06
Zfp748_p1_2	Zfp748_p1	629.869	611.287	509.869	530.594	754.359	542.328	799.773	438.431	417.725	554.478	697.381	639.233	584.446	741.791	439.756	481.148	695.487	514.143	499.32	616.814	504.64	848.702	1811.31	653.34	550.705	705.858	531.969	452.985	501.08	527.819	730.465	505.832	417.456	647.711	1070.51	676.491	479.398	720.603	321.7	734.029	296.29	401.701	1017.98	676.143	332.06	649.137	544.777	564.215
E2f4_p1_12	E2f4_p1	832.523	272.149	769.902	643.51	409.17	622.673	250.298	1051.15	387.564	724.263	156.422	593.033	223.272	477.913	193.603	297.18	248.501	276.4	106.05	246.207	575.29	156.404	549.938	205.665	440.564	420.401	470.629	341.552	582.704	466.488	303.157	571.382	488.302	547.708	232.591	412.635	603.453	262.72	1146.11	709.796	532.098	549.161	621.487	727.671	318.053	831.492	220.16	763.047
Zfx_p1_12	Zfx_p1	821.569	709.68	1131.91	885.786	1060.85	807.913	1115.81	945.85	1177.77	955.231	770.378	704.752	771.6	970.486	1647.01	850.096	940.302	889.119	1352.14	972.734	1730.58	1205.16	895.215	1288.06	808.435	944.604	1214.12	758.271	1205.09	893.948	1062.49	1083.01	1397.87	861.564	966.318	1036.52	952.489	855.716	996.465	1143.65	614.784	986.456	1009.14	1168.8	967.342	1125.25	925.614	1222
Zfp296_p1_10	Zfp296_p1	651.778	529.643	615.03	510.861	411.085	287.903	538.519	1540.41	1102.37	758.678	461.445	973.549	390.725	507.233	356.783	210.25	197.432	253.206	299.003	317.91	264.432	244.911	569.429	441.47	416.333	524.203	322.566	191.216	446.097	314.09	485.052	535.997	531.723	426.166	522.413	585.251	571.914	546.082	1009.91	600.356	342.993	429.668	831.007	1131.09	872.585	640.423	356.535	936.148
gRNA_3988	RE85	446.386	447.998	403.434	479.07	539.43	752.118	372.497	639.039	220.173	647.783	320.665	241.077	449.827	536.552	536.558	729.809	676.007	545.069	388.851	663.463	7001.72	931.147	517.916	180.843	601.37	461.922	558.409	591.452	963.049	611.453	401.323	563.261	570.574	1010.8	412.354	305.366	689.661	634.28	902.374	461.211	455.537	666.112	454.844	373.261	41.1986	870.702	372.494	455.676
Csrnp1_p1_1	Csrnp1_p1	659.994	502.428	556.395	708.19	817.19	848.085	543.576	796.075	913.868	910.873	513.585	649.313	1011.29	727.131	674.846	1092.69	746.029	635.913	849.876	670.375	1408.28	911.748	1259.98	770.356	715.916	718.833	527.739	801.79	938.675	650.482	705.924	861.423	1151.81	843.101	618.531	724.166	733.816	848.209	1134.46	836.434	639.283	594.924	416.388	961.43	864.346	757.43	719.962	727.024
BRDN0000738311	NT	775.013	401.942	352.447	262.008	501.884	372.711	442.445	482.91	556.967	318.155	119.923	263.757	407.142	436.865	402.418	442.737	459.621	318.923	181.169	278.171	642.575	423.138	189.346	318.248	466.998	384.07	432.555	384.411	397.35	486.932	434.526	448.984	326.042	44.6167	227.455	321.806	323.804	375.314	295.713	373.659	444.053	333.056	564.908	854.605	496.031	546.445	382.65	385.033
Nfe2l2_p1_1	Nfe2l2_p1	791.445	563.138	531.539	315.726	379.287	256.657	216.588	379.429	452.912	346.453	273.738	839.991	400.576	642.104	242.004	358.84	693.381	618.517	362.339	518.331	1224.59	189.139	304.902	452.108	561.719	718.833	534.084	519.581	550.395	579.858	372.451	535.417	547.721	790.792	306.698	717.59	485.706	780.653	415.791	407.273	545.113	366.107	563.582	345.612	248.839	508.48	266.223	416.378
Zfp296_p1_8	Zfp296_p1	1081.73	1048.82	1650.06	1007.47	702.638	1187.32	1251.49	1357.96	1930.28	708.202	947.656	1212.11	456.393	624.512	477.094	338.623	527.012	527.673	567.075	216.835	121.114	330.994	572.214	835.956	486.823	594.27	592.252	692.994	646.756	600.302	626.525	685.078	608.663	696.943	696.306	913.221	1072.34	1155.97	1404.19	773.897	1227.27	902.556	843.384	1212.78	2264.27	1290.8	1430.86	1068.08
Ssrp1_p1_7	Ssrp1_p1	386.137	219.812	507.957	408.908	290.786	167.385	225.858	353.105	345.339	531.534	102.978	103.319	259.389	152.463	251.684	198.12	313.785	434.895	139.928	201.285	154.084	236.424	123.91	171.978	275.352	142.729	320.451	313.858	413.221	325.241	180.451	273.219	108.935	192.313	148.213	207.55	262.828	262.72	612.933	166.505	310.837	228.817	208.194	463.749	230.712	306.208	368.867	305.968
Capn15_p1_6	Capn15_p1	317.673	542.204	274.692	377.117	291.553	287.903	108.715	153.406	189.007	234.793	179.885	290.637	430.126	656.764	311.148	376.024	345.901	444.559	188.534	222.018	194.455	286.134	346.67	162.227	453.781	410.02	259.11	360.673	414.355	312.231	193.443	245.375	149.309	80.0023	237.727	325.094	344.83	272.103	364.713	236.859	238.87	241.529	210.404	238.787	159.026	425.082	183.89	246.552
Ctcf_p1_4	Ctcf_p1	728.458	404.036	286.801	413.294	363.579	430.738	215.745	366.721	581.095	786.976	238.543	296.517	288.94	498.437	298.702	195.088	306.414	434.895	338.772	495.87	183.016	208.538	240.859	303.178	330.423	433.376	284.492	324.408	399.617	291.787	320.481	399.677	288.715	467.706	188.568	270.843	536.169	429.734	430.129	510.459	333.805	528.822	373.511	483.857	669.888	481.718	161.765	419.653
Hmg20b_p1_5	Hmg20b_p1	720.242	764.109	1048.42	869.342	742.866	511.083	447.502	670.809	1034.51	1087.54	430.16	873.59	965.321	1372.17	778.562	701.506	783.936	751.885	709.948	903.623	1032.16	989.344	765.736	882.053	790.812	786.305	811.174	948.169	810.004	745.266	506.706	736.705	1339.97	878.487	466.65	916.098	609.761	626.774	861.153	693.38	526.739	546.619	533.966	937.551	745.694	743.738	895.51	505.267
Pou2f1_p1_6	Pou2f1_p1	890.033	590.353	691.51	414.39	434.456	575.805	332.888	450.232	532.335	394.635	469.266	325.916	597.58	401.681	818.665	657.031	937.143	736.422	709.948	822.418	647.285	685.024	304.902	619.653	458.186	503.443	652.535	691.675	579.303	609.594	499.488	624.749	687.889	500.015	403.55	482.503	273.341	531.069	570.816	458.084	526.739	495.77	547.669	421.018	832.211	545.2	515.036	411.232
Dcp1a_p1_2	Dcp1a_p1	862.647	1101.15	806.868	701.612	744.781	1053.41	321.932	1124.67	527.309	960.585	1234.43	493.915	1145.91	762.315	987.377	823.815	892.919	856.26	986.858	1097.13	951.415	940.847	788.012	766.81	828.26	820.041	890.493	844.648	833.244	957.137	515.368	971.059	871.478	641.557	947.975	720.467	691.763	932.655	666.699	741.065	693.641	1080.53	866.369	775.428	870.937	511.592	1780.5	734.977
Ahctf1_p1_4	Ahctf1_p1	906.464	755.736	556.395	778.351	485.41	642.76	493.853	816.953	656.999	707.437	478.39	346.916	666.531	779.907	641.657	400.283	579.134	504.478	458.079	835.377	761.67	586.817	458.049	552.281	491.229	757.759	570.042	710.138	1053.18	630.038	508.15	884.626	661.988	976.951	532.685	521.136	874.692	630.527	496.44	690.253	427.21	755.096	689.117	796.793	459.776	792.283	512.86	553.455
gRNA_2174	RE53	816.092	667.811	637.336	870.438	578.125	787.827	652.291	716.195	458.945	533.063	667.4	494.755	620.564	653.832	721.864	700.496	641.785	806.006	773.284	570.164	1098.1	709.272	691.947	616.107	689.482	713.643	635.613	810.361	673.964	739.691	857.502	759.329	564.48	490.784	606.792	676.902	557.195	816.308	455.219	759.826	577.269	877.132	793.435	703.792	383.97	453.089	844.006	614.274
BRDN0000737802	NT	342.32	259.588	377.94	255.431	373.157	390.566	253.669	346.751	461.961	428.286	375.413	460.315	377.592	301.994	468.797	355.807	313.259	239.676	232.722	220.291	310.186	309.17	331.355	571.783	343.64	293.242	384.964	314.518	504.481	325.241	307.488	288.881	727.501	301.547	327.242	429.896	328.009	279.609	191.766	439.323	349.883	198.308	548.553	196.056	341.948	256.418	367.416	322.342
Stag2_p3_1	Stag2_p3	1048.87	891.81	952.181	816.721	729.073	560.183	734.038	728.903	818.862	794.624	1042.81	699.712	482.661	469.117	463.265	781.361	532.803	585.659	649.559	565.844	584.71	712.909	898	663.091	845.883	638.386	732.912	893.442	1139.9	665.35	900.811	547.598	921.756	616.941	939.904	709.37	927.257	853.839	647.881	682.436	803.889	559.331	634.306	1231.64	812.435	631.088	775.455	845.387
Zbtb44_p1_12	Zbtb44_p1	583.314	586.166	698.521	369.443	441.735	573.574	468.571	688.056	833.942	514.708	685.649	399.836	666.531	606.92	584.958	533.711	560.707	502.545	792.432	626.316	393.619	452.237	533.231	280.129	612.384	516.418	506.587	456.941	795.267	512.951	599.097	587.624	629.231	738.483	432.165	466.063	693.866	615.515	687.31	543.291	647.705	714.418	519.822	701.278	404.57	602.459	377.209	445.852
gRNA_4515	RE96	988.621	697.119	481.189	543.75	685.015	87.0403	908.488	531.019	456.934	642.429	767.771	503.994	607.43	565.872	517.197	627.717	522.8	1776.3	487.537	722.208	825.592	749.282	497.032	531.005	715.916	664.337	526.681	695.632	540.759	501.8	703.037	518.594	412.124	643.096	541.49	541.686	786.381	510.427	743.764	590.976	574.972	150.002	892.891	449.924	452.36	735.024	743.9	562.812
gRNA_1944	RE49	1141.98	929.492	667.291	794.795	612.606	1075.73	1006.25	481.094	361.928	477.998	1021.96	1257.47	712.499	636.24	535.175	686.344	540.174	564.397	1584.86	440.581	691.694	626.827	608.412	1055.8	704.902	724.023	580.618	735.194	515.251	700.662	1180.87	535.417	323.757	630.788	719.052	872.533	523.553	720.603	749.141	691.035	427.975	513.567	1140.87	536.641	1089.29	502.256	585.4	688.661
Cnbp_p1_5	Cnbp_p1	531.281	519.176	428.29	700.516	646.32	633.832	559.588	495.618	403.147	445.877	477.087	556.914	413.709	334.246	647.188	401.294	498.581	448.425	528.779	433.67	666.798	471.636	568.037	401.578	471.403	454.137	478.032	530.79	655.826	431.176	337.804	465.807	649.038	606.171	431.431	462.775	462.577	379.067	365.609	563.616	715.078	376.277	407.547	687.454	419.401	362.222	587.213	398.132
Dcp1a_p1_5	Dcp1a_p1	586.052	370.541	426.378	454.952	687.697	649.455	261.254	437.524	284.013	492.529	478.39	353.636	446.543	551.212	366.463	528.657	647.577	639.779	424.201	572.756	594.13	434.05	420.459	341.297	513.257	513.823	441.016	450.347	571.368	496.225	385.443	363.132	368.702	438.474	356.591	372.358	363.754	608.008	793.946	881.773	430.272	457.634	509.655	584.399	465.544	344.796	330.784	358.833
Gmeb2_p1_7	Gmeb2_p1	279.333	755.736	373.479	445.085	421.43	383.87	412.106	407.569	224.194	495.588	367.592	397.316	400.576	580.532	420.396	319.418	381.702	508.344	589.169	378.382	338.445	252.186	463.618	332.432	354.654	516.418	346.89	497.822	238.07	356.836	317.594	303.383	222.44	263.085	387.408	205.084	426.833	848.209	328.869	328.32	360.602	549.161	461.474	588.169	273.558	458.068	635.453	542.227
gRNA_1797	RE46	405.307	343.326	159.334	344.229	372.391	531.169	263.782	259.609	403.147	449.701	178.582	201.598	443.26	419.273	308.382	440.716	386.44	432.962	259.234	363.695	227.425	389.19	719.792	291.654	354.654	454.137	236.901	431.226	446.664	468.347	314.706	295.262	442.595	307.701	307.431	307.832	540.374	394.08	801.114	386.167	457.068	760.181	359.367	383.315	417.753	369.691	369.955	300.821
Nfatc4_p1_2	Nfatc4_p1	690.118	829.006	667.291	746.559	712.599	586.964	453.401	613.622	759.043	968.998	518.799	288.117	650.114	823.887	869.832	669.16	623.358	560.531	332.88	672.966	615.661	689.873	838.133	546.075	676.266	851.182	795.31	793.877	748.219	559.414	515.368	535.417	444.88	855.409	597.253	669.093	634.992	951.421	314.532	802.038	619.377	816.114	1016.66	676.143	809.14	540.221	641.981	698.018
Hes1_p2_10	Hes1_p2	635.347	479.4	573.603	441.797	504.183	613.746	455.93	420.277	531.33	556.772	565.726	808.911	489.228	548.28	376.144	441.727	448.039	311.192	749.717	652.233	654.687	558.931	762.952	640.929	451.578	513.823	395.54	427.929	328.763	436.752	792.54	448.984	243.008	298.47	575.242	510.039	443.654	791.912	407.726	429.943	582.628	653.4	671.878	493.911	364.195	552.046	468.247	533.338
Myc_p1_4	Myc_p1	503.896	709.68	470.992	495.514	384.65	562.415	165.18	309.534	497.651	331.157	444.499	398.156	495.794	504.301	598.787	486.203	617.041	489.015	407.999	392.204	561.833	744.433	398.183	348.389	422.941	519.013	485.435	478.7	532.256	529.678	382.556	490.17	518.773	501.553	444.638	316.052	456.269	585.49	280.48	425.252	408.835	625.433	503.909	355.666	250.487	347.285	553.845	432.752
BRDN0000738215	NT	440.909	487.774	770.54	773.966	684.632	533.401	510.708	630.869	351.372	625.604	540.959	474.595	443.26	536.552	713.566	864.248	743.923	892.985	472.808	906.215	755.615	601.366	783.835	765.924	473.606	560.534	655.707	861.792	574.202	624.462	600.54	720.463	327.566	767.715	653.017	603.334	576.119	585.49	596.803	930.239	1002.95	414.413	461.916	612.048	795.132	827.758	420.371	814.978
BRDN0000737537	NT	1131.03	1306.31	946.445	1085.31	840.178	1211.87	684.316	961.281	1246.64	1268.03	495.336	788.751	1139.34	1040.85	720.481	935.005	1057.71	1107.53	851.349	832.785	1168.75	1066.94	726.753	905.102	1059.56	1126.26	915.875	959.378	823.041	972.005	799.758	1009.34	1025.36	1109.26	530.484	964.184	1181.67	988.952	785.881	668.365	932.511	1047.47	773.102	872.199	619.626	918.625	826.596	771.469
gRNA_6376	RE127	712.026	454.279	510.506	727.923	661.645	629.369	1007.93	557.343	572.55	714.32	613.956	759.352	689.515	1169.86	572.513	651.976	475.416	722.892	733.515	684.197	615.661	363.729	1223.79	654.226	674.063	625.411	507.644	758.271	426.825	654.199	921.021	544.698	534.771	455.398	792.425	627.994	595.043	463.513	639.816	633.188	952.417	838.996	749.675	686.197	865.994	1246.62	648.873	757.433
BRDN0000738068	NT	492.941	236.56	674.939	356.288	368.559	700.786	220.801	522.85	425.265	435.934	168.154	369.596	515.495	266.81	289.022	233.499	321.682	320.856	253.343	291.129	91.5081	287.346	350.846	459.2	431.753	420.401	360.639	406.17	214.83	330.816	225.203	366.032	366.417	250.777	176.828	302.9	443.654	294.621	237.467	408.055	205.183	251.699	323.12	199.827	238.952	246.46	306.483	361.641
Gli2_p1_2	Gli2_p1	512.111	473.12	722.102	700.516	574.677	439.665	575.6	728.903	653.983	692.906	332.397	524.154	495.794	639.172	681.76	603.457	801.837	421.365	253.343	572.756	480.418	825.666	318.825	609.016	444.97	451.542	590.137	613.211	681.333	462.771	448.962	665.935	539.341	669.25	349.254	774.306	382.678	587.366	551.998	895.844	528.27	472.889	305.881	821.928	730.862	593.745	376.484	651.234
Gm38394_p1_10	Gm38394_p1	840.739	780.857	880.162	877.015	997.256	1236.42	1048.39	809.691	975.697	834.393	951.567	1395.22	689.515	779.907	626.445	767.209	664.424	639.779	860.186	431.942	828.283	567.418	1095.7	1122.29	687.28	755.164	816.462	805.086	847.982	840.051	922.465	769.19	597.998	821.562	788.022	1037.75	944.078	728.109	784.985	1021.7	1058.07	727.13	863.275	764.117	1029.96	916.758	838.566	1182.7
Pou2f1_p1_9	Pou2f1_p1	345.059	410.316	753.969	631.451	639.807	395.029	402.836	883.217	667.556	747.207	503.157	591.353	410.426	691.947	945.89	708.582	804.469	593.39	718.786	682.469	1022.74	1040.27	696.124	642.702	367.871	537.179	565.812	624.42	916.569	496.225	515.368	783.692	612.472	823.101	564.236	692.108	473.09	476.649	668.491	513.586	645.408	561.873	880.956	561.777	684.72	827.758	692.397	634.859
Lbr_p1_2	Lbr_p1	649.039	900.184	924.138	543.75	528.32	430.738	526.721	757.043	519.768	445.112	495.336	1225.55	676.382	633.308	952.805	676.236	680.745	1036.02	715.84	1028.89	540.974	672.899	761.559	474.27	526.474	630.601	804.828	622.442	466.503	687.652	708.811	904.349	693.983	403.089	724.188	683.477	468.885	553.588	421.168	633.97	411.897	584.755	621.487	610.791	781.948	573.207	634.002	705.503
Zmiz2_p1_2	Zmiz2_p1	282.072	316.111	387.501	356.288	323.735	361.552	314.347	263.24	298.088	409.931	211.17	290.637	545.045	372.362	417.63	210.25	257.978	494.814	291.639	415.529	346.52	414.651	217.191	312.929	359.06	332.168	417.749	416.72	466.503	421.884	256.962	335.868	234.629	578.478	239.195	325.916	376.37	437.241	511.674	335.355	351.414	355.938	182.998	346.869	441.648	338.572	359.074	330.295
Gli2_p1_9	Gli2_p1	487.464	357.98	480.552	487.84	472.384	573.574	616.895	794.26	284.515	404.578	686.953	550.194	699.366	539.484	619.53	646.922	422.768	521.874	247.451	567.572	573.271	320.082	544.369	348.389	504.446	469.707	314.105	566.396	402.451	520.385	457.623	690.879	227.011	200.006	515.076	369.481	336.42	429.734	501.817	558.925	384.335	483.058	490.648	505.222	415.281	553.913	638.717	441.641
Bnc2_p1_9	Bnc2_p1	654.517	523.363	272.78	519.632	350.553	569.11	292.435	441.154	233.242	468.82	290.684	342.716	561.462	343.042	387.207	237.542	410.132	574.062	248.924	561.525	407.749	678.961	162.893	415.762	471.403	448.946	352.178	483.316	448.932	436.752	405.654	436.802	433.454	407.704	253.869	640.734	391.088	358.425	373.674	297.833	665.314	485.601	339.475	642.21	602.323	454.956	417.107	638.134
Foxd3_p1_2	Foxd3_p1	531.281	332.859	618.854	577.734	451.313	461.983	736.566	350.382	566.015	549.124	454.927	353.636	426.843	363.566	850.472	495.3	376.963	860.126	487.537	384.429	532.227	412.227	211.622	326.227	433.955	402.235	584.849	472.106	341.8	600.302	503.819	470.447	428.121	220.006	300.094	474.694	395.293	514.18	526.011	577.687	448.647	561.873	354.504	434.843	441.648	683.367	443.946	357.898
Gmeb2_p1_5	Gmeb2_p1	898.249	1214.2	890.996	869.342	653.982	633.832	471.942	428.446	724.861	751.03	578.761	593.033	643.548	724.199	490.923	689.377	557.548	618.517	677.544	562.389	697.076	615.915	452.48	655.113	596.964	892.703	835.498	845.308	986.856	761.993	545.683	563.841	425.074	1126.19	643.478	458.666	788.484	1058.39	633.544	617.554	767.14	661.027	358.924	886.024	796.78	685.857	542.964	745.737
Zic3_p1_9	Zic3_p1	843.477	548.484	825.351	841.935	660.878	832.463	694.429	927.695	578.582	933.817	285.47	746.752	962.038	1776.78	665.166	702.517	666.004	850.462	852.822	986.556	1017.35	796.567	1356.05	749.967	894.345	1082.14	804.828	987.072	999.326	905.099	1032.18	969.319	782.35	1113.88	823.975	918.975	721.2	448.5	721.361	731.684	842.935	752.554	757.189	589.426	768.765	778.591	210.729	553.455
Pias2_p2_3	Pias2_p2	1202.23	1253.98	962.378	807.95	1050.51	1196.25	1048.39	839.646	988.264	1107.43	849.892	820.671	640.264	762.315	811.751	656.02	1015.59	906.515	855.768	621.133	1042.25	825.666	949.513	981.34	740.147	887.513	841.844	791.899	862.72	1027.76	806.976	892.168	1015.45	756.945	910.555	981.035	1135.42	1185.99	1329.81	1034.21	807.717	971.201	720.059	991.593	1294.46	855.143	953.542	1199.07
gRNA_2588	RE58	366.967	487.774	709.355	641.318	600.346	379.407	13.4841	401.215	367.457	614.132	358.467	509.034	426.843	677.287	873.981	535.733	449.618	498.68	2308.07	621.133	448.121	674.112	228.329	661.318	517.663	687.693	603.885	657.388	305.523	494.366	414.315	585.884	415.171	429.243	352.922	451.679	605.556	608.008	809.179	644.914	453.24	694.078	45.5286	317.963	472.135	379.026	439.231	568.426
Gm20422_p1_10	Gm20422_p1	1862.22	1693.6	1449.3	1331.97	1566.57	1531.02	1169.74	1907.13	1556.79	1928.05	1320.46	1594.3	1641.7	1199.18	1541.91	1289.8	1597.36	1277.63	1523	1357.16	1700.3	1445.22	701.693	1760.56	1471.48	1401.34	1599.08	1369.5	1564.46	1234.06	1546.1	1635.83	2088.8	1535.43	1080.05	1556.01	2228.78	1745.21	1553.84	1228.07	1294.64	1431.38	1280.99	1592.33	897.304	1462.58	1580.29	1854.99
gRNA_1966	RE49	432.693	613.381	601.646	436.315	477.748	276.744	519.979	422.092	572.047	391.576	247.668	402.356	348.041	477.913	311.148	278.985	375.384	432.962	198.844	384.429	455.522	491.035	310.471	171.978	323.814	430.781	483.32	437.16	406.419	353.119	350.796	413.599	402.982	180.005	274.414	302.9	536.169	694.331	233.882	249.367	502.239	556.788	292.179	457.465	328.764	545.2	331.146	482.343
Zfp958_p1_1	Zfp958_p1	706.549	581.979	574.24	895.652	592.3	542.328	1236.32	591.837	868.627	528.475	853.803	382.196	712.499	609.852	688.675	647.933	627.044	780.878	792.432	707.522	768.399	733.521	647.395	674.616	612.384	666.932	476.974	719.369	827.576	635.613	906.585	750.627	392.317	575.401	694.105	513.738	677.045	604.255	498.232	337.7	689.048	694.078	680.277	521.56	547.117	463.669	631.1	726.556
Lbr_p1_5	Lbr_p1	306.719	213.532	295.087	312.437	292.319	294.598	220.801	264.148	167.392	393.87	520.103	85.6791	259.389	345.974	326.36	332.559	275.352	222.28	359.393	335.187	201.856	177.015	295.157	246.443	259.933	280.267	187.194	272.318	98.6289	232.315	255.518	222.172	93.6991	109.234	405.017	179.603	298.573	185.78	232.09	348.644	307.775	190.681	112.716	246.327	210.937	184.845	191.506	279.301
Tcf12_p2_4	Tcf12_p2	402.569	579.886	406.621	525.113	553.988	763.277	550.318	665.363	616.283	567.479	445.802	562.794	876.669	732.995	560.067	392.197	572.289	910.38	536.144	710.977	551.067	794.142	407.929	670.183	643.223	557.939	399.77	402.214	841.18	748.983	526.917	727.424	690.174	683.097	597.253	512.916	668.634	617.391	584.258	909.133	625.502	597.467	464.127	794.279	523.222	529.018	735.558	492.168
Tfam_p2_7	Tfam_p2	473.771	424.97	443.586	596.37	450.93	299.062	237.656	446.601	372.484	503.236	337.611	301.557	600.863	263.878	525.495	377.034	508.585	326.655	248.924	667.783	618.353	480.123	928.629	561.145	506.648	441.161	400.828	525.515	475.573	418.167	421.533	636.351	460.878	404.627	310.366	477.982	340.625	729.985	752.725	362.715	499.177	505.94	341.686	659.805	365.019	298.117	420.371	349.009
Klf5_p1_10	Klf5_p1	366.967	353.793	370.292	494.417	373.157	602.587	444.974	388.506	572.55	308.213	189.01	272.997	459.677	609.852	550.386	377.034	391.178	330.52	288.693	389.612	508.005	532.257	467.795	253.535	444.97	474.897	327.854	540.68	571.368	407.016	342.135	431.002	597.998	450.782	235.526	214.126	712.789	343.412	529.596	372.877	560.425	381.362	627.234	689.967	623.746	362.222	742.087	232.517
Pias1_p1_2	Pias1_p1	383.399	253.307	614.392	416.582	488.475	406.188	160.966	347.659	195.039	603.425	465.355	479.635	551.612	269.742	403.801	355.807	378.543	500.613	407.999	428.487	215.986	539.532	423.243	765.037	440.564	293.242	592.252	346.827	587.239	362.411	435.969	533.096	365.655	340.01	420.425	466.063	382.678	375.314	178.324	316.594	444.053	345.768	449.54	608.277	725.094	571.962	446.123	529.127
Klf5_p1_7	Klf5_p1	840.739	678.278	657.731	713.671	621.034	533.401	731.51	531.927	798.754	717.379	560.512	501.474	820.852	776.975	596.022	778.328	450.671	821.469	1067.87	788.727	790.603	709.272	697.516	428.173	658.643	617.626	666.283	618.486	439.296	648.623	789.653	753.528	824.248	616.941	391.076	641.556	508.835	608.008	888.932	616.772	592.581	373.735	548.553	1011.7	693.784	631.71	438.869	741.527
gRNA_1801	RE46	840.739	506.615	462.069	573.349	575.443	689.627	463.514	622.7	744.465	739.559	434.071	397.316	1047.41	533.62	436.99	543.819	786.569	1020.55	480.173	580.531	424.571	685.024	505.386	671.07	779.798	550.154	431.498	472.106	907.499	609.594	635.187	678.697	690.936	993.875	325.775	839.654	752.739	632.404	666.699	508.114	570.378	734.757	789.457	837.01	673.184	717.598	696.749	581.993
Ssrp1_p1_3	Ssrp1_p1	295.765	125.607	592.723	277.356	273.546	287.903	527.564	179.73	291.553	394.635	207.259	509.034	105.069	222.831	261.364	332.559	283.249	146.898	762.973	195.238	359.304	197.626	225.544	214.53	167.414	116.778	398.712	210.997	367.308	254.617	573.112	267.418	418.218	564.632	288.355	230.977	151.389	275.856	240.155	245.458	228.917	129.663	226.317	451.181	510.862	229.656	284.358	597.9
Gmeb2_p1_12	Gmeb2_p1	473.771	473.12	550.659	374.924	439.053	377.175	257.04	458.401	612.764	258.501	305.023	220.078	387.442	495.505	525.495	393.207	538.594	403.969	220.938	705.794	492.529	368.579	593.098	338.637	370.074	469.707	446.304	405.51	404.719	345.685	290.165	573.702	571.336	329.24	479.123	359.617	405.806	658.676	422.96	661.33	405.007	462.719	513.633	532.871	428.465	641.046	470.424	418.249
Myc_p1_9	Myc_p1	983.144	510.802	651.995	447.278	485.027	827.999	831.797	437.524	575.566	493.294	491.426	702.232	646.831	580.532	436.99	493.278	563.339	461.955	294.584	823.282	583.364	879.013	980.142	599.264	570.53	513.823	555.236	569.693	666.029	520.385	603.428	630.55	802.918	784.638	574.508	690.464	382.678	624.898	461.492	634.752	656.892	615.264	698.4	398.397	410.338	509.102	1251.68	518.835
Pias2_p2_12	Pias2_p2	764.059	500.335	619.491	757.522	775.431	488.765	1340.82	846.908	753.513	857.337	1109.29	1847.14	476.094	516.029	565.598	443.748	793.94	523.807	1160.66	969.279	965.545	692.298	828.387	1183.46	550.705	459.327	681.09	609.914	807.17	438.61	1286.25	936.254	748.831	733.868	1045.56	908.7	309.086	471.019	859.361	692.598	614.018	574.585	1341.55	475.06	434.233	543.333	973.853	858.955
Gabpa_p1_6	Gabpa_p1	495.68	280.522	606.744	710.382	489.242	658.382	343.001	727.996	727.877	861.161	466.659	775.311	466.244	551.212	477.094	500.354	339.583	485.15	490.483	595.217	347.865	332.206	199.091	463.632	533.082	443.756	547.833	665.96	655.826	420.025	404.21	593.425	457.069	735.406	341.183	590.183	557.195	679.318	812.764	404.146	619.377	485.601	503.467	654.778	610.563	825.891	512.134	631.117
Nme2_p1_7	Nme2_p1	268.379	579.886	388.138	429.738	332.163	419.579	581.5	521.034	378.516	375.515	501.854	424.195	466.244	307.858	507.517	460.932	524.379	529.606	499.32	407.754	429.954	250.973	410.713	221.621	345.843	557.939	329.969	449.688	493.711	576.141	428.751	412.439	357.275	721.559	434.366	498.943	285.957	544.205	424.752	469.81	191.402	605.094	348.758	500.195	335.356	401.432	291.612	601.643
Nr4a1_p1_4	Nr4a1_p1	446.386	506.615	254.297	391.368	161.293	312.453	532.62	286.841	317.189	243.205	947.656	493.075	394.009	516.029	446.67	492.267	444.353	330.52	326.989	381.837	502.622	281.284	317.432	395.373	343.64	371.094	299.299	417.379	333.298	330.816	472.059	361.392	439.548	378.473	498.934	267.144	315.394	487.908	406.83	200.119	284.041	394.074	416.83	284.03	460.6	469.893	347.831	535.677
BRDN0000737918	NT	449.124	177.943	212.87	303.667	233.319	270.048	219.116	186.084	133.712	203.436	230.722	164.638	275.806	322.518	214.346	262.812	156.366	516.076	173.805	301.496	168.213	276.434	292.372	192.367	244.513	210.2	290.838	368.586	249.406	315.948	160.24	319.626	232.343	89.2334	274.414	313.586	199.749	187.657	121.87	118.821	307.775	409.328	173.716	164.637	243.895	172.398	228.865	222.692
Myrf_p1_1	Myrf_p1	473.771	437.531	420.642	487.84	624.482	323.612	777.019	441.154	334.281	585.834	474.48	737.512	295.507	571.736	535.175	452.846	392.231	498.68	768.865	406.89	350.557	247.336	1005.2	960.064	429.55	560.534	538.315	364.63	388.847	544.546	744.901	411.859	124.932	183.082	1041.89	513.738	290.162	405.339	428.336	510.459	303.181	254.241	1106.83	526.587	627.866	597.48	369.593	464.565
Sp1_p1_12	Sp1_p1	2018.32	1375.4	1324.39	1427.34	1498.76	2142.53	931.242	1564.92	1771.94	1278.74	866.838	929.87	962.038	1328.19	1287.46	1141.21	1137.21	1316.28	742.353	1053.08	1256.89	956.608	836.741	1013.25	1255.61	1276.77	1226.81	1364.23	1692	1341.85	938.344	1427.58	1602.03	813.87	790.957	1301.61	1322.55	1294.83	1502.76	1603.3	1473.8	1922.06	1086.06	1557.14	1224.42	873.192	1139.61	1379.66
Pou5f1_p1_7	Pou5f1_p1	818.83	167.476	435.938	142.515	341.741	149.531	570.544	249.624	95.006	287.564	444.499	435.955	433.41	697.811	344.337	349.742	438.036	653.309	1023.68	452.676	645.267	327.356	1414.52	858.118	460.389	303.623	406.116	364.63	269.246	338.25	817.081	338.188	237.676	269.239	520.212	428.252	586.632	163.262	573.505	193.083	267.963	327.971	393.844	302.882	121.124	318.656	371.769	630.181
Pias2_p2_4	Pias2_p2	1098.16	590.353	284.252	670.917	448.631	348.161	439.074	654.47	754.016	747.207	529.227	406.556	489.228	560.008	356.783	429.597	433.824	659.108	534.671	609.039	343.155	508.009	485.894	316.475	504.446	511.228	417.749	431.226	467.637	447.903	356.571	650.273	428.883	650.788	457.112	454.967	391.088	608.008	648.777	746.537	484.63	432.21	477.387	463.749	702.023	536.487	744.626	345.266
Elf1_p1_1	Elf1_p1	742.151	676.184	841.284	653.376	599.196	774.436	836.011	521.942	482.57	543.006	703.899	642.593	597.58	466.185	843.557	619.63	631.782	684.235	315.205	617.678	549.049	813.541	942.552	550.508	720.322	602.055	719.163	506.393	663.194	704.379	662.616	736.705	668.082	818.485	694.839	564.29	706.482	705.59	528.7	701.197	615.549	633.061	1071.91	648.494	396.33	718.22	483.844	536.613
Pknox1_p1_5	Pknox1_p1	690.118	519.176	509.869	747.656	535.982	832.463	879.834	498.341	703.246	597.306	483.604	786.231	564.746	586.396	637.508	306.277	572.289	635.913	841.038	729.119	464.942	605.003	871.547	804.929	508.851	534.584	513.99	611.233	756.155	620.745	968.66	592.265	742.737	953.874	570.839	775.128	632.89	623.021	453.427	487.789	569.613	671.197	716.523	385.829	406.218	600.591	516.487	866.44
Trp53_p1_12	Trp53_p1	566.883	893.903	1124.26	293.8	756.275	649.455	1062.71	555.528	812.829	742.618	1229.22	961.789	357.891	378.225	485.391	446.781	635.994	541.203	952.98	418.12	825.592	400.102	867.37	696.778	530.879	635.791	548.891	515.625	624.65	572.424	1234.28	572.542	949.18	423.089	901.75	869.656	517.245	600.502	847.712	429.161	597.94	592.382	787.689	1054.43	874.233	847.052	713.796	964.219
Zic3_p1_4	Zic3_p1	506.634	192.597	637.974	248.853	336.378	216.485	530.092	232.378	312.665	719.674	268.524	541.794	403.859	1087.76	401.035	359.851	513.849	653.309	581.804	642.73	706.496	350.393	1399.21	623.199	341.437	526.798	324.681	454.303	536.224	395.865	594.766	479.149	340.516	484.629	704.377	574.565	351.138	112.594	420.271	584.722	300.119	279.665	570.655	388.342	279.326	373.425	153.423	350.88
Sp1_p1_3	Sp1_p1	492.941	588.26	411.082	567.867	406.488	691.859	360.698	578.221	385.051	625.604	351.949	237.717	334.907	184.715	571.13	315.375	325.368	187.488	511.104	378.382	376.798	266.735	199.091	193.254	323.814	384.07	616.577	552.549	385.446	420.025	505.262	439.703	557.624	663.096	343.384	321.395	895.718	544.205	1008.11	348.644	587.987	722.045	463.242	955.146	672.36	498.522	521.927	555.326
Zic3_p1_6	Zic3_p1	692.856	646.876	1230.06	735.597	1073.88	729.8	961.581	868.693	745.471	1099.01	419.732	850.071	883.236	3069.78	1147.79	1000.71	980.842	1975.39	1693.86	1104.91	1838.24	902.049	3153.44	835.956	1211.55	1281.96	1208.83	954.763	961.915	1457.08	1263.16	1101.58	939.277	1209.27	1264.21	979.802	1452.91	427.858	893.413	1166.32	786.28	788.148	732.878	598.223	489.439	974.639	244.461	702.696
BRDN0000737851	NT	432.693	738.988	528.352	598.563	525.638	343.698	708.755	516.496	539.876	793.094	538.352	783.711	495.794	595.192	471.562	616.598	587.031	446.492	375.595	459.587	366.032	516.496	446.912	490.227	508.851	563.129	669.456	610.573	608.212	449.762	519.698	483.209	569.813	284.624	522.413	593.47	933.565	793.789	673.868	436.196	402.71	472.889	290.853	530.358	560.3	379.648	370.318	516.496
Setdb1_p1_7	Setdb1_p1	427.216	429.157	907.567	995.412	880.405	526.706	520.822	790.629	479.554	778.563	692.167	633.353	528.628	381.157	1175.45	896.594	956.097	485.15	511.104	920.901	1838.91	1182.12	542.977	542.529	533.082	493.063	934.912	853.22	706.274	559.414	508.15	973.379	1294.27	1047.72	523.881	766.087	439.448	767.517	712.4	1123.32	757.187	533.907	838.964	580.628	511.686	1007	865.405	491.7
gRNA_1775	RE46	701.072	741.081	470.992	943.888	589.235	854.781	360.698	528.296	525.298	370.926	650.454	347.756	558.179	583.464	643.039	736.885	488.578	697.765	571.494	488.095	623.063	474.061	412.105	548.735	524.271	589.08	585.906	787.284	589.506	672.784	588.992	661.875	566.765	312.317	686.768	522.369	620.274	649.293	559.167	769.988	545.113	828.826	701.052	815.645	280.974	618.018	669.909	861.762
Pias1_p1_4	Pias1_p1	492.941	309.831	447.41	373.828	371.624	207.558	221.644	354.013	286.023	371.691	125.138	291.477	311.924	568.804	467.414	445.77	438.036	357.58	326.989	383.565	1056.38	551.656	388.437	296.973	275.352	319.193	407.173	596.727	541.325	312.231	229.533	424.621	410.6	341.548	153.349	319.34	224.981	172.644	199.831	430.724	267.963	195.766	344.78	316.706	369.139	296.873	114.976	408.425
Cdx4_p1_5	Cdx4_p1	607.961	659.437	845.745	611.718	790.372	1189.55	455.087	517.403	725.364	1000.35	621.777	554.394	564.746	694.879	734.31	494.289	830.267	966.434	709.948	552.886	641.902	665.625	690.555	600.151	817.246	755.164	864.053	636.289	780.529	1027.76	662.616	691.459	505.823	835.409	653.75	691.697	763.252	778.776	745.556	622.244	703.594	808.487	811.116	826.956	843.746	763.031	849.447	916.499
Yy1_p1_8	Yy1_p1	490.203	621.755	434.663	482.358	641.339	388.334	408.735	276.856	538.87	639.37	275.042	264.597	758.467	516.029	792.391	757.101	926.087	879.455	739.407	1348.52	751.578	607.428	540.192	601.924	484.62	653.957	442.074	565.077	659.793	459.054	467.729	642.152	601.046	363.087	270.011	541.686	418.422	662.429	420.271	565.179	424.913	559.331	245.766	444.897	450.712	511.592	451.2	346.67
Zfp445_p1_4	Zfp445_p1	451.863	366.354	733.574	703.805	569.696	651.687	203.946	575.498	745.973	651.607	333.7	456.955	558.179	671.424	767.499	471.04	429.085	469.687	645.14	737.758	449.466	625.614	300.726	378.529	500.04	633.196	859.823	557.165	355.971	531.536	434.526	519.754	620.09	538.477	239.195	417.977	473.09	527.316	571.713	633.97	369.023	605.094	406.663	684.94	200.225	547.69	520.476	691
Gabpa_p1_9	Gabpa_p1	536.758	655.25	226.254	423.16	363.962	370.479	435.703	450.232	467.49	389.282	404.09	373.796	663.248	562.94	410.716	314.364	412.764	485.15	306.368	416.392	621.717	526.195	446.912	434.378	691.685	480.087	382.849	425.951	494.278	431.176	433.082	443.183	708.457	566.17	425.561	476.749	500.424	594.872	472.245	341.609	480.802	361.023	356.714	328.017	299.101	434.417	744.989	535.209
BRDN0000737686	NT	391.614	404.036	591.448	373.828	474.3	428.506	590.77	496.526	477.544	427.521	281.559	241.077	400.576	636.24	459.116	333.569	510.691	622.383	410.945	409.481	532.227	475.273	506.778	223.394	486.823	422.996	500.241	480.019	384.313	462.771	346.466	376.474	366.417	338.471	382.272	345.643	405.806	371.561	265.246	340.827	370.554	633.061	414.62	292.828	447.416	329.859	319.54	486.086
Ctcf_p1_3	Ctcf_p1	1339.16	439.625	1133.82	801.373	578.891	850.317	691.9	970.358	888.231	975.116	209.866	786.231	528.628	671.424	359.549	269.888	316.418	353.715	347.61	372.334	387.564	345.543	726.753	242.897	744.553	511.228	621.864	525.515	457.434	570.565	493.714	632.87	602.569	487.706	303.763	505.107	1095.47	615.515	919.4	927.894	898.824	788.148	564.466	1004.16	800.076	1477.52	107.722	706.907
Klf5_p1_8	Klf5_p1	961.236	921.118	704.257	678.591	664.326	910.576	498.067	679.886	872.145	710.496	550.084	771.111	719.066	903.05	948.656	575.154	830.793	512.21	730.569	1002.97	870.673	840.215	814.465	969.815	709.308	708.453	877.802	774.756	947.178	711.813	793.984	824.298	751.116	796.946	761.608	787.869	950.386	651.17	473.141	574.56	738.047	706.791	534.409	943.835	867.641	885.017	883.54	533.338
[truncated: 1,014 more rows]
[truncated: 60 more columns]

## Sheet: 6
sgRNA	Target ID	Reporter	R1	R2	R3
Klf4_p2_6	Klf4_p2	noRE	0.275773	0.93615	-0.750742
Klf4_p2_6	Klf4_p2	RE57M	-0.123422	-0.120829	-0.434071
Klf4_p2_6	Klf4_p2	RE97	-0.212144	-0.590132	-0.653327
[truncated: 13,521 more rows]

[truncated: 6 more sheets: 7, 8, 9, 10, 11, 12]
