# Supplementary material for: Reporter CRISPR screens decipher cis-regulatory and trans-regulatory principles at the Xist locus
Source: Nat Struct Mol Biol. 2025 Oct 6;32(12):2465–75. doi: 10.1038/s41594-025-01686-3 (PMC12700789; doi:10.1038/s41594-025-01686-3)
Supplement: Supplementary file 7 — CUT&Tag and RNA-FISH in knockdown lines (related to Fig. 5 and Extended Data Fig. 9). [file 41594_2025_1686_MOESM7_ESM.xlsx]

## Sheet: Index
Sheet Number	Description
1	Knockdown qPCR - relative expression [log2]
2	Cut&Tag - quality control metrics
3	Cut&Tag - normalized counts at Xist-controlling REs [CPM]
4	Cut&Tag - Log2 fold changes at Reporter REs [vs sgNT]
5	Cut&Tag - DE genes for enrichment analysis
6	Cut&Tag - DE peak enrichment analysis
7	RNA-FISH - list of Xist signals
8	RNA-FISH - summary

## Sheet: 1
Sample	Esrrb	Foxd3	Ftx	Jpx	Linx	Nanog	Nfe2l2	Nfrkb	2025-10-04	Otx2	Rex1	Rnf12	Tsix	Xert	Xist	Zic3
R1_sgNT_KD	-5.06917	-7.01216	-3.62855	-7.49659	-7.12762	-2.96402	-0.608893	-3.34549	1.62465	-2.00793	-5.71792	-0.0939906	-7.05591	-5.8311	-0.0136789	-1.89193
R1_sgNT_Control	-4.05567	-5.94541	-3.34219	-7.21622	-6.79102	-3.99539	-0.0494757	-2.71109	1.84263	-1.67077	-5.34428	0.640203	-6.89123	-5.53603	-0.218346	-2.03798
R1_sgRE57_KD	-4.47792	-7.07472	-3.85957	-6.97638	-6.85684	-3.15401	-0.815127	-3.64146	1.43052	-1.58548	-5.7197	1.64266	-7.94238	-5.72379	-6.31186	-1.69203
R1_sgRE57_Control	-4.56753	-6.22873	-3.57323	-7.40702	-6.39012	-4.06307	-0.384125	-3.02472	1.89037	-1.62741	-5.77849	0.207315	-5.85527	-5.68542	-0.192934	-2.16461
R1_sgOct4_A_KD	-1.01708	-7.97048	-4.88678	-7.90802	-4.96003	-0.24183	-0.866277	-3.37208	-0.280989	-1.80058	-4.62257	0.0344321	-5.91506	-9.36801	-2.58532	-1.0991
R1_sgOct4_A_Control	-4.29349	-6.30941	-3.45792	-7.73256	-6.40794	-3.96141	-0.0606032	-2.88591	1.89136	-1.83722	-5.42941	0.155271	-5.58894	-5.87795	-0.38018	-2.18899
R1_sgOct4_B_KD	-0.582851	-8.74881	-4.85911	-7.58961	-5.51674	0.194126	-0.574083	-3.16978	-0.771412	-3.0577	-4.16281	-0.548902	-6.42465	-10.7491	-2.0693	-2.02573
R1_sgOct4_B_Control	-3.49889	-5.69154	-3.27419	-7.23536	-6.99281	-3.8476	-0.109135	-2.6483	1.78314	-1.87422	-5.00779	0.00151492	-6.56308	-5.49021	-0.0288975	-2.61376
R1_sgOtx2_A_KD	-4.41105	-6.73202	-5.25065	-8.01135	-5.54745	-2.48723	-1.48801	-4.17783	1.29185	-3.54796	-5.12768	0.0757003	-6.24788	-7.67064	-1.91851	-1.33087
R1_sgOtx2_A_Control	-4.4914	-6.1727	-3.62236	-7.51046	-6.59123	-4.20925	-0.197063	-3.14848	1.78829	-1.98645	-5.30541	0.186194	-5.57098	-5.93348	0.215709	-2.10612
R1_sgOtx2_B_KD	-4.46289	-7.70496	-4.60025	-7.56515	-5.72475	-2.83026	-1.23021	-3.9529	1.23818	-5.17071	-5.39476	0.122099	-6.30042	-7.2106	-1.69041	-1.34122
R1_sgOtx2_B_Control	-4.01808	-6.47202	-3.6685	-7.7983	-6.97812	-3.885	-0.397347	-3.18958	1.89256	-1.82307	-5.58587	-0.0135729	-5.95519	-6.09317	-0.426411	-2.58125
R1_sgZic3_A_KD	-3.63119	-6.73733	-3.98489	-7.04796	-5.69879	-2.57197	-0.898147	-3.57819	1.55281	-1.65891	-5.2157	1.08126	-5.97371	-5.35739	-2.36587	-5.35971
R1_sgZic3_A_Control	-3.75575	-6.18716	-3.67944	-7.04072	-6.52869	-3.98928	-0.619317	-3.27572	1.78253	-1.35162	-5.44373	0.142014	-6.07328	-6.06634	-0.601505	-2.44564
R1_sgZic3_B_KD	-4.57063	-6.70579	-3.98304	-7.19606	-6.68244	-2.90777	-1.30143	-3.73318	1.39777	-1.45976	-5.63046	0.826438	-5.66503	-5.71848	-2.02409	-4.18256
R1_sgZic3_B_Control	-4.53039	-5.76212	-3.42612	-7.36959	-6.53818	-3.98868	-0.420965	-3.18338	1.66918	-1.4753	-5.78654	0.0188976	-6.2049	-5.89937	-0.211056	-2.80961
R1_sgNfrkb_A_KD	-4.85769	-9.95923	-5.4345	-9.33444	-6.7635	-2.85318	-3.4907	-9.36057	1.75292	-2.12834	-5.35086	-0.0719408	-8.20432	-7.5373	-3.80181	-3.33301
R1_sgNfrkb_A_Control	-4.78259	-11.3569	-5.72233	-9.79942	-8.36811	-4.61579	-4.36659	-5.17667	2.07324	-2.063	-5.55303	-0.99579	-7.84827	-7.73737	-1.90345	-3.3717
R1_sgNfrkb_B_KD	-5.84047	-9.71254	-5.80621	-9.56903	-7.81248	-3.85492	-3.22431	-8.27646	1.33744	-2.44217	-6.20813	-0.451386	-7.34446	-7.27369	-3.12272	-3.25859
R1_sgNfrkb_B_Control	-4.75216	-8.62172	-5.7931	-9.60515	-7.85875	-4.56654	-3.19407	-4.92219	1.83436	-2.31664	-4.17819	-1.18142	-7.43783	-7.82164	-2.10173	-2.90048
R1_sgFoxd3_A_KD	-2.05158	-7.44141	-5.21833	-8.3717	-5.10773	-0.88157	-0.601859	-3.24579	1.74799	-1.80825	-4.24209	-0.0367939	-7.12901	-6.82761	-1.42044	-0.542384
R1_sgFoxd3_A_Control	-4.24178	-5.31979	-3.89925	-7.76211	-7.30966	-4.15886	-0.763751	-3.54273	1.90808	-1.45783	-5.73807	0.542318	-6.25598	-6.58177	-0.476079	-2.27936
R1_sgFoxd3_B_KD	-4.17688	-6.22819	-3.8177	-7.703	-6.10413	-3.27487	-0.725964	-3.12211	1.71144	-1.08272	-5.45777	-0.0616519	-6.56149	-5.41688	-0.105141	-1.62134
R1_sgFoxd3_B_Control	-4.57291	-5.69506	-4.14859	-7.87164	-7.49946	-4.47657	-1.35383	-3.98073	1.64085	-1.70365	-6.05894	0.0355295	-6.82853	-6.67696	-1.10357	-2.99909
R1_sgNfe2l2_A_KD	-6.0184	-9.05896	-6.15133	-10.884	-8.07515	-3.53656	-8.08805	-5.31826	0.42456	-2.12598	-6.06773	-1.79718	-8.69623	-8.07634	-2.53316	-3.25321
R1_sgNfe2l2_A_Control	-5.16385	-9.03547	-5.55707	-9.77795	-8.01146	-4.54244	-2.60893	-5.06985	1.25986	-2.4642	-4.38821	-0.854725	-7.51475	-7.53582	-1.49377	-3.16709
R1_sgNfe2l2_B_KD	-4.4508	-9.56311	-5.87561	-10.107	-7.14674	-3.22789	-5.14029	-4.25179	1.3639	-2.0102	-4.33133	-1.1927	-8.37516	-8.14795	-2.30387	-1.56526
R1_sgNfe2l2_B_Control	-4.97554	-8.55841	-5.43839	-9.80003	-7.92173	-4.29979	-3.02058	-4.72267	1.71671	-2.2437	-4.08137	-0.957997	-7.66738	-7.48972	-1.59265	-3.14836
R2_sgNT_KD	-4.86758	-4.89052	-2.93865	-6.28359	-7.08219	-3.76853	0.00405024	-1.89896	1.50767	-1.89209	-7.10967	-0.403365	-6.612	-4.91224	0.173531	-1.98893
R2_sgNT_Control	-4.9265	-6.13333	-3.9241	-8.11458	-6.75611	-4.36035	-0.612034	-3.01555	1.78302	-1.66642	-6.03649	0.274356	-6.9461	-6.10542	-0.203079	-2.39904
R2_sgRE57_KD	-4.94026	-6.59276	-3.45053	-6.43867	-7.04934	-3.36169	-0.568207	-2.88509	0.929215	-1.29908	-6.31475	1.91227	-6.8603	-5.10034	-5.71692	-1.64495
R2_sgRE57_Control	-4.82485	-6.05309	-3.70593	-7.51552	-6.49753	-4.11397	-0.484905	-2.98702	1.93833	-1.57122	-5.77325	0.477747	-6.0372	-6.13103	0.122925	-2.13349
R2_sgOct4_A_KD	-1.67387	-7.99251	-5.30346	-9.7486	-5.04339	-0.550158	-1.58051	-3.40869	-1.25388	-2.49154	-5.33266	-0.323173	-6.04358	-12.6467	-2.75653	-1.45447
R2_sgOct4_A_Control	-3.22995	-6.34617	-4.168	-7.62198	-6.3345	-3.70653	-0.71134	-3.29412	1.6286	-1.37744	-5.70276	0.270687	-6.38543	-7.1598	-0.463633	-2.01807
R2_sgOct4_B_KD	-1.9101	-9.43066	-5.66374	-6.85082	-8.61017	0.0856293	-0.805178	-3.74217	-1.21626	-2.91199	-4.35307	-0.153228	-6.43698	-12.1777	-2.65807	-1.903
R2_sgOct4_B_Control	-3.88252	-5.89743	-4.22755	-8.53417	-6.40752	-4.01002	-1.23781	-3.69827	1.43957	-1.41197	-5.68569	-0.0729759	-7.10905	-6.8089	-0.613216	-2.40874
R2_sgOtx2_A_KD	-5.32068	-7.44709	-5.38971	-8.86106	-5.84437	-3.37207	-2.50131	-4.13655	0.646767	-3.92778	-6.19416	-0.431207	-7.12447	-7.86557	-2.17265	-1.95241
R2_sgOtx2_A_Control	-4.65782	-6.63437	-3.88482	-8.54187	-6.75137	-4.41415	-1.10855	-3.46085	1.50929	-1.73795	-5.89477	0.060544	-6.39524	-6.31116	-0.228392	-2.59234
R2_sgOtx2_B_KD	-4.68864	-7.77605	-5.00379	-8.09977	-5.52932	-3.58243	-2.06555	-4.14655	0.937763	-5.23413	-5.90741	-0.271095	-7.1226	-7.61441	-1.80869	-1.51027
R2_sgOtx2_B_Control	-3.21472	-6.61465	-4.29429	-7.98277	-6.48637	-3.44047	-0.732222	-3.39972	1.70414	-1.33122	-5.39581	0.421321	-6.38999	-7.06142	-0.933228	-1.99337
R2_sgZic3_A_KD	-4.35956	-6.7208	-4.08573	-7.7329	-5.35823	-3.05335	-1.41149	-3.58885	1.16769	-1.89672	-6.23779	1.09724	-6.53764	-5.54763	-2.2358	-5.40844
R2_sgZic3_A_Control	-4.10921	-6.27665	-4.0296	-8.09681	-7.09001	-4.19205	-0.892519	-3.35637	1.80434	-1.46882	-5.83584	0.253526	-6.79362	-6.66618	-1.21151	-2.70397
R2_sgZic3_B_KD	-5.29138	-6.62393	-4.18733	-8.10466	-6.66457	-3.24618	-1.71142	-3.80862	1.51308	-1.67783	-6.65501	0.586907	-6.35159	-5.9825	-2.23937	-4.75881
R2_sgZic3_B_Control	-4.33434	-6.79174	-4.65784	-8.55703	-7.25726	-4.04762	-1.42755	-3.92134	1.47264	-1.66467	-5.9439	-0.184472	-6.81865	-6.98977	-1.59554	-2.63629
R2_sgNfrkb_A_KD	-5.29381	-9.25513	-6.0513	-10.3849	-7.37792	-3.10527	-3.99647	-9.89414	1.4865	-1.84878	-5.57238	-0.339999	-8.31673	-7.83958	-3.54025	-3.52733
R2_sgNfrkb_A_Control	-4.58898	-7.90774	-5.2768	-9.04019	-7.92449	-4.58656	-2.8783	-5.11128	1.96238	-1.54817	-5.74807	-0.418209	-7.06039	-7.84684	-1.22644	-3.03554
R2_sgNfrkb_B_KD	-6.03341	-8.69479	-5.73749	-10.3538	-7.76931	-4.37862	-3.68893	-8.4907	0.894194	-2.14043	-4.05667	-0.55562	-7.41368	-7.44953	-3.10319	-2.32035
R2_sgNfrkb_B_Control	-4.81738	-8.77277	-5.64184	-10.301	-7.74757	-4.76098	-3.32749	-4.58197	1.61055	-1.96317	-5.57068	-1.1879	-7.38078	-7.82861	-1.29361	-3.54312
R2_sgFoxd3_A_KD	-2.5519	-7.56835	-4.66828	-8.63196	-4.23919	-1.42622	-0.903314	-3.30299	1.60771	-2.10049	-4.7645	-0.321106	-7.52729	-6.80998	-1.67284	-1.25901
R2_sgFoxd3_A_Control	-3.72299	-5.65869	-4.09801	-8.00299	-6.91131	-4.06236	-1.00479	-3.64971	1.54894	-1.56201	-5.60704	0.390006	-6.54813	-6.76266	-1.0668	-2.22313
R2_sgFoxd3_B_KD	-3.88802	-6.05202	-3.96032	-7.816	-5.91575	-3.15269	-0.877151	-2.71059	1.38819	-1.22863	-5.5815	-0.0857318	-6.9069	-5.87363	-0.589419	-1.51723
R2_sgFoxd3_B_Control	-4.54378	-5.26213	-3.96935	-7.77775	-7.35498	-4.60393	-1.0798	-3.49685	1.44909	-1.87323	-5.88827	0.357097	-6.53245	-6.83243	-0.916311	-2.90025
R2_sgNfe2l2_A_KD	-5.38633	-8.07937	-5.53844	-10.0963	-7.71716	-3.08897	-8.63938	-4.7483	0.735372	-1.22175	-4.59673	-1.72074	-8.26875	-7.24131	-2.05972	-3.03225
R2_sgNfe2l2_A_Control	-4.87311	-8.46574	-5.605	-10.3768	-8.08405	-4.6397	-4.23788	-4.89884	1.26772	-2.996	-5.1902	-0.875971	-7.89995	-8.26347	-1.94866	-3.49091
R2_sgNfe2l2_B_KD	-4.56083	-8.27952	-5.7582	-9.92649	-6.58351	-3.37089	-5.22985	-4.99074	1.41196	-1.56433	-4.67347	-1.07653	-7.57282	-8.16773	-2.22896	-3.03887
R2_sgNfe2l2_B_Control	-5.05533	-8.41811	-5.21434	-9.00885	-7.58456	-4.57945	-3.05383	-4.72134	1.57878	-1.90579	-5.08836	-1.15497	-7.34232	-7.68007	-1.3415	-2.81944

## Sheet: 2
Sample	Total Reads	Filtered Reads	Mapped Fraction	Duplicate Fraction	FRiP	Peaks [MACS2]
H3K27ac-sgNT-R1	6326995	3655921	0.8658	0.2514	0.4529	35599
H3K27ac-sgNT-R2	6715521	3982334	0.8668	0.23	0.4441	38953
H3K27ac-sgNT-R3	7988436	4526584	0.8656	0.2585	0.4668	42358
H3K27ac-sgOtx2-R1	4884895	2833697	0	0.2422	0.4186	27141
H3K27ac-sgOtx2-R2	6591185	3767711	0.8632	0.251	0.4397	35181
H3K27ac-sgOtx2-R3	7497847	4256828	0.8655	0.2579	0.4609	37441
H3K27ac-sgZic3-R1	6214210	3553920	0.867	0.2587	0.4384	32739
H3K27ac-sgZic3-R2	6572822	3866476	0.865	0.2373	0.4126	35232
H3K27ac-sgZic3-R3	3501622	2025966	0.8598	0.2356	0.435	30649
H3K27ac-sgNfrkb-R1	4783007	2838316	0.8702	0.2408	0.4303	31022
H3K27ac-sgNfrkb-R2	5297031	3149299	0.8638	0.2318	0.4113	29232
H3K27ac-sgNfrkb-R3	6314277	3769578	0.8712	0.2364	0.4565	33398
H3K27ac-sgFoxd3-R1	4937785	2826047	0.8599	0.2369	0.3756	26134
H3K27ac-sgFoxd3-R2	6202284	3563176	0.8581	0.2348	0.378	32347
H3K27ac-sgFoxd3-R3	9130262	5227536	0.8606	0.2392	0.3979	34717
H3K4me1-sgNT-R1	6345944	3848486	0.871	0.2604	0.3254	39870
H3K4me1-sgNT-R2	8019401	5003218	0.8703	0.2355	0.3533	49024
H3K4me1-sgNT-R3	7802271	4793284	0.8756	0.2526	0.3792	49607
H3K4me1-sgOtx2-R1	5987805	3604553	0.8622	0.2558	0.2841	33036
H3K4me1-sgOtx2-R2	6586216	4122826	0.8669	0.2263	0.3178	45335
H3K4me1-sgOtx2-R3	7200617	4411220	0.867	0.2439	0.3185	42803
H3K4me1-sgZic3-R1	7279100	4316732	0.8628	0.2656	0.3259	42132
H3K4me1-sgZic3-R2	9021064	5474982	0.8688	0.2542	0.3765	47828
H3K4me1-sgZic3-R3	7795832	4752176	0.8666	0.2457	0.353	50067
H3K4me1-sgNfrkb-R1	6833264	4154900	0.8717	0.2579	0.3228	39140
H3K4me1-sgNfrkb-R2	6637524	4094981	0.8709	0.2441	0.334	41198
H3K4me1-sgNfrkb-R3	7840532	4824125	0.8715	0.2477	0.3482	39073
H3K4me1-sgFoxd3-R1	5821103	3554731	0.8658	0.2437	0.2027	29497
H3K4me1-sgFoxd3-R2	9108657	5463718	0.866	0.2546	0.2885	48656
H3K4me1-sgFoxd3-R3	8305000	5017103	0.8665	0.2498	0.263	40872
H3K4me3-sgNT-R1	6666071	3922898	0.9053	0.2963	0.7758	18900
H3K4me3-sgNT-R2	8207386	4795718	0.9128	0.3042	0.7781	20343
H3K4me3-sgNT-R3	8350182	4937085	0.9111	0.2949	0.7735	20240
H3K4me3-sgOtx2-R1	7911477	4413714	0.9013	0.3199	0.7661	18626
H3K4me3-sgOtx2-R2	8212802	4825751	0.9049	0.2879	0.7472	22321
H3K4me3-sgOtx2-R3	9150870	5099536	0.9112	0.3303	0.7686	20300
H3K4me3-sgZic3-R1	6706371	3833641	0.9095	0.3184	0.7902	18026
H3K4me3-sgZic3-R2	8021699	4748184	0.909	0.2944	0.7664	21293
H3K4me3-sgZic3-R3	8359923	4844827	0.9108	0.308	0.7769	19724
H3K4me3-sgNfrkb-R1	6061749	3575381	0.9082	0.2995	0.7725	17329
H3K4me3-sgNfrkb-R2	6530331	3973451	0.9103	0.2784	0.7721	18077
H3K4me3-sgNfrkb-R3	9173214	5315031	0.9109	0.3137	0.7826	19162
H3K4me3-sgFoxd3-R1	6450793	3671696	0.9052	0.2961	0.7363	20052
H3K4me3-sgFoxd3-R2	9324715	5369447	0.906	0.2939	0.7348	22291
H3K4me3-sgFoxd3-R3	8935965	5089964	0.905	0.2979	0.7295	22112

## Sheet: 3
RE	Target	KD line	R1	R2	R3
RE12	H3K27ac	sgNT	9.5717	8.03413	7.95171
RE12	H3K27ac	sgOtx2	7.40897	7.6955	10.5689
RE12	H3K27ac	sgZic3	10.6902	9.56745	15.3002
RE12	H3K27ac	sgNfrkb	5.28383	5.07966	5.30471
RE12	H3K27ac	sgFoxd3	14.151	7.85674	14.3436
RE12	H3K4me1	sgNT	6.23569	7.39456	4.79792
RE12	H3K4me1	sgOtx2	6.93503	5.09322	6.80025
RE12	H3K4me1	sgZic3	5.79091	5.8442	7.154
RE12	H3K4me1	sgNfrkb	3.60988	7.32545	4.97449
RE12	H3K4me1	sgFoxd3	5.34448	3.66019	5.18177
RE12	H3K4me3	sgNT	0.764373	0.625328	0.607381
RE12	H3K4me3	sgOtx2	0.679348	2.27868	1.76406
RE12	H3K4me3	sgZic3	1.04285	1.05264	1.03151
RE12	H3K4me3	sgNfrkb	0.559117	0.251565	0.564188
RE12	H3K4me3	sgFoxd3	0.81668	2.23396	1.37463
RE22	H3K27ac	sgNT	6.83693	6.0256	7.50995
RE22	H3K27ac	sgOtx2	5.29212	9.8184	9.15975
RE22	H3K27ac	sgZic3	6.75169	6.98165	7.40332
RE22	H3K27ac	sgNfrkb	7.39736	6.66706	5.83519
RE22	H3K27ac	sgFoxd3	8.13683	10.6627	8.03242
RE22	H3K4me1	sgNT	14.0303	15.1888	16.6884
RE22	H3K4me1	sgOtx2	12.7605	20.3729	18.134
RE22	H3K4me1	sgZic3	20.1524	18.811	22.0932
RE22	H3K4me1	sgNfrkb	11.7923	16.116	18.4471
RE22	H3K4me1	sgFoxd3	10.4077	12.8107	13.9509
RE22	H3K4me3	sgNT	12.23	12.9235	15.7919
RE22	H3K4me3	sgOtx2	19.0218	22.3725	18.4246
RE22	H3K4me3	sgZic3	15.1213	26.7371	16.7105
RE22	H3K4me3	sgNfrkb	9.50499	7.79853	11.6599
RE22	H3K4me3	sgFoxd3	27.2227	28.6691	31.2238
RE45	H3K27ac	sgNT	10.3921	7.02986	7.50995
RE45	H3K27ac	sgOtx2	7.76178	7.96086	12.4479
RE45	H3K27ac	sgZic3	9.56489	9.30887	11.8453
RE45	H3K27ac	sgNfrkb	9.86315	6.34958	7.16136
RE45	H3K27ac	sgFoxd3	11.3208	15.4329	15.6823
RE45	H3K4me1	sgNT	7.27497	8.19398	11.6819
RE45	H3K4me1	sgOtx2	5.82543	5.82082	8.61365
RE45	H3K4me1	sgZic3	7.41237	6.3921	5.2603
RE45	H3K4me1	sgNfrkb	7.21975	5.86036	7.04719
RE45	H3K4me1	sgFoxd3	5.90706	3.8432	5.77966
RE45	H3K4me3	sgNT	11.4656	11.2559	10.3255
RE45	H3K4me3	sgOtx2	23.7772	20.0938	13.5244
RE45	H3K4me3	sgZic3	14.8606	16.0001	15.8852
RE45	H3K4me3	sgNfrkb	9.78454	11.572	10.9076
RE45	H3K4me3	sgFoxd3	22.0504	20.1056	19.6376
RE46	H3K27ac	sgNT	16.1352	10.5448	14.5781
RE46	H3K27ac	sgOtx2	14.8179	11.4106	13.6222
RE46	H3K27ac	sgZic3	16.8792	15.5148	21.2229
RE46	H3K27ac	sgNfrkb	16.2038	16.1914	11.9356
RE46	H3K27ac	sgFoxd3	20.1652	19.6419	21.611
RE46	H3K4me1	sgNT	10.9125	10.3924	11.4733
RE46	H3K4me1	sgOtx2	7.21243	6.79096	7.48027
RE46	H3K4me1	sgZic3	9.03383	7.67052	6.10194
RE46	H3K4me1	sgNfrkb	10.1077	9.52308	17.2034
RE46	H3K4me1	sgFoxd3	5.90706	8.41844	8.96844
RE46	H3K4me3	sgNT	20.8929	19.5936	19.6386
RE46	H3K4me3	sgOtx2	42.1196	35.8375	27.2449
RE46	H3K4me3	sgZic3	29.9819	30.5266	31.1516
RE46	H3K4me3	sgNfrkb	16.7735	20.3768	14.2928
RE46	H3K4me3	sgFoxd3	33.7561	37.9772	31.0274
RE47	H3K27ac	sgNT	8.47779	4.5192	5.52202
RE47	H3K27ac	sgOtx2	7.40897	9.55304	7.98542
RE47	H3K27ac	sgZic3	6.75169	7.24023	7.40332
RE47	H3K27ac	sgNfrkb	6.3406	8.25445	6.63089
RE47	H3K27ac	sgFoxd3	6.72173	6.45375	8.79741
RE47	H3K4me1	sgNT	6.75533	7.79427	7.09258
RE47	H3K4me1	sgOtx2	7.76724	5.09322	5.21352
RE47	H3K4me1	sgZic3	7.41237	7.67052	9.46853
RE47	H3K4me1	sgNfrkb	7.21975	9.76727	7.25446
RE47	H3K4me1	sgFoxd3	5.62577	3.47718	7.17475
RE47	H3K4me3	sgNT	5.09582	6.04484	5.66889
RE47	H3K4me3	sgOtx2	11.5489	14.5007	11.3684
RE47	H3K4me3	sgZic3	11.2106	8.42112	11.3466
RE47	H3K4me3	sgNfrkb	5.59117	6.28914	4.70157
RE47	H3K4me3	sgFoxd3	14.1558	14.3345	13.9427
RE48	H3K27ac	sgNT	6.0165	4.77026	5.52202
RE48	H3K27ac	sgOtx2	6.70335	7.96086	7.04596
RE48	H3K27ac	sgZic3	7.87697	8.01597	8.39043
RE48	H3K27ac	sgNfrkb	4.57932	5.71462	4.24377
RE48	H3K27ac	sgFoxd3	14.5048	8.69854	14.7261
RE48	H3K4me1	sgNT	8.83389	10.5922	10.8475
RE48	H3K4me1	sgOtx2	15.5345	14.3095	10.6537
RE48	H3K4me1	sgZic3	14.1298	11.6884	11.7831
RE48	H3K4me1	sgNfrkb	14.6802	12.2091	16.1671
RE48	H3K4me1	sgFoxd3	11.2515	10.4315	10.9614
RE48	H3K4me3	sgNT	1.52875	3.12664	1.82214
RE48	H3K4me3	sgOtx2	3.39674	4.35021	4.31214
RE48	H3K4me3	sgZic3	1.56427	2.73687	2.26932
RE48	H3K4me3	sgNfrkb	1.67735	1.00626	0.564188
RE48	H3K4me3	sgFoxd3	3.26672	7.07419	8.24779
RE49	H3K27ac	sgNT	31.1764	35.1493	29.1563
RE49	H3K27ac	sgOtx2	35.6336	36.62	35.4647
RE49	H3K27ac	sgZic3	32.9145	30.2538	43.9264
RE49	H3K27ac	sgNfrkb	23.2489	26.6682	25.1974
RE49	H3K27ac	sgFoxd3	24.0567	25.815	22.1848
RE49	H3K4me1	sgNT	13.2508	13.59	19.4003
RE49	H3K4me1	sgOtx2	13.0379	17.705	17.0006
RE49	H3K4me1	sgZic3	17.836	17.35	19.9891
RE49	H3K4me1	sgNfrkb	18.0494	20.9996	19.0689
RE49	H3K4me1	sgFoxd3	17.7212	13.5427	15.5453
RE49	H3K4me3	sgNT	61.6594	70.6621	47.5782
RE49	H3K4me3	sgOtx2	82.8805	83.6898	80.7547
RE49	H3K4me3	sgZic3	69.3493	69.6848	62.3032
RE49	H3K4me3	sgNfrkb	37.7404	53.0803	41.7499
RE49	H3K4me3	sgFoxd3	65.3344	61.8061	60.0911
RE50	H3K27ac	sgNT	1.36739	1.25533	1.54617
RE50	H3K27ac	sgOtx2	1.05842	1.59217	2.11379
RE50	H3K27ac	sgZic3	1.68792	1.03432	1.97422
RE50	H3K27ac	sgNfrkb	0.704511	0.317479	0.530471
RE50	H3K27ac	sgFoxd3	1.06133	3.36718	2.48622
RE50	H3K4me1	sgNT	1.55892	0.599559	1.87745
RE50	H3K4me1	sgOtx2	0.554803	1.21267	1.13337
RE50	H3K4me1	sgZic3	2.77964	0.365263	1.68329
RE50	H3K4me1	sgNfrkb	1.20329	1.70927	3.10905
RE50	H3K4me1	sgFoxd3	1.12515	1.46408	2.39158
RE50	H3K4me3	sgNT	7.64373	10.6306	5.87135
RE50	H3K4me3	sgOtx2	11.3225	13.4649	10.9764
RE50	H3K4me3	sgZic3	6.25708	8.63165	6.39536
RE50	H3K4me3	sgNfrkb	1.39779	5.78601	2.82094
RE50	H3K4me3	sgFoxd3	7.35012	10.4251	5.49853
RE51	H3K27ac	sgNT	4.64911	8.53626	7.06819
RE51	H3K27ac	sgOtx2	6.70335	7.16478	9.62948
RE51	H3K27ac	sgZic3	8.43961	8.27455	7.89688
RE51	H3K27ac	sgNfrkb	4.22707	6.0321	5.56995
RE51	H3K27ac	sgFoxd3	9.9057	8.13734	11.2836
RE51	H3K4me1	sgNT	5.45623	9.3931	7.927
RE51	H3K4me1	sgOtx2	9.98645	8.4887	11.7871
RE51	H3K4me1	sgZic3	9.26546	10.7753	9.88936
RE51	H3K4me1	sgNfrkb	10.8296	11.7207	11.1926
RE51	H3K4me1	sgFoxd3	8.15737	10.9806	10.3635
RE51	H3K4me3	sgNT	2.8027	4.3773	3.84674
RE51	H3K4me3	sgOtx2	2.71739	4.76452	5.29217
RE51	H3K4me3	sgZic3	2.34641	2.94739	1.03151
RE51	H3K4me3	sgNfrkb	0.838675	3.52192	1.69257
RE51	H3K4me3	sgFoxd3	4.35563	5.58489	4.9094
RE52	H3K27ac	sgNT	4.10216	6.52773	3.09233
RE52	H3K27ac	sgOtx2	8.46739	9.02231	5.4019
RE52	H3K27ac	sgZic3	6.47037	6.46449	4.93555
RE52	H3K27ac	sgNfrkb	2.46579	5.71462	3.7133
RE52	H3K27ac	sgFoxd3	6.36795	6.17316	5.1637
RE52	H3K4me1	sgNT	4.67677	6.79501	6.88397
RE52	H3K4me1	sgOtx2	9.15424	10.429	8.38697
RE52	H3K4me1	sgZic3	6.9491	7.67052	8.41647
RE52	H3K4me1	sgNfrkb	7.21975	9.03472	9.94897
RE52	H3K4me1	sgFoxd3	11.8141	10.0655	9.96494
RE52	H3K4me3	sgNT	1.01916	1.4591	1.0123
RE52	H3K4me3	sgOtx2	1.3587	1.65722	1.17604
RE52	H3K4me3	sgZic3	0.782135	1.89475	1.03151
RE52	H3K4me3	sgNfrkb	1.39779	0.754696	0.564188
RE52	H3K4me3	sgFoxd3	2.17781	2.79244	2.16014
RE53	H3K27ac	sgNT	3.28173	3.26386	2.42969
RE53	H3K27ac	sgOtx2	4.93931	3.71507	3.75785
RE53	H3K27ac	sgZic3	3.09452	5.17159	5.92266
RE53	H3K27ac	sgNfrkb	1.40902	3.49227	3.18283
RE53	H3K27ac	sgFoxd3	4.95285	3.92837	4.3987
RE53	H3K4me1	sgNT	1.2991	2.59809	1.87745
RE53	H3K4me1	sgOtx2	2.21921	2.91041	3.40012
RE53	H3K4me1	sgZic3	2.31637	2.55684	2.31453
RE53	H3K4me1	sgNfrkb	0.240658	1.95345	0.829081
RE53	H3K4me1	sgFoxd3	3.09418	3.66019	3.58738
RE53	H3K4me3	sgNT	0.254791	0.208443	1.0123
RE53	H3K4me3	sgOtx2	1.13225	1.24292	0.588019
RE53	H3K4me3	sgZic3	0.260712	0.421056	0.618906
RE53	H3K4me3	sgNfrkb	0.279558	0.251565	0
RE53	H3K4me3	sgFoxd3	0.544453	0.558489	0.589128
RE55	H3K27ac	sgNT	2.46129	1.75747	3.09233
RE55	H3K27ac	sgOtx2	3.17527	5.04188	4.22758
RE55	H3K27ac	sgZic3	1.68792	2.06864	2.46777
RE55	H3K27ac	sgNfrkb	2.81804	1.90487	1.85665
RE55	H3K27ac	sgFoxd3	2.8302	4.20897	3.05997
RE55	H3K4me1	sgNT	3.11784	5.19618	4.38071
RE55	H3K4me1	sgOtx2	6.38023	6.54842	6.80025
RE55	H3K4me1	sgZic3	6.71746	6.93999	5.47071
RE55	H3K4me1	sgNfrkb	4.57251	4.39527	2.27997
RE55	H3K4me1	sgFoxd3	5.34448	7.86941	7.17475
RE55	H3K4me3	sgNT	0.764373	0.416886	0.607381
RE55	H3K4me3	sgOtx2	0.905798	1.65722	0.980032
RE55	H3K4me3	sgZic3	1.04285	1.4737	0.412604
RE55	H3K4me3	sgNfrkb	0.279558	1.25783	1.12838
RE55	H3K4me3	sgFoxd3	0.81668	1.67547	1.76738
RE56	H3K27ac	sgNT	3.00825	5.02133	3.09233
RE56	H3K27ac	sgOtx2	2.46966	4.24579	2.58352
RE56	H3K27ac	sgZic3	1.96924	2.06864	4.44199
RE56	H3K27ac	sgNfrkb	1.76128	3.17479	1.06094
RE56	H3K27ac	sgFoxd3	2.8302	3.92837	1.72123
RE56	H3K4me1	sgNT	3.63748	3.19765	3.9635
RE56	H3K4me1	sgOtx2	2.49661	4.12308	4.30682
RE56	H3K4me1	sgZic3	2.08473	2.19158	2.10412
RE56	H3K4me1	sgNfrkb	0.481317	1.95345	2.90178
RE56	H3K4me1	sgFoxd3	3.65675	4.94126	4.38457
RE56	H3K4me3	sgNT	3.31228	1.66754	3.64428
RE56	H3K4me3	sgOtx2	4.75544	2.90014	2.35208
RE56	H3K4me3	sgZic3	1.04285	2.10528	0.618906
RE56	H3K4me3	sgNfrkb	0	1.00626	0.376126
RE56	H3K4me3	sgFoxd3	2.45004	4.65407	3.33839
RE57	H3K27ac	sgNT	27.0742	19.5832	20.321
RE57	H3K27ac	sgOtx2	33.8696	25.7401	25.3655
RE57	H3K27ac	sgZic3	12.0968	16.2905	18.7551
RE57	H3K27ac	sgNfrkb	6.3406	6.34958	7.4266
RE57	H3K27ac	sgFoxd3	32.5473	24.9732	27.1572
RE57	H3K4me1	sgNT	1.55892	2.79794	2.92047
RE57	H3K4me1	sgOtx2	3.88362	5.09322	4.30682
RE57	H3K4me1	sgZic3	3.93782	3.28737	4.62906
RE57	H3K4me1	sgNfrkb	2.16593	6.5929	4.14541
RE57	H3K4me1	sgFoxd3	5.62577	3.29417	6.97545
RE57	H3K4me3	sgNT	74.6538	57.9471	69.0389
RE57	H3K4me3	sgOtx2	101.223	76.0252	80.9507
RE57	H3K4me3	sgZic3	46.146	44.0004	45.5927
RE57	H3K4me3	sgNfrkb	25.4398	20.1252	24.2601
RE57	H3K4me3	sgFoxd3	86.0236	91.2198	78.7468
RE57L	H3K27ac	sgNT	14.4943	10.2937	9.277
RE57L	H3K27ac	sgOtx2	19.4044	11.9413	13.3873
RE57L	H3K27ac	sgZic3	5.62641	9.05029	7.89688
RE57L	H3K27ac	sgNfrkb	2.81804	2.85731	3.97854
RE57L	H3K27ac	sgFoxd3	16.2737	10.6627	15.1086
RE57L	H3K4me1	sgNT	1.03928	1.79868	1.87745
RE57L	H3K4me1	sgOtx2	3.32882	1.69774	2.26675
RE57L	H3K4me1	sgZic3	2.08473	1.46105	3.15618
RE57L	H3K4me1	sgNfrkb	1.20329	3.17436	1.65816
RE57L	H3K4me1	sgFoxd3	2.5316	1.64709	2.98948
RE57L	H3K4me3	sgNT	42.0405	26.6807	34.0133
RE57L	H3K4me3	sgOtx2	53.4421	36.2518	40.1813
RE57L	H3K4me3	sgZic3	24.2462	20.2107	23.931
RE57L	H3K4me3	sgNfrkb	13.1392	7.2954	12.4121
RE57L	H3K4me3	sgFoxd3	38.9284	46.5407	41.6317
RE57M	H3K27ac	sgNT	20.2373	14.3108	16.5661
RE57M	H3K27ac	sgOtx2	23.9909	18.5754	20.1984
RE57M	H3K27ac	sgZic3	9.28357	11.8947	14.3131
RE57M	H3K27ac	sgNfrkb	4.57932	4.4447	5.03948
RE57M	H3K27ac	sgFoxd3	25.118	19.9225	19.1248
RE57M	H3K4me1	sgNT	1.03928	1.59882	2.29466
RE57M	H3K4me1	sgOtx2	1.38701	3.15295	2.04007
RE57M	H3K4me1	sgZic3	2.548	2.19158	2.73535
RE57M	H3K4me1	sgNfrkb	1.44395	5.12781	3.10905
RE57M	H3K4me1	sgFoxd3	3.93804	2.0131	5.58036
RE57M	H3K4me3	sgNT	50.9582	41.2717	50.4126
RE57M	H3K4me3	sgOtx2	74.2754	56.3456	55.4698
RE57M	H3K4me3	sgZic3	33.6318	29.895	32.3894
RE57M	H3K4me3	sgNfrkb	16.4939	14.8424	16.1734
RE57M	H3K4me3	sgFoxd3	63.4288	64.04	55.1817
RE57R	H3K27ac	sgNT	5.46954	3.0128	3.97586
RE57R	H3K27ac	sgOtx2	6.35054	5.30724	3.52298
RE57R	H3K27ac	sgZic3	2.8132	4.39585	0.98711
RE57R	H3K27ac	sgNfrkb	1.40902	1.58739	1.32618
RE57R	H3K27ac	sgFoxd3	5.6604	5.33136	5.73744
RE57R	H3K4me1	sgNT	0.25982	0.599559	0.208605
RE57R	H3K4me1	sgOtx2	0.554803	1.69774	1.13337
RE57R	H3K4me1	sgZic3	0.926546	0.730526	0.420824
RE57R	H3K4me1	sgNfrkb	0.240658	1.70927	1.65816
RE57R	H3K4me1	sgFoxd3	0.843866	0.366019	1.19579
RE57R	H3K4me3	sgNT	14.7779	16.467	18.8288
RE57R	H3K4me3	sgOtx2	25.1359	19.0581	20.5807
RE57R	H3K4me3	sgZic3	10.9499	10.5264	8.87098
RE57R	H3K4me3	sgNfrkb	7.54808	7.04383	6.20607
RE57R	H3K4me3	sgFoxd3	25.5893	21.7811	20.2267
RE58	H3K27ac	sgNT	0.546954	0.251067	0.441762
RE58	H3K27ac	sgOtx2	0.352808	1.32681	1.64406
RE58	H3K27ac	sgZic3	0.843961	0.775739	1.97422
RE58	H3K27ac	sgNfrkb	0.352255	0	0.265236
RE58	H3K27ac	sgFoxd3	1.4151	0.841794	3.05997
RE58	H3K4me1	sgNT	0.25982	0.199853	0
RE58	H3K4me1	sgOtx2	0	0	0
RE58	H3K4me1	sgZic3	0	0	0.210412
RE58	H3K4me1	sgNfrkb	0	0.732545	0
RE58	H3K4me1	sgFoxd3	0	0.18301	0
RE58	H3K4me3	sgNT	3.56707	1.87598	1.82214
RE58	H3K4me3	sgOtx2	2.71739	3.72875	4.31214
RE58	H3K4me3	sgZic3	1.56427	2.10528	1.44411
RE58	H3K4me3	sgNfrkb	0.838675	1.50939	0.940314
RE58	H3K4me3	sgFoxd3	2.17781	3.35093	1.76738
RE59	H3K27ac	sgNT	0	0	0.441762
RE59	H3K27ac	sgOtx2	0.352808	0.796086	0.939461
RE59	H3K27ac	sgZic3	0.28132	0.775739	0
RE59	H3K27ac	sgNfrkb	0	0.317479	0.265236
RE59	H3K27ac	sgFoxd3	0.353775	0.841794	1.14749
RE59	H3K4me1	sgNT	0.25982	0.199853	0
RE59	H3K4me1	sgOtx2	0.554803	0.242534	0.9067
RE59	H3K4me1	sgZic3	0	0.365263	0
RE59	H3K4me1	sgNfrkb	0	0.244182	0
RE59	H3K4me1	sgFoxd3	0.843866	0.915048	0.797195
RE59	H3K4me3	sgNT	1.27395	0.416886	0.809841
RE59	H3K4me3	sgOtx2	0.679348	0.621459	0.196006
RE59	H3K4me3	sgZic3	0	0	0.618906
RE59	H3K4me3	sgNfrkb	0	0.251565	0.188063
RE59	H3K4me3	sgFoxd3	0.272227	0.558489	0.392752
RE60	H3K27ac	sgNT	1.36739	0.502133	0.662643
RE60	H3K27ac	sgOtx2	1.05842	1.06145	0.704596
RE60	H3K27ac	sgZic3	0.843961	1.03432	0.493555
RE60	H3K27ac	sgNfrkb	0	0.634958	0.795707
RE60	H3K27ac	sgFoxd3	0.70755	0.280598	0.191248
RE60	H3K4me1	sgNT	0.25982	0	0.208605
RE60	H3K4me1	sgOtx2	0.832204	0.485069	0.45335
RE60	H3K4me1	sgZic3	0.231637	0.182631	0.420824
RE60	H3K4me1	sgNfrkb	0	0.488363	0.414541
RE60	H3K4me1	sgFoxd3	0.281289	0	0.597896
RE60	H3K4me3	sgNT	0.254791	0.416886	0.20246
RE60	H3K4me3	sgOtx2	0.452899	0.414306	1.37205
RE60	H3K4me3	sgZic3	1.04285	0	0.618906
RE60	H3K4me3	sgNfrkb	0.279558	0	0.188063
RE60	H3K4me3	sgFoxd3	0.81668	0.186163	0.196376
RE61	H3K27ac	sgNT	13.4004	13.0555	8.39347
RE61	H3K27ac	sgOtx2	5.29212	6.36869	5.87163
RE61	H3K27ac	sgZic3	9.28357	11.3775	14.8066
RE61	H3K27ac	sgNfrkb	5.98834	6.66706	8.22231
RE61	H3K27ac	sgFoxd3	2.8302	5.89256	4.97245
RE61	H3K4me1	sgNT	3.37766	4.19692	6.25816
RE61	H3K4me1	sgOtx2	1.66441	3.88055	4.08015
RE61	H3K4me1	sgZic3	4.86437	4.56578	3.15618
RE61	H3K4me1	sgNfrkb	3.60988	2.686	2.69451
RE61	H3K4me1	sgFoxd3	1.68773	4.75825	2.59088
RE61	H3K4me3	sgNT	13.7587	15.4248	14.5771
RE61	H3K4me3	sgOtx2	17.2102	14.7079	12.7404
RE61	H3K4me3	sgZic3	20.0748	19.3686	17.5357
RE61	H3K4me3	sgNfrkb	15.6553	15.3455	12.036
RE61	H3K4me3	sgFoxd3	10.6168	14.7069	13.5499
RE71	H3K27ac	sgNT	22.1516	21.8428	19.8793
RE71	H3K27ac	sgOtx2	11.2899	11.4106	10.8038
RE71	H3K27ac	sgZic3	19.6924	18.3592	24.1842
RE71	H3K27ac	sgNfrkb	18.6695	21.5886	19.097
RE71	H3K27ac	sgFoxd3	11.3208	8.13734	6.11994
RE71	H3K4me1	sgNT	15.849	19.5856	12.5163
RE71	H3K4me1	sgOtx2	12.2057	10.1864	10.427
RE71	H3K4me1	sgZic3	13.6666	17.5326	15.3601
RE71	H3K4me1	sgNfrkb	18.5307	13.9184	17.4107
RE71	H3K4me1	sgFoxd3	6.18835	5.30728	7.17475
RE71	H3K4me3	sgNT	1.78354	1.87598	1.82214
RE71	H3K4me3	sgOtx2	0.905798	2.07153	1.17604
RE71	H3K4me3	sgZic3	1.04285	2.73687	1.65041
RE71	H3K4me3	sgNfrkb	1.95691	0.754696	1.12838
RE71	H3K4me3	sgFoxd3	0.81668	2.23396	1.76738
RE85	H3K27ac	sgNT	15.5882	13.0555	18.1122
RE85	H3K27ac	sgOtx2	15.1707	12.2067	15.5011
RE85	H3K27ac	sgZic3	17.7232	14.4805	14.8066
RE85	H3K27ac	sgNfrkb	23.2489	14.2865	18.8317
RE85	H3K27ac	sgFoxd3	7.42928	13.1881	11.6661
RE85	H3K4me1	sgNT	4.93659	5.39603	6.67537
RE85	H3K4me1	sgOtx2	3.88362	6.06336	5.66687
RE85	H3K4me1	sgZic3	5.096	4.74842	6.94359
RE85	H3K4me1	sgNfrkb	6.49778	4.39527	8.29081
RE85	H3K4me1	sgFoxd3	3.09418	5.30728	4.78317
RE85	H3K4me3	sgNT	23.4408	19.5936	21.8657
RE85	H3K4me3	sgOtx2	28.3062	28.5871	22.3447
RE85	H3K4me3	sgZic3	27.8962	27.7897	26.4066
RE85	H3K4me3	sgNfrkb	23.7625	25.6597	26.5169
RE85	H3K4me3	sgFoxd3	18.5114	24.7597	21.0122
RE87	H3K27ac	sgNT	11.2126	10.0427	10.1605
RE87	H3K27ac	sgOtx2	7.76178	7.16478	9.15975
RE87	H3K27ac	sgZic3	9.28357	9.56745	12.8324
RE87	H3K27ac	sgNfrkb	13.0335	13.0166	9.81372
RE87	H3K27ac	sgFoxd3	8.13683	10.9433	8.79741
RE87	H3K4me1	sgNT	6.23569	8.79354	7.09258
RE87	H3K4me1	sgOtx2	5.54803	10.1864	6.80025
RE87	H3K4me1	sgZic3	4.40109	7.48789	8.8373
RE87	H3K4me1	sgNfrkb	11.3109	8.54636	7.669
RE87	H3K4me1	sgFoxd3	5.0632	5.85631	6.57686
RE87	H3K4me3	sgNT	15.797	17.5092	18.2214
RE87	H3K4me3	sgOtx2	9.28443	13.8793	13.5244
RE87	H3K4me3	sgZic3	16.9463	22.316	20.0113
RE87	H3K4me3	sgNfrkb	11.4619	14.3392	14.4808
RE87	H3K4me3	sgFoxd3	13.8836	16.7547	14.3354
RE93	H3K27ac	sgNT	16.9556	14.3108	17.0078
RE93	H3K27ac	sgOtx2	6.70335	6.89942	7.75056
RE93	H3K27ac	sgZic3	12.9407	14.9976	10.8582
RE93	H3K27ac	sgNfrkb	9.86315	7.30201	11.6704
RE93	H3K27ac	sgFoxd3	6.72173	9.25973	6.88493
RE93	H3K4me1	sgNT	19.4865	17.7869	17.5228
RE93	H3K4me1	sgOtx2	9.15424	9.9439	11.1071
RE93	H3K4me1	sgZic3	20.6157	20.6373	18.0954
RE93	H3K4me1	sgNfrkb	18.29	20.2671	21.9706
RE93	H3K4me1	sgFoxd3	10.1264	9.33349	9.16774
RE93	H3K4me3	sgNT	0.509582	1.04221	0.809841
RE93	H3K4me3	sgOtx2	0.905798	0.621459	0.784026
RE93	H3K4me3	sgZic3	1.56427	1.26317	0.206302
RE93	H3K4me3	sgNfrkb	0.279558	1.25783	0.940314
RE93	H3K4me3	sgFoxd3	3.26672	0.558489	2.35651
RE95	H3K27ac	sgNT	6.28997	6.27666	9.277
RE95	H3K27ac	sgOtx2	1.05842	2.91898	1.64406
RE95	H3K27ac	sgZic3	5.06377	3.36154	5.4291
RE95	H3K27ac	sgNfrkb	3.52255	3.17479	2.65236
RE95	H3K27ac	sgFoxd3	3.53775	3.92837	6.11994
RE95	H3K4me1	sgNT	6.49551	8.19398	8.34421
RE95	H3K4me1	sgOtx2	5.27062	2.66788	3.6268
RE95	H3K4me1	sgZic3	11.1186	10.9579	10.0998
RE95	H3K4me1	sgNfrkb	6.9791	6.5929	7.669
RE95	H3K4me1	sgFoxd3	3.93804	4.20922	5.38107
RE95	H3K4me3	sgNT	0.254791	0.208443	0.40492
RE95	H3K4me3	sgOtx2	0	0	0.392013
RE95	H3K4me3	sgZic3	0	0	0.618906
RE95	H3K4me3	sgNfrkb	0	0	0.188063
RE95	H3K4me3	sgFoxd3	0	0.186163	0.196376
RE96	H3K27ac	sgNT	14.2208	10.0427	13.2529
RE96	H3K27ac	sgOtx2	3.17527	3.18435	4.22758
RE96	H3K27ac	sgZic3	6.18905	6.20591	9.8711
RE96	H3K27ac	sgNfrkb	10.2154	6.98453	6.36566
RE96	H3K27ac	sgFoxd3	9.19815	8.13734	8.79741
RE96	H3K4me1	sgNT	12.4714	11.5915	10.0131
RE96	H3K4me1	sgOtx2	7.48983	6.06336	7.93362
RE96	H3K4me1	sgZic3	12.74	14.4279	12.6247
RE96	H3K4me1	sgNfrkb	10.8296	10.744	12.6435
RE96	H3K4me1	sgFoxd3	5.62577	7.32038	6.77616
RE96	H3K4me3	sgNT	0.509582	0.625328	0.607381
RE96	H3K4me3	sgOtx2	0	0	0.196006
RE96	H3K4me3	sgZic3	0	0.421056	0.206302
RE96	H3K4me3	sgNfrkb	0.559117	0.503131	0.752251
RE96	H3K4me3	sgFoxd3	0	0.744652	0.392752
RE97	H3K27ac	sgNT	18.8699	14.5619	17.2287
RE97	H3K27ac	sgOtx2	8.46739	7.6955	3.99271
RE97	H3K27ac	sgZic3	10.9715	11.3775	21.2229
RE97	H3K27ac	sgNfrkb	15.8515	13.6516	15.9141
RE97	H3K27ac	sgFoxd3	11.3208	6.73435	9.9449
RE97	H3K4me1	sgNT	22.8642	19.9853	24.4068
RE97	H3K4me1	sgOtx2	10.8187	13.5819	12.0138
RE97	H3K4me1	sgZic3	17.3727	21.9158	18.9371
RE97	H3K4me1	sgNfrkb	18.7714	27.5925	25.0797
RE97	H3K4me1	sgFoxd3	11.8141	11.3466	14.3495
RE97	H3K4me3	sgNT	1.01916	0.208443	0.40492
RE97	H3K4me3	sgOtx2	0	0.207153	0.588019
RE97	H3K4me3	sgZic3	0.260712	1.26317	0.825207
RE97	H3K4me3	sgNfrkb	0.559117	1.50939	0.564188
RE97	H3K4me3	sgFoxd3	0.81668	0.744652	0.196376
RE123	H3K27ac	sgNT	1.91434	1.25533	2.20881
RE123	H3K27ac	sgOtx2	0.705616	1.85754	1.17433
RE123	H3K27ac	sgZic3	3.65716	1.55148	2.46777
RE123	H3K27ac	sgNfrkb	3.87481	1.26992	1.59141
RE123	H3K27ac	sgFoxd3	1.76888	0.841794	0.95624
RE123	H3K4me1	sgNT	0	0.999266	0.208605
RE123	H3K4me1	sgOtx2	0.277401	0.242534	1.36005
RE123	H3K4me1	sgZic3	1.85309	2.37421	0.841647
RE123	H3K4me1	sgNfrkb	1.20329	0.244182	0.829081
RE123	H3K4me1	sgFoxd3	0.562577	2.19611	1.79369
RE123	H3K4me3	sgNT	0	0.416886	0
RE123	H3K4me3	sgOtx2	0.226449	0	0
RE123	H3K4me3	sgZic3	0.260712	0	0
RE123	H3K4me3	sgNfrkb	0.838675	0.503131	0.376126
RE123	H3K4me3	sgFoxd3	0.544453	0	0.196376
RE127	H3K27ac	sgNT	25.7068	25.6088	24.9595
RE127	H3K27ac	sgOtx2	26.1078	25.2094	20.4333
RE127	H3K27ac	sgZic3	36.2903	34.1325	35.536
RE127	H3K27ac	sgNfrkb	46.85	49.2092	52.7819
RE127	H3K27ac	sgFoxd3	21.2265	23.2896	26.966
RE127	H3K4me1	sgNT	5.19641	6.3953	6.67537
RE127	H3K4me1	sgOtx2	5.54803	7.03349	9.067
RE127	H3K4me1	sgZic3	5.79091	8.21841	9.46853
RE127	H3K4me1	sgNfrkb	6.73844	8.30218	12.2289
RE127	H3K4me1	sgFoxd3	6.18835	10.9806	8.96844
RE127	H3K4me3	sgNT	82.5523	84.0024	66.8119
RE127	H3K4me3	sgOtx2	78.8044	80.3754	78.4026
RE127	H3K4me3	sgZic3	117.06	98.9482	98.8186
RE127	H3K4me3	sgNfrkb	123.006	144.147	125.25
RE127	H3K4me3	sgFoxd3	74.8623	76.513	75.212

## Sheet: 4
RE	Target	KD line	LFC [vs sgNT]	Pvalue
RE127	H3K27ac	sgOtx2	-0.0881893	0.443713
RE127	H3K27ac	sgZic3	0.474059	0.000125508
RE127	H3K27ac	sgNfrkb	0.964211	0.000155323
RE127	H3K27ac	sgFoxd3	-0.0935933	0.399214
RE127	H3K4me1	sgOtx2	0.244653	0.369728
RE127	H3K4me1	sgZic3	0.36153	0.212158
RE127	H3K4me1	sgNfrkb	0.577265	0.151366
RE127	H3K4me1	sgFoxd3	0.516156	0.147081
RE127	H3K4me3	sgOtx2	0.0258265	0.812174
RE127	H3K4me3	sgZic3	0.431911	0.0294585
RE127	H3K4me3	sgNfrkb	0.749661	0.00362949
RE127	H3K4me3	sgFoxd3	-0.0425255	0.703601
RE57L	H3K27ac	sgOtx2	0.392748	0.271153
RE57L	H3K27ac	sgZic3	-0.59301	0.112248
RE57L	H3K27ac	sgNfrkb	-1.8159	0.00772291
RE57L	H3K27ac	sgFoxd3	0.303402	0.319002
RE57L	H3K4me1	sgOtx2	0.625963	0.19168
RE57L	H3K4me1	sgZic3	0.504495	0.304393
RE57L	H3K4me1	sgNfrkb	0.35417	0.537266
RE57L	H3K4me1	sgFoxd3	0.601097	0.161041
RE57L	H3K4me3	sgOtx2	0.338117	0.256215
RE57L	H3K4me3	sgZic3	-0.586896	0.068386
RE57L	H3K4me3	sgNfrkb	-1.6442	0.0083289
RE57L	H3K4me3	sgFoxd3	0.306972	0.177114
RE57M	H3K27ac	sgOtx2	0.296073	0.17483
RE57M	H3K27ac	sgZic3	-0.525884	0.0822264
RE57M	H3K27ac	sgNfrkb	-1.85954	0.00206481
RE57M	H3K27ac	sgFoxd3	0.327898	0.163465
RE57M	H3K4me1	sgOtx2	0.413512	0.433004
RE57M	H3K4me1	sgZic3	0.596695	0.0994558
RE57M	H3K4me1	sgNfrkb	0.968449	0.232309
RE57M	H3K4me1	sgFoxd3	1.22011	0.114466
RE57M	H3K4me3	sgOtx2	0.383533	0.103287
RE57M	H3K4me3	sgZic3	-0.572409	0.00945121
RE57M	H3K4me3	sgNfrkb	-1.5855	0.000569724
RE57M	H3K4me3	sgFoxd3	0.356616	0.0348243
RE57R	H3K27ac	sgOtx2	0.284528	0.452637
RE57R	H3K27ac	sgZic3	-0.602273	0.307855
RE57R	H3K27ac	sgNfrkb	-1.52062	0.0195609
RE57R	H3K27ac	sgFoxd3	0.424388	0.121216
RE57R	H3K4me1	sgOtx2	NA	NA
RE57R	H3K4me1	sgZic3	NA	NA
RE57R	H3K4me1	sgNfrkb	NA	NA
RE57R	H3K4me1	sgFoxd3	NA	NA
RE57R	H3K4me3	sgOtx2	0.371181	0.0869656
RE57R	H3K4me3	sgZic3	-0.721923	0.00789983
RE57R	H3K4me3	sgNfrkb	-1.26639	0.0014015
RE57R	H3K4me3	sgFoxd3	0.432685	0.0419226
RE58	H3K27ac	sgOtx2	NA	NA
RE58	H3K27ac	sgZic3	NA	NA
RE58	H3K27ac	sgNfrkb	NA	NA
RE58	H3K27ac	sgFoxd3	NA	NA
RE58	H3K4me1	sgOtx2	NA	NA
RE58	H3K4me1	sgZic3	NA	NA
RE58	H3K4me1	sgNfrkb	NA	NA
RE58	H3K4me1	sgFoxd3	NA	NA
RE58	H3K4me3	sgOtx2	0.564447	0.18995
RE58	H3K4me3	sgZic3	-0.504151	0.303466
RE58	H3K4me3	sgNfrkb	-1.13647	0.0953667
RE58	H3K4me3	sgFoxd3	0.00610362	0.989605
RE61	H3K27ac	sgOtx2	-0.989878	0.0246588
RE61	H3K27ac	sgZic3	0.025355	0.932306
RE61	H3K27ac	sgNfrkb	-0.738337	0.0558452
RE61	H3K27ac	sgFoxd3	-1.34554	0.0189808
RE61	H3K4me1	sgOtx2	-0.521848	0.291338
RE61	H3K4me1	sgZic3	-0.13592	0.70075
RE61	H3K4me1	sgNfrkb	-0.619951	0.150808
RE61	H3K4me1	sgFoxd3	-0.612537	0.27033
RE61	H3K4me3	sgOtx2	0.0292801	0.838914
RE61	H3K4me3	sgZic3	0.380569	0.00796159
RE61	H3K4me3	sgNfrkb	-0.0240459	0.856815
RE61	H3K4me3	sgFoxd3	-0.170716	0.281212
RE85	H3K27ac	sgOtx2	-0.124809	0.511706
RE85	H3K27ac	sgZic3	0.00782358	0.964427
RE85	H3K27ac	sgNfrkb	0.269549	0.341524
RE85	H3K27ac	sgFoxd3	-0.533936	0.0995007
RE85	H3K4me1	sgOtx2	-0.123159	0.613039
RE85	H3K4me1	sgZic3	-0.0187477	0.935938
RE85	H3K4me1	sgNfrkb	0.173392	0.590044
RE85	H3K4me1	sgFoxd3	-0.36662	0.206613
RE85	H3K4me3	sgOtx2	0.287852	0.108637
RE85	H3K4me3	sgZic3	0.33889	0.00920271
RE85	H3K4me3	sgNfrkb	0.226524	0.0562091
RE85	H3K4me3	sgFoxd3	-0.0137699	0.9278
RE93	H3K27ac	sgOtx2	-1.17566	0.000691052
RE93	H3K27ac	sgZic3	-0.315105	0.101348
RE93	H3K27ac	sgNfrkb	-0.7428	0.0138788
RE93	H3K27ac	sgFoxd3	-1.07703	0.00219684
RE93	H3K4me1	sgOtx2	-0.858638	0.00060876
RE93	H3K4me1	sgZic3	0.115071	0.219858
RE93	H3K4me1	sgNfrkb	0.143444	0.194929
RE93	H3K4me1	sgFoxd3	-0.935949	0.000216231
RE93	H3K4me3	sgOtx2	NA	NA
RE93	H3K4me3	sgZic3	NA	NA
RE93	H3K4me3	sgNfrkb	NA	NA
RE93	H3K4me3	sgFoxd3	NA	NA
RE95	H3K27ac	sgOtx2	-1.9525	0.00898936
RE95	H3K27ac	sgZic3	-0.655727	0.0877078
RE95	H3K27ac	sgNfrkb	-1.22158	0.0155329
RE95	H3K27ac	sgFoxd3	-0.683884	0.0981628
RE95	H3K4me1	sgOtx2	-0.992083	0.0165899
RE95	H3K4me1	sgZic3	0.481715	0.0105298
RE95	H3K4me1	sgNfrkb	-0.116736	0.423591
RE95	H3K4me1	sgFoxd3	-0.766445	0.0128245
RE95	H3K4me3	sgOtx2	NA	NA
RE95	H3K4me3	sgZic3	NA	NA
RE95	H3K4me3	sgNfrkb	NA	NA
RE95	H3K4me3	sgFoxd3	NA	NA
RE96	H3K27ac	sgOtx2	-1.82227	0.00237514
RE96	H3K27ac	sgZic3	-0.751883	0.0445618
RE96	H3K27ac	sgNfrkb	-0.670154	0.0554372
RE96	H3K27ac	sgFoxd3	-0.521149	0.0432959
RE96	H3K4me1	sgOtx2	-0.664557	0.0100995
RE96	H3K4me1	sgZic3	0.223566	0.10862
RE96	H3K4me1	sgNfrkb	0.00596067	0.962825
RE96	H3K4me1	sgFoxd3	-0.788	0.00545486
RE96	H3K4me3	sgOtx2	NA	NA
RE96	H3K4me3	sgZic3	NA	NA
RE96	H3K4me3	sgNfrkb	NA	NA
RE96	H3K4me3	sgFoxd3	NA	NA
RE97	H3K27ac	sgOtx2	-1.32839	0.00551226
RE97	H3K27ac	sgZic3	-0.217325	0.54519
RE97	H3K27ac	sgNfrkb	-0.157523	0.297141
RE97	H3K27ac	sgFoxd3	-0.854741	0.0150603
RE97	H3K4me1	sgOtx2	-0.884618	0.0025098
RE97	H3K4me1	sgZic3	-0.207917	0.180617
RE97	H3K4me1	sgNfrkb	0.0870973	0.658274
RE97	H3K4me1	sgFoxd3	-0.841876	0.0034204
RE97	H3K4me3	sgOtx2	NA	NA
RE97	H3K4me3	sgZic3	NA	NA
RE97	H3K4me3	sgNfrkb	NA	NA
RE97	H3K4me3	sgFoxd3	NA	NA

## Sheet: 5
Specific Time Point	Gene
day0	Gm37988
day0	Tcea1
day0	Gm6104
day0	Prdm14
day0	Lactb2
day0	Eya1
day0	Eloc
day0	Tmem70
day0	Mcm3
day0	Tram2
day0	Gsta3
day0	Gm28836
day0	Rims1
day0	Plekhb2
day0	Txndc9
day0	Cnot11
day0	Gm8292
day0	Bzw1
day0	Nif3l1
day0	Fam117b
day0	Snora41
day0	Fzd5
day0	Cryge
day0	Crygd
day0	Idh1
day0	Rpe
day0	Fn1
day0	Apol7d
day0	Tns1
day0	Tuba4a
day0	Epha4
day0	Wdfy1
day0	Eif4e2
day0	Gm28888
day0	Ackr3
day0	Gm35048
day0	Dtymk
day0	Slco4c1
day0	Gm6430
day0	Zcchc2
day0	Tfcp2l1
day0	Gm23497
day0	Ccdc93
day0	Actr3
day0	Dars
day0	AA986860
day0	Slc41a1
day0	Rab29
day0	Rbbp5
day0	Gm28040
day0	Gm28040
day0	Kiss1
day0	Ren1
day0	Sox13
day0	Snrpe
day0	Atp2b4
day0	Rabif
day0	Elf3
day0	Tnni1
day0	Nr5a2
day0	Lamc1
day0	Tor1aip2
day0	Csnk2a3
day0	Vamp4
day0	Atp1b1
day0	Uck2
day0	Fcgr2b
day0	Fcgr3
day0	Nr1i3
day0	Tomm40l
day0	Apoa2
day0	Slamf6
day0	Vangl2
day0	Aim2
day0	Cdc42bpa
day0	Lefty2
day0	Degs1
day0	Aida
day0	Mtarc2
day0	C130074G19Rik
day0	Bpnt1
day0	Slc30a10
day0	Gm37254
day0	Slc30a1
day0	Fam107b
day0	Frmd4a
day0	Gm26315
day0	Atp5c1
day0	St8sia6
day0	Stam
day0	Skida1
day0	Msrb2
day0	Otud1
day0	Tprn
day0	Agpat2
day0	Snora43
day0	Snora43
day0	Wdr5
day0	Ppp1r26
day0	Mrps2
day0	Gm10134
day0	Urm1
day0	Tbc1d13
day0	Ptges
day0	Tor1a
day0	Prrc2b
day0	Ptges2
day0	Fam102a
day0	Fpgs
day0	Fbxw2
day0	Ppp6c
day0	Rnd3
day0	5330411J11Rik
day0	Baz2b
day0	Ly75
day0	Gm13580
day0	Sp5
day0	Wipf1
day0	Itgav
day0	Med19
day0	Clp1
day0	Serping1
day0	Ssrp1
day0	Pramel6
day0	Olfr1127-ps1
day0	Gm4222
day0	Ptprj
day0	Rapsn
day0	Spi1
day0	Mybpc3
day0	Atg13
day0	Slc35c1
day0	Accsl
day0	Gm13889
day0	Ehf
day0	Rcn1
day0	Gm13929
day0	Aven
day0	Rasgrp1
day0	Ppp1r14d
day0	Itpka
day0	Rpap1
day0	Tyro3
day0	Pla2g4e
day0	Adal
day0	Tubgcp4
day0	Ckmt1
day0	Pdia3
day0	Wdr76
day0	Shf
day0	AA467197
day0	Mir147
day0	Slc24a5
day0	Dut
day0	Mal
day0	Sirpa
day0	Stk35
day0	Mavs
day0	Pcna
day0	Cds2
day0	Jag1
day0	Ndufaf5
day0	Snrpb2
day0	Gm11701
day0	Xrn2
day0	Gins1
day0	Commd7
day0	Bpifb5
day0	E2f1
day0	Ahcy
day0	Rbl1
day0	Src
day0	Snhg17
day0	Gm26003
day0	Gm23925
day0	Gm23925
day0	Srsf6
day0	Ywhab
day0	Ube2c
day0	Ctsa
day0	Sulf2
day0	B4galt5
day0	Dok5
day0	Gm14292
day0	Cdh4
day0	Slc17a9
day0	Birc7
day0	Stmn3
day0	Rtel1
day0	Prpf6
day0	Tpd52
day0	Zbtb10
day0	Zfp704
day0	Pag1
day0	Fabp5
day0	Impa1
day0	Chmp4c
day0	Fndc3b
day0	Lrrc34
day0	Lrrc31
day0	Prkci
day0	Mfn1
day0	Sox2
day0	Cetn4
day0	Exosc8
day0	Smad9
day0	Commd2
day0	Med12l
day0	Lxn
day0	Mfsd1
day0	Iqschfp
day0	Schip1
day0	1110032F04Rik
day0	Pdcd10
day0	Gask1b
day0	Plrg1
day0	Lmna
day0	Dap3
day0	Efna3
day0	Efna4
day0	She
day0	Il6ra
day0	Atp8b2
day0	Tpm3
day0	Ilf2
day0	S100a13
day0	Prpf3
day0	Gm42783
day0	Rnf115
day0	Chd1l
day0	Tbx15
day0	Wdr3
day0	Ptgfrn
day0	Vangl1
day0	Tspan2os
day0	Magi3
day0	Cept1
day0	S1pr1
day0	Mfsd14a
day0	Abcd3
day0	Snora24
day0	Larp7
day0	6330410L21Rik
day0	H2az1
day0	Dnajb14
day0	Adh1
day0	Usp33
day0	Asb17os
day0	Msh4
day0	Rabggtb
day0	Nbn
day0	Aqp3
day0	Myorg
day0	Clta
day0	Gm12463
day0	Tgfbr1
day0	Alg2
day0	Tex10
day0	Nipsnap3b
day0	Abca1
day0	Slc44a1
day0	Tmem38b
day0	Klf4
day0	Frrs1l
day0	Epb41l4b
day0	Pakap
day0	Pakap
day0	D630039A03Rik
day0	Ugcg
day0	Susd1
day0	Ptbp3
day0	Col27a1
day0	Tmem268
day0	Sh3gl2
day0	Saxo1
day0	Plin2
day0	Elavl2
day0	Gm12666
day0	Kank4
day0	Ak4
day0	Dnajc6
day0	Leprot
day0	C130073F10Rik
day0	Gm12790
day0	Plpp3
day0	Usp24
day0	Lrrc42
day0	Yipf1
day0	Scp2
day0	Echdc2
day0	Zyg11a
day0	Orc1
day0	Efcab14
day0	Tesk2
day0	P3h1
day0	Foxo6
day0	Nfyc
day0	Meaf6
day0	Csf3r
day0	Zmym1
day0	Gjb3
day0	Gjb4
day0	Gjb5
day0	Ak2
day0	Rnf19b
day0	C77080
day0	Marcksl1
day0	Hdac1
day0	Txlna
day0	Sdc3
day0	Snhg12
day0	Snora44
day0	Rcc1
day0	Snora73b
day0	Gm22767
day0	Slc30a2
day0	Stpg1
day0	Grhl3
day0	Alpl
day0	Rcc2
day0	Padi4
day0	Necap2
day0	Srarp
day0	Fblim1
day0	Tmem51
day0	2510039O18Rik
day0	Agtrap
day0	Mad2l2
day0	Clstn1
day0	Icmt
day0	Gm13110
day0	Noc2l
day0	Crot
day0	Napepld
day0	Psmc2
day0	Paxip1
day0	Cnpy1
day0	Slc5a6
day0	Eif2b4
day0	Nrbp1
day0	Yes1
day0	Tacc3
day0	Nsd2
day0	Tnip2
day0	Mrfap1
day0	Ppp2r2c
day0	Wdr1
day0	Fbxl5
day0	Bst1
day0	Cd38
day0	Qdpr
day0	Lap3
day0	Slit2
day0	Rell1
day0	Pgm2
day0	Klf3
day0	Klb
day0	Slain2
day0	Usp46
day0	Dancr
day0	Snora26
day0	Kit
day0	Utp3
day0	Grsf1
day0	Dck
day0	Septin11
day0	Naa11
day0	Enoph1
day0	Abraxas1
day0	Aff1
day0	Spp1
day0	Tgfbr3
day0	Mtf2
day0	Dgkq
day0	Pxmp2
day0	Fbrsl1
day0	Ulk1
day0	Hscb
day0	Chek2
day0	Ttc28
day0	Tpst2
day0	Srrd
day0	Ssh1
day0	Acacb
day0	Gltp
day0	Ankrd13a
day0	Mlec
day0	Hspb8
day0	Tbx3
day0	Gm26205
day0	Erp29
day0	Ppp1cc
day0	P2rx4
day0	Camkk2
day0	Gm43684
day0	Zcchc8
day0	Bri3bp
day0	Tmem132d
day0	Fzd10
day0	Pdgfa
day0	6330403L08Rik
day0	Fscn1
day0	Kdelr2
day0	Arpc1b
day0	Atp5j2
day0	Cdx2
day0	Slc7a1
day0	Fry
day0	Col1a2
day0	Asns
day0	Calu
day0	Creb3l2
day0	Zc3hav1
day0	Agk
day0	Gpnmb
day0	Mpp6
day0	Cycs
day0	Hoxa7
day0	Hoxa9
day0	Hoxa10
day0	Hoxa11
day0	Fkbp14
day0	Plekha8
day0	Tigd2
day0	Rnf181
day0	Tgoln1
day0	M1ap
day0	Dok1
day0	Slc4a5
day0	Exoc6b
day0	Rab11fip5
day0	Ptges3-ps
day0	Nfu1
day0	Rab7
day0	Gata2
day0	Klf15
day0	Nup210
day0	Slc6a6
day0	Prickle2
day0	Frmd4b
day0	Mitf
day0	Arl8b
day0	Tada3
day0	Vhl
day0	Tatdn2
day0	Rasgef1a
day0	Mical3
day0	Dppa3
day0	Nanog
day0	Atn1
day0	Cdca3
day0	Mlf2
day0	Nop2
day0	Iffo1
day0	Cd9
day0	Tigar
day0	Tead4
day0	Etv6
day0	Bcl2l14
day0	Bcat1
day0	Gm15922
day0	Gm15448
day0	Pira2
day0	Rdh13
day0	Dnaaf3
day0	Epp13
day0	Gm7203
day0	Crxos
day0	Slc1a5
day0	Pglyrp1
day0	Mypop
day0	Opa3
day0	Relb
day0	Bcl3
day0	Pvr
day0	Ceacam20
day0	Ceacam10
day0	Cic
day0	Lipe
day0	Akt2
day0	AC074312.1
day0	Zfp59
day0	Eid2
day0	Pak4
day0	Wdr62
day0	Lin37
day0	Krtdap
day0	Ffar2
day0	Ffar3
day0	Rhpn2
day0	Emc10
day0	Ppfia3
day0	Fam83e
day0	Kdelr1
day0	Saa3
day0	Cyfip1
day0	Trpm1
day0	Nsmce3
day0	Pcsk6
day0	Lrrc28
day0	Fam169b
day0	Ntrk3
day0	Zfp710
day0	Idh2
day0	Pde8a
day0	Whamm
day0	Gm45698
day0	Efl1
day0	Mex3b
day0	Mesd
day0	Gm49493
day0	Ndufc2
day0	Dgat2
day0	Atg16l2
day0	Cnga4
day0	Rrp8
day0	Lmo1
day0	Stk33
day0	Gm9105
day0	Snora3
day0	Scube2
day0	Tmem41b
day0	Gm25636
day0	Psma1
day0	Arl6ip1
day0	Gde1
day0	Gprc5b
day0	Ppp1ccb
day0	Uqcrc2
day0	Arhgap17
day0	Aqp8
day0	Nsmce1
day0	Nfatc2ip
day0	Zfp553
day0	Sephs2
day0	Srcap
day0	Snora30
day0	Gm33027
day0	Wdr11
day0	Nsmce4a
day0	Htra1
day0	Oat
day0	Nkx1-2
day0	Fam53b
day0	Nkx6-2
day0	Caly
day0	Prap1
day0	Fuom
day0	Ifitm2
day0	Fgf3
day0	Timm44
day0	Ankrd10
day0	1700016D06Rik
day0	Tfdp1
day0	Gm47277
day0	Gm24698
day0	Tdrp
day0	Vdac3
day0	Ap3m2
day0	Golga7
day0	Sfrp1
day0	Ido2
day0	Tacc1
day0	Zfp703
day0	Slc25a4
day0	Acsl1
day0	Cenpu
day0	Dctd
day0	Sgo2b
day0	Tmem192
day0	Lpl
day0	D130040H23Rik
day0	Nr2c2ap
day0	Snora68
day0	Haus8
day0	Colgalt1
day0	Jak3
day0	Insl3
day0	B3gnt3
day0	Rab8a
day0	Klf2
day0	Asf1b
day0	Samd1
day0	Nanos3
day0	Gadd45gip1
day0	Calr
day0	Rnaseh2a
day0	Prdx2
day0	Dnaja2
day0	Abcc12
day0	Cbln1
day0	Nudt21
day0	Cnot1
day0	Gm31659
day0	Pdp2
day0	Cbfb
day0	D230025D16Rik
day0	Carmil2
day0	Pla2g15
day0	Pdf
day0	Il34
day0	Ddx19a
day0	Tmem231
day0	Gm45733
day0	Atmin
day0	Pkd1l2
day0	Usp10
day0	Car5a
day0	Rab4a
day0	Taf5l
day0	Maml2
day0	Gm49349
day0	Gm25791
day0	Gm22620
day0	Chordc1
day0	Naalad2
day0	Zfp26
day0	Icam1
day0	Keap1
day0	Spc24
day0	Pigyl
day0	Anln
day0	Tbx20
day0	Adamts8
day0	Zbtb44
day0	Tirap
day0	Gramd1b
day0	Snord14c
day0	Snord14d
day0	Sorl1
day0	E230034D01Rik
day0	H2ax
day0	Hyou1
day0	Cd3g
day0	Cd3d
day0	Cd3e
day0	Mpzl2
day0	Nnmt
day0	Ncam1
day0	Arhgap20
day0	Lingo1
day0	Cox5a
day0	Sema7a
day0	Islr2
day0	Nptn
day0	Neo1
day0	Tle3
day0	Anp32a
day0	Hacd3
day0	Spg21
day0	Snx1
day0	C2cd4b
day0	Fam81a
day0	Rnf111
day0	Polr2m
day0	Gm36936
day0	Rn7sk
day0	Gsta2
day0	Dppa5a
day0	Ooep
day0	Gm9531
day0	Prss35
day0	Snhg5
day0	Adamts7
day0	Dipk2a
day0	Pcolce2
day0	Zbtb38
day0	Slc25a36
day0	Prr23a3
day0	Mras
day0	Rbm15b
day0	Hyal2
day0	Hyal1
day0	Naa80
day0	Rhoa
day0	Lamb2
day0	Qars
day0	Arih2
day0	Gm26298
day0	Slc25a20
day0	Prkar2a
day0	Map4
day0	Dclk3
day0	Crtap
day0	Cmtm7
day0	Gpd1l
day0	Slc22a13b
day0	Gm24044
day0	Gm26448
day0	Snora62
day0	Mobp
day0	Scp2-ps2
day0	Fbxo30
day0	Plagl1
day0	Pex3
day0	Adat2
day0	Sgk1
day0	Hdac2
day0	Ostm1
day0	Prep
day0	Chst3
day0	Npffr1
day0	Ddx50
day0	Dna2
day0	Nrbf2
day0	Arid5b
day0	Slc16a9
day0	Specc1l
day0	Pdxk
day0	Pwwp3a
day0	Slc39a3
day0	Pip5k1c
day0	Hmg20b
day0	Mfsd12
day0	Gna11
day0	Tle5
day0	Rfx4
day0	Nt5dc3
day0	Spic
day0	Arl1
day0	Gm5780
day0	Ikbip
day0	Ndufa12
day0	Atp2b1
day0	Gm48377
day0	Gm32717
day0	Gm9029
day0	Gm9030
day0	Gm32802
day0	Gm9040
day0	Gm9044
day0	Gm9045
day0	Gm9046
day0	Gm9048
day0	Gm9049
day0	Hmga2
day0	Wif1
day0	Ctdsp2
day0	Arhgap9
day0	Nab2
day0	Nemp1
day0	Myo1a
day0	Tac2
day0	Baz2a
day0	Spryd4
day0	Cdk2
day0	Pmel
day0	Drg1
day0	Patz1
day0	Gm11944
day0	Sf3a1
day0	Osm
day0	Gas2l1
day0	Znrf3
day0	Ube2d-ps
day0	Pold2
day0	Snora9
day0	Snora5c
day0	Cobl
day0	Pno1
day0	C1d
day0	Lgalsl
day0	Vps54
day0	Rel
day0	Cfap36
day0	Rtn4
day0	Sh3pxd2b
day0	Ranbp17
day0	Anp32-ps
day0	Pttg1
day0	Adam19
day0	BC053393
day0	N4bp3
day0	Sar1b
day0	Gm12206
day0	Vdac1
day0	Gm12209
day0	Pdlim4
day0	Acsl6
day0	Srebf1
day0	Shmt1
day0	Kcnj12
day0	Sco1
day0	Myh13
day0	Trappc1
day0	Kcnab3
day0	Rnf227
day0	Chd3
day0	Dnah2os
day0	Gm24029
day0	Slc35g3
day0	Pelp1
day0	C1qbp
day0	Txndc17
day0	Slc13a5
day0	Xaf1
day0	Smtnl2
day0	Aspa
day0	Gm12337
day0	Slc13a2
day0	Slc46a1
day0	Crlf3
day0	Dusp14
day0	Aatf
day0	Ypel2
day0	Rnu1a1
day0	Gm22068
day0	Mrps23
day0	Akap1
day0	Elobl
day0	Coil
day0	2210409E12Rik
day0	Trim25
day0	Abcc3
day0	Lrrc59
day0	Col1a1
day0	Ppp1r9b
day0	Ngfr
day0	Ube2z
day0	Atp5g1
day0	Calcoco2
day0	Hoxb13
day0	Hoxb9
day0	Osbpl7
day0	Psmb3
day0	Krt42
day0	Hap1
day0	Rab5c
day0	Stat3
day0	Rdm1
day0	Lsm12
day0	Asb16
day0	Slc25a39
day0	Ccdc43
day0	Gjc1
day0	Nsf
day0	Mapt
day0	Ddx42
day0	Gm22711
day0	Gm22711
day0	Axin2
day0	Gna13
day0	Prkar1a
day0	Map2k6
day0	Slc39a11
day0	D11Wsu47e
day0	Ttyh2
day0	Fads6
day0	Atp5h
day0	Grb2
day0	Acox1
day0	Snhg20
day0	Gm26083
day0	Mir6516
day0	Sec14l1
day0	Gm20708
day0	Tk1
day0	Afmid
day0	Socs3
day0	Cbx2
day0	Cbx8
day0	Cbx4
day0	Slc26a11
day0	Rnf213
day0	Slc38a10
day0	P4hb
day0	Alyref
day0	Notum
day0	Fasn
day0	Pfn4
day0	Atad2b
day0	Lpin1
day0	Pdia6
day0	Atp6v1c2
day0	Gm22748
day0	5730507C01Rik
day0	Gm10479
day0	Rrm2
day0	Tmem18
day0	Gm22634
day0	Gm25679
day0	Gm26444
day0	Gm22317
day0	Snx6
day0	Nfkbia
day0	Togaram1
day0	Fkbp3
day0	Fancm
day0	Arf6
day0	Nin
day0	Frmd6
day0	Jkamp
day0	Fut8
day0	Pigh
day0	Exd2
day0	Galnt16
day0	Npc2
day0	Tmed10
day0	Flvcr2
day0	Esrrb
day0	Irf2bpl
day0	Ism2
day0	Sptlc2
day0	Adck1
day0	Gm6863
day0	Rin3
day0	Serpina3i
day0	Tcl1
day0	Dio3
day0	Ppp2r5c
day0	Ckb
day0	Nid1
day0	Zscan12
day0	H1f5
day0	H1f1
day0	BC005537
day0	Wrnip1
day0	Serpinb1a
day0	Serpinb6c
day0	Tubb2b
day0	Ssr1
day0	Tfap2a
day0	Edn1
day0	Sirt5
day0	Mcur1
day0	Mylip
day0	Id4
day0	Gm25394
day0	Ror2
day0	Cltb
day0	Tspan17
day0	Tifab
day0	Cxcl14
day0	Slc25a48
day0	Naa35
day0	Selenok-ps6
day0	Fbp2
day0	Ctsl
day0	Ptdss1
day0	Tent4a
day0	Mrpl36
day0	Glrx
day0	Dhfr
day0	Dmgdh
day0	Lhfpl2
day0	Foxd1
day0	Tnpo1
day0	Ptcd2
day0	Elovl7
day0	Gm15290
day0	Mier3
day0	Il6st
day0	Snx18
day0	Fgf10
day0	Kctd6
day0	Nkiras1
day0	Rtraf
day0	Dlg5
day0	Wdfy4
day0	Fam25c
day0	Sh2d4b
day0	Tspan14
day0	Gm2832
day0	Gm5798
day0	Gm8011
day0	Gm8032
day0	Gm7233
day0	Gm8126
day0	Gm5799
day0	Atg14
day0	Peli2
day0	Tep1
day0	Rnase1
day0	Gm5622
day0	Arhgef40
day0	Dad1
day0	Slc7a8
day0	Zfhx2
day0	Pck2
day0	Irf9
day0	Nynrin
day0	Phf11d
day0	Tnfrsf19
day0	Gm37472
day0	Rnaseh2b
day0	Ctsb
day0	Tdh
day0	Scara5
day0	Pbk
day0	Nefm
day0	Sucla2
day0	Tsc22d1
day0	Serp2
day0	Diaph3
day0	Klf5
day0	Spry2
day0	Tpm3-rs7
day0	Uggt2
day0	Gm10250
day0	Mtmr12
day0	Acot10
day0	Ctnnd2
day0	Sdc2
day0	Gm49089
day0	Stk3
day0	Ywhaz
day0	Klf10
day0	Trps1
day0	Rad21
day0	Tbc1d31
day0	Fam83a
day0	9130401M01Rik
day0	Gm29394
day0	Wdyhv1
day0	Fam49b
day0	Ago2
day0	Ndufb4c
day0	Ly6a
day0	Adck5
day0	Tst
day0	Rac2
day0	Gga1
day0	Sh3bp1
day0	Pdxp
day0	H1f0
day0	Gcat
day0	Kdelr3
day0	Sun2
day0	Syngr1
day0	Chadl
day0	Tcf20
day0	Cdpf1
day0	Brd1
day0	Pdzrn4
day0	Gm24447
day0	Irak4
day0	Twf1
day0	Tmem117
day0	Asb8
day0	Rnd1
day0	Tuba1c
day0	Lima1
day0	Slc11a2
day0	Letmd1
day0	Csrnp2
day0	Smagp
day0	Hoxc13
day0	Hoxc12
day0	Hoxc11
day0	Hoxc10
day0	Hoxc5
day0	Hoxc9
day0	Hoxc8
day0	Hoxc6
day0	Hoxc4
day0	Nfe2
day0	Copz1
day0	Cdip1
day0	Nubp1
day0	Klhl22
day0	Comt
day0	Gnb1l
day0	Mrpl40
day0	Cyp2ab1
day0	Eif2b5
day0	Gm9697
day0	2510009E07Rik
day0	Etv5
day0	Fetub
day0	Gm24201
day0	Gm26447
day0	Gm24616
day0	Masp1
day0	Hes1
day0	Lrrc15
day0	Apod
day0	Bdh1
day0	0610012G03Rik
day0	Slc51a
day0	Gm34680
day0	Tfrc
day0	Tnk2
day0	Itgb5
day0	Kalrn
day0	Pdia5
day0	Casr
day0	Ildr1
day0	Ndufb4
day0	Pla1a
day0	Poglut1
day0	Zdhhc23
day0	Tagln3
day0	Gm4737
day0	Pros1
day0	Jam2
day0	Olig2
day0	Tmem50b
day0	Rcan1
day0	2310043M15Rik
day0	Pigp
day0	Dyrk1a
day0	Ets2
day0	Brwd1
day0	Tiam2
day0	Tmem181a
day0	Gm29719
day0	Gm29719
day0	Tmem181b-ps
day0	Gm29721
day0	Sytl3
day0	Unc93a2
day0	Pabpc6
day0	Qk
day0	Snora20
day0	Wtap
day0	Sod2
day0	Unc93a
day0	2700054A10Rik
day0	Zfp960
day0	Zfp97
day0	Pkmyt1
day0	Pdpk1
day0	Atp6v0c
day0	Pgp
day0	Ndufb10
day0	Nubp2
day0	Tmem8
day0	Gm16580
day0	Cuta
day0	Lemd2
day0	9630028I04Rik
day0	Nudt3
day0	Fkbp5
day0	Stk38
day0	Gm41556
day0	1700097N02Rik
day0	Dnah8
day0	Cbs
day0	U2af1
day0	H2-Eb1
day0	Ly6g6d
day0	Ly6g6e
day0	Gm23442
day0	2300002M23Rik
day0	Rpp21
day0	Ubd
day0	Tnfrsf21
day0	Cdc5l
day0	Spats1
day0	Vegfa
day0	Gm20517
day0	Usp49
day0	Pgc
day0	Tfeb
day0	Rftn1
day0	Efhb
day0	Uhrf1
day0	Micos13
day0	Rfx2
day0	Acsbg3
day0	Vapa
day0	Gm49867
day0	Ppp4r1
day0	Ralbp1
day0	Ndufv2
day0	Rab12
day0	Lama1
day0	Clip4
day0	Hdac1-ps
day0	Cebpz
day0	Mcfd2
day0	Msh2
day0	Foxn2
day0	Ccny
day0	Lama3
day0	Cdh2
day0	Dsg2
day0	B4galt6
day0	Mep1b
day0	Galnt1
day0	Slc39a6
day0	Kif20a
day0	Kdm3b
day0	Snhg4
day0	Mir1949
day0	Mir1949
day0	1700066B19Rik
day0	Pfdn1
day0	Dcp2
day0	Tmed7
day0	Cdo1
day0	Commd10
day0	Ppic
day0	Lmnb1
day0	Prrc1
day0	Slc12a2
day0	Cdx1
day0	Apcdd1
day0	Mppe1
day0	Impa2
day0	Acaa2
day0	Smad7
day0	Tshz1
day0	Fbxo15
day0	Gm5824
day0	Gm5096
day0	Cpt1a
day0	Cdk2ap2
day0	Nudt22
day0	Naa40
day0	Ints5
day0	Mta2
day0	Fads1
day0	Tmem109
day0	Patl1
day0	Mpeg1
day0	Psat1
day0	Ostf1
day0	Fam189a2
day0	Pip5k1b
day0	Gm10053
day0	Glis3
day0	Slc1a1
day0	Lipo3
day0	Cep55
day0	Gm23300
day0	Slc35g1
day0	Slit1
day0	Loxl4
day0	Scd3
day0	Scd2
day0	Scd1
day0	Tlx1
day0	Btrc
day0	Hps6
day0	Trim8
day0	Sfxn2
day0	Gsto1
day0	Xpnpep1
day0	Ablim1
day0	Ccdc22
day0	Prickle3
day0	Glod5
day0	Was
day0	Rbm3
day0	1810030O07Rik
day0	Cdk16
day0	Timp1
day0	Cfp
day0	Lonrf3
day0	Ube2a
day0	Nkap
day0	Dppa3-ps
day0	Xiap
day0	Ocrl
day0	Xpnpep2
day0	Utp14a
day0	Hprt
day0	Xlr
day0	Slc9a6
day0	Mcf2
day0	Tmem185a
day0	Mtm1
day0	Xlr3c
day0	Slc6a8
day0	Renbp
day0	Irak1
day0	Snora70
day0	Ubl4a
day0	Xlr4e-ps
day0	Mpp1
day0	Tbl1x
day0	Mageb16
day0	Actr3-ps
day0	Dmd
day0	Eda
day0	Ogt
day0	Ercc6l
day0	Cited1
day0	Abcb7
day0	Gm14822
day0	Atp7a
day0	2810403D21Rik
day0	Chm
day0	Pcdh19
day0	Trmt2b
day0	Cenpi
day0	Drp2
day0	Btk
day0	Gla
day0	Hnrnph2
day0	Tmsb15a
day0	Morf4l2
day0	Prps1
day0	Alg13
day0	Hsd17b10
day0	Klf8
day0	Amd-ps1
day0	Acot9
day0	Pdha1
day0	Piga
day0	Hccs
day0	mt-Tv
day0	mt-Ti
day0	mt-Tq
day1	Vwa3b
day1	Mgat4a
day1	Ankrd44
day1	Gm6644
day1	4930558J18Rik
day1	Nop58
day1	Nrp2
day1	Ino80d
day1	Gm20342
day1	Adam23
day1	Mreg
day1	Abcb6
day1	Gm29253
day1	Agfg1
day1	Gbx2
day1	Sned1
day1	Inhbb
day1	Ptpn4
day1	Steap3
day1	Platr1
day1	Klhl12
day1	Gm19705
day1	Dennd1b
day1	Gm37423
day1	Gm37470
day1	Gm28791
day1	Nmnat2
day1	Glul
day1	Pou2f1
day1	Dusp27
day1	Tmco1
day1	Dusp12
day1	Kcnj9
day1	Gm8023
day1	Tfb2m
day1	Enah
day1	Tlr5
day1	Kcnk2
day1	Hsd11b1
day1	Ccdc3
day1	Camk1d
day1	Gata3
day1	Vim
day1	Nebl
day1	Gm13328
day1	Ndor1
day1	1700007K13Rik
day1	Ttf1
day1	Setx
day1	Trub2
day1	Fubp3
day1	Ggta1
day1	Rif1
day1	Gpd2
day1	Dpp4
day1	Nup35
day1	Tfpi
day1	Gm19426
day1	Timm10
day1	Trim44
day1	BB218582
day1	Srp14
day1	Rad51
day1	Rmdn3
day1	Ino80
day1	Mga
day1	Gpat2
day1	Mall
day1	Morrbid
day1	Zc3h8
day1	A730036I17Rik
day1	Pdyn
day1	Tgm3
day1	Atrn
day1	Mgme1
day1	Polr3f
day1	Pax1
day1	Srxn1
day1	Tcf15
day1	Hck
day1	Cdk5rap1
day1	Eif6
day1	Epb41l1
day1	Platr27
day1	Fitm2
day1	Wfdc15a
day1	Sys1
day1	Ncoa3
day1	Cass4
day1	2210418O10Rik
day1	Gm14296
day1	Gm14412
day1	Ppdpf
day1	Srms
day1	Stmn2
day1	Gm8935
day1	Gm38509
day1	Sclt1
day1	D3Ertd751e
day1	Noct
day1	Arhgef26
day1	Mme
day1	Tiparp
day1	Pdgfc
day1	Trim2
day1	Fbxw7
day1	Tmem79
day1	Npr1
day1	Hormad1
day1	BC028528
day1	Sf3b4
day1	Platr30
day1	Txnip
day1	Acp6
day1	Gm43064
day1	Bcl2l15
day1	Wdr77
day1	Gm40123
day1	Taf13
day1	Wdr47
day1	Cdc14a
day1	Frrs1
day1	Gclm
day1	Gm35986
day1	Slc9b1
day1	Manba
day1	Hs2st1
day1	Cth
day1	Fam110b
day1	Virma
day1	Gm11839
day1	Gm11841
day1	Ddx58
day1	Tomm5
day1	Gm12430
day1	Zfp462
day1	Gm12577
day1	Dmac1
day1	Bnc2
day1	Cntln
day1	L1td1
day1	Dab1
day1	Lexm
day1	Dph2
day1	Cdc20
day1	Tmem125
day1	Ebna1bp2
day1	Ccdc30
day1	Hivep3
day1	Scmh1
day1	Smap2
day1	Col9a2
day1	9930104L06Rik
day1	Zc3h12a
day1	AU040320
day1	Themis2
day1	Zfp593
day1	Tcea3
day1	Luzp1
day1	Mul1
day1	Cela2a
day1	Ctrc
day1	Fhad1
day1	Kazn
day1	Gm13230
day1	Zfp990
day1	Gm13231
day1	Zfp986
day1	Gm13034
day1	Zfp987
day1	Gm21411
day1	Zfp989
day1	Gm13135
day1	Zfp988
day1	Zfp978
day1	Zfp985
day1	Zfp979
day1	Zfp534
day1	Gm13136
day1	Ubiad1
day1	Gm13203
day1	Casz1
day1	Cenps
day1	H6pd
day1	Mib2
day1	Steap1
day1	Phtf2
day1	Kmt2c
day1	Actr3b
day1	Dnajb6
day1	Snx17
day1	Slc5a1
day1	Gm15513
day1	Lyar
day1	Bod1l
day1	Rbpj
day1	Gm40304
day1	Gm8069
day1	Chrna9
day1	Scfd2
day1	Kdr
day1	Hopx
day1	Cdkl2
day1	G3bp2
day1	Uso1
day1	Gpat3
day1	Gm8258
day1	Dipk1a
day1	Tmed5
day1	Gm15728
day1	Oas2
day1	Pptc7
day1	Kdm2b
day1	Gm43411
day1	Lat2
day1	Limk1
day1	Hspb1
day1	Zp3
day1	Upk3b
day1	Rasa4
day1	Polr2j
day1	Srrt
day1	Pcolce
day1	Fbxo24
day1	Zfand2a
day1	Nudt1
day1	Papolb
day1	Actb
day1	Nptx2
day1	Kpna7
day1	Lnx2
day1	Gm15721
day1	Ppp1r9a
day1	Gm26814
day1	Plxna4
day1	Rbpj-ps3
day1	Zfp775
day1	Halr1
day1	Tril
day1	Smarcad1
day1	Rpia
day1	Smyd1
day1	Gm5576
day1	Vax2
day1	Zxdc
day1	1810044D09Rik
day1	Rbsn
day1	Adamts9
day1	A730049H05Rik
day1	Cpne9
day1	Rpusd3
day1	Jagn1
day1	Prrt3
day1	Slc6a1
day1	Eif4a3l2
day1	Mfap5
day1	Clstn3
day1	Emg1
day1	Ccnd2
day1	Gm10069
day1	Pzp
day1	Eif4a3l1
day1	Arhgdib
day1	Aebp2
day1	Gm31108
day1	Lrmp
day1	Resf1
day1	Gm15785
day1	Myadm
day1	3300002P13Rik
day1	Shisa7
day1	Gm6900
day1	Gm45598
day1	Gm4247
day1	Gm38947
day1	Hif3a
day1	Gpr4
day1	Apoc2
day1	Gm44805
day1	Plaur
day1	Zfp428
day1	Cyp2s1
day1	Ltbp4
day1	Sptbn4
day1	Sertad1
day1	Zfp850
day1	Fbxo17
day1	Rinl
day1	Actn4
day1	Dpf1
day1	Zfp568
day1	Sdhaf1
day1	Zbtb32
day1	Upk1a
day1	Ccne1
day1	Pop4
day1	Gm6871
day1	Zfp141
day1	Zfp977
day1	Gm17067
day1	Gm2381
day1	Gm17768
day1	Zfp936
day1	EU599041
day1	Gys1
day1	Plekha4
day1	Hsd17b14
day1	0610005C13Rik
day1	Ush1c
day1	E2f8
day1	Htatip2
day1	Hapln3
day1	Gm45206
day1	Ngrn
day1	Cfap161
day1	Thrsp
day1	Ints4
day1	Pgm2l1
day1	Dnajb13
day1	Fam168a
day1	Xntrpc
day1	Cavin3
day1	Rassf10
day1	Ino80e
day1	Hirip3
day1	Septin1
day1	Ctbp2
day1	B930086L07Rik
day1	Uros
day1	9430038I01Rik
day1	Tcerg1l
day1	Dpysl4
day1	Spef1l
day1	Syce1
day1	Gm45785
day1	Tspan32
day1	Kcnq1ot1
day1	Fgf4
day1	Ccnd1
day1	Ccl25
day1	Slc25a15
day1	Mrps31
day1	Gins4
day1	Adrb3
day1	Gm45470
day1	Gm29243
day1	Dlc1
day1	Vegfc
day1	2500002B13Rik
day1	Adgre5
day1	Misp3
day1	Palm3
day1	Cacna1a
day1	Ier2
day1	Zfp423
day1	Gm19935
day1	Bbs2
day1	Mt2
day1	Mt1
day1	Kifc3
day1	Exoc3l
day1	Gm16209
day1	Hsdl1
day1	Adad2
day1	1190005I06Rik
day1	Gm27021
day1	Gm27045
day1	Rbm34
day1	Col5a3
day1	Angptl6
day1	S1pr2
day1	Acp5
day1	Zfp809
day1	Gm16165
day1	Nfrkb
day1	Gm3756
day1	Ei24
day1	Fez1
day1	Robo4
day1	Msantd2
day1	Esam
day1	Nrgn
day1	Gm48284
day1	Clmp
day1	Gm16096
day1	Nectin1
day1	Jaml
day1	Plet1
day1	Ddx10
day1	Slc35f2
day1	Fbxo22
day1	Ppcdc
day1	4930461G14Rik
day1	Rec114
day1	Gramd2
day1	Lctl
day1	Megf11
day1	Lactb
day1	Gtf2a2
day1	Gm37105
day1	Pigbos1
day1	Rab27a
day1	Khdc3
day1	Ddx43
day1	Cep70
day1	Ppp2r3a
day1	Cep63
day1	Uba5
day1	Alas1
day1	Golga4
day1	Itga9
day1	Sec22c
day1	Ss18l2
day1	Zfp105
day1	Map3k5
day1	Map7
day1	Soga3
day1	Gm49353
day1	9330159F19Rik
day1	Rsph4a
day1	Gm47445
day1	Gm26564
day1	Ak9
day1	Mical1
day1	Sesn1
day1	9930024M15Rik
day1	Adamts14
day1	Col13a1
day1	Srgn
day1	Ccar1
day1	Gm48353
day1	1110002J07Rik
day1	Pcnt
day1	Aire
day1	Reep6
day1	Gng7
day1	Nfic
day1	Gm16104
day1	Gm3055
day1	Txnrd1
day1	Ric8b
day1	Tmcc3
day1	Eea1
day1	Cep290
day1	Osbpl8
day1	Phlda1
day1	Krr1
day1	Erbb3
day1	Nefh
day1	Xbp1
day1	Purb
day1	Myo1g
day1	Tns3
day1	Ddc
day1	Etaa1os
day1	Meis1
day1	Glns-ps1
day1	Sertad2
day1	Gm12138
day1	Hmmr
day1	Trim7
day1	Aff4
day1	4933439C10Rik
day1	Gm12623
day1	Gm12626
day1	Gm12612
day1	Gm12620
day1	Slc47a1
day1	Fbxw10
day1	Tnfsf13os
day1	Spns3
day1	Tsr1
day1	Hic1
day1	Smyd4
day1	Lyrm9
day1	Lgals9
day1	Ksr1
day1	Rhbdl3
day1	Cct6b
day1	Slfn3
day1	Pex12
day1	Dgke
day1	Dgkeos
day1	Gm525
day1	4833417C18Rik
day1	Lasp1
day1	Ttc25
day1	Etv4
day1	Meox1
day1	Gm11627
day1	1810010H24Rik
day1	Pitpnc1
day1	A830035A12Rik
day1	Gm11649
day1	Llgl2
day1	Prcd
day1	Tnrc6c
day1	Usp36
day1	Nptx1
day1	Ccdc137
day1	Rfng
day1	Tex19.2
day1	Tex19.1
day1	Ncoa1
day1	Gm46332
day1	Ywhaq
day1	Id2
day1	Gm7959
day1	Efcab11
day1	Ak7
day1	Pou6f2
day1	Tubb2a
day1	Gfod1
day1	Jarid2
day1	Hsp25-ps1
day1	Kif13a
day1	Ippk
day1	Nol8
day1	Secisbp2
day1	Gm40987
day1	Rybp-ps
day1	Gm40988
day1	Eprn
day1	Trip13
day1	Gm46430
day1	Fam169a
day1	Gm9465
day1	Pde4d
day1	Plpp1
day1	Itga1
day1	Abhd6
day1	Rpp14
day1	Synpo2l
day1	Sec24c
day1	Polr3a
day1	Gm24916
day1	Dph3
day1	Oxnad1
day1	Gm48914
day1	AC160336.1
day1	Bmp4
day1	Lgals3
day1	Olfr727
day1	Pnp
day1	Pnp2
day1	Chd8
day1	Gm20687
day1	Ipo4
day1	Tgm1
day1	Ripk3
day1	Sdr39u1
day1	Ints6
day1	Mir124a-1hg
day1	Ccdc25
day1	Dock5
day1	9930012K11Rik
day1	Piwil2
day1	Dmtn
day1	Enox1
day1	Wbp4
day1	Bora
day1	Slc1a3
day1	Gm37310
day1	Pdzd2
day1	Gm16136
day1	Grhl2
day1	Azin1
day1	Gm33301
day1	Aard
day1	Trib1
day1	Myc
day1	Gm7935
day1	Mafa
day1	Ankrd54
day1	Gm10863
day1	Nptxr
day1	Mgat3
day1	Gm49444
day1	L3mbtl2
day1	Cenpm
day1	Wbp2nl
day1	Sult4a1
day1	Parvb
day1	Smc1b
day1	Rapgef3
day1	Slc48a1
day1	Col2a1
day1	Csad
day1	Zfp740
day1	Itgb7
day1	Sp1
day1	Itga5
day1	Nlrc3
day1	Ercc4
day1	Pla2g10os
day1	Gm49432
day1	Vpreb1
day1	Tmem191c
day1	Smpd4
day1	Abcc5
day1	Pcyt1a
day1	Iqcg
day1	Umps
day1	Sema5b
day1	Maats1
day1	Adprh
day1	Dppa2
day1	Dzip3
day1	Zbtb11
day1	Cbr3
day1	Erg
day1	A630089N07Rik
day1	Mpc1
day1	Prkn
day1	Hs3st6
day1	Unkl
day1	Chtf18
day1	Rpusd1
day1	Msln
day1	Ciao3
day1	Metrn
day1	Mcrip2
day1	Dusp1
day1	Itpr3
day1	Gm50238
day1	Bnip5
day1	Cpne5
day1	Gm26885
day1	Mdga1
day1	Slc37a1
day1	Myo1f
day1	Kank3
day1	H2-Oa
day1	Notch4
day1	Ehmt2
day1	Znrd1
day1	Mymx
day1	Mrpl14
day1	2310039H08Rik
day1	Bicral
day1	Guca1b
day1	Guca1a
day1	Gm50461
day1	Apobec2
day1	Alk
day1	Memo1
day1	Gm17538
day1	Gemin6
day1	Epas1
day1	Gm50008
day1	Gm9407
day1	Gm20939
day1	Zfp438
day1	Ss18
day1	Gm50083
day1	Rnf138
day1	Fhod3
day1	Celf4
day1	Nrg2
day1	Pura
day1	Igip
day1	Cd14
day1	Tmco6
day1	Spry4
day1	Pou4f3
day1	Dpysl3
day1	Tcof1
day1	Camk2a
day1	Nedd4l
day1	Zfp532
day1	Zbtb7c
day1	Slc66a2
day1	Sall3
day1	Cndp2
day1	Timm21
day1	Chka
day1	Cabp4
day1	Ctsf
day1	Gm42064
day1	Rasgrp2
day1	CAAA01066123.1
day1	Rps6ka4
day1	Ccdc88b
day1	Kcnk4
day1	Uqcc3
day1	Mrpl16
day1	Fam111a
day1	Tmem252
day1	Cdc37l1
day1	Gm9067
day1	Pdlim1
day1	Avpi1
day1	Crtac1
day1	Pcgf6
[truncated: 928 more rows]

## Sheet: 6
Peak Set	Gene Set	Histone Mark	Observed/Expected [log2]	P-value
Zic3_gained	spec_d0	H3K27ac	1.91637	5.73505e-05
Nfrkb_gained	spec_d0	H3K27ac	1.44068	0.000804411
Otx2_gained	spec_d0	H3K27ac	1.43359	7.98661e-05
Foxd3_gained	spec_d0	H3K27ac	0.962988	0.622054
Zic3_lost	spec_d0	H3K27ac	0.802089	0.131889
Nfrkb_lost	spec_d0	H3K27ac	0.831001	0.0824893
Otx2_lost	spec_d0	H3K27ac	0.689894	0.000191824
Foxd3_lost	spec_d0	H3K27ac	0.58084	5.86922e-85
Zic3_gained	spec_d1	H3K27ac	1.69378	0.0301537
Nfrkb_gained	spec_d1	H3K27ac	1.48832	0.0065778
Otx2_gained	spec_d1	H3K27ac	2.05601	8.46174e-13
Foxd3_gained	spec_d1	H3K27ac	2.11167	1.14357e-32
Zic3_lost	spec_d1	H3K27ac	1.2288	0.20799
Nfrkb_lost	spec_d1	H3K27ac	1.11566	0.403025
Otx2_lost	spec_d1	H3K27ac	0.76946	0.0436466
Foxd3_lost	spec_d1	H3K27ac	0.487906	6.41651e-70
Zic3_gained	spec_d2	H3K27ac	0.44697	0.342224
Nfrkb_gained	spec_d2	H3K27ac	1.02115	1
Otx2_gained	spec_d2	H3K27ac	0.851689	0.597832
Foxd3_gained	spec_d2	H3K27ac	0.742049	0.0903641
Zic3_lost	spec_d2	H3K27ac	1.49662	0.0814421
Nfrkb_lost	spec_d2	H3K27ac	1.5015	0.0155271
Otx2_lost	spec_d2	H3K27ac	1.89643	3.39248e-07
Foxd3_lost	spec_d2	H3K27ac	0.961403	0.431365
Zic3_gained	spec_d4	H3K27ac	1.06123	1
Nfrkb_gained	spec_d4	H3K27ac	1.119	0.677276
Otx2_gained	spec_d4	H3K27ac	0.847373	0.474668
Foxd3_gained	spec_d4	H3K27ac	0.746388	0.0392334
Zic3_lost	spec_d4	H3K27ac	0.964487	0.962636
Nfrkb_lost	spec_d4	H3K27ac	0.988602	1
Otx2_lost	spec_d4	H3K27ac	0.888831	0.481945
Foxd3_lost	spec_d4	H3K27ac	0.634903	8.6427e-23
group	set	mark	obs_exp	p_value
Zic3_gained	spec_d0	H3K4me3	1.24227	0.122728
Nfrkb_gained	spec_d0	H3K4me3	1.38279	0.000707574
Otx2_gained	spec_d0	H3K4me3	0.835483	0.0201698
Foxd3_gained	spec_d0	H3K4me3	0.88865	0.0587755
Zic3_lost	spec_d0	H3K4me3	0.69386	0.022895
Nfrkb_lost	spec_d0	H3K4me3	0.745415	0.00019883
Otx2_lost	spec_d0	H3K4me3	0.753193	8.40771e-08
Foxd3_lost	spec_d0	H3K4me3	0.713072	9.47961e-13
Zic3_gained	spec_d1	H3K4me3	2.4411	2.25998e-12
Nfrkb_gained	spec_d1	H3K4me3	1.17144	0.29199
Otx2_gained	spec_d1	H3K4me3	1.55933	4.34104e-09
Foxd3_gained	spec_d1	H3K4me3	1.7115	1.71557e-19
Zic3_lost	spec_d1	H3K4me3	0.998489	1
Nfrkb_lost	spec_d1	H3K4me3	0.884183	0.228839
Otx2_lost	spec_d1	H3K4me3	0.702255	2.08027e-06
Foxd3_lost	spec_d1	H3K4me3	0.451043	8.18242e-24
Zic3_gained	spec_d2	H3K4me3	1.55834	0.105487
Nfrkb_gained	spec_d2	H3K4me3	0.89413	0.744078
Otx2_gained	spec_d2	H3K4me3	0.83427	0.2954
Foxd3_gained	spec_d2	H3K4me3	0.735422	0.0354373
Zic3_lost	spec_d2	H3K4me3	1.37007	0.22833
Nfrkb_lost	spec_d2	H3K4me3	1.54598	0.000172818
Otx2_lost	spec_d2	H3K4me3	1.11887	0.244021
Foxd3_lost	spec_d2	H3K4me3	1.18338	0.0345753
Zic3_gained	spec_d4	H3K4me3	0.510413	0.0827226
Nfrkb_gained	spec_d4	H3K4me3	0.753068	0.24528
Otx2_gained	spec_d4	H3K4me3	0.658736	0.00640955
Foxd3_gained	spec_d4	H3K4me3	0.638416	0.000453612
Zic3_lost	spec_d4	H3K4me3	1.18786	0.485013
Nfrkb_lost	spec_d4	H3K4me3	0.822549	0.154867
Otx2_lost	spec_d4	H3K4me3	0.736819	0.00128307
Foxd3_lost	spec_d4	H3K4me3	0.911999	0.231535
Zic3_gained	spec_d0	H3K4me1	1.08471	0.485176
Nfrkb_gained	spec_d0	H3K4me1	1.26692	0.155953
Otx2_gained	spec_d0	H3K4me1	1.16573	0.329341
Foxd3_gained	spec_d0	H3K4me1	0.998465	1
Zic3_lost	spec_d0	H3K4me1	0.529289	3.98337e-09
Nfrkb_lost	spec_d0	H3K4me1	0.782152	0.075373
Otx2_lost	spec_d0	H3K4me1	0.739176	0.00417611
Foxd3_lost	spec_d0	H3K4me1	0.428579	0
Zic3_gained	spec_d1	H3K4me1	1.5004	0.00133969
Nfrkb_gained	spec_d1	H3K4me1	2.42042	7.89814e-09
Otx2_gained	spec_d1	H3K4me1	2.35858	4.03254e-10
Foxd3_gained	spec_d1	H3K4me1	1.67133	4.0754e-13
Zic3_lost	spec_d1	H3K4me1	0.775934	0.0454468
Nfrkb_lost	spec_d1	H3K4me1	0.752222	0.148302
Otx2_lost	spec_d1	H3K4me1	0.748176	0.0466843
Foxd3_lost	spec_d1	H3K4me1	0.458916	6.0143e-193
Zic3_gained	spec_d2	H3K4me1	1.01842	1
Nfrkb_gained	spec_d2	H3K4me1	0.718612	0.571532
Otx2_gained	spec_d2	H3K4me1	0.682746	0.427529
Foxd3_gained	spec_d2	H3K4me1	0.640965	0.0140936
Zic3_lost	spec_d2	H3K4me1	1.14348	0.446033
Nfrkb_lost	spec_d2	H3K4me1	0.870994	0.700442
Otx2_lost	spec_d2	H3K4me1	1.16851	0.429996
Foxd3_lost	spec_d2	H3K4me1	0.663573	1.04354e-32
Zic3_gained	spec_d4	H3K4me1	0.744229	0.24045
Nfrkb_gained	spec_d4	H3K4me1	0.735195	0.50121
Otx2_gained	spec_d4	H3K4me1	0.66524	0.294518
Foxd3_gained	spec_d4	H3K4me1	0.594505	0.000988632
Zic3_lost	spec_d4	H3K4me1	0.787872	0.159214
Nfrkb_lost	spec_d4	H3K4me1	0.734418	0.254494
Otx2_lost	spec_d4	H3K4me1	0.588904	0.0133691
Foxd3_lost	spec_d4	H3K4me1	0.405362	6.65781e-136

## Sheet: 7
KD line	Replicate	File ID	Scene ID	Cell ID	DAPI Area	Xist Signal	Background Area	Background Mean	Background Sum	Xist Signal ID	Xist Area	Xist Mean	Xist Sum	Normalized Xist sum	Number of Signals
sgZic3	R3	b	0	1	2842	FALSE									0
sgZic3	R3	b	0	2	3881	TRUE	3842	11.9979	46096	1	39	21.3077	831	363.081	1
sgZic3	R3	b	0	3	4709	FALSE									0
sgZic3	R3	b	0	4	3549	TRUE	3369	12.6233	42528	1	125	20.176	2522	944.084	2
sgZic3	R3	b	0	4	3549	TRUE	3369	12.6233	42528	2	55	20.9273	1151	456.717	2
sgZic3	R3	b	0	5	4557	FALSE									0
sgZic3	R3	b	0	6	2604	FALSE									0
sgZic3	R3	b	0	7	2964	FALSE									0
sgZic3	R3	b	0	9	2907	FALSE									0
sgZic3	R3	b	0	10	3209	FALSE									0
sgZic3	R3	b	0	11	4853	FALSE									0
sgZic3	R3	b	0	12	4958	FALSE									0
sgZic3	R3	b	1	2	4141	TRUE	4026	9.65847	38885	1	115	17.6174	2026	915.276	1
sgZic3	R3	b	1	3	4910	FALSE									0
sgZic3	R3	b	1	4	3663	FALSE									0
sgZic3	R3	b	1	5	5641	TRUE	5400	9.18019	49573	1	241	20.5975	4964	2751.58	1
sgZic3	R3	b	1	6	4259	TRUE	4126	10.92	45056	1	133	21.2256	2823	1370.64	1
sgZic3	R3	b	1	7	4500	FALSE									0
sgZic3	R3	b	1	8	3355	FALSE									0
sgZic3	R3	b	1	9	3418	FALSE									0
sgZic3	R3	b	1	10	4392	TRUE	4234	10.1953	43167	1	157	18.2166	2860	1259.33	1
sgZic3	R3	b	1	11	4372	FALSE									0
sgZic3	R3	b	2	2	3678	TRUE	3452	11.4287	39452	1	226	20.9469	4734	2151.11	1
sgZic3	R3	b	2	3	3510	TRUE	3340	9.33623	31183	1	170	16.2412	2761	1173.84	1
sgZic3	R3	b	2	4	5952	TRUE	5647	14.1369	79831	1	305	29.4328	8977	4665.25	1
sgZic3	R3	b	2	6	3667	FALSE									0
sgZic3	R3	b	2	7	2527	TRUE	2388	10.487	25043	1	139	17.0072	2364	906.304	1
sgZic3	R3	b	2	8	4026	FALSE									0
sgZic3	R3	b	2	10	3131	FALSE									0
sgZic3	R3	b	2	12	5357	FALSE									0
sgZic3	R3	b	2	13	4008	FALSE									0
sgZic3	R3	b	2	14	2790	FALSE									0
sgZic3	R3	b	3	5	3608	FALSE									0
sgZic3	R3	b	3	6	4703	FALSE									0
sgZic3	R3	b	3	7	4110	FALSE									0
sgZic3	R3	b	3	9	4081	TRUE	3959	11.5532	45739	1	122	20.3115	2478	1068.51	1
sgZic3	R3	b	3	10	4338	TRUE	4188	10.8691	45520	1	150	20.24	3036	1405.63	1
sgZic3	R3	b	3	11	3663	TRUE	3622	10.59	38357	1	41	18.1951	746	311.81	1
sgZic3	R3	b	3	12	4797	FALSE									0
sgZic3	R3	b	3	13	4785	TRUE	4580	11.0079	50416	1	205	24.7317	5070	2813.39	1
sgZic3	R3	b	3	14	5228	TRUE	5201	12.6247	65661	1	27	22.8148	616	275.133	1
sgZic3	R3	b	3	16	5134	TRUE	4916	11.3375	55735	1	218	26.4404	5764	3292.43	1
sgZic3	R3	b	3	17	4543	FALSE									0
sgZic3	R3	b	3	18	2662	FALSE									0
sgZic3	R3	b	3	19	2944	FALSE									0
sgZic3	R3	b	4	1	5097	TRUE	5015	11.2034	56185	1	82	19.5976	1607	688.322	1
sgZic3	R3	b	4	2	4035	FALSE									0
sgZic3	R3	b	4	3	3121	FALSE									0
sgZic3	R3	b	4	4	3413	FALSE									0
sgZic3	R3	b	4	5	5748	FALSE									0
sgZic3	R3	b	4	6	3211	FALSE									0
sgZic3	R3	b	4	7	3970	TRUE	3897	10.845	42263	1	73	18.3288	1338	546.314	1
sgZic3	R3	b	4	8	3585	TRUE	3470	11.4478	39724	1	115	17.9217	2061	744.499	1
sgZic3	R3	b	5	3	4069	FALSE									0
sgZic3	R3	b	5	4	4945	FALSE									0
sgZic3	R3	b	5	5	3864	FALSE									0
sgZic3	R3	b	5	6	3027	FALSE									0
sgZic3	R3	b	5	7	3747	FALSE									0
sgZic3	R3	b	5	8	4498	TRUE	4302	11.4935	49445	1	196	18.852	3695	1442.28	1
sgZic3	R3	b	5	9	4660	FALSE									0
sgZic3	R3	b	5	10	3573	FALSE									0
sgZic3	R3	b	5	12	4304	FALSE									0
sgZic3	R3	b	5	13	6049	FALSE									0
sgZic3	R3	b	6	1	4029	TRUE	3826	11.0267	42188	1	203	21.4384	4352	2113.59	1
sgZic3	R3	b	6	2	3795	TRUE	3759	9.96515	37459	1	36	19.3889	698	339.255	1
sgZic3	R3	b	6	3	2874	FALSE									0
sgZic3	R3	b	6	4	5586	TRUE	5330	15.7668	84037	1	256	32.1406	8228	4191.7	1
sgZic3	R3	b	6	6	2715	FALSE									0
sgZic3	R3	b	6	7	4476	FALSE									0
sgZic3	R3	b	6	8	3312	TRUE	3196	11.2159	35846	1	74	21.973	1626	796.024	2
sgZic3	R3	b	6	8	3312	TRUE	3196	11.2159	35846	2	42	20.6905	869	397.932	2
sgZic3	R3	b	6	9	3132	FALSE									0
sgZic3	R3	b	6	10	4217	TRUE	4150	11.7894	48926	1	67	18	1206	416.11	1
sgZic3	R3	b	6	11	4647	FALSE									0
sgZic3	R3	b	6	12	3511	FALSE									0
sgZic3	R3	b	6	13	4474	FALSE									0
sgZic3	R3	b	6	14	4509	FALSE									0
sgZic3	R3	b	6	15	2916	TRUE	2734	10.9931	30055	1	182	21.6923	3948	1947.26	1
sgZic3	R3	b	6	17	3527	TRUE	3365	11.5242	38779	1	162	22.4815	3642	1775.08	1
sgZic3	R3	b	7	2	3677	FALSE									0
sgZic3	R3	b	7	3	3244	FALSE									0
sgZic3	R3	b	7	4	5135	TRUE	5005	10.1614	50858	1	130	19.6462	2554	1233.01	1
sgZic3	R3	b	7	5	2862	FALSE									0
sgZic3	R3	b	7	6	3001	FALSE									0
sgZic3	R3	b	7	7	5044	FALSE									0
sgZic3	R3	b	7	8	4876	TRUE	4733	12.4196	58782	1	143	22.3706	3199	1423	1
sgZic3	R3	b	7	9	3207	FALSE									0
sgZic3	R3	b	7	10	7966	FALSE									0
sgZic3	R3	b	7	11	3004	FALSE									0
sgZic3	R3	b	7	12	4307	FALSE									0
sgZic3	R3	b	7	13	5527	FALSE									0
sgZic3	R3	b	7	14	4518	FALSE									0
sgZic3	R3	b	8	2	5862	FALSE									0
sgZic3	R3	b	8	3	4824	FALSE									0
sgZic3	R3	b	8	4	5443	FALSE									0
sgZic3	R3	b	8	5	3174	FALSE									0
sgZic3	R3	b	8	6	4386	FALSE									0
sgZic3	R3	b	8	7	3561	FALSE									0
sgZic3	R3	b	8	8	6223	FALSE									0
sgZic3	R3	b	8	9	3723	FALSE									0
sgZic3	R3	b	8	10	5433	FALSE									0
sgZic3	R3	b	8	11	3635	FALSE									0
sgZic3	R3	b	8	12	4810	FALSE									0
sgZic3	R3	b	8	14	4870	FALSE									0
sgZic3	R3	b	8	15	2809	TRUE	2767	10.0593	27834	1	42	14.5714	612	189.511	1
sgZic3	R3	b	8	16	5029	FALSE									0
sgZic3	R3	b	9	5	5520	TRUE	5393	10.7369	57904	1	127	21.5591	2738	1374.42	1
sgZic3	R3	b	9	6	4551	FALSE									0
sgZic3	R3	b	9	7	3955	TRUE	3939	10.0899	39744	1	16	17.625	282	120.562	1
sgZic3	R3	b	9	8	4027	TRUE	4019	9.54616	38366	1	8	19.375	155	78.6308	1
sgZic3	R3	b	9	9	5663	FALSE									0
sgZic3	R3	b	9	10	4062	FALSE									0
sgZic3	R3	b	9	11	3824	FALSE									0
sgZic3	R3	b	9	12	4632	FALSE									0
sgZic3	R3	b	9	13	3139	FALSE									0
sgZic3	R3	b	9	14	3882	TRUE	3817	10.4223	39782	1	65	15.4923	1007	329.549	1
sgZic3	R3	b	9	15	3729	FALSE									0
sgZic3	R3	b	9	16	3728	TRUE	3495	10.4252	36436	1	233	19.1845	4470	2040.93	1
sgZic3	R3	b	9	17	3371	FALSE									0
sgZic3	R3	b	9	18	3914	FALSE									0
sgZic3	R3	b	9	19	4876	FALSE									0
sgZic3	R3	b	9	20	4593	TRUE	4435	11.4516	50788	1	158	20.557	3248	1438.64	1
sgZic3	R3	b	9	22	2430	FALSE									0
sgZic3	R3	a	0	3	3125	FALSE									0
sgZic3	R3	a	0	4	4102	TRUE	4029	17.4947	70486	1	73	28.8767	2108	830.89	1
sgZic3	R3	a	0	5	3408	FALSE									0
sgZic3	R3	a	0	6	2560	FALSE									0
sgZic3	R3	a	0	7	2775	TRUE	2616	15.9755	41792	1	159	27.9245	4440	1899.89	1
sgZic3	R3	a	0	8	4635	TRUE	4497	15.833	71201	1	138	29	4002	1817.05	1
sgZic3	R3	a	0	10	5803	TRUE	5634	17.7803	100174	1	169	38.7929	6556	3551.14	1
sgZic3	R3	a	0	11	3838	FALSE									0
sgZic3	R3	a	0	12	3743	FALSE									0
sgZic3	R3	a	1	1	3065	FALSE									0
sgZic3	R3	a	1	2	3071	FALSE									0
sgZic3	R3	a	1	3	3674	FALSE									0
sgZic3	R3	a	1	4	3886	FALSE									0
sgZic3	R3	a	1	5	3546	FALSE									0
sgZic3	R3	a	1	6	3215	FALSE									0
sgZic3	R3	a	1	7	3426	TRUE	3222	17.0447	54918	1	204	44.8627	9152	5674.88	1
sgZic3	R3	a	1	8	3336	TRUE	3234	22.7873	73694	1	84	38.1786	3207	1292.87	2
sgZic3	R3	a	1	8	3336	TRUE	3234	22.7873	73694	2	18	35.5	639	228.829	2
sgZic3	R3	a	1	9	4199	FALSE									0
sgZic3	R3	a	1	10	2219	FALSE									0
sgZic3	R3	a	2	1	3424	TRUE	3171	17.1678	54439	1	253	77.6798	19653	15309.6	1
sgZic3	R3	a	2	2	2487	FALSE									0
sgZic3	R3	a	2	4	2772	TRUE	2572	16.6481	42819	1	200	35.195	7039	3709.37	1
sgZic3	R3	a	2	5	4663	FALSE									0
sgZic3	R3	a	2	6	2515	FALSE									0
sgZic3	R3	a	2	7	3455	TRUE	3389	17.0384	57743	1	66	28.9242	1909	784.468	1
sgZic3	R3	a	2	8	4345	TRUE	4297	15.8006	67895	1	48	25.6667	1232	473.573	1
sgZic3	R3	a	2	9	6469	FALSE									0
sgZic3	R3	a	2	10	4136	TRUE	4057	18.0772	73339	1	79	28.4051	2244	815.905	1
sgZic3	R3	a	2	11	3036	FALSE									0
sgZic3	R3	a	2	12	3212	FALSE									0
sgZic3	R3	a	2	13	1964	FALSE									0
sgZic3	R3	a	2	14	2274	FALSE									0
sgZic3	R3	a	2	15	2447	FALSE									0
sgZic3	R3	a	2	17	4348	TRUE	4095	22.6996	92955	1	253	64.9802	16440	10697	1
sgZic3	R3	a	2	18	2989	TRUE	2775	22.8425	63388	1	77	42.8571	3300	1541.13	2
sgZic3	R3	a	2	18	2989	TRUE	2775	22.8425	63388	2	137	43.1168	5907	2777.57	2
sgZic3	R3	a	2	19	3937	FALSE									0
sgNT	R1	a	0	1	3072	FALSE									0
sgNT	R1	a	0	2	4965	TRUE	4762	11.9553	56931	1	203	26.4926	5378	2951.08	1
sgNT	R1	a	0	3	3070	FALSE									0
sgNT	R1	a	0	4	3149	FALSE									0
sgNT	R1	a	0	5	4836	TRUE	4618	13.8592	64002	1	218	29.9725	6534	3512.68	1
sgNT	R1	a	1	1	3965	TRUE	3811	11.286	43011	1	106	22.0094	2333	1136.68	2
sgNT	R1	a	1	1	3965	TRUE	3811	11.286	43011	2	48	23.5	1128	586.271	2
sgNT	R1	a	1	2	4800	TRUE	4437	14.9734	66437	1	363	40.3444	14645	9209.65	1
sgNT	R1	a	1	3	4438	FALSE									0
sgNT	R1	a	1	4	3291	TRUE	3064	11.1557	34181	1	227	27.2291	6181	3648.66	1
sgNT	R1	a	1	5	3317	TRUE	3076	11.0026	33844	1	241	26.8755	6477	3825.37	1
sgNT	R1	a	1	6	3380	TRUE	3150	12.346	38890	1	230	33.2826	7655	4815.41	1
sgNT	R1	a	2	1	3500	TRUE	3179	12.2218	38853	1	321	24.6137	7901	3977.81	1
sgNT	R1	a	2	2	4733	FALSE									0
sgNT	R1	a	2	3	2954	TRUE	2825	9.51504	26880	1	129	12.9302	1668	440.559	1
sgNT	R1	a	2	4	4373	FALSE									0
sgNT	R1	a	2	5	3384	TRUE	3096	12.5239	38774	1	288	31.5069	9074	5467.12	1
sgNT	R1	a	2	6	2727	FALSE									0
sgNT	R1	a	2	7	8649	TRUE	8444	21.4562	181176	1	138	49.8913	6885	3924.05	2
sgNT	R1	a	2	7	8649	TRUE	8444	21.4562	181176	2	67	53	3551	2113.44	2
sgNT	R1	a	3	1	4368	TRUE	4183	11.6302	48649	1	184	30.8098	5669	3529.05	1
sgNT	R1	a	3	2	3269	TRUE	3107	11.9427	37106	1	162	27.8457	4511	2576.28	1
sgNT	R1	a	3	3	3534	TRUE	3299	13.2525	43720	1	235	37.6936	8858	5743.66	1
sgNT	R1	a	3	4	2933	FALSE									0
sgNT	R1	a	3	5	4575	FALSE									0
sgNT	R1	a	3	6	4778	TRUE	4661	12.4759	58150	1	82	24.5488	2013	989.979	2
sgNT	R1	a	3	6	4778	TRUE	4661	12.4759	58150	2	35	21.1143	739	302.345	2
sgNT	R1	a	3	7	4560	TRUE	4544	11.7614	53444	1	16	22.375	358	169.817	1
sgNT	R1	a	3	8	2993	FALSE									0
sgNT	R1	a	3	9	3746	TRUE	3351	14.2856	47871	1	395	43.8684	17328	11685.2	1
sgNT	R1	a	4	1	2537	FALSE									0
sgNT	R1	a	4	2	4655	TRUE	4407	10.4693	46138	1	248	20.2984	5034	2437.63	1
sgNT	R1	a	4	3	4866	TRUE	4633	14.8051	68592	1	233	33.8326	7883	4433.41	1
sgNT	R1	a	4	4	2851	TRUE	2719	10.5881	28789	1	28	17.9286	502	205.534	2
sgNT	R1	a	4	4	2851	TRUE	2719	10.5881	28789	2	104	17.3462	1804	702.839	2
sgNT	R1	a	4	5	2820	FALSE									0
sgNT	R1	a	4	6	2192	FALSE									0
sgNT	R1	a	4	7	3206	TRUE	3041	10.2696	31230	1	165	16.5697	2734	1039.51	1
sgNT	R1	a	4	8	2631	TRUE	2542	10.4493	26562	1	89	15.8876	1414	484.017	1
sgNT	R1	a	4	9	2363	FALSE									0
sgNT	R1	a	5	1	2697	TRUE	2572	10.035	25810	1	125	17.896	2237	982.626	1
sgNT	R1	a	5	2	2873	FALSE									0
sgNT	R1	a	5	5	4177	TRUE	3759	14.0971	52991	1	416	45.7284	19023	13158.6	1
sgNT	R1	a	5	6	5103	TRUE	4958	16.1339	79992	1	68	30.5735	2079	981.893	2
sgNT	R1	a	5	6	5103	TRUE	4958	16.1339	79992	2	77	30.3117	2334	1091.69	2
sgNT	R1	a	5	7	4219	FALSE									0
sgNT	R1	a	5	9	5134	TRUE	4803	13.2294	63541	1	331	39.7583	13160	8781.06	1
sgNT	R1	a	6	1	4839	TRUE	4690	12.8166	60110	1	149	32.9732	4913	3003.32	1
sgNT	R1	a	6	2	2266	TRUE	1975	12.4587	24606	1	291	18.3814	5349	1723.51	1
sgNT	R1	a	6	4	2857	TRUE	2770	11.0635	30646	1	31	19.6129	608	265.03	2
sgNT	R1	a	6	4	2857	TRUE	2770	11.0635	30646	2	56	18.9821	1063	443.442	2
sgNT	R1	a	6	5	3299	TRUE	2968	12.0606	35796	1	331	25.9033	8574	4581.93	1
sgNT	R1	a	6	6	3587	FALSE									0
sgNT	R1	a	6	7	2583	FALSE									0
sgNT	R1	a	6	8	3043	TRUE	2787	10.9878	30623	1	256	22.1641	5674	2861.12	1
sgNT	R1	a	6	9	3808	TRUE	3689	11.2423	41473	1	119	17.1849	2045	707.161	1
sgNT	R1	a	7	1	2690	FALSE									0
sgNT	R1	a	7	2	2626	TRUE	2528	11.6305	29402	1	98	20.2551	1985	845.207	1
sgNT	R1	a	7	3	3281	TRUE	3108	11.2262	34891	1	170	37.5412	6382	4473.55	1
sgNT	R1	a	7	4	2412	FALSE									0
sgNT	R1	a	7	5	4898	TRUE	4831	13.4005	64738	1	67	28.1194	1884	986.164	1
sgNT	R1	a	7	6	3927	TRUE	3843	12.1546	46710	1	84	32.4167	2723	1702.02	1
sgNT	R1	a	7	7	2933	FALSE									0
sgNT	R1	a	7	9	2912	TRUE	2602	12.1284	31558	1	170	28.2294	4799	2737.18	2
sgNT	R1	a	7	9	2912	TRUE	2602	12.1284	31558	2	140	24.5571	3438	1740.03	2
sgNT	R1	a	7	10	2807	FALSE									0
sgNT	R1	a	7	11	4180	FALSE									0
sgNT	R1	a	8	1	3476	TRUE	3184	13.6925	43597	1	292	34.5205	10080	6081.78	1
sgNT	R1	a	8	2	3212	FALSE									0
sgNT	R1	a	8	3	2564	TRUE	2436	11.8153	28782	1	128	21.3203	2729	1216.65	1
sgNT	R1	a	8	4	3077	TRUE	3035	10.5137	31909	1	26	21.6154	562	288.644	2
sgNT	R1	a	8	4	3077	TRUE	3035	10.5137	31909	2	16	21.6875	347	178.781	2
sgNT	R1	a	8	5	4442	TRUE	4288	13.4454	57654	1	154	27.8442	4288	2217.4	1
sgNT	R1	a	8	6	4481	TRUE	4429	12.0831	53516	1	52	18.2308	948	319.679	1
sgNT	R1	a	8	7	2084	TRUE	1885	11.2462	21199	1	199	18.2211	3626	1388.02	1
sgNT	R1	a	8	9	3452	TRUE	3281	11.7418	38525	1	171	20.6784	3536	1528.14	1
sgNT	R1	a	8	10	3915	TRUE	3664	14.5317	53244	1	224	27.8036	6228	2972.91	2
sgNT	R1	a	8	10	3915	TRUE	3664	14.5317	53244	2	27	25.2963	683	290.645	2
sgNT	R1	a	8	11	3063	FALSE									0
sgNT	R1	a	8	12	2314	FALSE									0
sgNT	R1	a	9	1	5598	TRUE	5527	11.8004	65221	1	19	23.7368	451	226.792	2
sgNT	R1	a	9	1	5598	TRUE	5527	11.8004	65221	2	52	20.8654	1085	471.377	2
sgNT	R1	a	9	2	2315	FALSE									0
sgNT	R1	a	9	3	2599	TRUE	2531	10.0928	25545	1	68	19.5588	1330	643.686	1
sgNT	R1	a	9	5	3137	FALSE									0
sgNT	R1	a	9	6	4545	TRUE	4355	13.904	60552	1	190	29.7421	5651	3009.24	1
sgNT	R1	a	9	7	3951	TRUE	3828	11.3028	43267	1	38	16.5526	629	199.495	2
sgNT	R1	a	9	7	3951	TRUE	3828	11.3028	43267	2	85	16.8	1428	467.265	2
sgNT	R1	a	9	8	3869	TRUE	3728	13.1127	48884	1	141	30.7305	4333	2484.11	1
sgNT	R1	a	9	9	2246	FALSE									0
sgNT	R1	a	9	10	3415	TRUE	3012	12.833	38653	1	403	25.7022	10358	5186.3	1
sgNT	R1	a	9	11	2984	TRUE	2740	10.2697	28139	1	244	24.8156	6055	3549.19	1
sgNT	R1	a	9	12	3884	TRUE	3582	13.055	46763	1	302	29.2318	8828	4885.39	1
sgNT	R1	a	9	13	2692	TRUE	2562	11.2943	28936	1	130	27.2	3536	2067.74	1
sgNT	R1	a	9	14	2794	FALSE									0
sgNT	R1	a	10	1	4539	TRUE	4469	10.2737	45913	1	70	22.8857	1602	882.844	1
sgNT	R1	a	10	2	2970	FALSE									0
sgNT	R1	a	10	3	3564	TRUE	3256	10.2724	33447	1	307	21.8534	6709	3555.37	1
sgNT	R1	a	10	4	4173	TRUE	4047	10.0341	40608	1	126	15.373	1937	672.703	1
sgNT	R1	a	10	5	2536	TRUE	2504	10.6134	26576	1	32	13.375	428	88.3706	1
sgNT	R1	a	10	6	2264	FALSE									0
sgNT	R1	a	10	7	4781	FALSE									0
sgNT	R1	a	10	8	2463	TRUE	2209	12.7583	28183	1	254	18.5394	4709	1468.4	1
sgNT	R1	a	11	1	3999	TRUE	3863	12.1199	46819	1	136	20.2941	2760	1111.7	1
sgNT	R1	a	11	3	2253	TRUE	2106	11.8837	25027	1	147	30.5986	4498	2751.1	1
sgNT	R1	a	11	4	4520	TRUE	4246	15.96	67766	1	274	40.7555	11167	6793.97	1
sgNT	R1	a	11	5	3428	TRUE	3023	18.4386	55740	1	405	54.721	22162	14694.4	1
sgNT	R1	a	11	6	2763	TRUE	2473	13.9575	34517	1	290	25.1448	7292	3244.31	1
sgNT	R1	a	11	7	3976	TRUE	3729	20.9228	78021	1	224	35.4732	7946	3259.3	2
sgNT	R1	a	11	7	3976	TRUE	3729	20.9228	78021	2	23	38.1304	877	395.776	2
sgZic3	R1	a	0	1	5419	FALSE									0
sgZic3	R1	a	0	2	4175	FALSE									0
sgZic3	R1	a	0	3	4633	TRUE	4606	9.17911	42279	1	27	18.3333	495	247.164	1
sgZic3	R1	a	0	4	3950	TRUE	3738	8.14955	30463	1	212	16.0755	3408	1680.3	1
sgZic3	R1	a	0	5	3823	TRUE	3685	8.9213	32875	1	138	15.7536	2174	942.86	1
sgZic3	R1	a	0	6	7227	TRUE	7032	11.4174	80287	1	195	24.5385	4785	2558.61	1
sgZic3	R1	a	0	7	4851	FALSE									0
sgZic3	R1	a	0	9	4948	FALSE									0
sgZic3	R1	a	0	10	8733	TRUE	8613	11.2904	97244	1	120	24.2	2904	1549.15	1
sgZic3	R1	a	0	12	4668	FALSE									0
sgZic3	R1	a	0	13	6150	FALSE									0
sgZic3	R1	a	1	1	8496	TRUE	8466	10.7296	90837	1	30	21.3	639	317.111	1
sgZic3	R1	a	1	2	5797	FALSE									0
sgZic3	R1	a	1	3	4911	FALSE									0
sgZic3	R1	a	1	4	5246	FALSE									0
sgZic3	R1	a	1	6	3958	FALSE									0
sgZic3	R1	a	1	7	5110	TRUE	4941	7.63044	37702	1	169	11.645	1968	678.456	1
sgZic3	R1	a	1	8	3792	TRUE	3695	10.1751	37597	1	97	15.5567	1509	522.015	1
sgZic3	R1	a	1	9	3478	FALSE									0
sgZic3	R1	a	1	10	6501	FALSE									0
sgZic3	R1	a	1	11	7044	FALSE									0
sgZic3	R1	a	1	12	5594	FALSE									0
sgZic3	R1	a	1	13	2442	FALSE									0
sgZic3	R1	a	1	14	3509	FALSE									0
sgZic3	R1	a	1	15	2976	FALSE									0
sgZic3	R1	a	1	16	2692	FALSE									0
sgZic3	R1	a	1	17	4772	FALSE									0
sgZic3	R1	a	2	1	5200	FALSE									0
sgZic3	R1	a	2	2	4512	TRUE	4487	7.24025	32487	1	25	11.12	278	96.9938	1
sgZic3	R1	a	2	3	4618	TRUE	4601	8.87633	40840	1	17	16.4118	279	128.102	1
sgZic3	R1	a	2	4	6697	TRUE	6609	8.07414	53362	1	88	14.1477	1245	534.476	1
sgZic3	R1	a	2	5	4318	FALSE									0
sgZic3	R1	a	2	6	3830	FALSE									0
sgZic3	R1	a	2	7	6418	TRUE	6238	8.28198	51663	1	180	16.0556	2890	1399.24	1
sgZic3	R1	a	2	8	3824	FALSE									0
sgZic3	R1	a	2	10	3855	FALSE									0
sgZic3	R1	a	2	11	5342	TRUE	5325	7.20582	38371	1	17	12.1765	207	84.501	1
sgZic3	R1	a	2	14	6959	FALSE									0
sgZic3	R1	a	2	15	8285	TRUE	8134	12.5017	101689	1	113	23.6106	2668	1255.31	2
sgZic3	R1	a	2	15	8285	TRUE	8134	12.5017	101689	2	37	20.9189	774	311.436	2
sgZic3	R1	a	3	2	3703	FALSE									0
sgZic3	R1	a	3	3	2728	FALSE									0
sgZic3	R1	a	3	4	6877	FALSE									0
sgZic3	R1	a	3	5	7122	FALSE									0
sgZic3	R1	a	3	6	2255	FALSE									0
sgZic3	R1	a	3	7	4315	FALSE									0
sgZic3	R1	a	3	8	6430	TRUE	6412	8.57517	54984	1	18	13.4444	242	87.6469	1
sgZic3	R1	a	3	9	5916	FALSE									0
sgZic3	R1	a	3	10	6567	FALSE									0
sgZic3	R1	a	3	11	3727	FALSE									0
sgZic3	R1	a	3	12	2182	FALSE									0
sgZic3	R1	a	3	13	2826	FALSE									0
sgZic3	R1	a	3	15	4630	FALSE									0
sgZic3	R1	a	3	16	2175	TRUE	2157	9.65044	20816	1	18	14.1111	254	80.2921	1
sgZic3	R1	a	3	17	3035	FALSE									0
sgZic3	R1	a	3	18	4096	TRUE	3982	9.96057	39663	1	114	19.2368	2193	1057.49	1
sgZic3	R1	a	3	20	1877	FALSE									0
sgZic3	R1	a	4	6	3373	FALSE									0
sgZic3	R1	a	4	8	4738	FALSE									0
sgZic3	R1	a	4	9	4912	FALSE									0
sgZic3	R1	a	4	11	4572	FALSE									0
sgZic3	R1	a	4	12	5161	TRUE	5094	8.04456	40979	1	67	12.9254	866	327.014	1
sgZic3	R1	a	4	13	4539	FALSE									0
sgZic3	R1	a	4	14	4552	TRUE	4190	9.22363	38647	1	330	19.3394	6382	3338.2	1
sgZic3	R1	a	4	15	5527	TRUE	5482	8.52791	46750	1	45	14.5333	654	270.244	1
sgZic3	R1	a	4	16	5989	FALSE									0
sgZic3	R1	a	4	17	7176	TRUE	7138	8.42099	60109	1	38	13.5263	514	194.003	1
sgZic3	R1	a	4	18	2340	TRUE	2249	9.02935	20307	1	91	14.8352	1350	528.329	1
sgZic3	R1	a	5	3	5892	TRUE	5600	12.0341	67391	1	164	24.5427	4025	2051.41	2
sgZic3	R1	a	5	3	5892	TRUE	5600	12.0341	67391	2	128	22.5781	2890	1349.63	2
sgZic3	R1	a	5	4	4138	TRUE	3986	8.89112	35440	1	152	12.6053	1916	564.55	1
sgZic3	R1	a	5	5	4031	FALSE									0
sgZic3	R1	a	5	6	4192	FALSE									0
sgZic3	R1	a	5	7	5847	FALSE									0
sgZic3	R1	a	5	8	4830	FALSE									0
sgZic3	R1	a	5	9	3808	FALSE									0
sgZic3	R1	a	5	10	7045	TRUE	6727	9.98513	67170	1	178	22.0337	3922	2144.65	2
sgZic3	R1	a	5	10	7045	TRUE	6727	9.98513	67170	2	140	22.0714	3090	1692.08	2
sgZic3	R1	a	5	11	4216	FALSE									0
sgZic3	R1	a	5	12	9694	TRUE	9486	9.70746	92085	1	91	18.4835	1682	798.621	2
sgZic3	R1	a	5	12	9694	TRUE	9486	9.70746	92085	2	117	20.0684	2348	1212.23	2
sgZic3	R1	a	5	13	6019	FALSE									0
sgZic3	R1	a	5	14	5166	FALSE									0
sgZic3	R1	a	5	15	5788	FALSE									0
sgZic3	R1	a	5	16	2787	TRUE	2710	8.63063	23389	1	77	14.961	1152	487.442	1
sgZic3	R1	a	5	17	3799	FALSE									0
sgZic3	R1	a	5	18	5520	FALSE									0
sgZic3	R1	a	6	1	5183	FALSE									0
sgZic3	R1	a	6	2	3184	TRUE	3159	7.25799	22928	1	25	10.56	264	82.5502	1
sgZic3	R1	a	6	3	3213	FALSE									0
sgZic3	R1	a	6	4	6393	TRUE	6166	9.13915	56352	1	227	17.1101	3884	1809.41	1
sgZic3	R1	a	6	5	4360	FALSE									0
sgZic3	R1	a	6	7	3607	FALSE									0
sgZic3	R1	a	6	8	6060	FALSE									0
sgZic3	R1	a	6	9	4335	FALSE									0
sgZic3	R1	a	6	10	3490	TRUE	3467	8.58985	29781	1	23	11.7826	271	73.4335	1
sgZic3	R1	a	6	11	4900	TRUE	4619	7.99112	36911	1	281	12.7189	3574	1328.49	1
sgZic3	R1	a	6	12	4004	FALSE									0
sgZic3	R1	a	6	13	5261	FALSE									0
sgZic3	R1	a	6	14	7268	TRUE	7211	8.06656	58168	1	57	13.386	763	303.206	1
sgZic3	R1	a	6	15	3106	TRUE	3078	8.54353	26297	1	28	13.1071	367	127.781	1
sgZic3	R1	a	6	16	1738	FALSE									0
sgZic3	R1	a	7	2	6064	TRUE	5957	6.16938	36751	1	107	8.47664	907	246.876	1
sgZic3	R1	a	7	3	4473	TRUE	4457	7.55082	33654	1	16	16.1875	259	138.187	1
sgZic3	R1	a	7	4	2946	FALSE									0
sgZic3	R1	a	7	5	4452	FALSE									0
sgZic3	R1	a	7	6	4445	FALSE									0
sgZic3	R1	a	7	7	3699	FALSE									0
sgZic3	R1	a	7	8	7347	TRUE	7224	9.22868	66668	1	123	16.9593	2086	950.872	1
sgZic3	R1	a	7	9	4031	FALSE									0
sgZic3	R1	a	7	11	2655	FALSE									0
sgZic3	R1	a	8	3	3869	TRUE	3681	8.10731	29843	1	188	16.2021	3046	1521.83	1
sgZic3	R1	a	8	4	6694	FALSE									0
sgZic3	R1	a	8	5	4158	TRUE	4085	9.37111	38281	1	73	17.0548	1245	560.909	1
sgZic3	R1	a	8	6	5608	FALSE									0
sgZic3	R1	a	8	7	5599	FALSE									0
sgZic3	R1	a	8	8	2820	FALSE									0
sgZic3	R1	a	8	9	3205	FALSE									0
sgZic3	R1	a	8	10	4004	TRUE	3956	8.17669	32347	1	48	13.6667	656	263.519	1
sgZic3	R1	a	8	11	6166	TRUE	5932	11.8783	70462	1	234	26.1496	6119	3339.48	1
sgZic3	R1	a	8	12	4747	TRUE	4551	12.5728	57219	1	196	26.8929	5271	2806.72	1
sgZic3	R1	a	8	13	6238	TRUE	6169	8.98152	55407	1	28	16.1786	453	201.517	2
sgZic3	R1	a	8	13	6238	TRUE	6169	8.98152	55407	2	41	16.122	661	292.758	2
sgZic3	R1	a	8	14	4735	TRUE	4381	11.2331	49212	1	354	24.9011	8815	4838.5	1
sgZic3	R1	a	8	15	5833	TRUE	5657	10.7515	60821	1	176	30.4602	5361	3468.74	1
sgZic3	R1	a	8	16	5145	FALSE									0
sgZic3	R1	a	9	2	4154	FALSE									0
sgZic3	R1	a	9	3	5298	FALSE									0
sgZic3	R1	a	9	4	5275	TRUE	5117	10.6764	54631	1	158	18.2278	2880	1193.13	1
sgZic3	R1	a	9	6	3778	TRUE	3682	8.80282	32412	1	96	14.8542	1426	580.929	1
sgZic3	R1	a	9	7	6190	FALSE									0
sgZic3	R1	a	9	8	2187	TRUE	2111	9.53908	20137	1	76	17.75	1349	624.03	1
sgZic3	R1	a	9	9	2545	TRUE	2491	10.4059	25921	1	54	15.0185	811	249.084	1
sgZic3	R1	a	9	10	4638	TRUE	4527	8.98343	40668	1	111	14.7027	1632	634.839	1
sgZic3	R1	a	9	11	3123	FALSE									0
sgZic3	R1	a	9	12	5508	TRUE	5452	9.41893	51352	1	56	19.7143	1104	576.54	1
sgZic3	R1	a	9	13	4709	FALSE									0
sgZic3	R1	a	9	14	6319	FALSE									0
sgZic3	R1	a	9	15	5423	FALSE									0
sgZic3	R1	a	9	16	2532	FALSE									0
sgZic3	R1	a	9	17	5012	FALSE									0
sgZic3	R1	a	9	18	4834	TRUE	4632	9.63968	44651	1	202	23.2723	4701	2753.78	1
sgZic3	R1	a	9	19	5038	FALSE									0
sgZic3	R1	a	10	1	5357	FALSE									0
sgZic3	R1	a	10	2	2501	FALSE									0
sgZic3	R1	a	10	3	2625	FALSE									0
sgZic3	R1	a	10	4	3762	TRUE	3571	10.3052	36800	1	191	15.3979	2941	972.7	1
sgZic3	R1	a	10	5	4187	FALSE									0
sgZic3	R1	a	10	6	3891	TRUE	3872	7.5532	29246	1	19	13.2632	252	108.489	1
sgZic3	R1	a	10	7	5428	FALSE									0
sgZic3	R1	a	10	8	4993	FALSE									0
sgZic3	R1	a	10	9	4431	TRUE	4136	10.4345	43157	1	295	25.6441	7565	4486.83	1
sgZic3	R1	a	10	10	5412	TRUE	5234	8.45338	44245	1	168	15.6667	2632	1211.83	1
sgZic3	R1	a	10	11	5276	FALSE									0
sgZic3	R1	a	10	12	5357	FALSE									0
sgZic3	R1	a	10	14	4840	FALSE									0
sgZic3	R1	a	10	15	3565	FALSE									0
sgZic3	R1	a	10	16	6092	TRUE	5840	11.0945	64792	1	252	19.8452	5001	2205.18	1
sgZic3	R1	a	11	3	5407	FALSE									0
sgZic3	R1	a	11	4	4126	FALSE									0
sgZic3	R1	a	11	5	5215	FALSE									0
sgZic3	R1	a	11	6	3818	TRUE	3688	8.25434	30442	1	130	14.3385	1864	790.936	1
sgZic3	R1	a	11	7	4600	FALSE									0
sgZic3	R1	a	11	8	5072	TRUE	4812	8.45948	40707	1	260	15.4115	4007	1807.54	1
sgZic3	R1	a	11	9	7129	TRUE	6952	9.84364	68433	1	87	18.2184	1585	728.603	2
sgZic3	R1	a	11	9	7129	TRUE	6952	9.84364	68433	2	90	17.6111	1585	699.072	2
sgZic3	R1	a	11	10	3056	FALSE									0
sgZic3	R1	a	11	11	3199	FALSE									0
sgZic3	R1	a	11	12	5586	TRUE	5340	11.0629	59076	1	246	24.0407	5914	3192.52	1
sgZic3	R1	a	11	13	3222	FALSE									0
sgZic3	R1	a	11	14	3647	FALSE									0
sgZic3	R1	a	11	15	4049	FALSE									0
sgZic3	R1	a	11	16	5421	FALSE									0
sgZic3	R1	a	12	2	4255	TRUE	3926	12.6409	49628	1	329	34.9058	11484	7325.16	1
sgZic3	R1	a	12	3	2894	TRUE	2862	8.10971	23210	1	32	12.6875	406	146.489	1
sgZic3	R1	a	12	4	2301	FALSE									0
sgZic3	R1	a	12	5	4106	TRUE	4090	7.79804	31894	1	16	12.3125	197	72.2313	1
sgZic3	R1	a	12	7	3126	FALSE									0
sgZic3	R1	a	12	8	4209	FALSE									0
sgZic3	R1	a	12	9	5437	FALSE									0
sgZic3	R1	a	12	10	5644	FALSE									0
sgZic3	R1	a	12	11	3752	FALSE									0
sgZic3	R1	a	12	12	5222	TRUE	5186	9.53548	49451	1	36	16.5	594	250.723	1
sgZic3	R1	a	12	13	5411	FALSE									0
sgZic3	R1	a	12	14	5871	TRUE	5690	11.217	63825	1	17	20.5294	349	158.31	2
sgZic3	R1	a	12	14	5871	TRUE	5690	11.217	63825	2	164	21.2561	3486	1646.4	2
sgZic3	R1	a	12	16	6306	TRUE	6075	10.3682	62987	1	231	19.658	4541	2145.94	1
sgZic3	R1	a	12	17	3277	FALSE									0
sgZic3	R1	a	12	18	4826	TRUE	4665	10.5938	49420	1	161	21.7019	3494	1788.4	1
sgZic3	R1	a	12	19	2737	FALSE									0
sgZic3	R1	a	13	3	6245	FALSE									0
sgZic3	R1	a	13	4	2803	FALSE									0
sgZic3	R1	a	13	5	2987	TRUE	2814	12.0064	33786	1	173	21.3468	3693	1615.89	1
sgZic3	R1	a	13	7	5320	TRUE	5194	8.71852	45284	1	126	15.4206	1943	844.466	1
sgZic3	R1	a	13	8	7130	TRUE	6934	9.88592	68549	1	196	19.0051	3725	1787.36	1
sgZic3	R1	a	13	9	3312	FALSE									0
sgZic3	R1	a	13	11	4841	TRUE	4747	8.45713	40146	1	94	13.383	1258	463.03	1
sgZic3	R1	a	13	12	4551	FALSE									0
sgZic3	R1	a	13	13	2949	FALSE									0
sgNfrkb	R1	a	0	1	3000	FALSE									0
sgNfrkb	R1	a	0	2	3463	FALSE									0
sgNfrkb	R1	a	0	3	2862	FALSE									0
sgNfrkb	R1	a	0	6	2668	TRUE	2629	15.5546	40893	1	39	20.7179	808	201.371	1
sgNfrkb	R1	a	0	7	3899	TRUE	3829	19.3729	74179	1	70	32	2240	883.894	1
sgNfrkb	R1	a	0	9	2479	TRUE	2439	18.6257	45428	1	40	31.7	1268	522.973	1
sgNfrkb	R1	a	1	2	2746	FALSE									0
sgNfrkb	R1	a	1	3	2816	FALSE									0
sgNfrkb	R1	a	1	4	2221	TRUE	2191	14.1296	30958	1	30	20.9667	629	205.111	1
sgNfrkb	R1	a	1	5	3184	FALSE									0
sgNfrkb	R1	a	1	6	2575	FALSE									0
sgNfrkb	R1	a	1	7	3137	TRUE	2962	17.5912	52105	1	175	32.5029	5688	2609.55	1
sgNfrkb	R1	a	1	8	2055	FALSE									0
sgNfrkb	R1	a	1	9	2763	TRUE	2707	17.099	46287	1	56	24.2321	1357	399.456	1
sgNfrkb	R1	a	1	10	1803	FALSE									0
sgNfrkb	R1	a	2	1	2363	FALSE									0
sgNfrkb	R1	a	2	2	2370	FALSE									0
sgNfrkb	R1	a	2	3	2740	FALSE									0
sgNfrkb	R1	a	2	4	2228	FALSE									0
sgNfrkb	R1	a	2	5	3026	FALSE									0
sgNfrkb	R1	a	2	6	2961	FALSE									0
sgNfrkb	R1	a	2	7	4408	TRUE	4154	15.0188	62388	1	254	42.8622	10887	7072.23	1
sgNfrkb	R1	a	2	8	3337	FALSE									0
sgNfrkb	R1	a	2	10	2703	FALSE									0
sgNfrkb	R1	a	3	2	2879	FALSE									0
sgNfrkb	R1	a	3	3	3222	FALSE									0
sgNfrkb	R1	a	3	4	2428	TRUE	2244	13.7496	30854	1	184	24.3315	4477	1947.08	1
sgNfrkb	R1	a	3	5	2063	FALSE									0
sgNfrkb	R1	a	3	6	2250	FALSE									0
sgNfrkb	R1	a	3	8	1874	FALSE									0
sgNfrkb	R1	a	3	9	2684	TRUE	2435	13.5388	32967	1	247	30.7045	7584	4239.91	1
sgNfrkb	R1	a	4	2	3549	FALSE									0
sgNfrkb	R1	a	4	3	3508	FALSE									0
sgNfrkb	R1	a	4	4	2176	FALSE									0
sgNfrkb	R1	a	4	5	5979	FALSE									0
sgNfrkb	R1	a	4	6	3196	FALSE									0
sgNfrkb	R1	a	4	7	7000	FALSE									0
sgNfrkb	R1	a	5	1	2771	FALSE									0
sgNfrkb	R1	a	5	2	3346	TRUE	3248	13.2131	42916	1	98	42.2245	4138	2843.12	1
sgNfrkb	R1	a	5	3	2930	TRUE	2720	14.111	38382	1	210	39.9857	8397	5433.68	1
sgNfrkb	R1	a	5	4	2707	FALSE									0
sgNfrkb	R1	a	5	5	2789	TRUE	2495	14.6216	36481	1	232	31.875	7395	4002.78	2
sgNfrkb	R1	a	5	5	2789	TRUE	2495	14.6216	36481	2	62	32.4677	2013	1106.46	2
sgNfrkb	R1	a	5	7	4442	FALSE									0
sgNfrkb	R1	a	5	8	3870	FALSE									0
sgNfrkb	R1	a	5	9	2442	FALSE									0
sgNfrkb	R1	a	5	10	2611	FALSE									0
sgNfrkb	R1	a	5	11	3331	FALSE									0
sgNfrkb	R1	a	5	12	2483	FALSE									0
sgNfrkb	R1	a	5	13	2605	FALSE									0
sgNfrkb	R1	a	6	2	3673	FALSE									0
sgNfrkb	R1	a	6	3	1875	FALSE									0
sgNfrkb	R1	a	6	4	3725	FALSE									0
sgNfrkb	R1	a	6	5	8033	FALSE									0
sgNfrkb	R1	a	6	6	3626	TRUE	3478	10.7326	37328	1	148	18.3716	2719	1130.57	1
sgNfrkb	R1	a	6	7	5339	TRUE	5332	12.3441	65819	1	7	21.4286	150	63.591	1
sgNfrkb	R1	a	6	8	4010	TRUE	3865	12.6668	48957	1	145	24.5724	3563	1726.32	1
sgNfrkb	R1	a	6	9	2259	FALSE									0
sgNfrkb	R1	a	6	10	1862	FALSE									0
sgNfrkb	R1	a	6	11	1984	FALSE									0
sgNfrkb	R1	a	6	12	1905	FALSE									0
sgNfrkb	R1	a	6	13	4326	TRUE	4187	13.3153	55751	1	102	29.0588	2964	1605.84	2
sgNfrkb	R1	a	6	13	4326	TRUE	4187	13.3153	55751	2	37	26.5135	981	488.335	2
sgNfrkb	R1	a	7	2	3194	TRUE	3156	8.05292	25415	1	38	13.5	513	206.989	1
sgNfrkb	R1	a	7	4	3034	FALSE									0
sgNfrkb	R1	a	7	5	3239	FALSE									0
sgNfrkb	R1	a	7	6	2948	TRUE	2893	7.56239	21878	1	55	10.9091	600	184.068	1
sgNfrkb	R1	a	7	7	3384	TRUE	3086	7.76863	23974	1	298	18.2685	5444	3128.95	1
sgNfrkb	R1	a	7	8	3984	TRUE	3841	7.56756	29067	1	143	11.8112	1689	606.839	1
sgNfrkb	R1	a	7	9	3336	FALSE									0
sgNfrkb	R1	a	7	11	4314	FALSE									0
sgNfrkb	R1	a	8	1	3563	FALSE									0
sgNfrkb	R1	a	8	2	3346	FALSE									0
sgNfrkb	R1	a	8	3	5101	TRUE	4887	6.85247	33488	1	43	11.2326	483	188.344	2
sgNfrkb	R1	a	8	3	5101	TRUE	4887	6.85247	33488	2	171	11.848	2026	854.228	2
sgNfrkb	R1	a	8	4	3588	TRUE	3538	6.37592	22558	1	50	9.72	486	167.204	1
sgNfrkb	R1	a	8	5	3903	TRUE	3667	6.97273	25569	1	235	14.6851	3451	1812.41	1
sgNfrkb	R1	a	8	6	3754	FALSE									0
sgNfrkb	R1	a	9	1	3560	FALSE									0
sgNfrkb	R1	a	9	2	1810	FALSE									0
sgNfrkb	R1	a	9	3	6557	TRUE	6502	5.08244	33046	1	55	6.87273	378	98.466	1
sgNfrkb	R1	a	9	4	4359	FALSE									0
sgNfrkb	R1	a	9	5	2702	FALSE									0
sgNfrkb	R1	a	9	6	5290	FALSE									0
sgNfrkb	R1	a	9	8	2763	TRUE	2620	5.07595	13299	1	143	6.23077	891	165.139	1
sgNfrkb	R1	a	10	2	2259	FALSE									0
sgNfrkb	R1	a	10	3	3901	FALSE									0
sgNfrkb	R1	a	10	4	2323	FALSE									0
sgNfrkb	R1	a	10	5	3928	TRUE	3891	12.4228	48337	1	37	24.1892	895	435.357	1
sgNfrkb	R1	a	10	6	3791	TRUE	3683	12.2674	45181	1	108	19.6852	2126	801.116	1
sgNfrkb	R1	a	10	7	2633	FALSE									0
sgNfrkb	R1	a	10	8	2164	TRUE	2094	12.2316	25613	1	28	23.3571	654	311.515	2
sgNfrkb	R1	a	10	8	2164	TRUE	2094	12.2316	25613	2	42	20.5	861	347.272	2
sgNfrkb	R1	a	10	9	2608	FALSE									0
sgNfrkb	R1	a	10	10	2314	TRUE	2203	13.3309	29368	1	111	25.964	2882	1402.27	1
sgNfrkb	R1	a	10	11	2349	FALSE									0
sgNfrkb	R1	a	10	13	4462	FALSE									0
sgNfrkb	R1	a	10	14	2553	FALSE									0
sgNfrkb	R1	a	10	15	3476	TRUE	3425	12.5127	42856	1	51	21.4118	1092	453.852	1
sgNfrkb	R1	a	10	16	2006	TRUE	1905	9.90394	18867	1	101	15.3267	1548	547.702	1
sgNfrkb	R1	a	10	17	3320	FALSE									0
sgNfrkb	R1	a	11	2	5310	FALSE									0
sgNfrkb	R1	a	11	4	3590	FALSE									0
sgNfrkb	R1	a	11	5	2797	TRUE	2555	8.56008	21871	1	147	13.9932	2057	798.668	2
sgNfrkb	R1	a	11	5	2797	TRUE	2555	8.56008	21871	2	95	14.1579	1345	531.793	2
sgNfrkb	R1	a	11	6	2965	TRUE	2871	9.70463	27862	1	94	15.4894	1456	543.765	1
sgNfrkb	R1	a	11	7	4183	FALSE									0
sgNfrkb	R1	a	11	8	1986	FALSE									0
sgNfrkb	R1	a	11	9	3861	TRUE	3624	9.23758	33477	1	237	17.9198	4247	2057.69	1
sgNfrkb	R1	a	11	10	2031	FALSE									0
sgFoxd3	R1	a	0	2	6411	TRUE	6298	8.8409	55680	1	113	14.2566	1611	611.978	1
sgFoxd3	R1	a	0	3	2306	FALSE									0
sgFoxd3	R1	a	0	4	3217	FALSE									0
sgFoxd3	R1	a	0	5	5747	TRUE	5633	8.65081	48730	1	114	13.6667	1558	571.808	1
sgFoxd3	R1	a	0	6	6678	TRUE	6438	9.89578	63709	1	240	18.0375	4329	1954.01	1
sgFoxd3	R1	a	0	7	4851	FALSE									0
sgFoxd3	R1	a	0	9	3542	FALSE									0
sgFoxd3	R1	a	0	10	6361	FALSE									0
sgFoxd3	R1	a	0	11	5577	FALSE									0
sgFoxd3	R1	a	0	12	5654	TRUE	5368	12.0632	64755	1	227	21.1586	4803	2064.66	2
sgFoxd3	R1	a	0	12	5654	TRUE	5368	12.0632	64755	2	59	21.0847	1244	532.274	2
sgFoxd3	R1	a	0	13	5314	TRUE	5222	9.04615	47239	1	92	13.8587	1275	442.754	1
sgFoxd3	R1	a	0	14	3709	FALSE									0
sgFoxd3	R1	a	0	15	3286	FALSE									0
sgFoxd3	R1	a	0	18	2852	FALSE									0
sgFoxd3	R1	a	1	2	2305	FALSE									0
sgFoxd3	R1	a	1	3	8142	TRUE	7886	9.72762	76712	1	256	15.043	3851	1360.73	1
sgFoxd3	R1	a	1	4	4570	FALSE									0
sgFoxd3	R1	a	1	5	6885	FALSE									0
sgFoxd3	R1	a	1	6	5331	TRUE	4974	8.88118	44175	1	357	15.2577	5447	2276.42	1
sgFoxd3	R1	a	1	9	8979	FALSE									0
sgFoxd3	R1	a	1	11	6976	TRUE	6802	8.81608	59967	1	173	14.1792	2453	927.818	1
sgFoxd3	R1	a	1	12	4161	FALSE									0
sgFoxd3	R1	a	1	13	5025	FALSE									0
sgFoxd3	R1	a	1	14	5741	TRUE	5707	8.86736	50606	1	34	13.0882	445	143.51	1
sgFoxd3	R1	a	1	15	6380	FALSE									0
sgFoxd3	R1	a	1	16	5717	TRUE	5716	9.05371	51751	1	1	13	13	3.94629	1
sgFoxd3	R1	a	1	18	6602	FALSE									0
sgFoxd3	R1	a	2	2	5883	TRUE	5772	9.31116	53744	1	111	12.8649	1428	394.462	1
sgFoxd3	R1	a	2	3	4183	TRUE	4158	8.22968	34219	1	25	13.44	336	130.258	1
sgFoxd3	R1	a	2	5	3025	FALSE									0
sgFoxd3	R1	a	2	6	6500	FALSE									0
sgFoxd3	R1	a	2	7	3259	FALSE									0
sgFoxd3	R1	a	2	9	6171	TRUE	6153	7.37429	45374	1	18	10.2778	185	52.2628	1
sgFoxd3	R1	a	2	10	7229	TRUE	6957	8.14245	56647	1	272	11.9632	3254	1039.25	1
sgFoxd3	R1	a	2	11	6385	FALSE									0
sgFoxd3	R1	a	2	12	6783	TRUE	6656	9.23978	61500	1	127	11.5984	1473	299.547	1
sgFoxd3	R1	a	2	13	4346	FALSE									0
sgFoxd3	R1	a	2	14	3866	TRUE	3795	8.72253	33102	1	71	12.3803	879	259.7	1
sgFoxd3	R1	a	2	15	5213	FALSE									0
sgFoxd3	R1	a	2	16	5121	TRUE	5040	9.58929	48330	1	41	13.0976	537	143.839	2
sgFoxd3	R1	a	2	16	5121	TRUE	5040	9.58929	48330	2	40	13.1	524	140.429	2
sgFoxd3	R1	a	2	18	5071	FALSE									0
sgFoxd3	R1	a	2	19	6360	FALSE									0
sgFoxd3	R1	a	2	20	6528	FALSE									0
sgFoxd3	R1	a	3	3	4843	TRUE	4753	7.85525	37336	1	90	12.5667	1131	424.028	1
sgFoxd3	R1	a	3	4	6102	TRUE	6049	8.59101	51967	1	53	12.5094	663	207.677	1
sgFoxd3	R1	a	3	5	3629	FALSE									0
sgFoxd3	R1	a	3	6	3332	TRUE	3198	7.81051	24978	1	134	11.2687	1510	463.392	1
sgFoxd3	R1	a	3	7	5199	TRUE	5049	7.99564	40370	1	150	14.46	2169	969.654	1
sgFoxd3	R1	a	3	8	6631	FALSE									0
sgFoxd3	R1	a	3	9	2930	TRUE	2907	7.97145	23173	1	23	10.913	251	67.6567	1
sgFoxd3	R1	a	3	10	7397	TRUE	7279	8.99134	65448	1	118	14.0593	1659	598.021	1
sgFoxd3	R1	a	3	11	5545	TRUE	5517	7.78485	42949	1	28	14.3571	402	184.024	1
sgFoxd3	R1	a	3	12	6085	FALSE									0
sgFoxd3	R1	a	3	13	4060	FALSE									0
sgFoxd3	R1	a	3	14	6601	FALSE									0
sgFoxd3	R1	a	3	15	7793	TRUE	7449	9.68815	72167	1	344	16.2907	5604	2271.28	1
sgFoxd3	R1	a	3	16	5640	TRUE	5512	9.79082	53967	1	128	13.0703	1673	419.775	1
sgFoxd3	R1	a	3	17	5632	TRUE	5286	8.3969	44386	1	346	17.4046	6022	3116.67	1
sgFoxd3	R1	a	4	2	6596	FALSE									0
sgFoxd3	R1	a	4	3	3306	FALSE									0
sgFoxd3	R1	a	4	4	6413	TRUE	6080	8.91711	54216	1	333	13.7477	4578	1608.6	1
sgFoxd3	R1	a	4	5	5199	FALSE									0
sgFoxd3	R1	a	4	6	7903	TRUE	7810	8.47017	66152	1	93	14.5269	1351	563.275	1
sgFoxd3	R1	a	4	7	2329	FALSE									0
sgFoxd3	R1	a	4	8	6883	TRUE	6580	10.3561	68143	1	303	22.1518	6712	3574.11	1
sgFoxd3	R1	a	4	9	4290	FALSE									0
sgFoxd3	R1	a	4	10	6695	FALSE									0
sgFoxd3	R1	a	4	11	5358	FALSE									0
sgFoxd3	R1	a	4	12	6206	TRUE	5923	10.1486	60110	1	283	15.4664	4377	1504.95	1
sgFoxd3	R1	a	4	13	5797	TRUE	5467	10.7406	58719	1	330	15.6455	5163	1618.59	1
sgFoxd3	R1	a	4	16	7096	FALSE									0
sgFoxd3	R1	a	4	17	2776	TRUE	2447	9.19779	22507	1	329	14.0547	4624	1597.93	1
sgFoxd3	R1	a	5	5	5202	TRUE	4863	8.66913	42158	1	339	15.708	5325	2386.16	1
sgFoxd3	R1	a	5	6	6441	TRUE	6309	7.86892	49645	1	132	12.3258	1627	588.303	1
sgFoxd3	R1	a	5	8	4506	FALSE									0
sgFoxd3	R1	a	5	9	4803	FALSE									0
sgFoxd3	R1	a	5	10	5180	FALSE									0
sgFoxd3	R1	a	5	11	6668	FALSE									0
sgFoxd3	R1	a	5	13	6888	TRUE	6578	8.75448	57587	1	310	18.5129	5739	3025.11	1
sgFoxd3	R1	a	6	3	7312	TRUE	7102	8.07181	57326	1	210	13.2429	2781	1085.92	1
sgFoxd3	R1	a	6	4	3238	TRUE	3226	6.95722	22444	1	12	9.5	114	30.5133	1
sgFoxd3	R1	a	6	5	6880	FALSE									0
sgFoxd3	R1	a	6	6	4138	TRUE	4036	7.0503	28455	1	102	9.40196	959	239.87	1
sgFoxd3	R1	a	6	7	6066	TRUE	5880	8.07092	47457	1	186	11.1559	2075	573.809	1
sgFoxd3	R1	a	6	9	7063	FALSE									0
sgFoxd3	R1	a	6	10	7400	FALSE									0
sgFoxd3	R1	a	6	11	6694	TRUE	6558	9.18054	60206	1	136	14.3676	1954	705.446	1
sgFoxd3	R1	a	6	13	7257	TRUE	7223	9.96871	72004	1	34	13.8824	472	133.064	1
sgFoxd3	R1	a	6	14	4232	FALSE									0
sgFoxd3	R1	a	7	4	3272	FALSE									0
sgFoxd3	R1	a	7	5	6900	TRUE	6671	9.17134	61182	1	229	13.9345	3191	1090.76	1
sgFoxd3	R1	a	7	6	6472	FALSE									0
sgFoxd3	R1	a	7	7	2833	FALSE									0
sgFoxd3	R1	a	7	8	2303	FALSE									0
sgFoxd3	R1	a	7	9	4180	FALSE									0
sgFoxd3	R1	a	7	10	5781	TRUE	5473	8.34442	45669	1	308	12.1266	3735	1164.92	1
sgFoxd3	R1	a	7	11	2310	FALSE									0
sgFoxd3	R1	a	7	12	3184	FALSE									0
sgFoxd3	R1	a	7	14	6491	TRUE	6160	8.05276	49605	1	331	12.3021	4072	1406.54	1
sgFoxd3	R1	a	7	15	6141	TRUE	5889	9.28715	54692	1	252	13.4048	3378	1037.64	1
sgFoxd3	R1	a	7	16	3045	TRUE	3029	7.83856	23743	1	16	11.4375	183	57.583	1
sgFoxd3	R1	a	7	17	7436	FALSE									0
sgFoxd3	R1	a	7	19	6070	FALSE									0
sgFoxd3	R1	a	7	20	7801	TRUE	7669	9.37189	71873	1	132	14.3485	1894	656.911	1
sgFoxd3	R1	a	7	21	6286	TRUE	6268	8.43188	52851	1	18	12.1111	218	66.2262	1
sgFoxd3	R1	a	7	22	6254	FALSE									0
sgFoxd3	R1	a	8	3	4172	TRUE	4118	8.61316	35469	1	54	15.0741	814	348.889	1
sgFoxd3	R1	a	8	4	5749	TRUE	5395	8.68842	46874	1	354	17.6921	6263	3187.3	1
sgFoxd3	R1	a	8	5	7071	TRUE	6928	9.19804	63724	1	143	14.5524	2081	765.681	1
sgFoxd3	R1	a	8	6	4412	FALSE									0
sgFoxd3	R1	a	8	7	6265	FALSE									0
sgFoxd3	R1	a	8	8	6655	TRUE	6341	10.8327	68690	1	314	23.4586	7366	3964.54	1
sgFoxd3	R1	a	9	3	7202	TRUE	7058	8.79909	62104	1	144	12.9306	1862	594.931	1
sgFoxd3	R1	a	9	4	5260	TRUE	5105	8.66151	44217	1	155	12.9935	2014	671.466	1
sgFoxd3	R1	a	9	5	3258	FALSE									0
sgFoxd3	R1	a	9	6	4872	TRUE	4686	9.08771	42585	1	180	12.2889	2212	576.213	1
sgFoxd3	R1	a	9	7	7747	TRUE	7726	9.41639	72751	1	21	13.2857	279	81.2559	1
sgFoxd3	R1	a	9	8	6364	FALSE									0
sgFoxd3	R1	a	9	9	5093	FALSE									0
sgFoxd3	R1	a	9	10	2965	FALSE									0
sgFoxd3	R1	a	9	12	5272	FALSE									0
sgFoxd3	R1	a	9	13	7185	TRUE	6913	10.9087	75412	1	272	15.989	4349	1381.83	1
sgFoxd3	R1	a	9	14	5841	TRUE	5650	9.92159	56057	1	191	13.7435	2625	729.976	1
sgFoxd3	R1	a	9	15	3856	FALSE									0
sgFoxd3	R1	a	9	17	5236	TRUE	5120	8.96543	45903	1	114	14.0263	1599	576.941	1
sgFoxd3	R1	a	9	20	5222	FALSE									0
sgFoxd3	R1	a	9	21	5804	FALSE									0
sgFoxd3	R1	a	9	23	5090	FALSE									0
sgFoxd3	R1	a	10	1	6029	FALSE									0
sgFoxd3	R1	a	10	3	6157	FALSE									0
sgFoxd3	R1	a	10	4	3359	FALSE									0
sgFoxd3	R1	a	10	5	4663	FALSE									0
sgFoxd3	R1	a	10	6	4028	TRUE	4003	7.7387	30978	1	25	9.8	245	51.5326	1
sgFoxd3	R1	a	10	7	8219	TRUE	7953	9.55061	75956	1	266	17.8571	4750	2209.54	1
sgFoxd3	R1	a	10	8	2172	FALSE									0
sgFoxd3	R1	a	10	10	4843	TRUE	4677	7.57516	35429	1	166	10.8313	1798	540.524	1
sgFoxd3	R1	a	10	11	3912	TRUE	3896	6.94405	27054	1	16	9.875	158	46.8953	1
sgFoxd3	R1	a	10	12	4931	FALSE									0
sgFoxd3	R1	a	10	14	7170	TRUE	6853	10.4947	71920	1	317	17.4511	5532	2205.19	1
sgFoxd3	R1	a	10	15	4467	FALSE									0
sgFoxd3	R1	a	10	16	4057	FALSE									0
sgFoxd3	R1	a	10	17	4987	FALSE									0
sgFoxd3	R1	a	10	18	4615	FALSE									0
sgFoxd3	R1	a	10	19	3827	FALSE									0
sgFoxd3	R1	a	11	2	7049	FALSE									0
sgFoxd3	R1	a	11	3	6606	TRUE	6583	8.71958	57401	1	23	13.6087	313	112.45	1
sgFoxd3	R1	a	11	5	2893	FALSE									0
sgFoxd3	R1	a	11	6	6373	TRUE	6096	11.4974	70088	1	75	22.0133	1651	788.697	2
sgFoxd3	R1	a	11	6	6373	TRUE	6096	11.4974	70088	2	202	20.7673	4195	1872.53	2
sgFoxd3	R1	a	11	7	6738	TRUE	6720	8.88333	59696	1	18	13.5	243	83.1	1
sgFoxd3	R1	a	11	8	6560	FALSE									0
sgFoxd3	R1	a	11	9	5649	FALSE									0
sgFoxd3	R1	a	11	10	3859	FALSE									0
sgFoxd3	R1	a	11	12	6457	FALSE									0
sgFoxd3	R1	a	11	14	3013	FALSE									0
sgFoxd3	R1	a	11	15	6830	TRUE	6677	8.63367	57647	1	127	13.3543	1696	599.524	2
sgFoxd3	R1	a	11	15	6830	TRUE	6677	8.63367	57647	2	26	12.9231	336	111.525	2
sgFoxd3	R1	a	11	17	2332	FALSE									0
sgFoxd3	R1	a	11	18	7528	TRUE	7248	10.4303	75599	1	280	19.025	5327	2406.51	1
TS25	R1	a	0	1	1846	FALSE									0
TS25	R1	a	0	2	3788	FALSE									0
TS25	R1	a	0	4	2741	TRUE	2711	18.408	49904	1	30	43.1667	1295	742.761	1
TS25	R1	a	0	5	3365	TRUE	3334	17.2531	57522	1	31	37.2258	1154	619.152	1
TS25	R1	a	0	6	3563	TRUE	3531	19.7448	69719	1	32	44.375	1420	788.165	1
TS25	R1	a	0	7	4017	TRUE	3794	27.9317	105973	1	223	93.4574	20841	14612.2	1
TS25	R1	a	0	8	3741	TRUE	3597	16.0856	57860	1	144	59.1389	8516	6199.67	1
TS25	R1	a	0	9	4172	TRUE	4154	25.4742	105820	1	18	86.8333	1563	1104.46	1
TS25	R1	a	0	10	7116	FALSE									0
TS25	R1	a	1	2	2411	TRUE	2393	14.0326	33580	1	18	20.3333	366	113.413	1
TS25	R1	a	1	3	2593	TRUE	2274	18.967	43131	1	319	44.5329	14206	8155.52	1
TS25	R1	a	1	4	3647	TRUE	3598	16.246	58453	1	49	27.2653	1336	539.947	1
TS25	R1	a	2	1	2416	TRUE	2220	11.0405	24510	1	195	31.0513	6055	3902.09	1
TS25	R1	a	2	2	4284	TRUE	4029	14.9816	60361	1	103	39.6505	4084	2540.89	2
TS25	R1	a	2	2	4284	TRUE	4029	14.9816	60361	2	152	38.3487	5829	3551.79	2
TS25	R1	a	2	3	3821	TRUE	3540	15.7528	55765	1	281	55.9466	15721	11294.5	1
TS25	R1	a	2	4	3692	FALSE									0
TS25	R1	a	2	6	3731	FALSE									0
TS25	R1	a	2	7	2716	FALSE									0
TS25	R1	a	3	1	3137	TRUE	2935	8.25247	24221	1	122	15.2623	1862	855.199	2
TS25	R1	a	3	1	3137	TRUE	2935	8.25247	24221	2	80	15.9375	1275	614.802	2
TS25	R1	a	3	2	3043	TRUE	2853	8.53593	24353	1	190	16.2632	3090	1468.17	1
TS25	R1	a	3	3	3737	FALSE									0
TS25	R1	a	3	4	4550	TRUE	4243	9.65826	40980	1	307	19.1987	5894	2928.91	1
TS25	R1	a	3	10	1953	FALSE									0
TS25	R1	a	3	13	5901	TRUE	5703	11.3289	64609	1	198	22.9293	4540	2296.87	1
TS25	R1	a	4	1	8820	TRUE	8610	9.62997	82914	1	210	26.8619	5641	3618.71	1
TS25	R1	a	4	2	6504	FALSE									0
TS25	R1	a	4	4	5038	FALSE									0
TS25	R1	a	4	5	2825	FALSE									0
TS25	R1	a	4	6	5749	FALSE									0
TS25	R1	a	4	7	5723	FALSE									0
TS25	R1	a	4	8	6001	FALSE									0
TS25	R1	a	5	1	5803	FALSE									0
TS25	R1	a	5	2	6960	TRUE	6907	7.5797	52353	1	53	11.5283	611	209.276	1
TS25	R1	a	5	3	6909	FALSE									0
TS25	R1	a	5	5	5140	FALSE									0
TS25	R1	a	5	6	8772	FALSE									0
TS25	R1	a	5	7	8827	FALSE									0
TS25	R1	a	6	1	6216	TRUE	6150	7.01984	43172	1	66	11.5	759	295.691	1
TS25	R1	a	6	2	8796	FALSE									0
TS25	R1	a	6	3	5253	FALSE									0
TS25	R1	a	6	4	8856	FALSE									0
TS25	R1	a	6	5	5505	FALSE									0
TS25	R1	a	6	6	5510	FALSE									0
TS25	R1	a	6	7	4767	FALSE									0
TS25	R1	a	6	8	6624	FALSE									0
TS25	R1	a	6	9	5717	FALSE									0
TS25	R1	a	6	10	7677	FALSE									0
TS25	R1	a	6	11	4973	FALSE									0
TS25	R1	a	7	2	5694	TRUE	5643	7.66472	43252	1	51	13.0784	667	276.099	1
TS25	R1	a	7	3	4146	FALSE									0
TS25	R1	a	7	4	8348	FALSE									0
TS25	R1	a	7	5	9453	TRUE	9382	9.23588	86651	1	71	15.1972	1079	423.253	1
TS25	R1	a	7	6	7491	FALSE									0
TS25	R1	a	7	8	7815	TRUE	7780	7.82918	60911	1	35	11.2	392	117.979	1
TS25	R1	a	7	9	8988	FALSE									0
TS25	R1	a	7	10	4983	TRUE	4950	6.43131	31835	1	33	10.9697	362	149.767	1
TS25	R1	a	8	1	4861	FALSE									0
TS25	R1	a	8	2	9126	TRUE	8996	7.7659	69862	1	130	12.8077	1665	655.434	1
TS25	R1	a	8	4	8791	FALSE									0
TS25	R1	a	8	5	4766	FALSE									0
TS25	R1	a	8	6	5124	FALSE									0
TS25	R1	a	8	7	7723	TRUE	7540	8.32228	62750	1	183	13.4645	2464	941.023	1
TS25	R1	a	8	9	7862	FALSE									0
TS25	R1	a	8	10	6941	FALSE									0
TS25	R1	a	9	1	7229	TRUE	7016	7.13697	50073	1	213	13.2958	2832	1311.82	1
TS25	R1	a	9	2	7896	FALSE									0
TS25	R1	a	9	3	5640	TRUE	5554	7.5785	42091	1	86	11.8953	1023	371.249	1
TS25	R1	a	9	4	8506	TRUE	8303	7.46272	61963	1	203	11.202	2274	759.067	1
TS25	R1	a	9	5	5396	TRUE	5365	7.01417	37631	1	31	9.54839	296	78.5609	1
TS25	R1	a	9	6	7195	TRUE	6896	9.41908	64954	1	299	17.7324	5302	2485.69	1
TS25	R1	a	9	7	4368	FALSE									0
TS25	R1	a	9	8	3898	FALSE									0
TS25	R1	a	9	9	8847	FALSE									0
TS25	R1	a	10	3	6325	FALSE									0
TS25	R1	a	10	4	6890	TRUE	6528	8.57368	55969	1	362	15.5028	5612	2508.33	1
TS25	R1	a	10	5	6147	FALSE									0
TS25	R1	a	10	6	7022	TRUE	6804	10.1205	68860	1	218	18.7018	4077	1870.73	1
TS25	R1	a	10	7	4845	FALSE									0
TS25	R1	a	10	8	7624	TRUE	7427	8.54612	63472	1	64	13.7188	878	331.049	2
TS25	R1	a	10	8	7624	TRUE	7427	8.54612	63472	2	133	15.4662	2057	920.367	2
TS25	R1	a	10	9	6295	FALSE									0
TS25	R1	a	10	10	9038	FALSE									0
TS25	R1	a	10	11	6253	FALSE									0
TS25	R1	a	10	12	4511	FALSE									0
TS25	R1	a	10	13	5964	FALSE									0
TS25	R1	a	11	5	7627	TRUE	7448	8.35231	62208	1	179	15.4581	2767	1271.94	1
TS25	R1	a	11	6	4562	TRUE	4459	7.69477	34311	1	103	11.534	1188	395.438	1
TS25	R1	a	11	7	4599	TRUE	4334	6.72889	29163	1	31	10.4839	325	116.404	2
TS25	R1	a	11	7	4599	TRUE	4334	6.72889	29163	2	234	11.2137	2624	1049.44	2
TS25	R1	a	11	8	4682	TRUE	4675	7.10567	33219	1	6	10.5	63	20.366	2
TS25	R1	a	11	8	4682	TRUE	4675	7.10567	33219	2	1	10	10	2.89433	2
TS25	R1	a	11	9	6463	TRUE	6195	7.46877	46269	1	268	21.0784	5649	3647.37	1
TS25	R1	a	11	10	6191	FALSE									0
TS25	R1	a	11	11	6928	FALSE									0
TS25	R1	a	11	12	5712	FALSE									0
TS25	R1	a	11	13	6987	FALSE									0
TS25	R1	a	12	1	3141	TRUE	2911	8.64411	25163	1	164	16.5183	2709	1291.37	2
TS25	R1	a	12	1	3141	TRUE	2911	8.64411	25163	2	66	14.6212	965	394.489	2
TS25	R1	a	12	2	5203	TRUE	5097	7.35903	37509	1	106	13.5755	1439	658.942	1
TS25	R1	a	12	3	4051	FALSE									0
TS25	R1	a	12	4	3731	TRUE	3686	7.43136	27392	1	45	11.0889	499	164.589	1
TS25	R1	a	12	5	3542	FALSE									0
TS25	R1	a	12	7	5367	FALSE									0
TS25	R1	a	12	9	3595	TRUE	3503	7.1533	25058	1	92	10.4783	964	305.897	1
TS25	R1	a	13	1	3186	TRUE	3102	6.92328	21476	1	84	9.47619	796	214.445	1
TS25	R1	a	13	3	3475	FALSE									0
TS25	R1	a	13	4	6060	FALSE									0
TS25	R1	a	13	5	3037	FALSE									0
TS25	R1	a	13	8	5585	TRUE	5239	7.94541	41626	1	345	15.9971	5519	2777.83	1
TS25	R1	a	13	9	6394	FALSE									0
TS25	R1	a	13	10	6076	FALSE									0
TS25	R1	a	13	11	4500	TRUE	4395	7.46985	32830	1	105	11.3143	1188	403.666	1
TS25	R1	a	13	12	4063	FALSE									0
TS25	R1	a	13	13	6227	FALSE									0
TS25	R1	a	13	14	5831	TRUE	5702	6.93055	39518	1	129	11.5891	1495	600.959	1
TS25	R1	a	13	15	4792	FALSE									0
TS26	R1	a	0	1	2047	TRUE	2016	14.9797	30199	1	31	33.7419	1046	581.63	1
TS26	R1	a	0	2	3738	TRUE	3625	13.5415	49088	1	113	32.6018	3684	2153.81	1
TS26	R1	a	0	3	2642	FALSE									0
TS26	R1	a	0	4	3619	TRUE	3456	13.116	45329	1	163	68.6626	11192	9054.09	1
TS26	R1	a	0	5	4348	TRUE	4104	14.1201	57949	1	244	26.7213	6520	3074.69	1
TS26	R1	a	0	6	2203	TRUE	2158	12.9106	27861	1	45	25.9333	1167	586.025	1
TS26	R1	a	0	7	2416	FALSE									0
TS26	R1	a	0	9	5914	TRUE	5757	17.0125	97941	1	157	41.5669	6526	3855.04	1
TS26	R1	a	0	10	2839	FALSE									0
TS26	R1	a	0	11	1676	TRUE	1503	14.002	21045	1	173	43.5491	7534	5111.65	1
TS26	R1	a	0	12	2505	FALSE									0
TS26	R1	a	0	14	3095	FALSE									0
TS26	R1	a	0	15	3631	TRUE	3360	17.7744	59722	1	271	77.6827	21052	16235.1	1
TS26	R1	a	1	2	4137	TRUE	3893	16.4287	63957	1	244	65.5082	15984	11975.4	1
TS26	R1	a	1	3	4057	TRUE	3941	12.8396	50601	1	116	28.4655	3302	1812.6	1
TS26	R1	a	1	4	2641	TRUE	2387	12.8965	30784	1	112	22.3571	2504	1059.59	2
TS26	R1	a	1	4	2641	TRUE	2387	12.8965	30784	2	142	22.1479	3145	1313.69	2
TS26	R1	a	1	5	3402	TRUE	3289	12.2663	40344	1	113	18.6991	2113	726.903	1
TS26	R1	a	1	6	3648	FALSE									0
TS26	R1	a	1	7	3025	TRUE	2899	12.5174	36288	1	46	23.5435	1083	507.199	2
TS26	R1	a	1	7	3025	TRUE	2899	12.5174	36288	2	80	25.7	2056	1054.61	2
TS26	R1	a	2	2	3101	TRUE	2968	10.2328	30371	1	58	18.6724	1083	489.497	2
TS26	R1	a	2	2	3101	TRUE	2968	10.2328	30371	2	75	16.9467	1271	503.539	2
TS26	R1	a	2	3	4310	FALSE									0
TS26	R1	a	2	4	2506	FALSE									0
TS26	R1	a	2	5	3588	FALSE									0
TS26	R1	a	2	8	2570	FALSE									0
TS26	R1	a	2	9	3265	TRUE	3039	20.8641	63406	1	223	79.3991	17706	13053.3	1
TS26	R1	a	2	10	6320	TRUE	5994	34.8085	208642	1	163	111.11	18111	12437.2	3
TS26	R1	a	2	10	6320	TRUE	5994	34.8085	208642	2	134	122.119	16364	11699.7	3
TS26	R1	a	2	10	6320	TRUE	5994	34.8085	208642	3	29	119.31	3460	2450.55	3
TS26	R1	a	2	11	5328	TRUE	5157	20.0083	103183	1	171	50.2749	8597	5175.57	1
TS26	R1	a	2	12	3823	TRUE	3660	16.456	60229	1	163	52.9755	8635	5952.67	1
TS26	R1	a	2	14	2125	FALSE									0
TS26	R1	a	2	15	3178	TRUE	2884	20.0381	57790	1	294	77.6497	22829	16937.8	1
TS26	R1	a	3	2	2918	TRUE	2837	13.0152	36924	1	81	48.0741	3894	2839.77	1
TS26	R1	a	3	3	4192	TRUE	3942	14.8699	58617	1	250	29.44	7360	3642.53	1
TS26	R1	a	3	4	2734	TRUE	2633	14.1132	37160	1	101	25	2525	1099.57	1
TS26	R1	a	3	5	2554	TRUE	2392	10.3942	24863	1	162	15.1852	2460	776.135	1
TS26	R1	a	3	6	4106	TRUE	4067	14.9744	60901	1	39	25.1538	981	396.997	1
TS26	R1	a	3	7	2063	FALSE									0
TS26	R1	a	3	8	3051	FALSE									0
TS26	R1	a	3	9	3243	FALSE									0
TS26	R1	a	3	10	3307	TRUE	3216	11.6063	37326	1	91	22.2308	2023	966.823	1
TS26	R1	a	3	11	4272	TRUE	3837	17.8757	68589	1	426	50.4178	21478	13863	1
TS26	R1	a	4	2	3110	FALSE									0
TS26	R1	a	4	3	2120	TRUE	2043	11.7034	23910	1	77	22.4675	1730	828.84	1
TS26	R1	a	4	4	3068	TRUE	2967	12.1223	35967	1	101	21.495	2171	946.643	1
TS26	R1	a	4	5	2276	TRUE	2084	13.2754	27666	1	192	31.9948	6143	3594.12	1
TS26	R1	a	4	6	4400	FALSE									0
TS26	R1	a	4	7	3215	TRUE	3185	12.8355	40881	1	30	16.9333	508	122.936	1
TS26	R1	a	4	9	4399	TRUE	4195	13.3614	56051	1	204	30.4706	6216	3490.28	1
TS26	R1	a	4	10	2457	FALSE									0
TS26	R1	a	4	11	2446	FALSE									0
TS26	R1	a	4	12	2695	FALSE									0
TS26	R1	a	4	13	2449	TRUE	2338	14.1027	32972	1	111	43.8559	4868	3302.61	1
TS26	R1	a	5	1	4825	FALSE									0
TS26	R1	a	5	2	2839	TRUE	2668	12.7661	34060	1	171	20.6491	3531	1347.99	1
TS26	R1	a	5	3	4274	FALSE									0
TS26	R1	a	5	4	2557	FALSE									0
TS26	R1	a	5	6	3463	TRUE	3302	15.2235	50268	1	161	36.913	5943	3492.02	1
TS26	R1	a	5	8	2428	FALSE									0
TS26	R1	a	5	9	2222	FALSE									0
TS26	R1	a	5	11	1816	TRUE	1794	11.9443	21428	1	22	14.6364	322	59.2263	1
TS26	R1	a	5	12	2419	FALSE									0
TS26	R1	a	6	2	2428	TRUE	2371	10.795	25595	1	57	19.8421	1131	515.684	1
TS26	R1	a	6	3	5582	TRUE	5449	14.8119	80710	1	133	30.3308	4034	2064.02	1
TS26	R1	a	6	4	1951	FALSE									0
TS26	R1	a	6	6	4337	FALSE									0
TS26	R1	a	6	7	3113	TRUE	2714	26.0361	70662	1	399	106.361	42438	32049.6	1
TS26	R1	a	6	9	3925	FALSE									0
TS26	R1	a	6	10	2503	TRUE	2405	13.2166	31786	1	98	21.3571	2093	797.77	1
TS26	R1	a	6	11	2965	FALSE									0
TS26	R1	a	6	12	2150	FALSE									0
TS26	R1	a	6	13	3160	TRUE	2901	13.9769	40547	1	259	22.9305	5939	2318.98	1
TS26	R1	a	7	1	3464	FALSE									0
TS26	R1	a	7	2	5187	TRUE	4809	12.9158	62112	1	378	30.8889	11676	6793.83	1
TS26	R1	a	7	3	2965	TRUE	2654	13.1801	34980	1	311	25.8103	8027	3927.99	1
TS26	R1	a	7	4	4159	TRUE	3868	14.2534	55132	1	291	49.6426	14446	10298.3	1
TS26	R1	a	7	5	3937	TRUE	3711	14.2387	52840	1	226	49.7389	11241	8023.04	1
TS26	R1	a	7	6	2559	FALSE									0
TS26	R1	a	7	7	3103	FALSE									0
TS26	R1	a	7	8	2698	FALSE									0
TS26	R1	a	8	1	2194	FALSE									0
TS26	R1	a	8	2	4934	FALSE									0
TS26	R1	a	8	3	4131	FALSE									0
TS26	R1	a	8	4	2675	FALSE									0
TS26	R1	a	8	6	2818	FALSE									0
TS26	R1	a	8	7	2414	FALSE									0
TS26	R1	a	8	8	3945	TRUE	3751	9.84484	36928	1	194	15.9381	3092	1182.1	1
TS26	R1	a	8	9	2110	FALSE									0
TS26	R1	a	8	10	3391	TRUE	3134	10.0284	31429	1	257	23.1556	5951	3373.7	1
TS26	R1	a	8	11	4603	FALSE									0
TS26	R1	a	8	12	2027	TRUE	1959	10.9438	21439	1	68	17.5294	1192	447.818	1
TS26	R1	a	9	2	2510	TRUE	2407	10.15	24431	1	103	13.5825	1399	353.552	1
TS26	R1	a	9	3	3076	FALSE									0
TS26	R1	a	9	5	4984	TRUE	4628	22.2889	103153	1	355	93.4338	33169	25256.4	1
TS26	R1	a	9	6	4110	FALSE									0
TS26	R1	a	9	7	4612	TRUE	4236	20.5852	87199	1	376	48.4601	18221	10481	1
TS26	R1	a	9	8	6783	TRUE	6635	20.1792	133889	1	148	43.7703	6478	3491.48	1
TS26	R1	a	9	9	2919	FALSE									0
TS26	R1	a	9	11	2219	FALSE									0
TS26	R1	a	9	12	3358	TRUE	3325	13.8562	46072	1	3	24	72	30.4313	3
TS26	R1	a	9	12	3358	TRUE	3325	13.8562	46072	2	2	20.5	41	13.2875	3
TS26	R1	a	9	12	3358	TRUE	3325	13.8562	46072	3	28	22.7857	638	250.025	3
TS26	R1	a	9	13	6141	TRUE	5887	28.4963	167758	1	222	64.8964	14407	8080.81	2
TS26	R1	a	9	13	6141	TRUE	5887	28.4963	167758	2	32	65.875	2108	1196.12	2
TS26	R1	a	10	1	7946	TRUE	7603	23.0446	175208	1	212	94.0943	19948	15062.5	2
TS26	R1	a	10	1	7946	TRUE	7603	23.0446	175208	2	131	101.489	13295	10276.2	2
TS26	R1	a	10	2	5128	TRUE	4864	18.4365	89675	1	20	52.7	1054	685.271	2
TS26	R1	a	10	2	5128	TRUE	4864	18.4365	89675	2	243	64.4609	15664	11183.9	2
TS26	R1	a	10	3	4319	TRUE	4134	13.3125	55034	1	185	23.2541	4302	1839.18	1
TS26	R1	a	10	4	3262	TRUE	2983	14.585	43507	1	279	29.9964	8369	4299.79	1
TS26	R1	a	10	5	4078	TRUE	3900	14.9338	58242	1	178	58.073	10337	7678.78	1
TS26	R1	a	10	6	3429	FALSE									0
TS26	R1	a	10	7	2085	FALSE									0
TS26	R1	a	10	8	3778	FALSE									0
TS26	R1	a	10	9	3190	TRUE	3059	10.4099	31844	1	131	20.8015	2725	1361.3	1
TS26	R1	a	10	11	2199	FALSE									0
TS26	R1	a	10	12	3366	TRUE	3336	13.696	45690	1	30	22.5333	676	265.119	1
TS26	R1	a	10	13	1819	FALSE									0
TS26	R1	a	10	14	2442	FALSE									0
TS26	R1	a	10	15	3764	FALSE									0
TS26	R1	a	11	3	2761	TRUE	2695	13.3814	36063	1	66	20.7879	1372	488.824	1
TS26	R1	a	11	4	2283	FALSE									0
TS26	R1	a	11	5	2823	TRUE	2697	14.1372	38128	1	126	22.1349	2789	1007.71	1
TS26	R1	a	11	6	3154	FALSE									0
TS26	R1	a	11	7	4378	TRUE	4062	23.4916	95423	1	316	45.0665	14241	6817.65	1
TS26	R1	a	11	8	2737	TRUE	2629	14.3579	37747	1	108	21.4537	2317	766.343	1
TS26	R1	a	11	9	3474	FALSE									0
TS26	R1	a	11	11	3359	TRUE	3096	15.4267	47761	1	263	36.6122	9629	5571.78	1
sgNT	R2	a	0	2	2103	TRUE	1987	17.8234	35415	1	116	34	3944	1876.49	1
sgNT	R2	a	0	4	1749	TRUE	1613	19.2629	31071	1	136	39.9779	5437	2817.25	1
sgNT	R2	a	0	5	2504	FALSE									0
sgNT	R2	a	0	6	3839	TRUE	3644	16.3814	59694	1	195	42.1385	8217	5022.62	1
sgNT	R2	a	0	7	3370	TRUE	3042	23.6963	72084	1	328	82.9787	27217	19444.6	1
sgNT	R2	a	0	8	2916	TRUE	2512	51.1939	128599	1	125	153.736	19217	12817.8	2
sgNT	R2	a	0	8	2916	TRUE	2512	51.1939	128599	2	279	186.76	52106	37822.9	2
sgNT	R2	a	0	9	3542	TRUE	3222	20.4714	65959	1	320	64.0125	20484	13933.1	1
sgNT	R2	a	0	11	2040	FALSE									0
sgNT	R2	a	0	12	5048	TRUE	4816	27.1252	130635	1	232	127.784	29646	23353	1
sgNT	R2	a	0	13	1715	TRUE	1613	18.6584	30096	1	102	48.1765	4914	3010.84	1
sgNT	R2	a	0	14	3655	TRUE	3211	53.6447	172253	1	444	197.691	87775	63956.8	1
sgNT	R2	a	0	15	2297	TRUE	2028	26.6977	54143	1	268	118.78	31833	24678	1
sgNT	R2	a	0	16	3328	TRUE	2958	26.5892	78651	1	370	114.932	42525	32687	1
sgNT	R2	a	1	1	2247	FALSE									0
sgNT	R2	a	1	2	2959	TRUE	2756	24.6484	67931	1	203	154.69	31402	26398.4	1
sgNT	R2	a	1	3	3470	TRUE	3252	19.706	64084	1	218	71.7339	15638	11342.1	1
sgNT	R2	a	1	4	2889	TRUE	2571	23.7417	61040	1	318	67.3459	21416	13866.1	1
sgNT	R2	a	1	5	2429	FALSE									0
sgNT	R2	a	1	7	3471	TRUE	3159	34.1915	108011	1	312	181.301	56566	45898.2	1
sgNT	R2	a	1	8	3070	TRUE	2875	23.7016	68142	1	195	76.6821	14953	10331.2	1
sgNT	R2	a	1	9	2234	FALSE									0
sgNT	R2	a	1	10	3957	TRUE	3576	25.7248	91992	1	381	75.685	28836	19034.8	1
sgNT	R2	a	1	11	3202	TRUE	2965	24.0641	71350	1	237	92.962	22032	16328.8	1
sgNT	R2	a	1	12	3408	TRUE	3100	21.509	66678	1	308	61.9513	19081	12456.2	1
sgNT	R2	a	1	13	1850	TRUE	1674	19.7276	33024	1	176	45.8409	8068	4595.94	1
sgNT	R2	a	1	15	3246	TRUE	2900	22.6497	65684	1	346	82.8439	28664	20827.2	1
sgNT	R2	a	1	16	2656	TRUE	2581	19.4758	50267	1	75	55.0267	4127	2666.32	1
sgNT	R2	a	1	17	2740	TRUE	2393	17.9787	43023	1	347	46.2277	16041	9802.4	1
sgNT	R2	a	1	18	1651	TRUE	1605	24.671	39597	1	21	53.8571	1131	612.908	2
sgNT	R2	a	1	18	1651	TRUE	1605	24.671	39597	2	25	57.4	1435	818.224	2
sgNT	R2	a	1	19	3099	FALSE									0
sgNT	R2	a	1	20	2618	TRUE	2574	22.1406	56990	1	44	78.7727	3466	2491.81	1
sgNT	R2	a	2	1	3694	TRUE	3329	24.9784	83153	1	365	78.5178	28659	19541.9	1
sgNT	R2	a	2	2	3320	TRUE	3143	17.9736	56491	1	177	49.661	8790	5608.67	1
sgNT	R2	a	2	3	4186	TRUE	3864	23.6294	91304	1	320	89.275	28568	21006.6	1
sgNT	R2	a	2	4	1774	TRUE	1563	16.4344	25687	1	211	31.3223	6609	3141.34	1
sgNT	R2	a	2	5	3945	TRUE	3709	19.1618	71071	1	236	58.911	13903	9380.82	1
sgNT	R2	a	2	6	3689	TRUE	3308	28.8694	95500	1	117	81.5983	9547	6169.28	2
sgNT	R2	a	2	6	3689	TRUE	3308	28.8694	95500	2	262	103.603	27144	19580.2	2
sgNT	R2	a	2	7	3523	TRUE	3163	25.4768	80583	1	360	71.2861	25663	16491.4	1
sgNT	R2	a	2	8	2245	FALSE									0
sgNT	R2	a	2	9	1516	TRUE	1446	16.0463	23203	1	70	26.5143	1856	732.757	1
sgNT	R2	a	2	10	2530	TRUE	2304	15.7075	36190	1	226	32.9646	7450	3900.11	1
sgNT	R2	a	2	11	2211	TRUE	2025	17.0607	34548	1	186	41.2849	7679	4505.7	1
sgNT	R2	a	2	12	2912	FALSE									0
sgNT	R2	a	2	13	2092	TRUE	1799	23.8054	42826	1	293	76.8669	22522	15547	1
sgNT	R2	a	2	14	2942	FALSE									0
sgNT	R2	a	2	15	4049	TRUE	3717	41.3438	153675	1	332	141.307	46914	33187.8	1
sgNT	R2	a	3	1	3946	TRUE	3697	21.5277	79588	1	224	86.8214	19448	14625.8	2
sgNT	R2	a	3	1	3946	TRUE	3697	21.5277	79588	2	25	62.24	1556	1017.81	2
sgNT	R2	a	3	2	3352	TRUE	3095	18.157	56196	1	69	40.5652	2799	1546.17	2
sgNT	R2	a	3	2	3352	TRUE	3095	18.157	56196	2	188	31.6117	5943	2529.48	2
sgNT	R2	a	3	3	3260	TRUE	2948	29.0455	85626	1	131	95.0763	12455	8650.05	2
sgNT	R2	a	3	3	3260	TRUE	2948	29.0455	85626	2	181	107.597	19475	14217.8	2
sgNT	R2	a	3	4	2162	TRUE	2130	16.1624	34426	1	32	23.0312	737	219.802	1
sgNT	R2	a	3	5	3649	TRUE	3366	21.4801	72302	1	283	68.4346	19367	13288.1	1
sgNT	R2	a	3	6	3140	TRUE	2731	34.3914	93923	1	409	146.526	59929	45862.9	1
sgNT	R2	a	3	7	2365	TRUE	2219	15.8238	35113	1	146	39.7466	5803	3492.73	1
sgNT	R2	a	3	9	3014	TRUE	2872	16.8774	48472	1	142	58.662	8330	5933.4	1
sgNT	R2	a	3	10	2849	TRUE	2815	19.0316	53574	1	34	108.941	3704	3056.93	1
sgNT	R2	a	3	11	2862	TRUE	2524	16.2686	41062	1	338	47.568	16078	10579.2	1
sgNT	R2	a	3	12	2948	TRUE	2672	37.5112	100230	1	246	127.752	31427	22199.2	2
sgNT	R2	a	3	12	2948	TRUE	2672	37.5112	100230	2	30	95.1333	2854	1728.66	2
sgNT	R2	a	3	14	1918	TRUE	1770	12.509	22141	1	148	18.6892	2766	914.662	1
sgNT	R2	a	3	15	2222	FALSE									0
sgNT	R2	a	4	1	2052	FALSE									0
sgNT	R2	a	4	3	3383	FALSE									0
sgNT	R2	a	4	4	2821	TRUE	2537	21.4458	54408	1	284	87.9965	24991	18900.4	1
sgNT	R2	a	4	6	2452	FALSE									0
sgNT	R2	a	4	7	3748	TRUE	3461	20.1159	69621	1	212	63.0519	13367	9102.44	2
sgNT	R2	a	4	7	3748	TRUE	3461	20.1159	69621	2	75	58.1067	4358	2849.31	2
sgNT	R2	a	4	8	2486	TRUE	2467	18.7722	46311	1	19	58.0526	1103	746.328	1
sgNT	R2	a	4	10	4658	TRUE	4556	18.2682	83230	1	102	43.4804	4435	2571.64	1
sgNT	R2	a	4	11	3157	TRUE	3084	17.834	55000	1	73	34.1781	2495	1193.12	1
sgNT	R2	a	4	12	2802	TRUE	2423	27.7528	67245	1	124	91.9113	11397	7955.65	2
sgNT	R2	a	4	12	2802	TRUE	2423	27.7528	67245	2	255	88.1333	22474	15397	2
sgNT	R2	a	4	14	2088	FALSE									0
sgNT	R2	a	4	15	2114	TRUE	2066	17.1946	35524	1	48	27.8333	1336	510.66	1
sgNT	R2	a	4	16	3111	FALSE									0
sgNT	R2	a	5	2	2165	FALSE									0
sgNT	R2	a	5	4	2632	FALSE									0
sgNT	R2	a	5	5	3004	TRUE	2783	19.488	54235	1	221	59.3394	13114	8807.16	1
sgNT	R2	a	5	6	3131	TRUE	2818	19.5202	55008	1	307	51.3485	15764	9771.29	1
sgNT	R2	a	5	7	5346	TRUE	5059	23.9227	121025	1	287	77.1777	22150	15284.2	1
sgNT	R2	a	5	8	3538	TRUE	2975	55.8531	166163	1	563	199.22	112161	80715.7	1
sgNT	R2	a	5	9	2171	FALSE									0
sgNT	R2	a	5	10	3017	FALSE									0
sgNT	R2	a	5	11	3339	FALSE									0
sgNT	R2	a	5	12	1984	TRUE	1888	15.2108	28718	1	96	29.8021	2861	1400.76	1
sgNT	R2	a	5	13	2341	TRUE	2212	15.59	34485	1	129	30.8062	3974	1962.89	1
sgNT	R2	a	6	2	3409	TRUE	3251	13.8087	44892	1	56	31.25	1750	976.714	2
sgNT	R2	a	6	2	3409	TRUE	3251	13.8087	44892	2	102	30.3922	3100	1691.52	2
sgNT	R2	a	6	3	7179	FALSE									0
sgNT	R2	a	6	4	2735	TRUE	2698	15.4036	41559	1	37	39.5676	1464	894.066	1
sgNT	R2	a	6	5	2865	TRUE	2478	16.0222	39703	1	387	32.9742	12761	6560.41	1
sgNT	R2	a	6	6	3319	TRUE	3009	16.6271	50031	1	310	42.3387	13125	7970.59	1
sgNT	R2	a	6	7	3050	TRUE	2750	20.2662	55732	1	284	57.3169	16278	10522.4	2
sgNT	R2	a	6	7	3050	TRUE	2750	20.2662	55732	2	16	53.9375	863	538.741	2
sgNT	R2	a	6	8	1790	TRUE	1768	17.7393	31363	1	22	30.6364	674	283.736	1
sgNT	R2	a	6	9	2768	TRUE	2352	18.7432	44084	1	416	57.4567	23902	16104.8	1
sgNT	R2	a	6	10	2777	TRUE	2454	15.5501	38160	1	323	58.2848	18826	13803.3	1
sgNT	R2	a	6	11	3240	TRUE	2928	21.2237	62143	1	312	88.1955	27517	20895.2	1
sgNT	R2	a	6	12	3446	TRUE	3205	16.8215	53913	1	241	93.3195	22490	18436	1
sgNT	R2	a	6	13	2106	TRUE	2077	12.2518	25447	1	29	17.6552	512	156.698	1
sgNT	R2	a	6	14	3545	FALSE									0
sgNT	R2	a	6	15	2563	TRUE	2358	11.0267	26001	1	205	18.0683	3704	1443.52	1
sgNT	R2	a	6	16	3225	TRUE	3005	16.4393	49400	1	181	58.3978	10570	7594.49	2
sgNT	R2	a	6	16	3225	TRUE	3005	16.4393	49400	2	39	49.2821	1922	1280.87	2
sgNT	R2	a	7	3	3283	TRUE	2943	23.4166	68915	1	169	92.3254	15603	11645.6	2
sgNT	R2	a	7	3	3283	TRUE	2943	23.4166	68915	2	171	71.6959	12260	8255.76	2
sgNT	R2	a	7	4	3561	TRUE	3385	21.7719	73698	1	176	137.955	24280	20448.1	1
sgNT	R2	a	7	5	2246	FALSE									0
sgNT	R2	a	7	6	3043	FALSE									0
sgNT	R2	a	7	7	4301	TRUE	3908	49.8649	194872	1	336	155.14	52127	35372.4	2
sgNT	R2	a	7	7	4301	TRUE	3908	49.8649	194872	2	57	147.825	8426	5583.7	2
sgNT	R2	a	7	8	3481	TRUE	3298	18.5185	61074	1	183	91.0874	16669	13280.1	1
sgNT	R2	a	7	9	1889	TRUE	1747	17.1488	29959	1	142	38.9085	5525	3089.87	1
sgNT	R2	a	7	10	2464	TRUE	2443	16.5808	40507	1	21	60.619	1273	924.802	1
sgNT	R2	a	7	11	1751	TRUE	1664	35.9507	59822	1	87	69.1609	6017	2889.29	1
sgNT	R2	a	7	12	3312	TRUE	3020	21.5036	64941	1	292	62.0959	18132	11852.9	1
sgNT	R2	a	7	13	3673	TRUE	3360	25.95	87192	1	313	113.796	35618	27495.7	1
sgNT	R2	a	7	14	2869	TRUE	2591	20.6233	53435	1	278	67.4209	18743	13009.7	1
sgNT	R2	a	7	15	2775	TRUE	2547	22.424	57114	1	228	104.434	23811	18698.3	1
sgNT	R2	a	7	16	3016	TRUE	2663	36.887	98230	1	353	170.926	60337	47315.9	1
sgNT	R2	a	8	3	4284	TRUE	3983	14.8712	59232	1	301	54.7674	16485	12008.8	1
sgNT	R2	a	8	4	3987	TRUE	3649	15.7684	57539	1	338	70.9083	23967	18637.3	1
sgNT	R2	a	8	5	3418	TRUE	3191	14.0125	44714	1	227	46.304	10511	7330.15	1
sgNT	R2	a	8	6	2397	TRUE	2279	10.5735	24097	1	118	20.161	2379	1131.33	1
sgNT	R2	a	8	7	2246	TRUE	2157	12.1688	26248	1	89	18.4607	1643	559.981	1
sgNT	R2	a	8	8	2317	FALSE									0
sgNT	R2	a	8	9	4343	TRUE	4091	16.0332	65592	1	252	37.7143	9504	5463.62	1
sgNT	R2	a	8	10	2475	FALSE									0
sgNT	R2	a	8	11	2004	FALSE									0
sgNT	R2	a	8	12	3971	TRUE	3658	16.6938	61066	1	313	39.4569	12350	7124.83	1
sgNT	R2	a	8	13	4201	TRUE	4114	13.8777	57093	1	87	43.7241	3804	2596.64	1
sgNT	R2	a	8	14	3815	TRUE	3692	20.951	77351	1	123	84.2033	10357	7780.03	1
sgNT	R2	a	9	2	2288	FALSE									0
sgNT	R2	a	9	4	2505	TRUE	2232	12.254	27351	1	273	28.7912	7860	4514.65	1
sgNT	R2	a	9	5	3889	FALSE									0
sgNT	R2	a	9	6	3152	TRUE	2723	20.6618	56262	1	429	57.0583	24478	15614.1	1
sgNT	R2	a	9	7	4534	TRUE	4094	18.5508	75947	1	440	46.5386	20477	12314.6	1
sgNT	R2	a	9	8	2459	TRUE	2401	10.9354	26256	1	58	22.4655	1303	668.744	1
sgNT	R2	a	9	9	4197	TRUE	3984	12.0668	48074	1	181	19.8177	3587	1402.92	2
sgNT	R2	a	9	9	4197	TRUE	3984	12.0668	48074	2	32	20.6875	662	275.863	2
sgNT	R2	a	9	10	2991	TRUE	2631	18.8438	49578	1	360	57.3056	20630	13846.2	1
sgNT	R2	a	9	11	3057	TRUE	2950	12.3302	36374	1	107	31.3551	3355	2035.67	1
sgNT	R2	a	9	12	2442	FALSE									0
sgNT	R2	a	9	13	2453	TRUE	2150	13.7572	29578	1	303	20.6436	6255	2086.57	1
sgNT	R2	a	10	2	1867	FALSE									0
sgNT	R2	a	10	3	2904	TRUE	2597	14.6095	37941	1	307	33.2182	10198	5712.87	1
sgNT	R2	a	10	4	3787	FALSE									0
sgNT	R2	a	10	5	1945	FALSE									0
sgNT	R2	a	10	7	4109	TRUE	3998	20.1636	80614	1	111	68.4865	7602	5363.84	1
sgNT	R2	a	10	8	2185	FALSE									0
sgNT	R2	a	10	9	2919	TRUE	2582	13.218	34129	1	337	29.4629	9929	5474.52	1
sgNT	R2	a	10	10	1836	TRUE	1813	14.9581	27119	1	23	29.1304	670	325.964	1
sgNT	R2	a	10	12	4086	TRUE	3988	20.6903	82513	1	98	62.3061	6106	4078.35	1
sgNT	R2	a	10	14	3646	TRUE	3491	17.2108	60083	1	155	76.9935	11934	9266.32	1
sgNT	R2	a	10	15	2048	TRUE	1977	12.391	24497	1	71	38.2676	2717	1837.24	1
sgNT	R2	a	10	16	1752	FALSE									0
sgNT	R2	a	10	17	2951	TRUE	2643	13.2376	34987	1	308	33.6623	10368	6290.82	1
sgNT	R2	a	10	18	2224	TRUE	2070	15.8618	32834	1	113	46.292	5231	3438.61	2
sgNT	R2	a	10	18	2224	TRUE	2070	15.8618	32834	2	39	39.0513	1523	904.388	2
sgNT	R2	a	10	19	2458	TRUE	2334	13.6251	31801	1	124	25.5	3162	1472.49	1
sgNT	R2	a	10	20	2785	TRUE	2729	10.7541	29348	1	56	19.5714	1096	493.769	1
sgNT	R2	a	10	21	2529	FALSE									0
sgNT	R2	a	11	1	2536	TRUE	2460	11.2049	27564	1	56	24.3571	1364	736.527	2
sgNT	R2	a	11	1	2536	TRUE	2460	11.2049	27564	2	20	23.1	462	237.902	2
sgNT	R2	a	11	2	3704	TRUE	3538	9.67185	34219	1	166	18.4398	3061	1455.47	1
sgNT	R2	a	11	3	5040	FALSE									0
sgNT	R2	a	11	5	2739	FALSE									0
sgNT	R2	a	11	6	3834	TRUE	3577	11.0349	39472	1	257	33.0856	8503	5667.02	1
sgNT	R2	a	11	7	2939	TRUE	2717	10.8053	29358	1	222	22.2748	4945	2546.22	1
sgNT	R2	a	11	8	2425	TRUE	2406	9.52826	22925	1	19	24.7895	471	289.963	1
sgNT	R2	a	11	9	4430	TRUE	4312	10.7512	46359	1	118	25.1017	2962	1693.36	1
sgNT	R2	a	11	10	2960	TRUE	2826	11.6185	32834	1	134	20.2761	2717	1160.12	1
sgNT	R2	a	11	11	2588	TRUE	2459	10.4689	25743	1	129	18.2713	2357	1006.51	1
sgNT	R2	a	11	12	3952	TRUE	3621	23.2057	84028	1	331	44.7855	14824	7142.9	1
sgNT	R2	a	11	13	4227	TRUE	3965	13.1834	52272	1	262	31.1985	8174	4719.96	1
sgNT	R2	a	11	14	2732	TRUE	2705	10.783	29168	1	27	21.8519	590	298.859	1
sgNT	R2	a	11	15	3726	TRUE	3610	10.4994	37903	1	116	21.2672	2467	1249.06	1
sgNT	R2	a	11	16	1594	FALSE									0
sgNT	R2	a	11	17	2975	FALSE									0
sgNT	R2	a	11	19	2277	FALSE									0
sgOtx2	R2	a	0	2	4875	TRUE	4549	16.9268	77000	1	326	40.7331	13279	7760.86	1
sgOtx2	R2	a	0	3	3177	FALSE									0
sgOtx2	R2	a	0	4	5040	TRUE	5010	14.809	74193	1	29	32.8966	954	524.54	2
sgOtx2	R2	a	0	4	5040	TRUE	5010	14.809	74193	2	1	32	32	17.191	2
sgOtx2	R2	a	0	5	5176	TRUE	5025	15.0054	75402	1	151	31.7748	4798	2532.19	1
sgOtx2	R2	a	0	6	5737	FALSE									0
sgOtx2	R2	a	1	1	2791	TRUE	2698	15.8529	42771	1	93	32.1183	2987	1512.68	1
sgOtx2	R2	a	1	2	2411	FALSE									0
sgOtx2	R2	a	1	3	3048	TRUE	2912	18.9629	55220	1	136	42.0662	5721	3142.04	1
sgOtx2	R2	a	1	4	4225	TRUE	3974	22.9456	91186	1	251	48.4183	12153	6393.64	1
sgOtx2	R2	a	1	5	3918	TRUE	3808	14.8887	56696	1	110	27.7	3047	1409.25	1
sgOtx2	R2	a	1	6	3688	TRUE	3538	17.2821	61144	1	150	35.3	5295	2702.69	1
sgOtx2	R2	a	1	7	2912	TRUE	2834	14.8546	42098	1	78	29.8333	2327	1168.34	1
sgOtx2	R2	a	1	9	2096	TRUE	1957	15.0511	29455	1	136	32.0074	4353	2306.05	1
sgOtx2	R2	a	1	10	3352	TRUE	3255	15.0876	49110	1	97	27.0825	2627	1163.51	1
sgOtx2	R2	a	1	12	3196	FALSE									0
sgOtx2	R2	a	1	13	4183	FALSE									0
sgOtx2	R2	a	1	14	4553	FALSE									0
sgOtx2	R2	a	1	15	2155	TRUE	2135	13.6496	29142	1	20	28.25	565	292.007	1
sgOtx2	R2	a	1	16	3379	FALSE									0
sgOtx2	R2	a	1	17	2469	FALSE									0
sgOtx2	R2	a	1	18	2597	TRUE	2433	14.8007	36010	1	164	25.0183	4103	1675.69	1
sgOtx2	R2	a	1	19	3593	TRUE	3201	20.4605	65494	1	392	55.1607	21623	13602.5	1
sgOtx2	R2	a	1	20	3321	TRUE	3130	16.7064	52291	1	64	33.2656	2129	1059.79	2
sgOtx2	R2	a	1	20	3321	TRUE	3130	16.7064	52291	2	127	37.7953	4800	2678.29	2
sgOtx2	R2	a	1	21	1816	TRUE	1748	16.8867	29518	1	68	42.3235	2878	1729.7	1
sgOtx2	R2	a	1	23	2662	TRUE	2506	14.9014	37343	1	156	26.7628	4175	1850.38	1
sgOtx2	R2	a	1	24	3654	TRUE	3619	12.5526	45428	1	35	20.5143	718	278.658	1
sgOtx2	R2	a	2	3	3062	TRUE	2984	15.8227	47215	1	78	27.7564	2165	930.828	1
sgOtx2	R2	a	2	4	1972	FALSE									0
sgOtx2	R2	a	2	6	3999	FALSE									0
sgOtx2	R2	a	2	7	3935	FALSE									0
sgOtx2	R2	a	2	8	1905	TRUE	1887	11.9369	22525	1	18	24.5	441	226.135	1
sgOtx2	R2	a	2	9	7306	TRUE	7018	24.3329	170768	1	288	53.1215	15299	8291.14	1
sgOtx2	R2	a	2	10	3263	TRUE	3212	16.0134	51435	1	9	23.4444	211	66.8795	2
sgOtx2	R2	a	2	10	3263	TRUE	3212	16.0134	51435	2	42	29.3333	1232	559.438	2
sgOtx2	R2	a	2	11	1801	FALSE									0
sgOtx2	R2	a	2	12	2677	FALSE									0
sgOtx2	R2	a	2	13	4726	TRUE	4526	16.0811	72783	1	198	30.3788	6015	2830.94	1
sgOtx2	R2	a	2	14	2561	TRUE	2530	16.3399	41340	1	31	31.6129	980	473.462	1
sgOtx2	R2	a	2	15	3069	TRUE	2980	19.6634	58597	1	65	49.9692	3248	1969.88	2
sgOtx2	R2	a	2	15	3069	TRUE	2980	19.6634	58597	2	24	50.1667	1204	732.078	2
sgOtx2	R2	a	2	16	3728	TRUE	3696	20.0793	74213	1	10	29.3	293	92.2073	2
sgOtx2	R2	a	2	16	3728	TRUE	3696	20.0793	74213	2	22	41.1364	905	463.256	2
sgOtx2	R2	a	2	17	3580	TRUE	3448	17.7773	61296	1	132	32.9924	4355	2008.4	1
sgOtx2	R2	a	2	18	1971	FALSE									0
sgOtx2	R2	a	2	19	3700	FALSE									0
sgOtx2	R2	a	2	21	2507	TRUE	2339	14.4929	33899	1	141	25.4539	3589	1545.49	2
sgOtx2	R2	a	2	21	2507	TRUE	2339	14.4929	33899	2	27	29.0741	785	393.69	2
sgOtx2	R2	a	2	22	4188	TRUE	4169	17.2236	71805	1	19	26.6842	507	179.752	1
sgOtx2	R2	a	2	23	1846	FALSE									0
sgOtx2	R2	a	3	3	4491	TRUE	4377	17.9294	78477	1	114	36.6316	4176	2132.05	1
sgOtx2	R2	a	3	4	3000	TRUE	2928	13.7961	40395	1	72	23.7639	1711	717.68	1
sgOtx2	R2	a	3	5	2415	FALSE									0
sgOtx2	R2	a	3	6	2334	TRUE	2326	12.6156	29344	1	8	22.375	179	78.0748	1
sgOtx2	R2	a	3	7	4132	TRUE	3783	15.5033	58649	1	349	32.8309	11458	6047.35	1
sgOtx2	R2	a	3	8	1958	FALSE									0
sgOtx2	R2	a	3	9	2864	FALSE									0
sgOtx2	R2	a	3	10	2271	FALSE									0
sgOtx2	R2	a	3	11	4347	TRUE	4238	13.3587	56614	1	109	28.2936	3084	1627.91	1
sgOtx2	R2	a	3	12	1997	TRUE	1967	16.1047	31678	1	30	28.7	861	377.858	1
sgOtx2	R2	a	3	13	3719	TRUE	3430	18.6586	63999	1	24	40.125	963	515.194	2
sgOtx2	R2	a	3	13	3719	TRUE	3430	18.6586	63999	2	258	43.3023	11172	6358.08	2
sgOtx2	R2	a	3	14	2604	FALSE									0
sgOtx2	R2	a	3	15	3357	TRUE	3199	15.5961	49892	1	83	30.1566	2503	1208.52	2
sgOtx2	R2	a	3	15	3357	TRUE	3199	15.5961	49892	2	75	26.0933	1957	787.291	2
sgOtx2	R2	a	3	16	4049	TRUE	3938	18.1887	71627	1	109	31.1009	3390	1407.43	1
sgOtx2	R2	a	3	17	3369	TRUE	3339	14.622	48823	1	30	30.9333	928	489.339	1
sgOtx2	R2	a	3	18	4313	FALSE									0
sgOtx2	R2	a	3	19	2846	TRUE	2772	12.8615	35652	1	74	21.2432	1572	620.251	1
sgOtx2	R2	a	3	21	3054	FALSE									0
sgOtx2	R2	a	3	22	3100	TRUE	3025	14.5831	44114	1	57	26.0877	1487	655.761	2
sgOtx2	R2	a	3	22	3100	TRUE	3025	14.5831	44114	2	18	23.2778	419	156.503	2
sgOtx2	R2	a	3	23	1926	FALSE									0
sgOtx2	R2	a	3	24	2916	TRUE	2773	14.4854	40168	1	143	25.951	3711	1639.59	1
sgOtx2	R2	a	4	2	2011	FALSE									0
sgOtx2	R2	a	4	3	3349	TRUE	3173	14.3713	45600	1	176	32.8409	5780	3250.66	1
sgOtx2	R2	a	4	4	4157	FALSE									0
sgOtx2	R2	a	4	5	3377	TRUE	3293	18.9587	62431	1	84	34.4762	2896	1303.47	1
sgOtx2	R2	a	4	6	4275	TRUE	3975	13.3784	53179	1	300	28.0567	8417	4403.49	1
sgOtx2	R2	a	4	7	7984	FALSE									0
sgOtx2	R2	a	4	8	3772	TRUE	3609	14.5298	52438	1	132	29.7348	3925	2007.07	2
sgOtx2	R2	a	4	8	3772	TRUE	3609	14.5298	52438	2	31	27.9032	865	414.577	2
sgOtx2	R2	a	4	9	4630	TRUE	4441	15.2873	67891	1	189	26.3175	4974	2084.7	1
sgOtx2	R2	a	4	10	4880	FALSE									0
sgOtx2	R2	a	4	11	3793	FALSE									0
sgOtx2	R2	a	4	12	3745	TRUE	3726	13.9053	51811	1	19	27.8421	529	264.8	1
sgOtx2	R2	a	4	13	3193	TRUE	2985	14.7069	43900	1	208	28.0865	5842	2782.97	1
sgOtx2	R2	a	4	16	4034	TRUE	3834	15.2066	58302	1	135	29.3185	3958	1905.11	2
sgOtx2	R2	a	4	16	4034	TRUE	3834	15.2066	58302	2	65	29.8154	1938	949.573	2
sgOtx2	R2	a	4	17	4373	FALSE									0
sgOtx2	R2	a	5	1	1765	TRUE	1733	14.4599	25059	1	32	28.9062	925	462.283	1
sgOtx2	R2	a	5	2	3363	FALSE									0
sgOtx2	R2	a	5	3	1672	FALSE									0
sgOtx2	R2	a	5	4	4697	TRUE	4587	15.4818	71015	1	74	22.9459	1698	552.347	2
sgOtx2	R2	a	5	4	4697	TRUE	4587	15.4818	71015	2	36	22.9722	827	269.655	2
sgOtx2	R2	a	5	5	2372	FALSE									0
sgOtx2	R2	a	5	6	2775	FALSE									0
sgOtx2	R2	a	5	7	3326	FALSE									0
sgOtx2	R2	a	5	8	2516	FALSE									0
sgOtx2	R2	a	5	9	3607	TRUE	3572	13.2514	47334	1	35	25.8286	904	440.201	1
sgOtx2	R2	a	5	10	3659	TRUE	3182	13.6556	43452	1	477	25.4067	12119	5605.3	1
sgOtx2	R2	a	5	11	2026	TRUE	1988	12.9588	25762	1	38	22.8421	868	375.567	1
sgOtx2	R2	a	5	12	3159	FALSE									0
sgOtx2	R2	a	5	14	4448	TRUE	4375	15.1451	66260	1	49	23.0612	1130	387.888	2
sgOtx2	R2	a	5	14	4448	TRUE	4375	15.1451	66260	2	24	26.875	645	281.517	2
sgOtx2	R2	a	5	15	3814	TRUE	3795	14.025	53225	1	19	23.5789	448	181.524	1
sgOtx2	R2	a	5	17	3235	FALSE									0
sgOtx2	R2	a	5	18	4730	TRUE	4621	15.3765	71055	1	109	27.7064	3020	1343.96	1
sgOtx2	R2	a	5	20	3610	FALSE									0
sgOtx2	R2	a	5	21	3116	TRUE	3033	15.0234	45566	1	10	19.9	199	48.7659	2
sgOtx2	R2	a	5	21	3116	TRUE	3033	15.0234	45566	2	73	24.3014	1774	677.291	2
sgOtx2	R2	a	5	22	3060	TRUE	3034	13.3247	40427	1	26	21.2692	553	206.559	1
sgOtx2	R2	a	5	23	2276	FALSE									0
sgOtx2	R2	a	6	1	2295	TRUE	2184	11.6598	25465	1	111	22.6577	2515	1220.76	1
sgOtx2	R2	a	6	2	2098	FALSE									0
sgOtx2	R2	a	6	3	2720	FALSE									0
sgOtx2	R2	a	6	4	4298	FALSE									0
sgOtx2	R2	a	6	5	3284	TRUE	3279	11.7841	38640	1	5	17.6	88	29.0796	1
sgOtx2	R2	a	6	7	1951	FALSE									0
sgOtx2	R2	a	6	8	4498	TRUE	4366	13.803	60264	1	132	21.5758	2848	1026	1
sgOtx2	R2	a	6	9	3725	FALSE									0
sgOtx2	R2	a	6	10	4661	TRUE	4546	13.7283	62409	1	115	24.4783	2815	1236.24	1
sgOtx2	R2	a	6	11	3448	FALSE									0
sgOtx2	R2	a	6	12	4269	FALSE									0
sgOtx2	R2	a	6	13	3188	TRUE	3104	14.2864	44345	1	84	29.4286	2472	1271.94	1
sgOtx2	R2	a	6	14	5439	FALSE									0
sgOtx2	R2	a	6	15	3623	FALSE									0
sgOtx2	R2	a	6	16	4304	TRUE	4103	14.0117	57490	1	201	33.99	6832	4015.65	1
sgOtx2	R2	a	6	17	2355	TRUE	1958	14.3361	28070	1	397	22.5542	8954	3262.59	1
sgOtx2	R2	a	6	19	4700	FALSE									0
sgOtx2	R2	a	7	4	2404	FALSE									0
sgOtx2	R2	a	7	5	1948	FALSE									0
sgOtx2	R2	a	7	6	6559	FALSE									0
sgOtx2	R2	a	7	7	3855	TRUE	3707	11.0734	41049	1	148	24.9257	3689	2050.14	1
sgOtx2	R2	a	7	8	4034	TRUE	4009	12.4677	49983	1	25	20.48	512	200.308	1
sgOtx2	R2	a	7	9	6326	TRUE	6272	14.5265	91110	1	54	25.3889	1371	586.571	1
sgOtx2	R2	a	7	10	4019	FALSE									0
sgOtx2	R2	a	7	11	4546	TRUE	4515	14.1767	64008	1	31	27.0323	838	398.521	1
sgOtx2	R2	a	7	12	3555	TRUE	3495	11.6123	40585	1	60	20.85	1251	554.262	1
sgOtx2	R2	a	7	13	4885	TRUE	4808	14.1963	68256	1	77	21.7532	1675	581.882	1
sgOtx2	R2	a	7	14	1520	TRUE	1386	13.3398	18489	1	134	22.6119	3030	1242.46	1
sgOtx2	R2	a	7	15	2374	FALSE									0
sgOtx2	R2	a	7	16	3869	TRUE	3765	14.5408	54746	1	104	27.1635	2825	1312.76	1
sgOtx2	R2	a	7	17	2156	FALSE									0
sgOtx2	R2	a	7	18	2416	FALSE									0
sgOtx2	R2	a	7	19	2554	TRUE	2521	11.6184	29290	1	33	15.9394	526	142.593	1
sgOtx2	R2	a	7	20	2022	FALSE									0
sgOtx2	R2	a	7	21	4274	TRUE	4113	13.2881	54654	1	161	24.2733	3908	1768.61	1
sgOtx2	R2	a	7	22	2508	TRUE	2464	11.9002	29322	1	44	16.9091	744	220.393	1
sgOtx2	R2	a	8	1	1777	TRUE	1772	15.614	27668	1	5	19.2	96	17.93	1
sgOtx2	R2	a	8	2	2773	TRUE	2766	11.0676	30613	1	7	18.1429	127	49.5268	1
sgOtx2	R2	a	8	3	2629	FALSE									0
sgOtx2	R2	a	8	4	2876	FALSE									0
sgOtx2	R2	a	8	5	3084	FALSE									0
sgOtx2	R2	a	8	7	5667	FALSE									0
sgOtx2	R2	a	8	8	5586	TRUE	5404	15.0157	81145	1	182	23.7033	4314	1581.14	1
sgOtx2	R2	a	8	9	4952	FALSE									0
sgOtx2	R2	a	8	10	2159	FALSE									0
sgOtx2	R2	a	8	11	2094	FALSE									0
sgOtx2	R2	a	8	12	3075	FALSE									0
sgOtx2	R2	a	8	13	4642	TRUE	4511	16.1403	72809	1	131	25.9542	3400	1285.62	1
sgOtx2	R2	a	8	14	3291	TRUE	3213	14.3019	45952	1	78	23.2179	1811	695.452	1
sgOtx2	R2	a	8	15	2543	FALSE									0
sgOtx2	R2	a	8	16	2331	FALSE									0
sgOtx2	R2	a	8	18	2771	FALSE									0
sgOtx2	R2	a	8	19	3635	FALSE									0
sgOtx2	R2	a	8	20	5602	FALSE									0
sgOtx2	R2	a	8	21	3622	FALSE									0
sgOtx2	R2	a	8	22	4527	FALSE									0
sgOtx2	R2	a	8	23	2655	FALSE									0
sgOtx2	R2	a	9	1	5177	FALSE									0
sgOtx2	R2	a	9	2	6674	FALSE									0
sgOtx2	R2	a	9	3	6195	TRUE	6104	11.9158	72734	1	91	23.3846	2128	1043.66	1
sgOtx2	R2	a	9	4	5782	FALSE									0
sgOtx2	R2	a	9	5	6477	TRUE	6364	12.9609	82483	1	83	24.1566	2005	929.247	2
sgOtx2	R2	a	9	5	6477	TRUE	6364	12.9609	82483	2	30	24.9667	749	360.174	2
sgOtx2	R2	a	9	6	3164	FALSE									0
sgOtx2	R2	a	9	7	4395	FALSE									0
sgOtx2	R2	a	9	8	5231	TRUE	5203	12.6496	65816	1	28	19.5	546	191.81	1
sgOtx2	R2	a	10	3	4512	FALSE									0
sgOtx2	R2	a	10	4	3470	TRUE	3164	10.8262	34254	1	305	18.341	5594	2292.02	1
sgOtx2	R2	a	10	5	3967	TRUE	3896	11.3067	44051	1	71	23.1972	1647	844.223	1
sgOtx2	R2	a	10	6	3561	FALSE									0
sgOtx2	R2	a	10	7	4330	FALSE									0
sgOtx2	R2	a	10	9	4064	TRUE	4032	10.8477	43738	1	32	19.4062	621	273.873	1
sgOtx2	R2	a	10	10	5166	FALSE									0
sgOtx2	R2	a	10	11	3070	TRUE	2924	10.8581	31749	1	110	16.2091	1783	588.612	2
sgOtx2	R2	a	10	11	3070	TRUE	2924	10.8581	31749	2	36	18.3889	662	271.109	2
sgOtx2	R2	a	10	12	3333	FALSE									0
sgOtx2	R2	a	10	13	5271	FALSE									0
sgOtx2	R2	a	10	14	2258	TRUE	2025	15.2765	30935	1	233	21.4335	4994	1434.57	1
sgOtx2	R2	a	10	15	2875	FALSE									0
sgOtx2	R2	a	10	16	5775	TRUE	5683	11.7135	66568	1	92	17.7935	1637	559.355	1
sgOtx2	R2	a	10	18	5146	FALSE									0
sgOtx2	R2	a	11	1	5377	FALSE									0
sgOtx2	R2	a	11	2	2132	FALSE									0
sgOtx2	R2	a	11	3	5363	FALSE									0
sgOtx2	R2	a	11	4	4373	TRUE	4247	11.8882	50489	1	126	24.1667	3045	1547.09	1
sgOtx2	R2	a	11	5	4170	TRUE	3824	15.3559	58721	1	346	29.4451	10188	4874.86	1
sgOtx2	R2	a	11	6	6618	FALSE									0
sgOtx2	R2	a	11	7	2407	FALSE									0
sgOtx2	R2	a	11	8	5031	FALSE									0
sgOtx2	R2	a	11	9	5159	TRUE	5137	11.6303	59745	1	22	21.0455	463	207.133	1
sgOtx2	R2	a	11	12	4559	FALSE									0
sgOtx2	R2	a	11	13	6220	FALSE									0
sgOtx2	R2	a	11	15	4644	FALSE									0
sgOtx2	R2	a	11	16	3560	TRUE	3537	15.462	54689	1	23	24.2609	558	202.375	1
sgOtx2	R2	a	11	17	6102	FALSE									0
sgOtx2	R2	a	11	18	5019	FALSE									0
sgOtx2	R2	a	11	21	3670	FALSE									0
sgZic3	R2	a	0	1	4631	TRUE	4573	16.4535	75242	1	58	44.5862	2586	1631.7	1
sgZic3	R2	a	0	3	6902	TRUE	6801	14.7268	100157	1	101	30.5941	3090	1602.59	1
sgZic3	R2	a	0	4	4404	FALSE									0
sgZic3	R2	a	0	5	2327	FALSE									0
sgZic3	R2	a	0	6	4404	FALSE									0
sgZic3	R2	a	0	7	3617	FALSE									0
sgZic3	R2	a	0	8	7121	FALSE									0
sgZic3	R2	a	0	9	6109	FALSE									0
sgZic3	R2	a	0	10	4330	FALSE									0
sgZic3	R2	a	0	11	6991	FALSE									0
sgZic3	R2	a	0	12	4776	FALSE									0
sgZic3	R2	a	0	13	4399	FALSE									0
sgZic3	R2	a	0	15	6822	FALSE									0
sgZic3	R2	a	0	16	4392	TRUE	4205	15.9831	67209	1	187	31.1658	5828	2839.16	1
sgZic3	R2	a	1	3	4560	FALSE									0
sgZic3	R2	a	1	7	3731	TRUE	3697	13.8177	51084	1	34	25.9118	881	411.199	1
sgZic3	R2	a	1	8	5748	FALSE									0
sgZic3	R2	a	1	9	8367	FALSE									0
sgZic3	R2	a	1	10	5162	FALSE									0
sgZic3	R2	a	1	11	7914	FALSE									0
sgZic3	R2	a	1	14	3616	FALSE									0
sgZic3	R2	a	2	1	5575	TRUE	5488	11.7921	64715	1	87	24.7816	2156	1130.09	1
sgZic3	R2	a	2	2	6792	FALSE									0
sgZic3	R2	a	2	3	5038	FALSE									0
sgZic3	R2	a	2	4	6002	FALSE									0
sgZic3	R2	a	2	5	6547	FALSE									0
sgZic3	R2	a	2	6	7980	FALSE									0
sgZic3	R2	a	2	7	6104	TRUE	6066	14.1096	85589	1	38	29.8421	1134	597.834	1
sgZic3	R2	a	2	8	3863	FALSE									0
sgZic3	R2	a	2	9	6187	FALSE									0
sgZic3	R2	a	2	10	6409	TRUE	6266	12.6175	79061	1	143	23.958	3426	1621.7	1
sgZic3	R2	a	3	5	2962	FALSE									0
sgZic3	R2	a	3	6	6725	FALSE									0
sgZic3	R2	a	3	7	7644	FALSE									0
sgZic3	R2	a	3	9	3634	TRUE	3491	11.6543	40685	1	143	20.2587	2897	1230.44	1
sgZic3	R2	a	3	10	4912	FALSE									0
sgZic3	R2	a	3	13	3543	FALSE									0
sgZic3	R2	a	3	14	3276	FALSE									0
sgZic3	R2	a	3	15	7146	FALSE									0
sgZic3	R2	a	3	16	5942	TRUE	5878	14.7445	86668	1	64	27.9844	1791	847.354	1
sgZic3	R2	a	3	17	6460	FALSE									0
sgZic3	R2	a	3	18	4235	FALSE									0
sgZic3	R2	a	4	1	4714	FALSE									0
sgZic3	R2	a	4	2	4423	FALSE									0
sgZic3	R2	a	4	3	5548	FALSE									0
sgZic3	R2	a	4	4	2590	FALSE									0
sgZic3	R2	a	4	6	5458	FALSE									0
sgZic3	R2	a	4	7	6107	FALSE									0
sgZic3	R2	a	4	8	6606	FALSE									0
sgZic3	R2	a	4	9	6490	FALSE									0
sgZic3	R2	a	4	10	6133	FALSE									0
sgZic3	R2	a	4	11	4275	FALSE									0
sgZic3	R2	a	5	2	4938	TRUE	4895	12.3258	60335	1	43	22.5116	968	437.989	1
sgZic3	R2	a	5	3	6767	FALSE									0
sgZic3	R2	a	5	4	4623	FALSE									0
sgZic3	R2	a	5	5	6283	FALSE									0
sgZic3	R2	a	5	7	6476	TRUE	6460	13.0288	84166	1	16	23.8125	381	172.539	1
sgZic3	R2	a	5	8	3791	FALSE									0
sgZic3	R2	a	6	3	6713	FALSE									0
sgZic3	R2	a	6	4	5403	FALSE									0
sgZic3	R2	a	6	5	5304	FALSE									0
sgZic3	R2	a	6	6	8400	FALSE									0
sgZic3	R2	a	6	7	6372	FALSE									0
sgZic3	R2	a	6	8	4472	TRUE	4398	12.2876	54041	1	74	22.3919	1657	747.715	1
sgZic3	R2	a	6	9	6207	FALSE									0
sgZic3	R2	a	6	11	5344	FALSE									0
sgZic3	R2	a	7	2	7573	FALSE									0
sgZic3	R2	a	7	3	7433	FALSE									0
sgZic3	R2	a	7	5	5768	FALSE									0
sgZic3	R2	a	7	6	4837	TRUE	4776	12.496	59681	1	61	24.3607	1486	723.743	1
sgZic3	R2	a	7	7	5121	FALSE									0
sgZic3	R2	a	7	8	6249	TRUE	5911	12.503	73905	1	338	36.7337	12416	8190	1
sgZic3	R2	a	7	9	2785	FALSE									0
sgZic3	R2	a	8	1	7483	FALSE									0
sgZic3	R2	a	8	2	6212	TRUE	6195	11.0444	68420	1	17	21.4706	365	177.245	1
sgZic3	R2	a	8	3	6694	FALSE									0
sgZic3	R2	a	8	4	4319	FALSE									0
sgZic3	R2	a	8	5	6247	TRUE	6089	15.6484	95283	1	158	32.9747	5210	2737.56	1
sgZic3	R2	a	8	7	4346	FALSE									0
sgZic3	R2	a	9	2	3800	FALSE									0
sgZic3	R2	a	9	3	4525	FALSE									0
sgZic3	R2	a	9	4	5931	FALSE									0
sgZic3	R2	a	9	5	7940	TRUE	7917	13.9883	110745	1	23	29.4783	678	356.27	1
sgZic3	R2	a	9	6	6232	FALSE									0
sgZic3	R2	a	9	7	5716	FALSE									0
sgZic3	R2	a	9	8	5618	FALSE									0
sgZic3	R2	a	9	9	4497	FALSE									0
sgZic3	R2	a	9	10	3907	FALSE									0
sgZic3	R2	a	10	2	7592	FALSE									0
sgZic3	R2	a	10	4	4410	FALSE									0
sgZic3	R2	a	10	5	4897	TRUE	4814	14.2281	68494	1	83	27.8675	2313	1132.07	1
sgZic3	R2	a	10	6	6575	FALSE									0
sgZic3	R2	a	10	7	8421	FALSE									0
sgZic3	R2	a	10	9	4410	FALSE									0
sgZic3	R2	a	10	10	5862	TRUE	5719	11.9874	68556	1	143	22.8182	3263	1548.8	1
sgZic3	R2	a	11	1	4937	FALSE									0
sgZic3	R2	a	11	2	5058	FALSE									0
sgZic3	R2	a	11	3	6471	FALSE									0
sgZic3	R2	a	11	4	8005	FALSE									0
sgZic3	R2	a	11	5	7492	FALSE									0
sgZic3	R2	a	11	7	5158	TRUE	5057	13.4309	67920	1	101	26.1386	2640	1283.48	1
sgZic3	R2	a	11	8	7147	FALSE									0
sgZic3	R2	a	11	9	5263	TRUE	5243	13.65	71567	1	20	22.9	458	185	1
sgNfrkb	R2	a	0	1	2928	FALSE									0
sgNfrkb	R2	a	0	2	3394	TRUE	3288	23.7013	77930	1	106	41.0283	4349	1836.66	1
sgNfrkb	R2	a	0	4	3846	FALSE									0
sgNfrkb	R2	a	0	5	2105	FALSE									0
sgNfrkb	R2	a	0	6	2678	FALSE									0
sgNfrkb	R2	a	0	7	3484	TRUE	3446	28.5412	98353	1	38	66.1316	2513	1428.43	1
sgNfrkb	R2	a	0	8	2956	TRUE	2866	29.8433	85531	1	90	68.3	6147	3461.1	1
sgNfrkb	R2	a	0	9	3639	FALSE									0
sgNfrkb	R2	a	0	10	2953	FALSE									0
sgNfrkb	R2	a	0	11	2097	FALSE									0
sgNfrkb	R2	a	0	12	1719	FALSE									0
sgNfrkb	R2	a	0	14	1921	FALSE									0
sgNfrkb	R2	a	0	15	3110	FALSE									0
sgNfrkb	R2	a	1	2	1871	FALSE									0
sgNfrkb	R2	a	1	3	2762	FALSE									0
sgNfrkb	R2	a	1	4	3125	FALSE									0
sgNfrkb	R2	a	1	5	2939	FALSE									0
sgNfrkb	R2	a	1	6	3224	TRUE	3106	24.7257	76798	1	118	51.1271	6033	3115.37	1
sgNfrkb	R2	a	1	8	2398	FALSE									0
sgNfrkb	R2	a	1	10	1722	FALSE									0
sgNfrkb	R2	a	1	11	3178	FALSE									0
sgNfrkb	R2	a	1	12	1701	TRUE	1675	19.7934	33154	1	26	26	676	161.371	1
sgNfrkb	R2	a	1	13	3349	FALSE									0
sgNfrkb	R2	a	1	14	3923	TRUE	3889	21.8483	84968	1	34	43.8824	1492	749.158	1
sgNfrkb	R2	a	1	15	1726	TRUE	1658	15.696	26024	1	68	20.2206	1375	307.671	1
sgNfrkb	R2	a	1	16	3007	FALSE									0
sgNfrkb	R2	a	1	17	2761	FALSE									0
sgNfrkb	R2	a	1	19	1904	FALSE									0
sgNfrkb	R2	a	1	20	2849	FALSE									0
sgNfrkb	R2	a	1	21	2618	FALSE									0
sgNfrkb	R2	a	1	22	2054	FALSE									0
sgNfrkb	R2	a	2	1	2469	TRUE	2423	26.4903	64186	1	46	47.4348	2182	963.446	1
sgNfrkb	R2	a	2	2	3206	FALSE									0
sgNfrkb	R2	a	2	3	2332	FALSE									0
sgNfrkb	R2	a	2	4	3330	FALSE									0
sgNfrkb	R2	a	2	5	3537	TRUE	3342	28.708	95942	1	195	66.8308	13032	7433.95	1
sgNfrkb	R2	a	2	6	6248	TRUE	6103	38.3993	234351	1	145	91.6828	13294	7726.1	1
sgNfrkb	R2	a	2	8	3252	FALSE									0
sgNfrkb	R2	a	2	10	2363	TRUE	2296	28.328	65041	1	67	40.1194	2688	790.027	1
sgNfrkb	R2	a	3	4	2019	FALSE									0
sgNfrkb	R2	a	3	5	1891	FALSE									0
sgNfrkb	R2	a	3	6	2077	TRUE	2050	26.6015	54533	1	27	49.0741	1325	606.76	1
sgNfrkb	R2	a	3	7	2583	TRUE	2531	39.7859	100698	1	52	60.8846	3166	1097.14	1
sgNfrkb	R2	a	3	8	3473	FALSE									0
sgNfrkb	R2	a	3	9	1991	FALSE									0
sgNfrkb	R2	a	3	10	3902	TRUE	3854	29.9048	115253	1	48	54.0625	2595	1159.57	1
sgNfrkb	R2	a	3	11	3094	TRUE	3003	31.5288	94681	1	91	67.3736	6131	3261.88	1
sgNfrkb	R2	a	3	12	3340	FALSE									0
sgNfrkb	R2	a	3	13	2362	TRUE	2169	23.7298	51470	1	192	47.9271	9202	4645.87	1
sgNfrkb	R2	a	3	14	3611	FALSE									0
sgNfrkb	R2	a	3	16	2141	FALSE									0
sgNfrkb	R2	a	3	17	1919	FALSE									0
sgNfrkb	R2	a	3	18	4432	FALSE									0
sgNfrkb	R2	a	3	19	1833	FALSE									0
sgNfrkb	R2	a	4	2	3424	TRUE	3220	28.0516	90326	1	204	63.9216	13040	7317.48	1
sgNfrkb	R2	a	4	3	2276	FALSE									0
sgNfrkb	R2	a	4	4	2210	FALSE									0
sgNfrkb	R2	a	4	6	1524	FALSE									0
sgNfrkb	R2	a	4	7	3440	FALSE									0
sgNfrkb	R2	a	4	8	2382	TRUE	2138	33.9584	72603	1	48	83.6458	4015	2385	2
sgNfrkb	R2	a	4	8	2382	TRUE	2138	33.9584	72603	2	196	107.398	21050	14394.2	2
sgNfrkb	R2	a	4	9	2015	FALSE									0
sgNfrkb	R2	a	4	10	2938	FALSE									0
sgNfrkb	R2	a	4	11	5062	FALSE									0
sgNfrkb	R2	a	4	12	1997	FALSE									0
sgNfrkb	R2	a	4	14	1857	FALSE									0
sgNfrkb	R2	a	4	15	1715	FALSE									0
sgNfrkb	R2	a	4	16	2137	FALSE									0
sgNfrkb	R2	a	5	2	3303	FALSE									0
sgNfrkb	R2	a	5	3	2999	FALSE									0
sgNfrkb	R2	a	5	4	1776	TRUE	1496	25.8215	38629	1	157	51.0828	8020	3966.02	2
sgNfrkb	R2	a	5	4	1776	TRUE	1496	25.8215	38629	2	123	54.3659	6687	3510.95	2
sgNfrkb	R2	a	5	5	1866	FALSE									0
sgNfrkb	R2	a	5	6	2216	FALSE									0
sgNfrkb	R2	a	5	7	3653	TRUE	3365	29.3132	98639	1	288	74.7708	21534	13091.8	1
sgNfrkb	R2	a	5	8	1592	FALSE									0
sgNfrkb	R2	a	5	9	2461	TRUE	2339	19.4729	45547	1	122	29.7705	3632	1256.31	1
sgNfrkb	R2	a	5	11	2707	FALSE									0
sgNfrkb	R2	a	5	13	1658	FALSE									0
sgNfrkb	R2	a	5	16	2070	FALSE									0
sgNfrkb	R2	a	5	17	1950	FALSE									0
sgNfrkb	R2	a	5	18	3812	FALSE									0
sgNfrkb	R2	a	5	19	3350	FALSE									0
sgNfrkb	R2	a	5	20	2759	FALSE									0
sgNfrkb	R2	a	6	2	2877	FALSE									0
sgNfrkb	R2	a	6	4	2059	FALSE									0
sgNfrkb	R2	a	6	5	3162	FALSE									0
sgNfrkb	R2	a	6	6	2750	FALSE									0
sgNfrkb	R2	a	6	7	3427	FALSE									0
sgNfrkb	R2	a	6	8	2750	FALSE									0
sgNfrkb	R2	a	6	9	2510	FALSE									0
sgNfrkb	R2	a	6	10	3046	TRUE	3010	22.387	67385	1	36	32.4444	1168	362.066	1
sgNfrkb	R2	a	7	3	1827	TRUE	1789	29.4992	52774	1	38	51.2368	1947	826.032	1
sgNfrkb	R2	a	7	4	2923	TRUE	2647	33.9456	89854	1	276	86.2717	23811	14442	1
sgNfrkb	R2	a	7	6	1538	FALSE									0
sgNfrkb	R2	a	7	7	1996	FALSE									0
sgNfrkb	R2	a	7	8	2067	FALSE									0
sgNfrkb	R2	a	7	9	3675	FALSE									0
sgNfrkb	R2	a	7	11	3403	FALSE									0
sgNfrkb	R2	a	7	12	3062	FALSE									0
sgNfrkb	R2	a	7	13	3819	FALSE									0
sgNfrkb	R2	a	7	15	2190	FALSE									0
sgNfrkb	R2	a	7	16	3172	FALSE									0
sgNfrkb	R2	a	7	17	6481	FALSE									0
sgNfrkb	R2	a	7	18	2105	FALSE									0
sgNfrkb	R2	a	8	3	2372	FALSE									0
sgNfrkb	R2	a	8	4	2663	FALSE									0
sgNfrkb	R2	a	8	5	2690	FALSE									0
sgNfrkb	R2	a	8	6	2237	FALSE									0
sgNfrkb	R2	a	8	7	3863	FALSE									0
sgNfrkb	R2	a	8	8	2956	TRUE	2688	29.7883	80071	1	268	88.8022	23799	15815.7	1
sgNfrkb	R2	a	8	9	3535	FALSE									0
sgNfrkb	R2	a	8	10	3280	FALSE									0
sgNfrkb	R2	a	8	11	2377	FALSE									0
sgNfrkb	R2	a	8	12	2224	FALSE									0
sgNfrkb	R2	a	8	14	2788	TRUE	2689	26.9658	72511	1	99	53.7576	5322	2652.39	1
sgNfrkb	R2	a	8	16	1935	FALSE									0
sgNfrkb	R2	a	8	17	3022	TRUE	2904	25.6808	74577	1	118	62.1695	7336	4305.67	1
sgNfrkb	R2	a	8	18	2602	FALSE									0
sgNfrkb	R2	a	8	19	2432	FALSE									0
sgNfrkb	R2	a	9	1	3385	FALSE									0
sgNfrkb	R2	a	9	2	2039	FALSE									0
sgNfrkb	R2	a	9	3	2174	FALSE									0
sgNfrkb	R2	a	9	4	3180	FALSE									0
sgNfrkb	R2	a	9	5	2903	TRUE	2839	24.4005	69273	1	64	40.875	2616	1054.37	1
sgNfrkb	R2	a	9	6	1583	FALSE									0
sgNfrkb	R2	a	9	7	2644	FALSE									0
sgNfrkb	R2	a	9	8	1956	FALSE									0
sgNfrkb	R2	a	9	10	2062	FALSE									0
sgNfrkb	R2	a	9	11	2148	FALSE									0
sgNfrkb	R2	a	9	12	2703	FALSE									0
sgNfrkb	R2	a	9	13	2966	FALSE									0
sgNfrkb	R2	a	9	14	3507	FALSE									0
sgNfrkb	R2	a	10	1	3681	FALSE									0
sgNfrkb	R2	a	10	2	1687	FALSE									0
sgNfrkb	R2	a	10	3	3196	FALSE									0
sgNfrkb	R2	a	10	4	3392	FALSE									0
sgNfrkb	R2	a	10	6	2586	FALSE									0
sgNfrkb	R2	a	10	7	2529	FALSE									0
sgNfrkb	R2	a	10	8	3615	FALSE									0
sgNfrkb	R2	a	10	9	1930	FALSE									0
sgNfrkb	R2	a	10	10	2185	TRUE	2071	25.9189	53678	1	114	44.5088	5074	2119.25	1
sgNfrkb	R2	a	10	11	2946	FALSE									0
sgNfrkb	R2	a	10	12	2784	TRUE	2450	33.0282	80919	1	324	97.8765	31712	21010.9	1
sgNfrkb	R2	a	11	1	2625	TRUE	2573	25.7151	66165	1	52	39.9423	2077	739.814	1
sgNfrkb	R2	a	11	2	2813	TRUE	2540	25.5386	64868	1	273	74.9963	20474	13502	1
sgNfrkb	R2	a	11	3	3065	FALSE									0
sgNfrkb	R2	a	11	4	3185	FALSE									0
sgNfrkb	R2	a	11	6	2877	FALSE									0
sgNfrkb	R2	a	11	7	2326	FALSE									0
sgNfrkb	R2	a	11	8	1709	FALSE									0
sgNfrkb	R2	a	11	9	1662	TRUE	1640	23.7774	38995	1	22	45.8182	1008	484.896	1
sgNfrkb	R2	a	11	10	3624	TRUE	3360	28.0176	94139	1	264	126.686	33445	26048.4	1
sgNfrkb	R2	a	11	12	1886	FALSE									0
sgNfrkb	R2	a	11	13	2289	FALSE									0
sgNfrkb	R2	a	11	14	1633	FALSE									0
sgNfrkb	R2	a	11	15	3123	FALSE									0
sgNfrkb	R2	a	11	16	3176	TRUE	3116	30.6467	95495	1	60	54.75	3285	1446.2	1
sgNfrkb	R2	a	11	17	2081	FALSE									0
sgNfrkb	R2	a	11	18	1978	FALSE									0
sgNfrkb	R2	a	11	19	1936	FALSE									0
sgNfrkb	R2	a	11	20	1959	TRUE	1938	25.517	49452	1	21	58.2381	1223	687.142	1
sgNfrkb	R2	a	11	21	2124	FALSE									0
sgNfrkb	R2	a	11	22	3062	TRUE	2890	31.5917	91300	1	98	56.8163	5568	2472.01	2
sgNfrkb	R2	a	11	22	3062	TRUE	2890	31.5917	91300	2	74	62.1216	4597	2259.21	2
sgNfrkb	R2	a	11	23	2551	FALSE									0
sgNfrkb	R2	a	11	24	2704	FALSE									0
sgNfrkb	R2	a	11	26	1986	TRUE	1951	29.9124	58359	1	35	57.7143	2020	973.068	1
sgNfrkb	R2	a	11	27	2781	FALSE									0
sgFoxd3	R2	a	0	1	1809	FALSE									0
sgFoxd3	R2	a	0	2	3063	TRUE	2897	25.8267	74820	1	166	100.006	16601	12313.8	1
sgFoxd3	R2	a	0	3	2435	TRUE	2324	31.4006	72975	1	111	79.0541	8775	5289.53	1
sgFoxd3	R2	a	0	4	1953	FALSE									0
sgFoxd3	R2	a	0	5	1725	TRUE	1724	25.1485	43356	1	1	44	44	18.8515	1
sgFoxd3	R2	a	0	7	2599	FALSE									0
sgFoxd3	R2	a	0	8	2535	TRUE	2313	35.8941	83023	1	160	90.1188	14419	8675.95	2
sgFoxd3	R2	a	0	8	2535	TRUE	2313	35.8941	83023	2	62	89.8871	5573	3347.57	2
sgFoxd3	R2	a	0	9	1710	FALSE									0
sgFoxd3	R2	a	0	10	2581	TRUE	2313	25.3999	58750	1	197	50.5228	9953	4949.22	2
sgFoxd3	R2	a	0	10	2581	TRUE	2313	25.3999	58750	2	71	48.8732	3470	1666.61	2
sgFoxd3	R2	a	0	11	2489	FALSE									0
sgFoxd3	R2	a	0	12	2798	TRUE	2757	29.6072	81627	1	41	69.2683	2840	1626.11	1
sgFoxd3	R2	a	0	13	3563	FALSE									0
sgFoxd3	R2	a	0	14	2831	TRUE	2601	28.6498	74518	1	230	65.6522	15100	8510.56	1
sgFoxd3	R2	a	0	15	3939	TRUE	3795	24.7402	93889	1	144	54.7569	7885	4322.41	1
sgFoxd3	R2	a	0	16	3287	TRUE	3145	28.075	88296	1	142	46.169	6556	2569.34	1
sgFoxd3	R2	a	0	17	2104	FALSE									0
sgFoxd3	R2	a	0	18	2589	TRUE	2363	30.5827	72267	1	226	97.1106	21947	15035.3	1
sgFoxd3	R2	a	0	19	1890	FALSE									0
sgFoxd3	R2	a	0	20	1862	TRUE	1702	25.9788	44216	1	160	57.1125	9138	4981.38	1
sgFoxd3	R2	a	0	21	2579	TRUE	2543	30.7456	78186	1	36	77.6944	2797	1690.16	1
sgFoxd3	R2	a	0	22	1942	TRUE	1747	25.7493	44984	1	195	45.5436	8881	3859.89	1
sgFoxd3	R2	a	0	23	2302	FALSE									0
sgFoxd3	R2	a	0	24	2096	TRUE	2042	25.9447	52979	1	54	44	2376	974.988	1
sgFoxd3	R2	a	0	25	2937	TRUE	2671	29.9611	80026	1	266	87.4812	23270	15300.4	1
sgFoxd3	R2	a	1	2	2558	FALSE									0
sgFoxd3	R2	a	1	3	3239	TRUE	3066	30.4954	93499	1	113	91.4956	10339	6893.02	2
sgFoxd3	R2	a	1	3	3239	TRUE	3066	30.4954	93499	2	60	78.1667	4690	2860.27	2
sgFoxd3	R2	a	1	4	2666	FALSE									0
sgFoxd3	R2	a	1	5	4107	FALSE									0
sgFoxd3	R2	a	1	7	1887	TRUE	1864	23.9383	44621	1	23	63.5217	1461	910.419	1
sgFoxd3	R2	a	1	8	2404	FALSE									0
sgFoxd3	R2	a	1	9	1856	FALSE									0
sgFoxd3	R2	a	1	10	3219	TRUE	3107	31.027	96401	1	112	58.1786	6516	3040.97	1
sgFoxd3	R2	a	1	11	2154	TRUE	2026	27.6234	55965	1	128	86.6484	11091	7555.21	1
sgFoxd3	R2	a	1	12	2633	TRUE	2563	29.1147	74621	1	63	80.8571	5094	3259.77	2
sgFoxd3	R2	a	1	12	2633	TRUE	2563	29.1147	74621	2	7	73.2857	513	309.197	2
sgFoxd3	R2	a	1	13	2491	FALSE									0
sgFoxd3	R2	a	1	14	2154	FALSE									0
sgFoxd3	R2	a	1	15	3074	TRUE	2667	39.5474	105473	1	407	124.135	50523	34427.2	1
sgFoxd3	R2	a	1	17	3142	TRUE	3024	25.3819	76755	1	118	51.0254	6021	3025.93	1
sgFoxd3	R2	a	1	18	2349	TRUE	2175	23.5513	51224	1	174	53.3161	9277	5179.08	1
sgFoxd3	R2	a	1	19	2107	TRUE	2045	22.5408	46096	1	62	39.5484	2452	1054.47	1
sgFoxd3	R2	a	1	20	2997	TRUE	2747	29.9308	82220	1	174	68.523	11923	6715.03	2
sgFoxd3	R2	a	1	20	2997	TRUE	2747	29.9308	82220	2	76	65.7105	4994	2719.26	2
sgFoxd3	R2	a	1	21	3008	FALSE									0
sgFoxd3	R2	a	1	22	2235	TRUE	2150	26.1772	56281	1	45	59.4	2673	1495.03	2
sgFoxd3	R2	a	1	22	2235	TRUE	2150	26.1772	56281	2	40	53.15	2126	1078.91	2
sgFoxd3	R2	a	2	3	2098	FALSE									0
sgFoxd3	R2	a	2	5	3561	TRUE	3499	27.8277	97369	1	62	43.8548	2719	993.685	1
sgFoxd3	R2	a	2	6	3095	FALSE									0
sgFoxd3	R2	a	2	7	4573	TRUE	4450	31.9937	142372	1	123	93.0244	11442	7506.77	1
sgFoxd3	R2	a	2	9	1787	TRUE	1575	27.9276	43986	1	212	53.5613	11355	5434.34	1
sgFoxd3	R2	a	2	10	2319	FALSE									0
sgFoxd3	R2	a	2	11	2709	TRUE	2657	27.4144	72840	1	49	48.102	2357	1013.7	1
sgFoxd3	R2	a	2	12	2211	TRUE	2116	28.112	59485	1	95	56.9789	5413	2742.36	1
sgFoxd3	R2	a	2	13	2018	TRUE	1808	25.2467	45646	1	210	42.3619	8896	3594.2	1
sgFoxd3	R2	a	2	14	3325	FALSE									0
sgFoxd3	R2	a	2	15	2023	FALSE									0
sgFoxd3	R2	a	2	16	1746	FALSE									0
sgFoxd3	R2	a	2	17	8079	FALSE									0
sgFoxd3	R2	a	2	18	2137	TRUE	1956	31.4141	61446	1	181	62.4972	11312	5626.05	1
sgFoxd3	R2	a	2	19	1781	TRUE	1640	26.2506	43051	1	141	60.8936	8586	4884.66	1
sgFoxd3	R2	a	2	20	3048	FALSE									0
sgFoxd3	R2	a	2	22	2093	TRUE	2060	23.6277	48673	1	33	36.303	1198	418.287	1
sgFoxd3	R2	a	2	23	3269	TRUE	3222	30.139	97108	1	47	94.6809	4450	3033.46	1
sgFoxd3	R2	a	3	1	4349	TRUE	4159	27.7646	115473	1	190	63.9737	12155	6879.72	1
sgFoxd3	R2	a	3	2	2166	FALSE									0
sgFoxd3	R2	a	3	3	2579	TRUE	2443	24.9075	60849	1	136	71.5221	9727	6339.58	1
sgFoxd3	R2	a	3	4	1716	FALSE									0
sgFoxd3	R2	a	3	5	4398	FALSE									0
sgFoxd3	R2	a	3	6	1690	FALSE									0
sgFoxd3	R2	a	3	7	3509	TRUE	3171	48.8921	155037	1	263	141.152	37123	24264.4	2
sgFoxd3	R2	a	3	7	3509	TRUE	3171	48.8921	155037	2	75	126.28	9471	5804.09	2
sgFoxd3	R2	a	3	8	2397	FALSE									0
sgFoxd3	R2	a	3	9	2980	FALSE									0
sgFoxd3	R2	a	3	11	2523	TRUE	2392	34.6894	82977	1	76	89.6447	6813	4176.61	2
sgFoxd3	R2	a	3	11	2523	TRUE	2392	34.6894	82977	2	55	94.6909	5208	3300.08	2
sgFoxd3	R2	a	3	12	5867	TRUE	5579	37.7781	210764	1	56	121.357	6796	4680.43	2
sgFoxd3	R2	a	3	12	5867	TRUE	5579	37.7781	210764	2	232	150.026	34806	26041.5	2
sgFoxd3	R2	a	3	14	3065	FALSE									0
sgFoxd3	R2	a	3	16	1556	FALSE									0
sgFoxd3	R2	a	3	17	2283	FALSE									0
sgFoxd3	R2	a	3	19	2446	TRUE	2412	24.6795	59527	1	34	63.7353	2167	1327.9	1
sgFoxd3	R2	a	3	21	3256	TRUE	2970	28.4946	84629	1	286	66.7133	19080	10930.5	1
sgFoxd3	R2	a	3	22	1652	FALSE									0
sgFoxd3	R2	a	3	23	2185	TRUE	2059	20.1044	41395	1	126	44.6746	5629	3095.84	1
sgFoxd3	R2	a	3	24	2932	TRUE	2847	25.1633	71640	1	44	63.4091	2790	1682.81	2
sgFoxd3	R2	a	3	24	2932	TRUE	2847	25.1633	71640	2	41	63.1951	2591	1559.3	2
sgFoxd3	R2	a	3	25	1751	FALSE									0
sgFoxd3	R2	a	4	3	1854	FALSE									0
sgFoxd3	R2	a	4	5	5850	TRUE	5559	31.0268	172478	1	104	89.3654	9294	6067.21	2
sgFoxd3	R2	a	4	5	5850	TRUE	5559	31.0268	172478	2	187	80.9412	15136	9333.99	2
sgFoxd3	R2	a	4	6	1752	FALSE									0
sgFoxd3	R2	a	4	7	3521	FALSE									0
sgFoxd3	R2	a	4	8	3630	FALSE									0
sgFoxd3	R2	a	4	9	2430	TRUE	2343	22.0708	51712	1	87	51.2299	4457	2536.84	1
sgFoxd3	R2	a	4	10	3510	TRUE	3450	29.0293	100151	1	41	48.7073	1997	806.8	2
sgFoxd3	R2	a	4	10	3510	TRUE	3450	29.0293	100151	2	19	54.1053	1028	476.444	2
sgFoxd3	R2	a	4	11	2393	TRUE	2133	27.2124	58044	1	103	61.2621	6310	3507.13	2
sgFoxd3	R2	a	4	11	2393	TRUE	2133	27.2124	58044	2	157	55.7261	8749	4476.66	2
sgFoxd3	R2	a	4	12	3056	FALSE									0
sgFoxd3	R2	a	4	13	4991	FALSE									0
sgFoxd3	R2	a	4	14	2181	FALSE									0
sgFoxd3	R2	a	4	15	3859	TRUE	3443	38.7447	133398	1	416	94.7115	39400	23282.2	1
sgFoxd3	R2	a	4	16	2944	TRUE	2915	29.4635	85886	1	29	44.931	1303	448.56	1
sgFoxd3	R2	a	4	17	1753	FALSE									0
sgFoxd3	R2	a	5	1	2232	TRUE	1895	33.3288	63158	1	130	69.9154	9089	4756.26	2
sgFoxd3	R2	a	5	1	2232	TRUE	1895	33.3288	63158	2	207	72.029	14910	8010.95	2
sgFoxd3	R2	a	5	2	2799	TRUE	2761	32.2361	89004	1	38	62.6053	2379	1154.03	1
sgFoxd3	R2	a	5	4	3241	TRUE	2885	36.009	103886	1	179	94.4916	16914	10468.4	2
sgFoxd3	R2	a	5	4	3241	TRUE	2885	36.009	103886	2	175	86.3486	15111	8809.42	2
sgFoxd3	R2	a	5	5	3770	TRUE	3733	26.7035	99684	1	37	76.8108	2842	1853.97	1
sgFoxd3	R2	a	5	7	2158	FALSE									0
sgFoxd3	R2	a	5	8	2389	FALSE									0
sgFoxd3	R2	a	5	9	2486	TRUE	2466	24.5276	60485	1	20	47.2	944	453.448	1
sgFoxd3	R2	a	5	10	1733	FALSE									0
sgFoxd3	R2	a	5	11	3335	FALSE									0
sgFoxd3	R2	a	5	12	2683	TRUE	2289	35.1529	80465	1	394	95.4721	37616	23765.8	1
sgFoxd3	R2	a	5	14	3191	TRUE	2876	26.5633	76396	1	193	56.9223	10986	5859.29	2
sgFoxd3	R2	a	5	14	3191	TRUE	2876	26.5633	76396	2	122	55.6803	6793	3552.28	2
sgFoxd3	R2	a	5	15	1835	TRUE	1794	25.3478	45474	1	41	40.2927	1652	612.739	1
sgFoxd3	R2	a	5	16	2623	FALSE									0
sgFoxd3	R2	a	5	17	2300	TRUE	2284	27.7736	63435	1	16	53.4375	855	410.622	1
sgFoxd3	R2	a	5	18	1635	FALSE									0
sgFoxd3	R2	a	5	19	1970	FALSE									0
sgFoxd3	R2	a	6	2	1581	FALSE									0
sgFoxd3	R2	a	6	3	2149	FALSE									0
sgFoxd3	R2	a	6	4	3230	TRUE	2895	34.6349	100268	1	335	87.5851	29341	17738.3	1
sgFoxd3	R2	a	6	6	3614	TRUE	3507	23.1705	81259	1	107	37.757	4040	1560.75	1
sgFoxd3	R2	a	6	7	5446	TRUE	5410	26.6656	144261	1	36	49.2778	1774	814.038	1
sgFoxd3	R2	a	6	8	4543	TRUE	4376	29.5238	129196	1	167	75.6587	12635	7704.53	1
sgFoxd3	R2	a	6	9	1742	FALSE									0
sgFoxd3	R2	a	6	10	2954	TRUE	2707	25.7237	69634	1	44	50.7955	2235	1103.16	2
sgFoxd3	R2	a	6	10	2954	TRUE	2707	25.7237	69634	2	203	60.33	12247	7025.09	2
sgFoxd3	R2	a	6	11	3799	TRUE	3778	28.1527	106361	1	21	52.0952	1094	502.793	1
sgFoxd3	R2	a	6	12	2903	FALSE									0
sgFoxd3	R2	a	6	13	2106	TRUE	2090	24.3411	50873	1	16	71.125	1138	748.542	1
sgFoxd3	R2	a	6	14	1951	TRUE	1840	21.7511	40022	1	111	36.9369	4100	1685.63	1
sgFoxd3	R2	a	6	15	3056	TRUE	2857	27.2282	77791	1	159	54.9245	8733	4403.71	2
sgFoxd3	R2	a	6	15	3056	TRUE	2857	27.2282	77791	2	40	49.475	1979	889.872	2
sgFoxd3	R2	a	6	16	1814	TRUE	1671	25.6565	42872	1	143	52.3846	7491	3822.12	1
sgFoxd3	R2	a	7	1	3721	TRUE	3495	30.6449	107104	1	226	59.0177	13338	6412.25	1
sgFoxd3	R2	a	7	2	2142	FALSE									0
sgFoxd3	R2	a	7	3	2283	TRUE	2263	19.9558	45160	1	20	37	740	340.884	1
sgFoxd3	R2	a	7	4	2078	FALSE									0
sgFoxd3	R2	a	7	5	2660	TRUE	2641	23.7562	62740	1	19	46.3684	881	429.633	1
sgFoxd3	R2	a	7	6	4584	TRUE	4546	23.533	106981	1	38	45.1316	1715	820.746	1
sgFoxd3	R2	a	7	8	2821	TRUE	2627	28.7876	75625	1	132	65.947	8705	4905.04	2
sgFoxd3	R2	a	7	8	2821	TRUE	2627	28.7876	75625	2	62	58.371	3619	1834.17	2
sgFoxd3	R2	a	7	9	2780	FALSE									0
sgFoxd3	R2	a	7	10	3580	FALSE									0
sgFoxd3	R2	a	7	11	2585	TRUE	2544	23.2968	59267	1	41	39.7317	1629	673.832	1
sgFoxd3	R2	a	7	12	2969	TRUE	2815	22.8451	64309	1	55	41.8545	2302	1045.52	2
sgFoxd3	R2	a	7	12	2969	TRUE	2815	22.8451	64309	2	99	38.2121	3783	1521.33	2
sgFoxd3	R2	a	8	2	2518	TRUE	2347	26.02	61069	1	171	63.6082	10877	6427.58	1
sgFoxd3	R2	a	8	3	2834	TRUE	2823	24.4761	69096	1	11	49.4545	544	274.763	1
sgFoxd3	R2	a	8	4	2967	FALSE									0
sgFoxd3	R2	a	8	6	2994	TRUE	2796	30.2893	84689	1	198	89.9848	17817	11819.7	1
sgFoxd3	R2	a	8	7	3078	TRUE	2957	31.6381	93554	1	38	67.5526	2567	1364.75	2
sgFoxd3	R2	a	8	7	3078	TRUE	2957	31.6381	93554	2	83	61.6747	5119	2493.03	2
sgFoxd3	R2	a	8	9	2809	TRUE	2676	32.2175	86214	1	104	63.625	6617	3266.38	2
sgFoxd3	R2	a	8	9	2809	TRUE	2676	32.2175	86214	2	29	60.8621	1765	830.693	2
sgFoxd3	R2	a	8	10	2085	FALSE									0
sgFoxd3	R2	a	8	11	1831	FALSE									0
sgFoxd3	R2	a	8	12	3508	TRUE	3351	27.4148	91867	1	51	52.7647	2691	1292.85	2
sgFoxd3	R2	a	8	12	3508	TRUE	3351	27.4148	91867	2	106	51.5943	5469	2563.03	2
sgFoxd3	R2	a	8	13	2570	TRUE	2414	31.5282	76109	1	156	92.5	14430	9511.61	1
sgFoxd3	R2	a	8	14	2771	FALSE									0
sgFoxd3	R2	a	8	15	2828	FALSE									0
sgFoxd3	R2	a	8	16	2188	TRUE	2157	29.4182	63455	1	31	48.5484	1505	593.037	1
sgFoxd3	R2	a	8	17	1932	FALSE									0
sgFoxd3	R2	a	8	18	3083	TRUE	2726	36.2671	98864	1	353	126.921	44803	32000.7	1
sgFoxd3	R2	a	8	19	2000	FALSE									0
sgFoxd3	R2	a	8	20	2090	FALSE									0
sgFoxd3	R2	a	8	21	2292	TRUE	2222	25.3668	56365	1	70	77.5857	5431	3655.32	1
sgFoxd3	R2	a	8	22	1937	FALSE									0
sgFoxd3	R2	a	8	23	2603	TRUE	2432	25.3561	61666	1	171	43.5439	7446	3110.11	1
sgFoxd3	R2	a	8	24	2368	TRUE	2323	27.2467	63294	1	45	57.3556	2581	1354.9	1
sgFoxd3	R2	a	8	25	2153	TRUE	1948	32.1751	62677	1	146	85.5753	12494	7796.44	2
sgFoxd3	R2	a	8	25	2153	TRUE	1948	32.1751	62677	2	59	72.9322	4303	2404.67	2
sgFoxd3	R2	a	9	2	4523	TRUE	4304	29.2263	125790	1	96	64.1771	6161	3355.28	2
sgFoxd3	R2	a	9	2	4523	TRUE	4304	29.2263	125790	2	123	69.8049	8586	4991.16	2
sgFoxd3	R2	a	9	3	2180	FALSE									0
sgFoxd3	R2	a	9	4	1991	TRUE	1838	21.5441	39598	1	153	36.5425	5591	2294.76	1
sgFoxd3	R2	a	9	5	4126	FALSE									0
sgFoxd3	R2	a	9	6	3018	TRUE	2799	27.8164	77858	1	219	65.7717	14404	8312.22	1
sgFoxd3	R2	a	9	8	2201	FALSE									0
sgFoxd3	R2	a	9	9	2639	TRUE	2486	24.4352	60746	1	153	58.7451	8988	5249.41	1
sgFoxd3	R2	a	9	10	2031	FALSE									0
sgFoxd3	R2	a	9	11	1965	FALSE									0
sgFoxd3	R2	a	9	12	1792	FALSE									0
sgFoxd3	R2	a	9	13	4139	FALSE									0
sgFoxd3	R2	a	9	15	3416	TRUE	3123	36.0122	112466	1	246	90.0488	22152	13293	2
sgFoxd3	R2	a	9	15	3416	TRUE	3123	36.0122	112466	2	47	75.8298	3564	1871.43	2
sgFoxd3	R2	a	9	16	1645	FALSE									0
sgFoxd3	R2	a	9	17	1694	FALSE									0
sgFoxd3	R2	a	9	18	3128	FALSE									0
sgFoxd3	R2	a	9	19	1648	FALSE									0
sgFoxd3	R2	a	9	20	2925	TRUE	2895	22.3948	64833	1	30	39.8333	1195	523.155	1
sgFoxd3	R2	a	9	23	2239	TRUE	2181	24.5034	53442	1	58	59.4138	3446	2024.8	1
sgFoxd3	R2	a	9	24	2032	TRUE	2010	23.9915	48223	1	22	47.3182	1041	513.186	1
sgFoxd3	R2	a	10	1	3187	TRUE	2746	31.5845	86731	1	441	75.6145	33346	19417.2	1
sgFoxd3	R2	a	10	2	1863	FALSE									0
sgFoxd3	R2	a	10	3	2438	FALSE									0
sgFoxd3	R2	a	10	4	2486	FALSE									0
sgFoxd3	R2	a	10	6	2487	FALSE									0
sgFoxd3	R2	a	10	7	3466	TRUE	3356	25.0352	84018	1	110	41.9364	4613	1859.13	1
sgFoxd3	R2	a	10	8	3324	TRUE	3177	28.345	90052	1	26	62.1538	1616	879.031	2
sgFoxd3	R2	a	10	8	3324	TRUE	3177	28.345	90052	2	121	66.3802	8032	4602.26	2
sgFoxd3	R2	a	10	9	3372	TRUE	3326	24.6491	81983	1	46	44.5	2047	913.14	1
sgFoxd3	R2	a	10	10	3252	FALSE									0
sgFoxd3	R2	a	10	11	1822	TRUE	1803	23.228	41880	1	19	39.3158	747	305.669	1
sgFoxd3	R2	a	10	13	2011	TRUE	1953	21.0993	41207	1	58	39.4655	2289	1065.24	1
sgFoxd3	R2	a	10	14	3626	FALSE									0
sgFoxd3	R2	a	10	15	4941	TRUE	4778	31.7497	151700	1	122	85.6311	10447	6573.54	2
sgFoxd3	R2	a	10	15	4941	TRUE	4778	31.7497	151700	2	41	78.7317	3228	1926.26	2
sgFoxd3	R2	a	10	16	2470	TRUE	2338	20.1206	47042	1	36	31.9167	1149	424.658	2
sgFoxd3	R2	a	10	16	2470	TRUE	2338	20.1206	47042	2	95	29.7789	2829	917.541	2
sgFoxd3	R2	a	10	17	1656	FALSE									0
sgFoxd3	R2	a	10	18	2789	TRUE	2696	21.2392	57261	1	93	34.0108	3163	1187.75	1
sgFoxd3	R2	a	11	1	2991	TRUE	2901	21.8497	63386	1	90	42.7333	3846	1879.53	1
sgFoxd3	R2	a	11	2	3163	TRUE	3047	24.7637	75455	1	116	73.0517	8474	5601.41	1
sgFoxd3	R2	a	11	3	2722	TRUE	2479	21.1	52307	1	243	48.3292	11744	6616.69	1
sgFoxd3	R2	a	11	4	1794	FALSE									0
sgFoxd3	R2	a	11	5	2765	FALSE									0
sgFoxd3	R2	a	11	6	2480	FALSE									0
sgFoxd3	R2	a	11	7	5310	TRUE	5037	50.8154	255957	1	273	141.78	38706	24833.4	1
sgFoxd3	R2	a	11	8	2855	TRUE	2719	18.758	51003	1	136	33.3088	4530	1978.91	1
sgFoxd3	R2	a	11	9	1604	FALSE									0
sgFoxd3	R2	a	11	10	3439	TRUE	3207	29.1416	93457	1	218	70.9587	15469	9116.14	2
sgFoxd3	R2	a	11	10	3439	TRUE	3207	29.1416	93457	2	14	60.2857	844	436.018	2
sgFoxd3	R2	a	11	11	3414	TRUE	3093	25.3437	78388	1	321	57.3209	18400	10264.7	1
sgFoxd3	R2	a	11	12	2236	TRUE	2136	21.8305	46630	1	100	49.01	4901	2717.95	1
sgFoxd3	R2	a	11	13	5407	TRUE	5353	24.2098	129595	1	46	52.8043	2429	1315.35	2
sgFoxd3	R2	a	11	13	5407	TRUE	5353	24.2098	129595	2	8	50.625	405	211.322	2
sgFoxd3	R2	a	11	14	3268	TRUE	3217	21.8343	70241	1	51	46.5294	2373	1259.45	1
sgFoxd3	R2	a	11	16	2606	FALSE									0
sgFoxd3	R2	a	11	17	2935	TRUE	2718	24.4566	66473	1	66	48.803	3221	1606.87	2
sgFoxd3	R2	a	11	17	2935	TRUE	2718	24.4566	66473	2	151	53.245	8040	4347.06	2
sgFoxd3	R2	a	11	18	1872	FALSE									0
TS25	R2	a	0	3	3561	TRUE	3381	11.6495	39387	1	125	42	5250	3793.81	2
TS25	R2	a	0	3	3561	TRUE	3381	11.6495	39387	2	55	36.0909	1985	1344.28	2
TS25	R2	a	0	4	2433	TRUE	2344	10.323	24197	1	89	21.1124	1879	960.257	1
TS25	R2	a	0	5	3868	TRUE	3562	12.1182	43165	1	306	32.1275	9831	6122.83	1
TS25	R2	a	0	6	3864	TRUE	3556	14.2216	50572	1	308	43.5162	13403	9022.75	1
TS25	R2	a	0	7	3907	TRUE	3634	13.2845	48276	1	273	58.5897	15995	12368.3	1
TS25	R2	a	0	8	2727	FALSE									0
TS25	R2	a	0	9	3583	FALSE									0
TS25	R2	a	0	11	5705	TRUE	5574	14.4625	80614	1	48	31.5417	1514	819.8	2
TS25	R2	a	0	11	5705	TRUE	5574	14.4625	80614	2	83	29.8434	2477	1276.61	2
TS25	R2	a	0	12	4473	TRUE	4190	12.7227	53308	1	283	30.6148	8664	5063.48	1
TS25	R2	a	0	13	2326	FALSE									0
TS25	R2	a	0	14	4111	TRUE	4093	12.3372	50496	1	18	23.3889	421	198.931	1
TS25	R2	a	0	15	2583	TRUE	2463	10.2988	25366	1	118	20.5	2419	1203.74	1
TS25	R2	a	1	3	3205	FALSE									0
TS25	R2	a	1	4	1831	FALSE									0
TS25	R2	a	1	5	2735	FALSE									0
TS25	R2	a	1	6	4164	FALSE									0
TS25	R2	a	1	7	2546	FALSE									0
TS25	R2	a	1	8	2841	TRUE	2632	11.1516	29351	1	209	19.0957	3991	1660.32	1
TS25	R2	a	1	9	4687	TRUE	4279	11.7121	50116	1	408	24.0466	9811	5032.47	1
TS25	R2	a	1	10	3103	TRUE	3080	16.7097	51466	1	23	23.0435	530	145.676	1
TS25	R2	a	1	11	3691	TRUE	3636	9.19059	33417	1	55	14.0727	774	268.517	1
TS25	R2	a	1	12	2707	FALSE									0
TS25	R2	a	1	13	4420	TRUE	4124	12.2847	50662	1	296	26.7973	7932	4295.74	1
TS25	R2	a	1	14	4657	FALSE									0
TS25	R2	a	1	16	2138	TRUE	2120	8.68726	18417	1	18	11.1111	200	43.6292	1
TS25	R2	a	1	18	3331	FALSE									0
TS25	R2	a	2	2	4155	FALSE									0
TS25	R2	a	2	3	2302	FALSE									0
TS25	R2	a	2	4	4588	TRUE	4511	10.724	48376	1	77	22.1558	1706	880.251	1
TS25	R2	a	2	5	2698	FALSE									0
TS25	R2	a	2	6	2373	FALSE									0
TS25	R2	a	2	7	3709	FALSE									0
TS25	R2	a	2	8	6402	TRUE	6317	13.1849	83289	1	85	22.6353	1924	803.284	1
TS25	R2	a	2	9	2147	FALSE									0
TS25	R2	a	2	11	3248	TRUE	2867	9.30136	26667	1	292	14.0377	4099	1383	1
TS25	R2	a	2	12	5837	TRUE	5712	11.6688	66652	1	125	31.992	3999	2540.4	1
TS25	R2	a	2	13	3827	FALSE									0
TS25	R2	a	2	14	3106	FALSE									0
TS25	R2	a	2	15	2434	FALSE									0
TS25	R2	a	2	16	4323	TRUE	4301	9.74541	41915	1	22	15.6364	344	129.601	1
TS25	R2	a	2	17	2400	TRUE	2394	11.6583	27910	1	6	22	132	62.0501	1
TS25	R2	a	2	18	4193	FALSE									0
TS25	R2	a	2	19	2179	FALSE									0
TS25	R2	a	3	3	3656	FALSE									0
TS25	R2	a	3	4	2856	FALSE									0
TS25	R2	a	3	6	4807	FALSE									0
TS25	R2	a	3	7	4962	TRUE	4941	10.5201	51980	1	21	18.7619	394	173.077	1
TS25	R2	a	3	8	2367	FALSE									0
TS25	R2	a	3	9	4258	TRUE	4053	12.2813	49776	1	205	21.9317	4496	1978.34	1
TS25	R2	a	3	10	2743	TRUE	2719	9.93233	27006	1	24	14.5417	349	110.624	1
TS25	R2	a	3	11	2918	FALSE									0
TS25	R2	a	3	12	3114	FALSE									0
TS25	R2	a	3	13	4522	TRUE	4112	9.84874	40498	1	410	16.9537	6951	2913.02	1
TS25	R2	a	3	14	4103	FALSE									0
TS25	R2	a	4	1	4023	FALSE									0
TS25	R2	a	4	2	5984	FALSE									0
TS25	R2	a	4	3	2918	TRUE	2807	8.90737	25003	1	111	14.982	1663	674.281	1
TS25	R2	a	4	4	4831	TRUE	4609	8.88501	40951	1	222	15.9369	3538	1565.53	1
TS25	R2	a	4	5	4299	TRUE	4256	9.13275	38869	1	43	15.8372	681	288.292	1
TS25	R2	a	4	7	4208	TRUE	4195	9.164	38443	1	13	13.0769	170	50.8679	1
TS25	R2	a	4	8	2625	FALSE									0
TS25	R2	a	4	9	4909	TRUE	4696	9.94314	46693	1	213	17.0657	3635	1517.11	1
TS25	R2	a	4	10	2034	TRUE	2017	8.2355	16611	1	17	13.7059	233	92.9965	1
TS25	R2	a	4	11	3881	FALSE									0
TS25	R2	a	4	13	3698	FALSE									0
TS25	R2	a	4	14	3470	FALSE									0
TS25	R2	a	5	3	3794	TRUE	3666	8.71658	31955	1	128	14.875	1904	788.277	1
TS25	R2	a	5	4	4407	TRUE	4379	9.66979	42344	1	28	14.5	406	135.246	1
TS25	R2	a	5	5	4725	TRUE	4482	8.92436	39999	1	243	15.4733	3760	1591.38	1
TS25	R2	a	5	6	3059	FALSE									0
TS25	R2	a	5	8	2677	FALSE									0
TS25	R2	a	5	9	2144	TRUE	2079	8.05724	16751	1	65	13.2615	862	338.279	1
TS25	R2	a	5	10	5087	FALSE									0
TS25	R2	a	5	11	4628	TRUE	4471	8.94006	39971	1	157	16.3503	2567	1163.41	1
TS25	R2	a	5	12	4645	FALSE									0
TS25	R2	a	5	13	3809	TRUE	3783	7.71398	29182	1	26	12.8077	333	132.436	1
TS25	R2	a	5	14	2512	FALSE									0
TS25	R2	a	5	16	2832	FALSE									0
TS25	R2	a	5	17	2078	FALSE									0
TS25	R2	a	6	1	1863	FALSE									0
TS25	R2	a	6	4	1972	TRUE	1970	9.52284	18760	1	2	13.5	27	7.95431	1
TS25	R2	a	6	5	4550	TRUE	4417	9.40638	41548	1	133	14.0075	1863	611.951	1
TS25	R2	a	6	6	3867	FALSE									0
TS25	R2	a	6	9	4335	TRUE	4257	8.92178	37980	1	78	16.5641	1292	596.101	1
TS25	R2	a	6	10	5775	FALSE									0
TS25	R2	a	6	12	4312	FALSE									0
TS25	R2	a	6	13	4954	FALSE									0
TS25	R2	a	6	14	4523	FALSE									0
TS25	R2	a	6	15	4506	TRUE	4442	9.74426	43284	1	19	14.6316	278	92.8591	2
TS25	R2	a	6	15	4506	TRUE	4442	9.74426	43284	2	45	12.4222	559	120.508	2
TS25	R2	a	6	16	3806	FALSE									0
TS25	R2	a	6	17	4005	FALSE									0
TS25	R2	a	6	18	3138	TRUE	3099	8.54792	26490	1	39	13.8718	541	207.631	1
TS25	R2	a	6	19	2182	FALSE									0
TS25	R2	a	6	20	3057	TRUE	2808	10.0926	28340	1	249	20.5823	5125	2611.94	1
TS25	R2	a	6	21	3734	TRUE	3599	9.99472	35971	1	135	19.8444	2679	1329.71	1
TS25	R2	a	7	3	3382	FALSE									0
[truncated: 1,060 more rows]

## Sheet: 8
Replicate	KD Line	# with 0 Signals	# with 1 Signals	# with 2 Signals	# with 3 Signals	Xist+ Fraction	Monoallelic Fraction	Biallelic Fraction	Fraction with >2 Signals [Missegmented]	Total Cells	Normalized Xist Signal [Geometric Mean]
R1	LR15	33	53	12	0	0.663265	0.540816	0.122449	0	98	1539.34
R1	TS16	62	35	10	0	0.420561	0.327103	0.0934579	0	107	184.314
R1	TS18	121	64	7	0	0.369792	0.333333	0.0364583	0	192	660.236
R1	TS20	71	29	5	0	0.32381	0.27619	0.047619	0	105	720.302
R1	TS22	87	66	4	0	0.44586	0.420382	0.0254777	0	157	505.266
R1	TS25	66	40	6	0	0.410714	0.357143	0.0535714	0	112	719.02
R1	TS26	56	57	6	2	0.53719	0.471074	0.0495868	0.0165289	121	2016.97
R2	LR15	41	110	17	0	0.755952	0.654762	0.10119	0	168	4705.88
R2	TS16	99	80	16	0	0.492308	0.410256	0.0820513	0	195	771.559
R2	TS18	82	21	0	0	0.203883	0.203883	0	0	103	888.772
R2	TS20	128	35	3	0	0.228916	0.210843	0.0180723	0	166	2307.39
R2	TS22	92	86	32	0	0.561905	0.409524	0.152381	0	210	2646.85
R2	TS25	104	68	4	1	0.412429	0.384181	0.0225989	0.00564972	177	535.955
R2	TS26	56	62	5	0	0.544715	0.504065	0.0406504	0	123	3647.54
R3	LR15	55	80	16	0	0.635762	0.529801	0.10596	0	151	3889.22
R3	TS16	44	37	6	1	0.5	0.420455	0.0681818	0.0113636	88	405.969
R3	TS18	108	45	4	0	0.312102	0.286624	0.0254777	0	157	1111.48
R3	TS20	94	51	7	0	0.381579	0.335526	0.0460526	0	152	2482.98
R3	TS22	87	28	3	0	0.262712	0.237288	0.0254237	0	118	684.256
R3	TS25	44	35	5	0	0.47619	0.416667	0.0595238	0	84	1170.41
R3	TS26	61	34	2	0	0.371134	0.350515	0.0206186	0	97	706.3
