# Supplementary material for: Reporter CRISPR screens decipher cis-regulatory and trans-regulatory principles at the Xist locus
Source: Nat Struct Mol Biol. 2025 Oct 6;32(12):2465–75. doi: 10.1038/s41594-025-01686-3 (PMC12700789; doi:10.1038/s41594-025-01686-3)
Supplement: Supplementary file 8 — Allelic scRNA-seq analysis (related to Fig. 6 and Extended Data Fig. 10). [file 41594_2025_1686_MOESM8_ESM.xlsx]

## Sheet: Index
Sheet Number	Description
1	Sample information
2	Cell information - dFtx-Xert experiment
3	Allelic information (Xist+ cells) - dFtx-Xert experiment
4	Total allelic counts - dFtx-Xert experiment
5	Cell information - Xist titration experiment
6	Allelic information (Xist+ cells) - Xist titration experiment
7	Xist bins allelic ratios - Xist titration experiment
8	Dose response parameters - Xist titration experiment
9	RNA-FISH control experiment - list of Xist signals
10	RNA-FISH control experiment - summary

## Sheet: 1
Well [Rosen 2022]	BC [Rosen 2022]	Name	MULTI barcode	Sample	Media	Days	Replicate	Unfiltered Cells	Filtered cells	XX Status (%)
E_8	BC56	MULTI_BC56_E8	CGCGCACA	TX_XX_A3	-2iL	4	R1	187	129	100
E_11	BC59	MULTI_BC59_E11	AACACCGT	TX_XX_dFtx-Xert_F9	-2iL	4	R1	87	53	98.15
E_11	BC59	MULTI_BC59_E11	AACACCGT	TX_XX_A3	-2iL	4	R2	325	265	98.15
F_1	BC61	MULTI_BC61_F1	GCCCCGAA	TX_XX_dFtx-Xert_F9	-2iL	4	R2	79	55	100
A_2	BC2	MULTI_BC2_A2	CCACAATG	TX_XX_SP427_TS52_dT-0	-2iL	4	R1	816	362	99.51
A_6	BC6	MULTI_BC6_A6	TCACAGCA	TX_XX_SP427_TS52_dT-1	-2iL	4	R1	490	231	99.18
A_12	BC12	MULTI_BC12_A12	GGACCCCA	TX_XX_SP427_TS52_dT-2	-2iL	4	R1	650	300	98.3
B_1	BC13	MULTI_BC13_B1	CCAACCGG	TX_XX_SP427_TS52_dT-4	-2iL	4	R1	617	320	98.38
B_2	BC14	MULTI_BC14_B2	TGACCGAT	TX_XX_SP427_TS52_dT-8	-2iL	4	R1	627	309	98.41
B_3	BC15	MULTI_BC15_B3	GCAACGCC	TX_XX_SP427_TS52_dT-500	-2iL	4	R1	500	247	98.2
B_6	BC18	MULTI_BC18_B6	GAATCTCG	TX_XX_SP427_TS54_dT-0	-2iL	4	R1	1063	378	98.4
B_7	BC19	MULTI_BC19_B7	CTAGCTGA	TX_XX_SP427_TS54_dT-1	-2iL	4	R1	1108	444	99.55
B_8	BC20	MULTI_BC20_B8	AGACCTTG	TX_XX_SP427_TS54_dT-2	-2iL	4	R1	828	331	98.55
C_1	BC25	MULTI_BC25_C1	CGAAGCCC	TX_XX_SP427_TS54_dT-4	-2iL	4	R1	859	344	98.84
C_4	BC28	MULTI_BC28_C4	GGAAGGAA	TX_XX_SP427_TS54_dT-8	-2iL	4	R1	262	112	99.23
D_5	BC41	MULTI_BC41_D5	TAACTGGC	TX_XX_SP427_TS54_dT-500	-2iL	4	R1	709	362	98.45
B_8	BC20	MULTI_BC20_B8	AGACCTTG	TX_XX_SP427_TS52_dT-0	-2iL	4	R2	556	246	98.92
C_1	BC25	MULTI_BC25_C1	CGAAGCCC	TX_XX_SP427_TS52_dT-1	-2iL	4	R2	457	207	98.25
C_4	BC28	MULTI_BC28_C4	GGAAGGAA	TX_XX_SP427_TS52_dT-2	-2iL	4	R2	281	117	99.64
D_5	BC41	MULTI_BC41_D5	TAACTGGC	TX_XX_SP427_TS52_dT-4	-2iL	4	R2	286	149	98.6
D_9	BC45	MULTI_BC45_D9	TGCTACAG	TX_XX_SP427_TS52_dT-8	-2iL	4	R2	236	104	99.15
D_11	BC47	MULTI_BC47_D11	CACCACGG	TX_XX_SP427_TS52_dT-500	-2iL	4	R2	269	121	97.77
E_1	BC49	MULTI_BC49_E1	GACCAGCC	TX_XX_SP427_TS54_dT-0	-2iL	4	R2	657	189	99.09
E_4	BC52	MULTI_BC52_E4	GTCAATCG	TX_XX_SP427_TS54_dT-1	-2iL	4	R2	691	222	99.57
E_7	BC55	MULTI_BC55_E7	GTCTCAAG	TX_XX_SP427_TS54_dT-2	-2iL	4	R2	321	113	99.07
E_8	BC56	MULTI_BC56_E8	CGCGCACA	TX_XX_SP427_TS54_dT-4	-2iL	4	R2	261	113	98.85
E_11	BC59	MULTI_BC59_E11	AACACCGT	TX_XX_SP427_TS54_dT-8	-2iL	4	R2	312	150	98.72
F_1	BC61	MULTI_BC61_F1	GCCCCGAA	TX_XX_SP427_TS54_dT-500	-2iL	4	R2	291	131	98.63

## Sheet: 2
Cell ID	Sample	Xist [norm. Counts, log2]	Replicate	Total counts	Gene number	% MT Counts
AAACCCACATATCGGT	dFTX-Xert	0	rep1	12215	3631	1.12976
AAAGGGCCAACGGTAG	WT	0.57411	rep1	20460	5150	2.0088
AAAGTGACAGGTGACA	WT	1.78156	rep1	16407	4428	1.90772
AAGCGAGAGCTCTTCC	WT	3.63332	rep1	12271	4220	2.16771
AAGGTAAAGGTATTGA	WT	3.92888	rep1	37947	6679	1.61805
AAGTACCTCGACTCCT	WT	0	rep1	25502	5211	1.16461
AAGTTCGCATGAAGCG	WT	3.55935	rep1	55613	7827	1.65968
AATCGACCATGAGGGT	WT	0.339706	rep1	37665	6573	2.25408
AATGACCAGTCATGCT	dFTX-Xert	0	rep1	23070	5298	1.61248
AATGGAATCACCTCTG	dFTX-Xert	1.71761	rep1	34951	6870	1.68236
ACAGGGAAGCACCGAA	WT	0	rep1	13190	3505	0.849128
ACATGCAAGCGTTACT	dFTX-Xert	2.81642	rep1	56253	7701	0.968837
ACATTTCTCCTATGGA	WT	0	rep1	12054	3687	1.32736
ACCAACACACCTCAGG	WT	0.369788	rep1	68455	8420	1.36878
ACCACAATCAGTCCGG	WT	2.67741	rep1	38910	6742	1.10768
ACGGAAGCATCTGTTT	dFTX-Xert	0	rep1	12390	3890	2.45359
ACGTACAGTATGGGAC	dFTX-Xert	0.691641	rep1	32514	6370	0.547456
ACTGATGTCACGATCA	dFTX-Xert	0.937153	rep1	21864	5600	1.55964
ACTGTCCCATACCGTA	WT	0.392586	rep1	31975	6369	2.00156
AGAACAAAGGCTTAGG	dFTX-Xert	0	rep1	23293	5350	1.94479
AGACAGGAGAATCTAG	dFTX-Xert	3.07094	rep1	17560	4409	1.93622
AGACAGGGTTGTATGC	WT	1.76381	rep1	33390	6326	2.0605
AGACCCGTCACAGTGT	WT	2.9975	rep1	7157	2527	2.24955
AGAGAATCACAGAGAC	WT	1.38272	rep1	12441	3728	1.70404
AGAGCAGAGTCGGCCT	WT	2.06597	rep1	15688	4564	1.76568
AGCCACGCAGTCGCAC	dFTX-Xert	0	rep1	21082	4452	1.21431
AGCGCCACAGGAGACT	dFTX-Xert	0.59669	rep1	39044	6752	0.143428
AGCGTATGTACGATTC	WT	0	rep1	30110	5755	1.28529
AGGCTGCGTGGTTTAC	WT	2.88808	rep1	15618	4406	1.08849
AGGGCTCGTGCATACT	WT	0	rep1	14269	3773	1.30353
AGGTAGGCACAACCGC	WT	0	rep1	12024	3615	2.92748
AGGTTGTAGGATGTTA	dFTX-Xert	0	rep1	15684	3906	1.47284
AGTACCAAGCCTTCTC	dFTX-Xert	2.27547	rep1	20825	4966	2.35774
ATACCGATCTCGCAGG	dFTX-Xert	0.591602	rep1	19727	5209	1.28251
ATAGAGATCCTCTGCA	WT	4.75119	rep1	23524	5625	1.9427
ATAGAGATCGCTAGCG	WT	3.52917	rep1	11380	3512	1.07206
ATAGGCTGTTGTACGT	WT	0	rep1	20461	4799	1.41733
ATCACAGTCTGGAAGG	WT	3.09487	rep1	19884	4915	2.74593
ATCAGGTGTTCAGGTT	WT	3.01434	rep1	12712	3989	2.15544
ATCATTCCAGAGTTCT	dFTX-Xert	0	rep1	33489	6218	1.07797
ATGAGGGTCGGTGTAT	WT	1.57268	rep1	25322	5619	1.57176
ATGAGTCTCAACACGT	WT	0.408146	rep1	30583	6214	1.65451
ATGCCTCTCCCGAACG	dFTX-Xert	0	rep1	20872	4961	1.06842
ATTACCTGTTCTAACG	dFTX-Xert	0.762129	rep1	14368	4692	2.17149
ATTATCCTCCTGGGAC	WT	1.45874	rep1	28593	5808	1.93054
CAACAGTCAAAGCTCT	WT	3.2694	rep1	56697	8365	1.0124
CAACGATAGCAATAGT	WT	0	rep1	19252	4774	1.50634
CAAGCTACACACTGGC	WT	0	rep1	25606	5525	1.55823
CACCAAATCCATCTCG	WT	0	rep1	23473	5373	1.28232
CACTTCGAGATGGCAC	WT	2.68736	rep1	58809	7692	1.57969
CAGCACGCACGGGTAA	dFTX-Xert	0.615203	rep1	18805	4770	1.45706
CAGCAGCAGGCAGCTA	dFTX-Xert	0.397098	rep1	31560	6398	1.36565
CAGTGCGAGACCTCCG	dFTX-Xert	0.4778	rep1	25470	5731	1.64115
CAGTTAGGTCACCTTC	WT	2.09013	rep1	30695	6103	0.908943
CATCCCAGTAGCTGAG	WT	2.27458	rep1	18236	4582	2.65409
CATCGCTAGAGGTCGT	WT	0	rep1	16342	4479	1.96426
CATCGCTAGATAGCTA	WT	2.64344	rep1	22865	5606	1.2377
CATGCCTAGCGGCTCT	WT	0	rep1	27893	5678	1.01101
CATGCTCAGGTAGATT	WT	1.87084	rep1	7526	2993	2.98964
CATGGATCACCAGCCA	WT	3.96678	rep1	23914	5147	1.43849
CATTGTTAGTTCCATG	dFTX-Xert	2.29917	rep1	20399	4797	1.42654
CCAATTTAGACGGTCA	WT	1.56877	rep1	76277	8466	1.37394
CCACGAGCAGGAACCA	dFTX-Xert	1.28372	rep1	20911	5252	1.7981
CCATAAGGTAGCTTAC	dFTX-Xert	0	rep1	37265	6948	1.69864
CCCAACTCAGTCGAGA	dFTX-Xert	0	rep1	22903	5075	1.80762
CCCTTAGGTTTGTTCT	WT	3.90349	rep1	22915	5619	1.63648
CCGGGTAGTGATACCT	WT	2.10085	rep1	21279	4852	1.39574
CCTCATGGTCTTTATC	dFTX-Xert	0	rep1	16728	4511	1.54232
CCTCTCCCAACTCGAT	WT	4.1081	rep1	24623	5940	1.2265
CGAGAAGTCACCGGGT	WT	0.633476	rep1	18139	4845	2.34853
CGAGGAATCCTTCGAC	WT	5.48487	rep1	2284	1193	0.262697
CGATCGGTCCGGTAGC	WT	0	rep1	15354	4251	1.58916
CGCAGGTCAGCTGTGC	WT	0	rep1	25222	5579	1.18151
CGCAGGTGTGATGGCA	dFTX-Xert	0	rep1	27487	5991	1.79358
CGGAATTGTGTTAAAG	dFTX-Xert	4.1055	rep1	22820	5090	1.63453
CGGACACCAAGAGTTA	WT	3.50426	rep1	19329	4459	1.79006
CGGACACTCTCGAACA	dFTX-Xert	2.39394	rep1	49343	7221	0.849158
CGGGTCACACCCAAGC	WT	3.59613	rep1	26142	5744	2.02356
CGGTCAGGTTACCGTA	dFTX-Xert	0	rep1	18192	4518	2.00088
CGTAAGTGTGATACAA	WT	0	rep1	19759	4820	2.71269
CGTAATGGTTCGGCGT	WT	0.876221	rep1	23936	5542	1.43717
CGTGTCTAGGTCCGAA	dFTX-Xert	2.53666	rep1	22905	5206	1.60227
CGTTGGGTCGCCTATC	dFTX-Xert	0	rep1	40317	6330	1.79081
CTAACCCCATGGCTAT	WT	1.83718	rep1	11659	3833	0.128656
CTAGACAAGGTGCATG	dFTX-Xert	0	rep1	4888	1947	0.0409165
CTCATCGCAACCTATG	dFTX-Xert	0.374503	rep1	33739	5878	0.818044
CTCATCGGTACGGGAT	WT	2.90738	rep1	21530	4846	2.42917
CTCTCAGAGACTACCT	WT	0	rep1	27402	5849	1.07291
CTGATCCTCCTGTAAG	dFTX-Xert	0	rep1	20393	4902	1.86829
CTGCAGGCATGGAAGC	dFTX-Xert	3.6004	rep1	27855	5764	2.04631
CTGCCATCAATGGCCC	dFTX-Xert	0	rep1	29946	5992	1.1287
CTGTACCCATTCAGCA	WT	2.52428	rep1	44184	6897	1.24932
CTTCGGTAGGGCTAAC	WT	0	rep1	33585	5985	1.27736
GAAGCCCCAGAAATCA	WT	2.3452	rep1	51454	6861	0.915381
GAATCACGTCTACATG	dFTX-Xert	0	rep1	29548	5873	1.54664
GACCTTCGTCCGTACG	WT	0.900375	rep1	11540	3272	1.77643
GACGCTGAGGTTCTTG	WT	1.84723	rep1	42339	7041	1.34155
GAGACTTCAAATCCCA	dFTX-Xert	0	rep1	13750	3730	0.938182
GAGGCCTCATCTAACG	WT	2.22692	rep1	13582	4085	1.73023
GAGGCCTTCCTCCACA	WT	2.63035	rep1	15409	4939	1.99234
GAGGGTACATGTTCAG	WT	4.76037	rep1	15324	4170	1.85983
GAGGGTACATTGAAAG	WT	0	rep1	28201	5684	2.3368
GAGTGAGCAGCACAAG	WT	0	rep1	25785	4904	1.48536
GATTCGAGTACGAAAT	dFTX-Xert	0	rep1	19310	4821	1.7245
GATTTCTTCGATCCCT	dFTX-Xert	0	rep1	20682	5258	1.78416
GCCCGAATCCATCAGA	dFTX-Xert	2.46525	rep1	37592	6433	1.81422
GCCGTGAAGCCGCTTG	WT	3.03006	rep1	8370	3208	1.1589
GCGAGAATCAAGCCCG	WT	0.301144	rep1	43081	7111	2.10534
GCGGAAAGTCCGGCAT	WT	0	rep1	20756	4756	1.86452
GCTTCACTCAGTGCGC	WT	0	rep1	28715	6225	2.38203
GCTTGGGCAAATGGAT	WT	1.48033	rep1	27931	5816	1.29247
GGAGGATCAGACGGAT	dFTX-Xert	3.75461	rep1	4801	2364	0.083316
GGCTGTGCATCTGTTT	WT	4.16037	rep1	18956	5036	2.15763
GGGCTACTCCATAGAC	dFTX-Xert	0	rep1	20982	4972	1.49175
GGGTGAAGTACTAAGA	WT	0	rep1	23196	5232	1.80203
GGTAATCGTTTGGAAA	WT	2.21415	rep1	13736	4177	2.30052
GGTGAAGGTACAATAG	WT	0	rep1	33416	6030	1.40352
GTAGCTATCGCACGAC	WT	0	rep1	14979	3959	1.44202
GTATTTCTCGGTCATA	WT	0	rep1	11237	3461	1.45057
GTCAAACAGCTGCGAA	WT	0	rep1	15513	4246	1.19255
GTCAAACTCGCATTGA	WT	1.49523	rep1	21989	4967	1.48256
GTCAAGTCATTCACAG	WT	0	rep1	14844	4144	1.25303
GTCACGGCATAGATGA	WT	2.46996	rep1	13215	3841	1.55127
GTCCACTCAACAGCTT	WT	3.37856	rep1	25531	5448	1.63331
GTCCCATAGAGGATCC	dFTX-Xert	0.328532	rep1	39103	6659	1.87709
GTGACGCGTGTCTCCT	WT	2.44065	rep1	29353	5773	1.15831
GTGAGGACAAATACAG	dFTX-Xert	1.01104	rep1	29546	5351	0.859676
GTGCTTCAGAGGGCGA	WT	0	rep1	19326	4581	1.02453
GTGTGATTCATGAGAA	WT	1.02757	rep1	19257	4843	1.10609
GTTACAGCACACCGCA	WT	3.4939	rep1	31171	6229	1.74842
TAATTCCGTTCCGCTT	WT	1.28388	rep1	20907	4838	2.24805
TACACCCAGGTCACTT	WT	0	rep1	14782	4188	0.865918
TACACCCGTGACCTGC	WT	3.67817	rep1	32201	6600	1.15835
TACATTCAGACAACAT	WT	0.878091	rep1	23868	5426	1.56695
TACGCTCCATCAACCA	WT	3.71639	rep1	25526	5703	1.15568
TACGGGCTCGGCCCAA	WT	2.98532	rep1	34687	6350	1.00902
TACTTACTCTTAGCTT	WT	3.79293	rep1	19439	5016	2.43325
TACTTCAGTCCCGTGA	WT	0	rep1	15039	3916	0.910965
TACTTGTCAACGAGGT	WT	0	rep1	7013	2485	0.484814
TAGACTGCATGAGGGT	WT	0.955551	rep1	10646	3672	1.935
TAGGTACCACCAGCCA	WT	0	rep1	16296	4086	1.5648
TATCCTAGTGCTCTTC	dFTX-Xert	0	rep1	17743	4735	1.3921
TATTGGGCACACCTTC	WT	0.713372	rep1	15634	4484	0.914673
TCATCATCACCTCAGG	WT	0	rep1	28131	5690	1.72763
TCATCATGTGCGAGTA	WT	3.45064	rep1	11074	3455	1.01138
TCATTCACATGTCTAG	WT	0.445232	rep1	27660	5564	1.36298
TCCAGAACACGGTGCT	WT	1.8639	rep1	11364	3641	0.0351989
TCCATGCTCATCGCCT	WT	4.33418	rep1	19822	5077	1.55383
TCCCACACATCGTGGC	WT	1.44122	rep1	34975	5890	2.61044
TCGAAGTAGCCTGTGC	WT	0	rep1	38422	6562	1.89215
TCGACGGTCTAGAGCT	WT	0	rep1	11048	3311	1.50253
TCGATTTCAATATCCG	WT	0	rep1	25507	5393	1.25456
TCTCTGGCAACGTATC	WT	3.34759	rep1	19609	5104	1.6472
TCTTAGTTCAAGTAAG	WT	3.51908	rep1	7645	2227	1.28188
TGAGGGACAGTAACGG	WT	3.30196	rep1	65444	8005	1.04058
TGAGGTTAGTGGTGAC	dFTX-Xert	1.6565	rep1	18583	4804	1.64129
TGCCGAGTCTACTCAT	WT	0	rep1	3110	1549	0.73955
TGCTCGTTCTTAATCC	WT	1.91614	rep1	14419	4118	1.33158
TGCTGAACAGCAAGAC	WT	0	rep1	14666	4258	2.2501
TGCTTCGCACCTCTAC	dFTX-Xert	2.24009	rep1	29536	6073	2.75934
TGGAACTCACGAGAAC	WT	0.560861	rep1	21046	4679	0.993063
TGGCGTGAGGAAAGTG	WT	0	rep1	4453	2120	2.89692
TGGTTAGCATTCACAG	dFTX-Xert	0.700613	rep1	15995	4599	1.64426
TGTAAGCGTCAATCTG	WT	2.2742	rep1	33878	6409	0.88553
TGTACAGTCACAAGAA	dFTX-Xert	0	rep1	21734	5101	1.84504
TGTGAGTTCCCTCGAT	WT	0	rep1	21224	5095	2.05899
TGTGAGTTCGAAGAAT	WT	3.46354	rep1	22928	5005	0.950803
TGTGTGAAGCTTACGT	WT	0.392403	rep1	31992	6306	1.67229
TGTTGAGGTATCTTCT	WT	2.842	rep1	38897	6883	1.37029
TTACAGGAGGATGTTA	WT	0.78236	rep1	13890	4179	1.95824
TTACGTTAGGAAAGTG	WT	2.13165	rep1	17740	4720	2.8354
TTAGTCTTCCTACGGG	WT	1.22725	rep1	14912	4382	1.83745
TTCATTGGTCATAACC	WT	0	rep1	13017	3845	1.18307
TTCCACGCATGAGTAA	WT	4.64478	rep1	7495	3069	0.213476
TTCCTTCGTGTGGTCC	WT	2.46755	rep1	11035	3520	2.02084
TTCCTTCGTGTTAAAG	WT	1.48244	rep1	11147	3749	1.69552
TTCTAGTTCAAGAAAC	dFTX-Xert	0	rep1	14027	3889	1.69673
TTCTGTAAGGATCACG	dFTX-Xert	0.693505	rep1	16202	4681	1.75904
TTCTTCCCACCCGTAG	WT	2.04274	rep1	19229	5292	0.988091
TTGTTTGAGCATCAGG	WT	1.67336	rep1	36537	6798	2.13756
TTTACGTAGGATTCCT	WT	0.59457	rep1	19607	5100	1.72897
TTTCGATGTGTATTCG	dFTX-Xert	3.60628	rep1	65303	8126	1.0122
AAACCCACATCAGCTA	WT	3.87509	rep2	47539	7545	1.71859
AAACCCACATCGTCCT	dFTX-Xert	0	rep2	20289	4681	1.13362
AAAGGATTCGATCCAA	WT	2.55943	rep2	14301	4459	2.04182
AAAGTCCGTAGTCACT	WT	0	rep2	28167	6234	2.1053
AAAGTCCGTGAGAACC	WT	3.90158	rep2	26533	5883	1.34173
AACAAGACAGAGGCAT	WT	0	rep2	15910	4275	0.97423
AACAAGAGTATCGGTT	WT	1.42554	rep2	17792	4883	2.36623
AACACACAGGAAGTAG	dFTX-Xert	0	rep2	37987	6786	2.05333
AACACACCAGAGAATT	WT	0	rep2	24527	5300	1.40254
AACACACGTAGCACAG	WT	0	rep2	25033	5804	2.10522
AACACACTCGGTAGGA	WT	1.09758	rep2	26317	5448	2.2229
AACACACTCGGTCGAC	dFTX-Xert	0.313677	rep2	41174	6702	2.89746
AACAGGGAGGTGGTTG	dFTX-Xert	0	rep2	20986	4592	1.95845
AACAGGGTCAAGCCCG	dFTX-Xert	0.791111	rep2	13691	3777	2.07436
AACCAACCAGTTTCAG	WT	4.58529	rep2	23038	5383	2.07917
AACCTTTGTAGCGTCC	dFTX-Xert	0	rep2	18334	4352	1.73448
AACGGGATCACCATCC	WT	2.04042	rep2	28905	6184	1.39768
AAGACAAAGTCATGAA	WT	3.452	rep2	19108	5081	2.31317
AAGCGTTCATTCACCC	dFTX-Xert	1.47506	rep2	39327	7170	1.95286
AAGCGTTTCTCGTTTA	WT	0	rep2	19182	4706	2.74737
AAGGAATCACCATTCC	WT	0	rep2	31277	5652	1.25651
AAGTCGTGTGAACCGA	WT	2.40614	rep2	48831	7161	1.52157
AATAGAGCACTTCCTG	WT	0.478192	rep2	50891	8014	2.41693
AATGAAGTCGGCCAAC	dFTX-Xert	2.01385	rep2	26328	5311	1.48891
AATGACCCAACGGTAG	WT	0	rep2	23240	5106	1.30379
AATGGAATCTGTTGGA	WT	0	rep2	24849	5634	1.7224
AATTCCTGTGAGAACC	dFTX-Xert	0	rep2	19053	4484	1.43809
ACACAGTGTTATGGTC	WT	0	rep2	10882	3817	2.58225
ACACAGTTCAAAGCCT	WT	0	rep2	20842	4917	2.09193
ACAGGGACATCCGAAT	WT	2.84291	rep2	64781	8003	1.3507
ACATCCCAGAAAGCGA	WT	0	rep2	24553	5359	1.2137
ACATCCCAGTTGTAGA	WT	0	rep2	19911	4802	2.02903
ACCCTCACATCGGTTA	WT	1.06176	rep2	45978	7029	1.20927
ACCCTTGTCTATCACT	dFTX-Xert	1.86349	rep2	7579	3053	2.19026
ACCTACCGTCCAAGAG	WT	0	rep2	31204	6287	2.11832
ACCTGAAAGTCGTCTA	WT	3.34724	rep2	20704	5129	1.76294
ACGCACGAGGAGTCTG	WT	3.22683	rep2	19134	5493	0.977318
ACGGAAGGTTCGGTAT	WT	1.12346	rep2	16968	4822	1.85644
ACGTACAGTATTTCGG	WT	0	rep2	15239	4161	1.47647
ACTCCCATCCTGTAGA	WT	0	rep2	5599	2508	2.58975
ACTCTCGGTCCGAAAG	WT	0	rep2	31512	6177	1.71046
ACTGTGACAGTGAGCA	dFTX-Xert	1.89091	rep2	59069	8090	1.76742
ACTTAGGCACTAAACC	WT	2.85661	rep2	20823	4808	2.0074
ACTTAGGGTCTTTCTA	WT	0.372732	rep2	33921	6653	1.3384
AGAGAATGTCTAGGTT	WT	0	rep2	39365	6564	1.31081
AGAGCCCGTCTCGACG	WT	0	rep2	24908	5458	1.63803
AGATAGATCCCTCTAG	dFTX-Xert	0	rep2	10020	2795	0.578842
AGATCCATCAACGCTA	WT	2.56792	rep2	58829	8217	1.49926
AGCATCATCAAGATAG	WT	0	rep2	6207	2512	2.64218
AGCCAGCCATCTCAAG	WT	1.96089	rep2	17283	4743	1.71267
AGCGTATAGGGCATGT	WT	0	rep2	19944	4949	1.90032
AGCTTCCAGAATTGTG	dFTX-Xert	0	rep2	31314	5884	1.59354
AGGAAATTCACTGTTT	dFTX-Xert	0	rep2	77059	8198	0.964196
AGGAATAGTTACCCTC	WT	2.57951	rep2	44200	6988	1.28281
AGGAATATCGCCAATA	WT	0.376864	rep2	33499	6420	2.28365
AGGACGAAGTCCCAAT	WT	4.59843	rep2	31862	6331	1.74503
AGGATAAGTTGTGCCG	WT	0	rep2	30720	5689	1.72526
AGGCCACCACGACGAA	WT	3.23191	rep2	41691	6751	1.0218
AGGGCCTGTCCACATA	WT	3.10617	rep2	26278	5404	1.44988
AGTACTGCACGGCTAC	WT	3.39403	rep2	25230	5205	1.06223
AGTACTGGTAGGCTGA	WT	0	rep2	31141	6164	1.53174
AGTAGTCGTCTGCAAT	WT	0.433529	rep2	28528	6038	2.65704
AGTCAACGTATGGGAC	WT	2.14225	rep2	55645	7651	0.957858
AGTCACATCCGCTAGG	dFTX-Xert	0	rep2	18551	4858	2.93246
AGTGATCAGCCTTTCC	WT	3.55185	rep2	16779	4750	2.968
AGTGTTGGTGGTCTGC	WT	0	rep2	18380	4741	1.83896
AGTTAGCGTCGGTGAA	WT	0.847792	rep2	12504	3561	1.27959
AGTTCGATCAAGCCGC	WT	0	rep2	23082	5467	1.92358
ATAGACCTCAGTGCGC	WT	0	rep2	23049	4857	1.52718
ATCACAGGTTTCCAAG	WT	0	rep2	18330	4638	1.4239
ATCACGAAGCTAAATG	WT	2.36972	rep2	16793	4522	1.77455
ATCACTTCACAATTCG	WT	3.69022	rep2	44507	7256	1.49639
ATCACTTTCTGGTTGA	WT	0	rep2	16412	4581	1.53546
ATCCCTGGTGCTGCAC	dFTX-Xert	0	rep2	38233	6807	0.928517
ATCTCTAAGCTCATAC	WT	0	rep2	24453	5254	1.34135
ATGAAAGCAGTCAACT	WT	2.24246	rep2	5359	2642	0.0373204
ATGACCACACCTGATA	dFTX-Xert	0	rep2	25008	5669	2.21929
ATGAGGGTCTGAGAGG	WT	0	rep2	31306	5877	0.811346
ATGGAGGAGACATGCG	WT	0	rep2	23888	5237	1.52378
ATGGGAGAGAAGGGAT	WT	0.668842	rep2	16955	4321	1.28576
ATGGGTTCATCCGATA	WT	1.63369	rep2	28530	6057	1.56677
ATGGTTGGTGATCATC	WT	3.62035	rep2	31864	6548	2.54519
ATGGTTGTCACTCACC	dFTX-Xert	3.06241	rep2	20398	5248	1.65212
ATGTCCCGTGCCTGCA	WT	3.05629	rep2	40993	7564	2.62972
ATGTCTTCACGGTCTG	WT	3.94742	rep2	21487	5434	1.43808
ATGTCTTCATTGTGCA	WT	2.25637	rep2	15882	4440	1.87004
ATTACTCAGCACACAG	WT	0	rep2	21421	4822	1.51253
ATTACTCTCGGCACTG	WT	0	rep2	28141	5944	1.76611
ATTATCCTCGCAGATT	WT	0	rep2	21055	5226	1.60532
ATTCGTTAGAGTCAGC	WT	2.70572	rep2	21724	5192	2.62383
CAACGATAGGATTTGA	dFTX-Xert	0	rep2	40814	6661	1.59749
CACCAAACACGGGCTT	dFTX-Xert	1.45382	rep2	17248	4839	1.2987
CACGAATAGTAAGCAT	WT	1.33494	rep2	26270	5471	2.86639
CACGAATTCCTGTTAT	WT	0.363075	rep2	34945	6699	1.09887
CACTGGGCAGAACTAA	dFTX-Xert	0.45953	rep2	26660	5456	1.40285
CAGCAATCAAATCAGA	WT	1.70234	rep2	22180	5006	0.928765
CAGCCAGTCAAACGTC	WT	0.695961	rep2	48390	7647	1.32259
CAGCGTGGTTGGGATG	dFTX-Xert	0.794522	rep2	40844	7068	2.12271
CAGGCCAGTCTAGGTT	dFTX-Xert	0	rep2	37695	6464	1.40337
CATAAGCGTGAATAAC	WT	3.09446	rep2	47737	7773	1.77012
CATACCCAGGTTCACT	WT	2.44834	rep2	62810	8280	1.31985
CATACTTTCAGCGGAA	WT	2.37943	rep2	35686	6644	1.82985
CATCAAGGTTGTGGAG	WT	0	rep2	15108	3871	1.15171
CATCAAGTCCTTGACC	WT	2.54822	rep2	63929	8779	1.55016
CATCCACAGATGCTGG	WT	3.43793	rep2	22364	5063	1.60526
CATCGCTAGTAAGAGG	dFTX-Xert	0	rep2	17148	4403	1.7903
CATGAGTGTAACCAGG	WT	0	rep2	22311	4824	1.13845
CATTCCGAGGAGACCT	dFTX-Xert	0	rep2	15938	4224	1.69406
CATTGTTAGTCCCGGT	WT	0	rep2	17393	4717	2.0008
CCAAGCGCATGGGCAA	WT	0	rep2	14739	3706	0.875229
CCACCATTCGCTCCTA	WT	1.2729	rep2	35299	6969	1.78192
CCACGAGTCATTCGTT	dFTX-Xert	0	rep2	49789	7400	1.31756
CCATAAGAGATGCTTC	WT	2.30493	rep2	17760	4702	1.73423
CCCGGAACATGGAACG	WT	0	rep2	37776	6210	1.28388
CCCTCAAAGGGTCACA	WT	3.763	rep2	55661	7863	1.57022
CCGGTGAAGGTGCCAA	WT	2.2333	rep2	29713	5504	1.79719
CCTAAGAAGTATGAAC	WT	0	rep2	19208	4539	2.00958
CCTCTAGTCTGTTCAT	WT	0	rep2	29051	6066	2.01714
CCTTCAGTCGCTTGAA	WT	3.53676	rep2	26401	6673	1.54918
CGAAGTTGTATTTCTC	WT	3.26514	rep2	58045	7971	2.39814
CGAGGCTGTCACTGAT	WT	1.93158	rep2	14211	3876	1.42847
CGATGGCCATCGGTTA	WT	0.523181	rep2	22877	4769	1.59112
CGATGGCTCTTAGCAG	WT	0	rep2	17770	4810	1.21553
CGCATAATCTGAGCAT	WT	0.644347	rep2	17761	4515	1.94809
CGCCAGAGTCCCGTGA	dFTX-Xert	0	rep2	31102	5503	2.15099
CGGAACCAGTATTGCC	WT	4.34691	rep2	27908	5812	1.09646
CGGACACCAGTTCACA	WT	2.51217	rep2	17004	4398	1.64667
CGGGCATTCGATTGGT	WT	0	rep2	14533	3982	1.19039
CGGTCAGTCATCGCCT	WT	0.879748	rep2	11904	2533	0.554435
CGTAAGTCATTCACCC	WT	1.20873	rep2	38129	6621	2.19256
CGTCAAAGTGTTACAC	WT	2.82211	rep2	18116	4895	1.90991
CGTCCATTCATTACGG	WT	0	rep2	12861	3971	1.53176
CGTGATAGTTCCGCAG	WT	0.756485	rep2	14506	4092	1.5304
CGTTGGGGTATGGGAC	WT	2.41471	rep2	13850	4058	1.76895
CTAAGTGTCAAACCCA	WT	2.3507	rep2	24386	5462	1.69359
CTACCCATCATCGCTC	WT	0	rep2	27722	6064	2.388
CTACGGGGTCCATACA	WT	1.38245	rep2	18667	4586	2.4321
CTATCTAGTCGCGGTT	WT	0	rep2	11309	3545	2.68812
CTCAACCAGTCTTGGT	WT	1.69558	rep2	35729	6530	1.32106
CTCACTGCAGTATTCG	WT	2.25451	rep2	26513	5404	1.34274
CTCAGGGCAGATCATC	WT	0	rep2	19246	5088	2.6499
CTCCAACAGTTGGAGC	WT	3.90429	rep2	25764	5596	2.19686
CTCCATGGTGCGTTTA	WT	0	rep2	24746	5425	1.53964
CTCTGGTTCTTACCAT	dFTX-Xert	2.58446	rep2	12005	4195	0.0666389
CTGAATGCAGGTTTAC	WT	4.78008	rep2	6421	2589	0.124591
CTGCAGGGTATGGTAA	WT	1.80471	rep2	44113	7089	1.34427
CTGCCATGTACAAACA	WT	0	rep2	23059	5347	1.18826
CTGCGAGTCCACAAGT	WT	0	rep2	12632	3175	1.5437
CTGTACCCAGTTCACA	WT	2.80544	rep2	20031	5086	1.72233
CTGTACCGTCGGTACC	WT	0	rep2	13254	3946	1.22982
CTGTGAAAGGATGGCT	dFTX-Xert	0.343599	rep2	37186	6580	1.89856
CTTAGGAGTCATAAAG	WT	0	rep2	16765	4103	0.858932
CTTCAATCAGCTGTAT	WT	3.85534	rep2	25977	6494	1.59757
GAACACTAGCAGTCTT	WT	0	rep2	15848	3924	1.2683
GAAGAATAGCGGGTTA	WT	0	rep2	15220	4338	2.08279
GAAGCCCAGTTGCCCG	dFTX-Xert	0	rep2	35161	6714	1.9368
GAAGCCCGTCTCTCTG	WT	2.06767	rep2	12531	3206	1.4923
GAAGGGTTCAAATGAG	WT	3.8197	rep2	21341	4971	2.34759
GACTGATCATATCTCT	WT	0	rep2	42109	6701	0.852549
GAGAAATCAACCGGAA	WT	2.84025	rep2	37329	6790	1.88325
GAGAGGTAGACTACGG	WT	2.67515	rep2	24132	5485	2.65208
GAGATGGTCGTCGGGT	WT	3.86512	rep2	11789	3624	1.67105
GAGGGTATCCATTCAT	WT	0	rep2	17169	4480	1.63667
GAGTGTTGTGCAGATG	WT	0	rep2	23359	5291	1.79374
GAGTGTTGTTGTTGCA	WT	0	rep2	21262	4634	1.40626
GAGTTACCATGGAGAC	dFTX-Xert	0	rep2	60458	7733	1.81448
GATAGCTAGAGTCCGA	WT	1.73472	rep2	64429	8232	1.30531
GATAGCTGTACTCGCG	WT	0	rep2	42593	6996	1.58477
GATCCCTGTGGTATGG	WT	0	rep2	12104	3534	1.08229
GATCGTACAGCGTTGC	WT	0.537877	rep2	22132	4570	1.49105
GATGAGGTCGTGGGTC	WT	0	rep2	17799	4142	1.80909
GATGATCCACCTGCGA	WT	1.82371	rep2	23623	5689	2.09118
GATGGAGTCCACGTCT	WT	1.06001	rep2	18434	4884	1.77932
GATGTTGCATGGACAG	dFTX-Xert	0	rep2	23981	5031	1.82228
GATTGGTCAACTCGAT	WT	0	rep2	14277	4192	2.03824
GCACGGTTCCGAACGC	dFTX-Xert	1.13888	rep2	74869	8893	2.1758
GCACGTGAGGTGGTTG	dFTX-Xert	3.19913	rep2	21994	5371	1.11394
GCACGTGGTAGGTCAG	WT	1.53631	rep2	21047	5052	2.21884
GCAGTTATCAGATTGC	WT	1.83392	rep2	27290	6101	2.11433
GCATGATGTGTTAGCT	WT	0	rep2	22551	5042	1.67177
GCCAGCAAGAGTGGCT	WT	0.477242	rep2	25505	5650	2.55244
GCCAGGTTCACGAGGA	WT	3.44659	rep2	58571	8272	2.72319
GCCATTCCAGCGTAGA	WT	0	rep2	13554	3695	1.82972
GCCCAGACAGCTAACT	WT	0.601866	rep2	19317	4881	1.64104
GCCGATGAGAGAGCGG	WT	0	rep2	11915	3589	1.8632
GCCGTGATCAATCAGC	WT	4.2087	rep2	37735	6611	2.48576
GCGGATCGTGATACAA	WT	3.57534	rep2	27472	6156	1.87828
GCGTGCAGTCATCCGG	WT	2.78851	rep2	11846	3865	2.42276
GCTACCTGTGTCCTAA	WT	0	rep2	12185	3936	1.72343
GCTTGGGTCCCTCGAT	WT	3.57481	rep2	18322	4902	2.43423
GGAACCCAGCGTGTCC	WT	0	rep2	6989	2934	2.21777
GGAATGGAGCTCGACC	WT	2.88451	rep2	32892	6367	1.75423
GGAGATGGTCGGAACA	WT	2.19749	rep2	22304	5017	1.40334
GGAGGATGTTGCTCGG	WT	1.69907	rep2	40055	6435	1.43053
GGCTTGGAGACATCCT	dFTX-Xert	0	rep2	16727	4108	1.60818
GGGACAACACACCTTC	WT	0.481632	rep2	25232	5209	1.68437
GGGACAAGTTCATCTT	WT	0	rep2	27487	5648	1.69535
GGGCTCATCTTGGTGA	WT	0	rep2	17470	4339	1.45965
GGGTAGATCCTAAGTG	dFTX-Xert	0	rep2	28176	5602	1.55806
GGGTATTTCCCGTTCA	WT	0.307102	rep2	42155	6494	1.36639
GGTAATCGTGCTTCAA	WT	0	rep2	31289	6453	2.12535
GGTCTGGTCTGGTCAA	dFTX-Xert	0.304777	rep2	42512	6886	0.933854
GGTGAAGGTTGTTGTG	WT	0	rep2	13941	4025	1.6785
GGTGTTAGTGGTATGG	WT	3.75714	rep2	18369	4402	2.2538
GGTTAACCAGCACACC	dFTX-Xert	0	rep2	25053	6141	0.534866
GGTTCTCCAGAGAGGG	WT	2.43075	rep2	31878	5966	1.52143
GTAACACTCAAAGGTA	dFTX-Xert	0	rep2	19766	4394	0.784175
GTAATCGTCTCCGTGT	dFTX-Xert	1.15407	rep2	16321	4002	2.24251
GTAGAGGAGACGGTCA	WT	2.32685	rep2	19915	5128	2.08386
GTAGAGGCATGGGATG	WT	0	rep2	38233	6987	2.72278
GTAGAGGGTAGCGTAG	dFTX-Xert	0	rep2	14872	3918	2.64255
GTCACTCGTACAAACA	WT	1.81609	rep2	67427	8224	1.30956
GTCATCCAGGCGTCCT	WT	3.27779	rep2	17244	4495	1.28161
GTCATTTTCGGCTTGG	dFTX-Xert	0	rep2	36894	6660	1.74825
GTCCACTTCGAATCCA	WT	2.53553	rep2	25011	5660	1.57931
GTCGCGAAGAGGTTAT	WT	3.34975	rep2	13051	3701	1.157
GTCGTTCGTAGCGCCT	WT	3.74481	rep2	12897	4040	1.84539
GTCTAGATCCAAAGGG	WT	1.63351	rep2	61826	7812	1.15647
GTCTAGATCTTACGTT	WT	0	rep2	17049	4502	1.60713
GTCTTTAGTACCCAGC	dFTX-Xert	0.672142	rep2	16851	4193	2.17198
GTGCACGCACAGTGAG	WT	1.28376	rep2	13940	4141	2.21664
GTGCTGGAGCGCTGCT	WT	0	rep2	49306	7587	1.49678
GTGCTGGGTGATACAA	WT	0	rep2	25160	5349	1.26391
GTGCTGGTCTGACCCT	dFTX-Xert	0	rep2	17089	4232	1.14108
GTGGAAGCATATACCG	WT	0	rep2	17190	4649	1.73938
GTGGCGTAGTCCTACA	WT	2.94419	rep2	49280	7594	1.90138
GTGGTTACAGGTCCGT	WT	3.04179	rep2	27643	5392	1.46873
GTGTAACCATCATCTT	WT	2.17859	rep2	48198	7170	2.28848
GTGTCCTGTCTTGAGT	WT	0	rep2	18925	4445	1.50066
GTTACGAGTGCCCTTT	WT	0.600951	rep2	19353	4394	1.26079
GTTCATTTCGCCAACG	WT	3.2577	rep2	23352	5712	1.72148
GTTGCGGAGAAGTCTA	WT	0	rep2	39794	7093	2.01287
GTTGCTCGTACCTAGT	WT	0	rep2	23054	5332	1.47914
GTTTGGATCTTCTAAC	WT	0	rep2	42480	6836	1.56544
TAACACGCATGGGTCC	WT	0	rep2	14309	4230	1.52352
TAACTTCAGAGGTCGT	WT	1.39827	rep2	12226	3744	1.70947
TAACTTCCAAACACGG	WT	0	rep2	15983	4102	1.53914
TAAGCGTCAGAGTTGG	WT	0	rep2	16123	4256	1.98474
TAATCTCGTCAAAGCG	WT	0	rep2	16127	3831	0.0124016
TAATTCCGTGGAGAAA	WT	2.29308	rep2	17944	4744	1.06442
TACCGGGTCCCTTGTG	WT	1.34914	rep2	32308	5970	0.334283
TACCTCGTCCTCGCAT	WT	0.373878	rep2	33803	6540	1.13599
TACCTGCAGATTCGAA	WT	3.13082	rep2	16754	4481	1.15196
TAGACCAGTCCCGCAA	WT	2.17285	rep2	19948	5393	2.0403
TAGATCGAGCCTGTGC	WT	2.68755	rep2	25725	5704	1.4344
TAGGAGGAGGTGGTTG	WT	2.96398	rep2	20580	4780	1.54033
TATACCTTCATGCCGG	WT	2.51803	rep2	31726	6269	2.50583
TATCCTACAATGCAGG	WT	0.283608	rep2	46033	7480	1.87909
TATCGCCGTGATATAG	WT	0.428508	rep2	28915	6291	1.89521
TATTCCAAGGACAGCT	WT	0.893037	rep2	23335	4950	2.08699
TATTGCTTCGCCTAGG	WT	1.84761	rep2	19238	5080	1.5854
TCAATCTAGCATGGGT	WT	0.473653	rep2	25732	5774	1.8615
TCAATTCTCACTTGGA	dFTX-Xert	0	rep2	3305	1423	0.0907716
TCACATTCACGGCCAT	dFTX-Xert	0	rep2	69677	8599	1.75237
TCAGCAATCGATTGGT	WT	0	rep2	20796	4630	1.30794
TCAGTTTTCGAGCTGC	WT	0.407183	rep2	30666	5806	1.15437
TCATCATCACCGTCTT	WT	0.866257	rep2	48607	7106	0.853786
TCATCCGCAGGACTAG	WT	1.78262	rep2	16390	4345	1.85479
TCATGGACATACTGTG	dFTX-Xert	1.5874	rep2	14962	4160	2.04518
TCATGTTCACAGAGCA	WT	0	rep2	27431	5169	1.12646
TCCAGAACAAGCTGCC	WT	3.91182	rep2	22062	5014	1.39153
TCCATCGGTCAATGGG	WT	3.59486	rep2	14437	3691	1.41304
TCCCACAAGTGCGCTC	WT	2.99972	rep2	25720	5647	2.2395
TCCCATGGTGAGTGAC	WT	3.0516	rep2	16458	4378	2.11447
TCCGATCGTCATTGCA	WT	0	rep2	10144	3133	1.62658
TCCTAATAGACTCCGC	WT	4.70871	rep2	14712	4194	2.14791
TCCTCGAGTGTTCCTC	WT	0	rep2	17489	4537	1.8869
TCCTCTTTCAGTCCGG	WT	3.19436	rep2	17170	4690	1.92778
TCCTGCAAGGTCCTGC	WT	3.11556	rep2	24781	5694	1.23482
TCCTTCTGTCCCTGTT	WT	3.38208	rep2	41376	7529	1.31961
TCCTTCTGTTCCTAAG	WT	0	rep2	14103	4229	1.55995
TCGCACTAGCCTCATA	WT	0	rep2	27224	5566	0.855862
TCGGTCTAGGTTTGAA	WT	1.68607	rep2	27054	5502	2.32128
TCGTCCATCAGATTGC	WT	0	rep2	13782	4232	2.82978
TCTAACTTCTCTTCAA	WT	1.18052	rep2	31581	6224	2.04237
TCTCCGACATCCTAAG	dFTX-Xert	1.54961	rep2	41507	7107	1.2263
TCTCTGGAGTTGGCGA	WT	4.0981	rep2	45269	7256	2.10961
TCTTCCTCATAGTCGT	WT	0	rep2	47856	7788	1.3457
TCTTTGAAGAGATGCC	WT	3.25755	rep2	17516	4652	1.3245
TCTTTGATCTGACAGT	WT	0	rep2	21199	4754	1.14156
TGAACGTTCCCATTTA	WT	1.6817	rep2	40760	6990	2.00687
TGAGCATGTGATACAA	dFTX-Xert	0	rep2	20435	4857	1.72743
TGAGCATTCGGAGCAA	WT	0.455202	rep2	26956	5487	1.5989
TGAGCGCCAGTGTATC	WT	2.96881	rep2	16108	4272	1.96176
TGAGGGATCTACACTT	WT	0.5752	rep2	61239	7418	0.772384
TGATCAGCAGGGTCTC	WT	0	rep2	36163	6276	1.18906
TGATCTTAGAAGGATG	dFTX-Xert	0	rep2	17694	4514	2.18718
TGATTTCGTTAAAGTG	WT	0	rep2	10839	3240	1.46692
TGCACGGTCAGCGCGT	WT	2.74709	rep2	17502	4350	2.21118
TGCAGGCAGCGAGAAA	WT	0.57154	rep2	41143	6578	1.89583
TGCCGAGTCGCAAGAG	WT	2.02036	rep2	29442	5858	1.51824
TGCGGCATCGGAGTAG	dFTX-Xert	0	rep2	31349	5908	2.27758
TGCGGGTGTACGATGG	WT	3.33397	rep2	15412	4263	2.08279
TGCGGGTGTGACCGAA	WT	0	rep2	20767	4893	2.02244
TGCTTCGTCTATGTGG	WT	0	rep2	20237	4710	1.30948
TGGGTTAAGCGGGTTA	WT	0.630145	rep2	36515	6657	1.06805
TGGGTTACAGACCAAG	WT	4.25569	rep2	24306	5636	2.1147
TGTTCCGGTCGCTGCA	dFTX-Xert	0.378415	rep2	33343	6191	2.18337
TGTTCCGGTCTCACGG	WT	2.34799	rep2	39109	6634	1.33729
TGTTGAGTCAAAGACA	WT	0	rep2	18286	4878	1.68435
TTAATCCTCGGCTCTT	WT	0	rep2	25210	5688	1.43594
TTACCGCTCACCTGTC	WT	1.81434	rep2	51649	7803	1.22558
TTACGCCGTAACGCGA	WT	0	rep2	15412	4377	1.52479
TTCAGGACAGCTGGTC	WT	0.553756	rep2	21372	5324	1.69848
TTCCTAATCACCGGGT	dFTX-Xert	0	rep2	21649	5271	0.965403
TTCCTTCCAAGACCGA	WT	1.99235	rep2	16785	4716	2.33542
TTCTAGTCAGTTAAAG	WT	0	rep2	16153	4666	1.18863
TTCTAGTGTTAAGACA	WT	3.52491	rep2	49473	7717	2.50844
TTGACCCTCATACGAC	WT	0	rep2	44697	6919	1.16563
TTGCATTCAGGGATAC	WT	1.16088	rep2	48546	7233	1.91777
TTGGATGTCTTGCAAG	WT	3.3487	rep2	26123	5858	1.14841
TTGGGTAGTCGTACTA	WT	3.35051	rep2	19565	5075	2.43292
TTGTTCAGTAACATCC	dFTX-Xert	2.07621	rep2	18651	5003	2.57359
TTGTTCAGTGTATACC	WT	2.89183	rep2	12457	4080	2.93811
TTTACGTAGATGTAGT	dFTX-Xert	0	rep2	12814	3728	1.91197
TTTATGCTCGACGAGA	WT	4.46637	rep2	23216	5371	1.82202
TTTCACAAGCGTGTCC	WT	0.823847	rep2	25970	6003	2.2757
TTTCGATAGTAACGTA	WT	0	rep2	12677	4148	1.6171
TTTCGATCATAGGAGC	WT	2.17464	rep2	17071	4480	2.28458
TTTGGAGCAGCAGTCC	WT	0	rep2	16865	4242	1.28076

## Sheet: 3
Cell ID	Sample	Replicate	Allelic Counts [chrX]	Allelic genes [chrX]	Allelic Xist Counts	Xist Info	Allelic Fraction
AAACCCACATCAGCTA	WT	rep2	180	87	20	Cast	0.2229299363057325
AAAGGATTCGATCCAA	WT	rep2	48	35	5	Cast	0.14285714285714285
AAAGGGCCAACGGTAG	WT	rep1	119	68	1	B6	0.5169491525423728
AAAGTCCGTGAGAACC	WT	rep2	106	61	11	B6	0.11827956989247312
AAAGTGACAGGTGACA	WT	rep1	67	34	2	Cast	0.35384615384615387
AACAAGAGTATCGGTT	WT	rep2	76	51	0	no_allelic_xist	NA
AACACACTCGGTAGGA	WT	rep2	141	74	1	Cast	0.49640287769784175
AACACACTCGGTCGAC	dFTX-Xert	rep2	208	90	0	no_allelic_xist	NA
AACAGGGTCAAGCCCG	dFTX-Xert	rep2	71	49	1	B6	0.45714285714285713
AACCAACCAGTTTCAG	WT	rep2	85	42	22	B6	0.06451612903225806
AACGGGATCACCATCC	WT	rep2	94	57	3	Cast	0.08888888888888889
AAGACAAAGTCATGAA	WT	rep2	74	44	10	Cast	0.031746031746031744
AAGCGAGAGCTCTTCC	WT	rep1	33	24	6	Cast	0.19230769230769232
AAGCGTTCATTCACCC	dFTX-Xert	rep2	225	109	3	Cast	0.4318181818181818
AAGGTAAAGGTATTGA	WT	rep1	133	57	25	biallelic	0.6074766355140186
AAGTCGTGTGAACCGA	WT	rep2	179	83	9	biallelic	0.5304878048780488
AAGTTCGCATGAAGCG	WT	rep1	283	89	33	Cast	0.2971887550200803
AATAGAGCACTTCCTG	WT	rep2	275	130	0	no_allelic_xist	NA
AATCGACCATGAGGGT	WT	rep1	167	75	1	B6	0.572289156626506
AATGAAGTCGGCCAAC	dFTX-Xert	rep2	93	53	3	Cast	0.25
AATGGAATCACCTCTG	dFTX-Xert	rep1	170	94	4	Cast	0.37423312883435583
ACAGGGACATCCGAAT	WT	rep2	212	97	16	biallelic	0.5520833333333334
ACATGCAAGCGTTACT	dFTX-Xert	rep1	292	101	12	biallelic	0.43795620437956206
ACCAACACACCTCAGG	WT	rep1	345	136	2	B6	0.46745562130177515
ACCACAATCAGTCCGG	WT	rep1	118	65	9	B6	0.17592592592592593
ACCCTCACATCGGTTA	WT	rep2	197	94	2	B6	0.4114583333333333
ACCCTTGTCTATCACT	dFTX-Xert	rep2	22	20	1	B6	0.45
ACCTGAAAGTCGTCTA	WT	rep2	90	54	10	B6	0.28205128205128205
ACGCACGAGGAGTCTG	WT	rep2	100	69	6	biallelic	0.574468085106383
ACGGAAGGTTCGGTAT	WT	rep2	60	47	1	B6	0.423728813559322
ACGTACAGTATGGGAC	dFTX-Xert	rep1	166	79	2	Cast	0.3803680981595092
ACTGATGTCACGATCA	dFTX-Xert	rep1	97	58	0	no_allelic_xist	NA
ACTGTCCCATACCGTA	WT	rep1	139	76	0	no_allelic_xist	NA
ACTGTGACAGTGAGCA	dFTX-Xert	rep2	260	107	6	B6	0.4939759036144578
ACTTAGGCACTAAACC	WT	rep2	100	55	7	biallelic	0.5652173913043478
ACTTAGGGTCTTTCTA	WT	rep2	191	98	0	no_allelic_xist	NA
AGACAGGAGAATCTAG	dFTX-Xert	rep1	70	37	7	biallelic	0.5081967213114754
AGACAGGGTTGTATGC	WT	rep1	131	84	3	B6	0.3412698412698413
AGACCCGTCACAGTGT	WT	rep1	21	17	2	B6	0.1111111111111111
AGAGAATCACAGAGAC	WT	rep1	51	36	0	no_allelic_xist	NA
AGAGCAGAGTCGGCCT	WT	rep1	47	36	2	Cast	0.13333333333333333
AGATCCATCAACGCTA	WT	rep2	355	137	11	Cast	0.40524781341107874
AGCCAGCCATCTCAAG	WT	rep2	70	45	2	B6	0.29411764705882354
AGCGCCACAGGAGACT	dFTX-Xert	rep1	287	101	2	Cast	0.4626334519572954
AGGAATAGTTACCCTC	WT	rep2	163	88	10	B6	0.37333333333333335
AGGAATATCGCCAATA	WT	rep2	140	82	0	no_allelic_xist	NA
AGGACGAAGTCCCAAT	WT	rep2	123	55	40	biallelic	0.345679012345679
AGGCCACCACGACGAA	WT	rep2	162	74	11	B6	0.20666666666666667
AGGCTGCGTGGTTTAC	WT	rep1	52	36	4	Cast	0.4791666666666667
AGGGCCTGTCCACATA	WT	rep2	89	53	6	B6	0.10843373493975904
AGTACCAAGCCTTCTC	dFTX-Xert	rep1	43	28	3	B6	0.55
AGTACTGCACGGCTAC	WT	rep2	102	56	10	Cast	0.26373626373626374
AGTAGTCGTCTGCAAT	WT	rep2	108	65	0	no_allelic_xist	NA
AGTCAACGTATGGGAC	WT	rep2	203	101	10	Cast	0.34554973821989526
AGTGATCAGCCTTTCC	WT	rep2	65	41	11	B6	0.3333333333333333
AGTTAGCGTCGGTGAA	WT	rep2	33	20	1	Cast	0.5
ATACCGATCTCGCAGG	dFTX-Xert	rep1	97	49	0	no_allelic_xist	NA
ATAGAGATCCTCTGCA	WT	rep1	58	28	23	biallelic	0.4375
ATAGAGATCGCTAGCG	WT	rep1	35	22	3	Cast	0.0625
ATCACAGTCTGGAAGG	WT	rep1	88	57	6	Cast	0.4024390243902439
ATCACGAAGCTAAATG	WT	rep2	55	38	2	B6	0.3269230769230769
ATCACTTCACAATTCG	WT	rep2	223	101	20	Cast	0.39303482587064675
ATCAGGTGTTCAGGTT	WT	rep1	76	41	3	Cast	0.4246575342465753
ATGAAAGCAGTCAACT	WT	rep2	29	26	0	no_allelic_xist	NA
ATGAGGGTCGGTGTAT	WT	rep1	79	45	3	B6	0.6578947368421053
ATGAGTCTCAACACGT	WT	rep1	159	94	0	no_allelic_xist	NA
ATGGGAGAGAAGGGAT	WT	rep2	87	57	1	B6	0.4117647058823529
ATGGGTTCATCCGATA	WT	rep2	61	46	3	B6	0.7368421052631579
ATGGTTGGTGATCATC	WT	rep2	113	60	10	Cast	0.21568627450980393
ATGGTTGTCACTCACC	dFTX-Xert	rep2	57	35	6	Cast	0.18
ATGTCCCGTGCCTGCA	WT	rep2	169	82	12	biallelic	0.6305732484076433
ATGTCTTCACGGTCTG	WT	rep2	93	46	9	B6	0.23809523809523808
ATGTCTTCATTGTGCA	WT	rep2	57	36	3	B6	0.34615384615384615
ATTACCTGTTCTAACG	dFTX-Xert	rep1	37	30	1	B6	1
ATTATCCTCCTGGGAC	WT	rep1	143	75	2	Cast	0.44285714285714284
ATTCGTTAGAGTCAGC	WT	rep2	75	49	5	B6	0.15714285714285714
CAACAGTCAAAGCTCT	WT	rep1	332	122	19	biallelic	0.5967741935483871
CACCAAACACGGGCTT	dFTX-Xert	rep2	53	34	3	biallelic	0.14285714285714285
CACGAATAGTAAGCAT	WT	rep2	99	63	1	B6	0.44329896907216493
CACGAATTCCTGTTAT	WT	rep2	173	83	0	no_allelic_xist	NA
CACTGGGCAGAACTAA	dFTX-Xert	rep2	105	62	1	B6	0.46078431372549017
CACTTCGAGATGGCAC	WT	rep1	213	89	15	biallelic	0.5473684210526316
CAGCAATCAAATCAGA	WT	rep2	74	53	2	B6	0.2714285714285714
CAGCACGCACGGGTAA	dFTX-Xert	rep1	91	59	1	Cast	0.5222222222222223
CAGCAGCAGGCAGCTA	dFTX-Xert	rep1	167	87	0	no_allelic_xist	NA
CAGCCAGTCAAACGTC	WT	rep2	273	118	1	B6	0.4646840148698885
CAGCGTGGTTGGGATG	dFTX-Xert	rep2	161	95	1	Cast	0.4713375796178344
CAGTGCGAGACCTCCG	dFTX-Xert	rep1	124	68	0	no_allelic_xist	NA
CAGTTAGGTCACCTTC	WT	rep1	101	61	7	B6	0.18681318681318682
CATAAGCGTGAATAAC	WT	rep2	205	101	16	B6	0.37037037037037035
CATACCCAGGTTCACT	WT	rep2	258	106	14	B6	0.350210970464135
CATACTTTCAGCGGAA	WT	rep2	143	77	7	B6	0.4485294117647059
CATCAAGTCCTTGACC	WT	rep2	220	103	9	B6	0.27884615384615385
CATCCACAGATGCTGG	WT	rep2	93	52	7	B6	0.2716049382716049
CATCCCAGTAGCTGAG	WT	rep1	60	38	2	B6	0.22807017543859648
CATCGCTAGATAGCTA	WT	rep1	85	49	7	Cast	0.0641025641025641
CATGCTCAGGTAGATT	WT	rep1	36	28	1	B6	0.5142857142857142
CATGGATCACCAGCCA	WT	rep1	81	40	21	biallelic	0.4067796610169492
CATTGTTAGTTCCATG	dFTX-Xert	rep1	88	52	6	Cast	0.20987654320987653
CCAATTTAGACGGTCA	WT	rep1	286	104	5	biallelic	0.44802867383512546
CCACCATTCGCTCCTA	WT	rep2	191	97	2	B6	0.2956989247311828
CCACGAGCAGGAACCA	dFTX-Xert	rep1	92	55	1	B6	0.32222222222222224
CCATAAGAGATGCTTC	WT	rep2	72	46	5	B6	0.22727272727272727
CCCTCAAAGGGTCACA	WT	rep2	201	88	30	biallelic	0.47904191616766467
CCCTTAGGTTTGTTCT	WT	rep1	83	48	12	B6	0.1267605633802817
CCGGGTAGTGATACCT	WT	rep1	79	47	4	Cast	0.589041095890411
CCGGTGAAGGTGCCAA	WT	rep2	95	55	5	biallelic	0.5393258426966292
CCTCTCCCAACTCGAT	WT	rep1	82	46	11	B6	0.15492957746478872
CCTTCAGTCGCTTGAA	WT	rep2	113	69	9	B6	0.24271844660194175
CGAAGTTGTATTTCTC	WT	rep2	237	96	21	biallelic	0.5450236966824644
CGAGAAGTCACCGGGT	WT	rep1	79	49	1	Cast	0.5128205128205128
CGAGGAATCCTTCGAC	WT	rep1	15	12	3	B6	0.16666666666666666
CGAGGCTGTCACTGAT	WT	rep2	64	41	1	B6	0.3333333333333333
CGATGGCCATCGGTTA	WT	rep2	108	59	1	B6	0.49056603773584906
CGCATAATCTGAGCAT	WT	rep2	97	49	0	no_allelic_xist	NA
CGGAACCAGTATTGCC	WT	rep2	103	57	20	B6	0.125
CGGAATTGTGTTAAAG	dFTX-Xert	rep1	66	37	14	biallelic	0.45098039215686275
CGGACACCAAGAGTTA	WT	rep1	81	37	12	B6	0.25
CGGACACCAGTTCACA	WT	rep2	60	45	2	B6	0.2857142857142857
CGGACACTCTCGAACA	dFTX-Xert	rep1	275	99	7	Cast	0.4431818181818182
CGGGTCACACCCAAGC	WT	rep1	77	39	13	Cast	0.09523809523809523
CGGTCAGTCATCGCCT	WT	rep2	44	27	0	no_allelic_xist	NA
CGTAAGTCATTCACCC	WT	rep2	174	90	1	B6	0.42105263157894735
CGTAATGGTTCGGCGT	WT	rep1	104	66	1	Cast	0.5339805825242718
CGTCAAAGTGTTACAC	WT	rep2	63	38	2	biallelic	0.847457627118644
CGTGATAGTTCCGCAG	WT	rep2	73	48	0	no_allelic_xist	NA
CGTGTCTAGGTCCGAA	dFTX-Xert	rep1	90	52	5	B6	0.42857142857142855
CGTTGGGGTATGGGAC	WT	rep2	34	29	0	no_allelic_xist	NA
CTAACCCCATGGCTAT	WT	rep1	58	38	2	Cast	0.42857142857142855
CTAAGTGTCAAACCCA	WT	rep2	81	59	5	B6	0.10666666666666667
CTACGGGGTCCATACA	WT	rep2	80	51	3	biallelic	0.5454545454545454
CTCAACCAGTCTTGGT	WT	rep2	147	80	4	Cast	0.4084507042253521
CTCACTGCAGTATTCG	WT	rep2	87	49	2	Cast	0.40963855421686746
CTCATCGCAACCTATG	dFTX-Xert	rep1	152	78	0	no_allelic_xist	NA
CTCATCGGTACGGGAT	WT	rep1	83	48	7	B6	0.3333333333333333
CTCCAACAGTTGGAGC	WT	rep2	102	48	17	B6	0.25301204819277107
CTCTGGTTCTTACCAT	dFTX-Xert	rep2	49	38	5	Cast	0.5909090909090909
CTGAATGCAGGTTTAC	WT	rep2	13	10	4	Cast	0.5555555555555556
CTGCAGGCATGGAAGC	dFTX-Xert	rep1	111	70	12	B6	0.23232323232323232
CTGCAGGGTATGGTAA	WT	rep2	155	76	7	Cast	0.25517241379310346
CTGTACCCAGTTCACA	WT	rep2	57	40	5	B6	0.058823529411764705
CTGTACCCATTCAGCA	WT	rep1	174	87	9	Cast	0.34375
CTGTGAAAGGATGGCT	dFTX-Xert	rep2	143	77	0	no_allelic_xist	NA
CTTCAATCAGCTGTAT	WT	rep2	115	71	9	Cast	0.2641509433962264
GAAGCCCCAGAAATCA	WT	rep1	194	79	9	biallelic	0.5251396648044693
GAAGCCCGTCTCTCTG	WT	rep2	30	19	2	B6	0.07142857142857142
GAAGGGTTCAAATGAG	WT	rep2	79	47	15	Cast	0.2857142857142857
GACCTTCGTCCGTACG	WT	rep1	44	31	0	no_allelic_xist	NA
GACGCTGAGGTTCTTG	WT	rep1	204	98	7	biallelic	0.4635416666666667
GAGAAATCAACCGGAA	WT	rep2	179	92	10	B6	0.38323353293413176
GAGAGGTAGACTACGG	WT	rep2	105	54	5	biallelic	0.4387755102040816
GAGATGGTCGTCGGGT	WT	rep2	40	29	4	B6	0.3888888888888889
GAGGCCTCATCTAACG	WT	rep1	40	31	1	Cast	0.1282051282051282
GAGGCCTTCCTCCACA	WT	rep1	60	46	1	B6	0.2542372881355932
GAGGGTACATGTTCAG	WT	rep1	67	39	18	B6	0.125
GATAGCTAGAGTCCGA	WT	rep2	238	98	4	biallelic	0.4
GATCGTACAGCGTTGC	WT	rep2	186	83	0	no_allelic_xist	NA
GATGATCCACCTGCGA	WT	rep2	78	43	0	no_allelic_xist	NA
GATGGAGTCCACGTCT	WT	rep2	95	64	1	B6	0.5212765957446809
GCACGGTTCCGAACGC	dFTX-Xert	rep2	428	127	3	Cast	0.4523809523809524
GCACGTGAGGTGGTTG	dFTX-Xert	rep2	63	36	8	Cast	0.3090909090909091
GCACGTGGTAGGTCAG	WT	rep2	60	45	2	B6	0.3157894736842105
GCAGTTATCAGATTGC	WT	rep2	104	59	2	B6	0.27722772277227725
GCCAGCAAGAGTGGCT	WT	rep2	126	67	0	no_allelic_xist	NA
GCCAGGTTCACGAGGA	WT	rep2	226	106	23	B6	0.3034825870646766
GCCCAGACAGCTAACT	WT	rep2	88	56	0	no_allelic_xist	NA
GCCCGAATCCATCAGA	dFTX-Xert	rep1	261	91	7	Cast	0.22529644268774704
GCCGTGAAGCCGCTTG	WT	rep1	31	27	2	B6	0.2413793103448276
GCCGTGATCAATCAGC	WT	rep2	127	60	32	biallelic	0.5531914893617021
GCGAGAATCAAGCCCG	WT	rep1	171	90	1	B6	0.48214285714285715
GCGGATCGTGATACAA	WT	rep2	81	49	11	B6	0.07352941176470588
GCGTGCAGTCATCCGG	WT	rep2	51	36	2	B6	0.2653061224489796
GCTTGGGCAAATGGAT	WT	rep1	93	57	2	biallelic	0.5333333333333333
GCTTGGGTCCCTCGAT	WT	rep2	70	44	7	B6	0.1774193548387097
GGAATGGAGCTCGACC	WT	rep2	122	64	8	Cast	0.37719298245614036
GGAGATGGTCGGAACA	WT	rep2	79	43	3	Cast	0.3611111111111111
GGAGGATCAGACGGAT	dFTX-Xert	rep1	26	18	4	Cast	0.4090909090909091
GGAGGATGTTGCTCGG	WT	rep2	163	77	5	B6	0.3821656050955414
GGCTGTGCATCTGTTT	WT	rep1	75	42	9	B6	0.24242424242424243
GGGACAACACACCTTC	WT	rep2	109	61	0	no_allelic_xist	NA
GGGTATTTCCCGTTCA	WT	rep2	190	93	1	B6	0.5187165775401069
GGTAATCGTTTGGAAA	WT	rep1	41	32	0	no_allelic_xist	NA
GGTCTGGTCTGGTCAA	dFTX-Xert	rep2	205	94	1	B6	0.504950495049505
GGTGTTAGTGGTATGG	WT	rep2	75	36	11	Cast	0.288135593220339
GGTTCTCCAGAGAGGG	WT	rep2	79	56	4	biallelic	0.6081081081081081
GTAATCGTCTCCGTGT	dFTX-Xert	rep2	79	47	1	B6	0.5333333333333333
GTAGAGGAGACGGTCA	WT	rep2	101	56	3	B6	0.3368421052631579
GTCAAACTCGCATTGA	WT	rep1	79	50	1	B6	0.12987012987012986
GTCACGGCATAGATGA	WT	rep1	56	37	3	Cast	0.5094339622641509
GTCACTCGTACAAACA	WT	rep2	257	109	8	biallelic	0.39271255060728744
GTCATCCAGGCGTCCT	WT	rep2	52	36	4	B6	0.06382978723404255
GTCCACTCAACAGCTT	WT	rep1	63	42	10	biallelic	0.45098039215686275
GTCCACTTCGAATCCA	WT	rep2	89	58	1	Cast	0.32954545454545453
GTCCCATAGAGGATCC	dFTX-Xert	rep1	238	103	1	Cast	0.35864978902953587
GTCGCGAAGAGGTTAT	WT	rep2	34	23	6	B6	0.35714285714285715
GTCGTTCGTAGCGCCT	WT	rep2	54	38	4	B6	0.42857142857142855
GTCTAGATCCAAAGGG	WT	rep2	154	86	4	Cast	0.6095890410958904
GTCTTTAGTACCCAGC	dFTX-Xert	rep2	71	45	0	no_allelic_xist	NA
GTGACGCGTGTCTCCT	WT	rep1	80	43	10	B6	0.07142857142857142
GTGAGGACAAATACAG	dFTX-Xert	rep1	82	52	1	Cast	0.4125
GTGCACGCACAGTGAG	WT	rep2	44	34	1	B6	0.20930232558139536
GTGGCGTAGTCCTACA	WT	rep2	164	80	18	biallelic	0.43448275862068964
GTGGTTACAGGTCCGT	WT	rep2	87	49	9	B6	0.22077922077922077
GTGTAACCATCATCTT	WT	rep2	176	85	10	biallelic	0.3558282208588957
GTGTGATTCATGAGAA	WT	rep1	60	39	0	no_allelic_xist	NA
GTTACAGCACACCGCA	WT	rep1	130	65	12	B6	0.28448275862068967
GTTACGAGTGCCCTTT	WT	rep2	76	46	0	no_allelic_xist	NA
GTTCATTTCGCCAACG	WT	rep2	110	58	8	Cast	0.297029702970297
TAACTTCAGAGGTCGT	WT	rep2	49	34	2	B6	0.3617021276595745
TAATTCCGTGGAGAAA	WT	rep2	61	40	4	B6	0.40350877192982454
TAATTCCGTTCCGCTT	WT	rep1	76	47	1	B6	0.48
TACACCCGTGACCTGC	WT	rep1	92	51	10	Cast	0.14814814814814814
TACATTCAGACAACAT	WT	rep1	122	72	0	no_allelic_xist	NA
TACCGGGTCCCTTGTG	WT	rep2	135	71	1	B6	0.5190839694656488
TACCTCGTCCTCGCAT	WT	rep2	182	89	0	no_allelic_xist	NA
TACCTGCAGATTCGAA	WT	rep2	58	31	6	B6	0.17307692307692307
TACGCTCCATCAACCA	WT	rep1	89	52	10	B6	0.19736842105263158
TACGGGCTCGGCCCAA	WT	rep1	114	60	10	Cast	0.34951456310679613
TACTTACTCTTAGCTT	WT	rep1	75	43	12	B6	0.14285714285714285
TAGACCAGTCCCGCAA	WT	rep2	68	46	3	biallelic	0.2153846153846154
TAGACTGCATGAGGGT	WT	rep1	36	29	0	no_allelic_xist	NA
TAGATCGAGCCTGTGC	WT	rep2	87	54	4	B6	0.21686746987951808
TAGGAGGAGGTGGTTG	WT	rep2	69	44	7	B6	0.2459016393442623
TATACCTTCATGCCGG	WT	rep2	121	76	5	B6	0.3826086956521739
TATCCTACAATGCAGG	WT	rep2	207	110	1	B6	0.3891625615763547
TATCGCCGTGATATAG	WT	rep2	153	86	0	no_allelic_xist	NA
TATTCCAAGGACAGCT	WT	rep2	132	69	0	no_allelic_xist	NA
TATTGCTTCGCCTAGG	WT	rep2	76	52	3	Cast	0.1388888888888889
TATTGGGCACACCTTC	WT	rep1	70	44	1	B6	0.3333333333333333
TCAATCTAGCATGGGT	WT	rep2	114	73	0	no_allelic_xist	NA
TCAGTTTTCGAGCTGC	WT	rep2	149	86	1	B6	0.4797297297297297
TCATCATCACCGTCTT	WT	rep2	186	95	3	B6	0.5054945054945055
TCATCATGTGCGAGTA	WT	rep1	39	25	6	B6	0.18181818181818182
TCATCCGCAGGACTAG	WT	rep2	62	42	0	no_allelic_xist	NA
TCATGGACATACTGTG	dFTX-Xert	rep2	51	40	1	Cast	0.25
TCATTCACATGTCTAG	WT	rep1	134	67	0	no_allelic_xist	NA
TCCAGAACAAGCTGCC	WT	rep2	84	45	13	B6	0.17391304347826086
TCCAGAACACGGTGCT	WT	rep1	42	35	2	Cast	0.525
TCCATCGGTCAATGGG	WT	rep2	73	45	8	B6	0.47619047619047616
TCCATGCTCATCGCCT	WT	rep1	73	46	8	B6	0.1875
TCCCACAAGTGCGCTC	WT	rep2	110	71	9	B6	0.3069306930693069
TCCCACACATCGTGGC	WT	rep1	148	68	0	no_allelic_xist	NA
TCCCATGGTGAGTGAC	WT	rep2	58	41	3	Cast	0.32075471698113206
TCCTAATAGACTCCGC	WT	rep2	85	49	13	Cast	0.18309859154929578
TCCTCTTTCAGTCCGG	WT	rep2	55	38	5	B6	0.18
TCCTGCAAGGTCCTGC	WT	rep2	88	62	11	B6	0.36
TCCTTCTGTCCCTGTT	WT	rep2	161	78	12	biallelic	0.46621621621621623
TCGGTCTAGGTTTGAA	WT	rep2	115	65	0	no_allelic_xist	NA
TCTAACTTCTCTTCAA	WT	rep2	169	81	2	Cast	0.4909090909090909
TCTCCGACATCCTAAG	dFTX-Xert	rep2	164	88	3	Cast	0.40625
TCTCTGGAGTTGGCGA	WT	rep2	170	70	19	biallelic	0.46258503401360546
TCTCTGGCAACGTATC	WT	rep1	107	64	7	Cast	0.5051546391752577
TCTTAGTTCAAGTAAG	WT	rep1	21	14	3	Cast	0.11764705882352941
TCTTTGAAGAGATGCC	WT	rep2	56	30	7	B6	0.10416666666666667
TGAACGTTCCCATTTA	WT	rep2	187	95	4	biallelic	0.4340659340659341
TGAGCATTCGGAGCAA	WT	rep2	97	54	1	B6	0.5104166666666666
TGAGCGCCAGTGTATC	WT	rep2	33	23	4	B6	0.06896551724137931
TGAGGGACAGTAACGG	WT	rep1	225	90	27	biallelic	0.4461538461538462
TGAGGGATCTACACTT	WT	rep2	242	100	1	Cast	0.4491525423728814
TGAGGTTAGTGGTGAC	dFTX-Xert	rep1	67	42	0	no_allelic_xist	NA
TGCACGGTCAGCGCGT	WT	rep2	57	36	6	B6	0.17647058823529413
TGCAGGCAGCGAGAAA	WT	rep2	163	85	1	B6	0.45222929936305734
TGCCGAGTCGCAAGAG	WT	rep2	110	64	4	Cast	0.41346153846153844
TGCGGGTGTACGATGG	WT	rep2	59	43	3	B6	0.2727272727272727
TGCTCGTTCTTAATCC	WT	rep1	38	27	2	B6	0.2777777777777778
TGCTTCGCACCTCTAC	dFTX-Xert	rep1	135	85	3	biallelic	0.5769230769230769
TGGAACTCACGAGAAC	WT	rep1	82	59	1	B6	0.3684210526315789
TGGGTTAAGCGGGTTA	WT	rep2	160	84	2	Cast	0.4968152866242038
TGGGTTACAGACCAAG	WT	rep2	89	51	9	Cast	0.0641025641025641
TGGTTAGCATTCACAG	dFTX-Xert	rep1	101	62	0	no_allelic_xist	NA
TGTAAGCGTCAATCTG	WT	rep1	100	54	5	B6	0.1827956989247312
TGTGAGTTCGAAGAAT	WT	rep1	81	49	10	B6	0.056338028169014086
TGTGTGAAGCTTACGT	WT	rep1	150	77	1	B6	0.4228187919463087
TGTTCCGGTCGCTGCA	dFTX-Xert	rep2	138	73	0	no_allelic_xist	NA
TGTTCCGGTCTCACGG	WT	rep2	121	68	8	Cast	0.32432432432432434
TGTTGAGGTATCTTCT	WT	rep1	154	73	8	B6	0.3333333333333333
TTACAGGAGGATGTTA	WT	rep1	62	43	1	Cast	0.47540983606557374
TTACCGCTCACCTGTC	WT	rep2	212	103	3	B6	0.4876847290640394
TTACGTTAGGAAAGTG	WT	rep1	84	58	2	biallelic	0.5432098765432098
TTAGTCTTCCTACGGG	WT	rep1	41	29	1	B6	0.075
TTCAGGACAGCTGGTC	WT	rep2	115	74	0	no_allelic_xist	NA
TTCCACGCATGAGTAA	WT	rep1	31	19	6	B6	0.2916666666666667
TTCCTTCCAAGACCGA	WT	rep2	71	50	2	B6	0.2898550724637681
TTCCTTCGTGTGGTCC	WT	rep1	52	36	5	B6	0.34782608695652173
TTCCTTCGTGTTAAAG	WT	rep1	38	30	1	Cast	0.2702702702702703
TTCTAGTGTTAAGACA	WT	rep2	190	101	14	biallelic	0.29310344827586204
TTCTGTAAGGATCACG	dFTX-Xert	rep1	84	54	1	B6	0.43373493975903615
TTCTTCCCACCCGTAG	WT	rep1	86	55	0	no_allelic_xist	NA
TTGCATTCAGGGATAC	WT	rep2	152	80	4	biallelic	0.6524822695035462
TTGGATGTCTTGCAAG	WT	rep2	93	56	13	B6	0.17721518987341772
TTGGGTAGTCGTACTA	WT	rep2	67	38	10	Cast	0.42105263157894735
TTGTTCAGTAACATCC	dFTX-Xert	rep2	93	59	2	B6	0.5795454545454546
TTGTTCAGTGTATACC	WT	rep2	44	30	4	B6	0.55
TTGTTTGAGCATCAGG	WT	rep1	141	66	6	B6	0.4015151515151515
TTTACGTAGGATTCCT	WT	rep1	94	59	0	no_allelic_xist	NA
TTTATGCTCGACGAGA	WT	rep2	83	40	19	B6	0.125
TTTCACAAGCGTGTCC	WT	rep2	129	74	1	B6	0.5669291338582677
TTTCGATCATAGGAGC	WT	rep2	55	36	3	B6	0.3137254901960784
TTTCGATGTGTATTCG	dFTX-Xert	rep1	269	101	36	B6	0.5321888412017167

## Sheet: 4
Cell ID	Sample	Replicate	Gene	Xi Allelic Counts	Xa Allelic Counts
AAAGGGCCAACGGTAG	WT	rep1	Egfl6	1	0
AAAGGGCCAACGGTAG	WT	rep1	Uba1	1	1
AAAGGGCCAACGGTAG	WT	rep1	Emd	0	1
AAAGGGCCAACGGTAG	WT	rep1	Idh3g	0	1
AAAGGGCCAACGGTAG	WT	rep1	Rhox6	0	1
AAAGGGCCAACGGTAG	WT	rep1	Rpl10	1	0
AAAGGGCCAACGGTAG	WT	rep1	Hmgb3	1	0
AAAGGGCCAACGGTAG	WT	rep1	Lamp2	0	1
AAAGGGCCAACGGTAG	WT	rep1	Fhl1	2	0
AAAGGGCCAACGGTAG	WT	rep1	Gk	0	1
AAAGGGCCAACGGTAG	WT	rep1	Maged1	0	1
AAAGGGCCAACGGTAG	WT	rep1	Hsd17b10	1	2
AAAGGGCCAACGGTAG	WT	rep1	Huwe1	1	1
AAAGGGCCAACGGTAG	WT	rep1	Gnl3l	1	0
AAAGGGCCAACGGTAG	WT	rep1	Apex2	1	0
AAAGGGCCAACGGTAG	WT	rep1	Pfkfb1	0	1
AAAGGGCCAACGGTAG	WT	rep1	Acot9	0	2
AAAGGGCCAACGGTAG	WT	rep1	Prdx4	2	1
AAAGGGCCAACGGTAG	WT	rep1	Chm	1	0
AAAGGGCCAACGGTAG	WT	rep1	Usp9x	3	0
AAAGGGCCAACGGTAG	WT	rep1	Ndufb11	2	1
AAAGGGCCAACGGTAG	WT	rep1	Cdk16	0	1
AAAGGGCCAACGGTAG	WT	rep1	Usp11	0	1
AAAGGGCCAACGGTAG	WT	rep1	Gpc4	0	1
AAAGGGCCAACGGTAG	WT	rep1	Ebp	0	1
AAAGGGCCAACGGTAG	WT	rep1	3830417A13Rik	4	3
AAAGGGCCAACGGTAG	WT	rep1	Aff2	1	0
AAAGGGCCAACGGTAG	WT	rep1	Vbp1	1	1
AAAGGGCCAACGGTAG	WT	rep1	Msn	1	1
AAAGGGCCAACGGTAG	WT	rep1	Pbdc1	2	0
AAAGGGCCAACGGTAG	WT	rep1	Atrx	3	1
AAAGGGCCAACGGTAG	WT	rep1	Magt1	1	0
AAAGGGCCAACGGTAG	WT	rep1	Hmgn5	0	1
AAAGGGCCAACGGTAG	WT	rep1	Acsl4	0	1
AAAGGGCCAACGGTAG	WT	rep1	Slc7a3	0	2
AAAGGGCCAACGGTAG	WT	rep1	Pdha1	1	0
AAAGGGCCAACGGTAG	WT	rep1	Nono	0	1
AAAGGGCCAACGGTAG	WT	rep1	Rps4x	3	0
AAAGGGCCAACGGTAG	WT	rep1	Flna	1	1
AAAGGGCCAACGGTAG	WT	rep1	Cetn2	1	0
AAAGGGCCAACGGTAG	WT	rep1	Nsdhl	1	1
AAAGGGCCAACGGTAG	WT	rep1	Zfp185	0	1
AAAGGGCCAACGGTAG	WT	rep1	Rbbp7	1	0
AAAGGGCCAACGGTAG	WT	rep1	Zrsr2	1	2
AAAGGGCCAACGGTAG	WT	rep1	Dkc1	0	3
AAAGGGCCAACGGTAG	WT	rep1	Morf4l2	0	1
AAAGGGCCAACGGTAG	WT	rep1	Rnf128	1	1
AAAGGGCCAACGGTAG	WT	rep1	Eda2r	0	1
AAAGGGCCAACGGTAG	WT	rep1	Fthl17a	1	1
AAAGGGCCAACGGTAG	WT	rep1	Klhl13	1	0
AAAGGGCCAACGGTAG	WT	rep1	Jade3	1	0
AAAGGGCCAACGGTAG	WT	rep1	Smc1a	1	0
AAAGGGCCAACGGTAG	WT	rep1	Alg13	1	1
AAAGGGCCAACGGTAG	WT	rep1	Ammecr1	0	1
AAAGGGCCAACGGTAG	WT	rep1	Tceal9	2	5
AAAGGGCCAACGGTAG	WT	rep1	4933402E13Rik	1	0
AAAGGGCCAACGGTAG	WT	rep1	Gm4997	0	1
AAAGGGCCAACGGTAG	WT	rep1	Spin2c	1	0
AAAGGGCCAACGGTAG	WT	rep1	Cited1	1	1
AAAGGGCCAACGGTAG	WT	rep1	Rlim	4	1
AAAGGGCCAACGGTAG	WT	rep1	Las1l	0	1
AAAGGGCCAACGGTAG	WT	rep1	Ldoc1	2	1
AAAGGGCCAACGGTAG	WT	rep1	Eif1ax	1	2
AAAGGGCCAACGGTAG	WT	rep1	Htatsf1	1	0
AAAGGGCCAACGGTAG	WT	rep1	Rhox9	0	1
AAAGGGCCAACGGTAG	WT	rep1	Nup62cl	1	0
AAAGGGCCAACGGTAG	WT	rep1	Med12	1	0
AAAGGGCCAACGGTAG	WT	rep1	Xist	1	0
AAAGTGACAGGTGACA	WT	rep1	Ddx3x	1	0
AAAGTGACAGGTGACA	WT	rep1	Uba1	3	2
AAAGTGACAGGTGACA	WT	rep1	Emd	1	1
AAAGTGACAGGTGACA	WT	rep1	Huwe1	1	0
AAAGTGACAGGTGACA	WT	rep1	Acot9	1	0
AAAGTGACAGGTGACA	WT	rep1	Prdx4	0	1
AAAGTGACAGGTGACA	WT	rep1	Chm	1	0
AAAGTGACAGGTGACA	WT	rep1	Hprt	0	1
AAAGTGACAGGTGACA	WT	rep1	Ndufb11	0	1
AAAGTGACAGGTGACA	WT	rep1	Cul4b	0	1
AAAGTGACAGGTGACA	WT	rep1	Ebp	0	2
AAAGTGACAGGTGACA	WT	rep1	Ftsj1	1	1
AAAGTGACAGGTGACA	WT	rep1	Vbp1	1	1
AAAGTGACAGGTGACA	WT	rep1	Msn	0	1
AAAGTGACAGGTGACA	WT	rep1	Pbdc1	0	1
AAAGTGACAGGTGACA	WT	rep1	Atrx	0	4
AAAGTGACAGGTGACA	WT	rep1	Pdha1	0	2
AAAGTGACAGGTGACA	WT	rep1	Rps4x	1	2
AAAGTGACAGGTGACA	WT	rep1	Pir	1	0
AAAGTGACAGGTGACA	WT	rep1	Hcfc1	0	1
AAAGTGACAGGTGACA	WT	rep1	Dkc1	4	0
AAAGTGACAGGTGACA	WT	rep1	Morc4	0	1
AAAGTGACAGGTGACA	WT	rep1	Fndc3c1	0	1
AAAGTGACAGGTGACA	WT	rep1	Pdk3	1	0
AAAGTGACAGGTGACA	WT	rep1	Klhl13	2	2
AAAGTGACAGGTGACA	WT	rep1	Tceal9	3	6
AAAGTGACAGGTGACA	WT	rep1	Bex2	1	0
AAAGTGACAGGTGACA	WT	rep1	Spin2c	0	2
AAAGTGACAGGTGACA	WT	rep1	Trap1a	0	3
AAAGTGACAGGTGACA	WT	rep1	Rlim	0	1
AAAGTGACAGGTGACA	WT	rep1	Eif1ax	0	2
AAAGTGACAGGTGACA	WT	rep1	Map7d3	0	1
AAAGTGACAGGTGACA	WT	rep1	Tsix	0	1
AAAGTGACAGGTGACA	WT	rep1	Xist	2	0
AAGCGAGAGCTCTTCC	WT	rep1	Uba1	1	0
AAGCGAGAGCTCTTCC	WT	rep1	Idh3g	1	2
AAGCGAGAGCTCTTCC	WT	rep1	Pola1	0	1
AAGCGAGAGCTCTTCC	WT	rep1	Elk1	0	1
AAGCGAGAGCTCTTCC	WT	rep1	Maged1	0	1
AAGCGAGAGCTCTTCC	WT	rep1	Prdx4	0	1
AAGCGAGAGCTCTTCC	WT	rep1	Pbdc1	1	0
AAGCGAGAGCTCTTCC	WT	rep1	Atrx	0	1
AAGCGAGAGCTCTTCC	WT	rep1	Slc7a3	0	3
AAGCGAGAGCTCTTCC	WT	rep1	Zrsr2	1	0
AAGCGAGAGCTCTTCC	WT	rep1	Dkc1	0	1
AAGCGAGAGCTCTTCC	WT	rep1	Prrg3	0	1
AAGCGAGAGCTCTTCC	WT	rep1	Bclaf3	0	1
AAGCGAGAGCTCTTCC	WT	rep1	Tmem164	0	1
AAGCGAGAGCTCTTCC	WT	rep1	Mageh1	0	1
AAGCGAGAGCTCTTCC	WT	rep1	Yipf6	0	1
AAGCGAGAGCTCTTCC	WT	rep1	Trap1a	0	1
AAGCGAGAGCTCTTCC	WT	rep1	Tceal8	0	1
AAGCGAGAGCTCTTCC	WT	rep1	Rlim	0	1
AAGCGAGAGCTCTTCC	WT	rep1	Rp2	0	1
AAGCGAGAGCTCTTCC	WT	rep1	Utp14a	1	0
AAGCGAGAGCTCTTCC	WT	rep1	Zfx	0	1
AAGCGAGAGCTCTTCC	WT	rep1	Xist	6	0
AAGTTCGCATGAAGCG	WT	rep1	Uba1	3	0
AAGTTCGCATGAAGCG	WT	rep1	Emd	3	1
AAGTTCGCATGAAGCG	WT	rep1	Idh3g	0	1
AAGTTCGCATGAAGCG	WT	rep1	Clcn5	0	3
AAGTTCGCATGAAGCG	WT	rep1	Rhox6	6	23
AAGTTCGCATGAAGCG	WT	rep1	Pls3	0	2
AAGTTCGCATGAAGCG	WT	rep1	Fhl1	0	3
AAGTTCGCATGAAGCG	WT	rep1	Maged1	1	0
AAGTTCGCATGAAGCG	WT	rep1	Tbl1x	0	2
AAGTTCGCATGAAGCG	WT	rep1	Hsd17b10	0	2
AAGTTCGCATGAAGCG	WT	rep1	Huwe1	1	2
AAGTTCGCATGAAGCG	WT	rep1	Apex2	0	1
AAGTTCGCATGAAGCG	WT	rep1	Pfkfb1	0	2
AAGTTCGCATGAAGCG	WT	rep1	Prdx4	1	4
AAGTTCGCATGAAGCG	WT	rep1	Tmem47	0	1
AAGTTCGCATGAAGCG	WT	rep1	Xiap	1	2
AAGTTCGCATGAAGCG	WT	rep1	Usp9x	1	1
AAGTTCGCATGAAGCG	WT	rep1	Ndufb11	1	4
AAGTTCGCATGAAGCG	WT	rep1	Cul4b	1	1
AAGTTCGCATGAAGCG	WT	rep1	Gpkow	0	1
AAGTTCGCATGAAGCG	WT	rep1	Hdac6	0	2
AAGTTCGCATGAAGCG	WT	rep1	Rbm3	0	2
AAGTTCGCATGAAGCG	WT	rep1	Ebp	0	2
AAGTTCGCATGAAGCG	WT	rep1	Rpgr	0	1
AAGTTCGCATGAAGCG	WT	rep1	3830417A13Rik	0	1
AAGTTCGCATGAAGCG	WT	rep1	Pbdc1	1	1
AAGTTCGCATGAAGCG	WT	rep1	Atrx	3	5
AAGTTCGCATGAAGCG	WT	rep1	Magt1	2	1
AAGTTCGCATGAAGCG	WT	rep1	Pdha1	0	2
AAGTTCGCATGAAGCG	WT	rep1	Taf1	3	0
AAGTTCGCATGAAGCG	WT	rep1	Rps4x	8	3
AAGTTCGCATGAAGCG	WT	rep1	Flna	2	5
AAGTTCGCATGAAGCG	WT	rep1	Cetn2	0	1
AAGTTCGCATGAAGCG	WT	rep1	Nsdhl	1	0
AAGTTCGCATGAAGCG	WT	rep1	Syap1	1	1
AAGTTCGCATGAAGCG	WT	rep1	Zrsr2	3	2
AAGTTCGCATGAAGCG	WT	rep1	Bgn	0	3
AAGTTCGCATGAAGCG	WT	rep1	Renbp	1	1
AAGTTCGCATGAAGCG	WT	rep1	Arhgap4	0	1
AAGTTCGCATGAAGCG	WT	rep1	Irak1	0	1
AAGTTCGCATGAAGCG	WT	rep1	Dkc1	4	2
AAGTTCGCATGAAGCG	WT	rep1	Morf4l2	0	3
AAGTTCGCATGAAGCG	WT	rep1	Morc4	0	1
AAGTTCGCATGAAGCG	WT	rep1	Rnf128	0	1
AAGTTCGCATGAAGCG	WT	rep1	Slc10a3	0	1
AAGTTCGCATGAAGCG	WT	rep1	Kif4	0	2
AAGTTCGCATGAAGCG	WT	rep1	Pdk3	0	2
AAGTTCGCATGAAGCG	WT	rep1	Pcyt1b	0	1
AAGTTCGCATGAAGCG	WT	rep1	Fthl17a	0	2
AAGTTCGCATGAAGCG	WT	rep1	Tmem255a	1	0
AAGTTCGCATGAAGCG	WT	rep1	Klhl13	3	1
AAGTTCGCATGAAGCG	WT	rep1	Bcorl1	0	2
AAGTTCGCATGAAGCG	WT	rep1	Jade3	0	1
AAGTTCGCATGAAGCG	WT	rep1	Kdm6a	0	1
AAGTTCGCATGAAGCG	WT	rep1	Txlng	0	1
AAGTTCGCATGAAGCG	WT	rep1	Wdr45	2	0
AAGTTCGCATGAAGCG	WT	rep1	Amot	0	4
AAGTTCGCATGAAGCG	WT	rep1	Pwwp3b	0	1
AAGTTCGCATGAAGCG	WT	rep1	Fam199x	0	1
AAGTTCGCATGAAGCG	WT	rep1	Tceal9	9	12
AAGTTCGCATGAAGCG	WT	rep1	Bex2	0	1
AAGTTCGCATGAAGCG	WT	rep1	Gprasp1	0	2
AAGTTCGCATGAAGCG	WT	rep1	Bclaf3	0	1
AAGTTCGCATGAAGCG	WT	rep1	4933402E13Rik	0	1
AAGTTCGCATGAAGCG	WT	rep1	Zbtb33	0	1
AAGTTCGCATGAAGCG	WT	rep1	Tmsb4x	0	1
AAGTTCGCATGAAGCG	WT	rep1	Pnma5	0	2
AAGTTCGCATGAAGCG	WT	rep1	Cited1	0	1
AAGTTCGCATGAAGCG	WT	rep1	Ercc6l	0	1
AAGTTCGCATGAAGCG	WT	rep1	Nrk	1	4
AAGTTCGCATGAAGCG	WT	rep1	Tceal5	0	1
AAGTTCGCATGAAGCG	WT	rep1	Zfp182	1	1
AAGTTCGCATGAAGCG	WT	rep1	Rlim	3	5
AAGTTCGCATGAAGCG	WT	rep1	Ldoc1	0	7
AAGTTCGCATGAAGCG	WT	rep1	Fmr1nb	0	1
AAGTTCGCATGAAGCG	WT	rep1	Eif1ax	0	3
AAGTTCGCATGAAGCG	WT	rep1	Htatsf1	0	1
AAGTTCGCATGAAGCG	WT	rep1	Rhox9	0	7
AAGTTCGCATGAAGCG	WT	rep1	Gspt2	0	1
AAGTTCGCATGAAGCG	WT	rep1	Nup62cl	1	0
AAGTTCGCATGAAGCG	WT	rep1	Gprasp2	0	1
AAGTTCGCATGAAGCG	WT	rep1	Armcx5	1	0
AAGTTCGCATGAAGCG	WT	rep1	Gm6368	1	0
AAGTTCGCATGAAGCG	WT	rep1	Gm8692	0	1
AAGTTCGCATGAAGCG	WT	rep1	Xist	31	2
AAGTTCGCATGAAGCG	WT	rep1	Platr21	1	0
AAGTTCGCATGAAGCG	WT	rep1	C430049B03Rik	1	1
AAGTTCGCATGAAGCG	WT	rep1	Gm15013	1	0
AATCGACCATGAGGGT	WT	rep1	Tfe3	1	0
AATCGACCATGAGGGT	WT	rep1	Mid2	0	1
AATCGACCATGAGGGT	WT	rep1	Timp1	2	0
AATCGACCATGAGGGT	WT	rep1	Uba1	2	2
AATCGACCATGAGGGT	WT	rep1	Fam50a	1	0
AATCGACCATGAGGGT	WT	rep1	Emd	2	2
AATCGACCATGAGGGT	WT	rep1	Idh3g	1	0
AATCGACCATGAGGGT	WT	rep1	Rhox6	1	0
AATCGACCATGAGGGT	WT	rep1	Pgrmc1	2	0
AATCGACCATGAGGGT	WT	rep1	Nkap	1	1
AATCGACCATGAGGGT	WT	rep1	Atp6ap1	1	0
AATCGACCATGAGGGT	WT	rep1	Dnase1l1	1	0
AATCGACCATGAGGGT	WT	rep1	Hsd17b10	1	0
AATCGACCATGAGGGT	WT	rep1	Huwe1	2	1
AATCGACCATGAGGGT	WT	rep1	Fgd1	1	0
AATCGACCATGAGGGT	WT	rep1	Apex2	0	1
AATCGACCATGAGGGT	WT	rep1	Acot9	0	1
AATCGACCATGAGGGT	WT	rep1	Prdx4	3	0
AATCGACCATGAGGGT	WT	rep1	Hprt	1	2
AATCGACCATGAGGGT	WT	rep1	Ndufb11	5	0
AATCGACCATGAGGGT	WT	rep1	Usp11	1	0
AATCGACCATGAGGGT	WT	rep1	Cul4b	0	1
AATCGACCATGAGGGT	WT	rep1	Rbmx2	1	0
AATCGACCATGAGGGT	WT	rep1	Hdac6	0	3
AATCGACCATGAGGGT	WT	rep1	Rbm3	0	1
AATCGACCATGAGGGT	WT	rep1	Ftsj1	1	0
AATCGACCATGAGGGT	WT	rep1	Rpgr	0	1
AATCGACCATGAGGGT	WT	rep1	3830417A13Rik	1	2
AATCGACCATGAGGGT	WT	rep1	Vbp1	0	1
AATCGACCATGAGGGT	WT	rep1	Pbdc1	2	0
AATCGACCATGAGGGT	WT	rep1	Atrx	1	1
AATCGACCATGAGGGT	WT	rep1	Slc7a3	0	3
AATCGACCATGAGGGT	WT	rep1	Pdha1	4	2
AATCGACCATGAGGGT	WT	rep1	Nono	0	1
AATCGACCATGAGGGT	WT	rep1	Taf1	0	1
AATCGACCATGAGGGT	WT	rep1	Rps4x	6	5
AATCGACCATGAGGGT	WT	rep1	Chic1	0	1
AATCGACCATGAGGGT	WT	rep1	Flna	2	2
AATCGACCATGAGGGT	WT	rep1	Hccs	0	2
AATCGACCATGAGGGT	WT	rep1	Syap1	1	0
AATCGACCATGAGGGT	WT	rep1	Zrsr2	5	2
AATCGACCATGAGGGT	WT	rep1	Pir	1	2
AATCGACCATGAGGGT	WT	rep1	Dkc1	3	1
AATCGACCATGAGGGT	WT	rep1	Morf4l2	0	3
AATCGACCATGAGGGT	WT	rep1	Morc4	0	1
AATCGACCATGAGGGT	WT	rep1	Rnf128	1	0
AATCGACCATGAGGGT	WT	rep1	Armcx1	1	1
AATCGACCATGAGGGT	WT	rep1	Phka1	1	0
AATCGACCATGAGGGT	WT	rep1	Kif4	1	0
AATCGACCATGAGGGT	WT	rep1	Klhl13	0	4
AATCGACCATGAGGGT	WT	rep1	Fam199x	1	0
AATCGACCATGAGGGT	WT	rep1	Tceal9	5	2
AATCGACCATGAGGGT	WT	rep1	Gprasp1	0	1
AATCGACCATGAGGGT	WT	rep1	8030474K03Rik	0	1
AATCGACCATGAGGGT	WT	rep1	Mageh1	1	0
AATCGACCATGAGGGT	WT	rep1	Bex1	1	0
AATCGACCATGAGGGT	WT	rep1	Cited1	0	1
AATCGACCATGAGGGT	WT	rep1	Trap1a	8	2
AATCGACCATGAGGGT	WT	rep1	Zfp182	1	0
AATCGACCATGAGGGT	WT	rep1	Rlim	2	1
AATCGACCATGAGGGT	WT	rep1	Las1l	2	0
AATCGACCATGAGGGT	WT	rep1	Ldoc1	1	1
AATCGACCATGAGGGT	WT	rep1	Gm10112	1	0
AATCGACCATGAGGGT	WT	rep1	Utp14a	4	0
AATCGACCATGAGGGT	WT	rep1	Eif1ax	2	5
AATCGACCATGAGGGT	WT	rep1	Nup62cl	1	0
AATCGACCATGAGGGT	WT	rep1	Zxdb	0	1
AATCGACCATGAGGGT	WT	rep1	Zfx	1	0
AATCGACCATGAGGGT	WT	rep1	Gm14730	1	0
AATCGACCATGAGGGT	WT	rep1	Eif2c5	0	1
AATCGACCATGAGGGT	WT	rep1	Gm14817	1	0
AATCGACCATGAGGGT	WT	rep1	Xist	1	0
AATCGACCATGAGGGT	WT	rep1	Platr21	1	0
AATCGACCATGAGGGT	WT	rep1	BC065397	0	1
AATCGACCATGAGGGT	WT	rep1	Kantr	0	2
ACCAACACACCTCAGG	WT	rep1	Tfe3	2	1
ACCAACACACCTCAGG	WT	rep1	Ddx3x	2	0
ACCAACACACCTCAGG	WT	rep1	Fmr1	1	0
ACCAACACACCTCAGG	WT	rep1	Araf	1	0
ACCAACACACCTCAGG	WT	rep1	Timp1	0	2
ACCAACACACCTCAGG	WT	rep1	Ocrl	1	0
ACCAACACACCTCAGG	WT	rep1	Uba1	2	1
ACCAACACACCTCAGG	WT	rep1	Emd	4	7
ACCAACACACCTCAGG	WT	rep1	Idh3g	0	2
ACCAACACACCTCAGG	WT	rep1	Bcap31	1	2
ACCAACACACCTCAGG	WT	rep1	Ikbkg	1	0
ACCAACACACCTCAGG	WT	rep1	Clcn5	2	0
ACCAACACACCTCAGG	WT	rep1	Rhox6	1	0
ACCAACACACCTCAGG	WT	rep1	Pgrmc1	2	0
ACCAACACACCTCAGG	WT	rep1	Gdi1	1	0
ACCAACACACCTCAGG	WT	rep1	Nkap	1	1
ACCAACACACCTCAGG	WT	rep1	Fhl1	2	0
ACCAACACACCTCAGG	WT	rep1	Maoa	1	0
ACCAACACACCTCAGG	WT	rep1	Fundc1	0	1
ACCAACACACCTCAGG	WT	rep1	Maged1	0	2
ACCAACACACCTCAGG	WT	rep1	Tbl1x	0	1
ACCAACACACCTCAGG	WT	rep1	Ribc1	0	1
ACCAACACACCTCAGG	WT	rep1	Hsd17b10	1	1
ACCAACACACCTCAGG	WT	rep1	Gnl3l	3	0
ACCAACACACCTCAGG	WT	rep1	Acot9	1	1
ACCAACACACCTCAGG	WT	rep1	Prdx4	3	1
ACCAACACACCTCAGG	WT	rep1	Kdm5c	1	2
ACCAACACACCTCAGG	WT	rep1	Chm	0	1
ACCAACACACCTCAGG	WT	rep1	Phf6	1	0
ACCAACACACCTCAGG	WT	rep1	Hprt	3	1
ACCAACACACCTCAGG	WT	rep1	Tmem47	1	0
ACCAACACACCTCAGG	WT	rep1	Prps2	0	1
ACCAACACACCTCAGG	WT	rep1	Usp9x	1	3
ACCAACACACCTCAGG	WT	rep1	Ndufb11	3	2
ACCAACACACCTCAGG	WT	rep1	Usp11	1	0
ACCAACACACCTCAGG	WT	rep1	Cul4b	0	2
ACCAACACACCTCAGG	WT	rep1	Plp2	0	1
ACCAACACACCTCAGG	WT	rep1	Slc35a2	0	1
ACCAACACACCTCAGG	WT	rep1	Hdac6	0	1
ACCAACACACCTCAGG	WT	rep1	Rbm3	1	2
ACCAACACACCTCAGG	WT	rep1	Ebp	2	2
ACCAACACACCTCAGG	WT	rep1	Vbp1	1	0
ACCAACACACCTCAGG	WT	rep1	Brcc3	1	0
ACCAACACACCTCAGG	WT	rep1	Msn	1	1
ACCAACACACCTCAGG	WT	rep1	Efnb1	0	1
ACCAACACACCTCAGG	WT	rep1	Igbp1	0	1
ACCAACACACCTCAGG	WT	rep1	Pbdc1	5	0
ACCAACACACCTCAGG	WT	rep1	Magee1	1	0
ACCAACACACCTCAGG	WT	rep1	Atrx	6	6
ACCAACACACCTCAGG	WT	rep1	Magt1	2	3
ACCAACACACCTCAGG	WT	rep1	Itm2a	0	1
ACCAACACACCTCAGG	WT	rep1	Hmgn5	2	0
ACCAACACACCTCAGG	WT	rep1	Acsl4	1	0
ACCAACACACCTCAGG	WT	rep1	Phka2	1	0
ACCAACACACCTCAGG	WT	rep1	Slc7a3	2	7
ACCAACACACCTCAGG	WT	rep1	Pdha1	2	1
ACCAACACACCTCAGG	WT	rep1	Map3k15	1	0
ACCAACACACCTCAGG	WT	rep1	Nono	2	3
ACCAACACACCTCAGG	WT	rep1	Rps4x	7	5
ACCAACACACCTCAGG	WT	rep1	Flna	5	4
ACCAACACACCTCAGG	WT	rep1	Cetn2	1	2
ACCAACACACCTCAGG	WT	rep1	Nsdhl	2	3
ACCAACACACCTCAGG	WT	rep1	Hccs	0	1
ACCAACACACCTCAGG	WT	rep1	Rbbp7	0	3
ACCAACACACCTCAGG	WT	rep1	Syap1	2	0
ACCAACACACCTCAGG	WT	rep1	Zrsr2	3	4
ACCAACACACCTCAGG	WT	rep1	Bgn	1	0
ACCAACACACCTCAGG	WT	rep1	Pir	1	0
ACCAACACACCTCAGG	WT	rep1	Hcfc1	1	0
ACCAACACACCTCAGG	WT	rep1	Naa10	0	2
ACCAACACACCTCAGG	WT	rep1	Dkc1	0	3
ACCAACACACCTCAGG	WT	rep1	Morf4l2	2	6
ACCAACACACCTCAGG	WT	rep1	Psmd10	0	1
ACCAACACACCTCAGG	WT	rep1	Prps1	1	1
ACCAACACACCTCAGG	WT	rep1	Morc4	1	0
ACCAACACACCTCAGG	WT	rep1	Rnf128	0	1
ACCAACACACCTCAGG	WT	rep1	Armcx1	0	1
ACCAACACACCTCAGG	WT	rep1	Ogt	1	0
ACCAACACACCTCAGG	WT	rep1	Kif4	0	1
ACCAACACACCTCAGG	WT	rep1	Eda2r	1	0
ACCAACACACCTCAGG	WT	rep1	Pcyt1b	1	0
ACCAACACACCTCAGG	WT	rep1	Fam122b	1	0
ACCAACACACCTCAGG	WT	rep1	Klhl13	0	4
ACCAACACACCTCAGG	WT	rep1	Zfp280c	1	0
ACCAACACACCTCAGG	WT	rep1	Bcorl1	1	0
ACCAACACACCTCAGG	WT	rep1	Zdhhc9	1	0
ACCAACACACCTCAGG	WT	rep1	Jade3	2	1
ACCAACACACCTCAGG	WT	rep1	Kdm6a	1	0
ACCAACACACCTCAGG	WT	rep1	Pcsk1n	1	2
ACCAACACACCTCAGG	WT	rep1	Wdr45	0	1
ACCAACACACCTCAGG	WT	rep1	Ofd1	0	2
ACCAACACACCTCAGG	WT	rep1	Siah1b	1	0
ACCAACACACCTCAGG	WT	rep1	Tspyl2	0	1
ACCAACACACCTCAGG	WT	rep1	Amot	2	1
ACCAACACACCTCAGG	WT	rep1	Alg13	0	2
ACCAACACACCTCAGG	WT	rep1	Fam199x	1	0
ACCAACACACCTCAGG	WT	rep1	Tceal9	9	17
ACCAACACACCTCAGG	WT	rep1	Bex2	0	2
ACCAACACACCTCAGG	WT	rep1	Gprasp1	0	1
ACCAACACACCTCAGG	WT	rep1	1810030O07Rik	0	1
ACCAACACACCTCAGG	WT	rep1	Bclaf3	1	0
ACCAACACACCTCAGG	WT	rep1	Spin2c	0	1
ACCAACACACCTCAGG	WT	rep1	Arxes2	1	1
ACCAACACACCTCAGG	WT	rep1	Tmsb4x	0	1
ACCAACACACCTCAGG	WT	rep1	Armcx4	0	1
ACCAACACACCTCAGG	WT	rep1	Cited1	6	1
ACCAACACACCTCAGG	WT	rep1	Trap1a	1	1
ACCAACACACCTCAGG	WT	rep1	Tceal8	0	1
ACCAACACACCTCAGG	WT	rep1	Rlim	1	5
ACCAACACACCTCAGG	WT	rep1	Las1l	1	3
ACCAACACACCTCAGG	WT	rep1	Ldoc1	0	1
ACCAACACACCTCAGG	WT	rep1	Tspan7	1	0
ACCAACACACCTCAGG	WT	rep1	Akap17b	1	0
ACCAACACACCTCAGG	WT	rep1	Rp2	0	1
ACCAACACACCTCAGG	WT	rep1	Mmgt1	1	0
ACCAACACACCTCAGG	WT	rep1	Pgk1	1	0
ACCAACACACCTCAGG	WT	rep1	Brwd3	0	2
ACCAACACACCTCAGG	WT	rep1	Utp14a	2	1
ACCAACACACCTCAGG	WT	rep1	Eif1ax	5	11
ACCAACACACCTCAGG	WT	rep1	Htatsf1	4	0
ACCAACACACCTCAGG	WT	rep1	Bhlhb9	0	1
ACCAACACACCTCAGG	WT	rep1	Nudt11	1	0
ACCAACACACCTCAGG	WT	rep1	F8a	0	1
ACCAACACACCTCAGG	WT	rep1	Zfx	0	1
ACCAACACACCTCAGG	WT	rep1	Gm364	0	1
ACCAACACACCTCAGG	WT	rep1	AU015836	0	1
ACCAACACACCTCAGG	WT	rep1	Gm8692	1	0
ACCAACACACCTCAGG	WT	rep1	Gm15186	1	0
ACCAACACACCTCAGG	WT	rep1	Tsix	1	2
ACCAACACACCTCAGG	WT	rep1	Ftx	0	1
ACCAACACACCTCAGG	WT	rep1	Xist	2	0
ACCAACACACCTCAGG	WT	rep1	5530601H04Rik	1	0
ACCAACACACCTCAGG	WT	rep1	BC065397	1	0
ACCAACACACCTCAGG	WT	rep1	Gm38020	0	1
ACCACAATCAGTCCGG	WT	rep1	Scml2	0	1
ACCACAATCAGTCCGG	WT	rep1	Araf	1	0
ACCACAATCAGTCCGG	WT	rep1	Uba1	2	1
ACCACAATCAGTCCGG	WT	rep1	Fam50a	0	1
ACCACAATCAGTCCGG	WT	rep1	Emd	0	4
ACCACAATCAGTCCGG	WT	rep1	Pgrmc1	0	1
ACCACAATCAGTCCGG	WT	rep1	Rpl10	0	1
ACCACAATCAGTCCGG	WT	rep1	Maged1	0	2
ACCACAATCAGTCCGG	WT	rep1	Tbl1x	0	2
ACCACAATCAGTCCGG	WT	rep1	Hsd17b10	1	2
ACCACAATCAGTCCGG	WT	rep1	Gnl3l	0	1
ACCACAATCAGTCCGG	WT	rep1	Tro	0	1
ACCACAATCAGTCCGG	WT	rep1	Prdx4	0	5
ACCACAATCAGTCCGG	WT	rep1	Chm	1	0
ACCACAATCAGTCCGG	WT	rep1	Ndufb11	1	2
ACCACAATCAGTCCGG	WT	rep1	Cul4b	0	1
ACCACAATCAGTCCGG	WT	rep1	Rbmx2	1	1
ACCACAATCAGTCCGG	WT	rep1	Igsf1	0	1
ACCACAATCAGTCCGG	WT	rep1	Plp2	0	1
ACCACAATCAGTCCGG	WT	rep1	Slc35a2	0	1
ACCACAATCAGTCCGG	WT	rep1	Rbm3	0	1
ACCACAATCAGTCCGG	WT	rep1	Ebp	0	1
ACCACAATCAGTCCGG	WT	rep1	Pbdc1	1	0
ACCACAATCAGTCCGG	WT	rep1	Atrx	0	3
ACCACAATCAGTCCGG	WT	rep1	Magt1	0	1
ACCACAATCAGTCCGG	WT	rep1	Acsl4	0	1
ACCACAATCAGTCCGG	WT	rep1	Slc7a3	0	3
ACCACAATCAGTCCGG	WT	rep1	Pdha1	1	2
ACCACAATCAGTCCGG	WT	rep1	Nono	0	2
ACCACAATCAGTCCGG	WT	rep1	Rps4x	2	3
ACCACAATCAGTCCGG	WT	rep1	Flna	0	2
ACCACAATCAGTCCGG	WT	rep1	Nsdhl	0	1
ACCACAATCAGTCCGG	WT	rep1	Rbbp7	1	0
ACCACAATCAGTCCGG	WT	rep1	Syap1	1	0
ACCACAATCAGTCCGG	WT	rep1	Zrsr2	0	8
ACCACAATCAGTCCGG	WT	rep1	G6pdx	1	0
ACCACAATCAGTCCGG	WT	rep1	Dkc1	0	1
ACCACAATCAGTCCGG	WT	rep1	Prps1	1	1
ACCACAATCAGTCCGG	WT	rep1	Armcx1	0	1
ACCACAATCAGTCCGG	WT	rep1	Fndc3c1	0	1
ACCACAATCAGTCCGG	WT	rep1	Kif4	0	1
ACCACAATCAGTCCGG	WT	rep1	Pdk3	0	2
ACCACAATCAGTCCGG	WT	rep1	Klhl13	1	1
ACCACAATCAGTCCGG	WT	rep1	Zfp280c	0	1
ACCACAATCAGTCCGG	WT	rep1	Pcsk1n	0	1
ACCACAATCAGTCCGG	WT	rep1	Wdr45	0	1
ACCACAATCAGTCCGG	WT	rep1	Smc1a	0	1
ACCACAATCAGTCCGG	WT	rep1	Wnk3	0	1
ACCACAATCAGTCCGG	WT	rep1	Tceal9	0	3
ACCACAATCAGTCCGG	WT	rep1	Mageh1	0	1
ACCACAATCAGTCCGG	WT	rep1	Arxes1	0	1
ACCACAATCAGTCCGG	WT	rep1	Cited1	0	1
ACCACAATCAGTCCGG	WT	rep1	Ercc6l	0	1
ACCACAATCAGTCCGG	WT	rep1	Trap1a	1	0
ACCACAATCAGTCCGG	WT	rep1	Las1l	0	1
ACCACAATCAGTCCGG	WT	rep1	Eif1ax	1	5
ACCACAATCAGTCCGG	WT	rep1	Htatsf1	0	1
ACCACAATCAGTCCGG	WT	rep1	Map7d3	0	1
ACCACAATCAGTCCGG	WT	rep1	Armcx5	0	1
ACCACAATCAGTCCGG	WT	rep1	F8a	0	1
ACCACAATCAGTCCGG	WT	rep1	Gm14730	1	0
ACCACAATCAGTCCGG	WT	rep1	Xist	9	0
ACCACAATCAGTCCGG	WT	rep1	Platr21	0	1
ACCACAATCAGTCCGG	WT	rep1	Gm26652	0	1
AGACAGGGTTGTATGC	WT	rep1	Ddx3x	1	0
AGACAGGGTTGTATGC	WT	rep1	Fmr1	0	1
AGACAGGGTTGTATGC	WT	rep1	Araf	1	0
AGACAGGGTTGTATGC	WT	rep1	Ocrl	1	0
AGACAGGGTTGTATGC	WT	rep1	Uba1	1	2
AGACAGGGTTGTATGC	WT	rep1	Emd	1	0
AGACAGGGTTGTATGC	WT	rep1	Bcap31	0	1
AGACAGGGTTGTATGC	WT	rep1	Pgrmc1	0	2
AGACAGGGTTGTATGC	WT	rep1	Maoa	0	1
AGACAGGGTTGTATGC	WT	rep1	Maged1	0	1
AGACAGGGTTGTATGC	WT	rep1	Gnl3l	0	1
AGACAGGGTTGTATGC	WT	rep1	Prdx4	1	2
AGACAGGGTTGTATGC	WT	rep1	Hprt	1	3
AGACAGGGTTGTATGC	WT	rep1	Rps6ka6	0	1
AGACAGGGTTGTATGC	WT	rep1	Cask	0	1
AGACAGGGTTGTATGC	WT	rep1	Ndufb11	1	0
AGACAGGGTTGTATGC	WT	rep1	Usp11	1	0
AGACAGGGTTGTATGC	WT	rep1	Cul4b	1	0
AGACAGGGTTGTATGC	WT	rep1	Gpc4	0	1
AGACAGGGTTGTATGC	WT	rep1	Hdac6	0	1
AGACAGGGTTGTATGC	WT	rep1	Wdr13	0	1
AGACAGGGTTGTATGC	WT	rep1	Rbm3	0	1
AGACAGGGTTGTATGC	WT	rep1	Ebp	1	1
AGACAGGGTTGTATGC	WT	rep1	Vbp1	0	1
AGACAGGGTTGTATGC	WT	rep1	Brcc3	0	1
AGACAGGGTTGTATGC	WT	rep1	Msn	1	0
AGACAGGGTTGTATGC	WT	rep1	Ophn1	0	1
AGACAGGGTTGTATGC	WT	rep1	Pbdc1	2	0
AGACAGGGTTGTATGC	WT	rep1	Atrx	1	3
AGACAGGGTTGTATGC	WT	rep1	Magt1	0	1
AGACAGGGTTGTATGC	WT	rep1	Sh3bgrl	0	1
AGACAGGGTTGTATGC	WT	rep1	Acsl4	1	0
AGACAGGGTTGTATGC	WT	rep1	Pdha1	1	2
AGACAGGGTTGTATGC	WT	rep1	Nono	1	1
AGACAGGGTTGTATGC	WT	rep1	Rps4x	3	3
AGACAGGGTTGTATGC	WT	rep1	Cetn2	0	1
AGACAGGGTTGTATGC	WT	rep1	Nsdhl	0	1
AGACAGGGTTGTATGC	WT	rep1	Zfp185	0	1
AGACAGGGTTGTATGC	WT	rep1	Hccs	0	1
AGACAGGGTTGTATGC	WT	rep1	Syap1	1	0
AGACAGGGTTGTATGC	WT	rep1	Zrsr2	3	3
AGACAGGGTTGTATGC	WT	rep1	Piga	1	0
AGACAGGGTTGTATGC	WT	rep1	Irak1	0	1
AGACAGGGTTGTATGC	WT	rep1	Dkc1	1	3
AGACAGGGTTGTATGC	WT	rep1	Psmd10	1	1
AGACAGGGTTGTATGC	WT	rep1	Prps1	0	1
AGACAGGGTTGTATGC	WT	rep1	Rnf128	0	1
AGACAGGGTTGTATGC	WT	rep1	Armcx1	0	1
AGACAGGGTTGTATGC	WT	rep1	Pcyt1b	0	1
AGACAGGGTTGTATGC	WT	rep1	Tab3	0	1
AGACAGGGTTGTATGC	WT	rep1	Zfp280c	0	1
AGACAGGGTTGTATGC	WT	rep1	Apln	0	1
AGACAGGGTTGTATGC	WT	rep1	Kdm6a	0	1
AGACAGGGTTGTATGC	WT	rep1	Pcsk1n	2	0
AGACAGGGTTGTATGC	WT	rep1	Bcor	0	1
AGACAGGGTTGTATGC	WT	rep1	Ofd1	0	2
AGACAGGGTTGTATGC	WT	rep1	Amot	0	2
AGACAGGGTTGTATGC	WT	rep1	Alg13	0	3
AGACAGGGTTGTATGC	WT	rep1	Ammecr1	0	1
AGACAGGGTTGTATGC	WT	rep1	1810030O07Rik	0	1
AGACAGGGTTGTATGC	WT	rep1	Dmd	1	0
AGACAGGGTTGTATGC	WT	rep1	Snx12	1	0
AGACAGGGTTGTATGC	WT	rep1	Tmem164	0	1
AGACAGGGTTGTATGC	WT	rep1	Tceal1	0	1
AGACAGGGTTGTATGC	WT	rep1	Tmsb4x	1	0
AGACAGGGTTGTATGC	WT	rep1	Lpar4	0	1
AGACAGGGTTGTATGC	WT	rep1	Trap1a	1	0
AGACAGGGTTGTATGC	WT	rep1	Tceal8	0	1
AGACAGGGTTGTATGC	WT	rep1	Tceal5	0	1
AGACAGGGTTGTATGC	WT	rep1	Rlim	2	1
AGACAGGGTTGTATGC	WT	rep1	Las1l	1	0
AGACAGGGTTGTATGC	WT	rep1	Tspan7	0	1
AGACAGGGTTGTATGC	WT	rep1	Mmgt1	1	0
AGACAGGGTTGTATGC	WT	rep1	Hs6st2	0	1
AGACAGGGTTGTATGC	WT	rep1	Brwd3	1	0
AGACAGGGTTGTATGC	WT	rep1	Eif1ax	2	4
AGACAGGGTTGTATGC	WT	rep1	Zic3	1	0
AGACAGGGTTGTATGC	WT	rep1	Htatsf1	0	3
AGACAGGGTTGTATGC	WT	rep1	Map7d3	0	1
AGACAGGGTTGTATGC	WT	rep1	Sms	0	1
AGACAGGGTTGTATGC	WT	rep1	Gm6368	0	1
AGACAGGGTTGTATGC	WT	rep1	BC022960	1	0
AGACAGGGTTGTATGC	WT	rep1	Xist	3	0
AGACCCGTCACAGTGT	WT	rep1	Tfe3	0	1
AGACCCGTCACAGTGT	WT	rep1	Ocrl	0	1
AGACCCGTCACAGTGT	WT	rep1	Maoa	0	1
AGACCCGTCACAGTGT	WT	rep1	Prdx4	0	2
AGACCCGTCACAGTGT	WT	rep1	Ndufb11	0	1
AGACCCGTCACAGTGT	WT	rep1	Rbm3	1	0
AGACCCGTCACAGTGT	WT	rep1	Atrx	1	0
AGACCCGTCACAGTGT	WT	rep1	Slc7a3	0	1
AGACCCGTCACAGTGT	WT	rep1	Rps4x	0	3
AGACCCGTCACAGTGT	WT	rep1	Zrsr2	0	1
AGACCCGTCACAGTGT	WT	rep1	Renbp	0	1
AGACCCGTCACAGTGT	WT	rep1	Prps1	0	1
AGACCCGTCACAGTGT	WT	rep1	Armcx1	0	1
AGACCCGTCACAGTGT	WT	rep1	Pcsk1n	0	1
AGACCCGTCACAGTGT	WT	rep1	Arxes1	0	1
AGACCCGTCACAGTGT	WT	rep1	Xist	2	0
AGAGCAGAGTCGGCCT	WT	rep1	Uba1	1	0
AGAGCAGAGTCGGCCT	WT	rep1	Pdzd4	0	1
AGAGCAGAGTCGGCCT	WT	rep1	Rpl10	0	1
AGAGCAGAGTCGGCCT	WT	rep1	Nkap	0	1
AGAGCAGAGTCGGCCT	WT	rep1	Gk	0	2
AGAGCAGAGTCGGCCT	WT	rep1	Hsd17b10	0	1
AGAGCAGAGTCGGCCT	WT	rep1	Chm	0	1
AGAGCAGAGTCGGCCT	WT	rep1	Hprt	0	2
AGAGCAGAGTCGGCCT	WT	rep1	Rps6ka6	0	1
AGAGCAGAGTCGGCCT	WT	rep1	Ndufb11	0	1
AGAGCAGAGTCGGCCT	WT	rep1	Rbm3	0	1
AGAGCAGAGTCGGCCT	WT	rep1	Vbp1	0	1
AGAGCAGAGTCGGCCT	WT	rep1	Pbdc1	2	0
AGAGCAGAGTCGGCCT	WT	rep1	Atrx	0	1
AGAGCAGAGTCGGCCT	WT	rep1	Slc7a3	1	1
AGAGCAGAGTCGGCCT	WT	rep1	Pdha1	0	1
AGAGCAGAGTCGGCCT	WT	rep1	Flna	1	1
AGAGCAGAGTCGGCCT	WT	rep1	Zrsr2	0	2
AGAGCAGAGTCGGCCT	WT	rep1	Psmd10	1	0
AGAGCAGAGTCGGCCT	WT	rep1	Zdhhc15	0	1
AGAGCAGAGTCGGCCT	WT	rep1	Phka1	0	1
AGAGCAGAGTCGGCCT	WT	rep1	Pdk3	0	1
AGAGCAGAGTCGGCCT	WT	rep1	Kdm6a	0	1
AGAGCAGAGTCGGCCT	WT	rep1	Wdr45	0	1
AGAGCAGAGTCGGCCT	WT	rep1	Smc1a	0	1
AGAGCAGAGTCGGCCT	WT	rep1	Rragb	0	1
AGAGCAGAGTCGGCCT	WT	rep1	Tceal9	0	4
AGAGCAGAGTCGGCCT	WT	rep1	Fancb	0	1
AGAGCAGAGTCGGCCT	WT	rep1	Trap1a	0	1
AGAGCAGAGTCGGCCT	WT	rep1	Eif1ax	0	2
AGAGCAGAGTCGGCCT	WT	rep1	Map7d3	0	1
AGAGCAGAGTCGGCCT	WT	rep1	Sms	0	1
AGAGCAGAGTCGGCCT	WT	rep1	Armcx5	0	1
AGAGCAGAGTCGGCCT	WT	rep1	F8a	0	1
AGAGCAGAGTCGGCCT	WT	rep1	Rpl22-ps1	0	1
AGAGCAGAGTCGGCCT	WT	rep1	Xist	2	0
AGGCTGCGTGGTTTAC	WT	rep1	Tfe3	0	1
AGGCTGCGTGGTTTAC	WT	rep1	Uba1	0	1
AGGCTGCGTGGTTTAC	WT	rep1	Emd	2	0
AGGCTGCGTGGTTTAC	WT	rep1	Idh3g	1	0
AGGCTGCGTGGTTTAC	WT	rep1	Clcn5	1	1
AGGCTGCGTGGTTTAC	WT	rep1	Pola1	0	1
AGGCTGCGTGGTTTAC	WT	rep1	Hmgb3	0	1
AGGCTGCGTGGTTTAC	WT	rep1	Prdx4	0	1
AGGCTGCGTGGTTTAC	WT	rep1	Kdm5c	1	0
AGGCTGCGTGGTTTAC	WT	rep1	Phf6	1	0
AGGCTGCGTGGTTTAC	WT	rep1	Tmem47	0	1
AGGCTGCGTGGTTTAC	WT	rep1	Ndufb11	0	2
AGGCTGCGTGGTTTAC	WT	rep1	Rbm3	1	1
AGGCTGCGTGGTTTAC	WT	rep1	Ebp	0	1
AGGCTGCGTGGTTTAC	WT	rep1	Rpgr	1	0
AGGCTGCGTGGTTTAC	WT	rep1	Pbdc1	0	2
AGGCTGCGTGGTTTAC	WT	rep1	Atrx	1	0
AGGCTGCGTGGTTTAC	WT	rep1	Magt1	0	1
AGGCTGCGTGGTTTAC	WT	rep1	Slc7a3	1	0
AGGCTGCGTGGTTTAC	WT	rep1	Rps4x	1	3
AGGCTGCGTGGTTTAC	WT	rep1	Flna	1	0
AGGCTGCGTGGTTTAC	WT	rep1	Zrsr2	1	0
AGGCTGCGTGGTTTAC	WT	rep1	Pir	0	1
AGGCTGCGTGGTTTAC	WT	rep1	Wdr45	1	0
AGGCTGCGTGGTTTAC	WT	rep1	Smc1a	1	0
AGGCTGCGTGGTTTAC	WT	rep1	Tceal9	1	1
AGGCTGCGTGGTTTAC	WT	rep1	Gprasp1	1	0
AGGCTGCGTGGTTTAC	WT	rep1	Gm4997	1	0
AGGCTGCGTGGTTTAC	WT	rep1	Fancb	0	1
AGGCTGCGTGGTTTAC	WT	rep1	Arxes1	0	1
AGGCTGCGTGGTTTAC	WT	rep1	Lpar4	1	1
AGGCTGCGTGGTTTAC	WT	rep1	Ldoc1	0	1
AGGCTGCGTGGTTTAC	WT	rep1	Eif1ax	3	1
AGGCTGCGTGGTTTAC	WT	rep1	Tsix	1	0
AGGCTGCGTGGTTTAC	WT	rep1	Xist	4	0
AGGCTGCGTGGTTTAC	WT	rep1	Kantr	0	1
ATAGAGATCGCTAGCG	WT	rep1	Fmr1	0	1
ATAGAGATCGCTAGCG	WT	rep1	Araf	1	0
ATAGAGATCGCTAGCG	WT	rep1	Uba1	0	2
ATAGAGATCGCTAGCG	WT	rep1	Fam50a	0	1
ATAGAGATCGCTAGCG	WT	rep1	Emd	0	2
ATAGAGATCGCTAGCG	WT	rep1	Bcap31	0	1
ATAGAGATCGCTAGCG	WT	rep1	Xk	0	1
ATAGAGATCGCTAGCG	WT	rep1	Maged1	1	1
ATAGAGATCGCTAGCG	WT	rep1	Hprt	0	1
ATAGAGATCGCTAGCG	WT	rep1	Ndufb11	0	4
ATAGAGATCGCTAGCG	WT	rep1	Prickle3	0	1
ATAGAGATCGCTAGCG	WT	rep1	Rpgr	0	1
ATAGAGATCGCTAGCG	WT	rep1	Pbdc1	0	1
ATAGAGATCGCTAGCG	WT	rep1	Pak3	0	1
ATAGAGATCGCTAGCG	WT	rep1	Rps4x	0	4
ATAGAGATCGCTAGCG	WT	rep1	Psmd10	0	1
ATAGAGATCGCTAGCG	WT	rep1	Zc4h2	0	1
ATAGAGATCGCTAGCG	WT	rep1	Tceal9	0	2
ATAGAGATCGCTAGCG	WT	rep1	Nrk	0	1
ATAGAGATCGCTAGCG	WT	rep1	Tspan7	0	1
ATAGAGATCGCTAGCG	WT	rep1	Xist	3	0
ATAGAGATCGCTAGCG	WT	rep1	Gm38020	0	2
ATCACAGTCTGGAAGG	WT	rep1	Tfe3	1	1
ATCACAGTCTGGAAGG	WT	rep1	Ddx3x	1	0
ATCACAGTCTGGAAGG	WT	rep1	Dlg3	0	1
ATCACAGTCTGGAAGG	WT	rep1	Uba1	1	2
ATCACAGTCTGGAAGG	WT	rep1	Fam50a	0	1
ATCACAGTCTGGAAGG	WT	rep1	Emd	0	1
ATCACAGTCTGGAAGG	WT	rep1	Taz	0	1
ATCACAGTCTGGAAGG	WT	rep1	Esx1	0	4
ATCACAGTCTGGAAGG	WT	rep1	Fundc1	0	1
ATCACAGTCTGGAAGG	WT	rep1	Maged1	1	0
ATCACAGTCTGGAAGG	WT	rep1	Tbl1x	2	1
ATCACAGTCTGGAAGG	WT	rep1	Hsd17b10	1	0
ATCACAGTCTGGAAGG	WT	rep1	Pfkfb1	1	0
ATCACAGTCTGGAAGG	WT	rep1	Prdx4	1	0
ATCACAGTCTGGAAGG	WT	rep1	Hprt	1	1
ATCACAGTCTGGAAGG	WT	rep1	Tmem47	1	0
ATCACAGTCTGGAAGG	WT	rep1	Ndufb11	0	1
ATCACAGTCTGGAAGG	WT	rep1	Usp11	0	1
ATCACAGTCTGGAAGG	WT	rep1	Plp2	0	1
ATCACAGTCTGGAAGG	WT	rep1	Ebp	1	0
ATCACAGTCTGGAAGG	WT	rep1	Ophn1	0	1
ATCACAGTCTGGAAGG	WT	rep1	Pbdc1	0	1
ATCACAGTCTGGAAGG	WT	rep1	Atrx	2	0
ATCACAGTCTGGAAGG	WT	rep1	Phka2	1	0
ATCACAGTCTGGAAGG	WT	rep1	Nono	1	0
ATCACAGTCTGGAAGG	WT	rep1	Rps4x	1	2
ATCACAGTCTGGAAGG	WT	rep1	Flna	1	0
ATCACAGTCTGGAAGG	WT	rep1	Zrsr2	1	1
ATCACAGTCTGGAAGG	WT	rep1	Pir	1	0
ATCACAGTCTGGAAGG	WT	rep1	Vegfd	0	1
ATCACAGTCTGGAAGG	WT	rep1	Dusp9	0	1
ATCACAGTCTGGAAGG	WT	rep1	Hcfc1	0	1
ATCACAGTCTGGAAGG	WT	rep1	Naa10	0	1
ATCACAGTCTGGAAGG	WT	rep1	Morf4l2	0	1
ATCACAGTCTGGAAGG	WT	rep1	Armcx1	0	1
ATCACAGTCTGGAAGG	WT	rep1	Pdk3	0	1
ATCACAGTCTGGAAGG	WT	rep1	Ids	1	0
ATCACAGTCTGGAAGG	WT	rep1	Kdm6a	1	0
ATCACAGTCTGGAAGG	WT	rep1	Pcsk1n	1	0
ATCACAGTCTGGAAGG	WT	rep1	Amot	2	0
ATCACAGTCTGGAAGG	WT	rep1	Alg13	0	1
ATCACAGTCTGGAAGG	WT	rep1	Nxt2	0	1
ATCACAGTCTGGAAGG	WT	rep1	Tceal9	4	5
ATCACAGTCTGGAAGG	WT	rep1	Gprasp1	1	1
ATCACAGTCTGGAAGG	WT	rep1	1810030O07Rik	0	1
ATCACAGTCTGGAAGG	WT	rep1	Bex3	0	1
ATCACAGTCTGGAAGG	WT	rep1	Arxes1	2	0
ATCACAGTCTGGAAGG	WT	rep1	Cited1	0	1
ATCACAGTCTGGAAGG	WT	rep1	Trap1a	0	3
ATCACAGTCTGGAAGG	WT	rep1	Tceal8	0	1
ATCACAGTCTGGAAGG	WT	rep1	Rlim	0	1
ATCACAGTCTGGAAGG	WT	rep1	Ldoc1	0	1
ATCACAGTCTGGAAGG	WT	rep1	Gm10112	0	1
ATCACAGTCTGGAAGG	WT	rep1	Nup62cl	1	0
ATCACAGTCTGGAAGG	WT	rep1	Zfx	0	1
ATCACAGTCTGGAAGG	WT	rep1	Xist	6	0
ATCACAGTCTGGAAGG	WT	rep1	Gm38020	0	1
ATCAGGTGTTCAGGTT	WT	rep1	Araf	0	1
ATCAGGTGTTCAGGTT	WT	rep1	Uba1	1	0
ATCAGGTGTTCAGGTT	WT	rep1	Emd	0	5
ATCAGGTGTTCAGGTT	WT	rep1	Bcap31	1	1
ATCAGGTGTTCAGGTT	WT	rep1	Fhl1	0	1
ATCAGGTGTTCAGGTT	WT	rep1	Maged1	0	3
ATCAGGTGTTCAGGTT	WT	rep1	Hsd17b10	0	1
ATCAGGTGTTCAGGTT	WT	rep1	Huwe1	1	0
ATCAGGTGTTCAGGTT	WT	rep1	Prdx4	0	3
ATCAGGTGTTCAGGTT	WT	rep1	Kdm5c	1	0
ATCAGGTGTTCAGGTT	WT	rep1	Hprt	0	1
ATCAGGTGTTCAGGTT	WT	rep1	Ndufb11	1	0
ATCAGGTGTTCAGGTT	WT	rep1	Rbm3	1	1
ATCAGGTGTTCAGGTT	WT	rep1	Ebp	0	1
ATCAGGTGTTCAGGTT	WT	rep1	Ftsj1	1	0
ATCAGGTGTTCAGGTT	WT	rep1	Atrx	2	1
ATCAGGTGTTCAGGTT	WT	rep1	Magt1	0	1
ATCAGGTGTTCAGGTT	WT	rep1	Col4a5	0	1
ATCAGGTGTTCAGGTT	WT	rep1	Rps4x	3	1
ATCAGGTGTTCAGGTT	WT	rep1	Flna	2	3
ATCAGGTGTTCAGGTT	WT	rep1	Nsdhl	1	1
ATCAGGTGTTCAGGTT	WT	rep1	Zfp185	1	0
ATCAGGTGTTCAGGTT	WT	rep1	Morf4l2	1	1
ATCAGGTGTTCAGGTT	WT	rep1	Morc4	1	0
ATCAGGTGTTCAGGTT	WT	rep1	Fam122b	0	1
ATCAGGTGTTCAGGTT	WT	rep1	Jade3	1	0
ATCAGGTGTTCAGGTT	WT	rep1	Wdr45	1	0
ATCAGGTGTTCAGGTT	WT	rep1	Ofd1	2	0
ATCAGGTGTTCAGGTT	WT	rep1	Tceal9	3	4
ATCAGGTGTTCAGGTT	WT	rep1	Bex2	2	1
ATCAGGTGTTCAGGTT	WT	rep1	Ar	0	1
ATCAGGTGTTCAGGTT	WT	rep1	Mageh1	1	0
ATCAGGTGTTCAGGTT	WT	rep1	Arxes1	0	1
ATCAGGTGTTCAGGTT	WT	rep1	Cited1	1	2
ATCAGGTGTTCAGGTT	WT	rep1	Trap1a	0	1
ATCAGGTGTTCAGGTT	WT	rep1	Tceal5	1	0
ATCAGGTGTTCAGGTT	WT	rep1	Eif1ax	0	2
ATCAGGTGTTCAGGTT	WT	rep1	Gm364	0	1
ATCAGGTGTTCAGGTT	WT	rep1	Gm6071	1	0
ATCAGGTGTTCAGGTT	WT	rep1	Firre	0	1
ATCAGGTGTTCAGGTT	WT	rep1	Xist	3	0
ATTATCCTCCTGGGAC	WT	rep1	Tfe3	0	1
ATTATCCTCCTGGGAC	WT	rep1	Dlg3	0	1
ATTATCCTCCTGGGAC	WT	rep1	Emd	2	3
ATTATCCTCCTGGGAC	WT	rep1	Bcap31	1	0
ATTATCCTCCTGGGAC	WT	rep1	Clcn5	2	2
ATTATCCTCCTGGGAC	WT	rep1	Pgrmc1	1	0
ATTATCCTCCTGGGAC	WT	rep1	Taf7l	0	1
ATTATCCTCCTGGGAC	WT	rep1	Pls3	0	2
ATTATCCTCCTGGGAC	WT	rep1	Fhl1	1	0
ATTATCCTCCTGGGAC	WT	rep1	Fundc1	0	1
ATTATCCTCCTGGGAC	WT	rep1	Maged1	0	1
ATTATCCTCCTGGGAC	WT	rep1	Huwe1	1	1
ATTATCCTCCTGGGAC	WT	rep1	Acot9	1	0
ATTATCCTCCTGGGAC	WT	rep1	Prdx4	1	1
ATTATCCTCCTGGGAC	WT	rep1	Kdm5c	1	0
ATTATCCTCCTGGGAC	WT	rep1	Chm	1	0
ATTATCCTCCTGGGAC	WT	rep1	Tmem47	0	1
ATTATCCTCCTGGGAC	WT	rep1	Prps2	1	1
ATTATCCTCCTGGGAC	WT	rep1	Ndufb11	1	0
ATTATCCTCCTGGGAC	WT	rep1	Gpc4	1	1
ATTATCCTCCTGGGAC	WT	rep1	Ccdc120	1	0
ATTATCCTCCTGGGAC	WT	rep1	Rbm3	0	1
ATTATCCTCCTGGGAC	WT	rep1	Ebp	1	0
ATTATCCTCCTGGGAC	WT	rep1	Ftsj1	0	1
ATTATCCTCCTGGGAC	WT	rep1	3830417A13Rik	0	1
ATTATCCTCCTGGGAC	WT	rep1	Vbp1	0	1
ATTATCCTCCTGGGAC	WT	rep1	Stard8	1	0
ATTATCCTCCTGGGAC	WT	rep1	Pbdc1	0	1
ATTATCCTCCTGGGAC	WT	rep1	Atrx	3	4
ATTATCCTCCTGGGAC	WT	rep1	Magt1	0	2
ATTATCCTCCTGGGAC	WT	rep1	Slc7a3	0	1
ATTATCCTCCTGGGAC	WT	rep1	Pdha1	0	1
ATTATCCTCCTGGGAC	WT	rep1	Rps4x	3	5
ATTATCCTCCTGGGAC	WT	rep1	Flna	1	1
ATTATCCTCCTGGGAC	WT	rep1	Nsdhl	1	1
ATTATCCTCCTGGGAC	WT	rep1	Zfp185	1	0
ATTATCCTCCTGGGAC	WT	rep1	Zrsr2	2	2
ATTATCCTCCTGGGAC	WT	rep1	Dusp9	0	1
ATTATCCTCCTGGGAC	WT	rep1	Renbp	1	1
ATTATCCTCCTGGGAC	WT	rep1	Morf4l2	0	1
ATTATCCTCCTGGGAC	WT	rep1	Psmd10	0	1
ATTATCCTCCTGGGAC	WT	rep1	Armcx1	1	0
ATTATCCTCCTGGGAC	WT	rep1	Pcyt1b	0	1
ATTATCCTCCTGGGAC	WT	rep1	Fthl17a	0	1
ATTATCCTCCTGGGAC	WT	rep1	Klhl13	3	1
ATTATCCTCCTGGGAC	WT	rep1	Bcorl1	0	1
ATTATCCTCCTGGGAC	WT	rep1	Jade3	0	1
ATTATCCTCCTGGGAC	WT	rep1	Txlng	0	1
ATTATCCTCCTGGGAC	WT	rep1	Wdr45	3	1
ATTATCCTCCTGGGAC	WT	rep1	Ofd1	1	1
ATTATCCTCCTGGGAC	WT	rep1	Amot	1	2
ATTATCCTCCTGGGAC	WT	rep1	Ammecr1	1	0
ATTATCCTCCTGGGAC	WT	rep1	Tceal9	4	4
ATTATCCTCCTGGGAC	WT	rep1	Bex2	1	1
ATTATCCTCCTGGGAC	WT	rep1	Gprasp1	1	1
ATTATCCTCCTGGGAC	WT	rep1	Yipf6	1	0
ATTATCCTCCTGGGAC	WT	rep1	Bex1	0	1
ATTATCCTCCTGGGAC	WT	rep1	Tceal8	0	1
ATTATCCTCCTGGGAC	WT	rep1	Nrk	3	4
ATTATCCTCCTGGGAC	WT	rep1	Rlim	2	1
ATTATCCTCCTGGGAC	WT	rep1	Las1l	1	1
ATTATCCTCCTGGGAC	WT	rep1	Tspan7	1	3
ATTATCCTCCTGGGAC	WT	rep1	Rp2	0	1
ATTATCCTCCTGGGAC	WT	rep1	Eif1ax	3	2
ATTATCCTCCTGGGAC	WT	rep1	Map7d3	0	1
ATTATCCTCCTGGGAC	WT	rep1	Shroom4	0	1
ATTATCCTCCTGGGAC	WT	rep1	Gspt2	1	0
ATTATCCTCCTGGGAC	WT	rep1	Tceal7	1	0
ATTATCCTCCTGGGAC	WT	rep1	Zfx	1	0
ATTATCCTCCTGGGAC	WT	rep1	Gm6368	2	0
ATTATCCTCCTGGGAC	WT	rep1	Gm14861	0	1
ATTATCCTCCTGGGAC	WT	rep1	Firre	0	1
ATTATCCTCCTGGGAC	WT	rep1	Xist	2	0
ATTATCCTCCTGGGAC	WT	rep1	Platr21	0	1
CAGTTAGGTCACCTTC	WT	rep1	Uba1	0	1
CAGTTAGGTCACCTTC	WT	rep1	Emd	0	2
CAGTTAGGTCACCTTC	WT	rep1	Idh3g	0	2
CAGTTAGGTCACCTTC	WT	rep1	Bcap31	1	0
CAGTTAGGTCACCTTC	WT	rep1	Clcn5	0	1
CAGTTAGGTCACCTTC	WT	rep1	Rhox6	0	1
CAGTTAGGTCACCTTC	WT	rep1	Pgrmc1	0	1
CAGTTAGGTCACCTTC	WT	rep1	Pola1	1	0
CAGTTAGGTCACCTTC	WT	rep1	Lage3	0	1
CAGTTAGGTCACCTTC	WT	rep1	Hsd17b10	0	1
CAGTTAGGTCACCTTC	WT	rep1	Apex2	0	1
CAGTTAGGTCACCTTC	WT	rep1	Acot9	0	1
CAGTTAGGTCACCTTC	WT	rep1	Prdx4	0	1
CAGTTAGGTCACCTTC	WT	rep1	Hprt	0	1
CAGTTAGGTCACCTTC	WT	rep1	Tmem47	0	1
CAGTTAGGTCACCTTC	WT	rep1	Prps2	0	1
CAGTTAGGTCACCTTC	WT	rep1	Xiap	0	1
CAGTTAGGTCACCTTC	WT	rep1	Cask	1	0
CAGTTAGGTCACCTTC	WT	rep1	Ndufb11	0	2
CAGTTAGGTCACCTTC	WT	rep1	Cul4b	0	2
CAGTTAGGTCACCTTC	WT	rep1	Ebp	0	1
CAGTTAGGTCACCTTC	WT	rep1	Rpgr	0	1
CAGTTAGGTCACCTTC	WT	rep1	Fundc2	0	1
CAGTTAGGTCACCTTC	WT	rep1	Brcc3	1	0
CAGTTAGGTCACCTTC	WT	rep1	Msn	0	1
CAGTTAGGTCACCTTC	WT	rep1	Magt1	0	1
CAGTTAGGTCACCTTC	WT	rep1	Slc7a3	0	6
CAGTTAGGTCACCTTC	WT	rep1	Pdha1	1	1
CAGTTAGGTCACCTTC	WT	rep1	Map3k15	0	1
CAGTTAGGTCACCTTC	WT	rep1	Rps4x	3	5
CAGTTAGGTCACCTTC	WT	rep1	Flna	0	2
CAGTTAGGTCACCTTC	WT	rep1	Zrsr2	0	4
CAGTTAGGTCACCTTC	WT	rep1	Haus7	1	0
CAGTTAGGTCACCTTC	WT	rep1	Pir	1	0
CAGTTAGGTCACCTTC	WT	rep1	Hcfc1	0	1
CAGTTAGGTCACCTTC	WT	rep1	Irak1	0	1
CAGTTAGGTCACCTTC	WT	rep1	G6pdx	0	1
CAGTTAGGTCACCTTC	WT	rep1	Dkc1	0	3
CAGTTAGGTCACCTTC	WT	rep1	Prps1	0	2
CAGTTAGGTCACCTTC	WT	rep1	Armcx1	0	1
CAGTTAGGTCACCTTC	WT	rep1	Fndc3c1	0	1
CAGTTAGGTCACCTTC	WT	rep1	Pcyt1b	0	1
CAGTTAGGTCACCTTC	WT	rep1	Txlng	1	0
CAGTTAGGTCACCTTC	WT	rep1	Wdr45	0	1
CAGTTAGGTCACCTTC	WT	rep1	Sh3kbp1	0	1
CAGTTAGGTCACCTTC	WT	rep1	Smc1a	1	1
CAGTTAGGTCACCTTC	WT	rep1	Pwwp3b	0	2
CAGTTAGGTCACCTTC	WT	rep1	Tceal9	1	2
CAGTTAGGTCACCTTC	WT	rep1	Bex2	0	1
CAGTTAGGTCACCTTC	WT	rep1	Bclaf3	1	0
CAGTTAGGTCACCTTC	WT	rep1	Gm4997	0	1
CAGTTAGGTCACCTTC	WT	rep1	Arxes2	1	0
CAGTTAGGTCACCTTC	WT	rep1	Cited1	0	2
CAGTTAGGTCACCTTC	WT	rep1	Cysltr1	0	1
CAGTTAGGTCACCTTC	WT	rep1	Rlim	0	2
CAGTTAGGTCACCTTC	WT	rep1	Tspan7	1	2
CAGTTAGGTCACCTTC	WT	rep1	Eif1ax	1	1
CAGTTAGGTCACCTTC	WT	rep1	Gm14861	0	1
CAGTTAGGTCACCTTC	WT	rep1	Xist	7	0
CATCCCAGTAGCTGAG	WT	rep1	Uba1	0	4
CATCCCAGTAGCTGAG	WT	rep1	Idh3g	1	1
CATCCCAGTAGCTGAG	WT	rep1	Gdi1	0	1
CATCCCAGTAGCTGAG	WT	rep1	Ribc1	0	1
CATCCCAGTAGCTGAG	WT	rep1	Huwe1	0	1
CATCCCAGTAGCTGAG	WT	rep1	Kdm5c	0	1
CATCCCAGTAGCTGAG	WT	rep1	Prps2	0	1
CATCCCAGTAGCTGAG	WT	rep1	Usp9x	0	1
CATCCCAGTAGCTGAG	WT	rep1	3830403N18Rik	0	1
CATCCCAGTAGCTGAG	WT	rep1	Sh3bgrl	1	0
CATCCCAGTAGCTGAG	WT	rep1	Rps4x	4	3
CATCCCAGTAGCTGAG	WT	rep1	Flna	0	1
CATCCCAGTAGCTGAG	WT	rep1	Zrsr2	3	0
CATCCCAGTAGCTGAG	WT	rep1	Dusp9	0	1
CATCCCAGTAGCTGAG	WT	rep1	Hcfc1	0	1
CATCCCAGTAGCTGAG	WT	rep1	Irak1	0	1
CATCCCAGTAGCTGAG	WT	rep1	Mecp2	0	1
CATCCCAGTAGCTGAG	WT	rep1	Dkc1	0	1
CATCCCAGTAGCTGAG	WT	rep1	Psmd10	0	1
CATCCCAGTAGCTGAG	WT	rep1	Prps1	0	2
CATCCCAGTAGCTGAG	WT	rep1	Morc4	0	1
CATCCCAGTAGCTGAG	WT	rep1	Rnf128	0	1
CATCCCAGTAGCTGAG	WT	rep1	Pdk3	0	1
CATCCCAGTAGCTGAG	WT	rep1	Tceal9	0	1
CATCCCAGTAGCTGAG	WT	rep1	Bex2	0	1
CATCCCAGTAGCTGAG	WT	rep1	Foxo4	0	1
CATCCCAGTAGCTGAG	WT	rep1	Zbtb33	0	1
CATCCCAGTAGCTGAG	WT	rep1	Trap1a	1	0
CATCCCAGTAGCTGAG	WT	rep1	Rlim	0	2
CATCCCAGTAGCTGAG	WT	rep1	Utp14a	0	1
CATCCCAGTAGCTGAG	WT	rep1	Eif1ax	0	6
CATCCCAGTAGCTGAG	WT	rep1	Map7d3	0	2
CATCCCAGTAGCTGAG	WT	rep1	Armcx5	0	1
CATCCCAGTAGCTGAG	WT	rep1	F8a	1	0
CATCCCAGTAGCTGAG	WT	rep1	Xist	2	0
CATCCCAGTAGCTGAG	WT	rep1	Platr21	1	1
CATCCCAGTAGCTGAG	WT	rep1	Jpx	1	0
CATCGCTAGATAGCTA	WT	rep1	Scml2	0	1
CATCGCTAGATAGCTA	WT	rep1	Tfe3	0	3
CATCGCTAGATAGCTA	WT	rep1	Uba1	1	4
CATCGCTAGATAGCTA	WT	rep1	Emd	0	3
CATCGCTAGATAGCTA	WT	rep1	Bcap31	0	1
CATCGCTAGATAGCTA	WT	rep1	Rpl10	0	1
CATCGCTAGATAGCTA	WT	rep1	Elk1	0	1
CATCGCTAGATAGCTA	WT	rep1	Gdi1	0	1
CATCGCTAGATAGCTA	WT	rep1	Nkap	0	1
CATCGCTAGATAGCTA	WT	rep1	Esx1	0	1
CATCGCTAGATAGCTA	WT	rep1	Tbl1x	0	1
CATCGCTAGATAGCTA	WT	rep1	Hsd17b10	0	3
CATCGCTAGATAGCTA	WT	rep1	Acot9	0	2
CATCGCTAGATAGCTA	WT	rep1	Prdx4	0	2
CATCGCTAGATAGCTA	WT	rep1	Hprt	0	1
CATCGCTAGATAGCTA	WT	rep1	Xiap	0	1
CATCGCTAGATAGCTA	WT	rep1	Usp9x	0	1
CATCGCTAGATAGCTA	WT	rep1	Usp11	0	1
CATCGCTAGATAGCTA	WT	rep1	Slc25a14	0	1
CATCGCTAGATAGCTA	WT	rep1	Ebp	0	1
CATCGCTAGATAGCTA	WT	rep1	Msn	0	1
CATCGCTAGATAGCTA	WT	rep1	Stard8	0	1
CATCGCTAGATAGCTA	WT	rep1	Pbdc1	1	0
CATCGCTAGATAGCTA	WT	rep1	Atrx	0	4
CATCGCTAGATAGCTA	WT	rep1	Acsl4	0	1
CATCGCTAGATAGCTA	WT	rep1	Pak3	0	1
CATCGCTAGATAGCTA	WT	rep1	Slc7a3	0	1
CATCGCTAGATAGCTA	WT	rep1	Rps4x	0	3
CATCGCTAGATAGCTA	WT	rep1	Chic1	0	1
CATCGCTAGATAGCTA	WT	rep1	Flna	0	3
CATCGCTAGATAGCTA	WT	rep1	Zrsr2	1	0
CATCGCTAGATAGCTA	WT	rep1	Hcfc1	0	1
CATCGCTAGATAGCTA	WT	rep1	L1cam	0	1
CATCGCTAGATAGCTA	WT	rep1	G6pdx	0	1
CATCGCTAGATAGCTA	WT	rep1	Morf4l2	0	2
CATCGCTAGATAGCTA	WT	rep1	Prps1	0	2
CATCGCTAGATAGCTA	WT	rep1	Morc4	0	1
CATCGCTAGATAGCTA	WT	rep1	Zdhhc9	0	1
CATCGCTAGATAGCTA	WT	rep1	Pcsk1n	0	1
CATCGCTAGATAGCTA	WT	rep1	Wnk3	0	1
CATCGCTAGATAGCTA	WT	rep1	Kctd12b	1	0
CATCGCTAGATAGCTA	WT	rep1	Tceal9	0	3
CATCGCTAGATAGCTA	WT	rep1	Gprasp1	0	1
CATCGCTAGATAGCTA	WT	rep1	Utp14a	1	0
CATCGCTAGATAGCTA	WT	rep1	Eif1ax	0	8
CATCGCTAGATAGCTA	WT	rep1	Map7d3	0	1
CATCGCTAGATAGCTA	WT	rep1	AU015836	0	1
CATCGCTAGATAGCTA	WT	rep1	Tsix	0	1
CATCGCTAGATAGCTA	WT	rep1	Xist	7	0
CATGCTCAGGTAGATT	WT	rep1	Tfe3	0	1
CATGCTCAGGTAGATT	WT	rep1	Uba1	1	0
CATGCTCAGGTAGATT	WT	rep1	Efhc2	1	0
CATGCTCAGGTAGATT	WT	rep1	Gnl3l	0	1
CATGCTCAGGTAGATT	WT	rep1	Prdx4	1	0
CATGCTCAGGTAGATT	WT	rep1	Timm17b	0	1
CATGCTCAGGTAGATT	WT	rep1	Hdac6	1	0
CATGCTCAGGTAGATT	WT	rep1	Atrx	3	1
CATGCTCAGGTAGATT	WT	rep1	Sh3bgrl	0	1
CATGCTCAGGTAGATT	WT	rep1	Acsl4	1	0
CATGCTCAGGTAGATT	WT	rep1	Rps4x	1	0
CATGCTCAGGTAGATT	WT	rep1	Chic1	0	1
CATGCTCAGGTAGATT	WT	rep1	Flna	0	1
CATGCTCAGGTAGATT	WT	rep1	Hcfc1	0	1
CATGCTCAGGTAGATT	WT	rep1	Armcx1	1	0
CATGCTCAGGTAGATT	WT	rep1	Frmd7	0	1
CATGCTCAGGTAGATT	WT	rep1	Pcsk1n	0	1
CATGCTCAGGTAGATT	WT	rep1	Pwwp3b	0	1
CATGCTCAGGTAGATT	WT	rep1	Fam199x	0	1
CATGCTCAGGTAGATT	WT	rep1	Tmem164	1	0
CATGCTCAGGTAGATT	WT	rep1	Lpar4	0	2
CATGCTCAGGTAGATT	WT	rep1	Amer1	0	1
CATGCTCAGGTAGATT	WT	rep1	Usp26	1	0
CATGCTCAGGTAGATT	WT	rep1	Rlim	0	2
CATGCTCAGGTAGATT	WT	rep1	Rp2	1	0
CATGCTCAGGTAGATT	WT	rep1	Utp14a	1	0
CATGCTCAGGTAGATT	WT	rep1	Eif1ax	4	0
CATGCTCAGGTAGATT	WT	rep1	Xist	1	0
CCCTTAGGTTTGTTCT	WT	rep1	Ddx3x	0	2
CCCTTAGGTTTGTTCT	WT	rep1	Uba1	0	1
CCCTTAGGTTTGTTCT	WT	rep1	Pnck	0	1
CCCTTAGGTTTGTTCT	WT	rep1	Pgrmc1	0	1
CCCTTAGGTTTGTTCT	WT	rep1	Gdi1	0	1
CCCTTAGGTTTGTTCT	WT	rep1	Pls3	0	1
CCCTTAGGTTTGTTCT	WT	rep1	Apex2	0	2
CCCTTAGGTTTGTTCT	WT	rep1	Acot9	0	1
CCCTTAGGTTTGTTCT	WT	rep1	Prdx4	0	1
CCCTTAGGTTTGTTCT	WT	rep1	Kdm5c	0	1
CCCTTAGGTTTGTTCT	WT	rep1	Prps2	0	1
CCCTTAGGTTTGTTCT	WT	rep1	Xiap	0	1
CCCTTAGGTTTGTTCT	WT	rep1	Usp9x	0	2
CCCTTAGGTTTGTTCT	WT	rep1	Ndufb11	0	4
CCCTTAGGTTTGTTCT	WT	rep1	Rbmx2	0	1
CCCTTAGGTTTGTTCT	WT	rep1	Rbm3	0	2
CCCTTAGGTTTGTTCT	WT	rep1	Vbp1	1	0
CCCTTAGGTTTGTTCT	WT	rep1	Mtcp1	0	1
CCCTTAGGTTTGTTCT	WT	rep1	Msn	0	1
CCCTTAGGTTTGTTCT	WT	rep1	Igbp1	1	0
CCCTTAGGTTTGTTCT	WT	rep1	Pbdc1	0	1
CCCTTAGGTTTGTTCT	WT	rep1	Atrx	2	2
CCCTTAGGTTTGTTCT	WT	rep1	Magt1	0	1
CCCTTAGGTTTGTTCT	WT	rep1	Col4a6	0	1
CCCTTAGGTTTGTTCT	WT	rep1	Slc7a3	0	3
CCCTTAGGTTTGTTCT	WT	rep1	Rps4x	0	4
CCCTTAGGTTTGTTCT	WT	rep1	Zrsr2	1	4
CCCTTAGGTTTGTTCT	WT	rep1	Renbp	0	1
CCCTTAGGTTTGTTCT	WT	rep1	Mecp2	0	1
CCCTTAGGTTTGTTCT	WT	rep1	Dkc1	0	1
CCCTTAGGTTTGTTCT	WT	rep1	Rnf128	0	1
CCCTTAGGTTTGTTCT	WT	rep1	Ogt	1	0
CCCTTAGGTTTGTTCT	WT	rep1	Chst7	0	1
CCCTTAGGTTTGTTCT	WT	rep1	Amot	0	1
CCCTTAGGTTTGTTCT	WT	rep1	Tceal9	0	1
CCCTTAGGTTTGTTCT	WT	rep1	Mbtps2	0	1
CCCTTAGGTTTGTTCT	WT	rep1	Fancb	0	1
CCCTTAGGTTTGTTCT	WT	rep1	Rlim	0	2
CCCTTAGGTTTGTTCT	WT	rep1	Las1l	0	1
CCCTTAGGTTTGTTCT	WT	rep1	Eif1ax	0	4
CCCTTAGGTTTGTTCT	WT	rep1	Htatsf1	0	2
CCCTTAGGTTTGTTCT	WT	rep1	Nudt11	1	0
CCCTTAGGTTTGTTCT	WT	rep1	Rpl39	1	0
CCCTTAGGTTTGTTCT	WT	rep1	Gm14861	0	1
CCCTTAGGTTTGTTCT	WT	rep1	Xist	12	0
CCCTTAGGTTTGTTCT	WT	rep1	Gm18336	0	1
CCCTTAGGTTTGTTCT	WT	rep1	Gm27520	1	0
CCCTTAGGTTTGTTCT	WT	rep1	Gm36995	0	1
CCGGGTAGTGATACCT	WT	rep1	Emd	1	2
CCGGGTAGTGATACCT	WT	rep1	Idh3g	1	0
CCGGGTAGTGATACCT	WT	rep1	Bcap31	1	0
CCGGGTAGTGATACCT	WT	rep1	Clcn5	0	1
CCGGGTAGTGATACCT	WT	rep1	Rhox6	10	0
CCGGGTAGTGATACCT	WT	rep1	Dnase1l1	1	0
CCGGGTAGTGATACCT	WT	rep1	Tbl1x	1	0
CCGGGTAGTGATACCT	WT	rep1	Huwe1	0	1
CCGGGTAGTGATACCT	WT	rep1	Prdx4	4	1
CCGGGTAGTGATACCT	WT	rep1	Otud5	1	0
CCGGGTAGTGATACCT	WT	rep1	Ebp	0	2
CCGGGTAGTGATACCT	WT	rep1	Ftsj1	0	1
CCGGGTAGTGATACCT	WT	rep1	3830417A13Rik	2	0
CCGGGTAGTGATACCT	WT	rep1	Pbdc1	1	0
CCGGGTAGTGATACCT	WT	rep1	Magee1	1	0
CCGGGTAGTGATACCT	WT	rep1	Pdha1	0	1
CCGGGTAGTGATACCT	WT	rep1	Rps4x	1	1
CCGGGTAGTGATACCT	WT	rep1	Flna	1	0
CCGGGTAGTGATACCT	WT	rep1	Syap1	1	0
CCGGGTAGTGATACCT	WT	rep1	Msl3	1	0
CCGGGTAGTGATACCT	WT	rep1	Zrsr2	1	0
CCGGGTAGTGATACCT	WT	rep1	Bgn	0	1
CCGGGTAGTGATACCT	WT	rep1	G6pdx	0	1
CCGGGTAGTGATACCT	WT	rep1	Morf4l2	1	0
CCGGGTAGTGATACCT	WT	rep1	Psmd10	0	1
CCGGGTAGTGATACCT	WT	rep1	Prps1	0	1
CCGGGTAGTGATACCT	WT	rep1	Morc4	0	1
CCGGGTAGTGATACCT	WT	rep1	Pcyt1b	0	1
CCGGGTAGTGATACCT	WT	rep1	Mid1	1	0
CCGGGTAGTGATACCT	WT	rep1	Tab3	0	1
CCGGGTAGTGATACCT	WT	rep1	Jade3	0	1
CCGGGTAGTGATACCT	WT	rep1	Alg13	1	0
CCGGGTAGTGATACCT	WT	rep1	Tceal9	1	3
CCGGGTAGTGATACCT	WT	rep1	Gprasp1	1	1
CCGGGTAGTGATACCT	WT	rep1	Gm4997	1	0
CCGGGTAGTGATACCT	WT	rep1	Tmem164	0	1
CCGGGTAGTGATACCT	WT	rep1	Arxes1	0	1
CCGGGTAGTGATACCT	WT	rep1	Cited1	0	1
CCGGGTAGTGATACCT	WT	rep1	Nrk	5	0
CCGGGTAGTGATACCT	WT	rep1	Eif1ax	0	2
CCGGGTAGTGATACCT	WT	rep1	Gspt2	0	1
CCGGGTAGTGATACCT	WT	rep1	Nup62cl	1	1
CCGGGTAGTGATACCT	WT	rep1	AU015836	2	0
CCGGGTAGTGATACCT	WT	rep1	Gm16265	0	1
CCGGGTAGTGATACCT	WT	rep1	Xist	4	0
CCTCTCCCAACTCGAT	WT	rep1	Ddx3x	0	1
CCTCTCCCAACTCGAT	WT	rep1	Emd	0	3
CCTCTCCCAACTCGAT	WT	rep1	Pgrmc1	0	1
CCTCTCCCAACTCGAT	WT	rep1	Hmgb3	0	1
CCTCTCCCAACTCGAT	WT	rep1	Lamp2	0	1
CCTCTCCCAACTCGAT	WT	rep1	Tbl1x	0	1
CCTCTCCCAACTCGAT	WT	rep1	Acot9	0	1
CCTCTCCCAACTCGAT	WT	rep1	Prdx4	1	0
CCTCTCCCAACTCGAT	WT	rep1	Kdm5c	0	1
CCTCTCCCAACTCGAT	WT	rep1	Hprt	0	3
CCTCTCCCAACTCGAT	WT	rep1	Rps6ka6	0	1
CCTCTCCCAACTCGAT	WT	rep1	Tmem47	1	0
CCTCTCCCAACTCGAT	WT	rep1	Ndufb11	0	1
CCTCTCCCAACTCGAT	WT	rep1	Gpc4	0	1
CCTCTCCCAACTCGAT	WT	rep1	Hdac6	0	1
CCTCTCCCAACTCGAT	WT	rep1	Rbm3	1	0
CCTCTCCCAACTCGAT	WT	rep1	Ftsj1	1	0
CCTCTCCCAACTCGAT	WT	rep1	Rpgr	0	1
CCTCTCCCAACTCGAT	WT	rep1	Vbp1	2	0
CCTCTCCCAACTCGAT	WT	rep1	Brcc3	0	1
CCTCTCCCAACTCGAT	WT	rep1	Ophn1	0	1
CCTCTCCCAACTCGAT	WT	rep1	Atrx	2	5
CCTCTCCCAACTCGAT	WT	rep1	Slc7a3	0	1
CCTCTCCCAACTCGAT	WT	rep1	Pdha1	0	1
CCTCTCCCAACTCGAT	WT	rep1	Nono	0	1
CCTCTCCCAACTCGAT	WT	rep1	Flna	0	1
CCTCTCCCAACTCGAT	WT	rep1	Cetn2	0	1
CCTCTCCCAACTCGAT	WT	rep1	Ctps2	0	1
CCTCTCCCAACTCGAT	WT	rep1	Zrsr2	1	0
CCTCTCCCAACTCGAT	WT	rep1	Renbp	1	1
CCTCTCCCAACTCGAT	WT	rep1	Mpp1	0	1
CCTCTCCCAACTCGAT	WT	rep1	Dkc1	0	3
CCTCTCCCAACTCGAT	WT	rep1	Zdhhc9	0	1
CCTCTCCCAACTCGAT	WT	rep1	Txlng	0	1
CCTCTCCCAACTCGAT	WT	rep1	Tbc1d25	0	1
CCTCTCCCAACTCGAT	WT	rep1	Wdr45	0	1
CCTCTCCCAACTCGAT	WT	rep1	Tceal9	1	8
CCTCTCCCAACTCGAT	WT	rep1	Bex2	0	1
CCTCTCCCAACTCGAT	WT	rep1	Bclaf3	0	2
CCTCTCCCAACTCGAT	WT	rep1	Rlim	0	1
CCTCTCCCAACTCGAT	WT	rep1	Las1l	0	1
CCTCTCCCAACTCGAT	WT	rep1	Eif1ax	0	4
CCTCTCCCAACTCGAT	WT	rep1	Map7d3	0	1
CCTCTCCCAACTCGAT	WT	rep1	AU015836	0	1
CCTCTCCCAACTCGAT	WT	rep1	Gm14861	0	1
CCTCTCCCAACTCGAT	WT	rep1	Xist	11	0
CGAGAAGTCACCGGGT	WT	rep1	Tfe3	0	1
CGAGAAGTCACCGGGT	WT	rep1	Ddx3x	0	1
CGAGAAGTCACCGGGT	WT	rep1	Fam50a	1	0
CGAGAAGTCACCGGGT	WT	rep1	Emd	2	0
CGAGAAGTCACCGGGT	WT	rep1	Clcn5	1	0
CGAGAAGTCACCGGGT	WT	rep1	Pola1	0	1
CGAGAAGTCACCGGGT	WT	rep1	Maged1	1	1
CGAGAAGTCACCGGGT	WT	rep1	Tbl1x	2	0
CGAGAAGTCACCGGGT	WT	rep1	Huwe1	1	1
CGAGAAGTCACCGGGT	WT	rep1	Tsr2	1	0
CGAGAAGTCACCGGGT	WT	rep1	Gnl3l	0	1
CGAGAAGTCACCGGGT	WT	rep1	Pfkfb1	1	0
CGAGAAGTCACCGGGT	WT	rep1	Acot9	1	0
CGAGAAGTCACCGGGT	WT	rep1	Prdx4	1	2
CGAGAAGTCACCGGGT	WT	rep1	Hprt	0	2
CGAGAAGTCACCGGGT	WT	rep1	Tmem47	0	1
CGAGAAGTCACCGGGT	WT	rep1	Ndufb11	0	1
CGAGAAGTCACCGGGT	WT	rep1	Ebp	1	0
CGAGAAGTCACCGGGT	WT	rep1	Vbp1	0	2
CGAGAAGTCACCGGGT	WT	rep1	Brcc3	1	0
CGAGAAGTCACCGGGT	WT	rep1	Pbdc1	0	1
CGAGAAGTCACCGGGT	WT	rep1	Atrx	1	3
CGAGAAGTCACCGGGT	WT	rep1	Phka2	1	0
CGAGAAGTCACCGGGT	WT	rep1	Rps4x	3	2
CGAGAAGTCACCGGGT	WT	rep1	Nsdhl	1	0
CGAGAAGTCACCGGGT	WT	rep1	Arhgap6	1	0
CGAGAAGTCACCGGGT	WT	rep1	Syap1	1	1
CGAGAAGTCACCGGGT	WT	rep1	Zrsr2	2	0
CGAGAAGTCACCGGGT	WT	rep1	Hcfc1	1	0
CGAGAAGTCACCGGGT	WT	rep1	Morf4l2	0	1
CGAGAAGTCACCGGGT	WT	rep1	Prps1	1	0
CGAGAAGTCACCGGGT	WT	rep1	Rnf128	0	1
CGAGAAGTCACCGGGT	WT	rep1	Ammecr1	0	1
CGAGAAGTCACCGGGT	WT	rep1	Pwwp3b	2	0
CGAGAAGTCACCGGGT	WT	rep1	Fam199x	1	0
CGAGAAGTCACCGGGT	WT	rep1	Tceal9	4	1
CGAGAAGTCACCGGGT	WT	rep1	Gm4997	1	0
CGAGAAGTCACCGGGT	WT	rep1	Spin2c	0	1
CGAGAAGTCACCGGGT	WT	rep1	Tmem164	0	1
CGAGAAGTCACCGGGT	WT	rep1	Cited1	0	3
CGAGAAGTCACCGGGT	WT	rep1	Ercc6l	1	0
CGAGAAGTCACCGGGT	WT	rep1	Trap1a	2	0
CGAGAAGTCACCGGGT	WT	rep1	Tceal5	0	1
CGAGAAGTCACCGGGT	WT	rep1	Rlim	2	2
CGAGAAGTCACCGGGT	WT	rep1	Tspan7	0	1
CGAGAAGTCACCGGGT	WT	rep1	Eif1ax	0	3
CGAGAAGTCACCGGGT	WT	rep1	Nudt11	0	1
CGAGAAGTCACCGGGT	WT	rep1	Tsix	1	0
CGAGAAGTCACCGGGT	WT	rep1	Xist	1	0
CGAGGAATCCTTCGAC	WT	rep1	Usp9x	1	0
CGAGGAATCCTTCGAC	WT	rep1	Rbmx2	0	1
CGAGGAATCCTTCGAC	WT	rep1	Atrx	0	1
CGAGGAATCCTTCGAC	WT	rep1	Flna	0	1
CGAGGAATCCTTCGAC	WT	rep1	Ogt	1	0
CGAGGAATCCTTCGAC	WT	rep1	Klhl13	0	1
CGAGGAATCCTTCGAC	WT	rep1	Kdm6a	0	2
CGAGGAATCCTTCGAC	WT	rep1	Bclaf3	0	1
CGAGGAATCCTTCGAC	WT	rep1	Gm3880	0	1
CGAGGAATCCTTCGAC	WT	rep1	Gm14861	0	1
CGAGGAATCCTTCGAC	WT	rep1	Kis2	0	1
CGAGGAATCCTTCGAC	WT	rep1	Xist	3	0
CGGACACCAAGAGTTA	WT	rep1	Uba1	2	0
CGGACACCAAGAGTTA	WT	rep1	Emd	1	1
CGGACACCAAGAGTTA	WT	rep1	Maged1	0	1
CGGACACCAAGAGTTA	WT	rep1	Tbl1x	0	1
CGGACACCAAGAGTTA	WT	rep1	Hsd17b10	0	1
CGGACACCAAGAGTTA	WT	rep1	Prdx4	1	3
CGGACACCAAGAGTTA	WT	rep1	Hprt	0	1
CGGACACCAAGAGTTA	WT	rep1	Tmem47	1	1
CGGACACCAAGAGTTA	WT	rep1	Ndufb11	0	1
CGGACACCAAGAGTTA	WT	rep1	Ebp	0	1
CGGACACCAAGAGTTA	WT	rep1	Rpgr	0	1
CGGACACCAAGAGTTA	WT	rep1	Atrx	2	3
CGGACACCAAGAGTTA	WT	rep1	2610002M06Rik	0	1
CGGACACCAAGAGTTA	WT	rep1	Cenpi	0	1
CGGACACCAAGAGTTA	WT	rep1	Slc7a3	0	2
CGGACACCAAGAGTTA	WT	rep1	Pdha1	1	1
CGGACACCAAGAGTTA	WT	rep1	Taf1	1	0
CGGACACCAAGAGTTA	WT	rep1	Rps4x	2	4
CGGACACCAAGAGTTA	WT	rep1	Flna	0	1
CGGACACCAAGAGTTA	WT	rep1	Nsdhl	1	0
CGGACACCAAGAGTTA	WT	rep1	Zrsr2	0	2
CGGACACCAAGAGTTA	WT	rep1	Naa10	0	1
CGGACACCAAGAGTTA	WT	rep1	Eda2r	0	1
CGGACACCAAGAGTTA	WT	rep1	Pdk3	0	1
CGGACACCAAGAGTTA	WT	rep1	Tab3	0	1
CGGACACCAAGAGTTA	WT	rep1	Fam122b	0	1
CGGACACCAAGAGTTA	WT	rep1	Tceal9	3	6
CGGACACCAAGAGTTA	WT	rep1	Bex2	1	4
CGGACACCAAGAGTTA	WT	rep1	Ar	0	1
CGGACACCAAGAGTTA	WT	rep1	Tceal5	0	1
CGGACACCAAGAGTTA	WT	rep1	Rlim	0	1
CGGACACCAAGAGTTA	WT	rep1	Eif1ax	0	4
CGGACACCAAGAGTTA	WT	rep1	Tmem185a	0	1
CGGACACCAAGAGTTA	WT	rep1	Gm6368	0	1
CGGACACCAAGAGTTA	WT	rep1	Gm8692	1	0
CGGACACCAAGAGTTA	WT	rep1	Xist	12	0
CGGGTCACACCCAAGC	WT	rep1	Fmr1	0	1
CGGGTCACACCCAAGC	WT	rep1	Araf	0	1
CGGGTCACACCCAAGC	WT	rep1	Timp1	0	1
CGGGTCACACCCAAGC	WT	rep1	Uba1	0	1
CGGGTCACACCCAAGC	WT	rep1	Emd	0	1
CGGGTCACACCCAAGC	WT	rep1	Ikbkg	0	1
CGGGTCACACCCAAGC	WT	rep1	Pgrmc1	0	1
CGGGTCACACCCAAGC	WT	rep1	Taz	0	1
CGGGTCACACCCAAGC	WT	rep1	Fhl1	0	1
CGGGTCACACCCAAGC	WT	rep1	Prdx4	0	2
CGGGTCACACCCAAGC	WT	rep1	Hprt	0	1
CGGGTCACACCCAAGC	WT	rep1	Ndufb11	0	1
CGGGTCACACCCAAGC	WT	rep1	Rbm3	1	0
CGGGTCACACCCAAGC	WT	rep1	Ebp	0	2
CGGGTCACACCCAAGC	WT	rep1	Rpgr	0	1
CGGGTCACACCCAAGC	WT	rep1	Vbp1	0	2
CGGGTCACACCCAAGC	WT	rep1	Ophn1	0	1
CGGGTCACACCCAAGC	WT	rep1	Stard8	0	1
CGGGTCACACCCAAGC	WT	rep1	Atrx	0	2
CGGGTCACACCCAAGC	WT	rep1	Magt1	0	1
CGGGTCACACCCAAGC	WT	rep1	Sh3bgrl	0	1
CGGGTCACACCCAAGC	WT	rep1	Slc7a3	0	1
CGGGTCACACCCAAGC	WT	rep1	Pdha1	0	2
CGGGTCACACCCAAGC	WT	rep1	Taf1	1	0
CGGGTCACACCCAAGC	WT	rep1	Rps4x	2	3
CGGGTCACACCCAAGC	WT	rep1	Flna	0	4
CGGGTCACACCCAAGC	WT	rep1	Nsdhl	0	1
CGGGTCACACCCAAGC	WT	rep1	Zrsr2	2	3
CGGGTCACACCCAAGC	WT	rep1	Dkc1	0	2
CGGGTCACACCCAAGC	WT	rep1	Klhl13	0	1
CGGGTCACACCCAAGC	WT	rep1	Amot	0	1
CGGGTCACACCCAAGC	WT	rep1	Tceal9	0	3
CGGGTCACACCCAAGC	WT	rep1	Trap1a	0	1
CGGGTCACACCCAAGC	WT	rep1	Rlim	0	2
CGGGTCACACCCAAGC	WT	rep1	Eif1ax	0	7
CGGGTCACACCCAAGC	WT	rep1	Htatsf1	0	1
CGGGTCACACCCAAGC	WT	rep1	AU015836	0	1
CGGGTCACACCCAAGC	WT	rep1	Xist	12	1
CGTAATGGTTCGGCGT	WT	rep1	Araf	0	1
CGTAATGGTTCGGCGT	WT	rep1	Timp1	1	0
CGTAATGGTTCGGCGT	WT	rep1	Uba1	0	2
CGTAATGGTTCGGCGT	WT	rep1	Emd	1	1
CGTAATGGTTCGGCGT	WT	rep1	Clcn5	1	2
CGTAATGGTTCGGCGT	WT	rep1	Pgrmc1	0	1
CGTAATGGTTCGGCGT	WT	rep1	Lamp2	0	1
CGTAATGGTTCGGCGT	WT	rep1	Dnase1l1	0	1
CGTAATGGTTCGGCGT	WT	rep1	Fhl1	0	1
CGTAATGGTTCGGCGT	WT	rep1	Maged1	2	0
CGTAATGGTTCGGCGT	WT	rep1	Tbl1x	0	1
CGTAATGGTTCGGCGT	WT	rep1	Prdx4	2	4
CGTAATGGTTCGGCGT	WT	rep1	Chm	0	2
CGTAATGGTTCGGCGT	WT	rep1	Phf6	0	1
CGTAATGGTTCGGCGT	WT	rep1	Hprt	1	0
CGTAATGGTTCGGCGT	WT	rep1	Prps2	2	0
CGTAATGGTTCGGCGT	WT	rep1	Usp9x	1	0
CGTAATGGTTCGGCGT	WT	rep1	Cask	0	1
CGTAATGGTTCGGCGT	WT	rep1	Ndufb11	1	1
CGTAATGGTTCGGCGT	WT	rep1	Enox2	0	1
CGTAATGGTTCGGCGT	WT	rep1	Rbm3	0	1
CGTAATGGTTCGGCGT	WT	rep1	Ebp	0	3
CGTAATGGTTCGGCGT	WT	rep1	Vbp1	1	0
CGTAATGGTTCGGCGT	WT	rep1	Brcc3	0	1
CGTAATGGTTCGGCGT	WT	rep1	Msn	1	0
CGTAATGGTTCGGCGT	WT	rep1	Ophn1	0	1
CGTAATGGTTCGGCGT	WT	rep1	Igbp1	0	1
CGTAATGGTTCGGCGT	WT	rep1	Pbdc1	1	0
CGTAATGGTTCGGCGT	WT	rep1	Atrx	1	0
CGTAATGGTTCGGCGT	WT	rep1	Magt1	1	0
CGTAATGGTTCGGCGT	WT	rep1	Itm2a	0	1
CGTAATGGTTCGGCGT	WT	rep1	Acsl4	1	0
CGTAATGGTTCGGCGT	WT	rep1	Slc7a3	5	0
CGTAATGGTTCGGCGT	WT	rep1	Pdha1	0	1
CGTAATGGTTCGGCGT	WT	rep1	Rps4x	1	1
CGTAATGGTTCGGCGT	WT	rep1	Chic1	0	1
CGTAATGGTTCGGCGT	WT	rep1	Flna	3	2
CGTAATGGTTCGGCGT	WT	rep1	Abcb7	1	0
CGTAATGGTTCGGCGT	WT	rep1	Cetn2	1	0
CGTAATGGTTCGGCGT	WT	rep1	Arhgap6	0	1
CGTAATGGTTCGGCGT	WT	rep1	Syap1	0	1
CGTAATGGTTCGGCGT	WT	rep1	Zrsr2	1	1
CGTAATGGTTCGGCGT	WT	rep1	Dkc1	1	0
CGTAATGGTTCGGCGT	WT	rep1	Prps1	1	0
CGTAATGGTTCGGCGT	WT	rep1	Fndc3c1	1	0
CGTAATGGTTCGGCGT	WT	rep1	Kif4	0	1
CGTAATGGTTCGGCGT	WT	rep1	Klhl13	3	1
CGTAATGGTTCGGCGT	WT	rep1	Zdhhc9	1	0
CGTAATGGTTCGGCGT	WT	rep1	Tceal9	2	0
CGTAATGGTTCGGCGT	WT	rep1	Gprasp1	1	1
CGTAATGGTTCGGCGT	WT	rep1	Tmem164	1	0
CGTAATGGTTCGGCGT	WT	rep1	Lpar4	0	1
CGTAATGGTTCGGCGT	WT	rep1	Cited1	0	1
CGTAATGGTTCGGCGT	WT	rep1	Trap1a	1	0
CGTAATGGTTCGGCGT	WT	rep1	Rlim	2	0
CGTAATGGTTCGGCGT	WT	rep1	Ldoc1	0	1
CGTAATGGTTCGGCGT	WT	rep1	Tspan7	1	0
CGTAATGGTTCGGCGT	WT	rep1	Utp14a	1	0
CGTAATGGTTCGGCGT	WT	rep1	Eif1ax	4	4
CGTAATGGTTCGGCGT	WT	rep1	Map7d3	0	1
CGTAATGGTTCGGCGT	WT	rep1	Bhlhb9	1	0
CGTAATGGTTCGGCGT	WT	rep1	Actr3-ps	1	0
CGTAATGGTTCGGCGT	WT	rep1	Firre	1	0
CGTAATGGTTCGGCGT	WT	rep1	Xist	1	0
CGTAATGGTTCGGCGT	WT	rep1	5530601H04Rik	1	0
CGTAATGGTTCGGCGT	WT	rep1	Gm24824	1	0
CTAACCCCATGGCTAT	WT	rep1	Uba1	1	1
CTAACCCCATGGCTAT	WT	rep1	Emd	1	0
CTAACCCCATGGCTAT	WT	rep1	Bcap31	1	1
CTAACCCCATGGCTAT	WT	rep1	Clcn5	1	0
CTAACCCCATGGCTAT	WT	rep1	Elk1	1	0
CTAACCCCATGGCTAT	WT	rep1	Nkap	1	0
CTAACCCCATGGCTAT	WT	rep1	Gnl3l	0	1
CTAACCCCATGGCTAT	WT	rep1	Prdx4	2	1
CTAACCCCATGGCTAT	WT	rep1	Ndufb11	0	1
CTAACCCCATGGCTAT	WT	rep1	Hdac6	1	0
CTAACCCCATGGCTAT	WT	rep1	Brcc3	1	0
CTAACCCCATGGCTAT	WT	rep1	Atrx	1	1
CTAACCCCATGGCTAT	WT	rep1	Magt1	1	0
CTAACCCCATGGCTAT	WT	rep1	Rps4x	3	0
CTAACCCCATGGCTAT	WT	rep1	Zrsr2	2	3
CTAACCCCATGGCTAT	WT	rep1	Pir	0	1
CTAACCCCATGGCTAT	WT	rep1	Renbp	0	2
CTAACCCCATGGCTAT	WT	rep1	Mecp2	0	1
CTAACCCCATGGCTAT	WT	rep1	Morf4l2	1	1
CTAACCCCATGGCTAT	WT	rep1	Prps1	1	1
CTAACCCCATGGCTAT	WT	rep1	Eda2r	0	1
CTAACCCCATGGCTAT	WT	rep1	Fam122b	1	0
CTAACCCCATGGCTAT	WT	rep1	Ofd1	1	0
CTAACCCCATGGCTAT	WT	rep1	Alg13	0	1
CTAACCCCATGGCTAT	WT	rep1	Bex2	1	0
CTAACCCCATGGCTAT	WT	rep1	Arxes2	0	1
CTAACCCCATGGCTAT	WT	rep1	Trap1a	0	4
CTAACCCCATGGCTAT	WT	rep1	Tceal8	0	2
CTAACCCCATGGCTAT	WT	rep1	Rlim	1	0
CTAACCCCATGGCTAT	WT	rep1	Atp11c	0	1
CTAACCCCATGGCTAT	WT	rep1	Utp14a	0	2
CTAACCCCATGGCTAT	WT	rep1	F8a	0	1
CTAACCCCATGGCTAT	WT	rep1	Atg4a	0	1
CTAACCCCATGGCTAT	WT	rep1	BC022960	1	0
CTAACCCCATGGCTAT	WT	rep1	Gm14843	0	1
CTAACCCCATGGCTAT	WT	rep1	Tslrn1	0	1
CTAACCCCATGGCTAT	WT	rep1	Xist	2	0
CTAACCCCATGGCTAT	WT	rep1	Kantr	0	1
CTCATCGGTACGGGAT	WT	rep1	Uxt	0	1
CTCATCGGTACGGGAT	WT	rep1	Uba1	0	1
CTCATCGGTACGGGAT	WT	rep1	Bcap31	0	1
CTCATCGGTACGGGAT	WT	rep1	Nkap	0	2
CTCATCGGTACGGGAT	WT	rep1	Gk	1	0
CTCATCGGTACGGGAT	WT	rep1	Hsd17b10	1	0
CTCATCGGTACGGGAT	WT	rep1	Huwe1	0	3
CTCATCGGTACGGGAT	WT	rep1	Gnl3l	0	2
CTCATCGGTACGGGAT	WT	rep1	Prdx4	1	0
CTCATCGGTACGGGAT	WT	rep1	Phf6	0	1
CTCATCGGTACGGGAT	WT	rep1	Hprt	0	1
CTCATCGGTACGGGAT	WT	rep1	Usp9x	0	1
CTCATCGGTACGGGAT	WT	rep1	Ndufb11	0	1
CTCATCGGTACGGGAT	WT	rep1	Rbm3	1	0
CTCATCGGTACGGGAT	WT	rep1	Ebp	0	1
CTCATCGGTACGGGAT	WT	rep1	Vbp1	2	0
CTCATCGGTACGGGAT	WT	rep1	Msn	0	1
CTCATCGGTACGGGAT	WT	rep1	Pbdc1	0	1
CTCATCGGTACGGGAT	WT	rep1	Atrx	1	0
CTCATCGGTACGGGAT	WT	rep1	Slc7a3	1	2
CTCATCGGTACGGGAT	WT	rep1	Pdha1	2	1
CTCATCGGTACGGGAT	WT	rep1	Rps4x	4	3
CTCATCGGTACGGGAT	WT	rep1	Cetn2	0	1
CTCATCGGTACGGGAT	WT	rep1	Zrsr2	2	1
CTCATCGGTACGGGAT	WT	rep1	Pir	1	0
CTCATCGGTACGGGAT	WT	rep1	Hcfc1	0	1
CTCATCGGTACGGGAT	WT	rep1	Dkc1	1	1
CTCATCGGTACGGGAT	WT	rep1	Prps1	0	1
CTCATCGGTACGGGAT	WT	rep1	Klhl13	1	2
CTCATCGGTACGGGAT	WT	rep1	Smc1a	0	1
CTCATCGGTACGGGAT	WT	rep1	Arxes1	0	1
CTCATCGGTACGGGAT	WT	rep1	Trap1a	3	1
CTCATCGGTACGGGAT	WT	rep1	Rlim	0	1
CTCATCGGTACGGGAT	WT	rep1	Brwd3	1	0
CTCATCGGTACGGGAT	WT	rep1	Utp14a	0	1
CTCATCGGTACGGGAT	WT	rep1	Med14	0	1
CTCATCGGTACGGGAT	WT	rep1	Eif1ax	0	5
CTCATCGGTACGGGAT	WT	rep1	Htatsf1	0	1
CTCATCGGTACGGGAT	WT	rep1	Sms	0	1
CTCATCGGTACGGGAT	WT	rep1	Gspt2	0	1
CTCATCGGTACGGGAT	WT	rep1	Gm364	0	1
CTCATCGGTACGGGAT	WT	rep1	Gm6368	0	2
CTCATCGGTACGGGAT	WT	rep1	Gm9159	1	0
CTCATCGGTACGGGAT	WT	rep1	Gm16459	1	0
CTCATCGGTACGGGAT	WT	rep1	Tsix	0	2
CTCATCGGTACGGGAT	WT	rep1	Xist	7	0
CTCATCGGTACGGGAT	WT	rep1	Kantr	0	1
CTGTACCCATTCAGCA	WT	rep1	Ddx3x	1	1
CTGTACCCATTCAGCA	WT	rep1	Fmr1	1	0
CTGTACCCATTCAGCA	WT	rep1	Uba1	2	2
CTGTACCCATTCAGCA	WT	rep1	Emd	1	8
CTGTACCCATTCAGCA	WT	rep1	Idh3g	2	0
CTGTACCCATTCAGCA	WT	rep1	Bcap31	0	1
CTGTACCCATTCAGCA	WT	rep1	Clcn5	0	2
CTGTACCCATTCAGCA	WT	rep1	Rhox6	0	2
CTGTACCCATTCAGCA	WT	rep1	Pola1	0	1
CTGTACCCATTCAGCA	WT	rep1	Hmgb3	0	1
CTGTACCCATTCAGCA	WT	rep1	Fhl1	0	3
CTGTACCCATTCAGCA	WT	rep1	Maged1	0	1
CTGTACCCATTCAGCA	WT	rep1	Tbl1x	0	1
CTGTACCCATTCAGCA	WT	rep1	Hsd17b10	0	1
CTGTACCCATTCAGCA	WT	rep1	Gnl3l	2	0
CTGTACCCATTCAGCA	WT	rep1	Acot9	0	1
CTGTACCCATTCAGCA	WT	rep1	Prdx4	2	4
CTGTACCCATTCAGCA	WT	rep1	Chm	0	1
CTGTACCCATTCAGCA	WT	rep1	Tmem47	0	1
CTGTACCCATTCAGCA	WT	rep1	Usp9x	0	1
CTGTACCCATTCAGCA	WT	rep1	Cask	0	1
CTGTACCCATTCAGCA	WT	rep1	Ndufb11	2	0
CTGTACCCATTCAGCA	WT	rep1	Fgf13	1	1
CTGTACCCATTCAGCA	WT	rep1	Gripap1	0	1
CTGTACCCATTCAGCA	WT	rep1	Slc35a2	1	0
CTGTACCCATTCAGCA	WT	rep1	Rbm3	1	2
CTGTACCCATTCAGCA	WT	rep1	Ebp	0	2
CTGTACCCATTCAGCA	WT	rep1	Ftsj1	0	1
CTGTACCCATTCAGCA	WT	rep1	Rpgr	0	1
CTGTACCCATTCAGCA	WT	rep1	Msn	0	1
CTGTACCCATTCAGCA	WT	rep1	Pbdc1	1	1
CTGTACCCATTCAGCA	WT	rep1	Magee1	1	0
CTGTACCCATTCAGCA	WT	rep1	Atrx	2	3
CTGTACCCATTCAGCA	WT	rep1	Magt1	0	1
CTGTACCCATTCAGCA	WT	rep1	Hmgn5	0	1
CTGTACCCATTCAGCA	WT	rep1	Sh3bgrl	2	1
CTGTACCCATTCAGCA	WT	rep1	Acsl4	1	0
CTGTACCCATTCAGCA	WT	rep1	Slc7a3	1	1
CTGTACCCATTCAGCA	WT	rep1	Pdha1	0	1
CTGTACCCATTCAGCA	WT	rep1	Taf1	1	0
CTGTACCCATTCAGCA	WT	rep1	Rps4x	1	5
CTGTACCCATTCAGCA	WT	rep1	Flna	1	2
CTGTACCCATTCAGCA	WT	rep1	Cetn2	0	2
CTGTACCCATTCAGCA	WT	rep1	Nsdhl	1	0
CTGTACCCATTCAGCA	WT	rep1	Rbbp7	0	1
CTGTACCCATTCAGCA	WT	rep1	Syap1	0	2
CTGTACCCATTCAGCA	WT	rep1	Zrsr2	3	5
CTGTACCCATTCAGCA	WT	rep1	Naa10	0	1
CTGTACCCATTCAGCA	WT	rep1	Irak1	0	1
CTGTACCCATTCAGCA	WT	rep1	Dkc1	1	0
CTGTACCCATTCAGCA	WT	rep1	Morf4l2	1	1
CTGTACCCATTCAGCA	WT	rep1	Psmd10	2	0
CTGTACCCATTCAGCA	WT	rep1	Prps1	1	0
CTGTACCCATTCAGCA	WT	rep1	Pdk3	1	1
CTGTACCCATTCAGCA	WT	rep1	Pcyt1b	0	1
CTGTACCCATTCAGCA	WT	rep1	Fam122b	1	0
CTGTACCCATTCAGCA	WT	rep1	Klhl13	4	3
CTGTACCCATTCAGCA	WT	rep1	Wdr45	0	1
CTGTACCCATTCAGCA	WT	rep1	Kctd12b	0	1
CTGTACCCATTCAGCA	WT	rep1	Ammecr1	1	0
CTGTACCCATTCAGCA	WT	rep1	Pwwp3b	0	1
CTGTACCCATTCAGCA	WT	rep1	Tceal9	1	3
CTGTACCCATTCAGCA	WT	rep1	Bex2	0	1
CTGTACCCATTCAGCA	WT	rep1	4933402E13Rik	0	1
CTGTACCCATTCAGCA	WT	rep1	Gm4997	1	0
CTGTACCCATTCAGCA	WT	rep1	Arxes2	0	1
CTGTACCCATTCAGCA	WT	rep1	Cited1	1	5
CTGTACCCATTCAGCA	WT	rep1	Trap1a	1	1
CTGTACCCATTCAGCA	WT	rep1	Cysltr1	0	1
CTGTACCCATTCAGCA	WT	rep1	Rlim	1	2
CTGTACCCATTCAGCA	WT	rep1	Ldoc1	1	2
CTGTACCCATTCAGCA	WT	rep1	Tspan7	0	1
CTGTACCCATTCAGCA	WT	rep1	Brwd3	1	0
CTGTACCCATTCAGCA	WT	rep1	Eif1ax	1	1
CTGTACCCATTCAGCA	WT	rep1	Htatsf1	1	1
CTGTACCCATTCAGCA	WT	rep1	Nudt10	1	0
CTGTACCCATTCAGCA	WT	rep1	AU015836	0	1
CTGTACCCATTCAGCA	WT	rep1	3110067C02Rik	0	1
CTGTACCCATTCAGCA	WT	rep1	Gm8692	0	1
CTGTACCCATTCAGCA	WT	rep1	Tsix	0	1
CTGTACCCATTCAGCA	WT	rep1	Ftx	1	0
CTGTACCCATTCAGCA	WT	rep1	Xist	9	0
CTGTACCCATTCAGCA	WT	rep1	Platr21	0	1
CTGTACCCATTCAGCA	WT	rep1	BC065397	0	1
CTGTACCCATTCAGCA	WT	rep1	Gm18336	1	0
GAGGCCTCATCTAACG	WT	rep1	Uba1	0	1
GAGGCCTCATCTAACG	WT	rep1	Emd	0	1
GAGGCCTCATCTAACG	WT	rep1	Idh3g	0	1
GAGGCCTCATCTAACG	WT	rep1	Ikbkg	0	1
GAGGCCTCATCTAACG	WT	rep1	Slc6a8	0	1
GAGGCCTCATCTAACG	WT	rep1	Fhl1	0	1
GAGGCCTCATCTAACG	WT	rep1	Gk	0	1
GAGGCCTCATCTAACG	WT	rep1	Maged1	0	1
GAGGCCTCATCTAACG	WT	rep1	Hprt	0	1
GAGGCCTCATCTAACG	WT	rep1	Ndufb11	1	1
GAGGCCTCATCTAACG	WT	rep1	Slc35a2	0	1
GAGGCCTCATCTAACG	WT	rep1	Vbp1	0	1
GAGGCCTCATCTAACG	WT	rep1	Brcc3	0	1
GAGGCCTCATCTAACG	WT	rep1	Atrx	1	1
GAGGCCTCATCTAACG	WT	rep1	Magt1	0	1
GAGGCCTCATCTAACG	WT	rep1	Pdha1	0	1
GAGGCCTCATCTAACG	WT	rep1	Rps4x	1	1
GAGGCCTCATCTAACG	WT	rep1	Hccs	0	1
GAGGCCTCATCTAACG	WT	rep1	Zrsr2	1	1
GAGGCCTCATCTAACG	WT	rep1	Mecp2	0	1
GAGGCCTCATCTAACG	WT	rep1	Dkc1	0	1
GAGGCCTCATCTAACG	WT	rep1	Ints6l	0	1
GAGGCCTCATCTAACG	WT	rep1	Amot	0	1
GAGGCCTCATCTAACG	WT	rep1	Ammecr1	1	0
GAGGCCTCATCTAACG	WT	rep1	Tceal9	0	4
GAGGCCTCATCTAACG	WT	rep1	Rlim	0	2
GAGGCCTCATCTAACG	WT	rep1	Gm8692	0	1
GAGGCCTCATCTAACG	WT	rep1	Tsix	0	1
GAGGCCTCATCTAACG	WT	rep1	Xist	1	0
GAGGCCTCATCTAACG	WT	rep1	2810403D21Rik	0	2
GAGGCCTCATCTAACG	WT	rep1	Kantr	0	1
GAGGCCTTCCTCCACA	WT	rep1	Ddx3x	3	0
GAGGCCTTCCTCCACA	WT	rep1	Timp1	0	1
GAGGCCTTCCTCCACA	WT	rep1	Ocrl	0	1
GAGGCCTTCCTCCACA	WT	rep1	Idh3g	0	1
GAGGCCTTCCTCCACA	WT	rep1	Bcap31	0	1
GAGGCCTTCCTCCACA	WT	rep1	Pgrmc1	0	1
GAGGCCTTCCTCCACA	WT	rep1	Hmgb3	0	1
GAGGCCTTCCTCCACA	WT	rep1	Fhl1	0	1
GAGGCCTTCCTCCACA	WT	rep1	Tbl1x	1	0
GAGGCCTTCCTCCACA	WT	rep1	Hsd17b10	0	1
GAGGCCTTCCTCCACA	WT	rep1	Gnl3l	0	1
GAGGCCTTCCTCCACA	WT	rep1	Hprt	0	2
GAGGCCTTCCTCCACA	WT	rep1	Prps2	0	1
GAGGCCTTCCTCCACA	WT	rep1	Usp9x	1	0
GAGGCCTTCCTCCACA	WT	rep1	Cul4b	0	1
GAGGCCTTCCTCCACA	WT	rep1	Stk26	1	0
GAGGCCTTCCTCCACA	WT	rep1	Rbm3	1	0
GAGGCCTTCCTCCACA	WT	rep1	Ebp	0	1
GAGGCCTTCCTCCACA	WT	rep1	Rpgr	0	1
GAGGCCTTCCTCCACA	WT	rep1	Vbp1	0	2
GAGGCCTTCCTCCACA	WT	rep1	Igbp1	0	2
GAGGCCTTCCTCCACA	WT	rep1	Pbdc1	1	0
GAGGCCTTCCTCCACA	WT	rep1	Magee1	0	1
GAGGCCTTCCTCCACA	WT	rep1	Atrx	1	1
GAGGCCTTCCTCCACA	WT	rep1	Rps4x	0	2
GAGGCCTTCCTCCACA	WT	rep1	Flna	0	2
GAGGCCTTCCTCCACA	WT	rep1	Abcb7	0	1
GAGGCCTTCCTCCACA	WT	rep1	Pir	0	1
GAGGCCTTCCTCCACA	WT	rep1	Rnf128	0	2
GAGGCCTTCCTCCACA	WT	rep1	Armcx1	0	1
GAGGCCTTCCTCCACA	WT	rep1	Kif4	0	1
GAGGCCTTCCTCCACA	WT	rep1	Pdk3	0	1
GAGGCCTTCCTCCACA	WT	rep1	Klhl13	0	1
GAGGCCTTCCTCCACA	WT	rep1	Rragb	0	1
GAGGCCTTCCTCCACA	WT	rep1	Tceal9	0	5
GAGGCCTTCCTCCACA	WT	rep1	Arxes2	0	1
GAGGCCTTCCTCCACA	WT	rep1	Zbtb33	1	0
GAGGCCTTCCTCCACA	WT	rep1	Las1l	0	1
GAGGCCTTCCTCCACA	WT	rep1	Utp14a	1	0
GAGGCCTTCCTCCACA	WT	rep1	Gm23615	1	0
GAGGCCTTCCTCCACA	WT	rep1	Eif1ax	0	2
GAGGCCTTCCTCCACA	WT	rep1	Htatsf1	0	1
GAGGCCTTCCTCCACA	WT	rep1	Shroom4	1	0
GAGGCCTTCCTCCACA	WT	rep1	Tmem185a	1	0
GAGGCCTTCCTCCACA	WT	rep1	Xist	1	0
GAGGCCTTCCTCCACA	WT	rep1	Gm27520	1	0
GAGGGTACATGTTCAG	WT	rep1	Ddx3x	0	1
GAGGGTACATGTTCAG	WT	rep1	Emd	0	1
GAGGGTACATGTTCAG	WT	rep1	Clcn5	0	1
GAGGGTACATGTTCAG	WT	rep1	Maged1	0	1
GAGGGTACATGTTCAG	WT	rep1	Tbl1x	0	1
GAGGGTACATGTTCAG	WT	rep1	Prdx4	0	1
GAGGGTACATGTTCAG	WT	rep1	Ndufb11	0	1
GAGGGTACATGTTCAG	WT	rep1	Plp2	0	1
GAGGGTACATGTTCAG	WT	rep1	Rbm3	0	1
GAGGGTACATGTTCAG	WT	rep1	Ebp	0	1
GAGGGTACATGTTCAG	WT	rep1	Ftsj1	0	1
GAGGGTACATGTTCAG	WT	rep1	Msn	0	1
GAGGGTACATGTTCAG	WT	rep1	Pbdc1	0	1
GAGGGTACATGTTCAG	WT	rep1	Atrx	1	1
GAGGGTACATGTTCAG	WT	rep1	Magt1	1	0
GAGGGTACATGTTCAG	WT	rep1	Sh3bgrl	0	1
GAGGGTACATGTTCAG	WT	rep1	Slc7a3	0	1
GAGGGTACATGTTCAG	WT	rep1	Map3k15	0	1
GAGGGTACATGTTCAG	WT	rep1	Rps6ka3	0	1
GAGGGTACATGTTCAG	WT	rep1	Taf1	0	1
GAGGGTACATGTTCAG	WT	rep1	Rps4x	1	1
GAGGGTACATGTTCAG	WT	rep1	Flna	0	1
GAGGGTACATGTTCAG	WT	rep1	Msl3	0	1
GAGGGTACATGTTCAG	WT	rep1	Zrsr2	0	1
GAGGGTACATGTTCAG	WT	rep1	Piga	0	1
GAGGGTACATGTTCAG	WT	rep1	Psmd10	1	1
GAGGGTACATGTTCAG	WT	rep1	Prps1	0	1
GAGGGTACATGTTCAG	WT	rep1	Armcx1	0	1
GAGGGTACATGTTCAG	WT	rep1	Kif4	0	2
GAGGGTACATGTTCAG	WT	rep1	Jade3	1	0
GAGGGTACATGTTCAG	WT	rep1	Pcsk1n	0	1
GAGGGTACATGTTCAG	WT	rep1	Sh3kbp1	0	1
GAGGGTACATGTTCAG	WT	rep1	Tceal9	0	3
GAGGGTACATGTTCAG	WT	rep1	Eif1ax	1	5
GAGGGTACATGTTCAG	WT	rep1	Htatsf1	0	1
GAGGGTACATGTTCAG	WT	rep1	Gspt2	0	1
GAGGGTACATGTTCAG	WT	rep1	Xist	17	1
GAGGGTACATGTTCAG	WT	rep1	Gm22435	0	1
GCCGTGAAGCCGCTTG	WT	rep1	Araf	0	1
GCCGTGAAGCCGCTTG	WT	rep1	Ocrl	1	0
GCCGTGAAGCCGCTTG	WT	rep1	Clcn5	0	1
GCCGTGAAGCCGCTTG	WT	rep1	Hsd17b10	0	1
GCCGTGAAGCCGCTTG	WT	rep1	Prdx4	1	0
GCCGTGAAGCCGCTTG	WT	rep1	Hprt	0	1
GCCGTGAAGCCGCTTG	WT	rep1	Brcc3	0	1
GCCGTGAAGCCGCTTG	WT	rep1	Atrx	0	1
GCCGTGAAGCCGCTTG	WT	rep1	Magt1	0	1
GCCGTGAAGCCGCTTG	WT	rep1	Itm2a	0	1
GCCGTGAAGCCGCTTG	WT	rep1	Rps4x	0	1
GCCGTGAAGCCGCTTG	WT	rep1	Nsdhl	0	1
GCCGTGAAGCCGCTTG	WT	rep1	Zrsr2	0	2
GCCGTGAAGCCGCTTG	WT	rep1	Morf4l2	0	2
GCCGTGAAGCCGCTTG	WT	rep1	Armcx2	0	1
GCCGTGAAGCCGCTTG	WT	rep1	Eif2s3x	1	0
GCCGTGAAGCCGCTTG	WT	rep1	Pdk3	0	1
GCCGTGAAGCCGCTTG	WT	rep1	Wdr45	0	2
GCCGTGAAGCCGCTTG	WT	rep1	Smc1a	0	1
GCCGTGAAGCCGCTTG	WT	rep1	Tceal9	1	0
GCCGTGAAGCCGCTTG	WT	rep1	Yipf6	1	0
GCCGTGAAGCCGCTTG	WT	rep1	Eif1ax	1	0
GCCGTGAAGCCGCTTG	WT	rep1	Map7d3	0	1
GCCGTGAAGCCGCTTG	WT	rep1	Nudt10	0	1
GCCGTGAAGCCGCTTG	WT	rep1	F8a	1	0
GCCGTGAAGCCGCTTG	WT	rep1	Gm16265	0	1
GCCGTGAAGCCGCTTG	WT	rep1	Xist	2	0
GCGAGAATCAAGCCCG	WT	rep1	Tfe3	1	1
GCGAGAATCAAGCCCG	WT	rep1	Araf	1	0
GCGAGAATCAAGCCCG	WT	rep1	Uba1	4	2
GCGAGAATCAAGCCCG	WT	rep1	Emd	5	3
GCGAGAATCAAGCCCG	WT	rep1	Bcap31	1	0
GCGAGAATCAAGCCCG	WT	rep1	Clcn5	1	1
GCGAGAATCAAGCCCG	WT	rep1	Pgrmc1	1	0
GCGAGAATCAAGCCCG	WT	rep1	Hmgb3	0	1
GCGAGAATCAAGCCCG	WT	rep1	Xk	0	1
GCGAGAATCAAGCCCG	WT	rep1	Nkap	2	2
GCGAGAATCAAGCCCG	WT	rep1	Fhl1	1	0
GCGAGAATCAAGCCCG	WT	rep1	Maged1	0	2
GCGAGAATCAAGCCCG	WT	rep1	Gnl3l	0	1
GCGAGAATCAAGCCCG	WT	rep1	Apex2	0	1
GCGAGAATCAAGCCCG	WT	rep1	Acot9	1	0
GCGAGAATCAAGCCCG	WT	rep1	Prdx4	3	1
GCGAGAATCAAGCCCG	WT	rep1	Hprt	0	1
GCGAGAATCAAGCCCG	WT	rep1	Tmem47	0	1
GCGAGAATCAAGCCCG	WT	rep1	Ndufb11	3	4
GCGAGAATCAAGCCCG	WT	rep1	Usp11	1	0
GCGAGAATCAAGCCCG	WT	rep1	Rbmx2	0	1
GCGAGAATCAAGCCCG	WT	rep1	Gripap1	0	1
GCGAGAATCAAGCCCG	WT	rep1	Rbm3	1	2
GCGAGAATCAAGCCCG	WT	rep1	Ebp	1	0
GCGAGAATCAAGCCCG	WT	rep1	Vbp1	1	0
GCGAGAATCAAGCCCG	WT	rep1	Brcc3	1	0
GCGAGAATCAAGCCCG	WT	rep1	Msn	0	1
GCGAGAATCAAGCCCG	WT	rep1	Ophn1	0	1
GCGAGAATCAAGCCCG	WT	rep1	Igbp1	0	1
GCGAGAATCAAGCCCG	WT	rep1	Pbdc1	2	0
GCGAGAATCAAGCCCG	WT	rep1	Atrx	4	4
GCGAGAATCAAGCCCG	WT	rep1	Itm2a	0	1
GCGAGAATCAAGCCCG	WT	rep1	Acsl4	0	1
GCGAGAATCAAGCCCG	WT	rep1	Cdkl5	1	0
GCGAGAATCAAGCCCG	WT	rep1	Slc7a3	2	2
GCGAGAATCAAGCCCG	WT	rep1	Pdha1	0	1
GCGAGAATCAAGCCCG	WT	rep1	Map3k15	1	0
GCGAGAATCAAGCCCG	WT	rep1	Rps4x	4	5
GCGAGAATCAAGCCCG	WT	rep1	Cetn2	1	0
GCGAGAATCAAGCCCG	WT	rep1	Nsdhl	1	1
GCGAGAATCAAGCCCG	WT	rep1	Zfp185	1	0
GCGAGAATCAAGCCCG	WT	rep1	Zrsr2	1	4
GCGAGAATCAAGCCCG	WT	rep1	Hcfc1	0	1
GCGAGAATCAAGCCCG	WT	rep1	Naa10	1	0
GCGAGAATCAAGCCCG	WT	rep1	L1cam	0	1
GCGAGAATCAAGCCCG	WT	rep1	Psmd10	0	1
GCGAGAATCAAGCCCG	WT	rep1	Prps1	1	1
GCGAGAATCAAGCCCG	WT	rep1	Morc4	0	1
GCGAGAATCAAGCCCG	WT	rep1	Rnf128	1	0
GCGAGAATCAAGCCCG	WT	rep1	Kif4	1	1
GCGAGAATCAAGCCCG	WT	rep1	Diaph2	1	0
GCGAGAATCAAGCCCG	WT	rep1	Prkx	1	1
GCGAGAATCAAGCCCG	WT	rep1	Jade3	0	2
GCGAGAATCAAGCCCG	WT	rep1	Kdm6a	0	1
GCGAGAATCAAGCCCG	WT	rep1	Pcsk1n	0	1
GCGAGAATCAAGCCCG	WT	rep1	Wdr45	0	1
GCGAGAATCAAGCCCG	WT	rep1	Map7d2	0	1
GCGAGAATCAAGCCCG	WT	rep1	Kctd12b	1	1
GCGAGAATCAAGCCCG	WT	rep1	Klf8	0	1
GCGAGAATCAAGCCCG	WT	rep1	Amot	1	1
GCGAGAATCAAGCCCG	WT	rep1	Ammecr1	1	1
GCGAGAATCAAGCCCG	WT	rep1	Pwwp3b	2	2
GCGAGAATCAAGCCCG	WT	rep1	Tceal9	6	4
GCGAGAATCAAGCCCG	WT	rep1	Bex2	0	2
GCGAGAATCAAGCCCG	WT	rep1	Ar	0	1
GCGAGAATCAAGCCCG	WT	rep1	Spin2c	0	1
GCGAGAATCAAGCCCG	WT	rep1	Tmem164	1	0
GCGAGAATCAAGCCCG	WT	rep1	Mageh1	1	0
GCGAGAATCAAGCCCG	WT	rep1	Arxes2	1	0
GCGAGAATCAAGCCCG	WT	rep1	Armcx3	0	1
GCGAGAATCAAGCCCG	WT	rep1	Lpar4	1	0
GCGAGAATCAAGCCCG	WT	rep1	Pnma5	0	1
GCGAGAATCAAGCCCG	WT	rep1	Cited1	1	0
GCGAGAATCAAGCCCG	WT	rep1	Nrk	1	1
GCGAGAATCAAGCCCG	WT	rep1	Rlim	1	0
GCGAGAATCAAGCCCG	WT	rep1	Las1l	1	0
GCGAGAATCAAGCCCG	WT	rep1	Tspan7	1	0
GCGAGAATCAAGCCCG	WT	rep1	Mospd2	0	1
GCGAGAATCAAGCCCG	WT	rep1	Utp14a	0	2
GCGAGAATCAAGCCCG	WT	rep1	Med14	1	0
GCGAGAATCAAGCCCG	WT	rep1	Eif1ax	2	4
GCGAGAATCAAGCCCG	WT	rep1	Sms	0	1
GCGAGAATCAAGCCCG	WT	rep1	F8a	1	0
GCGAGAATCAAGCCCG	WT	rep1	Gm8692	1	0
GCGAGAATCAAGCCCG	WT	rep1	Tsix	1	1
GCGAGAATCAAGCCCG	WT	rep1	Xist	1	0
GCGAGAATCAAGCCCG	WT	rep1	5530601H04Rik	1	0
GCGAGAATCAAGCCCG	WT	rep1	Gm38020	1	0
GGCTGTGCATCTGTTT	WT	rep1	Ddx3x	0	1
GGCTGTGCATCTGTTT	WT	rep1	Fmr1	0	1
GGCTGTGCATCTGTTT	WT	rep1	Araf	2	0
GGCTGTGCATCTGTTT	WT	rep1	Uba1	0	1
GGCTGTGCATCTGTTT	WT	rep1	Emd	2	1
GGCTGTGCATCTGTTT	WT	rep1	Clcn5	0	1
GGCTGTGCATCTGTTT	WT	rep1	Kcnd1	0	1
GGCTGTGCATCTGTTT	WT	rep1	Taz	0	1
GGCTGTGCATCTGTTT	WT	rep1	Nkap	0	1
GGCTGTGCATCTGTTT	WT	rep1	Tbl1x	0	1
GGCTGTGCATCTGTTT	WT	rep1	Acot9	0	1
GGCTGTGCATCTGTTT	WT	rep1	Prdx4	0	2
GGCTGTGCATCTGTTT	WT	rep1	Kdm5c	1	0
GGCTGTGCATCTGTTT	WT	rep1	Hprt	0	3
GGCTGTGCATCTGTTT	WT	rep1	Pbdc1	0	1
GGCTGTGCATCTGTTT	WT	rep1	Atrx	0	2
GGCTGTGCATCTGTTT	WT	rep1	Slc7a3	0	2
GGCTGTGCATCTGTTT	WT	rep1	Pdha1	0	3
GGCTGTGCATCTGTTT	WT	rep1	Rps4x	2	0
GGCTGTGCATCTGTTT	WT	rep1	Flna	2	2
GGCTGTGCATCTGTTT	WT	rep1	Zrsr2	2	2
GGCTGTGCATCTGTTT	WT	rep1	Irak1	0	1
GGCTGTGCATCTGTTT	WT	rep1	Dkc1	1	0
GGCTGTGCATCTGTTT	WT	rep1	Psmd10	0	1
GGCTGTGCATCTGTTT	WT	rep1	Prps1	0	1
GGCTGTGCATCTGTTT	WT	rep1	Armcx2	0	1
GGCTGTGCATCTGTTT	WT	rep1	Fndc3c1	0	1
GGCTGTGCATCTGTTT	WT	rep1	Atp7a	0	2
GGCTGTGCATCTGTTT	WT	rep1	Kif4	0	1
GGCTGTGCATCTGTTT	WT	rep1	Pwwp3b	0	2
GGCTGTGCATCTGTTT	WT	rep1	Tceal9	0	2
GGCTGTGCATCTGTTT	WT	rep1	Gm4997	0	1
GGCTGTGCATCTGTTT	WT	rep1	Lpar4	0	1
GGCTGTGCATCTGTTT	WT	rep1	Trap1a	2	0
GGCTGTGCATCTGTTT	WT	rep1	Rlim	0	1
GGCTGTGCATCTGTTT	WT	rep1	Tspan7	0	1
GGCTGTGCATCTGTTT	WT	rep1	Eif1ax	0	5
GGCTGTGCATCTGTTT	WT	rep1	Shroom4	0	1
GGCTGTGCATCTGTTT	WT	rep1	Gspt2	1	0
GGCTGTGCATCTGTTT	WT	rep1	Vma21	1	0
GGCTGTGCATCTGTTT	WT	rep1	Ftx	0	1
GGCTGTGCATCTGTTT	WT	rep1	Xist	8	1
GTCAAACTCGCATTGA	WT	rep1	Uba1	1	1
GTCAAACTCGCATTGA	WT	rep1	Emd	0	1
GTCAAACTCGCATTGA	WT	rep1	Pdzd4	0	1
GTCAAACTCGCATTGA	WT	rep1	Pgrmc1	0	1
GTCAAACTCGCATTGA	WT	rep1	Pola1	0	1
GTCAAACTCGCATTGA	WT	rep1	Fhl1	0	1
GTCAAACTCGCATTGA	WT	rep1	Maoa	1	0
GTCAAACTCGCATTGA	WT	rep1	Tbl1x	0	3
GTCAAACTCGCATTGA	WT	rep1	Gnl3l	0	1
GTCAAACTCGCATTGA	WT	rep1	Maged2	0	1
GTCAAACTCGCATTGA	WT	rep1	Pfkfb1	0	1
GTCAAACTCGCATTGA	WT	rep1	Tmem47	1	0
GTCAAACTCGCATTGA	WT	rep1	Dock11	0	1
GTCAAACTCGCATTGA	WT	rep1	Rbmx	0	1
GTCAAACTCGCATTGA	WT	rep1	Hdac6	0	1
GTCAAACTCGCATTGA	WT	rep1	Ebp	0	4
GTCAAACTCGCATTGA	WT	rep1	Rpgr	0	1
GTCAAACTCGCATTGA	WT	rep1	Vbp1	0	1
GTCAAACTCGCATTGA	WT	rep1	Pbdc1	1	2
GTCAAACTCGCATTGA	WT	rep1	Atrx	1	0
GTCAAACTCGCATTGA	WT	rep1	Itm2a	0	1
GTCAAACTCGCATTGA	WT	rep1	Sh3bgrl	0	1
GTCAAACTCGCATTGA	WT	rep1	Slc7a3	0	1
GTCAAACTCGCATTGA	WT	rep1	Pdha1	0	2
GTCAAACTCGCATTGA	WT	rep1	Rps4x	1	5
GTCAAACTCGCATTGA	WT	rep1	Flna	0	1
GTCAAACTCGCATTGA	WT	rep1	Cetn2	0	2
GTCAAACTCGCATTGA	WT	rep1	Syap1	0	1
GTCAAACTCGCATTGA	WT	rep1	Zrsr2	0	2
GTCAAACTCGCATTGA	WT	rep1	Renbp	0	2
GTCAAACTCGCATTGA	WT	rep1	Dkc1	0	6
GTCAAACTCGCATTGA	WT	rep1	Prps1	0	2
GTCAAACTCGCATTGA	WT	rep1	Fndc3c1	0	1
GTCAAACTCGCATTGA	WT	rep1	Slc16a2	0	1
GTCAAACTCGCATTGA	WT	rep1	Kif4	0	1
GTCAAACTCGCATTGA	WT	rep1	Kdm6a	1	0
GTCAAACTCGCATTGA	WT	rep1	Smc1a	1	0
GTCAAACTCGCATTGA	WT	rep1	Alg13	0	1
GTCAAACTCGCATTGA	WT	rep1	Ammecr1	0	1
GTCAAACTCGCATTGA	WT	rep1	Tceal9	0	3
GTCAAACTCGCATTGA	WT	rep1	Foxo4	0	1
GTCAAACTCGCATTGA	WT	rep1	Cysltr1	1	0
GTCAAACTCGCATTGA	WT	rep1	Rlim	0	1
GTCAAACTCGCATTGA	WT	rep1	Las1l	0	3
GTCAAACTCGCATTGA	WT	rep1	Utp14a	1	0
GTCAAACTCGCATTGA	WT	rep1	Eif1ax	0	3
GTCAAACTCGCATTGA	WT	rep1	Bhlhb9	0	1
GTCAAACTCGCATTGA	WT	rep1	Ccdc160	0	1
GTCAAACTCGCATTGA	WT	rep1	Xist	1	0
GTCACGGCATAGATGA	WT	rep1	Tfe3	0	2
GTCACGGCATAGATGA	WT	rep1	Fmr1	0	1
GTCACGGCATAGATGA	WT	rep1	Uba1	0	1
GTCACGGCATAGATGA	WT	rep1	Pgrmc1	1	0
GTCACGGCATAGATGA	WT	rep1	Nkap	1	0
GTCACGGCATAGATGA	WT	rep1	Lamp2	0	1
GTCACGGCATAGATGA	WT	rep1	Tbl1x	0	1
GTCACGGCATAGATGA	WT	rep1	Hsd17b10	0	1
GTCACGGCATAGATGA	WT	rep1	Huwe1	2	1
GTCACGGCATAGATGA	WT	rep1	Prdx4	1	0
GTCACGGCATAGATGA	WT	rep1	Ndufb11	0	1
GTCACGGCATAGATGA	WT	rep1	Cul4b	1	0
GTCACGGCATAGATGA	WT	rep1	Rbmx	0	1
GTCACGGCATAGATGA	WT	rep1	3830417A13Rik	1	0
GTCACGGCATAGATGA	WT	rep1	Stard8	1	0
GTCACGGCATAGATGA	WT	rep1	Rps4x	2	3
GTCACGGCATAGATGA	WT	rep1	Flna	1	0
GTCACGGCATAGATGA	WT	rep1	Zrsr2	2	1
GTCACGGCATAGATGA	WT	rep1	Pir	0	1
GTCACGGCATAGATGA	WT	rep1	Dusp9	1	0
GTCACGGCATAGATGA	WT	rep1	Renbp	0	1
GTCACGGCATAGATGA	WT	rep1	Fthl17a	0	1
GTCACGGCATAGATGA	WT	rep1	Reps2	1	0
GTCACGGCATAGATGA	WT	rep1	Tceal9	5	0
GTCACGGCATAGATGA	WT	rep1	Bex2	2	0
GTCACGGCATAGATGA	WT	rep1	Foxo4	0	1
GTCACGGCATAGATGA	WT	rep1	Gprasp1	0	1
GTCACGGCATAGATGA	WT	rep1	4933402E13Rik	1	1
GTCACGGCATAGATGA	WT	rep1	Mageh1	1	1
GTCACGGCATAGATGA	WT	rep1	Zbtb33	0	1
GTCACGGCATAGATGA	WT	rep1	Trap1a	1	0
GTCACGGCATAGATGA	WT	rep1	Nrk	1	1
GTCACGGCATAGATGA	WT	rep1	Rlim	0	1
GTCACGGCATAGATGA	WT	rep1	Eif1ax	0	1
GTCACGGCATAGATGA	WT	rep1	Nup62cl	1	0
GTCACGGCATAGATGA	WT	rep1	Tmem185a	0	1
GTCACGGCATAGATGA	WT	rep1	Xist	3	0
GTGACGCGTGTCTCCT	WT	rep1	Fmr1	0	1
GTGACGCGTGTCTCCT	WT	rep1	Ocrl	0	1
GTGACGCGTGTCTCCT	WT	rep1	Uba1	1	0
GTGACGCGTGTCTCCT	WT	rep1	Emd	0	1
GTGACGCGTGTCTCCT	WT	rep1	Idh3g	1	0
GTGACGCGTGTCTCCT	WT	rep1	Clcn5	0	1
GTGACGCGTGTCTCCT	WT	rep1	Gnl3l	0	1
GTGACGCGTGTCTCCT	WT	rep1	Prdx4	0	1
GTGACGCGTGTCTCCT	WT	rep1	Chm	1	0
GTGACGCGTGTCTCCT	WT	rep1	Hprt	0	3
GTGACGCGTGTCTCCT	WT	rep1	Ndufb11	0	2
GTGACGCGTGTCTCCT	WT	rep1	Rbmx2	0	1
GTGACGCGTGTCTCCT	WT	rep1	Rbm3	0	2
GTGACGCGTGTCTCCT	WT	rep1	Ebp	0	3
GTGACGCGTGTCTCCT	WT	rep1	Fundc2	1	0
GTGACGCGTGTCTCCT	WT	rep1	Pbdc1	1	0
GTGACGCGTGTCTCCT	WT	rep1	Atrx	0	2
GTGACGCGTGTCTCCT	WT	rep1	Magt1	0	1
GTGACGCGTGTCTCCT	WT	rep1	Acsl4	0	1
GTGACGCGTGTCTCCT	WT	rep1	Slc7a3	0	1
GTGACGCGTGTCTCCT	WT	rep1	Pdha1	0	2
GTGACGCGTGTCTCCT	WT	rep1	Rps4x	0	7
GTGACGCGTGTCTCCT	WT	rep1	Flna	0	1
GTGACGCGTGTCTCCT	WT	rep1	Nsdhl	0	1
GTGACGCGTGTCTCCT	WT	rep1	Syap1	0	1
GTGACGCGTGTCTCCT	WT	rep1	Msl3	0	1
GTGACGCGTGTCTCCT	WT	rep1	Zfp275	0	1
GTGACGCGTGTCTCCT	WT	rep1	Zrsr2	0	8
GTGACGCGTGTCTCCT	WT	rep1	Pir	0	1
GTGACGCGTGTCTCCT	WT	rep1	Mecp2	0	1
GTGACGCGTGTCTCCT	WT	rep1	Dkc1	0	3
GTGACGCGTGTCTCCT	WT	rep1	Pdk3	0	1
GTGACGCGTGTCTCCT	WT	rep1	Klhl13	0	1
GTGACGCGTGTCTCCT	WT	rep1	Pwwp3b	0	2
GTGACGCGTGTCTCCT	WT	rep1	Tceal9	0	4
GTGACGCGTGTCTCCT	WT	rep1	Foxo4	0	1
GTGACGCGTGTCTCCT	WT	rep1	Arxes1	0	1
GTGACGCGTGTCTCCT	WT	rep1	Rlim	0	1
GTGACGCGTGTCTCCT	WT	rep1	Utp14a	0	1
GTGACGCGTGTCTCCT	WT	rep1	Eif1ax	0	2
GTGACGCGTGTCTCCT	WT	rep1	Htatsf1	0	1
GTGACGCGTGTCTCCT	WT	rep1	Tceal7	0	1
GTGACGCGTGTCTCCT	WT	rep1	Xist	9	1
GTTACAGCACACCGCA	WT	rep1	Ddx3x	0	1
GTTACAGCACACCGCA	WT	rep1	Fmr1	0	1
GTTACAGCACACCGCA	WT	rep1	Emd	1	2
GTTACAGCACACCGCA	WT	rep1	Idh3g	0	1
GTTACAGCACACCGCA	WT	rep1	Pola1	0	1
GTTACAGCACACCGCA	WT	rep1	Gdi1	0	1
GTTACAGCACACCGCA	WT	rep1	Gnl3l	0	2
GTTACAGCACACCGCA	WT	rep1	Prdx4	3	2
GTTACAGCACACCGCA	WT	rep1	Chm	1	0
GTTACAGCACACCGCA	WT	rep1	Hprt	0	1
GTTACAGCACACCGCA	WT	rep1	Cask	1	0
GTTACAGCACACCGCA	WT	rep1	Ndufb11	2	2
GTTACAGCACACCGCA	WT	rep1	Hdac6	0	1
GTTACAGCACACCGCA	WT	rep1	Rbm3	0	1
GTTACAGCACACCGCA	WT	rep1	Ebp	0	1
GTTACAGCACACCGCA	WT	rep1	Rpgr	0	2
GTTACAGCACACCGCA	WT	rep1	Pbdc1	1	0
GTTACAGCACACCGCA	WT	rep1	Atrx	3	3
GTTACAGCACACCGCA	WT	rep1	Magt1	0	1
GTTACAGCACACCGCA	WT	rep1	Sh3bgrl	0	2
GTTACAGCACACCGCA	WT	rep1	Cstf2	0	1
GTTACAGCACACCGCA	WT	rep1	Acsl4	0	1
GTTACAGCACACCGCA	WT	rep1	Slc7a3	0	2
GTTACAGCACACCGCA	WT	rep1	Pdha1	1	3
GTTACAGCACACCGCA	WT	rep1	Nono	0	1
GTTACAGCACACCGCA	WT	rep1	Rps4x	0	3
GTTACAGCACACCGCA	WT	rep1	Chic1	0	1
GTTACAGCACACCGCA	WT	rep1	Flna	0	1
GTTACAGCACACCGCA	WT	rep1	Cetn2	1	0
GTTACAGCACACCGCA	WT	rep1	Nsdhl	0	1
GTTACAGCACACCGCA	WT	rep1	Rbbp7	0	1
GTTACAGCACACCGCA	WT	rep1	Zrsr2	1	3
GTTACAGCACACCGCA	WT	rep1	Renbp	0	1
GTTACAGCACACCGCA	WT	rep1	Mecp2	0	1
GTTACAGCACACCGCA	WT	rep1	Dkc1	3	1
GTTACAGCACACCGCA	WT	rep1	Morf4l2	0	6
GTTACAGCACACCGCA	WT	rep1	Psmd10	1	1
GTTACAGCACACCGCA	WT	rep1	Morc4	0	3
GTTACAGCACACCGCA	WT	rep1	Rnf128	0	2
GTTACAGCACACCGCA	WT	rep1	Fndc3c1	1	0
GTTACAGCACACCGCA	WT	rep1	Klhl13	2	0
GTTACAGCACACCGCA	WT	rep1	Smc1a	1	0
GTTACAGCACACCGCA	WT	rep1	Wnk3	1	0
GTTACAGCACACCGCA	WT	rep1	Kctd12b	1	1
GTTACAGCACACCGCA	WT	rep1	Amot	0	1
GTTACAGCACACCGCA	WT	rep1	Alg13	3	0
GTTACAGCACACCGCA	WT	rep1	Tceal9	1	6
GTTACAGCACACCGCA	WT	rep1	Shroom2	1	0
GTTACAGCACACCGCA	WT	rep1	Mageh1	0	1
GTTACAGCACACCGCA	WT	rep1	Arxes1	0	2
GTTACAGCACACCGCA	WT	rep1	Cited1	0	2
GTTACAGCACACCGCA	WT	rep1	Cysltr1	0	1
GTTACAGCACACCGCA	WT	rep1	Rlim	0	2
GTTACAGCACACCGCA	WT	rep1	Gpr173	1	0
GTTACAGCACACCGCA	WT	rep1	Ldoc1	0	1
GTTACAGCACACCGCA	WT	rep1	Rp2	0	1
GTTACAGCACACCGCA	WT	rep1	Dgkk	0	1
GTTACAGCACACCGCA	WT	rep1	Eif1ax	0	4
GTTACAGCACACCGCA	WT	rep1	Nudt10	0	1
GTTACAGCACACCGCA	WT	rep1	Nudt11	1	0
GTTACAGCACACCGCA	WT	rep1	Gm14730	1	0
GTTACAGCACACCGCA	WT	rep1	Ftx	0	1
GTTACAGCACACCGCA	WT	rep1	Xist	12	0
TAATTCCGTTCCGCTT	WT	rep1	Egfl6	1	0
[truncated: 9,701 more rows]

## Sheet: 5
Cell ID	Sample	Xist [norm. Counts, log2]	Replicate	Total counts	Gene number	% MT Counts
AAACCCAAGCCACCGT	Xist-RE_dTAG-0	2.66008	rep1	34593	6910	2.33573
AAACCCAAGCCGTTAT	Xist-PROM_dTAG-8	0	rep1	9249	2908	1.72992
AAACCCACAAGCAGGT	Xist-PROM_dTAG-8	0	rep2	16009	3849	1.57411
AAACCCACACATGTTG	Xist-RE_dTAG-1	0.331513	rep1	50881	7117	1.33056
AAACCCACACCAGGTC	Xist-PROM_dTAG-4	0.225253	rep1	39582	6670	1.09646
AAACCCACAGAGTAAT	Xist-PROM_dTAG-0	2.09108	rep1	67666	8587	1.85174
AAACCCACAGCGCTTG	Xist-PROM_dTAG-2	2.87073	rep1	22823	5435	2.75161
AAACCCACAGTCTCTC	Xist-RE_dTAG-0	0	rep1	68139	8613	1.49547
AAACCCACAGTTAGGG	Xist-PROM_dTAG-4	0	rep2	15366	4100	2.70728
AAACCCAGTCATACCA	Xist-RE_dTAG-0	2.78486	rep1	19740	5112	0.982776
AAACCCAGTCTTGGTA	Xist-PROM_dTAG-500	0	rep2	23017	5182	1.22084
AAACCCAGTGTAGGAC	Xist-PROM_dTAG-500	0.343843	rep1	24369	5796	1.87123
AAACCCAGTTTGAACC	Xist-PROM_dTAG-2	1.9632	rep1	22868	4874	1.24191
AAACCCATCAGGACGA	Xist-RE_dTAG-0	0	rep1	14026	4263	2.13176
AAACCCATCATCTCTA	Xist-PROM_dTAG-2	1.0878	rep1	10164	3719	1.74144
AAACCCATCTCCCATG	Xist-RE_dTAG-8	0	rep1	7879	2632	1.19304
AAACGAAAGAGTCACG	Xist-PROM_dTAG-0	0.327314	rep2	25824	5191	1.52184
AAACGAAAGGAGTACC	Xist-PROM_dTAG-2	1.69134	rep1	4518	2258	2.43471
AAACGAACATAGCTGT	Xist-PROM_dTAG-8	0.386115	rep2	21220	4861	1.03676
AAACGAACATGGGTTT	Xist-PROM_dTAG-0	0	rep2	20897	4857	1.64617
AAACGAAGTCACAATC	Xist-RE_dTAG-4	0.959716	rep1	12415	3455	0.861861
AAACGAAGTGCGCTCA	Xist-RE_dTAG-4	0	rep2	19407	4856	1.17999
AAACGAATCATTCGGA	Xist-RE_dTAG-8	0	rep2	19199	4519	1.2136
AAACGAATCCACACCT	Xist-RE_dTAG-4	2.30071	rep2	54558	7672	1.21155
AAACGAATCGAAACAA	Xist-RE_dTAG-2	1.3425	rep1	10606	3540	2.89459
AAACGAATCGAACCAT	Xist-PROM_dTAG-2	0	rep2	43812	6957	1.30101
AAACGAATCGGAGCAA	Xist-PROM_dTAG-1	0	rep1	11373	3353	1.89044
AAACGAATCGGTCACG	Xist-PROM_dTAG-0	0	rep2	35320	6585	1.24292
AAACGAATCTCGTCAC	Xist-PROM_dTAG-500	0	rep1	13365	3425	1.84811
AAACGAATCTTAGTTC	Xist-PROM_dTAG-1	0	rep1	13308	4132	1.83348
AAACGCTAGCCATTGT	Xist-RE_dTAG-8	2.09995	rep2	26515	5790	1.64435
AAACGCTAGGTCGCCT	Xist-RE_dTAG-500	0	rep1	19954	4844	1.7841
AAACGCTAGTCTGTAC	Xist-RE_dTAG-500	0	rep1	6823	2576	1.37769
AAACGCTCAATGTTGC	Xist-PROM_dTAG-2	1.45377	rep1	12198	3989	1.45926
AAACGCTCACAAATGA	Xist-RE_dTAG-500	0	rep1	18382	4249	1.06082
AAACGCTCACCTGATA	Xist-PROM_dTAG-1	0.472507	rep1	16556	3958	0.948297
AAACGCTCACGGTGCT	Xist-PROM_dTAG-1	0	rep1	4210	1759	2.32779
AAACGCTCAGACATCT	Xist-PROM_dTAG-1	0	rep1	15034	4351	2.17507
AAACGCTGTGCAACAG	Xist-PROM_dTAG-0	0	rep2	31338	5633	1.54764
AAACGCTTCAGTGGGA	Xist-RE_dTAG-4	0	rep1	20687	4707	1.76439
AAACGCTTCATGAGTC	Xist-PROM_dTAG-500	1.53415	rep2	49486	7604	1.68735
AAACGCTTCCATTTCA	Xist-PROM_dTAG-0	1.81468	rep1	54484	7815	0.864474
AAAGAACAGAGTCAAT	Xist-RE_dTAG-500	0.549562	rep2	68260	8240	2.23264
AAAGAACCACGTCATA	Xist-RE_dTAG-8	0.301567	rep1	28411	5621	1.11928
AAAGAACCACTGAGGA	Xist-RE_dTAG-4	0.500305	rep2	15403	3972	1.35688
AAAGAACGTAACATGA	Xist-RE_dTAG-0	0	rep1	2093	1108	0.382226
AAAGAACGTACCCAGC	Xist-PROM_dTAG-2	0	rep1	13326	3836	1.80849
AAAGAACGTGATATAG	Xist-PROM_dTAG-2	0	rep1	4620	1815	1.55844
AAAGAACTCAATCCAG	Xist-PROM_dTAG-8	0.351823	rep1	23716	5387	1.03727
AAAGAACTCGTTTACT	Xist-PROM_dTAG-2	0.860621	rep1	14656	4358	2.7429
AAAGAACTCTTGGATG	Xist-PROM_dTAG-1	0	rep2	21161	4538	1.98951
AAAGGATAGATTGACA	Xist-PROM_dTAG-4	0	rep1	7630	2573	1.83486
AAAGGATAGGATACCG	Xist-PROM_dTAG-1	0	rep2	24447	5113	1.5053
AAAGGATCAGTATGAA	Xist-RE_dTAG-4	0	rep1	24826	5887	1.9254
AAAGGATGTAACGCGA	Xist-PROM_dTAG-0	0	rep2	17132	3743	1.86785
AAAGGATGTAAGATCA	Xist-PROM_dTAG-1	0	rep2	28518	5352	1.3395
AAAGGATGTAGACACG	Xist-RE_dTAG-2	0	rep1	5492	2173	1.85725
AAAGGATGTAGTTCCA	Xist-PROM_dTAG-1	0	rep2	19302	4544	1.44027
AAAGGATGTTGAATCC	Xist-RE_dTAG-0	0	rep1	23827	5192	1.50669
AAAGGATTCCATTGTT	Xist-RE_dTAG-2	0	rep1	6845	2411	1.57779
AAAGGATTCCATTTAC	Xist-RE_dTAG-2	0.543136	rep1	13862	4024	1.87563
AAAGGATTCGATACGT	Xist-RE_dTAG-2	0.443446	rep2	17919	4213	1.06033
AAAGGGCAGAGTCTTC	Xist-RE_dTAG-2	0.486025	rep1	31957	6466	2.36881
AAAGGGCAGCTCGTGC	Xist-PROM_dTAG-500	0.538372	rep2	28042	5759	1.94351
AAAGGGCCAACTGCTA	Xist-RE_dTAG-1	3.17345	rep2	42377	6474	1.24124
AAAGGGCCACATGAAA	Xist-RE_dTAG-4	0	rep1	5929	1758	0.067465
AAAGGGCCAGGTCCCA	Xist-PROM_dTAG-1	0	rep2	15877	4014	1.66278
AAAGGGCGTAGCTAAA	Xist-PROM_dTAG-0	0	rep1	4736	2009	1.73142
AAAGGGCGTATTCCTT	Xist-PROM_dTAG-4	0	rep1	5435	2268	2.5391
AAAGGGCTCTCGCTTG	Xist-PROM_dTAG-0	0.282969	rep1	30575	5899	1.8381
AAAGGGCTCTTCGGTC	Xist-RE_dTAG-1	0	rep2	28569	5941	2.07568
AAAGGTAAGCTTCATG	Xist-PROM_dTAG-2	0.37589	rep1	21916	5419	1.87078
AAAGGTAAGGCTCCCA	Xist-RE_dTAG-2	0	rep1	1102	751	2.45009
AAAGGTAAGGGAGTTC	Xist-PROM_dTAG-0	0	rep1	6196	2377	2.3725
AAAGGTACAACGGTAG	Xist-PROM_dTAG-0	0	rep1	9625	3225	2.48312
AAAGGTACAGCTGGTC	Xist-PROM_dTAG-2	0.835438	rep1	7658	2901	2.46801
AAAGGTACATCGAACT	Xist-RE_dTAG-4	2.36878	rep1	22717	5333	1.95889
AAAGGTAGTAGATCGG	Xist-PROM_dTAG-8	2.95034	rep1	20980	5118	2.95996
AAAGGTAGTATGCTTG	Xist-PROM_dTAG-0	0	rep2	15434	3996	1.17921
AAAGGTAGTCAGACTT	Xist-PROM_dTAG-500	0	rep1	16875	4578	1.36889
AAAGGTAGTCTACTGA	Xist-PROM_dTAG-500	0	rep1	6325	2512	1.92885
AAAGGTAGTTACGCCG	Xist-RE_dTAG-8	0	rep1	14855	3141	1.2723
AAAGGTAGTTGGGAAC	Xist-RE_dTAG-8	0	rep1	7167	2839	0.586019
AAAGGTATCGCGTAGC	Xist-RE_dTAG-1	0	rep2	19751	4785	1.29614
AAAGGTATCTCGGCTT	Xist-RE_dTAG-500	2.03099	rep2	30204	6140	1.3475
AAAGGTATCTGCGAGC	Xist-RE_dTAG-0	0	rep1	11853	3653	2.1851
AAAGGTATCTTGGTGA	Xist-PROM_dTAG-2	0	rep1	19412	3921	1.4115
AAAGTCCAGAGCAGAA	Xist-PROM_dTAG-4	0	rep1	15112	3762	1.91239
AAAGTCCAGCGGTATG	Xist-PROM_dTAG-500	0	rep2	33167	6204	0.829137
AAAGTCCCAATACCTG	Xist-RE_dTAG-8	0.34987	rep2	23873	5030	1.22733
AAAGTCCGTCCGTTTC	Xist-PROM_dTAG-1	0	rep2	23346	4717	1.67052
AAAGTCCGTTAGGGTG	Xist-PROM_dTAG-1	0	rep2	21304	4884	1.80248
AAAGTCCGTTGGGCCT	Xist-PROM_dTAG-0	0	rep1	9289	3122	1.62558
AAAGTCCTCATTCCTA	Xist-RE_dTAG-0	0	rep1	9749	3323	1.10781
AAAGTCCTCGACATCA	Xist-RE_dTAG-0	0.775075	rep1	17083	4551	1.79711
AAAGTGAAGCGACCCT	Xist-PROM_dTAG-2	0.268076	rep2	32526	5958	1.43577
AAAGTGAAGGCATTTC	Xist-PROM_dTAG-2	1.27508	rep1	7755	2626	1.14765
AAAGTGAAGTAGTCAA	Xist-PROM_dTAG-4	0	rep1	1661	938	1.08368
AAAGTGACAACCACGC	Xist-PROM_dTAG-0	0	rep1	15308	4233	2.20146
AAAGTGACAAGGTTGG	Xist-RE_dTAG-500	2.31069	rep1	28630	5608	1.94202
AAAGTGACACCAGCGT	Xist-PROM_dTAG-2	0	rep1	12745	3905	2.33817
AAAGTGACACCAGTAT	Xist-PROM_dTAG-4	1.06855	rep1	26162	5928	1.34546
AAAGTGACAGCAGTAG	Xist-PROM_dTAG-0	0	rep1	7550	2797	1.11258
AAAGTGACATGGTACT	Xist-RE_dTAG-4	0	rep2	15133	4157	1.79079
AAAGTGAGTAGAATAC	Xist-PROM_dTAG-4	0	rep1	16794	4526	1.68513
AAAGTGAGTTCTTCAT	Xist-PROM_dTAG-500	2.2258	rep2	23000	5502	1.21739
AAAGTGATCAATCTTC	Xist-RE_dTAG-1	0	rep1	6948	2652	1.61197
AAAGTGATCGGTGTTA	Xist-PROM_dTAG-0	2.5952	rep1	1613	997	1.36392
AAATGGAAGCGCATCC	Xist-RE_dTAG-1	0	rep2	21208	4339	0.778008
AAATGGAAGCTGACAG	Xist-PROM_dTAG-0	0	rep1	3989	1842	1.15317
AAATGGAAGGTTCTAC	Xist-PROM_dTAG-0	1.03476	rep2	16534	4398	1.7963
AAATGGACAAATGGTA	Xist-PROM_dTAG-1	0	rep1	15246	4385	1.32494
AAATGGACACCAATTG	Xist-PROM_dTAG-0	0	rep2	35809	5974	1.30135
AAATGGACACTCCGAG	Xist-PROM_dTAG-500	0.664048	rep1	21217	5114	2.45558
AAATGGACATTACGGT	Xist-PROM_dTAG-1	0	rep2	56659	7916	1.46843
AAATGGAGTAACTGCT	Xist-RE_dTAG-1	0.299701	rep1	28616	6318	1.61099
AAATGGAGTAGCACAG	Xist-PROM_dTAG-4	0	rep1	21006	5058	2.00895
AAATGGATCCCGAGTG	Xist-PROM_dTAG-0	0	rep1	8521	3257	2.34714
AAATGGATCTGTCCGT	Xist-RE_dTAG-2	0	rep1	12029	3788	1.5712
AACAAAGAGAAACTGT	Xist-PROM_dTAG-2	0.18283	rep2	49848	7443	1.39825
AACAAAGAGCGTCAGA	Xist-RE_dTAG-1	0	rep2	11397	3014	1.07923
AACAAAGAGGTAGTCG	Xist-RE_dTAG-500	2.30576	rep1	5536	2074	1.44509
AACAAAGAGGTGGCTA	Xist-RE_dTAG-2	1.10122	rep1	19922	5122	2.4094
AACAAAGAGTCTACCA	Xist-RE_dTAG-0	0.777959	rep1	16992	4539	1.64195
AACAAAGCAAACTAGA	Xist-PROM_dTAG-8	0	rep1	6058	2132	1.83229
AACAAAGCACAACGAG	Xist-RE_dTAG-1	2.12615	rep1	14900	4181	2.56376
AACAAAGCACAGACGA	Xist-PROM_dTAG-1	2.67334	rep1	19276	4359	1.66528
AACAAAGCAGAGAATT	Xist-RE_dTAG-2	2.5897	rep1	12981	3615	1.87967
AACAAAGCAGGAAGTC	Xist-RE_dTAG-2	0	rep1	4352	2113	2.87224
AACAAAGCATACTTTC	Xist-RE_dTAG-2	0.667728	rep2	42114	7093	1.36059
AACAAAGGTTTCGCTC	Xist-PROM_dTAG-0	0	rep1	23241	4894	1.94914
AACAAAGTCACAAGAA	Xist-RE_dTAG-1	2.56511	rep2	35827	6052	1.20021
AACAAAGTCACTGTTT	Xist-PROM_dTAG-0	0.316924	rep2	26817	5495	1.58109
AACAAAGTCAGATGCT	Xist-RE_dTAG-500	0	rep1	17461	4518	1.25422
AACAAAGTCATACGGT	Xist-PROM_dTAG-1	0.641837	rep2	22223	5219	2.02493
AACAAAGTCCTGTTAT	Xist-PROM_dTAG-2	0	rep1	23204	5091	0.926564
AACAAAGTCGTCAGAT	Xist-PROM_dTAG-0	2.2862	rep1	14710	4173	2.32495
AACAAAGTCTGCGTCT	Xist-PROM_dTAG-0	0	rep1	23487	5350	1.63495
AACAACCAGTTGCATC	Xist-PROM_dTAG-0	3.43611	rep2	46232	7087	1.19614
AACAACCGTGGTTTGT	Xist-RE_dTAG-0	0.297982	rep2	28807	4632	0.420037
AACAACCGTGTCTTCC	Xist-PROM_dTAG-2	0	rep1	12639	3523	2.22328
AACAACCTCACCTCGT	Xist-PROM_dTAG-0	0	rep1	24779	5513	1.17842
AACAACCTCCATGATG	Xist-PROM_dTAG-1	0.178456	rep2	51185	7348	0.0429813
AACAACCTCGAGAATA	Xist-PROM_dTAG-1	0	rep1	13995	3869	1.28617
AACAACCTCGTGGGTC	Xist-PROM_dTAG-4	0.616426	rep1	11733	3429	1.62789
AACAAGACAACCACGC	Xist-PROM_dTAG-500	2.68733	rep1	15337	4296	1.64961
AACAAGACACAGACGA	Xist-PROM_dTAG-4	0.864419	rep1	7280	2703	2.41758
AACAAGACAGCGCTTG	Xist-PROM_dTAG-4	0	rep2	39075	6878	1.47921
AACAAGACATACCATG	Xist-PROM_dTAG-8	0	rep2	17248	4375	1.46104
AACAAGAGTACCTTCC	Xist-PROM_dTAG-4	0	rep1	3469	1632	2.33497
AACAAGAGTGCACATT	Xist-RE_dTAG-2	0	rep2	31961	6225	2.39354
AACAAGATCTACGCGG	Xist-PROM_dTAG-500	2.17074	rep1	10303	3282	0.0776473
AACAAGATCTCTGAGA	Xist-RE_dTAG-0	2.11204	rep1	12388	3652	1.50953
AACACACAGTCTGGAG	Xist-PROM_dTAG-500	2.58929	rep1	4870	2231	1.64271
AACACACCAATCAAGA	Xist-RE_dTAG-2	2.09814	rep2	27968	5984	1.56608
AACACACCAGACGCTC	Xist-RE_dTAG-1	0.23565	rep2	37632	6441	1.39243
AACACACGTAGAGGAA	Xist-PROM_dTAG-2	0	rep1	31181	6199	2.78375
AACACACGTTGCTCCT	Xist-RE_dTAG-0	0	rep1	10675	3574	0.674473
AACACACTCAGCATTG	Xist-PROM_dTAG-500	0	rep1	35329	6993	0.965213
AACACACTCATTTGCT	Xist-RE_dTAG-1	0	rep2	29856	5994	1.23593
AACACACTCCTATTGT	Xist-RE_dTAG-0	0.483521	rep2	32166	5820	1.07878
AACACACTCGCCACTT	Xist-PROM_dTAG-1	2.18926	rep2	29009	6251	1.95801
AACACACTCGCGTCGA	Xist-PROM_dTAG-1	2.2272	rep1	25381	5911	2.89587
AACACACTCTATACTC	Xist-RE_dTAG-500	0	rep2	19935	4612	1.51994
AACACACTCTGGCCGA	Xist-RE_dTAG-0	2.77079	rep1	24046	4738	1.23929
AACACACTCTTCGCTG	Xist-PROM_dTAG-0	0	rep1	30293	6088	1.30063
AACAGGGAGCCTTTGA	Xist-PROM_dTAG-2	0.186078	rep2	48896	7249	1.95312
AACAGGGAGCTCCACG	Xist-PROM_dTAG-4	0	rep1	5616	2296	2.20798
AACAGGGCACAATCTG	Xist-RE_dTAG-500	0	rep1	10561	3158	2.01685
AACAGGGCATGAAGGC	Xist-PROM_dTAG-2	1.98637	rep1	23851	5273	1.43809
AACAGGGGTAATGCTC	Xist-RE_dTAG-4	0	rep1	28930	5554	0.791566
AACAGGGGTTCCGTTC	Xist-RE_dTAG-1	0	rep1	9030	3121	1.59468
AACAGGGTCATTTCGT	Xist-PROM_dTAG-1	1.5858	rep1	64380	8394	1.48338
AACAGGGTCCAAGGGA	Xist-PROM_dTAG-500	0	rep2	21409	4780	1.70022
AACAGGGTCGTTGTGA	Xist-PROM_dTAG-2	0	rep1	22894	5030	1.5943
AACAGGGTCTCAGGCG	Xist-PROM_dTAG-4	0	rep1	18666	4885	2.01971
AACCAACAGTTCAACC	Xist-RE_dTAG-1	0	rep2	18629	3693	0.891084
AACCAACCACACGTGC	Xist-RE_dTAG-500	2.69571	rep1	52837	7995	1.50841
AACCAACCACGCGGTT	Xist-RE_dTAG-4	0.367697	rep2	22502	5065	1.05324
AACCAACCAGAGTTGG	Xist-PROM_dTAG-4	1.45627	rep1	48633	7581	1.51954
AACCAACGTAATCAAG	Xist-RE_dTAG-8	2.31975	rep1	30524	5949	1.5365
AACCAACGTGAGACCA	Xist-RE_dTAG-1	0	rep2	36946	6123	1.15303
AACCAACGTTAAACCC	Xist-RE_dTAG-2	1.14399	rep1	9349	3474	1.444
AACCAACGTTACTCAG	Xist-PROM_dTAG-0	0	rep2	27679	5652	1.10914
AACCAACTCCGCACTT	Xist-PROM_dTAG-1	0	rep2	27317	5285	1.11652
AACCACAAGACGCCCT	Xist-PROM_dTAG-8	1.91293	rep1	15590	4021	1.22514
AACCACAAGCAAGTCG	Xist-PROM_dTAG-2	0	rep2	28548	5860	1.49222
AACCACAAGCATCCTA	Xist-RE_dTAG-4	2.44929	rep1	90736	9416	0.904823
AACCACAAGGGATCGT	Xist-RE_dTAG-0	0	rep2	20645	4207	1.56454
AACCACAAGGTGCAGT	Xist-PROM_dTAG-8	2.42677	rep1	8719	2809	1.75479
AACCACACAACAGCCC	Xist-PROM_dTAG-0	0.687594	rep1	20224	4875	1.50316
AACCACACAACTTCTT	Xist-RE_dTAG-2	0	rep1	10030	3565	1.43569
AACCACACAAGAGATT	Xist-PROM_dTAG-1	0	rep1	31456	6480	1.52594
AACCACACAGAGGCAT	Xist-RE_dTAG-8	2.77591	rep2	31887	6095	1.07881
AACCACACAGCATACT	Xist-PROM_dTAG-500	1.77313	rep2	26589	5599	1.19598
AACCACACAGGATCTT	Xist-RE_dTAG-1	0	rep1	5557	2294	1.33165
AACCACACATGCCGAC	Xist-PROM_dTAG-2	0.271066	rep1	32117	6214	1.7374
AACCACACATTGAGGG	Xist-PROM_dTAG-8	2.4188	rep1	23455	5409	1.60307
AACCACAGTACTGTTG	Xist-PROM_dTAG-500	0	rep1	4909	2210	1.91485
AACCACAGTAGTCGTT	Xist-PROM_dTAG-4	0.251951	rep1	34900	6780	2.09742
AACCACAGTAGTGCGA	Xist-RE_dTAG-2	0	rep2	22384	4675	0.768406
AACCACAGTTGTAAAG	Xist-RE_dTAG-4	2.79259	rep1	3263	1551	2.97272
AACCACATCTACGGGC	Xist-PROM_dTAG-1	0	rep1	9293	3241	1.50651
AACCACATCTAGTGAC	Xist-RE_dTAG-4	1.51169	rep1	39611	6810	1.35063
AACCACATCTTACCAT	Xist-PROM_dTAG-4	0	rep2	26954	5688	1.6658
AACCATGCAAAGTGTA	Xist-RE_dTAG-2	1.82313	rep1	23116	5321	1.95968
AACCATGCACTCTCGT	Xist-PROM_dTAG-4	0	rep1	11371	3491	1.74127
AACCATGGTAAGGAGA	Xist-RE_dTAG-0	0.698642	rep1	9891	3097	2.09281
AACCATGGTGAATGTA	Xist-PROM_dTAG-4	1.35513	rep2	27804	5763	1.40627
AACCATGTCAGACAAA	Xist-RE_dTAG-8	2.78337	rep1	13840	4058	1.78468
AACCATGTCCCGAAAT	Xist-PROM_dTAG-4	2.45942	rep2	26173	6071	1.06598
AACCATGTCGCCTTGT	Xist-RE_dTAG-8	0.222764	rep1	40076	6836	1.72921
AACCATGTCGTTGTTT	Xist-RE_dTAG-4	0	rep2	30889	6119	1.97481
AACCCAAAGCTATCTG	Xist-RE_dTAG-2	0	rep1	15361	4312	1.38012
AACCCAAAGGAATCGC	Xist-PROM_dTAG-1	0	rep1	14675	4344	1.71721
AACCCAAAGTAAATGC	Xist-PROM_dTAG-8	0.806122	rep2	24209	5371	1.72663
AACCCAAAGTAATCCC	Xist-PROM_dTAG-0	0	rep2	31858	5822	1.34974
AACCCAACAAAGGCGT	Xist-RE_dTAG-1	1.07632	rep1	5171	1858	1.7018
AACCCAACAATGCAAA	Xist-RE_dTAG-2	0.690706	rep2	30147	5854	1.5723
AACCCAACAGCCGTTG	Xist-PROM_dTAG-0	0.433227	rep1	36885	6745	1.46943
AACCCAACAGCGAACA	Xist-RE_dTAG-0	0	rep2	29055	6025	1.31475
AACCCAAGTGATGTAA	Xist-PROM_dTAG-1	0	rep1	19287	4943	1.73174
AACCCAAGTGTATCCA	Xist-PROM_dTAG-1	0.326527	rep2	25897	5242	1.61023
AACCCAATCTGAGATC	Xist-PROM_dTAG-0	0	rep1	33855	6485	1.40895
AACCTGACAACTCCCT	Xist-PROM_dTAG-0	0	rep1	20454	5107	1.12936
AACCTGACAGGGATAC	Xist-RE_dTAG-4	0	rep2	47699	7626	1.51995
AACCTGACAGGTGGAT	Xist-RE_dTAG-8	0.781551	rep2	50639	7116	1.30729
AACCTGAGTAGCGTTT	Xist-PROM_dTAG-1	0	rep1	21271	5025	2.04504
AACCTGAGTCTGTGCG	Xist-RE_dTAG-1	0	rep1	2719	1291	2.13314
AACCTGATCAAACGTC	Xist-PROM_dTAG-4	0.583027	rep1	12635	4250	1.54333
AACCTGATCTGGCCGA	Xist-RE_dTAG-4	0.299096	rep2	28683	5852	1.70484
AACCTGATCTTGATTC	Xist-RE_dTAG-2	1.05503	rep2	16025	4428	1.55382
AACCTTTAGGTAGATT	Xist-RE_dTAG-500	2.91089	rep1	2878	1307	1.66782
AACCTTTCACATGGTT	Xist-RE_dTAG-500	2.00661	rep1	29512	6052	1.65695
AACCTTTCACGACCTG	Xist-RE_dTAG-0	1.60154	rep1	30298	6208	1.59416
AACCTTTCAGTCGCTG	Xist-PROM_dTAG-0	0	rep2	19479	4100	1.77627
AACCTTTCATCGATCA	Xist-PROM_dTAG-500	2.38638	rep2	56714	7856	1.37003
AACCTTTGTCCAATCA	Xist-RE_dTAG-8	1.11127	rep2	19625	4715	1.79363
AACCTTTGTGAAAGTT	Xist-PROM_dTAG-2	0	rep1	16008	4819	1.78661
AACCTTTGTGTCCACG	Xist-RE_dTAG-2	0	rep1	11512	3719	1.78944
AACCTTTGTGTGTCCG	Xist-RE_dTAG-8	1.50525	rep1	59910	8096	1.99967
AACCTTTGTTTATGCG	Xist-RE_dTAG-1	0.232133	rep1	38272	7540	2.70171
AACCTTTTCCGATAGT	Xist-PROM_dTAG-4	0	rep2	65423	8113	1.37261
AACCTTTTCTCTGACC	Xist-RE_dTAG-0	2.4852	rep1	36352	6980	1.79632
AACGAAAAGTGCACCC	Xist-RE_dTAG-0	0.27857	rep2	62259	7620	1.1404
AACGAAAAGTGGAAAG	Xist-RE_dTAG-1	0.263116	rep2	33225	6077	1.42664
AACGAAACACAATCTG	Xist-RE_dTAG-500	0	rep2	18560	4573	1.79418
AACGAAACAGCGTTTA	Xist-PROM_dTAG-0	0.492397	rep1	31435	6202	2.01368
AACGAAACATCTAACG	Xist-PROM_dTAG-500	2.9903	rep1	6352	2478	2.3772
AACGAAAGTCCGGTGT	Xist-RE_dTAG-1	2.23165	rep2	52915	7604	1.54777
AACGAAAGTGGACCTC	Xist-PROM_dTAG-1	0	rep1	9191	3066	1.55587
AACGAAAGTTTCGTGA	Xist-RE_dTAG-8	2.33321	rep1	38664	6068	1.32682
AACGAAATCATCGGGC	Xist-PROM_dTAG-1	0.379616	rep1	21658	4779	1.11737
AACGAAATCCGTCACT	Xist-PROM_dTAG-4	0	rep1	30050	5825	0.948419
AACGAAATCCTGTAAG	Xist-PROM_dTAG-2	2.22803	rep1	2415	1323	2.1118
AACGAAATCTATCACT	Xist-RE_dTAG-1	0.235116	rep2	37728	6713	1.45515
AACGGGAAGATGGCAC	Xist-RE_dTAG-2	0	rep1	6259	2337	2.30069
AACGGGAAGGGCCTCT	Xist-PROM_dTAG-2	1.77882	rep1	24376	5686	2.7445
AACGGGAAGGTAGCAC	Xist-PROM_dTAG-2	1.33858	rep1	24879	5247	1.89316
AACGGGAAGTAACAGT	Xist-RE_dTAG-500	2.0468	rep1	23728	4775	1.61834
AACGGGACACTTCTCG	Xist-RE_dTAG-1	0.236749	rep2	37436	6612	1.84849
AACGGGACAGGAAGTC	Xist-RE_dTAG-0	0	rep1	20161	4906	2.97108
AACGGGACATCTATCT	Xist-PROM_dTAG-0	0.290077	rep2	29715	5444	1.32593
AACGGGAGTCGAATGG	Xist-RE_dTAG-8	1.04051	rep1	76475	7906	1.17162
AACGGGAGTGACCTGC	Xist-RE_dTAG-500	1.43684	rep2	15589	4552	1.63577
AACGGGAGTGAGCAGT	Xist-RE_dTAG-500	0	rep2	30092	5639	1.21627
AACGGGATCAGTGTGT	Xist-PROM_dTAG-500	0	rep2	41929	6729	1.86744
AACGGGATCCACTTTA	Xist-RE_dTAG-2	0	rep1	4804	2015	1.18651
AACGGGATCGTCGATA	Xist-RE_dTAG-4	0	rep1	2320	1278	2.02586
AACGGGATCTCGCTCA	Xist-RE_dTAG-1	0	rep1	11703	3570	1.89695
AACGTCAAGGAGCAAA	Xist-PROM_dTAG-1	0.336484	rep2	24999	5016	1.81207
AACGTCAAGGGACACT	Xist-PROM_dTAG-0	0	rep1	4128	1883	1.55039
AACGTCAAGGTCTGGA	Xist-PROM_dTAG-1	0	rep2	22061	4281	2.0126
AACGTCAAGTAGTCCT	Xist-PROM_dTAG-0	0	rep1	5485	1896	2.16955
AACGTCACAAAGACGC	Xist-PROM_dTAG-0	0	rep2	32125	5704	1.20156
AACGTCACAAATAGCA	Xist-PROM_dTAG-4	0	rep1	17974	4954	1.00701
AACGTCACACCCTGTT	Xist-PROM_dTAG-0	0.607572	rep1	71773	8223	1.09512
AACGTCACAGTCAGCC	Xist-RE_dTAG-0	0.21466	rep2	41764	6617	1.30974
AACGTCAGTCACAATC	Xist-PROM_dTAG-4	0.308582	rep2	27663	5732	1.87977
AACGTCAGTCATGGCC	Xist-PROM_dTAG-1	0	rep2	33285	5811	2.33739
AACGTCATCAAAGACA	Xist-RE_dTAG-0	0	rep2	41561	7129	1.27042
AACGTCATCCTCAGAA	Xist-PROM_dTAG-4	0.630455	rep2	22767	5143	1.53731
AACGTCATCGACATAC	Xist-PROM_dTAG-0	0	rep1	15041	4521	1.69537
AACGTCATCTTAATCC	Xist-PROM_dTAG-2	0.384641	rep1	21318	5085	1.38381
AACTTCTAGAAAGCGA	Xist-RE_dTAG-2	0	rep1	11752	3386	1.87202
AACTTCTAGCCAGAGT	Xist-RE_dTAG-2	0.583009	rep2	25271	5529	1.35729
AACTTCTAGCGGATCA	Xist-PROM_dTAG-0	0.222059	rep1	40218	6407	1.47446
AACTTCTAGGTCATAA	Xist-RE_dTAG-2	0	rep1	7183	2497	2.21356
AACTTCTAGTCGTTAC	Xist-RE_dTAG-0	0	rep2	32398	6237	1.59578
AACTTCTCAGTTTCAG	Xist-RE_dTAG-1	0.188966	rep1	48077	7305	0.896479
AACTTCTCATGTTACG	Xist-RE_dTAG-2	0	rep1	10879	3441	0.928394
AACTTCTGTAGCACGA	Xist-RE_dTAG-8	1.23132	rep1	37102	6847	2.09423
AACTTCTGTCGTACAT	Xist-PROM_dTAG-2	0	rep2	22612	5167	1.5965
AACTTCTGTTCGAAGG	Xist-RE_dTAG-2	1.57067	rep1	10499	3619	2.40975
AACTTCTGTTCGGCGT	Xist-PROM_dTAG-8	0	rep1	10803	3447	2.59187
AACTTCTTCGCCTTGT	Xist-RE_dTAG-0	0	rep1	20395	5556	1.77985
AACTTCTTCGGAACTT	Xist-PROM_dTAG-0	0.277857	rep2	31221	5902	1.42532
AACTTCTTCGTCCTCA	Xist-RE_dTAG-4	0	rep2	21331	5076	1.17669
AAGAACAAGCAGGCAT	Xist-PROM_dTAG-1	0	rep2	50699	7489	1.85802
AAGAACACAAGCGCAA	Xist-RE_dTAG-0	0	rep2	31704	5979	1.29637
AAGAACACAGATAAAC	Xist-PROM_dTAG-1	0.377239	rep1	21822	5147	1.52598
AAGAACAGTCTCAAGT	Xist-PROM_dTAG-500	0.589212	rep1	12460	3752	1.03531
AAGAACAGTGAACTAA	Xist-RE_dTAG-2	0.533285	rep2	28388	5316	0.958151
AAGAACAGTTATGTCG	Xist-PROM_dTAG-1	0	rep2	27288	5473	1.24963
AAGAACATCCACTGAA	Xist-RE_dTAG-8	0	rep2	24059	5868	2.1946
AAGAACATCCCGAATA	Xist-PROM_dTAG-1	0.285556	rep2	30257	5907	1.41124
AAGAACATCGGCAGTC	Xist-PROM_dTAG-4	0	rep1	7169	2637	1.79941
AAGAACATCTCTGCCA	Xist-PROM_dTAG-0	0	rep1	9491	2237	0.684859
AAGACAAAGAATTTGG	Xist-PROM_dTAG-0	0	rep2	52698	7046	1.51239
AAGACAAAGTCCTGCG	Xist-PROM_dTAG-1	0	rep1	8791	3109	1.68354
AAGACAAAGTGTTCCA	Xist-PROM_dTAG-1	0	rep1	1211	742	2.14699
AAGACAACACACAGCC	Xist-RE_dTAG-0	0.444448	rep2	35738	5597	0.898204
AAGACAAGTAGCTGCC	Xist-PROM_dTAG-1	0	rep2	20665	4611	1.57271
AAGACAAGTCTGTGAT	Xist-RE_dTAG-1	0	rep1	8905	2881	1.28018
AAGACAAGTGACTCTA	Xist-PROM_dTAG-4	0.52378	rep1	29053	5335	2.25794
AAGACAAGTTCCGGTG	Xist-PROM_dTAG-1	0.267592	rep2	32593	5653	0.917375
AAGACAAGTTGCTAGT	Xist-RE_dTAG-8	0	rep1	3733	1641	1.41977
AAGACAATCGATGGAG	Xist-PROM_dTAG-0	0.334529	rep2	25171	4996	1.39843
AAGACAATCTCTGAGA	Xist-PROM_dTAG-0	0	rep1	4799	2167	1.62534
AAGACTCAGGACTGGT	Xist-PROM_dTAG-1	0	rep1	38333	6339	0.991313
AAGACTCAGGTCTGGA	Xist-PROM_dTAG-2	3.26729	rep1	26545	5179	1.4805
AAGACTCCAAGAGTAT	Xist-PROM_dTAG-4	0.2398	rep1	36901	7014	2.18964
AAGACTCCACTTCAGA	Xist-PROM_dTAG-4	0.182242	rep1	50024	7525	1.56325
AAGACTCCAGCAGGAT	Xist-RE_dTAG-2	0.575675	rep1	12848	3605	0.848381
AAGACTCCATCCTATT	Xist-RE_dTAG-1	0.791502	rep1	16574	4235	0.760227
AAGACTCGTCAGATTC	Xist-RE_dTAG-8	0	rep1	17502	4397	1.24557
AAGACTCTCAAGTAAG	Xist-RE_dTAG-0	1.20182	rep1	68783	8361	1.60069
AAGACTCTCCGGACTG	Xist-RE_dTAG-1	0	rep1	9883	3444	1.30527
AAGACTCTCTCGCGTT	Xist-PROM_dTAG-500	0.258863	rep1	33846	6406	1.85546
AAGACTCTCTGGAAGG	Xist-RE_dTAG-0	0	rep2	20401	4397	1.91657
AAGACTCTCTGTCCGT	Xist-PROM_dTAG-1	0.632909	rep1	11324	3736	1.96044
AAGATAGAGAGAAGGT	Xist-PROM_dTAG-0	0	rep1	13451	4432	2.8102
AAGATAGAGGGACCAT	Xist-RE_dTAG-8	0	rep1	13717	3730	1.50179
AAGATAGAGTGGATTA	Xist-PROM_dTAG-0	0	rep2	42520	6261	0.971308
AAGATAGCAGCTCTGG	Xist-PROM_dTAG-1	0	rep2	27038	5489	2.14883
AAGATAGCATGGCTAT	Xist-PROM_dTAG-4	0	rep1	5558	2513	1.63728
AAGATAGGTAGCACAG	Xist-PROM_dTAG-500	0	rep1	10844	3226	2.09332
AAGATAGGTCGCTGCA	Xist-PROM_dTAG-4	0.280263	rep1	30914	6408	1.71443
AAGATAGGTGGTACAG	Xist-PROM_dTAG-1	0	rep1	13078	3621	1.68221
AAGCATCAGCCGCACT	Xist-PROM_dTAG-2	0	rep1	10624	3500	1.15776
AAGCATCAGCTTTCTT	Xist-PROM_dTAG-2	0.179596	rep2	50830	6981	1.53059
AAGCATCAGGATGAGA	Xist-RE_dTAG-1	0	rep1	5157	2065	2.44328
AAGCATCAGTACAACA	Xist-RE_dTAG-8	2.25836	rep1	10505	3542	2.0752
AAGCATCCACATACTG	Xist-RE_dTAG-0	0	rep1	11973	3411	0.952142
AAGCATCCATTCTTCA	Xist-PROM_dTAG-2	0.753873	rep2	97759	9051	0.644442
AAGCATCCATTGAGGG	Xist-PROM_dTAG-0	0	rep1	15859	4643	1.88536
AAGCATCGTTCTCCCA	Xist-PROM_dTAG-500	2.60302	rep1	5598	2087	1.7149
AAGCATCTCCACCCTA	Xist-RE_dTAG-0	2.21302	rep1	2456	1383	2.11726
AAGCATCTCCAGCACG	Xist-RE_dTAG-500	0.281271	rep1	30787	6341	1.59158
AAGCATCTCCCTAGGG	Xist-PROM_dTAG-0	0	rep1	2069	1156	0.724988
AAGCATCTCGCCCAGA	Xist-PROM_dTAG-2	0	rep2	26090	5269	1.63664
AAGCATCTCGTCCTTG	Xist-RE_dTAG-1	1.92921	rep1	6798	2383	1.19153
AAGCATCTCTTCCTAA	Xist-RE_dTAG-500	0	rep2	17078	4186	1.36433
AAGCCATAGATAACGT	Xist-RE_dTAG-1	2.67351	rep2	41510	6623	1.35871
AAGCCATCACAGTCCG	Xist-PROM_dTAG-1	0.551738	rep1	13582	3943	1.45781
AAGCCATCACGCAGTC	Xist-RE_dTAG-0	0	rep1	16643	4283	1.33389
AAGCCATCACGGTGTC	Xist-PROM_dTAG-1	0.915227	rep1	26714	6035	1.79681
AAGCCATGTGTGTGGA	Xist-PROM_dTAG-0	1.46225	rep1	3016	1288	2.18833
AAGCCATGTTGTGCAT	Xist-PROM_dTAG-500	0	rep2	43216	6544	1.28887
AAGCCATTCCGATGCG	Xist-RE_dTAG-1	0	rep2	22942	5225	1.78276
AAGCCATTCTCCGAGG	Xist-PROM_dTAG-4	0	rep2	20956	4436	1.13094
AAGCGAGAGGAACGCT	Xist-PROM_dTAG-500	0.228594	rep2	38936	6548	1.62831
AAGCGAGAGGACGGAG	Xist-RE_dTAG-4	2.07836	rep1	4291	1930	2.56351
AAGCGAGAGGTCGTCC	Xist-RE_dTAG-0	0	rep1	22388	5039	1.8224
AAGCGAGAGGTTTGAA	Xist-PROM_dTAG-1	0	rep2	53101	7045	1.54988
AAGCGAGCAACCAACT	Xist-PROM_dTAG-0	0	rep1	20707	4654	1.21698
AAGCGAGCAACTGATC	Xist-PROM_dTAG-8	0	rep1	9607	3186	1.9465
AAGCGAGCACCAGCGT	Xist-RE_dTAG-2	0	rep1	3748	1805	2.48132
AAGCGAGCAGTAACCT	Xist-PROM_dTAG-1	0	rep2	21000	4168	0.57619
AAGCGAGCATGACAGG	Xist-PROM_dTAG-0	0.247796	rep2	35562	6108	1.16135
AAGCGAGGTCTACGTA	Xist-PROM_dTAG-8	0.661905	rep2	21311	4859	1.14026
AAGCGAGGTTAAAGTG	Xist-PROM_dTAG-500	0.274632	rep1	31641	5738	2.60106
AAGCGAGTCATCCTGC	Xist-RE_dTAG-0	0.47245	rep2	33117	6004	1.37392
AAGCGAGTCATTCATC	Xist-RE_dTAG-0	0	rep2	22402	4435	1.60254
AAGCGAGTCTGGGATT	Xist-PROM_dTAG-1	1.91083	rep1	10419	3735	2.45705
AAGCGAGTCTGTCCGT	Xist-PROM_dTAG-500	2.86423	rep1	15119	4186	2.7978
AAGCGTTCACACCGAC	Xist-PROM_dTAG-1	0.35573	rep2	23407	4766	1.26885
AAGCGTTCAGCGTGCT	Xist-RE_dTAG-4	0.313646	rep2	27144	5554	1.341
AAGCGTTCAGGGATAC	Xist-PROM_dTAG-0	0	rep2	21663	4872	1.74491
AAGCGTTCAGGTCTCG	Xist-PROM_dTAG-500	0	rep1	2308	1268	2.25303
AAGCGTTCAGGTTTAC	Xist-RE_dTAG-2	1.74606	rep2	52832	7747	1.49531
AAGCGTTGTGGATGAC	Xist-RE_dTAG-0	1.69605	rep2	58396	7832	1.97616
AAGCGTTGTTCAATCG	Xist-PROM_dTAG-4	0	rep1	10361	3500	1.93032
AAGCGTTGTTCCTAAG	Xist-RE_dTAG-500	1.06982	rep1	15667	4041	2.01698
AAGCGTTGTTGCGGAA	Xist-RE_dTAG-0	0	rep2	21458	4099	1.83615
AAGCGTTTCGAAGCCC	Xist-PROM_dTAG-1	2.11987	rep1	10914	3734	2.17152
AAGCGTTTCGACGCGT	Xist-RE_dTAG-500	2.21666	rep1	13453	3615	1.53869
AAGCGTTTCGTCAACA	Xist-RE_dTAG-8	0	rep1	60112	7670	1.74508
AAGCGTTTCTGGGAGA	Xist-PROM_dTAG-0	0	rep1	12139	3526	1.87001
AAGGAATAGAGAATCT	Xist-RE_dTAG-0	0.885124	rep2	14052	3563	1.55138
AAGGAATAGTATTAGG	Xist-PROM_dTAG-4	0	rep2	35175	6360	1.66596
AAGGAATCACGCTATA	Xist-PROM_dTAG-0	0.882946	rep1	56417	7741	1.65553
AAGGAATCAGAACTCT	Xist-RE_dTAG-4	1.39484	rep1	36252	6560	1.23579
AAGGAATCATACTGAC	Xist-RE_dTAG-4	2.443	rep1	9517	3582	1.36598
AAGGAATCATTGTACG	Xist-RE_dTAG-4	3.79591	rep1	17234	4617	2.3442
AAGGAATGTCGGAAAC	Xist-PROM_dTAG-0	0.204731	rep1	44015	6569	1.46314
AAGGAATTCACTAGCA	Xist-PROM_dTAG-500	0	rep1	16839	4512	2.24479
AAGGAATTCGTTCCTG	Xist-RE_dTAG-4	0.975312	rep1	42373	6711	1.46556
AAGGTAAAGCTTAAGA	Xist-RE_dTAG-4	2.01347	rep1	3082	1634	2.43348
AAGGTAACACCATATG	Xist-RE_dTAG-4	0.75679	rep1	61869	8021	1.05384
AAGGTAACACGCGCTA	Xist-PROM_dTAG-2	0.440626	rep1	18061	4525	1.56138
AAGGTAAGTTCACCGG	Xist-RE_dTAG-500	1.19139	rep2	52364	7848	1.71492
AAGGTAAGTTCTCACC	Xist-RE_dTAG-500	1.66413	rep2	49053	7822	1.78175
AAGGTAATCACCCTCA	Xist-RE_dTAG-500	2.41017	rep2	24665	5358	1.44334
AAGTACCAGACCAAAT	Xist-RE_dTAG-4	0.202947	rep1	44443	6866	1.37479
AAGTACCAGGAAAGTG	Xist-PROM_dTAG-2	1.06848	rep1	5233	2198	2.48423
AAGTACCAGGGTGAAA	Xist-PROM_dTAG-0	0	rep1	7523	2234	2.89778
AAGTACCAGTACGTCT	Xist-RE_dTAG-500	2.65366	rep1	50735	7923	1.50586
AAGTACCCACAGCTGC	Xist-RE_dTAG-1	0	rep1	13832	4145	2.1978
AAGTACCCAGAACTTC	Xist-RE_dTAG-4	0.359779	rep1	23094	5487	1.47657
AAGTACCCATTGAAGA	Xist-PROM_dTAG-0	0	rep2	26799	4966	2.04485
AAGTACCGTATACCCA	Xist-PROM_dTAG-2	2.15061	rep2	31620	6221	1.53384
AAGTACCGTGAAGCGT	Xist-PROM_dTAG-8	1.70612	rep2	22185	5211	1.68582
AAGTACCGTGATTCAC	Xist-RE_dTAG-2	0	rep1	4808	2137	2.22546
AAGTACCGTGGGTCAA	Xist-PROM_dTAG-4	2.18171	rep2	45793	7639	1.74918
AAGTACCGTGTTAAAG	Xist-PROM_dTAG-0	2.21781	rep2	54964	7402	1.79026
AAGTACCTCACCTCGT	Xist-RE_dTAG-8	0.650592	rep1	10909	3695	2.30085
AAGTACCTCACTACTT	Xist-RE_dTAG-0	0	rep2	20228	4960	1.09749
AAGTACCTCACTCTTA	Xist-PROM_dTAG-0	0	rep1	23416	5544	1.28545
AAGTACCTCATTGAGC	Xist-PROM_dTAG-4	0.918245	rep1	6645	2765	2.01655
AAGTACCTCCGTAGGC	Xist-RE_dTAG-4	0	rep1	11919	3460	2.35758
AAGTACCTCCGTAGGC	Xist-RE_dTAG-4	0	rep2	22065	5427	1.73125
AAGTACCTCCGTAGGC	Xist-RE_dTAG-4	0	rep1	11919	3460	2.35758
AAGTACCTCCGTAGGC	Xist-RE_dTAG-4	0	rep2	22065	5427	1.73125
AAGTACCTCGAATGCT	Xist-PROM_dTAG-2	0.461255	rep1	17063	4412	1.31864
AAGTACCTCGGAATTC	Xist-RE_dTAG-2	0	rep1	13121	3805	2.27879
AAGTACCTCGTTACCC	Xist-RE_dTAG-4	0	rep1	10700	3346	2.25234
AAGTCGTAGAAGTATC	Xist-PROM_dTAG-1	0.753423	rep2	35579	6177	1.8213
AAGTCGTAGAGAAGGT	Xist-PROM_dTAG-0	0.501586	rep2	15353	3979	1.71953
AAGTCGTAGGCTCTCG	Xist-PROM_dTAG-4	0	rep1	18927	4969	2.07112
AAGTCGTAGTTCTACG	Xist-PROM_dTAG-0	0.696009	rep1	9943	3130	1.7198
AAGTCGTCAAATCAAG	Xist-RE_dTAG-2	1.03195	rep1	11071	3487	1.69813
AAGTCGTCAATTGGTC	Xist-RE_dTAG-500	0.404567	rep1	20054	5047	1.68545
AAGTCGTCACTCCCTA	Xist-RE_dTAG-2	1.44355	rep1	6181	2620	2.15176
AAGTCGTCAGACGCTC	Xist-PROM_dTAG-1	0	rep2	50966	7235	1.63835
AAGTCGTCATAACGGG	Xist-RE_dTAG-0	0.628877	rep1	22844	5555	1.68097
AAGTCGTGTCCATACA	Xist-PROM_dTAG-4	1.81927	rep2	34834	5867	2.02101
AAGTCGTTCCGATCGG	Xist-PROM_dTAG-1	0.445939	rep2	35590	6176	1.71115
AAGTCGTTCGGCTTCT	Xist-PROM_dTAG-8	1.37236	rep1	3396	1406	0.147232
AAGTGAAAGCGTTCCG	Xist-PROM_dTAG-4	0	rep1	17966	4237	1.91473
AAGTGAACAACAAAGT	Xist-PROM_dTAG-1	0.30395	rep2	28153	5176	1.45278
AAGTGAACAACCGCTG	Xist-PROM_dTAG-4	0	rep1	12797	3950	1.53942
AAGTGAACAATCCAGT	Xist-RE_dTAG-500	0	rep1	9090	3103	2.53025
AAGTGAACACGGGTAA	Xist-PROM_dTAG-4	0	rep2	25163	5111	1.08493
AAGTGAATCCATCAGA	Xist-RE_dTAG-0	0.242837	rep2	36382	6664	1.59694
AAGTGAATCGTAGCTA	Xist-PROM_dTAG-500	0	rep2	21455	4770	1.56141
AAGTGAATCTTAGCAG	Xist-PROM_dTAG-1	0.245655	rep2	35912	5856	1.46469
AAGTTCGAGAGAGCCT	Xist-PROM_dTAG-0	0	rep2	23314	4980	1.62563
AAGTTCGAGAGGTGCT	Xist-RE_dTAG-500	0	rep1	8010	2785	1.21099
AAGTTCGAGGTACTGG	Xist-RE_dTAG-500	0	rep1	5554	2390	2.23263
AAGTTCGCACAGAGCA	Xist-PROM_dTAG-500	0.389542	rep1	20995	4634	1.43367
AAGTTCGCACCATAAC	Xist-RE_dTAG-500	2.09712	rep2	36401	6463	1.67303
AAGTTCGCACTGAATC	Xist-PROM_dTAG-4	0.136908	rep1	68156	8830	1.6697
AAGTTCGGTATGGTAA	Xist-PROM_dTAG-1	0.944203	rep1	19099	5115	2.86402
AAGTTCGGTCGCCACA	Xist-RE_dTAG-2	0.706614	rep1	19472	5229	1.74096
AAGTTCGGTGCTCCGA	Xist-PROM_dTAG-1	0	rep1	89891	9115	1.37055
AAGTTCGGTTCGGCTG	Xist-PROM_dTAG-0	0.352424	rep1	23668	5767	1.32246
AAGTTCGGTTGCTGAT	Xist-PROM_dTAG-4	0.362137	rep1	22915	5299	1.82413
AAGTTCGGTTTCCATT	Xist-PROM_dTAG-4	0	rep2	25961	5459	1.78344
AAGTTCGTCCACGGAC	Xist-RE_dTAG-4	0	rep2	27225	4208	0.15427
AAGTTCGTCCCTTGGT	Xist-PROM_dTAG-2	0	rep1	32036	6628	2.0477
AAGTTCGTCTGAATCG	Xist-RE_dTAG-4	0.668307	rep2	21032	4941	1.44066
AATAGAGAGCCTAACT	Xist-PROM_dTAG-0	0	rep2	25699	5602	1.51757
AATAGAGAGCGTGCTC	Xist-RE_dTAG-500	0	rep1	2984	1309	2.37936
AATAGAGCAGAGCGTA	Xist-RE_dTAG-8	2.19896	rep1	19961	4912	2.26943
AATAGAGGTACTGAGG	Xist-RE_dTAG-2	0	rep2	37324	6339	1.69328
AATAGAGGTAGCGCCT	Xist-PROM_dTAG-8	1.44752	rep1	43043	6831	1.65184
AATAGAGGTGGATACG	Xist-RE_dTAG-1	0.912877	rep2	26819	5331	1.91655
AATAGAGGTTTCAGAC	Xist-PROM_dTAG-1	0	rep1	21307	5449	2.26217
AATAGAGTCAAATGCC	Xist-RE_dTAG-1	0	rep2	15953	4247	2.55124
AATAGAGTCAGGTAAA	Xist-PROM_dTAG-4	0	rep1	8806	3401	2.63457
AATAGAGTCCTTCAGC	Xist-PROM_dTAG-1	0.422875	rep1	18999	4361	1.03163
AATAGAGTCTTTACAC	Xist-RE_dTAG-2	0	rep1	10052	2931	1.25348
AATCACGAGACTTCCA	Xist-RE_dTAG-4	0	rep1	6385	2283	0.939702
AATCACGAGCCAAGTG	Xist-PROM_dTAG-4	0	rep2	30552	5637	1.65619
AATCACGAGTGAGTTA	Xist-PROM_dTAG-0	0	rep1	5651	2142	1.82269
AATCACGCAACTACGT	Xist-PROM_dTAG-2	0	rep2	31178	5682	1.47861
AATCACGCACCTCTAC	Xist-PROM_dTAG-4	0	rep1	18144	4470	0.8653
AATCACGCACTGCATA	Xist-RE_dTAG-1	1.04456	rep2	48856	7516	0.773702
AATCACGGTAACCCTA	Xist-RE_dTAG-0	0	rep1	12538	3594	2.3688
AATCACGGTATGGGAC	Xist-PROM_dTAG-0	0	rep1	23649	5965	1.88591
AATCACGGTCCCTGAG	Xist-PROM_dTAG-4	0.355922	rep2	23392	5218	1.35089
AATCACGTCAAGTCGT	Xist-PROM_dTAG-0	0.958872	rep1	6216	2224	1.81789
AATCACGTCGTCCTTG	Xist-PROM_dTAG-500	1.90753	rep1	34865	6667	1.67503
AATCACGTCTCTCTTC	Xist-PROM_dTAG-8	1.5972	rep2	25386	5219	1.24084
AATCGACAGAGGTTTA	Xist-RE_dTAG-8	1.59191	rep1	5111	2271	1.58482
AATCGACAGCAGGTCA	Xist-PROM_dTAG-1	1.20474	rep1	29967	6108	1.59509
AATCGACAGCGGTAGT	Xist-RE_dTAG-4	0	rep2	30929	5831	1.42261
AATCGACAGCTCGTGC	Xist-PROM_dTAG-0	0	rep2	36701	6179	0.83104
AATCGACAGCTTACGT	Xist-PROM_dTAG-4	0	rep1	9444	3460	1.34477
AATCGACAGTTGCATC	Xist-PROM_dTAG-0	0.913122	rep1	6702	2634	1.79051
AATCGACCAGACCTGC	Xist-PROM_dTAG-0	0	rep2	64293	8150	1.43873
AATCGACGTACCGGAA	Xist-RE_dTAG-0	0	rep1	13718	3737	1.79326
AATCGACGTGAAAGTT	Xist-RE_dTAG-0	0	rep1	5858	2561	1.99727
AATCGACTCAGTGCGC	Xist-RE_dTAG-0	0	rep1	16477	4655	1.74789
AATCGACTCCTGTTAT	Xist-PROM_dTAG-0	0	rep1	14591	3757	1.27476
AATCGACTCGATGGAG	Xist-RE_dTAG-500	0.778979	rep1	8480	3098	2.27594
AATCGACTCGGACGTC	Xist-RE_dTAG-500	3.27042	rep1	17376	4564	2.93508
AATCGTGAGAGAGCGG	Xist-RE_dTAG-1	3.12083	rep2	16155	4300	2.01795
AATCGTGAGATGAACT	Xist-RE_dTAG-0	0.484213	rep2	16054	4014	1.22088
AATCGTGAGCTTTGTG	Xist-PROM_dTAG-500	2.63412	rep2	34800	6110	2.06609
AATCGTGAGGCCATAG	Xist-PROM_dTAG-4	0	rep1	9326	2607	1.29745
AATCGTGGTAGCTGTT	Xist-RE_dTAG-4	0	rep2	19154	4799	1.64979
AATCGTGGTCAACATC	Xist-PROM_dTAG-2	3.07358	rep1	30069	5929	1.61628
AATCGTGGTCAGCGTC	Xist-PROM_dTAG-1	0	rep1	15538	3928	1.83421
AATCGTGGTGCCCTTT	Xist-PROM_dTAG-0	0	rep2	21942	4978	1.05733
AATCGTGGTGTCATGT	Xist-PROM_dTAG-1	2.08922	rep1	9889	3547	1.76964
AATCGTGTCCAATCTT	Xist-PROM_dTAG-1	2.03359	rep2	28608	5217	0.835431
AATCGTGTCGGTGTAT	Xist-RE_dTAG-4	0.576563	rep1	12822	3273	1.6846
AATGAAGAGCAAGTGC	Xist-RE_dTAG-0	0.349524	rep2	23901	5294	2.45178
AATGAAGAGCGCCATC	Xist-PROM_dTAG-1	1.05891	rep1	5310	2276	1.9774
AATGAAGAGGTCGTAG	Xist-PROM_dTAG-0	0	rep1	19083	4603	2.02798
AATGAAGAGTCTCCTC	Xist-PROM_dTAG-1	0	rep1	12155	4096	1.26697
AATGAAGCAAGACCGA	Xist-PROM_dTAG-4	1.13489	rep1	18950	4699	1.48813
AATGAAGCAGACCCGT	Xist-PROM_dTAG-2	0	rep1	7244	2789	1.36665
AATGAAGGTAAGATCA	Xist-RE_dTAG-8	2.44612	rep1	10433	3237	1.4665
AATGAAGGTACCGCGT	Xist-PROM_dTAG-0	0	rep1	21888	5177	1.89602
AATGAAGGTAGGATAT	Xist-RE_dTAG-2	0	rep2	23559	4757	1.29038
AATGAAGGTCTCAAGT	Xist-RE_dTAG-4	1.95193	rep1	4965	2053	1.10775
AATGAAGGTGCAATGG	Xist-PROM_dTAG-2	0	rep2	17526	4406	1.25528
AATGAAGGTGTGGTCC	Xist-PROM_dTAG-1	0	rep1	18178	3893	1.13324
AATGAAGGTTGGACCC	Xist-PROM_dTAG-8	0.369663	rep2	44718	6893	1.5922
AATGAAGTCACCCTTG	Xist-PROM_dTAG-0	0	rep1	26159	5558	1.84258
AATGAAGTCATCTATC	Xist-RE_dTAG-8	0	rep2	30474	6122	1.46026
AATGAAGTCCCTCATG	Xist-PROM_dTAG-4	0	rep1	22353	5425	1.35105
AATGAAGTCGCGATCG	Xist-PROM_dTAG-500	0.846841	rep1	22518	5051	2.14939
AATGAAGTCTTTGATC	Xist-RE_dTAG-500	0.900015	rep1	6851	2765	2.16027
AATGACCAGCAGCAGT	Xist-RE_dTAG-500	0	rep1	9956	3158	1.60707
AATGACCAGTAGCAAT	Xist-RE_dTAG-500	0.684803	rep1	20338	5093	1.75042
AATGACCAGTCACACT	Xist-PROM_dTAG-2	0.347719	rep1	24048	5765	1.38057
AATGACCAGTGCAGCA	Xist-PROM_dTAG-1	0	rep1	20102	4867	0.830763
AATGACCAGTGCCAGA	Xist-PROM_dTAG-0	0.538491	rep1	14017	4447	1.65513
AATGACCCACCGCTGA	Xist-RE_dTAG-4	0	rep1	27059	6003	1.99194
AATGACCCATAGTCAC	Xist-PROM_dTAG-8	2.15528	rep2	91739	9161	1.64161
AATGACCGTACGAAAT	Xist-PROM_dTAG-1	0	rep1	58840	7624	0.827668
AATGACCGTAGCGTCC	Xist-RE_dTAG-8	0.695354	rep2	19912	4652	1.10988
AATGACCGTGACCGAA	Xist-RE_dTAG-0	0	rep1	8730	3009	2.30241
AATGACCGTGCTTATG	Xist-PROM_dTAG-500	2.23937	rep2	40537	7268	1.59607
AATGACCTCCACGTGG	Xist-RE_dTAG-8	0.390543	rep1	20930	5090	1.99713
AATGACCTCTTAGGAC	Xist-PROM_dTAG-8	0.618512	rep1	23360	4418	0.607877
AATGACCTCTTCGCTG	Xist-PROM_dTAG-2	0	rep1	10100	3413	1.73267
AATGCCAAGCATTGAA	Xist-RE_dTAG-2	1.86705	rep2	71309	8405	1.4346
AATGCCAAGGTGATCG	Xist-RE_dTAG-2	1.6394	rep2	21676	5176	1.3425
AATGCCAAGTCCCAGC	Xist-PROM_dTAG-1	0	rep1	13452	4010	1.52394
AATGCCAAGTTGGAGC	Xist-RE_dTAG-0	2.15455	rep1	30168	5703	1.19
AATGCCACATGAGAAT	Xist-PROM_dTAG-500	1.99693	rep2	25132	5219	1.20563
AATGCCAGTATCGTTG	Xist-PROM_dTAG-0	0	rep2	35593	6357	1.36544
AATGCCAGTCCTCATC	Xist-PROM_dTAG-500	0.148829	rep2	62315	8187	1.09283
AATGCCAGTCTAATCG	Xist-RE_dTAG-0	0.320758	rep2	26443	5611	1.52403
AATGCCAGTTAAAGTG	Xist-RE_dTAG-500	0	rep1	16996	4866	1.67098
AATGCCAGTTGGATCT	Xist-PROM_dTAG-0	0	rep1	32156	6552	2.07426
AATGCCATCGATACTG	Xist-PROM_dTAG-500	1.88181	rep1	10781	3450	2.71774
AATGGAAAGAGGGTGG	Xist-RE_dTAG-4	0	rep1	6757	2568	2.9155
AATGGAAAGCCGATTT	Xist-RE_dTAG-1	1.68523	rep1	4552	1928	2.50439
AATGGAAAGCTCGCAC	Xist-RE_dTAG-1	0	rep1	23406	5042	2.03794
AATGGAAAGTAAGCAT	Xist-PROM_dTAG-0	0	rep1	32910	6218	1.51626
AATGGAAGTCTCAGGC	Xist-PROM_dTAG-1	0	rep2	34043	6243	1.04574
AATGGAAGTCTTGAGT	Xist-RE_dTAG-0	0	rep1	29644	5790	1.1267
AATGGAATCACGTAGT	Xist-RE_dTAG-500	1.67275	rep1	27734	5604	1.62616
AATGGAATCCATACTT	Xist-RE_dTAG-0	0	rep2	22744	4948	1.18273
AATGGAATCTTTCCAA	Xist-PROM_dTAG-1	0	rep2	35524	6162	1.30053
AATGGAATCTTTGCTA	Xist-PROM_dTAG-500	0.236142	rep2	37544	6919	1.61411
AATGGCTAGGACTTCT	Xist-PROM_dTAG-2	0	rep1	12916	4031	1.3162
AATGGCTAGTCCGTCG	Xist-RE_dTAG-2	0	rep1	13259	4036	2.75285
AATGGCTCAATAACGA	Xist-RE_dTAG-1	2.27141	rep2	83975	9311	1.39208
AATGGCTCAATGGCAG	Xist-RE_dTAG-0	0	rep1	9239	3018	1.74261
AATGGCTCACCCAACG	Xist-RE_dTAG-4	1.39369	rep1	9902	3610	1.43405
AATGGCTCAGACCGCT	Xist-RE_dTAG-500	2.46042	rep1	59759	8207	1.57968
AATGGCTCAGACCTAT	Xist-RE_dTAG-0	0	rep1	1596	895	2.63158
AATGGCTCAGGCGAAT	Xist-PROM_dTAG-0	0.180772	rep2	50469	6906	1.52173
AATGGCTGTATCAGCT	Xist-PROM_dTAG-2	0.405649	rep2	19989	4022	1.13062
AATGGCTTCGACCAAT	Xist-RE_dTAG-0	0.287599	rep2	30010	5898	1.17294
AATTCCTAGAGTTGCG	Xist-RE_dTAG-8	1.07492	rep2	15546	4431	1.89759
AATTCCTAGATGGCAC	Xist-PROM_dTAG-4	0.365617	rep1	22655	4866	1.46105
AATTCCTAGCCTGGAA	Xist-RE_dTAG-8	2.68808	rep1	22622	5283	1.71514
AATTCCTAGGAACGAA	Xist-PROM_dTAG-2	0	rep1	31730	5978	1.64198
AATTCCTCACGCAAAG	Xist-RE_dTAG-2	0	rep1	12911	3856	2.19967
AATTCCTCATCGCCTT	Xist-RE_dTAG-1	0	rep2	64631	8655	1.25791
AATTCCTGTACTGAGG	Xist-PROM_dTAG-500	2.3905	rep1	18147	4622	1.95074
AATTCCTGTGGGTTGA	Xist-PROM_dTAG-0	0	rep1	12081	3437	1.01813
AATTCCTTCCTACACC	Xist-PROM_dTAG-1	0.51698	rep1	14772	4435	1.16437
AATTCCTTCGGATAAA	Xist-PROM_dTAG-500	0	rep1	22840	5624	2.09282
AATTCCTTCGTTCCTG	Xist-PROM_dTAG-2	0	rep1	16741	4401	1.49334
AATTCCTTCTTCCCAG	Xist-RE_dTAG-500	0.685193	rep1	20322	5258	1.70259
AATTTCCAGTCGCCAC	Xist-RE_dTAG-8	0	rep1	11829	3434	1.53859
AATTTCCAGTGGTGGT	Xist-PROM_dTAG-0	0	rep2	26536	5075	1.30389
AATTTCCAGTTGTCGT	Xist-RE_dTAG-2	0	rep1	12533	3934	1.28461
AATTTCCCAGCGATTT	Xist-RE_dTAG-0	0.290272	rep2	29692	5355	1.32022
AATTTCCCAGTTTCGA	Xist-PROM_dTAG-4	0	rep1	7101	2752	1.26743
AATTTCCGTCAACGCC	Xist-PROM_dTAG-8	2.0868	rep2	29749	5762	1.2034
AATTTCCTCTCTCTTC	Xist-RE_dTAG-2	2.11884	rep1	17756	4871	1.20523
ACAAAGAAGCCAGAGT	Xist-RE_dTAG-1	0	rep1	15758	3976	2.53839
ACAAAGAAGCCGATTT	Xist-PROM_dTAG-2	1.50482	rep1	57088	7730	2.04421
ACAAAGAAGGAGGGTG	Xist-RE_dTAG-1	0.315311	rep2	26977	5448	1.98317
ACAAAGAAGGCACTCC	Xist-PROM_dTAG-1	1.70027	rep2	42454	6722	2.04221
ACAAAGAAGTTTGCTG	Xist-RE_dTAG-0	0.696236	rep1	19877	4867	2.08784
ACAAAGACAAATAGCA	Xist-PROM_dTAG-1	0	rep1	11641	3523	1.20265
ACAAAGACATCTGCGG	Xist-RE_dTAG-8	3.07237	rep1	9712	3228	2.61532
ACAAAGACATGGGCAA	Xist-PROM_dTAG-4	0	rep2	22242	5018	2.32893
ACAAAGAGTACGAGTG	Xist-RE_dTAG-0	1.55706	rep1	16022	4283	1.75384
ACAAAGAGTGTTGATC	Xist-RE_dTAG-500	1.50303	rep2	42915	6860	1.68007
ACAAAGAGTTGCTCGG	Xist-PROM_dTAG-8	0	rep1	7618	2842	2.87477
ACAAAGATCCGATGTA	Xist-RE_dTAG-1	0	rep2	38447	6626	2.06778
ACAAAGATCCTACCGT	Xist-RE_dTAG-8	0.888608	rep1	13969	3981	1.33868
ACAACCAAGCATCCTA	Xist-PROM_dTAG-500	1.35056	rep1	10491	3838	1.08665
ACAACCAAGGTAGTCG	Xist-PROM_dTAG-4	0	rep1	6812	2703	2.11392
ACAACCAAGTGAACAT	Xist-PROM_dTAG-4	0	rep1	2493	1320	1.72483
ACAACCACAAGTATCC	Xist-PROM_dTAG-4	0.551364	rep1	27188	5889	2.468
ACAACCAGTCGCTTAA	Xist-RE_dTAG-4	1.13956	rep1	23525	5990	1.65781
ACAACCAGTTCGGACC	Xist-PROM_dTAG-0	0	rep2	33790	6078	1.59515
ACAACCAGTTCTCAGA	Xist-PROM_dTAG-500	1.12714	rep1	4792	2046	1.02254
ACAACCAGTTGCTCAA	Xist-PROM_dTAG-2	0	rep1	10293	2953	0.845235
ACAACCAGTTGCTCGG	Xist-RE_dTAG-2	0	rep2	40762	6720	1.56518
ACAACCATCCGCACTT	Xist-RE_dTAG-0	0.25811	rep2	33958	6288	1.80223
ACAACCATCGAAGAAT	Xist-PROM_dTAG-4	0	rep1	19519	5076	2.05441
ACAACCATCGACCTAA	Xist-RE_dTAG-1	0.182773	rep1	49865	7715	1.38574
ACAACCATCTCAGTCC	Xist-PROM_dTAG-0	0	rep1	7055	3055	2.86322
ACAAGCTAGAATACAC	Xist-PROM_dTAG-2	0.41415	rep2	19490	4846	1.63674
ACAAGCTAGCAACAAT	Xist-RE_dTAG-1	0.216838	rep2	41298	6877	1.77248
ACAAGCTAGCACTGGA	Xist-RE_dTAG-1	0	rep2	22292	4984	1.3368
ACAAGCTAGGTCTACT	Xist-PROM_dTAG-8	0	rep2	32953	6294	1.50517
ACAAGCTAGTCCTACA	Xist-RE_dTAG-0	0	rep2	35988	6282	1.63666
ACAAGCTAGTGCACCC	Xist-PROM_dTAG-1	0	rep1	9110	3275	2.79912
ACAAGCTCACTGCGAC	Xist-RE_dTAG-0	0	rep1	12264	3947	1.62264
ACAAGCTCATAGCTGT	Xist-RE_dTAG-2	0	rep2	14365	3540	0.410721
ACAAGCTGTCCGGATC	Xist-PROM_dTAG-4	0.724838	rep1	9395	3242	1.89462
ACAAGCTGTTAAGACA	Xist-RE_dTAG-0	0	rep1	5379	2301	2.08217
ACAAGCTTCATGCCAA	Xist-RE_dTAG-8	0	rep2	24584	4584	1.27319
ACAAGCTTCCAAAGGG	Xist-PROM_dTAG-4	0	rep1	2534	1372	1.38122
ACAAGCTTCTATCGCC	Xist-PROM_dTAG-500	0	rep1	65572	8733	1.6867
ACACAGTAGAGTCGAC	Xist-RE_dTAG-8	2.28307	rep1	13626	4237	1.41641
ACACAGTAGTACCGGA	Xist-PROM_dTAG-2	0.61958	rep1	23306	5039	1.67339
ACACAGTCATTCATCT	Xist-RE_dTAG-1	0	rep2	18654	4792	1.38844
ACACAGTGTAGCTGAG	Xist-RE_dTAG-4	1.72893	rep1	6473	2283	1.20501
ACACAGTGTGTCGATT	Xist-PROM_dTAG-8	0	rep2	12744	3562	1.18487
ACACAGTTCAAACTGC	Xist-RE_dTAG-4	3.10191	rep1	2354	1016	0.169924
ACACAGTTCAGGCGAA	Xist-RE_dTAG-8	0	rep1	14597	3938	0.863191
ACACAGTTCCACACAA	Xist-PROM_dTAG-1	0	rep2	27061	5510	0.801892
ACACAGTTCCATATGG	Xist-PROM_dTAG-0	1.49184	rep1	58051	8133	1.54003
ACACAGTTCTCCACTG	Xist-RE_dTAG-1	0.29571	rep2	29063	4815	0.220211
ACACCAAAGCTCACTA	Xist-PROM_dTAG-2	0	rep2	24987	5291	1.44075
ACACCAAAGGAAGAAC	Xist-PROM_dTAG-2	0	rep1	6849	2346	0.963644
ACACCAACAAGTGCTT	Xist-RE_dTAG-0	0	rep2	24360	5326	1.58046
ACACCAACAGACCAGA	Xist-PROM_dTAG-1	0	rep1	24043	5439	0.865117
ACACCAAGTAGCGCCT	Xist-PROM_dTAG-1	0.441159	rep1	18034	4634	1.28646
ACACCAAGTCTTACTT	Xist-RE_dTAG-1	0	rep1	4344	1965	1.79558
ACACCAAGTGTCATGT	Xist-PROM_dTAG-0	0	rep2	25078	5071	1.93795
ACACCAATCAAGTGGG	Xist-RE_dTAG-0	0.827785	rep1	15525	4009	1.57166
ACACCAATCAGGACAG	Xist-RE_dTAG-2	2.266	rep2	69438	8763	1.82753
ACACCAATCCGTGACG	Xist-PROM_dTAG-0	0	rep1	18759	4693	1.19409
ACACCAATCGCCGATG	Xist-PROM_dTAG-8	0	rep1	8485	3049	1.63819
ACACCAATCGTTGTAG	Xist-PROM_dTAG-500	2.67241	rep1	5937	2497	2.50969
ACACCAATCTCGTGGG	Xist-RE_dTAG-4	0	rep2	22685	5161	1.86026
ACACGCGAGGGTTGCA	Xist-PROM_dTAG-1	0.358592	rep2	23185	4350	2.1005
ACACGCGAGGTTCCGC	Xist-PROM_dTAG-1	0	rep2	70075	7968	1.25152
ACACGCGAGTGAGTGC	Xist-PROM_dTAG-0	0	rep2	39134	6353	1.59452
ACACGCGCAAGGCTTT	Xist-RE_dTAG-2	0	rep1	15104	4353	1.9134
ACACGCGGTAATGCTC	Xist-PROM_dTAG-1	0	rep2	18526	3835	0.582964
ACACGCGGTAGTATAG	Xist-PROM_dTAG-2	0.429289	rep2	18651	4410	0.916841
ACACGCGGTCTAACGT	Xist-PROM_dTAG-1	0	rep1	31378	5526	0.936962
ACACGCGGTGAATGAT	Xist-RE_dTAG-1	0.431206	rep2	18549	3944	1.60656
ACACGCGGTGGTCAAG	Xist-PROM_dTAG-2	3.09999	rep1	37268	6697	1.9239
ACACGCGGTGTACGCC	Xist-PROM_dTAG-0	0	rep1	1227	850	1.62999
ACACGCGTCAAGCGTT	Xist-RE_dTAG-0	0	rep1	14144	3699	1.06759
ACACGCGTCAAGTCTG	Xist-RE_dTAG-0	0	rep1	5797	2026	1.10402
ACACGCGTCCACGTGG	Xist-RE_dTAG-2	0	rep1	17685	4564	2.46537
ACACGCGTCTGGGATT	Xist-PROM_dTAG-0	0	rep1	6771	2499	2.82085
ACACTGAAGCACCAGA	Xist-RE_dTAG-0	0.868252	rep1	7232	2893	2.04646
ACACTGAAGTACCCTA	Xist-PROM_dTAG-1	0	rep1	22063	5078	1.396
ACACTGAAGTTACGAA	Xist-RE_dTAG-0	1.41158	rep1	54796	7790	1.55668
ACACTGACACGCGCTA	Xist-RE_dTAG-1	0.365536	rep1	22661	4802	1.10322
ACACTGAGTAGGTCAG	Xist-RE_dTAG-500	1.48578	rep1	8776	3199	1.69781
ACACTGAGTCCAAAGG	Xist-RE_dTAG-4	0	rep1	6892	2348	2.01683
ACACTGATCCTTATGT	Xist-PROM_dTAG-1	0	rep2	33820	4528	0.035482
ACACTGATCCTTCAGC	Xist-RE_dTAG-8	0	rep1	11882	3795	1.91887
ACACTGATCGCTAATG	Xist-RE_dTAG-1	1.62516	rep2	26966	5702	1.66877
ACACTGATCGTTACCC	Xist-RE_dTAG-8	0	rep1	13912	3495	1.63168
ACACTGATCTAACGCA	Xist-PROM_dTAG-2	0	rep1	14578	4012	0.768281
ACACTGATCTAACGGT	Xist-PROM_dTAG-4	0	rep1	17252	4506	1.65778
ACAGAAAAGCAGTAAT	Xist-PROM_dTAG-2	0	rep1	11293	3315	1.71788
ACAGAAAAGGGTATAT	Xist-RE_dTAG-1	0	rep2	13357	3709	1.44494
ACAGAAACACACGTGC	Xist-RE_dTAG-1	0.565491	rep1	26305	5289	1.32674
ACAGAAAGTACTAACC	Xist-RE_dTAG-500	0	rep2	26867	5663	1.3846
ACAGAAAGTGTATACC	Xist-RE_dTAG-1	0	rep2	20028	4114	1.80248
ACAGAAAGTTGGCTAT	Xist-PROM_dTAG-2	0	rep1	12807	3689	1.99891
ACAGAAATCATCTACT	Xist-RE_dTAG-500	0	rep1	19068	4825	1.50514
ACAGAAATCGCTCTAC	Xist-RE_dTAG-2	0	rep2	23632	5008	1.28639
ACAGAAATCGGAAACG	Xist-RE_dTAG-2	0	rep1	14566	4115	2.36853
ACAGAAATCTCGTGGG	Xist-RE_dTAG-8	0	rep1	12871	3919	1.6005
ACAGCCGAGCACGATG	Xist-PROM_dTAG-4	0	rep2	17738	3730	1.03732
ACAGCCGAGGCATTTC	Xist-RE_dTAG-2	0	rep1	6547	2284	1.22193
ACAGCCGAGGGCGAGA	Xist-RE_dTAG-1	0.685437	rep1	20312	4544	0.526782
ACAGCCGGTAATGATG	Xist-PROM_dTAG-0	0.974006	rep1	6066	2429	2.67062
ACAGCCGGTACAATAG	Xist-PROM_dTAG-0	0	rep1	28505	5955	1.25943
ACAGCCGGTCCTGAAT	Xist-RE_dTAG-500	0	rep2	43048	6919	1.38218
ACAGCCGTCGAGTGGA	Xist-RE_dTAG-0	0	rep2	32719	5867	1.3784
ACAGCCGTCTCAATCT	Xist-PROM_dTAG-4	0	rep1	5340	2285	1.57303
ACAGCCGTCTCCCTAG	Xist-RE_dTAG-8	1.89011	rep1	32028	6468	1.2052
ACAGGGAAGCCTGGAA	Xist-PROM_dTAG-4	1.28118	rep1	46138	7299	1.68191
ACAGGGACAATGGCAG	Xist-PROM_dTAG-0	1.35308	rep2	48792	7406	1.87736
ACAGGGACAGCGGTTC	Xist-PROM_dTAG-1	0	rep2	21645	4236	1.70016
ACAGGGACAGTACTAC	Xist-RE_dTAG-4	0.959021	rep1	12429	3692	2.5344
ACAGGGACATCCGTGG	Xist-RE_dTAG-2	0	rep1	41637	6545	1.66439
ACAGGGAGTGATTAGA	Xist-RE_dTAG-0	0	rep1	4923	1955	1.80784
ACAGGGAGTGTTTGCA	Xist-PROM_dTAG-1	0.406384	rep1	19945	5070	2.50188
ACAGGGAGTTAACCTG	Xist-PROM_dTAG-1	0	rep1	27490	6160	1.81157
ACAGGGATCGCCAACG	Xist-PROM_dTAG-4	0	rep1	11924	3706	1.57665
ACATCCCAGAGGCGGA	Xist-RE_dTAG-8	1.63709	rep2	21738	4900	1.26507
ACATCCCAGCAGCGAT	Xist-RE_dTAG-8	0	rep1	17965	4455	1.2747
ACATCCCAGGGAGGAC	Xist-PROM_dTAG-0	0.709777	rep1	19351	5106	1.73634
ACATCCCCAACATCGT	Xist-PROM_dTAG-4	1.382	rep1	20115	4902	1.41188
ACATCCCGTAGATGTA	Xist-RE_dTAG-0	0	rep1	13749	3915	1.02553
ACATCCCTCAAGCCGC	Xist-PROM_dTAG-500	0.320571	rep2	26461	5516	1.46253
ACATCCCTCACAGTGT	Xist-PROM_dTAG-1	0	rep1	17592	4856	1.56889
ACATCCCTCCTTATGT	Xist-PROM_dTAG-2	0	rep1	7883	2715	2.16922
ACATCCCTCGTAGAGG	Xist-PROM_dTAG-0	0	rep1	15908	4304	1.21323
ACATCCCTCTAGCCTC	Xist-RE_dTAG-8	2.44164	rep2	56234	8380	1.4742
ACATCCCTCTCTTGCG	Xist-PROM_dTAG-4	0	rep2	24752	5174	1.19182
ACATCGAAGACGCCAA	Xist-PROM_dTAG-0	0.312904	rep2	27219	5508	1.77817
ACATCGAAGCGCCTAC	Xist-PROM_dTAG-2	0	rep2	29471	5229	1.0417
ACATCGAAGCGCTGAA	Xist-PROM_dTAG-1	0	rep2	24332	4917	2.04669
ACATCGAAGCTAAGTA	Xist-RE_dTAG-2	2.92773	rep1	5089	2059	1.88642
ACATCGAAGCTGCCTG	Xist-PROM_dTAG-0	2.12206	rep1	19052	5459	1.77934
ACATCGAAGGCTTTCA	Xist-RE_dTAG-2	2.10449	rep1	4165	1908	2.47299
ACATCGAAGTATGGAT	Xist-RE_dTAG-8	0	rep1	10597	3078	2.10437
ACATCGAAGTTCCAGT	Xist-PROM_dTAG-8	2.40931	rep1	14813	4368	1.56619
ACATCGAAGTTCGCAT	Xist-RE_dTAG-500	0.291448	rep2	59108	7661	1.42451
ACATCGACAACCCGCA	Xist-PROM_dTAG-1	0	rep1	29844	5974	1.05884
ACATCGACAAGCGGAT	Xist-PROM_dTAG-8	0.279247	rep2	31043	5576	1.208
ACATCGACAGCAGAAC	Xist-RE_dTAG-2	0	rep1	16298	3803	1.04921
ACATCGACAGGGAATC	Xist-PROM_dTAG-0	0	rep2	46216	6874	1.13597
ACATCGAGTAAGACCG	Xist-PROM_dTAG-2	0	rep2	18046	3966	1.38535
ACATCGAGTCCAACGC	Xist-PROM_dTAG-1	0	rep2	21729	4903	1.56473
ACATCGAGTCTACGTA	Xist-PROM_dTAG-1	0	rep1	1416	858	1.83616
ACATCGATCAGCGGAA	Xist-RE_dTAG-1	0	rep2	36513	6457	1.84592
ACATCGATCAGCTTCC	Xist-PROM_dTAG-4	1.97961	rep1	54488	7719	1.0773
ACATCGATCTGCTTTA	Xist-PROM_dTAG-4	0.827821	rep1	7762	2817	1.03066
ACATCGATCTTCCTAA	Xist-RE_dTAG-0	0	rep2	15523	4151	1.10159
ACATGCAAGAATACAC	Xist-PROM_dTAG-4	0.976151	rep2	42316	6555	0.734947
ACATGCAAGTTTCGGT	Xist-PROM_dTAG-1	0.209805	rep2	42838	6512	1.53369
ACATGCACAGCGTACC	Xist-RE_dTAG-2	0.658359	rep1	10734	3485	0.996832
ACATGCACATGAGATA	Xist-RE_dTAG-1	0.826446	rep1	15562	4154	1.83138
ACATGCAGTACTCCGG	Xist-PROM_dTAG-4	0.518708	rep1	14709	4146	1.4141
ACATGCAGTATTGCCA	Xist-RE_dTAG-0	0	rep2	23928	4906	1.55048
ACATGCAGTCGCACAC	Xist-PROM_dTAG-1	0	rep1	19174	4580	2.19568
ACATGCAGTCGCGTTG	Xist-PROM_dTAG-1	0.588214	rep1	37464	6422	1.32661
ACATGCATCACCATCC	Xist-PROM_dTAG-0	0	rep1	17130	4290	2.39346
ACATGCATCATTGTGG	Xist-RE_dTAG-0	0.613538	rep1	23614	5396	1.74473
ACATGCATCCACTGGG	Xist-PROM_dTAG-1	0	rep2	19982	4535	1.01591
ACATGCATCGGTCTAA	Xist-PROM_dTAG-8	0	rep2	20069	4648	1.76391
ACATTTCAGTCATCGT	Xist-PROM_dTAG-500	0	rep1	9825	2974	1.32316
ACATTTCCATTCAGGT	Xist-RE_dTAG-0	0	rep1	19824	4881	1.0341
ACATTTCGTACCATAC	Xist-RE_dTAG-4	0	rep2	22046	4662	0.834619
ACATTTCGTACGGATG	Xist-RE_dTAG-1	0	rep2	31133	5992	1.62529
ACATTTCGTATCGCAT	Xist-RE_dTAG-0	1.6429	rep1	21582	5147	1.91827
ACATTTCGTGCATTAC	Xist-PROM_dTAG-2	0.274814	rep2	31617	5903	1.28412
ACATTTCGTGGACTGA	Xist-RE_dTAG-4	1.08545	rep1	5100	2277	2.88235
ACATTTCTCATTGGTG	Xist-PROM_dTAG-0	0	rep2	25731	5513	2.42509
ACATTTCTCCACGAAT	Xist-PROM_dTAG-0	0	rep1	5021	2140	1.77256
ACATTTCTCCCTTGGT	Xist-PROM_dTAG-1	0	rep2	29426	5384	1.14185
ACATTTCTCGGTAAGG	Xist-PROM_dTAG-2	0	rep1	10909	3182	1.49418
ACATTTCTCGTTCTAT	Xist-PROM_dTAG-2	2.31341	rep1	6587	2392	1.7155
ACCAAACAGGACTATA	Xist-RE_dTAG-2	0.70844	rep1	9701	3133	1.39161
ACCAAACAGTCGGCAA	Xist-RE_dTAG-4	0	rep2	60873	7936	2.45265
ACCAAACAGTTGCCTA	Xist-PROM_dTAG-4	0	rep1	10533	2898	1.48106
ACCAAACCAACTTGGT	Xist-PROM_dTAG-8	0	rep2	41118	6722	1.30113
ACCAAACCACCGCTGA	Xist-PROM_dTAG-500	0.23612	rep2	37548	6702	1.42484
ACCAAACCATCTCGTC	Xist-PROM_dTAG-1	1.08556	rep1	56091	7897	1.22123
ACCAAACTCAGCCTTC	Xist-RE_dTAG-4	1.51802	rep1	70162	8556	0.93783
ACCAAACTCCCTCTTT	Xist-PROM_dTAG-4	1.54211	rep1	10886	4075	1.44222
ACCAAACTCGACGAGA	Xist-PROM_dTAG-0	0	rep1	8993	2832	1.76804
ACCAACAAGACTGAGC	Xist-PROM_dTAG-1	0	rep2	28705	5498	1.49451
ACCAACAAGCCTGCCA	Xist-RE_dTAG-0	0	rep1	32961	5926	1.23176
ACCAACACAACAGTGG	Xist-RE_dTAG-2	1.62481	rep1	4905	2180	1.52905
ACCAACACAAGGTCGA	Xist-PROM_dTAG-2	0	rep1	10988	3890	2.29341
ACCAACACAATCCTAG	Xist-RE_dTAG-4	0.604022	rep1	12056	3975	1.87459
ACCAACACATAGGAGC	Xist-PROM_dTAG-0	3.13954	rep2	23084	5366	2.12701
ACCAACACATGGAAGC	Xist-PROM_dTAG-1	0	rep1	15425	4071	1.66613
ACCAACAGTAGTGGCA	Xist-RE_dTAG-2	0	rep1	2948	1539	1.15332
ACCAACAGTGCTGCAC	Xist-PROM_dTAG-2	0	rep1	13900	4149	1.18705
ACCAACAGTGTGTACT	Xist-PROM_dTAG-1	0	rep2	40276	6425	1.64614
ACCAACATCATCGCTC	Xist-RE_dTAG-4	0.812391	rep1	7979	2893	2.26845
ACCAACATCTCGAACA	Xist-PROM_dTAG-500	0	rep1	19314	4742	1.34617
ACCACAAAGCGGGTAT	Xist-RE_dTAG-8	2.54703	rep2	18693	4766	1.32135
ACCACAAAGTGGGAAA	Xist-PROM_dTAG-8	0.244238	rep2	36147	6254	1.59903
ACCACAACACCCTAGG	Xist-PROM_dTAG-4	0.381139	rep2	43108	7023	0.733043
ACCACAAGTAAGTAGT	Xist-RE_dTAG-0	1.63959	rep2	16855	4366	1.95194
ACCACAAGTAGCTGCC	Xist-PROM_dTAG-0	0.935963	rep1	6453	2887	2.24702
ACCACAAGTGTTTGCA	Xist-PROM_dTAG-0	0	rep2	19604	4645	2.24954
ACCACAATCCGACATA	Xist-RE_dTAG-4	0.234761	rep2	37792	6373	1.78345
ACCACAATCGAAGAAT	Xist-RE_dTAG-1	0	rep2	44860	7231	1.53812
ACCACAATCTCGAACA	Xist-PROM_dTAG-4	1.18636	rep1	57139	7562	1.06932
ACCATTTAGAGATTCA	Xist-PROM_dTAG-1	1.69327	rep1	60849	8012	1.54481
ACCATTTAGTATGCAA	Xist-PROM_dTAG-4	1.59574	rep1	20346	5039	1.45483
ACCATTTCAACTGATC	Xist-PROM_dTAG-2	0	rep1	18958	5167	2.26817
ACCATTTCACCAGTTA	Xist-RE_dTAG-8	0	rep1	22920	5378	1.23473
ACCATTTCACTCCCTA	Xist-RE_dTAG-8	1.16686	rep1	36168	7320	1.22484
ACCATTTCACTGTCCT	Xist-PROM_dTAG-1	1.81457	rep1	35030	6026	0.853554
ACCATTTGTATGATCC	Xist-PROM_dTAG-8	0	rep2	25917	5067	1.60898
ACCATTTTCAGACCTA	Xist-PROM_dTAG-0	0	rep2	28666	5723	1.41631
ACCATTTTCGATTGGT	Xist-PROM_dTAG-0	0.663659	rep1	10617	2821	2.43948
ACCATTTTCGTTGCCT	Xist-RE_dTAG-4	1.54701	rep2	54092	7876	1.36249
ACCCAAAAGGCTCTCG	Xist-PROM_dTAG-500	0.28167	rep2	61474	7802	1.4315
ACCCAAACAATTGGTC	Xist-PROM_dTAG-2	2.35437	rep2	28327	5795	1.18262
ACCCAAACAGCAGAAC	Xist-PROM_dTAG-500	1.67153	rep1	20832	5448	1.81932
ACCCAAACAGCATTGT	Xist-PROM_dTAG-500	0.491767	rep1	31486	6178	1.74046
ACCCAAACATGGCACC	Xist-RE_dTAG-8	0	rep2	21262	4938	1.48622
ACCCAAAGTAACCCGC	Xist-RE_dTAG-0	0	rep2	40667	6331	0.85819
ACCCAAAGTCGATTAC	Xist-RE_dTAG-8	0	rep2	27526	5200	1.44591
ACCCAAAGTGGAAGTC	Xist-PROM_dTAG-4	0	rep1	7453	2843	2.18704
ACCCAAAGTGGATACG	Xist-RE_dTAG-500	1.72793	rep1	15122	4426	2.81047
ACCCAAAGTTGGACTT	Xist-PROM_dTAG-1	0	rep1	12434	3754	1.63262
ACCCAAATCAAGCTTG	Xist-RE_dTAG-0	0	rep1	17050	4538	2.06452
ACCCAAATCAGACTGT	Xist-PROM_dTAG-0	0	rep1	39340	6909	0.960854
ACCCAAATCAGGACGA	Xist-PROM_dTAG-500	0	rep1	11047	3078	2.19064
ACCCAAATCTCCTACG	Xist-PROM_dTAG-1	0	rep1	4275	1611	2.59649
ACCCTCAAGGGTCACA	Xist-PROM_dTAG-2	0	rep2	25793	5316	1.90749
ACCCTCACAAGGTCGA	Xist-RE_dTAG-2	0	rep2	22036	5062	1.95135
ACCCTCACAAGTGCTT	Xist-PROM_dTAG-4	1.68286	rep1	29674	6793	2.0186
ACCCTCACACTCTCGT	Xist-PROM_dTAG-1	0.20065	rep2	45005	7063	1.41318
ACCCTCACATCTCAAG	Xist-RE_dTAG-0	1.97005	rep1	30789	6148	1.31865
ACCCTCAGTACCGTCG	Xist-PROM_dTAG-2	0	rep2	26940	5683	1.25464
ACCCTCAGTAGTACGG	Xist-PROM_dTAG-4	0	rep1	12664	3905	2.50316
ACCCTCAGTCCTATAG	Xist-PROM_dTAG-500	0	rep2	41409	6990	1.16883
ACCCTCAGTCGGAACA	Xist-PROM_dTAG-0	0	rep1	9152	2929	2.19624
ACCCTCAGTTCGATTG	Xist-RE_dTAG-1	0	rep2	45068	7167	1.09612
ACCCTCATCAACGAGG	Xist-PROM_dTAG-2	0	rep2	33350	6104	1.41829
ACCCTCATCCTTTGAT	Xist-PROM_dTAG-0	0.225846	rep1	39466	6824	1.3556
ACCCTCATCTATGCCC	Xist-RE_dTAG-0	0.755916	rep2	35412	6505	0.971422
ACCCTCATCTTTGCGC	Xist-PROM_dTAG-2	0	rep2	30668	5608	1.13799
ACCCTTGAGTAGGGTC	Xist-RE_dTAG-2	0	rep1	7965	2251	0.903955
ACCCTTGAGTTCAACC	Xist-PROM_dTAG-2	2.10737	rep1	12454	3705	1.45335
ACCCTTGCAATAGGGC	Xist-RE_dTAG-1	0.935022	rep1	6463	2400	1.06762
ACCCTTGCACAGCATT	Xist-PROM_dTAG-2	0.768814	rep1	51849	7390	0.995198
ACCCTTGCACAGTGAG	Xist-PROM_dTAG-0	2.10577	rep1	36044	7132	1.59527
ACCCTTGCACCAAAGG	Xist-PROM_dTAG-8	2.68624	rep2	27054	5682	1.55245
ACCCTTGCACTCCCTA	Xist-PROM_dTAG-8	0	rep2	34002	5977	1.00288
ACCCTTGCACTTGTGA	Xist-PROM_dTAG-8	0.861094	rep1	7322	2834	2.04862
ACCCTTGCAGACAATA	Xist-PROM_dTAG-1	0.571203	rep1	38941	6541	1.09653
ACCCTTGGTAAGTTAG	Xist-PROM_dTAG-0	0.607046	rep1	11976	3644	1.97061
ACCCTTGGTACTCAAC	Xist-PROM_dTAG-4	0.399408	rep2	20369	4687	1.49737
ACCCTTGGTAGACGTG	Xist-RE_dTAG-0	0	rep2	22299	4983	1.87452
ACCCTTGTCGAAATCC	Xist-PROM_dTAG-2	0	rep2	34844	6303	1.52394
ACCGTTCAGCACTCGC	Xist-PROM_dTAG-1	1.70979	rep1	15460	4819	1.84347
ACCGTTCAGCCATTGT	Xist-RE_dTAG-2	0	rep1	1384	802	0.867052
ACCGTTCAGTCGGCAA	Xist-PROM_dTAG-1	0.658433	rep2	32197	5702	1.72997
ACCGTTCAGTTGCGCC	Xist-PROM_dTAG-0	0	rep2	46854	7049	1.1952
ACCGTTCCAATACGAA	Xist-PROM_dTAG-8	0.412469	rep1	19587	5175	1.20488
ACCGTTCCAATAGGAT	Xist-RE_dTAG-2	2.19321	rep1	7534	2920	1.49987
ACCGTTCCACGGCGTT	Xist-PROM_dTAG-500	0	rep1	6322	2506	1.83486
ACCGTTCCACTCCTGT	Xist-PROM_dTAG-500	2.93798	rep1	15662	4448	1.35998
ACCGTTCCAGTAGAGC	Xist-RE_dTAG-4	1.66923	rep2	20891	3570	0.220191
ACCGTTCCATACTTTC	Xist-PROM_dTAG-2	0.281765	rep1	30725	5636	1.27258
ACCGTTCCATCGGATT	Xist-RE_dTAG-8	0.489104	rep2	31703	6288	2.249
ACCGTTCGTACCAGAG	Xist-RE_dTAG-8	0	rep2	22803	5053	1.41209
ACCGTTCGTGTTGACT	Xist-PROM_dTAG-8	1.7263	rep1	47621	7284	1.69253
ACCGTTCTCGAAGGAC	Xist-PROM_dTAG-0	0	rep1	9342	2838	1.12396
ACCGTTCTCGGACAAG	Xist-PROM_dTAG-4	0	rep1	12923	3646	1.53989
ACCGTTCTCGGCTTGG	Xist-PROM_dTAG-1	0	rep1	22658	4772	2.15376
ACCTACCAGAGTTGTA	Xist-PROM_dTAG-0	0	rep2	28177	5992	1.38411
ACCTACCAGCCGATCC	Xist-PROM_dTAG-8	0	rep1	13815	3639	1.01339
ACCTACCAGCTGTCCG	Xist-PROM_dTAG-4	0	rep1	21446	5122	1.69729
ACCTACCAGGCAGTCA	Xist-RE_dTAG-4	1.60101	rep1	10106	3147	1.77123
ACCTACCCAACAGATA	Xist-RE_dTAG-2	0	rep2	31211	5779	1.36811
ACCTACCCACAGCATT	Xist-PROM_dTAG-4	0	rep2	52781	6969	0.973835
ACCTACCCACGTCATA	Xist-PROM_dTAG-500	0	rep2	23676	4772	1.25866
ACCTACCCATGTTCGA	Xist-PROM_dTAG-1	2.10099	rep1	32059	6433	2.27705
ACCTACCGTATTGGCT	Xist-RE_dTAG-8	0	rep1	22818	5498	1.07371
ACCTACCGTCAGACGA	Xist-PROM_dTAG-0	0	rep1	9911	3732	1.76571
ACCTACCGTCCATAGT	Xist-RE_dTAG-1	1.68816	rep2	24946	4889	1.2948
ACCTACCGTGATTAGA	Xist-PROM_dTAG-0	0	rep1	11767	3361	1.5467
ACCTACCGTGCACATT	Xist-PROM_dTAG-0	0	rep2	38126	6549	1.29046
ACCTACCGTGGAATGC	Xist-RE_dTAG-1	0	rep1	4646	1994	2.10934
ACCTACCGTTAAGCAA	Xist-RE_dTAG-0	0	rep1	11264	3453	1.09197
ACCTACCGTTTCACTT	Xist-RE_dTAG-500	0	rep2	36531	6566	1.27563
ACCTGAAAGAACGTGC	Xist-PROM_dTAG-4	0	rep1	16707	4053	1.1971
ACCTGAAAGAAGAACG	Xist-PROM_dTAG-500	1.45264	rep1	3054	1449	1.6372
ACCTGAAAGCCTTGAT	Xist-PROM_dTAG-1	0	rep1	9650	3143	1.18135
ACCTGAAAGTATGGCG	Xist-PROM_dTAG-2	0	rep1	3235	1589	1.45286
ACCTGAACAACGATCT	Xist-RE_dTAG-4	0	rep1	17556	4318	1.17339
ACCTGAACAAGATCCT	Xist-RE_dTAG-2	0.336747	rep1	24976	5466	1.59753
ACCTGAACAAGCTGTT	Xist-PROM_dTAG-0	0.816984	rep1	63308	8229	1.25577
ACCTGAACAAGTGCTT	Xist-PROM_dTAG-1	0	rep2	39238	6364	1.60559
ACCTGAACACGCGGTT	Xist-PROM_dTAG-0	0.348564	rep1	23979	5319	1.30531
ACCTGAACAGCATACT	Xist-PROM_dTAG-0	0	rep1	12864	3826	2.05224
ACCTGAACAGGGCTTC	Xist-PROM_dTAG-8	0	rep1	7765	2608	1.26207
ACCTGAACATGTGGCC	Xist-RE_dTAG-4	0.956201	rep1	6243	2443	1.79401
ACCTGAAGTACGTTCA	Xist-RE_dTAG-1	1.91113	rep2	48605	7694	1.68295
ACCTGAAGTCCATCTC	Xist-PROM_dTAG-2	0	rep1	20542	4922	1.29978
ACCTGAAGTGGAACCA	Xist-PROM_dTAG-4	0	rep2	25564	5135	1.36129
ACCTGAAGTTCCTTGC	Xist-RE_dTAG-0	0.390667	rep2	20922	4626	1.41478
ACCTGAAGTTGCAAGG	Xist-PROM_dTAG-4	0	rep2	25375	5723	1.54877
ACCTGAATCAAGCCGC	Xist-RE_dTAG-4	2.0536	rep2	30901	6287	1.67309
ACCTGAATCAGTCATG	Xist-PROM_dTAG-0	0	rep1	6524	2886	2.2992
ACCTGAATCCATGATG	Xist-RE_dTAG-0	0.334134	rep1	25206	5341	1.55519
ACCTGAATCGGTCACG	Xist-PROM_dTAG-500	0.604926	rep1	12032	3915	1.32979
ACCTGTCAGAGCATCG	Xist-PROM_dTAG-1	0	rep1	15810	4479	1.72676
ACCTGTCAGCGCACAA	Xist-PROM_dTAG-0	0	rep2	31579	5675	0.794832
ACCTGTCCACGGCCAT	Xist-PROM_dTAG-0	0.418493	rep2	38486	6566	1.87601
ACCTGTCCATGCTGCG	Xist-RE_dTAG-1	1.46506	rep2	21035	4780	1.35013
ACCTGTCGTCCTGTTC	Xist-PROM_dTAG-4	0	rep2	30945	5889	1.53821
ACCTGTCGTTCTTGCC	Xist-PROM_dTAG-1	0	rep1	3519	1525	2.24496
ACCTGTCGTTTCGACA	Xist-RE_dTAG-2	0	rep2	30993	5695	1.32288
ACCTGTCTCATTATCC	Xist-RE_dTAG-4	0.379616	rep2	43316	6962	0.789547
ACCTGTCTCCCTCTAG	Xist-PROM_dTAG-1	2.38058	rep1	67270	9050	1.14018
ACCTGTCTCCCTCTTT	Xist-RE_dTAG-2	1.00814	rep1	11491	3796	0.948568
ACCTGTCTCTCGAACA	Xist-PROM_dTAG-2	0	rep1	14231	3878	0.990795
ACGATCAAGACAGCTG	Xist-RE_dTAG-2	0	rep2	45037	7146	1.71193
ACGATCAAGATAGTGT	Xist-PROM_dTAG-1	0	rep1	12907	4022	1.66576
ACGATCAAGGTAGTAT	Xist-RE_dTAG-2	1.517	rep1	16861	5007	2.33082
ACGATCAAGTTTCGGT	Xist-PROM_dTAG-4	1.60329	rep1	17635	4458	1.71817
ACGATCACAAACTGCT	Xist-PROM_dTAG-1	0	rep2	40961	6818	1.62838
ACGATCACAAGCAGGT	Xist-PROM_dTAG-0	3.95525	rep1	41985	7195	2.93676
ACGATCACACTACACA	Xist-PROM_dTAG-1	0	rep2	17121	3926	1.18568
ACGATCACAGCAATTC	Xist-RE_dTAG-0	0	rep1	6377	2399	0.987925
ACGATCACATCTTCGC	Xist-PROM_dTAG-1	1.05207	rep1	5366	2042	1.06224
ACGATCAGTATATGGA	Xist-RE_dTAG-0	0.418653	rep2	19234	4544	1.52854
ACGATCATCTGTACAG	Xist-RE_dTAG-1	1.81511	rep1	66125	8306	1.57883
ACGATGTAGGGTTAGC	Xist-RE_dTAG-1	0	rep1	10158	2925	1.92951
ACGATGTCACACCTAA	Xist-PROM_dTAG-500	0.433866	rep2	18409	4518	1.91754
ACGATGTCACATAACC	Xist-RE_dTAG-8	0	rep2	51103	7362	1.54785
ACGATGTCACGTAACT	Xist-PROM_dTAG-4	1.76094	rep1	10378	3535	1.81152
ACGATGTCATCTTAGG	Xist-PROM_dTAG-2	0	rep1	5349	2249	1.64517
ACGATGTCATTGTCGA	Xist-RE_dTAG-2	0.856598	rep1	22138	5403	2.55669
ACGATGTGTATTGAGA	Xist-PROM_dTAG-0	2.22441	rep1	14549	3931	2.35068
ACGATGTGTCACTTCC	Xist-PROM_dTAG-2	1.26722	rep2	62721	7801	0.631367
ACGATGTTCAATCCAG	Xist-PROM_dTAG-0	0.93758	rep1	45051	7241	1.3962
ACGATGTTCACCTTAT	Xist-RE_dTAG-500	2.23235	rep1	25235	5354	1.28393
ACGATGTTCATCTCTA	Xist-PROM_dTAG-1	0.326387	rep1	25910	5818	1.11154
ACGATGTTCCATCTAT	Xist-PROM_dTAG-1	0	rep1	5990	2667	1.58598
ACGATGTTCGGCTCTT	Xist-PROM_dTAG-0	0.177788	rep2	51395	7392	1.26277
ACGATGTTCTCGAGTA	Xist-PROM_dTAG-2	2.50283	rep2	17830	4400	1.67134
ACGCACGAGCTATCTG	Xist-PROM_dTAG-1	0	rep1	25294	5756	1.44303
ACGCACGAGGAGGCAG	Xist-RE_dTAG-4	0.423102	rep1	37973	6179	2.27003
ACGCACGCAAACGGCA	Xist-PROM_dTAG-8	1.15607	rep1	22963	5191	1.61564
ACGCACGCAAATGATG	Xist-PROM_dTAG-0	0	rep2	23233	4888	1.48065
ACGCACGCAGCAGAAC	Xist-PROM_dTAG-0	0	rep1	853	575	2.57913
ACGCACGCAGCAGATG	Xist-PROM_dTAG-2	0	rep1	17872	4525	2.14302
ACGCACGCAGGTACGA	Xist-RE_dTAG-4	0.545054	rep2	68994	8256	1.64217
ACGCACGGTCACTCAA	Xist-RE_dTAG-0	0.513264	rep1	14909	4303	1.56281
ACGCACGGTCTAGTGT	Xist-PROM_dTAG-0	0	rep1	17988	4295	1.87347
ACGCACGTCAATGTCG	Xist-RE_dTAG-1	0	rep2	70574	7997	1.03154
ACGCACGTCATAGACC	Xist-PROM_dTAG-4	0	rep1	31591	5790	1.10158
ACGCACGTCCGGTTCT	Xist-RE_dTAG-4	0.228862	rep2	38885	6719	1.06468
ACGCACGTCTCGAACA	Xist-RE_dTAG-2	2.43859	rep1	12432	3616	2.41313
ACGCACGTCTTTCCGG	Xist-RE_dTAG-0	0.230366	rep2	38601	6558	1.29012
ACGGAAGAGAGGCCAT	Xist-PROM_dTAG-0	0	rep2	14536	3735	1.26582
ACGGAAGAGGCATCTT	Xist-PROM_dTAG-2	0.80906	rep1	8027	2930	1.7192
ACGGAAGCAATCTCGA	Xist-PROM_dTAG-1	0	rep2	36178	6167	1.0863
ACGGAAGCACACCGAC	Xist-PROM_dTAG-1	0.320219	rep1	26495	6007	1.92489
ACGGAAGCAGACAAAT	Xist-PROM_dTAG-500	0	rep1	12850	3358	1.18288
ACGGAAGCATGATAGA	Xist-RE_dTAG-0	0.963058	rep2	43218	6803	1.31658
ACGGAAGGTCAAAGAT	Xist-RE_dTAG-0	2.98976	rep2	60908	8228	1.82242
ACGGAAGGTCTACACA	Xist-PROM_dTAG-2	1.68821	rep1	49889	7332	1.19265
ACGGAAGGTGAGATTA	Xist-RE_dTAG-0	1.12947	rep2	19102	3887	2.51283
ACGGAAGGTGAGTCAG	Xist-RE_dTAG-1	0	rep2	15356	3846	2.35087
ACGGAAGGTGGATTTC	Xist-PROM_dTAG-8	0	rep1	10753	3414	1.80415
ACGGAAGGTTATAGCC	Xist-PROM_dTAG-4	0	rep1	11502	3337	1.58233
ACGGAAGGTTCTCGTC	Xist-RE_dTAG-500	1.39544	rep2	39516	6599	1.77903
ACGGAAGGTTTGTTCT	Xist-RE_dTAG-8	0.845511	rep1	15047	4169	2.95075
ACGGAAGTCACTTCTA	Xist-PROM_dTAG-0	0	rep1	4953	1911	1.23158
ACGGAAGTCGCATGAT	Xist-PROM_dTAG-8	0	rep2	39002	6642	1.35121
ACGGAAGTCGCCTTTG	Xist-PROM_dTAG-2	1.02336	rep1	5610	2184	1.76471
ACGGAAGTCGCGTGCA	Xist-RE_dTAG-4	2.66281	rep2	12747	3523	1.76512
ACGGAAGTCGGCCCAA	Xist-PROM_dTAG-8	0	rep2	24246	4948	1.81886
ACGGGTCAGGAAGTGA	Xist-RE_dTAG-0	0.272142	rep2	31972	6170	1.66396
ACGGGTCAGGAGCAAA	Xist-RE_dTAG-8	1.45552	rep2	21298	4876	1.41797
ACGGGTCAGGCACAAC	Xist-PROM_dTAG-0	1.04158	rep1	10907	3809	1.43944
ACGGGTCAGGCTCACC	Xist-RE_dTAG-1	1.27406	rep1	7766	2993	2.16328
ACGGGTCCAACAGATA	Xist-PROM_dTAG-0	1.64332	rep1	28761	6387	1.39425
ACGGGTCCACCGGAAA	Xist-RE_dTAG-0	1.39593	rep1	19745	4696	1.52444
ACGGGTCCACGACTAT	Xist-RE_dTAG-8	0	rep1	7021	2961	1.43854
ACGGGTCCAGAAGCTG	Xist-PROM_dTAG-500	2.16292	rep2	35081	6455	1.88706
ACGGGTCCAGTGACCC	Xist-RE_dTAG-4	1.46035	rep1	45352	7380	1.72429
ACGGGTCCATTCACAG	Xist-PROM_dTAG-2	0	rep1	5075	2234	2.81773
ACGGGTCGTGCTGTCG	Xist-RE_dTAG-0	0	rep2	20482	4413	1.43052
ACGGGTCGTTCCGCAG	Xist-RE_dTAG-8	0	rep1	9812	3349	1.71219
ACGGGTCTCACTTGGA	Xist-RE_dTAG-0	0	rep2	44581	6583	1.20679
ACGGTCGAGGAATCGC	Xist-PROM_dTAG-1	0	rep2	29739	5614	1.99738
ACGGTCGCACACCAGC	Xist-RE_dTAG-2	2.13881	rep2	29375	5811	1.18809
ACGGTCGCAGCTTTCC	Xist-PROM_dTAG-4	0.592374	rep1	24744	5221	1.13563
ACGGTCGCATAAGCGG	Xist-RE_dTAG-500	1.71821	rep2	43720	6897	1.40439
ACGGTCGGTCCAACGC	Xist-PROM_dTAG-4	0.734013	rep1	9230	3424	1.69014
ACGGTCGGTTATGTCG	Xist-PROM_dTAG-2	0	rep1	8605	2895	2.47531
ACGGTCGTCACCCTTG	Xist-RE_dTAG-2	2.61434	rep2	52140	7415	1.2313
ACGGTCGTCCGAGGCT	Xist-RE_dTAG-500	1.55648	rep2	53446	8006	1.78124
ACGGTCGTCGTCAACA	Xist-PROM_dTAG-8	2.90369	rep2	12760	3455	1.22257
ACGGTTAAGAGTTCGG	Xist-PROM_dTAG-1	0	rep2	30794	5823	2.17575
ACGGTTAAGATGGCGT	Xist-PROM_dTAG-1	0.297527	rep1	28858	5455	1.0465
ACGGTTACAATCCTAG	Xist-RE_dTAG-0	0.737979	rep1	9160	2447	2.47817
ACGGTTACACTTCTCG	Xist-PROM_dTAG-4	0	rep1	1047	694	2.48329
ACGGTTACATCATCTT	Xist-PROM_dTAG-0	0	rep2	13455	4227	1.38239
ACGGTTACATCCCACT	Xist-RE_dTAG-0	0.224047	rep1	39820	6683	0.685585
ACGGTTAGTAACGATA	Xist-RE_dTAG-4	2.96946	rep1	6493	2747	2.17157
ACGGTTAGTATGGTTC	Xist-PROM_dTAG-8	1.54953	rep1	64703	8288	1.70317
ACGGTTAGTCGAAACG	Xist-RE_dTAG-2	2.34311	rep1	10623	3144	1.98626
ACGGTTATCAGTAGGG	Xist-PROM_dTAG-2	0	rep1	19985	4861	2.08656
ACGGTTATCCCAGGAC	Xist-PROM_dTAG-2	0.288954	rep1	29848	6165	1.55454
ACGGTTATCCTAGCCT	Xist-PROM_dTAG-2	0	rep2	25907	6008	1.6289
ACGGTTATCGACACCG	Xist-RE_dTAG-8	0	rep1	8681	3044	2.36148
ACGTAACAGCTATCCA	Xist-RE_dTAG-500	1.44619	rep1	43118	7098	0.950879
ACGTAACCAACCAACT	Xist-PROM_dTAG-2	0.971193	rep2	60935	8328	1.13071
ACGTAACCAGACGATG	Xist-PROM_dTAG-1	0	rep1	18776	4659	1.99723
ACGTAACGTACGACTT	Xist-RE_dTAG-0	0.387935	rep2	21100	4914	1.4218
ACGTAACGTAGGTAGC	Xist-PROM_dTAG-1	0.600818	rep2	36425	6345	2.08099
ACGTAACGTCCAAATC	Xist-PROM_dTAG-8	2.78327	rep1	28342	5311	1.4572
ACGTAACTCAGTCAGT	Xist-RE_dTAG-0	0	rep1	765	560	2.22222
ACGTAACTCGACATCA	Xist-PROM_dTAG-0	2.38979	rep1	49439	7293	1.26014
ACGTAACTCGAGCCTG	Xist-PROM_dTAG-1	1.02737	rep1	5575	2489	1.88341
ACGTAACTCTTCACGC	Xist-PROM_dTAG-1	1.29014	rep1	7595	2764	1.04016
ACGTACAAGCTATCCA	Xist-PROM_dTAG-2	2.90288	rep1	5805	2281	2.15332
ACGTACAAGGAGAATG	Xist-RE_dTAG-8	0	rep1	5960	2166	1.66107
ACGTACAAGGCAGCTA	Xist-PROM_dTAG-1	0.50737	rep2	60522	7769	1.5862
ACGTACAAGTCATGAA	Xist-PROM_dTAG-0	0	rep1	15901	3765	1.90554
ACGTACACATGGCACC	Xist-RE_dTAG-8	3.75139	rep1	3367	1739	2.7621
ACGTACAGTTCAAACC	Xist-RE_dTAG-0	0	rep2	23784	5653	2.35873
ACGTACAGTTCGTACA	Xist-RE_dTAG-0	0	rep1	1050	726	1.04762
ACGTACAGTTGCATCA	Xist-PROM_dTAG-0	0	rep1	5777	2597	1.0386
ACGTACATCACCTGTC	Xist-RE_dTAG-4	1.25957	rep1	35659	6979	1.52556
ACGTACATCATTCACT	Xist-PROM_dTAG-4	0	rep1	10682	3387	1.7038
ACGTACATCGCCAATA	Xist-PROM_dTAG-500	0.39062	rep1	20925	5092	0.635603
ACGTACATCGGAAACG	Xist-RE_dTAG-1	0.407559	rep1	19875	4703	2.05786
ACGTACATCTTCCCGA	Xist-PROM_dTAG-0	1.16141	rep1	4557	2095	1.03138
ACGTAGTAGAAGGATG	Xist-PROM_dTAG-2	0	rep1	11958	3765	2.46697
ACGTAGTAGCCACCGT	Xist-PROM_dTAG-4	0	rep2	68284	8612	0.997305
ACGTAGTAGGGCAACT	Xist-PROM_dTAG-0	0	rep1	15368	4066	2.04971
ACGTAGTAGTTCGGTT	Xist-RE_dTAG-8	2.25267	rep2	41113	7004	2.06018
ACGTAGTCAATAGTCC	Xist-PROM_dTAG-8	0	rep1	14775	4062	0.974619
ACGTAGTCACTGTTCC	Xist-PROM_dTAG-500	0	rep1	8850	2949	1.25424
ACGTAGTCAGCGTGAA	Xist-PROM_dTAG-0	0	rep1	7578	2658	1.66271
ACGTAGTGTCAGCTTA	Xist-PROM_dTAG-0	0	rep2	11795	3175	1.49216
ACGTAGTGTCCCTGTT	Xist-PROM_dTAG-0	0	rep2	32198	5883	2.50947
ACGTAGTGTGCAGTGA	Xist-RE_dTAG-4	0.616309	rep2	23472	5192	1.63173
ACGTAGTGTTTACCAG	Xist-RE_dTAG-0	0.378816	rep2	21713	4951	2.02183
ACGTAGTTCAATCCAG	Xist-PROM_dTAG-0	0	rep1	11716	3424	2.21919
ACGTAGTTCGCTGACG	Xist-RE_dTAG-500	2.07583	rep1	32993	6483	1.04568
ACGTCCTAGAGGTGCT	Xist-RE_dTAG-2	0.845094	rep1	7529	2704	1.14225
ACGTCCTAGAGTGACC	Xist-RE_dTAG-8	2.11223	rep1	28899	5783	1.59867
ACGTCCTAGGCTTCCG	Xist-PROM_dTAG-1	0.606629	rep1	11987	3748	2.08559
ACGTCCTCACTGGATT	Xist-RE_dTAG-4	2.32299	rep1	23897	5214	1.69477
ACGTCCTCATCCGTGG	Xist-PROM_dTAG-4	1.38966	rep1	56413	7839	1.64324
ACGTCCTGTCTGCGCA	Xist-RE_dTAG-4	0	rep1	25623	5542	1.61574
ACGTCCTGTGCCTACG	Xist-PROM_dTAG-4	0.626111	rep1	11490	3586	1.98433
ACGTCCTTCCTGCTAC	Xist-RE_dTAG-8	1.12306	rep1	4821	2143	1.49347
ACGTCCTTCCTTGGAA	Xist-RE_dTAG-0	2.6444	rep1	25239	5265	1.61655
ACGTCCTTCTGTGCTC	Xist-PROM_dTAG-1	0	rep2	21535	4822	1.78314
ACGTTCCAGCATCAAA	Xist-PROM_dTAG-8	1.57258	rep2	23566	5338	1.20513
ACGTTCCCAACACAGG	Xist-RE_dTAG-1	2.22387	rep1	16984	4294	0.942063
ACGTTCCCAACCACGC	Xist-PROM_dTAG-1	0	rep1	32105	5802	1.39231
ACGTTCCGTCCAGTTA	Xist-PROM_dTAG-2	0.916801	rep1	6661	2550	0.615523
ACGTTCCGTGACCGTC	Xist-PROM_dTAG-0	0.349044	rep2	23940	4752	1.23225
ACGTTCCGTTATGTGC	Xist-RE_dTAG-500	1.52304	rep1	5577	2195	2.43859
ACGTTCCTCCTACGAA	Xist-RE_dTAG-1	1.96001	rep2	54104	7747	1.18106
ACGTTCCTCTCTTAAC	Xist-PROM_dTAG-2	0.957386	rep1	12462	4124	1.00305
ACTACGACATGTAACC	Xist-RE_dTAG-500	0.848259	rep2	37437	6328	1.36763
ACTACGAGTACCTAAC	Xist-PROM_dTAG-500	0.505209	rep2	30426	6103	1.71564
ACTACGAGTATAATGG	Xist-RE_dTAG-4	0	rep1	7539	2733	1.67131
ACTACGAGTCAACATC	Xist-PROM_dTAG-8	0	rep1	26232	5887	1.67353
ACTACGAGTTAGTTCG	Xist-RE_dTAG-0	0	rep2	20871	4421	1.7153
ACTACGAGTTGCAACT	Xist-RE_dTAG-1	0.594132	rep1	24647	5386	1.03461
ACTACGATCATCGCTC	Xist-PROM_dTAG-500	1.89196	rep2	39060	6870	1.30824
ACTACGATCATCTCTA	Xist-PROM_dTAG-0	2.2749	rep1	18334	4914	1.37995
ACTACGATCCTGGTCT	Xist-PROM_dTAG-0	0.920602	rep1	6619	2452	2.23599
ACTACGATCGAATGCT	Xist-RE_dTAG-0	0	rep2	17627	4220	1.53741
ACTACGATCTCCTACG	Xist-RE_dTAG-8	2.92141	rep1	19354	4971	0.981709
ACTATCTCACATGTTG	Xist-PROM_dTAG-500	0	rep1	18017	4930	1.53189
ACTATCTCACTAACCA	Xist-RE_dTAG-0	1.81247	rep1	5853	2554	0.854263
ACTATCTCATCCTTCG	Xist-PROM_dTAG-2	0.393626	rep1	20732	5266	0.824812
ACTATCTCATCGATAC	Xist-RE_dTAG-1	0	rep1	10651	3402	1.91531
ACTATCTGTATCCTTT	Xist-RE_dTAG-0	0	rep2	22372	5518	1.57787
ACTATCTGTGCACAAG	Xist-PROM_dTAG-2	2.23455	rep1	68327	9002	1.46648
ACTATCTGTTCCGGTG	Xist-RE_dTAG-0	0	rep2	26104	5338	1.02283
ACTATCTTCCTCACTG	Xist-RE_dTAG-2	0	rep2	23532	5206	0.917899
ACTATGGAGGTGCTGA	Xist-PROM_dTAG-1	0	rep2	18957	4595	1.3557
ACTATGGCAACCGATT	Xist-PROM_dTAG-8	0	rep1	18798	4632	1.30333
ACTATGGCAACCGTGC	Xist-PROM_dTAG-0	0.332052	rep1	25392	5930	1.78403
ACTATGGCAAGCGAAC	Xist-RE_dTAG-1	0.409404	rep2	19766	4668	2.19569
ACTATGGCATACAGAA	Xist-RE_dTAG-4	0	rep1	11051	3739	1.48403
ACTATGGGTGGGACAT	Xist-PROM_dTAG-1	0.176338	rep2	51856	7776	1.8455
ACTATGGTCGAACGCC	Xist-PROM_dTAG-1	0.30864	rep1	27657	5834	1.40652
ACTATGGTCGCTATTT	Xist-PROM_dTAG-1	0	rep1	6759	2602	1.53869
ACTATGGTCTCTATAC	Xist-RE_dTAG-0	0	rep2	24773	5702	1.48952
ACTATTCCAAGTGGTG	Xist-RE_dTAG-0	2.20379	rep1	6204	2419	1.01547
ACTATTCCAATCAAGA	Xist-PROM_dTAG-8	0.434192	rep2	18392	4691	1.65289
ACTATTCCAATGAACA	Xist-PROM_dTAG-0	0	rep1	2753	1368	1.45296
ACTATTCCAGCGTATT	Xist-PROM_dTAG-0	0.349413	rep1	23910	5628	1.73149
ACTATTCCAGGGTCTC	Xist-RE_dTAG-0	2.55025	rep1	11854	4093	1.43412
ACTATTCCATCCGTTC	Xist-PROM_dTAG-500	1.41016	rep2	29064	6165	1.55175
ACTATTCGTGTCCGTG	Xist-RE_dTAG-500	0.653233	rep1	10849	3276	2.25827
ACTATTCGTTCTCTAT	Xist-RE_dTAG-0	0	rep1	43542	6766	1.17817
ACTATTCTCGCCAACG	Xist-PROM_dTAG-1	2.06419	rep1	20352	4893	0.854953
ACTCCCAAGCTCTTCC	Xist-PROM_dTAG-4	0	rep1	34993	6206	1.00592
ACTCCCACACACGGTC	Xist-RE_dTAG-1	0	rep1	14846	4289	1.69743
ACTCCCACATCGTGGC	Xist-PROM_dTAG-2	0	rep1	20497	4681	1.4002
ACTCCCACATCTCAAG	Xist-PROM_dTAG-0	0	rep1	23603	5625	1.52947
ACTCCCACATGAAAGT	Xist-RE_dTAG-2	0.904807	rep1	40776	6984	1.11095
ACTCCCAGTACAAAGT	Xist-PROM_dTAG-1	3.09714	rep1	8990	3191	2.29143
ACTCCCAGTCACTCGG	Xist-RE_dTAG-8	1.81378	rep2	52595	7943	1.83668
ACTCCCAGTCGCCTAG	Xist-PROM_dTAG-500	1.57676	rep1	15628	4319	1.0366
ACTCCCAGTCTCGGGT	Xist-RE_dTAG-2	0.910895	rep1	6727	2700	1.35276
ACTCCCATCGCAGAGA	Xist-PROM_dTAG-4	0.751332	rep1	8930	3163	1.60134
ACTCCCATCTCGAACA	Xist-PROM_dTAG-1	0	rep2	23552	4913	1.26953
ACTCCCATCTGTCGTC	Xist-PROM_dTAG-4	0	rep1	15785	4359	1.52043
ACTCTCGAGTCGCTAT	Xist-PROM_dTAG-4	0.936057	rep1	25808	5658	2.24737
ACTCTCGAGTGCTCGC	Xist-PROM_dTAG-0	0.357246	rep2	23289	5215	2.08253
ACTCTCGCAACGTATC	Xist-PROM_dTAG-0	0	rep1	7715	2927	1.02398
ACTCTCGCAAGACCGA	Xist-RE_dTAG-500	0.443326	rep2	17925	4230	1.18271
ACTCTCGCAAGAGAGA	Xist-RE_dTAG-2	1.18953	rep1	13126	3837	1.75225
ACTCTCGCAAGTATCC	Xist-PROM_dTAG-2	1.63754	rep1	74834	8677	0.979501
ACTCTCGCAGCACAAG	Xist-RE_dTAG-4	1.38983	rep1	9953	3036	0.833919
ACTCTCGCATCCAACA	Xist-PROM_dTAG-1	1.78212	rep1	28326	5829	1.11558
ACTCTCGCATTGGATC	Xist-RE_dTAG-8	0.956398	rep1	6241	2421	1.74651
ACTCTCGGTCACTCAA	Xist-PROM_dTAG-0	1.97953	rep1	17630	4586	1.70732
ACTCTCGGTGAATGTA	Xist-PROM_dTAG-2	0	rep1	8641	2989	2.2914
ACTCTCGTCCCAGGAC	Xist-PROM_dTAG-0	0.27736	rep1	31285	6150	1.30094
ACTCTCGTCCGATCTC	Xist-RE_dTAG-0	0.159967	rep2	57646	8210	2.05912
ACTCTCGTCGTCCTCA	Xist-RE_dTAG-8	0	rep1	9154	3011	1.54031
ACTCTCGTCTAGTTCT	Xist-RE_dTAG-4	0.948575	rep1	6321	2351	1.85097
ACTCTCGTCTCCCTAG	Xist-RE_dTAG-1	0	rep1	4325	1789	1.43353
ACTCTCGTCTGCAGCG	Xist-PROM_dTAG-2	2.53126	rep1	24202	5695	2.59483
ACTGATGAGCAAGGAA	Xist-RE_dTAG-2	0	rep1	12450	3596	2.15261
ACTGATGAGCACACAG	Xist-PROM_dTAG-1	0	rep2	18023	4280	1.38157
ACTGATGAGCTGAGCA	Xist-PROM_dTAG-4	0	rep1	13830	3673	1.55459
ACTGATGAGGAAACGA	Xist-RE_dTAG-1	0.382371	rep2	42941	7118	0.815072
ACTGATGAGTCACTAC	Xist-RE_dTAG-2	2.24349	rep1	26109	5999	1.71205
ACTGATGCAGAAATCA	Xist-RE_dTAG-0	0.224603	rep1	39710	6698	1.84588
ACTGATGCAGTAGATA	Xist-PROM_dTAG-500	1.86523	rep1	58636	8067	1.71567
ACTGATGGTTACGCCG	Xist-RE_dTAG-4	2.0552	rep1	13219	3576	1.48271
ACTGATGGTTCAGCGC	Xist-PROM_dTAG-8	0	rep2	31501	5698	2.38723
ACTGATGTCGGTCGAC	Xist-RE_dTAG-4	2.2228	rep2	30365	5668	1.30743
ACTGATGTCGTGGCGT	Xist-RE_dTAG-4	0	rep1	2459	1342	2.88735
ACTGATGTCTCGCTTG	Xist-RE_dTAG-2	0	rep1	15421	4148	1.88704
ACTGATGTCTGTCTCG	Xist-RE_dTAG-4	0.747448	rep1	8996	3165	2.7679
ACTGCAAAGATACAGT	Xist-PROM_dTAG-1	0	rep1	22390	5008	1.44707
ACTGCAAAGCAGCACA	Xist-RE_dTAG-1	0	rep2	37783	6374	1.41598
ACTGCAAAGGAGACCT	Xist-PROM_dTAG-2	0	rep1	8874	2772	0.90151
ACTGCAAAGTATAACG	Xist-PROM_dTAG-0	0	rep2	67674	7966	1.47619
ACTGCAACACCCTTGT	Xist-RE_dTAG-2	1.61393	rep1	12430	3593	1.45615
ACTGCAACACTACAGT	Xist-RE_dTAG-8	0.573149	rep1	25845	5558	1.94622
ACTGCAACACTTCATT	Xist-RE_dTAG-2	2.26571	rep2	40519	6745	1.91515
ACTGCAACAGAAATTG	Xist-PROM_dTAG-1	2.94248	rep1	18928	5277	1.18872
ACTGCAACAGTAGAGC	Xist-RE_dTAG-0	0.134919	rep2	69231	8051	1.67266
ACTGCAACATCTGTTT	Xist-PROM_dTAG-1	0	rep2	23840	5389	1.99664
ACTGCAAGTAAGCTCT	Xist-PROM_dTAG-4	0	rep2	23697	4796	1.30396
ACTGCAAGTACACGCC	Xist-RE_dTAG-500	2.72814	rep1	16778	4881	2.21719
ACTGCAAGTTCGATTG	Xist-RE_dTAG-500	1.63139	rep1	4865	2196	1.06886
ACTGCAATCATCAGTG	Xist-PROM_dTAG-4	1.51941	rep1	5603	2423	2.78422
ACTGCAATCTTTGCAT	Xist-PROM_dTAG-1	0	rep1	4527	2118	2.45195
ACTGTCCAGAGCTGAC	Xist-PROM_dTAG-0	0.759529	rep1	26379	5907	1.41021
ACTGTCCAGGCATCAG	Xist-RE_dTAG-0	0.265768	rep2	32848	6314	1.3943
ACTGTCCAGGTGATAT	Xist-RE_dTAG-4	0.724052	rep2	28228	5597	2.0299
ACTGTCCAGTTTGTCG	Xist-RE_dTAG-8	0.572189	rep1	12951	3630	1.89947
ACTGTCCCAAAGAGTT	Xist-PROM_dTAG-8	0.343438	rep2	24403	5498	1.44245
ACTGTCCCACGCCAGT	Xist-RE_dTAG-4	1.73424	rep1	10719	3274	1.01689
ACTGTCCGTACGACTT	Xist-PROM_dTAG-1	0.308659	rep2	27655	5777	1.25113
ACTGTCCGTAGATCGG	Xist-RE_dTAG-2	0	rep1	1742	984	2.41102
ACTGTCCGTGCCTGCA	Xist-PROM_dTAG-500	1.60249	rep1	30262	6450	1.6258
ACTGTCCTCCCATTTA	Xist-PROM_dTAG-500	0.445373	rep2	35646	6279	1.37463
ACTGTCCTCCCGTTCA	Xist-RE_dTAG-500	0.590251	rep1	12431	4207	1.98697
ACTGTCCTCGGTCTGG	Xist-RE_dTAG-1	0	rep1	15097	4217	1.57647
ACTGTGAAGTACAACA	Xist-RE_dTAG-4	2.62204	rep1	11752	3761	1.08067
ACTGTGACAAATGAGT	Xist-PROM_dTAG-1	0.295957	rep1	29035	5708	1.63251
ACTGTGACACCATATG	Xist-PROM_dTAG-4	0.287932	rep1	29970	5793	0.794127
ACTGTGACACGGGTAA	Xist-PROM_dTAG-500	1.40612	rep1	38960	6316	1.46561
ACTGTGACAGCAGAAC	Xist-PROM_dTAG-0	0	rep1	12140	3609	1.22735
ACTGTGACATATGCGT	Xist-PROM_dTAG-4	0	rep1	16172	4036	2.2137
ACTGTGACATGACTTG	Xist-RE_dTAG-0	0	rep1	8380	2891	2.4105
ACTGTGAGTAAGCGGT	Xist-PROM_dTAG-4	0	rep1	7187	2854	1.94796
ACTGTGAGTAGACACG	Xist-RE_dTAG-1	3.25796	rep2	40806	6306	2.14429
ACTGTGAGTTCCGCAG	Xist-PROM_dTAG-0	0	rep1	14628	4362	1.85261
ACTGTGATCCATTCGC	Xist-PROM_dTAG-1	0	rep1	11209	3697	1.14194
ACTTAGGAGTTTGAGA	Xist-PROM_dTAG-500	1.77289	rep2	18413	4896	2.13436
ACTTAGGCAACCTATG	Xist-PROM_dTAG-0	0.123336	rep2	76182	8499	1.71432
ACTTAGGCACATGGTT	Xist-PROM_dTAG-4	2.16574	rep2	58282	7815	1.69864
ACTTAGGGTACTGCGC	Xist-RE_dTAG-1	0	rep2	38635	6811	1.38475
ACTTAGGGTACTGTTG	Xist-PROM_dTAG-0	2.35653	rep1	20933	5598	2.46023
ACTTAGGGTAGCGCCT	Xist-PROM_dTAG-0	1.25267	rep1	8001	3140	1.34983
ACTTAGGGTCACAGAG	Xist-RE_dTAG-500	0	rep2	18940	4561	1.63147
ACTTAGGGTGCAAGAC	Xist-PROM_dTAG-4	0.314512	rep1	27057	5636	2.26189
ACTTAGGGTTCACCGG	Xist-RE_dTAG-8	0	rep1	11157	3374	1.452
ACTTAGGGTTGTAGCT	Xist-PROM_dTAG-4	0	rep1	7478	2563	1.69832
ACTTAGGTCCATGAGT	Xist-PROM_dTAG-500	0	rep1	8531	2945	1.71141
ACTTAGGTCCATTGTT	Xist-PROM_dTAG-0	0.249812	rep1	35238	6460	1.30825
ACTTATCAGCCAACCC	Xist-PROM_dTAG-0	0.967815	rep1	98028	9472	1.2017
ACTTATCAGTGCGACA	Xist-PROM_dTAG-500	0	rep1	7470	2785	1.68675
ACTTATCCAAAGTATG	Xist-RE_dTAG-1	0.674626	rep1	10381	3483	2.52384
ACTTATCCAAGGGCAT	Xist-RE_dTAG-0	0.244963	rep2	72053	8622	1.06588
ACTTATCCAGGCCTGT	Xist-RE_dTAG-0	0	rep2	52435	7968	1.08134
ACTTATCCATAGGAGC	Xist-RE_dTAG-2	2.90076	rep1	5818	2225	2.7329
ACTTATCGTCAGACTT	Xist-PROM_dTAG-2	0	rep1	6196	2373	1.77534
ACTTATCGTTGAAGTA	Xist-RE_dTAG-2	0.889409	rep1	6975	2690	2.23656
ACTTATCTCCCTATTA	Xist-PROM_dTAG-2	2.65929	rep1	24838	6122	1.27627
ACTTATCTCGTAACCA	Xist-PROM_dTAG-0	0	rep1	14022	3610	1.11254
ACTTATCTCTCATTAC	Xist-PROM_dTAG-0	1.40629	rep1	48689	7447	1.10292
ACTTCCGCAACCCGCA	Xist-RE_dTAG-2	1.95667	rep1	16459	4513	2.12042
ACTTCCGCACACCAGC	Xist-RE_dTAG-0	1.8321	rep1	13341	3917	0.8695
ACTTCCGCAGCTGTTA	Xist-PROM_dTAG-1	0.522115	rep1	14586	4286	0.932401
ACTTCCGCAGGATTCT	Xist-PROM_dTAG-1	1.96212	rep2	34345	6297	1.29859
ACTTCCGCAGGCGATA	Xist-RE_dTAG-2	1.18771	rep1	43868	6949	1.44752
ACTTCCGCAGTCGAGA	Xist-PROM_dTAG-8	2.41628	rep2	31360	5974	2.74872
ACTTCCGGTGTCCAAT	Xist-PROM_dTAG-4	0.337194	rep1	24937	5625	1.33537
ACTTCCGTCATACGGT	Xist-PROM_dTAG-4	0	rep2	20838	4801	1.52606
ACTTCCGTCTGACAGT	Xist-RE_dTAG-0	1.5048	rep1	71362	8412	0.929066
ACTTCGCAGGTTTACC	Xist-PROM_dTAG-1	0	rep1	10580	3767	1.38941
ACTTCGCCAATGGGTG	Xist-RE_dTAG-4	2.92226	rep1	16493	4321	2.0918
ACTTCGCCACCCGTAG	Xist-RE_dTAG-0	0	rep2	31677	6090	1.65104
ACTTCGCCACCTCTGT	Xist-PROM_dTAG-1	0	rep1	17919	4597	2.6843
ACTTCGCCACCTTCCA	Xist-PROM_dTAG-0	0	rep1	4741	2192	0.822611
ACTTCGCCATGGAAGC	Xist-PROM_dTAG-8	3.50454	rep2	23864	5442	1.7935
ACTTCGCTCACTTGGA	Xist-PROM_dTAG-2	0	rep1	14646	4212	1.08562
ACTTCGCTCGTGTTCC	Xist-RE_dTAG-0	0.406133	rep2	19960	4633	1.24248
ACTTCGCTCTCGCAGG	Xist-RE_dTAG-500	2.08718	rep1	28320	5943	1.76907
ACTTTCAAGTGAGTGC	Xist-PROM_dTAG-4	1.46663	rep1	38985	6607	1.44415
ACTTTCACACATGAAA	Xist-PROM_dTAG-0	0.268794	rep2	32427	6197	1.60977
ACTTTCACACCAAAGG	Xist-RE_dTAG-1	2.48797	rep1	29900	5946	1.34114
ACTTTCAGTCTTGCGG	Xist-PROM_dTAG-0	0	rep2	16414	4278	1.65103
ACTTTCATCAGAGCAG	Xist-PROM_dTAG-2	0	rep1	8005	3102	1.47408
ACTTTCATCCATTGTT	Xist-RE_dTAG-8	1.39964	rep1	9824	3101	1.43526
ACTTTCATCGTGCGAC	Xist-RE_dTAG-1	1.67231	rep1	16187	4473	1.5012
ACTTTCATCGTTCTAT	Xist-PROM_dTAG-4	0.695405	rep1	9955	3483	1.18533
ACTTTCATCTCCACTG	Xist-PROM_dTAG-1	1.96241	rep2	57223	7725	1.50114
ACTTTGTAGAGTCAGC	Xist-RE_dTAG-1	1.89693	rep2	35302	6274	1.35686
ACTTTGTCAAGCTACT	Xist-RE_dTAG-0	0	rep2	67341	8199	1.02167
ACTTTGTCACACCTTC	Xist-PROM_dTAG-0	1.57778	rep1	7804	3197	1.38391
ACTTTGTCAGGCACAA	Xist-RE_dTAG-500	0	rep2	11641	3920	1.30573
ACTTTGTCATTCGGGC	Xist-PROM_dTAG-0	0	rep1	11957	3666	2.75989
ACTTTGTGTTGTGTAC	Xist-PROM_dTAG-8	0.701654	rep1	9832	3484	2.30879
ACTTTGTTCAAGCCTA	Xist-RE_dTAG-0	0	rep1	8480	2912	1.41509
ACTTTGTTCCACTTTA	Xist-RE_dTAG-2	1.02006	rep1	5639	2538	1.01082
ACTTTGTTCGCTTACC	Xist-PROM_dTAG-0	0	rep1	2941	1676	1.80211
ACTTTGTTCGTGGACC	Xist-PROM_dTAG-4	0	rep2	17674	4006	1.31832
ACTTTGTTCTTGGATG	Xist-PROM_dTAG-4	1.8418	rep1	39564	7166	1.61763
AGAAATGAGCCTGGAA	Xist-PROM_dTAG-1	0	rep1	11714	3650	1.86102
AGAAATGAGCGCTTCG	Xist-RE_dTAG-0	0	rep1	5787	2235	2.48834
AGAAATGCAAAGGCTG	Xist-PROM_dTAG-0	0	rep1	45861	7114	1.75748
AGAAATGCAAGTTCCA	Xist-PROM_dTAG-0	0	rep1	16780	4683	2.18713
AGAAATGGTAGGAAAG	Xist-PROM_dTAG-0	0	rep2	20866	4588	1.50963
AGAAATGGTCTAGGTT	Xist-PROM_dTAG-4	0.42523	rep1	18870	4803	2.24165
AGAAATGGTGAAGCGT	Xist-RE_dTAG-4	0.113014	rep2	83579	8945	1.77676
AGAAATGGTTAGCTAC	Xist-RE_dTAG-4	0	rep1	40068	6604	0.998303
AGAAATGTCAATCGGT	Xist-RE_dTAG-4	2.57466	rep1	10720	3276	1.86567
AGAAATGTCATGGGAG	Xist-RE_dTAG-0	0	rep1	4097	1494	1.46449
AGAAATGTCTCTCTTC	Xist-RE_dTAG-2	0	rep1	22152	4825	1.27302
AGAAATGTCTGCTGAA	Xist-PROM_dTAG-2	0	rep1	14523	4054	1.21876
AGAAATGTCTTTGCAT	Xist-RE_dTAG-0	1.31382	rep1	7352	2964	1.86344
AGAACAAAGGAACGCT	Xist-RE_dTAG-2	3.30792	rep2	29626	5713	0.951867
AGAACAAAGGGCCCTT	Xist-RE_dTAG-0	0.141509	rep2	65785	8358	1.21
AGAACAAAGTCCCGGT	Xist-RE_dTAG-0	0.656209	rep1	10782	3344	2.16101
AGAACAACAATGAGCG	Xist-RE_dTAG-1	2.28192	rep2	44341	6814	1.50651
AGAACAACACCAGGTC	Xist-RE_dTAG-0	0	rep2	29726	5423	1.05631
AGAACAACACTCCCTA	Xist-RE_dTAG-0	1.81896	rep1	29039	5824	0.823031
AGAACAACAGCCGTTG	Xist-PROM_dTAG-0	1.37008	rep2	17032	4163	1.49131
AGAACAACATCGCTGG	Xist-PROM_dTAG-4	2.23921	rep2	22657	5048	1.35499
AGAACAACATGTGGTT	Xist-PROM_dTAG-0	0.30525	rep2	28014	5702	1.3636
AGAACAAGTGAATTGA	Xist-PROM_dTAG-0	0	rep1	11039	3565	1.19576
AGAACAAGTTAAAGTG	Xist-RE_dTAG-2	0	rep1	7591	2790	1.25148
AGAACAAGTTTCCATT	Xist-PROM_dTAG-2	0	rep1	11356	3807	1.50581
AGAACCTCACAATTCG	Xist-PROM_dTAG-0	0	rep1	20945	4301	1.3989
AGAACCTCATATGCGT	Xist-PROM_dTAG-1	0	rep1	12731	3826	1.53169
AGAACCTCATCACGGC	Xist-RE_dTAG-0	0.132031	rep2	70850	8604	1.73465
AGAACCTCATGTACGT	Xist-PROM_dTAG-0	0	rep1	8912	2974	2.31149
AGAACCTGTACGATCT	Xist-PROM_dTAG-4	0	rep2	40233	6568	2.16489
AGAACCTGTGCACATT	Xist-PROM_dTAG-1	0	rep1	22029	4989	2.13809
AGAACCTGTGTCCTAA	Xist-PROM_dTAG-1	2.58485	rep1	5709	2255	1.7341
AGAACCTGTGTGATGG	Xist-PROM_dTAG-0	0.893605	rep2	48479	7085	1.1242
AGAACCTGTTCTCGCT	Xist-RE_dTAG-4	2.81238	rep1	5751	2544	1.53017
AGAACCTTCAGCTTGA	Xist-PROM_dTAG-1	0	rep1	9974	3511	1.40365
AGAACCTTCGAACACT	Xist-PROM_dTAG-500	1.45275	rep1	27482	5866	2.02314
AGAAGCGAGATTAGCA	Xist-PROM_dTAG-1	1.19389	rep1	8696	2925	1.77093
AGAAGCGAGGATTTGA	Xist-RE_dTAG-8	2.67831	rep2	16961	3902	1.56241
AGAAGCGAGTAAGGGA	Xist-PROM_dTAG-4	0	rep1	9589	3219	2.24215
AGAAGCGCAAGCGCTC	Xist-RE_dTAG-0	0	rep2	24834	5391	1.37714
AGAAGCGCAAGTGCTT	Xist-RE_dTAG-2	1.0268	rep1	5580	2219	1.54122
AGAAGCGGTAGCTTTG	Xist-RE_dTAG-4	0	rep1	8978	3259	2.12742
AGAAGCGGTGCAGGAT	Xist-PROM_dTAG-0	0	rep1	20507	4222	1.51168
AGAAGCGGTGGTAACG	Xist-RE_dTAG-0	0	rep1	29796	5815	2.08082
AGAAGCGTCACCGCTT	Xist-RE_dTAG-0	0	rep1	4389	1894	1.95944
AGAAGCGTCCATTTAC	Xist-RE_dTAG-1	0	rep2	27181	5521	1.05956
AGAAGCGTCCGATCTC	Xist-RE_dTAG-2	0	rep1	4708	1714	2.14528
AGAAGTAAGATAACAC	Xist-PROM_dTAG-2	0	rep2	21873	4888	1.63672
AGAAGTAAGCCTCTCT	Xist-RE_dTAG-4	0	rep1	15439	3935	1.33428
AGAAGTAAGTTAACGA	Xist-PROM_dTAG-8	0	rep2	18428	4763	1.94812
AGAAGTACAGACCTAT	Xist-RE_dTAG-4	0	rep1	20592	5139	1.38889
AGAAGTACAGGGCTTC	Xist-RE_dTAG-2	0.387311	rep2	21141	4911	1.31498
AGAAGTAGTACGAGTG	Xist-PROM_dTAG-1	0	rep1	3372	1520	1.72005
AGAAGTAGTCAAGTTC	Xist-PROM_dTAG-2	0	rep1	8785	3151	2.0148
AGAAGTAGTGATACCT	Xist-RE_dTAG-2	0.28633	rep2	30163	5710	1.71734
AGAAGTAGTTAAGTCC	Xist-RE_dTAG-500	1.69754	rep1	40354	6813	2.15096
AGAAGTATCCCAATAG	Xist-PROM_dTAG-0	0	rep2	48865	7466	1.9912
AGAAGTATCTCGCTTG	Xist-PROM_dTAG-2	0.523934	rep1	14521	4127	2.29323
AGAAGTATCTTTCGAT	Xist-PROM_dTAG-1	2.09189	rep2	23943	5661	1.54534
AGACAAAAGACTTAAG	Xist-RE_dTAG-4	1.92896	rep1	32300	6397	2.14241
AGACAAAAGCCTTTGA	Xist-PROM_dTAG-1	0	rep2	34798	6389	1.81907
AGACAAAAGCTGTACT	Xist-PROM_dTAG-1	0	rep2	63263	8218	1.10965
AGACAAAAGGTGAGCT	Xist-PROM_dTAG-1	0	rep2	17694	4195	1.24336
AGACAAACACGGTCTG	Xist-PROM_dTAG-4	2.05498	rep1	10284	3068	1.64333
AGACAAACACTGTCGG	Xist-PROM_dTAG-2	0	rep2	24455	5374	1.14905
AGACAAACAGAAACCG	Xist-RE_dTAG-4	1.81046	rep1	25424	5144	1.91158
AGACAAACAGCTGTTA	Xist-PROM_dTAG-4	0	rep1	8690	2928	0.540852
AGACAAAGTAGTCTGT	Xist-RE_dTAG-0	0.426663	rep2	93961	8943	1.59321
AGACAAAGTGTGTCGC	Xist-RE_dTAG-8	0	rep1	10142	3202	1.71564
AGACAAATCCACACCT	Xist-RE_dTAG-8	0	rep1	17336	4312	1.93816
AGACAAATCGTCAACA	Xist-PROM_dTAG-1	0.817373	rep1	7908	3017	1.55539
AGACACTAGAAATGGG	Xist-PROM_dTAG-1	0.208018	rep2	43246	6975	0.513342
AGACACTAGGACACTG	Xist-PROM_dTAG-1	1.09243	rep1	40373	7103	1.04525
AGACACTAGGGTGAAA	Xist-PROM_dTAG-8	0.410221	rep1	19718	5090	1.86124
AGACACTGTAATACCC	Xist-PROM_dTAG-1	0	rep2	24756	5104	1.50671
AGACACTGTACCAATC	Xist-RE_dTAG-500	0.183371	rep2	49687	7771	1.42895
AGACAGGAGGCACTAG	Xist-PROM_dTAG-4	1.34108	rep1	35421	6898	2.88247
AGACAGGCATGTTACG	Xist-PROM_dTAG-1	0	rep2	53311	7078	1.39934
AGACAGGGTATCCTTT	Xist-PROM_dTAG-1	0	rep1	28397	6414	1.50016
AGACAGGGTCGATGCC	Xist-RE_dTAG-500	0	rep1	10991	3412	1.62861
AGACAGGGTCGGAACA	Xist-PROM_dTAG-2	0.305227	rep2	56033	7537	2.03808
AGACAGGGTTCGTAAC	Xist-PROM_dTAG-4	0	rep1	5792	2277	2.45166
AGACAGGTCGAGATAA	Xist-PROM_dTAG-0	0	rep1	25945	5306	2.22779
AGACAGGTCGGAATGG	Xist-RE_dTAG-2	0	rep2	21352	4615	1.96703
AGACAGGTCTAGGAAA	Xist-RE_dTAG-4	2.67465	rep2	25912	5564	2.29237
AGACCATCAACAGCTT	Xist-PROM_dTAG-4	0.376034	rep1	21906	5080	1.83511
AGACCATCAGGCACTC	Xist-PROM_dTAG-4	0	rep1	46190	7230	1.10847
AGACCATCATCACCAA	Xist-RE_dTAG-0	0	rep2	55045	7288	0.986466
AGACCATGTCCTTGTC	Xist-RE_dTAG-4	2.77212	rep1	20010	4902	1.33933
AGACCATGTGGGACAT	Xist-PROM_dTAG-1	0.284355	rep1	30404	6084	1.01302
AGACCATTCAGCCTTC	Xist-RE_dTAG-2	0	rep1	14885	4391	1.36379
AGACCATTCCATCACC	Xist-RE_dTAG-0	0	rep1	15290	4019	0.915631
AGACCCGCAAGAGTTA	Xist-PROM_dTAG-2	0	rep1	31362	6418	1.77285
AGACCCGCATATAGCC	Xist-RE_dTAG-4	0.97844	rep1	6023	2272	1.37805
AGACCCGGTCACAATC	Xist-RE_dTAG-1	0.190599	rep2	47625	7222	1.11286
AGACCCGGTCCGCAGT	Xist-PROM_dTAG-1	0.671521	rep1	20894	4864	0.971571
AGACCCGGTCTACAAC	Xist-RE_dTAG-0	0.380522	rep1	21596	4388	1.32895
AGACCCGGTCTACAGT	Xist-RE_dTAG-8	1.83675	rep1	11372	3511	1.96975
AGACCCGGTGAGCAGT	Xist-RE_dTAG-8	0	rep2	17017	3935	1.44561
AGACCCGGTTCGTGCG	Xist-RE_dTAG-0	0.263787	rep2	66258	7665	1.60132
AGACCCGGTTGAGTCT	Xist-RE_dTAG-1	0.235477	rep2	37663	5943	1.61432
AGACCCGGTTTCACAG	Xist-RE_dTAG-2	0	rep1	7538	2691	2.4277
AGACCCGTCAGAGTTC	Xist-RE_dTAG-8	0	rep1	22734	4219	1.76828
AGACCCGTCATTTCCA	Xist-PROM_dTAG-1	0.934702	rep1	32332	6170	0.729927
AGACCCGTCCAGTGCG	Xist-PROM_dTAG-0	0	rep1	2235	1269	2.90828
AGACCCGTCCTCGCAT	Xist-PROM_dTAG-4	0	rep1	12727	4018	1.24931
AGACCCGTCGATCCCT	Xist-PROM_dTAG-0	0	rep1	12912	3998	1.46375
AGACCCGTCTGCGATA	Xist-PROM_dTAG-0	0	rep1	1648	1060	2.06311
AGACTCAAGAAAGCGA	Xist-RE_dTAG-0	2.51918	rep2	67435	8625	1.80025
AGACTCAAGAGTTCGG	Xist-RE_dTAG-8	2.58965	rep1	13793	3631	2.04452
AGACTCAAGGAGGCAG	Xist-PROM_dTAG-0	1.77275	rep1	51156	7388	1.7476
AGACTCAAGGGCCAAT	Xist-PROM_dTAG-4	1.09839	rep1	15005	4036	1.27291
AGACTCAAGTACCGGA	Xist-RE_dTAG-8	0.43166	rep1	18525	4884	2.34278
AGACTCACATCAGCAT	Xist-RE_dTAG-8	0.788807	rep1	8328	2914	1.78915
AGACTCACATTACTCT	Xist-PROM_dTAG-2	1.69521	rep2	22483	5443	1.78802
AGACTCAGTGAACTAA	Xist-PROM_dTAG-500	0.589302	rep1	24915	5774	1.36063
AGACTCAGTTCTATCT	Xist-RE_dTAG-2	2.68801	rep2	44518	7401	1.49153
AGACTCATCGACATCA	Xist-RE_dTAG-500	3.3936	rep2	18420	4487	0.830619
AGAGAATAGGCTAAAT	Xist-PROM_dTAG-2	0	rep1	7192	2316	2.15517
AGAGAATAGTTAGTGA	Xist-PROM_dTAG-1	0	rep2	24443	5240	1.69374
AGAGAATCACGCGCTA	Xist-PROM_dTAG-500	1.7514	rep1	6299	2673	2.22258
AGAGAATCAGCAGATG	Xist-PROM_dTAG-4	0	rep1	10129	2950	1.33281
AGAGAATCAGTCAGAG	Xist-PROM_dTAG-1	0.201933	rep2	89379	9172	1.85838
AGAGAATGTGACGTCC	Xist-RE_dTAG-1	2.95655	rep1	13164	4311	2.62078
AGAGAATGTTCTTGTT	Xist-PROM_dTAG-1	0	rep1	12217	3532	1.63706
AGAGAATTCCTACGGG	Xist-PROM_dTAG-0	1.35912	rep1	31112	6318	1.41103
AGAGAATTCTCATTTG	Xist-RE_dTAG-4	0	rep1	51926	7435	1.25178
AGAGAATTCTTCGCTG	Xist-PROM_dTAG-1	3.74849	rep1	6754	2179	2.73912
AGAGAGCAGCAAACAT	Xist-PROM_dTAG-1	0	rep1	1185	680	0.168776
AGAGAGCAGCGCCGTT	Xist-RE_dTAG-500	0	rep2	26406	5677	1.45421
AGAGAGCAGGTCATCT	Xist-PROM_dTAG-0	0	rep1	14918	4212	2.94946
AGAGAGCAGTGGTGGT	Xist-RE_dTAG-500	0	rep2	24056	5203	1.19721
AGAGAGCGTACGAGCA	Xist-RE_dTAG-500	0	rep2	17257	4245	1.56458
AGAGAGCGTCTGTTAG	Xist-PROM_dTAG-2	0	rep1	5714	2349	2.88764
AGAGAGCTCGATACGT	Xist-PROM_dTAG-1	0	rep1	10338	3494	2.21513
AGAGAGCTCGTCAAAC	Xist-RE_dTAG-2	0	rep2	23704	4481	1.27827
AGAGCAGAGTCACGCC	Xist-PROM_dTAG-0	0	rep1	12217	3601	1.82533
AGAGCAGCAAGCCTGC	Xist-PROM_dTAG-0	0	rep1	13947	3935	2.57403
AGAGCAGCAAGGTCGA	Xist-PROM_dTAG-0	0	rep1	13690	3666	2.27904
AGAGCAGCACGGCTAC	Xist-RE_dTAG-2	1.91551	rep1	1727	1093	1.5634
AGAGCAGCACTTACAG	Xist-RE_dTAG-8	0	rep2	22432	4846	1.96594
AGAGCAGCATGAGATA	Xist-RE_dTAG-0	0	rep1	8843	3111	2.45392
AGAGCAGGTAGTCTTG	Xist-RE_dTAG-8	0	rep1	28578	5788	2.20099
AGAGCAGTCCCAGGAC	Xist-PROM_dTAG-0	0	rep2	31394	5921	1.92393
AGAGCAGTCGTGCTCT	Xist-RE_dTAG-8	0.469502	rep1	16689	4744	1.82156
AGAGCCCAGGGAGGCA	Xist-RE_dTAG-0	0	rep1	6690	2571	1.73393
AGAGCCCAGGTAACTA	Xist-RE_dTAG-500	1.05371	rep1	10705	3374	1.84026
AGAGCCCAGGTCCTGC	Xist-PROM_dTAG-0	0	rep2	48759	7291	1.91349
AGAGCCCAGTAGGGTC	Xist-PROM_dTAG-4	0	rep1	25370	5071	1.35987
AGAGCCCCAACTCGTA	Xist-RE_dTAG-2	0.896952	rep1	13773	3757	2.0257
AGAGCCCCACATGAAA	Xist-PROM_dTAG-1	0	rep2	21065	4837	2.00332
AGAGCCCCACCATAAC	Xist-RE_dTAG-2	0	rep2	37731	6569	1.29867
AGAGCCCCAGTTTCGA	Xist-PROM_dTAG-2	0	rep1	10400	3117	0.894231
AGAGCCCCATGTGACT	Xist-PROM_dTAG-0	0	rep2	17432	4094	1.37104
AGAGCCCTCGAGTCTA	Xist-RE_dTAG-4	0.577384	rep1	12798	3652	1.65651
AGAGCCCTCTGACAGT	Xist-PROM_dTAG-500	0.740254	rep1	45601	7149	1.26971
AGAGCCCTCTTGGAAC	Xist-PROM_dTAG-8	0.340949	rep2	49227	7212	1.50527
AGATAGAAGGCACGAT	Xist-PROM_dTAG-500	0.729478	rep1	18622	4759	1.86876
AGATAGAAGGGAGTTC	Xist-PROM_dTAG-0	0	rep1	12749	4133	1.52953
AGATAGAAGGTTAAAC	Xist-PROM_dTAG-500	0.407762	rep1	19863	4962	2.14973
AGATAGACAACTGATC	Xist-RE_dTAG-2	0.693698	rep1	9989	3364	1.40154
AGATAGACAAGTTTGC	Xist-RE_dTAG-0	0	rep2	29479	5612	1.63845
AGATAGACACGTCTCT	Xist-RE_dTAG-1	0	rep2	14476	3950	1.07074
AGATAGACAGAGATTA	Xist-PROM_dTAG-1	0	rep1	22408	4890	0.99518
AGATAGACATGGTGGA	Xist-RE_dTAG-4	1.73853	rep1	6398	2222	1.60988
AGATAGAGTACGACTT	Xist-PROM_dTAG-1	0	rep1	12115	3644	2.69913
AGATAGAGTGCACATT	Xist-RE_dTAG-1	0	rep1	7143	2577	2.11396
AGATAGATCCTGTACC	Xist-RE_dTAG-0	2.51169	rep2	34435	5951	0.766662
AGATCCAAGCCTATCA	Xist-PROM_dTAG-4	0	rep1	9015	3074	1.69717
AGATCCAAGCGACATG	Xist-PROM_dTAG-0	0	rep1	6736	2555	2.59798
AGATCCACACACTGGC	Xist-PROM_dTAG-1	0	rep1	22025	5499	1.36663
AGATCCAGTAGCGTAG	Xist-RE_dTAG-0	0	rep1	5437	2453	1.48979
AGATCCAGTCAAAGTA	Xist-PROM_dTAG-4	0	rep2	46310	6818	1.2114
AGATCCAGTCGCGTTG	Xist-PROM_dTAG-1	1.26693	rep1	11765	3633	1.07097
AGATCCAGTGACAGCA	Xist-RE_dTAG-0	0	rep2	22772	4901	1.1154
AGATCCAGTGATTCTG	Xist-PROM_dTAG-4	0.633137	rep2	22637	5229	1.63891
AGATCCAGTTCGGTCG	Xist-RE_dTAG-1	0	rep2	11074	3199	1.45386
AGATCCATCAGAGCGA	Xist-PROM_dTAG-2	0	rep2	41225	6885	1.54275
AGATCCATCCCGTTGT	Xist-PROM_dTAG-1	0	rep1	16404	4593	1.8593
AGATCCATCTCCTGCA	Xist-PROM_dTAG-0	0.423912	rep2	37884	6155	1.2855
AGATCCATCTCTGACC	Xist-RE_dTAG-4	2.36755	rep2	33088	6168	1.52321
AGATCGTAGAACAAGG	Xist-PROM_dTAG-2	1.60315	rep1	10079	3097	2.69868
AGATCGTAGAGGTTTA	Xist-RE_dTAG-8	0	rep2	23727	5269	1.26017
AGATCGTAGATTGGGC	Xist-RE_dTAG-4	0	rep1	12137	3059	1.54074
AGATCGTAGCTTTCTT	Xist-RE_dTAG-1	2.38397	rep2	27417	5947	0.962906
AGATCGTAGGAGAGTA	Xist-RE_dTAG-8	0	rep2	26952	5689	1.68077
AGATCGTAGGGAGGGT	Xist-PROM_dTAG-8	3.08321	rep2	25446	5246	1.30079
AGATCGTAGTAGCCAG	Xist-PROM_dTAG-8	2.1452	rep1	6628	2484	1.96138
AGATCGTCACCCTATC	Xist-PROM_dTAG-4	0.286223	rep2	30176	5218	1.33881
AGATCGTCAGCAGTCC	Xist-RE_dTAG-4	2.25047	rep1	10598	3720	2.40611
AGATCGTGTCCTTTGC	Xist-PROM_dTAG-2	0	rep1	25285	5413	0.553688
AGATCGTGTTCCTAAG	Xist-PROM_dTAG-0	0	rep1	18617	4644	2.53532
AGATCGTTCTCACTCG	Xist-PROM_dTAG-8	0	rep1	4581	1841	1.50622
AGATGAAAGAACCCGA	Xist-RE_dTAG-8	0.756125	rep1	17699	4885	2.29391
AGATGAAAGAAGCGCT	Xist-RE_dTAG-500	2.30146	rep1	8900	3461	1.37079
AGATGAAAGACCCGCT	Xist-PROM_dTAG-1	0.402291	rep2	20192	4400	1.41145
AGATGAAAGCTGTTAC	Xist-RE_dTAG-4	3.23219	rep1	11506	3157	2.75508
AGATGAACACTTTAGG	Xist-PROM_dTAG-4	0.42828	rep2	18705	5074	1.84443
AGATGAAGTATCGATC	Xist-RE_dTAG-0	0	rep1	2756	1271	1.05225
AGATGAAGTCATATGC	Xist-PROM_dTAG-0	0	rep2	14324	3998	2.00363
AGATGAATCAGAGTGG	Xist-RE_dTAG-0	1.7104	rep2	99312	9018	1.53859
AGATGAATCGGTCATA	Xist-PROM_dTAG-1	0	rep2	44484	6765	1.5691
AGATGAATCGTAGTGT	Xist-PROM_dTAG-4	0	rep1	8416	2646	1.34268
AGATGAATCTGGCCGA	Xist-RE_dTAG-500	0	rep2	37598	6570	1.55327
AGATGCTAGCCTTGAT	Xist-RE_dTAG-0	0.628414	rep2	34300	6077	1.48105
AGATGCTCAAACTCTG	Xist-PROM_dTAG-0	0	rep2	25987	5898	1.38531
AGATGCTCAGCAGAAC	Xist-PROM_dTAG-0	2.06137	rep1	48128	7804	1.26745
AGATGCTGTATTGAGA	Xist-RE_dTAG-8	2.38348	rep1	6096	2737	1.64042
AGATGCTGTGCGGATA	Xist-PROM_dTAG-1	0.28568	rep1	30242	6135	2.0336
AGATGCTGTTGAGTCT	Xist-PROM_dTAG-2	0	rep1	8618	3120	2.54119
AGATGCTGTTGCATAC	Xist-PROM_dTAG-4	0.155819	rep2	59307	7944	1.34891
AGATGCTGTTGCTCGG	Xist-RE_dTAG-8	0	rep1	22325	5332	2.14558
AGATGCTTCGTCCATC	Xist-RE_dTAG-8	1.40995	rep1	51684	7110	1.19766
AGATGCTTCTCGGTAA	Xist-RE_dTAG-2	2.57311	rep1	3304	1698	2.48184
AGATGCTTCTGAGGTT	Xist-RE_dTAG-0	0.147846	rep2	62761	7905	1.42923
AGCATCAAGAAACTCA	Xist-RE_dTAG-8	0.779106	rep1	16956	4873	1.79877
AGCATCACACGTACAT	Xist-PROM_dTAG-0	2.54097	rep1	5987	2375	1.90413
AGCATCACAGCTGTGC	Xist-RE_dTAG-500	0	rep2	20649	4854	0.93467
AGCATCACAGTGACCC	Xist-RE_dTAG-4	1.24729	rep2	44339	7346	1.45019
AGCATCACATCGATGT	Xist-PROM_dTAG-8	0	rep2	20880	4926	1.48467
AGCATCACATCTAACG	Xist-PROM_dTAG-2	0	rep2	28112	5573	1.47268
AGCATCAGTAAGAACT	Xist-RE_dTAG-500	0	rep1	23337	5089	1.40121
AGCATCAGTCCGGACT	Xist-PROM_dTAG-4	0	rep1	18283	4768	0.661817
AGCATCAGTCTCTCCA	Xist-PROM_dTAG-2	0	rep1	12511	3650	1.83039
AGCATCAGTTAACAGA	Xist-PROM_dTAG-2	0.503339	rep2	30570	6063	1.05659
AGCATCATCCGTGTAA	Xist-RE_dTAG-4	1.50557	rep1	8555	2660	1.41438
AGCATCATCCTTGGAA	Xist-RE_dTAG-8	0	rep1	6402	2577	1.34333
AGCATCATCGGTCACG	Xist-RE_dTAG-0	0	rep2	26707	5689	1.48276
AGCATCATCGTAGGAG	Xist-RE_dTAG-2	1.04851	rep2	43164	7342	1.65647
AGCATCATCTTGCAAG	Xist-PROM_dTAG-4	2.26671	rep1	70540	8562	1.18089
AGCCAATAGATTGGGC	Xist-RE_dTAG-500	0.375206	rep2	21964	4848	1.13823
AGCCAATAGCATGCGA	Xist-RE_dTAG-1	2.9278	rep2	37882	6541	1.48619
AGCCAATAGGCAGTCA	Xist-RE_dTAG-0	2.24535	rep1	30792	6191	1.60107
AGCCAATAGGCGATAC	Xist-PROM_dTAG-1	0	rep1	48489	7090	1.53437
AGCCAATAGGTCTACT	Xist-PROM_dTAG-500	1.98575	rep1	14321	4144	1.55017
AGCCAATCAGCTGTTA	Xist-PROM_dTAG-0	0	rep2	64658	8492	1.37957
AGCCAATGTCACTAGT	Xist-PROM_dTAG-4	0.241552	rep1	36600	5824	1.54098
AGCCAATGTTGTAAAG	Xist-RE_dTAG-8	0	rep1	6927	2661	2.3098
AGCCAATTCCAGCACG	Xist-PROM_dTAG-1	0	rep2	33976	5865	1.28915
AGCCAATTCCTACGGG	Xist-RE_dTAG-0	1.7117	rep1	19831	5007	1.19006
AGCCAATTCTATTCGT	Xist-PROM_dTAG-0	0	rep1	13811	4054	1.24538
AGCCAATTCTGGGCGT	Xist-RE_dTAG-0	0	rep2	29597	5691	2.35159
AGCCACGAGAACTGAT	Xist-PROM_dTAG-4	0.658314	rep1	32205	6667	1.78233
AGCCACGAGCGTGTTT	Xist-RE_dTAG-1	0	rep2	24632	5053	2.00958
AGCCACGAGCTGGTGA	Xist-RE_dTAG-2	2.68745	rep1	15335	4715	2.08673
AGCCACGAGGATGGCT	Xist-PROM_dTAG-1	0	rep1	2363	1361	1.69276
AGCCACGAGGGATCGT	Xist-RE_dTAG-500	0	rep1	5220	1936	2.24138
AGCCACGAGGTAGCCA	Xist-RE_dTAG-8	0	rep1	3067	1503	1.72807
AGCCACGAGTCGAAAT	Xist-RE_dTAG-0	0.421356	rep1	19083	5103	2.14851
AGCCACGAGTGCTACT	Xist-RE_dTAG-2	0.324591	rep1	26078	5582	2.5347
AGCCACGAGTGGAAAG	Xist-PROM_dTAG-2	0	rep2	31250	6006	2.2016
AGCCACGCAACGCATT	Xist-RE_dTAG-0	0.143659	rep2	64729	7964	1.42749
AGCCACGCAAGTAGTA	Xist-RE_dTAG-8	2.87694	rep1	12530	3923	1.84358
AGCCACGCACCAAAGG	Xist-RE_dTAG-0	0	rep1	25605	5184	1.25366
AGCCACGCAGTAGGAC	Xist-PROM_dTAG-4	0.50183	rep1	30687	5901	2.10838
AGCCACGGTATTCCGA	Xist-PROM_dTAG-1	1.94694	rep1	58263	8352	1.63397
AGCCACGGTGAACTAA	Xist-PROM_dTAG-2	0.596779	rep1	12251	3329	1.28969
AGCCACGGTGGCAGAT	Xist-RE_dTAG-4	2.23145	rep2	40898	6837	1.5991
AGCCACGGTTGCTTGA	Xist-PROM_dTAG-4	1.90242	rep1	7015	2519	1.1119
AGCCACGTCATTGTTC	Xist-RE_dTAG-4	1.81005	rep1	11740	3632	1.49915
AGCCACGTCCATACTT	Xist-RE_dTAG-500	0	rep2	25536	4507	0.826284
AGCCACGTCCCGTAAA	Xist-RE_dTAG-8	0	rep1	4708	2098	0.785896
AGCCACGTCGATCCAA	Xist-PROM_dTAG-500	1.31537	rep1	58691	7319	1.29662
AGCCAGCAGAGCAGAA	Xist-PROM_dTAG-500	3.83098	rep1	5764	2501	1.09299
AGCCAGCAGCACCTGC	Xist-PROM_dTAG-1	0.240003	rep2	36866	6258	1.5814
AGCCAGCAGGTGCTAG	Xist-RE_dTAG-500	0	rep2	21814	4983	1.80618
AGCCAGCAGGTGGCTA	Xist-PROM_dTAG-8	0.579402	rep2	38218	6540	1.73217
AGCCAGCCACTATCGA	Xist-RE_dTAG-8	2.23832	rep1	45359	7669	1.41097
AGCCAGCCAGATCACT	Xist-RE_dTAG-2	0	rep1	61008	8296	1.90631
AGCCAGCGTCTAGATC	Xist-PROM_dTAG-0	0.74127	rep1	36410	6689	1.88959
AGCCAGCTCAAACTGC	Xist-PROM_dTAG-2	2.18757	rep1	51810	7564	1.99189
AGCCAGCTCATGCATG	Xist-PROM_dTAG-500	1.86572	rep1	36626	6808	1.22317
AGCCAGCTCTGGACCG	Xist-PROM_dTAG-500	1.7815	rep1	20248	4672	1.64955
AGCGATTAGTCTAGCT	Xist-PROM_dTAG-1	0.638003	rep1	11202	3119	1.67827
AGCGATTAGTGGTCAG	Xist-RE_dTAG-0	2.35176	rep1	41035	7080	1.69611
AGCGATTCACTGCGAC	Xist-PROM_dTAG-500	0	rep2	34503	5665	1.03759
AGCGATTCAGGCACTC	Xist-RE_dTAG-0	0	rep2	38868	6559	0.900484
AGCGATTGTCACTTCC	Xist-RE_dTAG-8	0	rep1	8652	2792	1.43319
AGCGATTGTCCATACA	Xist-RE_dTAG-2	0	rep1	12047	3504	2.24952
AGCGATTTCAGGAGAC	Xist-RE_dTAG-0	0	rep1	5914	2227	1.33581
AGCGATTTCAGGGTAG	Xist-PROM_dTAG-4	0	rep1	9869	3203	1.26659
AGCGATTTCCTAAACG	Xist-RE_dTAG-8	0	rep1	13869	4162	2.01889
AGCGATTTCTCTGAGA	Xist-PROM_dTAG-8	1.45331	rep2	73232	8687	1.66048
AGCGATTTCTTGGAAC	Xist-PROM_dTAG-0	0	rep2	29530	6174	1.85913
AGCGCCAAGCCGCACT	Xist-RE_dTAG-1	0	rep1	10714	3584	1.45604
AGCGCCAAGTAATCCC	Xist-RE_dTAG-500	1.20665	rep2	55502	8118	1.663
AGCGCCACACACGCCA	Xist-RE_dTAG-0	1.19843	rep1	21599	5108	1.25469
AGCGCCACAGATTTCG	Xist-RE_dTAG-8	1.36747	rep1	20510	5393	2.23793
AGCGCCACAGCGTATT	Xist-RE_dTAG-2	0	rep1	16599	4296	1.39165
AGCGCCACAGGACATG	Xist-PROM_dTAG-1	0.267161	rep2	32653	6010	1.4945
AGCGCCAGTAGACGGT	Xist-RE_dTAG-4	0.778553	rep1	50920	7384	1.59073
AGCGCCAGTGGCCCAT	Xist-RE_dTAG-0	2.8772	rep1	3579	1753	1.06175
AGCGCCAGTTATAGCC	Xist-PROM_dTAG-1	0.189483	rep2	95866	9445	1.71385
AGCGCCATCATCGCCT	Xist-PROM_dTAG-4	1.7627	rep2	35210	6620	1.11616
AGCGCTGAGGAACGAA	Xist-PROM_dTAG-500	0	rep1	14890	3893	1.00067
AGCGCTGAGGACAAGA	Xist-RE_dTAG-0	2.03914	rep1	13465	3629	2.9261
AGCGCTGAGTTGAAGT	Xist-RE_dTAG-4	0	rep1	1212	797	1.48515
AGCGCTGCAAAGGCGT	Xist-PROM_dTAG-4	3.18646	rep2	28445	5977	1.7402
AGCGCTGCAGTAACAA	Xist-PROM_dTAG-1	0	rep1	19345	4726	1.02869
AGCGCTGCATCTATCT	Xist-RE_dTAG-500	3.44142	rep1	7608	2506	1.07781
AGCGCTGGTGGATACG	Xist-PROM_dTAG-1	2.12292	rep2	31269	5655	1.18008
AGCGCTGGTTTAGAGA	Xist-RE_dTAG-500	2.49254	rep2	32456	6091	1.11844
AGCGCTGTCATGCCGG	Xist-PROM_dTAG-4	0	rep1	14154	4057	1.38477
AGCGCTGTCCCATTCG	Xist-PROM_dTAG-0	0	rep2	56740	6996	1.53507
AGCGCTGTCCTACAAG	Xist-RE_dTAG-8	0.732186	rep2	18525	4131	1.59244
AGCGCTGTCGTAACAC	Xist-RE_dTAG-0	1.54124	rep1	5449	2388	2.66104
AGCGTATAGAATCGTA	Xist-RE_dTAG-8	0	rep2	33107	6755	2.02978
AGCGTATAGTCCGCCA	Xist-RE_dTAG-1	0.311411	rep2	27371	5453	1.33718
AGCGTATAGTGGTGGT	Xist-PROM_dTAG-1	0.49794	rep2	15496	4291	1.99406
AGCGTATCAAACGGCA	Xist-PROM_dTAG-2	0	rep2	17807	4366	1.75212
AGCGTATCAATAGGAT	Xist-PROM_dTAG-4	1.50642	rep2	25637	5632	1.42372
AGCGTATCACCTGTCT	Xist-RE_dTAG-500	2.18564	rep1	27861	6090	1.83411
AGCGTATCACTTTATC	Xist-RE_dTAG-0	0	rep2	18208	4274	1.12588
AGCGTATGTAGAGCTG	Xist-PROM_dTAG-1	0	rep1	39325	6250	1.78767
AGCGTATGTGTCGCTG	Xist-RE_dTAG-0	0.346042	rep2	24186	4971	1.84404
AGCGTATGTTTGGGTT	Xist-PROM_dTAG-500	0.232111	rep2	38276	6007	1.69819
AGCGTATTCGTAGTGT	Xist-RE_dTAG-0	0.813928	rep1	7957	2716	1.57094
AGCGTATTCTCCTACG	Xist-RE_dTAG-0	0.59043	rep1	12426	3842	1.54515
AGCGTATTCTCGCCTA	Xist-PROM_dTAG-2	0.571231	rep1	25959	5701	1.42147
AGCGTATTCTGCGAGC	Xist-PROM_dTAG-0	0.445373	rep1	17823	4856	2.4575
AGCGTATTCTGGACTA	Xist-PROM_dTAG-500	2.70143	rep2	28775	6056	0.837533
AGCGTCGCACAGTACT	Xist-PROM_dTAG-2	0	rep1	6272	2129	1.21173
AGCGTCGCAGCTACAT	Xist-PROM_dTAG-1	0	rep1	4617	1750	1.73273
AGCGTCGGTTAACCTG	Xist-PROM_dTAG-1	2.08271	rep1	5693	2116	1.38767
AGCGTCGGTTCCAAAC	Xist-RE_dTAG-2	1.03945	rep2	10943	3275	1.44385
AGCTACACAATCCTTT	Xist-RE_dTAG-2	0	rep1	8665	2731	0.946336
AGCTACACACACCAGC	Xist-PROM_dTAG-1	1.08961	rep1	50681	7568	0.964859
AGCTACACACATATGC	Xist-PROM_dTAG-0	0	rep2	19206	4763	2.0202
AGCTACACAGAGAGGG	Xist-PROM_dTAG-500	2.41249	rep2	35427	6679	2.34567
AGCTACAGTCCCGTGA	Xist-PROM_dTAG-4	0.341861	rep1	24536	5423	1.54059
AGCTACAGTCCTCATC	Xist-PROM_dTAG-1	0	rep1	28879	5781	1.01458
AGCTACAGTCTGCAAT	Xist-RE_dTAG-0	0	rep1	23316	5605	1.67267
AGCTACAGTTACAGCT	Xist-RE_dTAG-1	0	rep2	21763	4940	1.19009
AGCTACAGTTGTATGC	Xist-PROM_dTAG-0	0	rep1	12291	3992	1.41567
AGCTACATCCGGTAAT	Xist-PROM_dTAG-2	1.76374	rep1	35166	6341	1.14031
AGCTACATCGCTGATA	Xist-RE_dTAG-500	0	rep1	9011	2878	1.48707
AGCTACATCTGCCTCA	Xist-RE_dTAG-4	1.88285	rep2	23330	5558	1.21732
AGCTCAAAGCATGGGT	Xist-PROM_dTAG-0	0.461044	rep1	68291	8347	1.74254
AGCTCAACACCAGCTG	Xist-PROM_dTAG-500	2.98341	rep2	93841	9261	0.884475
AGCTCAACACTGCGTG	Xist-RE_dTAG-0	0.395249	rep1	20629	4762	1.11978
AGCTCAACAGAATGTA	Xist-PROM_dTAG-0	0	rep2	47255	6742	1.17025
AGCTCAACATGACACT	Xist-PROM_dTAG-2	1.75954	rep1	18712	4173	2.02544
AGCTCAATCATAGCAC	Xist-RE_dTAG-4	1.35238	rep1	31396	6204	1.37597
AGCTCAATCCCGGTAG	Xist-PROM_dTAG-2	0	rep1	7671	2852	2.52901
AGCTCAATCCTTTGAT	Xist-PROM_dTAG-2	1.755	rep1	54354	7712	1.61718
AGCTTCCAGAGTGAAG	Xist-PROM_dTAG-1	0	rep1	16524	4433	1.86396
AGCTTCCCAGAGTAAT	Xist-PROM_dTAG-500	0	rep1	6797	2643	2.3834
AGCTTCCCATCGAACT	Xist-RE_dTAG-8	0.758863	rep1	8804	3324	1.73785
AGCTTCCCATTCAGCA	Xist-PROM_dTAG-0	1.71137	rep1	6613	2929	1.96582
AGCTTCCGTATCTCTT	Xist-RE_dTAG-4	0	rep2	23585	4948	1.20416
AGCTTCCGTCGACTTA	Xist-RE_dTAG-8	2.62716	rep1	10129	3182	1.5895
AGCTTCCGTGCTCTTC	Xist-PROM_dTAG-2	0.95443	rep1	18783	4586	2.40111
AGCTTCCGTTTGTGGT	Xist-PROM_dTAG-1	0.805038	rep1	16171	4790	2.41791
AGCTTCCTCAGCTGAT	Xist-PROM_dTAG-8	0	rep2	20949	4796	1.43205
AGCTTCCTCGCATGAT	Xist-RE_dTAG-8	0	rep1	3196	1280	1.34543
AGCTTCCTCTAGTACG	Xist-PROM_dTAG-1	0	rep1	45013	6919	1.50179
AGCTTCCTCTCTGACC	Xist-RE_dTAG-0	0	rep2	30879	6217	1.33424
AGGAAATAGACGAAGA	Xist-PROM_dTAG-1	1.40604	rep1	12988	4328	1.75547
AGGAAATAGAGAAGGT	Xist-PROM_dTAG-500	0	rep2	29523	6163	1.45988
AGGAAATAGATGGCAC	Xist-RE_dTAG-2	1.12264	rep1	9648	2986	2.00041
AGGAAATAGCCTTTGA	Xist-PROM_dTAG-0	1.80086	rep1	19783	5369	2.11798
AGGAAATCATCACCAA	Xist-RE_dTAG-4	1.88399	rep1	8961	3182	1.33914
AGGAAATCATGACGAG	Xist-PROM_dTAG-2	0	rep1	55245	7638	1.33406
AGGAAATCATGGCTAT	Xist-PROM_dTAG-1	0	rep1	4981	2033	0.521984
AGGAAATCATTGCTGA	Xist-PROM_dTAG-2	0	rep1	25621	5476	1.77979
AGGAAATGTCGTGGAA	Xist-PROM_dTAG-0	0	rep2	23043	4336	1.01115
AGGAAATGTCTAATCG	Xist-PROM_dTAG-500	1.57256	rep1	54989	7788	1.69488
AGGAAATTCCGTACGG	Xist-RE_dTAG-4	1.22882	rep1	8274	3083	2.19966
AGGAATAAGATGCAGC	Xist-RE_dTAG-0	1.64436	rep1	14362	4221	2.38825
AGGAATAAGCCTTCTC	Xist-PROM_dTAG-2	0	rep2	22940	4916	1.01133
AGGAATAAGTCCTGCG	Xist-PROM_dTAG-1	0	rep1	795	545	2.38994
AGGAATACAAGGGCAT	Xist-PROM_dTAG-1	0	rep2	48217	7222	1.66746
AGGAATACACCTGTCT	Xist-PROM_dTAG-8	0	rep2	23758	5432	2.19715
AGGAATACACGGTGAA	Xist-PROM_dTAG-1	0	rep1	13565	3511	1.20899
AGGAATACATATTCGG	Xist-PROM_dTAG-1	0	rep1	11347	3149	1.17212
AGGAATAGTAGAGTTA	Xist-PROM_dTAG-4	0	rep1	7483	2705	2.81972
AGGAATAGTTGCATCA	Xist-PROM_dTAG-2	2.55577	rep1	5050	1967	1.72277
AGGAATATCAAAGACA	Xist-RE_dTAG-2	0	rep2	20048	4414	0.997606
AGGAATATCATGCCGG	Xist-PROM_dTAG-1	0	rep1	14420	3247	1.12344
AGGAATATCCCAGGAC	Xist-PROM_dTAG-4	0	rep1	9698	3178	1.60858
AGGAATATCGTGAGAG	Xist-PROM_dTAG-4	0	rep1	6208	2282	1.32088
AGGACGAAGCTAGTTC	Xist-PROM_dTAG-0	0	rep1	12160	3904	2.25329
AGGACGACAACGTATC	Xist-PROM_dTAG-8	2.01995	rep1	74947	8539	1.45436
AGGACGAGTCATCAGT	Xist-RE_dTAG-0	0.333079	rep1	25300	5973	2.45059
AGGACGAGTGAGCAGT	Xist-PROM_dTAG-0	0	rep2	20937	4349	1.82452
AGGACTTAGAGGTATT	Xist-PROM_dTAG-1	2.23043	rep1	56600	7553	1.46643
AGGACTTAGCGCCCAT	Xist-PROM_dTAG-1	1.33106	rep1	61040	7991	1.13204
AGGACTTAGGTGCTGA	Xist-RE_dTAG-0	0.961858	rep1	43302	7293	1.6281
AGGACTTCAATTAGGA	Xist-PROM_dTAG-500	0	rep2	25407	5413	0.976109
AGGACTTCACCCAACG	Xist-PROM_dTAG-8	0.341578	rep2	24560	5096	1.15635
AGGACTTCAGCAGTAG	Xist-RE_dTAG-8	0	rep1	5547	2134	1.74869
AGGACTTGTCTACGTA	Xist-PROM_dTAG-1	0	rep2	29031	5190	1.66718
AGGACTTGTGCATACT	Xist-RE_dTAG-500	0	rep2	23670	5293	1.57583
AGGACTTGTTATCTTC	Xist-RE_dTAG-8	0	rep2	13569	3491	1.24549
AGGACTTTCAGACCCG	Xist-RE_dTAG-2	0	rep1	1132	762	2.65018
AGGACTTTCTTTCGAT	Xist-PROM_dTAG-500	0	rep1	6575	2528	1.30798
AGGAGGTAGAGTCAAT	Xist-RE_dTAG-1	0	rep2	35051	6499	1.60338
AGGAGGTAGAGTTCGG	Xist-PROM_dTAG-4	0	rep2	29578	5769	1.46393
AGGAGGTCAGCCTACG	Xist-RE_dTAG-1	1.84808	rep1	9350	3192	2.13904
AGGAGGTCAGGCCTGT	Xist-PROM_dTAG-0	0	rep2	23377	4577	1.40737
AGGAGGTCATCAACCA	Xist-PROM_dTAG-0	1.59855	rep1	73495	8590	1.73345
AGGAGGTGTCATAGTC	Xist-PROM_dTAG-4	0.266802	rep2	32703	6188	1.69098
AGGAGGTGTCTTGAGT	Xist-RE_dTAG-1	1.9158	rep2	20717	4678	1.7377
AGGAGGTGTGTATTGC	Xist-PROM_dTAG-8	0	rep1	8986	2603	1.35767
AGGAGGTTCACGGAGA	Xist-PROM_dTAG-500	0.315643	rep2	26944	5543	1.39549
AGGAGGTTCATATGGC	Xist-RE_dTAG-2	2.35547	rep1	25149	5803	1.86091
AGGATAAAGCTGAGCA	Xist-PROM_dTAG-1	0	rep2	46458	6896	1.29149
AGGATAACAACCGCCA	Xist-PROM_dTAG-2	2.62214	rep1	20368	5400	1.522
AGGATAACAATTGCCA	Xist-RE_dTAG-4	0	rep2	20884	4421	1.1923
AGGATAACAGATCCTA	Xist-PROM_dTAG-2	0	rep1	5905	2512	1.28704
AGGATAACATAGGTAA	Xist-PROM_dTAG-1	0	rep2	39608	6719	1.81024
AGGATAACATCACGGC	Xist-RE_dTAG-500	0	rep1	1082	740	1.94085
AGGATAAGTCCGATCG	Xist-PROM_dTAG-4	0	rep1	5742	2179	2.50784
AGGATAAGTCGAGTTT	Xist-PROM_dTAG-8	2.68337	rep1	6601	2473	1.95425
AGGATAAGTGCTAGCC	Xist-PROM_dTAG-1	0	rep2	58929	7399	2.02786
AGGATAAGTTGCCAAT	Xist-PROM_dTAG-1	0.260143	rep1	33657	6485	1.77675
AGGATAAGTTGTCCCT	Xist-PROM_dTAG-0	0	rep1	26577	5834	2.26512
AGGATAAGTTGTTGAC	Xist-RE_dTAG-0	0	rep2	20324	4659	1.08246
AGGATAAGTTTCACTT	Xist-RE_dTAG-500	0	rep2	20249	4522	1.0766
AGGATAATCTAAGGAA	Xist-PROM_dTAG-1	0.206629	rep2	43568	6601	1.33814
AGGATAATCTACACTT	Xist-RE_dTAG-1	0.88037	rep1	35416	6576	1.55015
AGGATAATCTACCAGA	Xist-RE_dTAG-1	0	rep1	9040	2980	1.05088
AGGATAATCTCCCTAG	Xist-PROM_dTAG-4	2.40608	rep2	25767	5303	1.27683
AGGATAATCTTCCACG	Xist-RE_dTAG-2	0	rep1	15575	4357	1.66934
AGGATCTAGGTGATAT	Xist-RE_dTAG-500	2.75606	rep1	43426	7350	2.01492
AGGATCTGTGTTTACG	Xist-RE_dTAG-0	0	rep2	54966	7359	1.59007
AGGATCTTCATACAGC	Xist-PROM_dTAG-2	0	rep2	76494	8560	1.22755
AGGATCTTCCACGTAA	Xist-RE_dTAG-8	1.54718	rep1	21632	4944	1.51627
AGGATCTTCGAAACAA	Xist-RE_dTAG-4	0	rep2	25380	5172	1.18203
AGGCATTAGGGAGTGG	Xist-RE_dTAG-2	2.58563	rep2	13853	3952	1.57367
AGGCATTAGTATGAGT	Xist-PROM_dTAG-500	0	rep1	11901	4006	2.23511
AGGCATTCAACCAACT	Xist-RE_dTAG-500	0	rep1	19249	4858	1.75594
AGGCATTGTAGCGTTT	Xist-RE_dTAG-8	0	rep1	15841	4242	1.53399
AGGCATTGTGCATTAC	Xist-PROM_dTAG-0	0.751731	rep1	35693	6672	1.15429
AGGCATTTCACACGAT	Xist-PROM_dTAG-1	2.25755	rep2	68928	7933	1.27669
AGGCATTTCAGAGTGG	Xist-PROM_dTAG-2	0.950421	rep1	18906	4959	1.74019
AGGCATTTCCTTGAAG	Xist-RE_dTAG-2	0.603722	rep1	12064	3868	2.32095
AGGCATTTCGCTCTAC	Xist-PROM_dTAG-0	0	rep1	13567	3871	0.965578
AGGCCACAGAGAGAAC	Xist-PROM_dTAG-0	0	rep2	25488	5395	1.63606
AGGCCACAGGGACACT	Xist-RE_dTAG-0	0	rep1	24150	5560	1.53209
AGGCCACAGTGGGAAA	Xist-PROM_dTAG-0	0	rep2	47251	6743	0.660303
AGGCCACCACCAAATC	Xist-RE_dTAG-0	0.541493	rep1	27833	5495	0.671864
AGGCCACCATACCGTA	Xist-PROM_dTAG-500	0	rep1	43060	7100	1.36786
AGGCCACTCAACCTCC	Xist-RE_dTAG-1	0	rep2	71970	8512	1.15882
AGGCCACTCACCTTGC	Xist-PROM_dTAG-1	0	rep1	16049	4244	1.02187
AGGCCACTCGCTCATC	Xist-PROM_dTAG-1	1.06599	rep1	52529	7522	1.1803
AGGCCACTCGTCGACG	Xist-RE_dTAG-0	0.3377	rep2	24893	5460	2.02868
AGGCCACTCTGGCCGA	Xist-PROM_dTAG-1	0.606629	rep1	35961	6525	1.06504
AGGCTGCAGGGAGGGT	Xist-RE_dTAG-0	0	rep1	5511	2415	2.35892
AGGCTGCCAAGAGTTA	Xist-RE_dTAG-4	2.07344	rep1	7192	2591	1.2792
AGGCTGCCACAAATGA	Xist-PROM_dTAG-0	0	rep2	34588	5962	1.74916
AGGCTGCCACAGTCAT	Xist-PROM_dTAG-0	1.23588	rep1	12288	3845	0.870768
AGGCTGCCAGACCTGC	Xist-PROM_dTAG-1	0	rep1	1418	890	2.8914
AGGCTGCCATACAGGG	Xist-RE_dTAG-0	0.900145	rep1	13699	3763	1.41616
AGGCTGCCATGGGCAA	Xist-PROM_dTAG-8	2.16544	rep1	6478	2665	2.71689
AGGCTGCGTACGTAGG	Xist-RE_dTAG-500	3.1117	rep1	37280	6532	1.73015
AGGCTGCGTCGAACGA	Xist-PROM_dTAG-8	2.76791	rep1	4690	2174	2.04691
AGGCTGCGTGGACCTC	Xist-RE_dTAG-0	0	rep2	24134	5103	1.90602
AGGCTGCGTTAGCGGA	Xist-PROM_dTAG-1	0	rep1	5726	2215	1.55431
AGGCTGCTCACCCATC	Xist-PROM_dTAG-500	1.44659	rep1	46174	7223	1.95131
AGGCTGCTCCCTTTGG	Xist-RE_dTAG-500	0	rep2	36219	6379	1.54063
AGGCTGCTCCGAGTGC	Xist-RE_dTAG-4	0.930441	rep1	13024	3960	2.43397
AGGCTGCTCGGAATGG	Xist-PROM_dTAG-0	0	rep1	1132	743	2.20848
AGGCTGCTCGGCATAT	Xist-PROM_dTAG-4	0	rep2	27805	5719	1.5321
AGGCTGCTCTGGGATT	Xist-RE_dTAG-0	0	rep1	13662	4116	1.3468
AGGGAGTAGCATCCTA	Xist-RE_dTAG-4	1.11158	rep1	4904	2081	2.69168
AGGGAGTAGCTCCCTT	Xist-RE_dTAG-500	0	rep1	21986	5080	2.12863
AGGGAGTAGTTCATCG	Xist-PROM_dTAG-2	0	rep1	11638	3511	1.54666
AGGGAGTCACTGGAAG	Xist-RE_dTAG-0	1.31541	rep1	3668	1810	1.14504
AGGGAGTCATAACCCA	Xist-PROM_dTAG-500	1.29062	rep1	30360	6011	1.68643
AGGGAGTCATAGAATG	Xist-RE_dTAG-2	0	rep1	6391	2500	1.54905
AGGGAGTCATCAGCTA	Xist-PROM_dTAG-1	0.615643	rep1	35259	6687	2.28878
AGGGAGTGTCACGCTG	Xist-RE_dTAG-8	4.05808	rep1	13893	4216	1.73469
AGGGAGTGTCATCTAG	Xist-PROM_dTAG-0	0	rep1	34340	6862	2.12871
AGGGAGTGTCTCAGAT	Xist-PROM_dTAG-1	2.83945	rep2	38494	6524	2.18476
AGGGAGTGTTCGTACA	Xist-PROM_dTAG-4	0.554405	rep1	13497	3721	2.39312
AGGGAGTGTTGGCCTG	Xist-RE_dTAG-4	0	rep2	78563	8772	2.32552
AGGGAGTTCCAAGAGG	Xist-RE_dTAG-4	0	rep1	4680	2115	2.41453
AGGGAGTTCCATCAGA	Xist-PROM_dTAG-1	1.27292	rep1	58337	7881	1.69361
AGGGAGTTCCATTTGT	Xist-PROM_dTAG-2	0	rep1	5609	2357	1.51542
AGGGCCTAGCCGTTGC	Xist-RE_dTAG-8	0	rep2	18239	4456	1.42003
AGGGCCTAGCGTTGTT	Xist-PROM_dTAG-1	0	rep1	24647	5374	2.32077
AGGGCCTAGCTAAGTA	Xist-PROM_dTAG-1	0	rep2	38458	6632	1.15451
AGGGCCTCACTCCCTA	Xist-PROM_dTAG-4	0	rep2	27686	5579	1.14859
AGGGCCTGTAACACGG	Xist-PROM_dTAG-1	0	rep2	18767	4672	1.89695
AGGGCCTGTACTAAGA	Xist-RE_dTAG-8	0	rep1	36178	6247	1.21621
AGGGCCTGTAGACAGC	Xist-PROM_dTAG-0	0	rep1	26914	4779	1.47507
AGGGCCTGTTCATCGA	Xist-PROM_dTAG-4	1.41211	rep1	6442	2809	0.838249
AGGGCCTTCACCGCTT	Xist-RE_dTAG-4	0.563964	rep2	118792	9878	1.82588
AGGGCCTTCAGGACGA	Xist-RE_dTAG-2	0	rep1	15035	4256	2.03525
AGGGCCTTCTCATGCC	Xist-PROM_dTAG-500	2.50931	rep1	18590	4908	1.40398
AGGGCTCAGAGTGACC	Xist-PROM_dTAG-1	0	rep1	14250	4190	1.64211
AGGGCTCCATAGACTC	Xist-RE_dTAG-4	0	rep1	5554	2266	2.23263
AGGGCTCGTCATCCCT	Xist-PROM_dTAG-500	0.333437	rep1	25268	5400	2.11334
AGGGCTCGTCGTGTTA	Xist-PROM_dTAG-4	2.64474	rep1	9939	3320	2.49522
AGGGCTCGTCTGCCTT	Xist-PROM_dTAG-8	0	rep2	29446	5814	1.4637
AGGGCTCGTGGTCAAG	Xist-PROM_dTAG-0	2.449	rep2	16073	3940	1.58029
AGGGCTCTCAGAACCT	Xist-PROM_dTAG-0	0	rep2	21334	4952	1.56558
AGGGCTCTCGAGCCTG	Xist-RE_dTAG-1	0.527156	rep1	14407	4347	2.63761
AGGGCTCTCTTCCCGA	Xist-PROM_dTAG-1	0.362894	rep1	22858	5445	1.40432
AGGGTCCAGCCTATCA	Xist-RE_dTAG-8	2.30407	rep1	31060	6339	2.02189
AGGGTCCAGGTATTGA	Xist-PROM_dTAG-1	0	rep1	33760	6152	1.70024
AGGGTCCCAAATGGTA	Xist-PROM_dTAG-500	2.55775	rep1	11758	3591	1.81153
AGGGTCCCACACCGAC	Xist-PROM_dTAG-1	0	rep1	50772	7135	1.22705
AGGGTCCCACAGAAGC	Xist-PROM_dTAG-500	0	rep1	46214	7451	1.78734
AGGGTCCCAGGAGGAG	Xist-RE_dTAG-4	0	rep2	32415	5899	1.5425
AGGGTCCCATGTGCCG	Xist-RE_dTAG-2	0.372392	rep1	22163	5193	1.51153
AGGGTCCGTCAAACGG	Xist-RE_dTAG-500	0	rep1	9769	3227	2.39533
AGGGTCCGTGAATTGA	Xist-PROM_dTAG-500	1.54496	rep2	24405	4903	1.43823
AGGGTCCGTTAAGACA	Xist-PROM_dTAG-2	0	rep1	8763	2938	1.95139
AGGGTCCTCCCGTTCA	Xist-PROM_dTAG-1	0	rep1	24141	4986	0.932024
AGGGTCCTCTCATTAC	Xist-PROM_dTAG-1	0	rep2	21675	4839	1.57324
AGGGTCCTCTCGACCT	Xist-PROM_dTAG-2	1.54562	rep2	35222	6064	1.83124
AGGGTGAAGACATCCT	Xist-PROM_dTAG-2	0	rep1	19755	5070	2.11592
AGGGTGAAGCCACAAG	Xist-PROM_dTAG-1	1.89405	rep1	35422	6287	2.11451
AGGGTGAAGGAAGTGA	Xist-PROM_dTAG-2	1.95792	rep1	9861	2922	1.89636
AGGGTGAAGTTCAACC	Xist-PROM_dTAG-1	0.281163	rep2	61601	7906	1.39446
AGGGTGACAATCGCGC	Xist-PROM_dTAG-4	0	rep1	1498	935	1.13485
AGGGTGACACGATTCA	Xist-PROM_dTAG-0	0	rep1	27125	5746	1.2977
AGGGTGACACGGCACT	Xist-RE_dTAG-2	2.17081	rep1	21892	5308	1.68098
AGGGTGACACTCCTTG	Xist-RE_dTAG-4	2.26006	rep1	1165	780	2.83262
AGGGTGACAGGCGATA	Xist-PROM_dTAG-8	2.87711	rep1	16107	4674	2.46477
AGGGTGAGTACGCGTC	Xist-RE_dTAG-8	1.89663	rep1	12360	3902	2.67799
AGGGTGAGTACTAACC	Xist-RE_dTAG-0	0.356551	rep2	46686	7431	1.35372
AGGGTGAGTCAACACT	Xist-PROM_dTAG-4	0.448133	rep1	17687	4809	1.76966
AGGGTGAGTCTGTGCG	Xist-RE_dTAG-500	1.45865	rep2	33332	6494	2.16609
AGGGTGATCACACCGG	Xist-PROM_dTAG-1	0	rep2	34663	6665	1.16839
AGGGTGATCTACACTT	Xist-PROM_dTAG-1	1.51115	rep1	48132	7119	1.69534
AGGGTGATCTGCACCT	Xist-RE_dTAG-2	0.41034	rep2	19711	4622	1.48648
AGGGTTTAGCCTGACC	Xist-PROM_dTAG-2	0	rep2	56616	7547	0.937897
AGGGTTTAGTTGCGCC	Xist-RE_dTAG-0	0	rep2	28085	5513	1.59872
AGGGTTTCAAGATGTA	Xist-PROM_dTAG-1	0	rep2	35030	5816	1.60148
AGGGTTTGTCGCGGTT	Xist-PROM_dTAG-500	0.223319	rep2	39965	6414	1.43876
AGGGTTTGTCGTGATT	Xist-PROM_dTAG-1	0	rep1	10621	3199	2.02429
AGGGTTTTCGCAACAT	Xist-RE_dTAG-500	0.397846	rep1	20466	5216	1.9398
AGGGTTTTCTTGGCTC	Xist-RE_dTAG-1	2.12097	rep2	65402	8466	1.27519
AGGTAGGCAGCCGTTG	Xist-PROM_dTAG-2	0	rep1	7773	2502	2.1356
AGGTAGGGTAGATTAG	Xist-RE_dTAG-0	0	rep2	22261	4712	1.37909
AGGTAGGGTCATACCA	Xist-PROM_dTAG-4	2.48248	rep1	16407	4231	1.89553
AGGTAGGTCGGTCACG	Xist-RE_dTAG-0	1.56968	rep1	44677	7015	2.14652
AGGTAGGTCGGTTAGT	Xist-PROM_dTAG-0	0	rep1	8617	2909	1.54346
AGGTCATAGGTCACAG	Xist-RE_dTAG-8	0.271458	rep2	32064	5566	0.923154
AGGTCATAGTAGGAAG	Xist-PROM_dTAG-0	0	rep2	24080	5113	1.95183
AGGTCATCAACGACAG	Xist-PROM_dTAG-1	0	rep2	25427	5242	1.18378
AGGTCATCAACGATTC	Xist-PROM_dTAG-2	0	rep2	38837	7010	1.41618
AGGTCATCAAGAGTGC	Xist-RE_dTAG-8	0.300145	rep1	28567	5616	1.20069
AGGTCATCAAGCTCTA	Xist-PROM_dTAG-500	0	rep1	34046	5855	1.62134
AGGTCATCACGTTGGC	Xist-RE_dTAG-2	1.76317	rep1	10350	3279	1.45894
AGGTCATCATCGATAC	Xist-PROM_dTAG-1	2.10075	rep1	11154	3506	1.46136
AGGTCATGTACAGTAA	Xist-RE_dTAG-0	0	rep1	7363	2730	1.67051
AGGTCATGTTGCTGAT	Xist-PROM_dTAG-4	1.98211	rep1	27165	5730	1.84797
AGGTCATTCGTCTACC	Xist-PROM_dTAG-4	0.773883	rep1	42802	7290	2.21485
AGGTCATTCTAGAACC	Xist-RE_dTAG-500	2.70411	rep1	9325	3165	1.55496
AGGTCTAAGCAATTAG	Xist-RE_dTAG-2	2.4903	rep2	45188	7128	1.49819
AGGTCTAAGTAAACAC	Xist-PROM_dTAG-0	0	rep2	23145	4859	1.20112
AGGTCTACACAGACGA	Xist-RE_dTAG-2	1.57642	rep1	13029	4047	1.97252
AGGTCTACACGAGGTA	Xist-RE_dTAG-4	2.37802	rep1	24531	5921	2.36843
AGGTCTACACTATCCC	Xist-PROM_dTAG-4	1.31461	rep1	3672	1844	2.85948
AGGTCTACACTTACAG	Xist-PROM_dTAG-4	0	rep1	1404	854	2.63533
AGGTCTAGTAAGGCTG	Xist-RE_dTAG-2	0	rep2	24427	5245	2.3212
AGGTCTAGTAGAGTTA	Xist-PROM_dTAG-4	1.76709	rep1	16482	4996	2.76665
AGGTCTAGTTCAAACC	Xist-PROM_dTAG-500	2.69999	rep1	22335	5467	1.92971
AGGTCTATCACTCCGT	Xist-PROM_dTAG-500	1.37788	rep2	20226	4709	1.50796
AGGTCTATCCGAACGC	Xist-PROM_dTAG-0	0	rep2	28194	5981	1.37973
AGGTCTATCCTAAACG	Xist-RE_dTAG-8	0	rep1	5928	2474	2.10864
AGGTCTATCGGAACTT	Xist-PROM_dTAG-2	0	rep2	21704	4402	1.02285
AGGTCTATCGGTTGTA	Xist-RE_dTAG-500	0	rep1	9040	3050	2.28982
AGGTCTATCTTGGTCC	Xist-PROM_dTAG-1	0	rep1	16865	4630	2.02194
AGGTGTTAGGGATCTG	Xist-PROM_dTAG-0	0	rep2	24304	5359	1.5265
AGGTGTTCAACCGGAA	Xist-PROM_dTAG-2	0	rep1	7315	2809	2.03691
AGGTGTTCAGTCTGGC	Xist-PROM_dTAG-1	0	rep1	86951	8980	1.39274
AGGTGTTGTACCGCGT	Xist-PROM_dTAG-0	0	rep1	17402	4304	1.41938
AGGTGTTGTGATCATC	Xist-RE_dTAG-0	1.09949	rep2	34954	6107	1.20158
AGGTGTTGTGCACGCT	Xist-RE_dTAG-500	1.14674	rep1	13967	4110	1.97609
AGGTGTTGTTTCACTT	Xist-PROM_dTAG-8	0.493799	rep1	15661	4657	2.61158
AGGTGTTGTTTCGCTC	Xist-RE_dTAG-8	1.97704	rep2	12859	3514	1.2987
AGGTGTTTCCGTCAAA	Xist-PROM_dTAG-1	0.430612	rep1	37161	6119	1.56347
AGGTTACAGTACTCGT	Xist-RE_dTAG-4	0	rep2	19723	4721	1.82528
AGGTTACCAGACATCT	Xist-RE_dTAG-0	0	rep2	37718	6689	1.03399
AGGTTACCAGAGGTTG	Xist-RE_dTAG-1	0.368685	rep1	22430	5683	2.77307
AGGTTACCAGGCACAA	Xist-PROM_dTAG-1	1.72919	rep2	10785	3633	1.67826
AGGTTACCATCCAATG	Xist-RE_dTAG-8	1.95495	rep1	49476	7495	2.12426
AGGTTACGTACGGTTT	Xist-RE_dTAG-4	0	rep1	27975	5113	1.26899
AGGTTACGTCTTCGAA	Xist-PROM_dTAG-2	0	rep1	4629	2048	1.4474
AGGTTACGTGAAGCTG	Xist-RE_dTAG-4	0	rep2	27673	4917	2.07422
AGGTTACTCCACGGGT	Xist-RE_dTAG-0	0.846717	rep1	60061	7818	1.64499
AGGTTACTCGCGGTAC	Xist-PROM_dTAG-8	0.315763	rep2	26932	5752	1.28472
AGGTTGTAGAAGTGTT	Xist-RE_dTAG-500	1.97326	rep1	14530	4370	2.05093
AGGTTGTAGAGCACTG	Xist-PROM_dTAG-0	2.05557	rep1	10277	3314	1.71256
AGGTTGTAGCGCCATC	Xist-RE_dTAG-0	0.403582	rep2	40227	6475	1.28272
AGGTTGTAGCGTCGAA	Xist-PROM_dTAG-0	0.602734	rep2	36271	6455	1.80034
AGGTTGTAGTCCGTCG	Xist-RE_dTAG-0	2.72281	rep2	40779	6771	2.33699
AGGTTGTCAACAACAA	Xist-RE_dTAG-1	1.04859	rep2	26974	6004	1.39393
AGGTTGTCACAACCGC	Xist-PROM_dTAG-0	0	rep1	28740	5506	1.36395
AGGTTGTCATCCGGCA	Xist-RE_dTAG-2	0	rep2	32658	6103	1.36873
AGGTTGTCATGACACT	Xist-RE_dTAG-0	0	rep2	25256	5593	1.33434
AGGTTGTCATTGAAGA	Xist-RE_dTAG-8	0	rep2	19048	4780	1.78496
AGGTTGTGTCCTCATC	Xist-PROM_dTAG-2	0	rep1	8074	2660	1.46148
AGGTTGTGTCTTCGAA	Xist-RE_dTAG-500	2.59931	rep1	10438	3443	2.443
AGGTTGTTCGTAGAGG	Xist-PROM_dTAG-2	0.408319	rep1	19830	4686	1.97176
AGGTTGTTCTCCGAGG	Xist-RE_dTAG-1	0	rep2	16902	4557	1.62703
AGTAACCAGACCATAA	Xist-RE_dTAG-2	0	rep1	17282	4473	1.869
AGTAACCAGCCTCTGG	Xist-PROM_dTAG-0	0	rep2	49625	7407	1.78741
AGTAACCAGTGAGGCT	Xist-RE_dTAG-0	1.50895	rep2	48268	6673	1.4751
AGTAACCCAACTAGAA	Xist-RE_dTAG-1	0	rep2	21291	4758	1.35738
AGTAACCCACTGGAAG	Xist-PROM_dTAG-1	0	rep2	15743	4192	2.95369
AGTAACCCATCTGCGG	Xist-RE_dTAG-1	1.17477	rep1	49164	7351	1.5011
AGTAACCCATGGAAGC	Xist-RE_dTAG-1	0	rep1	12826	3695	2.61968
AGTAACCGTAGACGGT	Xist-PROM_dTAG-0	0.26229	rep1	33344	6279	1.81142
AGTAACCGTCGGTACC	Xist-PROM_dTAG-0	0.267319	rep1	32631	6567	1.62729
AGTAACCGTTCCGCGA	Xist-RE_dTAG-0	0	rep1	16600	4255	1.37349
AGTAACCGTTGTGCCG	Xist-PROM_dTAG-8	1.52522	rep2	22246	5247	1.91046
AGTAACCTCGAGATGG	Xist-RE_dTAG-8	3.18984	rep1	14602	4486	2.35584
AGTAACCTCGAGCTGC	Xist-PROM_dTAG-8	2.97312	rep1	1078	753	1.20594
AGTAACCTCGCTTGAA	Xist-PROM_dTAG-0	1.17161	rep1	53880	7748	1.01707
AGTACCAAGCGTTAGG	Xist-RE_dTAG-8	0	rep1	5573	2093	1.41755
AGTACCAAGTATAACG	Xist-PROM_dTAG-1	0	rep2	92518	9645	2.21254
AGTACCAAGTTGCGCC	Xist-PROM_dTAG-1	0.187655	rep1	96891	9102	1.26534
AGTACCACACACAGCC	Xist-RE_dTAG-2	1.29465	rep1	3774	1878	2.43773
AGTACCACACGTCTCT	Xist-PROM_dTAG-2	0	rep1	9251	2811	1.22149
AGTACCACACTACAGT	Xist-PROM_dTAG-4	0	rep1	19258	5088	1.5526
AGTACCACAGTCGGAA	Xist-PROM_dTAG-1	0.270837	rep2	32148	5514	1.31579
AGTACCACATTCACAG	Xist-PROM_dTAG-2	0	rep2	21059	4766	2.59746
AGTACCAGTACCACGC	Xist-PROM_dTAG-2	0.392421	rep2	20809	4849	1.08126
AGTACCAGTTGAGAGC	Xist-RE_dTAG-4	0	rep1	3984	1877	1.60643
AGTACCATCGATTCCC	Xist-PROM_dTAG-0	0	rep1	20642	4864	1.58899
AGTACCATCGTGTCAA	Xist-RE_dTAG-0	2.43135	rep2	77114	8231	0.706746
AGTACCATCTGTTCAT	Xist-PROM_dTAG-0	0	rep2	31816	5957	1.17865
AGTACTGAGAATTCAG	Xist-PROM_dTAG-4	0.50065	rep1	61558	7559	1.25898
AGTACTGAGATCCAAA	Xist-PROM_dTAG-1	0	rep1	2464	1393	2.51623
AGTACTGAGCACTCAT	Xist-RE_dTAG-0	1.17261	rep1	8967	3357	1.78432
AGTACTGAGTGGTGAC	Xist-RE_dTAG-4	0	rep1	8002	2679	2.13697
AGTACTGGTAACCCGC	Xist-PROM_dTAG-0	0	rep1	50053	7018	1.72018
AGTACTGGTCATTGCA	Xist-RE_dTAG-1	0	rep1	8045	2652	1.31759
AGTACTGTCTAGCAAC	Xist-PROM_dTAG-0	1.08286	rep1	5120	2076	2.16797
AGTACTGTCTTAGCTT	Xist-RE_dTAG-0	0	rep1	17163	3982	0.53021
AGTAGCTAGAAACTCA	Xist-PROM_dTAG-2	0.866251	rep1	7257	2418	1.83271
AGTAGCTCACGTCGGT	Xist-PROM_dTAG-0	0	rep2	22413	5047	1.34297
AGTAGCTGTGCCTACG	Xist-RE_dTAG-1	1.8486	rep2	54196	7488	1.66248
AGTAGCTGTGGAAGTC	Xist-PROM_dTAG-2	0	rep1	12898	3669	1.90727
AGTAGCTTCAACGCTA	Xist-RE_dTAG-1	0	rep2	22790	5089	2.35191
AGTAGCTTCGAGCCAC	Xist-RE_dTAG-500	2.76732	rep2	45589	7410	2.0619
AGTAGCTTCGATGGAG	Xist-PROM_dTAG-1	0	rep2	26970	5281	1.54616
AGTAGCTTCGCGTCGA	Xist-PROM_dTAG-1	0	rep1	16722	4629	2.45784
AGTAGCTTCTTCCCAG	Xist-PROM_dTAG-0	1.80925	rep2	62673	8220	1.46634
AGTAGTCAGAGTGACC	Xist-PROM_dTAG-2	1.48618	rep1	17543	4854	2.60503
AGTAGTCAGCCAGTAG	Xist-RE_dTAG-0	0	rep2	38837	6654	1.01965
AGTAGTCAGCTCGAAG	Xist-RE_dTAG-500	0	rep1	9210	3349	2.73616
AGTAGTCAGGTTAAAC	Xist-PROM_dTAG-500	0.499463	rep2	15436	4159	1.9759
AGTAGTCAGTAGAATC	Xist-PROM_dTAG-1	0.332832	rep2	25322	5116	1.18869
AGTAGTCAGTAGCCAG	Xist-PROM_dTAG-2	0	rep2	29231	5578	1.19736
AGTAGTCAGTGCACCC	Xist-RE_dTAG-4	0.800315	rep1	8155	3234	1.42244
AGTAGTCCACAAAGTA	Xist-PROM_dTAG-4	0.892546	rep1	6938	2448	2.4791
AGTAGTCCATCGCCTT	Xist-PROM_dTAG-2	0	rep1	5558	2301	2.86074
AGTAGTCGTAGCCAGA	Xist-PROM_dTAG-1	0.149478	rep1	62024	7858	1.48491
AGTAGTCGTCTAGATC	Xist-RE_dTAG-0	1.82714	rep2	13420	3761	1.49031
AGTAGTCTCGATGCTA	Xist-RE_dTAG-8	2.59763	rep1	10457	3355	1.48226
AGTAGTCTCTGGGCCA	Xist-PROM_dTAG-0	0.347244	rep2	24087	4818	1.5444
AGTCAACAGATCCAAA	Xist-RE_dTAG-8	2.22383	rep1	30330	5595	1.63864
AGTCAACCACACACGC	Xist-RE_dTAG-4	2.21885	rep1	18300	4598	1.9071
AGTCAACCACCTCTAC	Xist-PROM_dTAG-0	0	rep2	50052	7718	1.88404
AGTCAACCACGGATCC	Xist-RE_dTAG-0	2.39684	rep1	12014	3353	1.6897
AGTCAACCACGGTGAA	Xist-RE_dTAG-1	0.654651	rep1	10817	3397	1.20181
AGTCAACCAGGGAATC	Xist-PROM_dTAG-500	0	rep1	11200	3414	2.97321
AGTCAACCATCTGGGC	Xist-PROM_dTAG-8	0	rep1	14381	3815	2.72582
AGTCAACGTAATTGGA	Xist-PROM_dTAG-1	2.55108	rep1	35530	6484	1.69434
AGTCAACGTAGTGCGA	Xist-PROM_dTAG-0	1.65831	rep1	16469	4463	1.31763
AGTCAACGTCAAACGG	Xist-RE_dTAG-500	0	rep2	25706	5569	1.67665
AGTCAACGTGCGAACA	Xist-RE_dTAG-0	0	rep2	15166	3910	1.43743
AGTCAACGTTGCTCGG	Xist-RE_dTAG-1	0	rep1	27941	5448	1.38506
AGTCAACTCATGCCCT	Xist-PROM_dTAG-1	2.46896	rep2	17576	4049	1.37119
AGTCAACTCCTTGAAG	Xist-PROM_dTAG-1	0.479081	rep1	16271	4305	1.61637
AGTCAACTCGAAACAA	Xist-PROM_dTAG-500	0	rep1	18030	3998	0.953966
AGTCACAAGAGTACCG	Xist-RE_dTAG-8	1.61702	rep1	22288	5160	1.53446
AGTCACAAGCAATTAG	Xist-RE_dTAG-4	1.00019	rep1	17454	4977	1.86777
AGTCACAAGCATCCCG	Xist-PROM_dTAG-2	0	rep1	8011	2862	1.38559
AGTCACAAGGTCACCC	Xist-PROM_dTAG-4	2.52314	rep1	46217	7802	1.59249
AGTCACACATCGAACT	Xist-RE_dTAG-500	0	rep2	47306	7327	1.14573
AGTCACACATTAAAGG	Xist-RE_dTAG-2	1.98216	rep1	31957	6053	1.68664
AGTCACACATTGCCTC	Xist-PROM_dTAG-2	0.222466	rep2	40136	6730	1.61451
AGTCACAGTAGCACAG	Xist-RE_dTAG-0	0	rep2	45276	6269	1.48423
AGTCACAGTATCCCTC	Xist-PROM_dTAG-0	2.9769	rep1	11274	3837	1.68529
AGTCACAGTCAAGCCC	Xist-RE_dTAG-4	2.41292	rep2	38361	6450	2.24186
AGTCACAGTCGCATTA	Xist-PROM_dTAG-4	0	rep1	4240	1605	1.98113
AGTCACAGTGCGTCGT	Xist-RE_dTAG-1	0	rep1	4404	1831	2.67938
AGTCACAGTTGACTAC	Xist-RE_dTAG-0	0	rep1	11717	3599	1.20338
AGTCACATCATTTGGG	Xist-PROM_dTAG-500	1.63439	rep1	36352	6650	2.08792
AGTCACATCTACCCAC	Xist-PROM_dTAG-0	0.273648	rep2	31771	5934	1.48563
AGTCATGAGAGAGGTA	Xist-PROM_dTAG-4	1.0681	rep1	20944	5496	2.84568
AGTCATGAGATACTGA	Xist-PROM_dTAG-4	0	rep1	20238	4870	2.0753
AGTCATGAGCACCGTC	Xist-PROM_dTAG-8	0	rep2	21533	4821	1.45823
AGTCATGAGTCACACT	Xist-PROM_dTAG-0	0	rep1	7317	2852	1.42135
AGTCATGCAACGACTT	Xist-RE_dTAG-2	0.288686	rep2	29880	5818	1.05756
AGTCATGCATCCGCGA	Xist-RE_dTAG-0	0	rep2	29195	5618	1.59274
AGTCATGCATGATGCT	Xist-PROM_dTAG-0	0	rep1	8282	2759	1.9319
AGTCATGCATGTCTAG	Xist-RE_dTAG-2	0.83177	rep1	46247	7343	2.08446
AGTCATGGTCGTGATT	Xist-PROM_dTAG-500	0	rep1	16257	4421	2.72498
AGTCATGTCAGTGGGA	Xist-RE_dTAG-0	1.69924	rep1	8949	3028	1.49737
AGTCTCCAGCATTGTC	Xist-RE_dTAG-8	0.347939	rep2	24030	5106	0.865585
AGTCTCCCACAATCTG	Xist-PROM_dTAG-0	0.874702	rep1	57218	7590	1.2933
AGTCTCCCACTTGTGA	Xist-RE_dTAG-500	2.3047	rep1	28821	6176	1.94997
AGTCTCCCAGATACCT	Xist-PROM_dTAG-0	2.58823	rep1	4063	1879	1.82131
AGTCTCCGTATCTCGA	Xist-RE_dTAG-0	0.214259	rep1	41851	6871	1.21622
AGTCTCCGTGTATACC	Xist-RE_dTAG-8	0.302865	rep1	28270	5685	1.42908
AGTCTCCGTTTGATCG	Xist-RE_dTAG-8	0	rep1	3420	1828	2.54386
AGTCTCCTCAGATTGC	Xist-PROM_dTAG-0	0	rep1	49949	7536	1.11314
AGTGACTAGGAACTAT	Xist-PROM_dTAG-1	0	rep2	26731	5285	1.52632
AGTGACTAGGATACCG	Xist-PROM_dTAG-4	0	rep2	20274	5125	1.54385
AGTGACTCAACCGCTG	Xist-PROM_dTAG-4	0	rep2	45779	7309	1.3871
AGTGACTGTAATTGGA	Xist-RE_dTAG-1	0	rep1	9817	3009	1.19181
AGTGACTGTCCGAAGA	Xist-PROM_dTAG-1	0	rep2	17702	4223	1.40662
AGTGACTTCATTCCTA	Xist-RE_dTAG-4	0	rep2	29416	5519	1.72695
AGTGATCAGCACCAGA	Xist-PROM_dTAG-0	0.698693	rep1	9890	3311	2.56825
AGTGATCCAAATGAGT	Xist-PROM_dTAG-500	0	rep2	16013	4244	1.19278
AGTGATCCACCAGCCA	Xist-PROM_dTAG-1	0.269698	rep2	32303	6292	1.24756
AGTGATCCATCCGAGC	Xist-PROM_dTAG-2	2.08441	rep2	32671	6155	1.359
AGTGATCGTACGGGAT	Xist-PROM_dTAG-4	1.14845	rep1	4644	2293	2.99311
AGTGATCGTAGACGGT	Xist-RE_dTAG-8	0	rep2	31113	5719	1.44313
AGTGATCGTGGGACAT	Xist-PROM_dTAG-8	0.583972	rep1	12608	3691	1.90355
AGTGATCTCAAGCCCG	Xist-RE_dTAG-8	0	rep1	5688	2198	0.685654
AGTGATCTCCCGTGAG	Xist-PROM_dTAG-0	1.45398	rep1	39633	6843	1.36755
AGTGATCTCCTTGAAG	Xist-PROM_dTAG-0	0	rep1	18394	4518	1.1308
AGTGATCTCTACACTT	Xist-RE_dTAG-8	0	rep1	16433	3806	1.50307
AGTGCCGAGCCAAGCA	Xist-RE_dTAG-2	0	rep1	915	625	1.42077
AGTGCCGAGCGCGTTC	Xist-RE_dTAG-2	2.24994	rep1	4713	1633	0.0424358
AGTGCCGAGCTACTGT	Xist-RE_dTAG-4	0.555987	rep1	13447	4207	2.43177
AGTGCCGAGTTGCTCA	Xist-PROM_dTAG-500	0	rep2	30389	5846	1.32614
AGTGCCGTCAATGTCG	Xist-RE_dTAG-4	0.617684	rep1	11701	3698	2.0682
AGTGCCGTCCCTTGGT	Xist-RE_dTAG-1	3.05661	rep1	26166	5558	2.2663
AGTGCCGTCGGAGATG	Xist-PROM_dTAG-1	0	rep2	16717	4264	1.26817
AGTGCCGTCGGCATCG	Xist-RE_dTAG-2	0	rep1	7934	2412	0.504159
AGTGTTGAGTCATCCA	Xist-RE_dTAG-0	0.348172	rep2	24011	4795	1.42851
AGTGTTGCACAGAGCA	Xist-PROM_dTAG-500	3.07407	rep1	32962	6572	2.59996
AGTGTTGCACGCGCAT	Xist-PROM_dTAG-0	0	rep1	8978	3275	2.5284
AGTGTTGCAGTGCCTG	Xist-PROM_dTAG-8	0	rep2	40114	6524	1.03704
AGTGTTGGTACTGACT	Xist-RE_dTAG-8	0	rep2	16828	4498	2.0145
AGTGTTGGTGACGTCC	Xist-PROM_dTAG-500	2.26496	rep2	30125	5954	1.29461
AGTGTTGGTGGGCTCT	Xist-RE_dTAG-0	0.707761	rep2	19428	4379	1.42578
AGTGTTGTCCTGATAG	Xist-PROM_dTAG-8	0	rep2	16747	4235	1.77345
AGTTAGCAGGGATCTG	Xist-PROM_dTAG-2	2.01679	rep1	13816	4129	2.64186
AGTTAGCGTGGATCGA	Xist-PROM_dTAG-8	0	rep1	7001	2695	1.94258
AGTTAGCTCCCGTGAG	Xist-RE_dTAG-4	0	rep1	15936	4371	1.63153
AGTTAGCTCTACTATC	Xist-PROM_dTAG-8	0.639396	rep2	33507	6090	2.22342
AGTTCCCAGAGATTCA	Xist-PROM_dTAG-2	0	rep1	7071	2595	0.791967
AGTTCCCAGAGCCTGA	Xist-RE_dTAG-1	0	rep2	29357	5474	0.919713
AGTTCCCAGATGCAGC	Xist-RE_dTAG-0	0	rep1	1686	1031	1.30486
AGTTCCCAGGTATAGT	Xist-RE_dTAG-0	0	rep1	7614	2838	2.18019
AGTTCCCCACACACTA	Xist-PROM_dTAG-2	0.707865	rep1	9712	3255	1.13262
AGTTCCCGTACGGTTT	Xist-RE_dTAG-0	0	rep1	11761	3786	1.65802
AGTTCCCGTATAGCTC	Xist-PROM_dTAG-8	0	rep2	19783	4788	1.21316
AGTTCCCGTGCTCGTG	Xist-PROM_dTAG-8	2.66734	rep2	24624	5260	1.58788
AGTTCCCGTTAAGACA	Xist-RE_dTAG-0	0.572491	rep1	12942	4032	1.32128
AGTTCCCGTTGAAGTA	Xist-PROM_dTAG-1	2.83013	rep2	23201	4760	1.09047
AGTTCCCGTTGCATTG	Xist-PROM_dTAG-1	0.496871	rep2	46615	7226	1.43731
AGTTCCCTCATCTACT	Xist-PROM_dTAG-1	0	rep2	26094	5120	1.07688
AGTTCGAAGTAAACAC	Xist-RE_dTAG-2	2.48586	rep1	6357	2428	2.06072
AGTTCGACAAGAAACT	Xist-PROM_dTAG-1	0	rep1	10789	3801	2.15961
AGTTCGACAATCGTCA	Xist-PROM_dTAG-500	1.90401	rep2	45512	7018	2.17745
AGTTCGAGTACCTTCC	Xist-RE_dTAG-1	0.566384	rep1	39376	6833	1.56694
AGTTCGAGTCCGAAAG	Xist-RE_dTAG-1	0.405398	rep2	20004	4879	1.70466
AGTTCGAGTGCCGAAA	Xist-PROM_dTAG-4	0	rep2	27110	5528	1.49023
AGTTCGATCGCTCATC	Xist-PROM_dTAG-8	0	rep2	16499	3884	1.50918
AGTTCGATCTCTTCAA	Xist-PROM_dTAG-0	1.43802	rep1	6226	2716	2.07196
ATACCGAAGAGAGAAC	Xist-RE_dTAG-8	2.72055	rep1	9867	3149	1.89521
ATACCGAAGATGCCGA	Xist-PROM_dTAG-4	0.585591	rep1	25124	5645	1.80704
ATACCGAAGCGCCCAT	Xist-PROM_dTAG-0	0	rep2	31047	5877	0.866428
ATACCGAAGGCGTTGA	Xist-PROM_dTAG-0	1.21838	rep1	12596	3976	1.7704
[truncated: 8,994 more rows]

## Sheet: 6
cell	Sample	dTAG	Allelic Xist Conts	Inactive X	Count [B6]	Count [Cast]	ChrX Allelic Fraction
AAACCCAAGCCACCGT	Xist-RE	dTAG-0	21	Cast	109	51	0.31875
AAACCCACAGAGTAAT	Xist-PROM	dTAG-0	28	biallelic	151	170	0.470405
AAACCCACAGCGCTTG	Xist-PROM	dTAG-2	20	B6	32	111	0.223776
AAACCCAGTCATACCA	Xist-RE	dTAG-0	17	B6	18	60	0.230769
AAACCCAGTGTAGGAC	Xist-PROM	dTAG-500	1	B6	74	75	0.496644
AAACCCAGTTTGAACC	Xist-PROM	dTAG-2	6	B6	36	59	0.378947
AAACCCATCATCTCTA	Xist-PROM	dTAG-2	1	Cast	26	41	0.61194
AAACGAAAGGAGTACC	Xist-PROM	dTAG-2	2	B6	3	16	0.157895
AAACGAAGTCACAATC	Xist-RE	dTAG-4	1	B6	21	32	0.396226
AAACGAATCCACACCT	Xist-RE	dTAG-4	28	Cast	147	86	0.369099
AAACGAATCGAAACAA	Xist-RE	dTAG-2	3	biallelic	20	34	0.62963
AAACGCTAGCCATTGT	Xist-RE	dTAG-8	10	B6	3	93	0.03125
AAACGCTCAATGTTGC	Xist-PROM	dTAG-2	1	Cast	30	43	0.589041
AAACGCTCACCTGATA	Xist-PROM	dTAG-1	1	B6	52	55	0.485981
AAACGCTTCATGAGTC	Xist-PROM	dTAG-500	6	B6	79	161	0.329167
AAACGCTTCCATTTCA	Xist-PROM	dTAG-0	12	B6	101	172	0.369963
AAAGAACAGAGTCAAT	Xist-RE	dTAG-500	3	biallelic	106	241	0.694524
AAAGAACCACTGAGGA	Xist-RE	dTAG-4	1	B6	142	130	0.522059
AAAGAACTCAATCCAG	Xist-PROM	dTAG-8	1	Cast	59	98	0.624204
AAAGAACTCGTTTACT	Xist-PROM	dTAG-2	1	B6	34	54	0.386364
AAAGGATTCCATTTAC	Xist-RE	dTAG-2	1	B6	19	37	0.339286
AAAGGATTCGATACGT	Xist-RE	dTAG-2	1	B6	36	65	0.356436
AAAGGGCAGCTCGTGC	Xist-PROM	dTAG-500	1	B6	4	96	0.04
AAAGGGCCAACTGCTA	Xist-RE	dTAG-1	49	B6	22	113	0.162963
AAAGGTACATCGAACT	Xist-RE	dTAG-4	12	B6	34	61	0.357895
AAAGGTAGTAGATCGG	Xist-PROM	dTAG-8	16	B6	23	62	0.270588
AAAGGTATCTCGGCTT	Xist-RE	dTAG-500	13	B6	3	122	0.024
AAAGTCCCAATACCTG	Xist-RE	dTAG-8	1	Cast	75	65	0.464286
AAAGTGAAGGCATTTC	Xist-PROM	dTAG-2	1	B6	9	29	0.236842
AAAGTGACAAGGTTGG	Xist-RE	dTAG-500	9	B6	56	62	0.474576
AAAGTGACACCAGTAT	Xist-PROM	dTAG-4	4	Cast	88	76	0.463415
AAAGTGAGTTCTTCAT	Xist-PROM	dTAG-500	8	B6	13	72	0.152941
AAAGTGATCGGTGTTA	Xist-PROM	dTAG-0	1	Cast	2	5	0.714286
AACAAAGAGGTAGTCG	Xist-RE	dTAG-500	1	B6	4	15	0.210526
AACAAAGAGGTGGCTA	Xist-RE	dTAG-2	2	B6	21	74	0.221053
AACAAAGAGTCTACCA	Xist-RE	dTAG-0	2	biallelic	27	49	0.644737
AACAAAGCACAACGAG	Xist-RE	dTAG-1	2	B6	5	63	0.0735294
AACAAAGCACAGACGA	Xist-PROM	dTAG-1	16	B6	34	59	0.365591
AACAAAGCAGAGAATT	Xist-RE	dTAG-2	7	Cast	35	6	0.146341
AACAAAGCATACTTTC	Xist-RE	dTAG-2	3	biallelic	96	148	0.393443
AACAAAGTCACAAGAA	Xist-RE	dTAG-1	24	B6	88	115	0.433498
AACAAAGTCACTGTTT	Xist-PROM	dTAG-0	1	Cast	52	119	0.695906
AACAAAGTCGTCAGAT	Xist-PROM	dTAG-0	5	B6	37	39	0.486842
AACAACCAGTTGCATC	Xist-PROM	dTAG-0	74	Cast	160	37	0.187817
AACAACCTCCATGATG	Xist-PROM	dTAG-1	1	Cast	154	212	0.579235
AACAAGACAACCACGC	Xist-PROM	dTAG-500	8	Cast	55	5	0.0833333
AACAAGATCTACGCGG	Xist-PROM	dTAG-500	7	Cast	23	38	0.622951
AACAAGATCTCTGAGA	Xist-RE	dTAG-0	5	biallelic	22	32	0.407407
AACACACAGTCTGGAG	Xist-PROM	dTAG-500	2	Cast	15	3	0.166667
AACACACCAATCAAGA	Xist-RE	dTAG-2	13	B6	5	93	0.0510204
AACACACTCGCCACTT	Xist-PROM	dTAG-1	11	Cast	124	19	0.132867
AACACACTCGCGTCGA	Xist-PROM	dTAG-1	12	B6	40	83	0.325203
AACACACTCTGGCCGA	Xist-RE	dTAG-0	22	B6	31	60	0.340659
AACAGGGAGCCTTTGA	Xist-PROM	dTAG-2	1	B6	154	185	0.454277
AACAGGGCATGAAGGC	Xist-PROM	dTAG-2	6	biallelic	48	60	0.555556
AACAGGGTCATTTCGT	Xist-PROM	dTAG-1	13	biallelic	159	190	0.544413
AACCAACCACACGTGC	Xist-RE	dTAG-500	29	biallelic	87	147	0.371795
AACCAACCAGAGTTGG	Xist-PROM	dTAG-4	10	B6	85	161	0.345528
AACCAACGTAATCAAG	Xist-RE	dTAG-8	19	B6	12	78	0.133333
AACCAACGTTAAACCC	Xist-RE	dTAG-2	1	B6	24	29	0.45283
AACCACAAGACGCCCT	Xist-PROM	dTAG-8	2	B6	10	47	0.175439
AACCACAAGCATCCTA	Xist-RE	dTAG-4	51	biallelic	202	267	0.569296
AACCACAAGGTGCAGT	Xist-PROM	dTAG-8	7	B6	1	32	0.030303
AACCACACAACAGCCC	Xist-PROM	dTAG-0	1	Cast	67	64	0.48855
AACCACACAGAGGCAT	Xist-RE	dTAG-8	25	B6	12	89	0.118812
AACCACACAGCATACT	Xist-PROM	dTAG-500	7	B6	5	100	0.047619
AACCACACATTGAGGG	Xist-PROM	dTAG-8	9	B6	35	86	0.289256
AACCACAGTTGTAAAG	Xist-RE	dTAG-4	2	Cast	20	10	0.333333
AACCACATCTAGTGAC	Xist-RE	dTAG-4	12	B6	63	117	0.35
AACCATGCAAAGTGTA	Xist-RE	dTAG-2	1	B6	44	62	0.415094
AACCATGGTGAATGTA	Xist-PROM	dTAG-4	2	B6	26	111	0.189781
AACCATGTCAGACAAA	Xist-RE	dTAG-8	13	Cast	42	5	0.106383
AACCATGTCCCGAAAT	Xist-PROM	dTAG-4	8	B6	37	94	0.282443
AACCCAACAAAGGCGT	Xist-RE	dTAG-1	1	Cast	10	16	0.615385
AACCTGACAGGTGGAT	Xist-RE	dTAG-8	2	B6	72	155	0.317181
AACCTGATCTTGATTC	Xist-RE	dTAG-2	1	B6	23	56	0.291139
AACCTTTAGGTAGATT	Xist-RE	dTAG-500	3	Cast	8	1	0.111111
AACCTTTCACATGGTT	Xist-RE	dTAG-500	7	B6	23	78	0.227723
AACCTTTCACGACCTG	Xist-RE	dTAG-0	4	biallelic	62	82	0.430556
AACCTTTCATCGATCA	Xist-PROM	dTAG-500	23	B6	116	204	0.3625
AACCTTTGTCCAATCA	Xist-RE	dTAG-8	2	B6	11	82	0.11828
AACCTTTGTGTGTCCG	Xist-RE	dTAG-8	12	Cast	204	149	0.422096
AACCTTTTCTCTGACC	Xist-RE	dTAG-0	17	Cast	142	66	0.317308
AACGAAAAGTGGAAAG	Xist-RE	dTAG-1	1	B6	132	100	0.568966
AACGAAACAGCGTTTA	Xist-PROM	dTAG-0	1	Cast	100	79	0.441341
AACGAAACATCTAACG	Xist-PROM	dTAG-500	6	B6	40	58	0.408163
AACGAAAGTCCGGTGT	Xist-RE	dTAG-1	30	Cast	125	106	0.458874
AACGAAAGTTTCGTGA	Xist-RE	dTAG-8	15	B6	19	94	0.168142
AACGAAATCCTGTAAG	Xist-PROM	dTAG-2	2	Cast	14	15	0.517241
AACGGGAAGGGCCTCT	Xist-PROM	dTAG-2	6	B6	49	62	0.441441
AACGGGAAGGTAGCAC	Xist-PROM	dTAG-2	5	Cast	80	62	0.43662
AACGGGAAGTAACAGT	Xist-RE	dTAG-500	6	B6	35	62	0.360825
AACGGGACATCTATCT	Xist-PROM	dTAG-0	1	B6	107	110	0.493088
AACGGGAGTCGAATGG	Xist-RE	dTAG-8	6	Cast	195	141	0.419643
AACGGGAGTGACCTGC	Xist-RE	dTAG-500	1	B6	11	64	0.146667
AACGTCAAGGAGCAAA	Xist-PROM	dTAG-1	1	Cast	77	114	0.596859
AACGTCACACCCTGTT	Xist-PROM	dTAG-0	1	B6	184	285	0.392324
AACGTCATCTTAATCC	Xist-PROM	dTAG-2	1	B6	125	136	0.478927
AACTTCTAGCCAGAGT	Xist-RE	dTAG-2	1	B6	69	82	0.456954
AACTTCTAGCGGATCA	Xist-PROM	dTAG-0	1	Cast	146	142	0.493056
AACTTCTGTAGCACGA	Xist-RE	dTAG-8	6	Cast	74	65	0.467626
AACTTCTGTTCGAAGG	Xist-RE	dTAG-2	3	biallelic	17	30	0.361702
AAGAACAGTCTCAAGT	Xist-PROM	dTAG-500	1	Cast	31	41	0.569444
AAGAACAGTGAACTAA	Xist-RE	dTAG-2	1	B6	74	83	0.471338
AAGACAACACACAGCC	Xist-RE	dTAG-0	1	B6	120	102	0.540541
AAGACAAGTGACTCTA	Xist-PROM	dTAG-4	1	B6	71	88	0.446541
AAGACAAGTTCCGGTG	Xist-PROM	dTAG-1	1	B6	119	102	0.538462
AAGACTCAGGTCTGGA	Xist-PROM	dTAG-2	36	B6	6	65	0.084507
AAGACTCCAAGAGTAT	Xist-PROM	dTAG-4	1	Cast	75	119	0.613402
AAGACTCTCAAGTAAG	Xist-RE	dTAG-0	9	biallelic	172	158	0.478788
AAGACTCTCTGTCCGT	Xist-PROM	dTAG-1	1	Cast	45	42	0.482759
AAGATAGGTCGCTGCA	Xist-PROM	dTAG-4	1	B6	56	73	0.434109
AAGCATCAGTACAACA	Xist-RE	dTAG-8	4	Cast	32	6	0.157895
AAGCATCCATTCTTCA	Xist-PROM	dTAG-2	5	Cast	317	335	0.513804
AAGCATCGTTCTCCCA	Xist-PROM	dTAG-500	4	B6	1	14	0.0666667
AAGCATCTCCACCCTA	Xist-RE	dTAG-0	1	B6	2	6	0.25
AAGCATCTCCAGCACG	Xist-RE	dTAG-500	1	B6	70	94	0.426829
AAGCATCTCGTCCTTG	Xist-RE	dTAG-1	3	Cast	20	15	0.428571
AAGCCATAGATAACGT	Xist-RE	dTAG-1	30	B6	28	146	0.16092
AAGCCATCACAGTCCG	Xist-PROM	dTAG-1	1	Cast	51	50	0.49505
AAGCCATCACGGTGTC	Xist-PROM	dTAG-1	1	B6	105	80	0.567568
AAGCGAGAGGAACGCT	Xist-PROM	dTAG-500	1	B6	81	126	0.391304
AAGCGAGAGGACGGAG	Xist-RE	dTAG-4	1	B6	5	16	0.238095
AAGCGAGGTTAAAGTG	Xist-PROM	dTAG-500	1	Cast	63	92	0.593548
AAGCGAGTCTGGGATT	Xist-PROM	dTAG-1	4	B6	15	30	0.333333
AAGCGAGTCTGTCCGT	Xist-PROM	dTAG-500	8	B6	15	50	0.230769
AAGCGTTCAGGTTTAC	Xist-RE	dTAG-2	16	B6	99	159	0.383721
AAGCGTTGTGGATGAC	Xist-RE	dTAG-0	17	Cast	194	126	0.39375
AAGCGTTGTTCCTAAG	Xist-RE	dTAG-500	2	B6	24	50	0.324324
AAGCGTTTCGAAGCCC	Xist-PROM	dTAG-1	3	Cast	31	17	0.354167
AAGCGTTTCGACGCGT	Xist-RE	dTAG-500	5	B6	13	36	0.265306
AAGGAATAGAGAATCT	Xist-RE	dTAG-0	2	Cast	38	52	0.577778
AAGGAATCACGCTATA	Xist-PROM	dTAG-0	8	B6	114	191	0.37377
AAGGAATCAGAACTCT	Xist-RE	dTAG-4	9	B6	72	87	0.45283
AAGGAATCATACTGAC	Xist-RE	dTAG-4	4	Cast	22	29	0.568627
AAGGAATCATTGTACG	Xist-RE	dTAG-4	30	B6	6	44	0.12
AAGGAATTCGTTCCTG	Xist-RE	dTAG-4	4	B6	80	113	0.414508
AAGGTAAAGCTTAAGA	Xist-RE	dTAG-4	1	B6	7	10	0.411765
AAGGTAACACCATATG	Xist-RE	dTAG-4	3	biallelic	135	202	0.400593
AAGGTAAGTTCACCGG	Xist-RE	dTAG-500	4	B6	105	129	0.448718
AAGGTAAGTTCTCACC	Xist-RE	dTAG-500	10	B6	78	159	0.329114
AAGGTAATCACCCTCA	Xist-RE	dTAG-500	15	B6	12	69	0.148148
AAGTACCAGGAAAGTG	Xist-PROM	dTAG-2	1	Cast	13	11	0.458333
AAGTACCAGTACGTCT	Xist-RE	dTAG-500	28	B6	23	172	0.117949
AAGTACCGTATACCCA	Xist-PROM	dTAG-2	12	B6	8	102	0.0727273
AAGTACCGTGAAGCGT	Xist-PROM	dTAG-8	4	B6	9	57	0.136364
AAGTACCGTGGGTCAA	Xist-PROM	dTAG-4	13	B6	72	141	0.338028
AAGTACCGTGTTAAAG	Xist-PROM	dTAG-0	28	B6	46	186	0.198276
AAGTACCTCACCTCGT	Xist-RE	dTAG-8	1	B6	36	39	0.48
AAGTACCTCATTGAGC	Xist-PROM	dTAG-4	1	Cast	14	27	0.658537
AAGTCGTAGAAGTATC	Xist-PROM	dTAG-1	1	B6	92	118	0.438095
AAGTCGTAGAGAAGGT	Xist-PROM	dTAG-0	1	Cast	54	40	0.425532
AAGTCGTAGTTCTACG	Xist-PROM	dTAG-0	1	Cast	23	23	0.5
AAGTCGTCAAATCAAG	Xist-RE	dTAG-2	1	B6	32	33	0.492308
AAGTCGTCACTCCCTA	Xist-RE	dTAG-2	1	B6	22	14	0.611111
AAGTCGTCATAACGGG	Xist-RE	dTAG-0	1	B6	41	75	0.353448
AAGTCGTGTCCATACA	Xist-PROM	dTAG-4	9	B6	93	101	0.479381
AAGTGAACAACAAAGT	Xist-PROM	dTAG-1	1	B6	89	79	0.529762
AAGTGAATCCATCAGA	Xist-RE	dTAG-0	1	Cast	115	94	0.449761
AAGTTCGCACAGAGCA	Xist-PROM	dTAG-500	1	Cast	42	73	0.634783
AAGTTCGCACCATAAC	Xist-RE	dTAG-500	11	B6	40	139	0.223464
AAGTTCGGTATGGTAA	Xist-PROM	dTAG-1	1	Cast	61	70	0.534351
AAGTTCGGTCGCCACA	Xist-RE	dTAG-2	2	Cast	27	77	0.740385
AATAGAGCAGAGCGTA	Xist-RE	dTAG-8	6	B6	35	50	0.411765
AATAGAGGTAGCGCCT	Xist-PROM	dTAG-8	7	Cast	91	90	0.497238
AATAGAGGTGGATACG	Xist-RE	dTAG-1	1	Cast	72	79	0.523179
AATCACGCACTGCATA	Xist-RE	dTAG-1	4	B6	85	156	0.352697
AATCACGTCAAGTCGT	Xist-PROM	dTAG-0	1	B6	11	15	0.423077
AATCACGTCGTCCTTG	Xist-PROM	dTAG-500	11	biallelic	181	174	0.490141
AATCACGTCTCTCTTC	Xist-PROM	dTAG-8	4	B6	25	104	0.193798
AATCGACAGAGGTTTA	Xist-RE	dTAG-8	1	B6	13	9	0.590909
AATCGACAGCAGGTCA	Xist-PROM	dTAG-1	4	B6	50	91	0.35461
AATCGACAGTTGCATC	Xist-PROM	dTAG-0	1	B6	10	16	0.384615
AATCGACTCGATGGAG	Xist-RE	dTAG-500	1	B6	16	21	0.432432
AATCGACTCGGACGTC	Xist-RE	dTAG-500	22	Cast	42	8	0.16
AATCGTGAGAGAGCGG	Xist-RE	dTAG-1	19	Cast	41	11	0.211538
AATCGTGAGATGAACT	Xist-RE	dTAG-0	1	B6	41	54	0.431579
AATCGTGAGCTTTGTG	Xist-PROM	dTAG-500	20	B6	19	98	0.162393
AATCGTGGTCAACATC	Xist-PROM	dTAG-2	34	B6	93	88	0.513812
AATCGTGGTGTCATGT	Xist-PROM	dTAG-1	6	B6	9	28	0.243243
AATCGTGTCCAATCTT	Xist-PROM	dTAG-1	12	B6	53	90	0.370629
AATGAAGAGCGCCATC	Xist-PROM	dTAG-1	1	B6	8	28	0.222222
AATGAAGCAAGACCGA	Xist-PROM	dTAG-4	1	B6	7	57	0.109375
AATGAAGGTAAGATCA	Xist-RE	dTAG-8	5	B6	3	27	0.1
AATGAAGGTTGGACCC	Xist-PROM	dTAG-8	2	biallelic	98	139	0.586498
AATGAAGTCGCGATCG	Xist-PROM	dTAG-500	1	Cast	63	61	0.491935
AATGAAGTCTTTGATC	Xist-RE	dTAG-500	1	B6	25	20	0.555556
AATGACCAGTAGCAAT	Xist-RE	dTAG-500	1	B6	44	73	0.376068
AATGACCAGTGCCAGA	Xist-PROM	dTAG-0	1	B6	25	39	0.390625
AATGACCCATAGTCAC	Xist-PROM	dTAG-8	28	B6	182	316	0.365462
AATGACCGTAGCGTCC	Xist-RE	dTAG-8	1	B6	53	47	0.53
AATGACCGTGCTTATG	Xist-PROM	dTAG-500	18	Cast	148	29	0.163842
AATGACCTCTTAGGAC	Xist-PROM	dTAG-8	2	B6	31	89	0.258333
AATGCCAAGCATTGAA	Xist-RE	dTAG-2	20	B6	114	215	0.346505
AATGCCAAGGTGATCG	Xist-RE	dTAG-2	6	Cast	70	35	0.333333
AATGCCAAGTTGGAGC	Xist-RE	dTAG-0	14	Cast	118	84	0.415842
AATGCCACATGAGAAT	Xist-PROM	dTAG-500	5	B6	26	86	0.232143
AATGCCAGTCCTCATC	Xist-PROM	dTAG-500	1	B6	150	247	0.377834
AATGCCAGTCTAATCG	Xist-RE	dTAG-0	1	Cast	83	88	0.51462
AATGCCATCGATACTG	Xist-PROM	dTAG-500	4	biallelic	26	36	0.580645
AATGGAAAGCCGATTT	Xist-RE	dTAG-1	2	Cast	12	13	0.52
AATGGAATCACGTAGT	Xist-RE	dTAG-500	5	B6	61	64	0.488
AATGGCTCAATAACGA	Xist-RE	dTAG-1	29	B6	160	259	0.381862
AATGGCTCAGACCGCT	Xist-RE	dTAG-500	31	Cast	103	89	0.463542
AATGGCTGTATCAGCT	Xist-PROM	dTAG-2	1	B6	71	66	0.518248
AATTCCTAGATGGCAC	Xist-PROM	dTAG-4	1	B6	58	73	0.442748
AATTCCTAGCCTGGAA	Xist-RE	dTAG-8	11	B6	39	72	0.351351
AATTCCTGTACTGAGG	Xist-PROM	dTAG-500	7	B6	11	52	0.174603
AATTCCTTCTTCCCAG	Xist-RE	dTAG-500	1	Cast	66	61	0.480315
AATTTCCGTCAACGCC	Xist-PROM	dTAG-8	11	B6	12	98	0.109091
AATTTCCTCTCTCTTC	Xist-RE	dTAG-2	5	B6	12	62	0.162162
ACAAAGAAGCCGATTT	Xist-PROM	dTAG-2	8	B6	114	163	0.411552
ACAAAGAAGGCACTCC	Xist-PROM	dTAG-1	13	B6	124	188	0.397436
ACAAAGAAGTTTGCTG	Xist-RE	dTAG-0	2	biallelic	42	74	0.637931
ACAAAGACATCTGCGG	Xist-RE	dTAG-8	12	B6	47	74	0.38843
ACAAAGAGTACGAGTG	Xist-RE	dTAG-0	3	Cast	38	34	0.472222
ACAAAGAGTGTTGATC	Xist-RE	dTAG-500	9	Cast	169	116	0.407018
ACAAAGATCCTACCGT	Xist-RE	dTAG-8	2	B6	34	35	0.492754
ACAACCAAGCATCCTA	Xist-PROM	dTAG-500	1	B6	9	37	0.195652
ACAACCAGTCGCTTAA	Xist-RE	dTAG-4	1	B6	45	75	0.375
ACAACCATCGACCTAA	Xist-RE	dTAG-1	1	Cast	130	174	0.572368
ACAAGCTGTCCGGATC	Xist-PROM	dTAG-4	1	B6	37	57	0.393617
ACACAGTAGAGTCGAC	Xist-RE	dTAG-8	3	Cast	49	7	0.125
ACACAGTAGTACCGGA	Xist-PROM	dTAG-2	1	B6	64	88	0.421053
ACACAGTGTAGCTGAG	Xist-RE	dTAG-4	1	B6	7	24	0.225806
ACACAGTTCCATATGG	Xist-PROM	dTAG-0	9	biallelic	135	195	0.409091
ACACAGTTCTCCACTG	Xist-RE	dTAG-1	1	B6	66	85	0.437086
ACACCAATCAGGACAG	Xist-RE	dTAG-2	32	B6	191	251	0.432127
ACACCAATCGTTGTAG	Xist-PROM	dTAG-500	2	B6	1	24	0.04
ACACGCGAGGGTTGCA	Xist-PROM	dTAG-1	1	Cast	72	84	0.538462
ACACGCGGTGAATGAT	Xist-RE	dTAG-1	1	B6	35	58	0.376344
ACACGCGGTGGTCAAG	Xist-PROM	dTAG-2	38	Cast	71	58	0.449612
ACACTGAAGTTACGAA	Xist-RE	dTAG-0	7	Cast	120	143	0.543726
ACACTGACACGCGCTA	Xist-RE	dTAG-1	1	B6	69	73	0.485915
ACACTGAGTAGGTCAG	Xist-RE	dTAG-500	1	B6	6	26	0.1875
ACACTGATCGCTAATG	Xist-RE	dTAG-1	7	B6	18	111	0.139535
ACAGAAACACACGTGC	Xist-RE	dTAG-1	1	Cast	68	52	0.433333
ACAGCCGAGGGCGAGA	Xist-RE	dTAG-1	1	Cast	51	44	0.463158
ACAGCCGGTAATGATG	Xist-PROM	dTAG-0	1	B6	5	19	0.208333
ACAGCCGTCTCCCTAG	Xist-RE	dTAG-8	11	biallelic	75	99	0.431034
ACAGGGAAGCCTGGAA	Xist-PROM	dTAG-4	7	Cast	127	121	0.487903
ACAGGGACAATGGCAG	Xist-PROM	dTAG-0	5	biallelic	92	192	0.323944
ACAGGGAGTGTTTGCA	Xist-PROM	dTAG-1	1	B6	55	55	0.5
ACATCCCAGAGGCGGA	Xist-RE	dTAG-8	5	B6	10	67	0.12987
ACATCCCCAACATCGT	Xist-PROM	dTAG-4	3	B6	13	60	0.178082
ACATCCCTCTAGCCTC	Xist-RE	dTAG-8	27	B6	126	206	0.379518
ACATCGAAGCTAAGTA	Xist-RE	dTAG-2	2	B6	3	16	0.157895
ACATCGAAGCTGCCTG	Xist-PROM	dTAG-0	7	B6	28	66	0.297872
ACATCGAAGGCTTTCA	Xist-RE	dTAG-2	1	Cast	9	6	0.4
ACATCGAAGTTCCAGT	Xist-PROM	dTAG-8	6	B6	5	39	0.113636
ACATCGACAAGCGGAT	Xist-PROM	dTAG-8	1	B6	97	90	0.518717
ACATCGATCAGCTTCC	Xist-PROM	dTAG-4	8	biallelic	108	130	0.453782
ACATCGATCTGCTTTA	Xist-PROM	dTAG-4	1	Cast	34	20	0.37037
ACATGCAAGAATACAC	Xist-PROM	dTAG-4	2	B6	53	141	0.273196
ACATGCAAGTTTCGGT	Xist-PROM	dTAG-1	1	Cast	85	127	0.599057
ACATGCACAGCGTACC	Xist-RE	dTAG-2	1	B6	14	38	0.269231
ACATGCACATGAGATA	Xist-RE	dTAG-1	2	B6	29	45	0.391892
ACATGCAGTCGCGTTG	Xist-PROM	dTAG-1	3	biallelic	113	103	0.476852
ACATTTCGTATCGCAT	Xist-RE	dTAG-0	5	Cast	55	16	0.225352
ACATTTCTCGTTCTAT	Xist-PROM	dTAG-2	3	Cast	26	18	0.409091
ACCAAACAGGACTATA	Xist-RE	dTAG-2	1	B6	25	30	0.454545
ACCAAACCATCTCGTC	Xist-PROM	dTAG-1	5	B6	148	201	0.424069
ACCAAACTCAGCCTTC	Xist-RE	dTAG-4	12	biallelic	130	215	0.376812
ACCAACACATAGGAGC	Xist-PROM	dTAG-0	28	Cast	76	15	0.164835
ACCAACATCATCGCTC	Xist-RE	dTAG-4	1	B6	29	35	0.453125
ACCACAAAGCGGGTAT	Xist-RE	dTAG-8	8	B6	9	57	0.136364
ACCACAACACCCTAGG	Xist-PROM	dTAG-4	1	B6	132	136	0.492537
ACCACAAGTAAGTAGT	Xist-RE	dTAG-0	2	Cast	56	34	0.377778
ACCACAATCTCGAACA	Xist-PROM	dTAG-4	5	Cast	131	132	0.501901
ACCATTTAGAGATTCA	Xist-PROM	dTAG-1	13	biallelic	92	158	0.368
ACCATTTAGTATGCAA	Xist-PROM	dTAG-4	5	B6	35	61	0.364583
ACCATTTCACTCCCTA	Xist-RE	dTAG-8	2	biallelic	108	154	0.587786
ACCATTTCACTGTCCT	Xist-PROM	dTAG-1	10	B6	55	101	0.352564
ACCATTTTCGTTGCCT	Xist-RE	dTAG-4	8	B6	67	184	0.266932
ACCCAAAAGGCTCTCG	Xist-PROM	dTAG-500	1	Cast	197	156	0.441926
ACCCAAACAATTGGTC	Xist-PROM	dTAG-2	12	Cast	104	23	0.181102
ACCCAAACAGCAGAAC	Xist-PROM	dTAG-500	6	B6	41	87	0.320312
ACCCAAACAGCATTGT	Xist-PROM	dTAG-500	2	B6	81	110	0.424084
ACCCAAAGTGGATACG	Xist-RE	dTAG-500	6	Cast	40	41	0.506173
ACCCTCACAAGTGCTT	Xist-PROM	dTAG-4	4	B6	64	92	0.410256
ACCCTCACACTCTCGT	Xist-PROM	dTAG-1	1	Cast	159	173	0.521084
ACCCTCACATCTCAAG	Xist-RE	dTAG-0	8	Cast	69	67	0.492647
ACCCTTGAGTTCAACC	Xist-PROM	dTAG-2	5	B6	3	31	0.0882353
ACCCTTGCACAGCATT	Xist-PROM	dTAG-2	3	B6	133	165	0.446309
ACCCTTGCACAGTGAG	Xist-PROM	dTAG-0	4	B6	90	139	0.393013
ACCCTTGCACCAAAGG	Xist-PROM	dTAG-8	16	B6	12	108	0.1
ACCGTTCAGCACTCGC	Xist-PROM	dTAG-1	3	B6	42	59	0.415842
ACCGTTCCAATAGGAT	Xist-RE	dTAG-2	2	B6	4	34	0.105263
ACCGTTCCACTCCTGT	Xist-PROM	dTAG-500	12	Cast	68	12	0.15
ACCGTTCCAGTAGAGC	Xist-RE	dTAG-4	4	B6	27	61	0.306818
ACCGTTCCATACTTTC	Xist-PROM	dTAG-2	1	Cast	78	106	0.576087
ACCGTTCGTGTTGACT	Xist-PROM	dTAG-8	8	biallelic	116	128	0.52459
ACCTACCAGGCAGTCA	Xist-RE	dTAG-4	3	B6	11	39	0.22
ACCTACCCATGTTCGA	Xist-PROM	dTAG-1	10	Cast	158	127	0.445614
ACCTACCGTCCATAGT	Xist-RE	dTAG-1	5	B6	29	84	0.256637
ACCTGAACAAGATCCT	Xist-RE	dTAG-2	1	Cast	44	68	0.607143
ACCTGAACAAGCTGTT	Xist-PROM	dTAG-0	1	B6	141	178	0.442006
ACCTGAACATGTGGCC	Xist-RE	dTAG-4	1	B6	5	17	0.227273
ACCTGAAGTACGTTCA	Xist-RE	dTAG-1	13	Cast	160	94	0.370079
ACCTGAATCAAGCCGC	Xist-RE	dTAG-4	9	Cast	112	28	0.2
ACCTGAATCGGTCACG	Xist-PROM	dTAG-500	1	Cast	49	36	0.423529
ACCTGTCCATGCTGCG	Xist-RE	dTAG-1	4	B6	23	67	0.255556
ACCTGTCTCATTATCC	Xist-RE	dTAG-4	1	B6	124	143	0.464419
ACCTGTCTCCCTCTAG	Xist-PROM	dTAG-1	24	biallelic	194	172	0.530055
ACCTGTCTCCCTCTTT	Xist-RE	dTAG-2	2	Cast	24	33	0.578947
ACGATCAAGGTAGTAT	Xist-RE	dTAG-2	3	Cast	52	32	0.380952
ACGATCAAGTTTCGGT	Xist-PROM	dTAG-4	4	B6	25	45	0.357143
ACGATCACAAGCAGGT	Xist-PROM	dTAG-0	118	biallelic	44	72	0.37931
ACGATCATCTGTACAG	Xist-RE	dTAG-1	16	biallelic	160	175	0.522388
ACGATGTCACGTAACT	Xist-PROM	dTAG-4	1	B6	18	30	0.375
ACGATGTCATTGTCGA	Xist-RE	dTAG-2	2	Cast	68	10	0.128205
ACGATGTGTATTGAGA	Xist-PROM	dTAG-0	7	B6	22	41	0.349206
ACGATGTGTCACTTCC	Xist-PROM	dTAG-2	9	B6	61	263	0.188272
ACGATGTTCAATCCAG	Xist-PROM	dTAG-0	5	biallelic	112	140	0.444444
ACGATGTTCACCTTAT	Xist-RE	dTAG-500	9	Cast	56	32	0.363636
ACGATGTTCTCGAGTA	Xist-PROM	dTAG-2	5	B6	7	59	0.106061
ACGCACGAGGAGGCAG	Xist-RE	dTAG-4	1	B6	95	109	0.465686
ACGCACGCAAACGGCA	Xist-PROM	dTAG-8	3	B6	19	73	0.206522
ACGCACGCAGGTACGA	Xist-RE	dTAG-4	2	B6	155	232	0.400517
ACGCACGGTCACTCAA	Xist-RE	dTAG-0	1	B6	26	55	0.320988
ACGCACGTCTCGAACA	Xist-RE	dTAG-2	3	B6	7	37	0.159091
ACGGAAGCATGATAGA	Xist-RE	dTAG-0	2	B6	96	117	0.450704
ACGGAAGGTCAAAGAT	Xist-RE	dTAG-0	61	Cast	173	76	0.305221
ACGGAAGGTCTACACA	Xist-PROM	dTAG-2	10	B6	104	139	0.427984
ACGGAAGGTGAGATTA	Xist-RE	dTAG-0	3	Cast	55	28	0.337349
ACGGAAGGTTCTCGTC	Xist-RE	dTAG-500	6	B6	45	117	0.277778
ACGGAAGTCGCGTGCA	Xist-RE	dTAG-4	5	B6	5	31	0.138889
ACGGGTCAGGAGCAAA	Xist-RE	dTAG-8	3	B6	15	71	0.174419
ACGGGTCAGGCACAAC	Xist-PROM	dTAG-0	2	B6	8	31	0.205128
ACGGGTCAGGCTCACC	Xist-RE	dTAG-1	1	B6	22	14	0.611111
ACGGGTCCAACAGATA	Xist-PROM	dTAG-0	3	B6	85	95	0.472222
ACGGGTCCACCGGAAA	Xist-RE	dTAG-0	5	B6	35	58	0.376344
ACGGGTCCAGAAGCTG	Xist-PROM	dTAG-500	13	B6	40	117	0.254777
ACGGGTCCAGTGACCC	Xist-RE	dTAG-4	7	Cast	133	103	0.436441
ACGGTCGCACACCAGC	Xist-RE	dTAG-2	13	B6	25	98	0.203252
ACGGTCGCATAAGCGG	Xist-RE	dTAG-500	9	B6	2	151	0.0130719
ACGGTCGGTCCAACGC	Xist-PROM	dTAG-4	1	Cast	34	25	0.423729
ACGGTCGTCACCCTTG	Xist-RE	dTAG-2	36	B6	24	146	0.141176
ACGGTCGTCCGAGGCT	Xist-RE	dTAG-500	10	Cast	167	164	0.495468
ACGGTCGTCGTCAACA	Xist-PROM	dTAG-8	10	Cast	48	8	0.142857
ACGGTTAGTAACGATA	Xist-RE	dTAG-4	6	B6	15	19	0.441176
ACGGTTAGTATGGTTC	Xist-PROM	dTAG-8	12	B6	148	247	0.374684
ACGGTTAGTCGAAACG	Xist-RE	dTAG-2	9	B6	14	28	0.333333
ACGTAACAGCTATCCA	Xist-RE	dTAG-500	7	biallelic	100	113	0.530516
ACGTAACCAACCAACT	Xist-PROM	dTAG-2	4	B6	117	160	0.422383
ACGTAACGTACGACTT	Xist-RE	dTAG-0	1	Cast	70	86	0.551282
ACGTAACGTAGGTAGC	Xist-PROM	dTAG-1	1	B6	103	104	0.497585
ACGTAACGTCCAAATC	Xist-PROM	dTAG-8	27	Cast	73	26	0.262626
ACGTAACTCGACATCA	Xist-PROM	dTAG-0	23	B6	121	183	0.398026
ACGTACAAGCTATCCA	Xist-PROM	dTAG-2	4	B6	2	20	0.0909091
ACGTACACATGGCACC	Xist-RE	dTAG-8	5	B6	1	5	0.166667
ACGTACATCACCTGTC	Xist-RE	dTAG-4	4	B6	71	131	0.351485
ACGTAGTAGTTCGGTT	Xist-RE	dTAG-8	16	B6	38	156	0.195876
ACGTAGTGTGCAGTGA	Xist-RE	dTAG-4	1	B6	1	77	0.0128205
ACGTAGTTCGCTGACG	Xist-RE	dTAG-500	9	biallelic	58	93	0.384106
ACGTCCTAGAGTGACC	Xist-RE	dTAG-8	9	Cast	86	17	0.165049
ACGTCCTCACTGGATT	Xist-RE	dTAG-4	12	Cast	52	10	0.16129
ACGTCCTCATCCGTGG	Xist-PROM	dTAG-4	11	Cast	198	123	0.383178
ACGTCCTTCCTTGGAA	Xist-RE	dTAG-0	20	B6	37	67	0.355769
ACGTTCCAGCATCAAA	Xist-PROM	dTAG-8	3	B6	8	65	0.109589
ACGTTCCCAACACAGG	Xist-RE	dTAG-1	7	B6	22	48	0.314286
ACGTTCCGTTATGTGC	Xist-RE	dTAG-500	1	B6	7	16	0.304348
ACGTTCCTCCTACGAA	Xist-RE	dTAG-1	18	biallelic	79	136	0.367442
ACGTTCCTCTCTTAAC	Xist-PROM	dTAG-2	1	B6	8	36	0.181818
ACTACGACATGTAACC	Xist-RE	dTAG-500	2	B6	35	151	0.188172
ACTACGAGTACCTAAC	Xist-PROM	dTAG-500	1	B6	102	104	0.495146
ACTACGAGTTGCAACT	Xist-RE	dTAG-1	1	Cast	62	78	0.557143
ACTACGATCATCGCTC	Xist-PROM	dTAG-500	10	B6	18	126	0.125
ACTACGATCATCTCTA	Xist-PROM	dTAG-0	11	Cast	64	23	0.264368
ACTACGATCCTGGTCT	Xist-PROM	dTAG-0	1	B6	18	23	0.439024
ACTACGATCTCCTACG	Xist-RE	dTAG-8	18	B6	5	51	0.0892857
ACTATCTCATCCTTCG	Xist-PROM	dTAG-2	1	B6	36	58	0.382979
ACTATCTGTGCACAAG	Xist-PROM	dTAG-2	25	B6	149	192	0.43695
ACTATGGCAACCGTGC	Xist-PROM	dTAG-0	1	Cast	78	123	0.61194
ACTATGGGTGGGACAT	Xist-PROM	dTAG-1	1	Cast	134	189	0.585139
ACTATTCCAAGTGGTG	Xist-RE	dTAG-0	2	B6	2	19	0.0952381
ACTATTCCAGGGTCTC	Xist-RE	dTAG-0	8	Cast	33	18	0.352941
ACTATTCCATCCGTTC	Xist-PROM	dTAG-500	4	biallelic	20	122	0.140845
ACTATTCTCGCCAACG	Xist-PROM	dTAG-1	6	B6	19	68	0.218391
ACTCCCACATGAAAGT	Xist-RE	dTAG-2	2	B6	86	121	0.415459
ACTCCCAGTACAAAGT	Xist-PROM	dTAG-1	13	B6	3	31	0.0882353
ACTCCCAGTCACTCGG	Xist-RE	dTAG-8	15	B6	89	177	0.334586
ACTCCCAGTCGCCTAG	Xist-PROM	dTAG-500	3	B6	7	48	0.127273
ACTCCCATCGCAGAGA	Xist-PROM	dTAG-4	1	Cast	11	29	0.725
ACTCTCGAGTCGCTAT	Xist-PROM	dTAG-4	2	B6	57	73	0.438462
ACTCTCGCAAGAGAGA	Xist-RE	dTAG-2	2	B6	23	36	0.389831
ACTCTCGCAAGTATCC	Xist-PROM	dTAG-2	14	biallelic	195	184	0.485488
ACTCTCGCAGCACAAG	Xist-RE	dTAG-4	2	B6	18	31	0.367347
ACTCTCGCATCCAACA	Xist-PROM	dTAG-1	9	B6	54	85	0.388489
ACTCTCGCATTGGATC	Xist-RE	dTAG-8	1	Cast	17	14	0.451613
ACTCTCGGTCACTCAA	Xist-PROM	dTAG-0	3	Cast	74	27	0.267327
ACTCTCGTCTAGTTCT	Xist-RE	dTAG-4	1	B6	18	15	0.545455
ACTCTCGTCTGCAGCG	Xist-PROM	dTAG-2	13	B6	44	91	0.325926
ACTGATGAGTCACTAC	Xist-RE	dTAG-2	7	Cast	112	60	0.348837
ACTGATGCAGAAATCA	Xist-RE	dTAG-0	1	Cast	96	139	0.591489
ACTGATGCAGTAGATA	Xist-PROM	dTAG-500	15	B6	89	182	0.328413
ACTGATGGTTACGCCG	Xist-RE	dTAG-4	3	Cast	33	7	0.175
ACTGATGTCGGTCGAC	Xist-RE	dTAG-4	12	Cast	96	10	0.0943396
ACTGATGTCTGTCTCG	Xist-RE	dTAG-4	1	B6	28	33	0.459016
ACTGCAACACCCTTGT	Xist-RE	dTAG-2	4	Cast	44	11	0.2
ACTGCAACACTACAGT	Xist-RE	dTAG-8	2	biallelic	38	66	0.634615
ACTGCAACACTTCATT	Xist-RE	dTAG-2	14	B6	11	134	0.0758621
ACTGCAACAGAAATTG	Xist-PROM	dTAG-1	15	B6	35	60	0.368421
ACTGCAACAGTAGAGC	Xist-RE	dTAG-0	1	B6	171	195	0.467213
ACTGCAAGTACACGCC	Xist-RE	dTAG-500	13	B6	15	54	0.217391
ACTGCAAGTTCGATTG	Xist-RE	dTAG-500	1	B6	2	11	0.153846
ACTGCAATCATCAGTG	Xist-PROM	dTAG-4	2	B6	2	14	0.125
ACTGTCCAGGCATCAG	Xist-RE	dTAG-0	1	Cast	124	109	0.467811
ACTGTCCAGTTTGTCG	Xist-RE	dTAG-8	1	B6	44	31	0.586667
ACTGTCCCAAAGAGTT	Xist-PROM	dTAG-8	1	Cast	56	68	0.548387
ACTGTCCCACGCCAGT	Xist-RE	dTAG-4	3	B6	16	28	0.363636
ACTGTCCGTGCCTGCA	Xist-PROM	dTAG-500	6	B6	58	57	0.504348
ACTGTGAAGTACAACA	Xist-RE	dTAG-4	6	Cast	41	6	0.12766
ACTGTGACAAATGAGT	Xist-PROM	dTAG-1	1	B6	89	79	0.529762
ACTGTGACACCATATG	Xist-PROM	dTAG-4	1	B6	88	111	0.442211
ACTGTGACACGGGTAA	Xist-PROM	dTAG-500	5	B6	64	97	0.397516
ACTGTGAGTAGACACG	Xist-RE	dTAG-1	46	B6	30	130	0.1875
ACTTAGGAGTTTGAGA	Xist-PROM	dTAG-500	1	B6	6	67	0.0821918
ACTTAGGCACATGGTT	Xist-PROM	dTAG-4	15	Cast	172	122	0.414966
ACTTAGGGTACTGTTG	Xist-PROM	dTAG-0	11	B6	42	80	0.344262
ACTTAGGGTAGCGCCT	Xist-PROM	dTAG-0	2	biallelic	22	35	0.614035
ACTTAGGTCCATTGTT	Xist-PROM	dTAG-0	1	B6	124	149	0.454212
ACTTATCAGCCAACCC	Xist-PROM	dTAG-0	11	biallelic	231	253	0.522727
ACTTATCCATAGGAGC	Xist-RE	dTAG-2	6	B6	4	19	0.173913
ACTTATCTCCCTATTA	Xist-PROM	dTAG-2	12	B6	17	98	0.147826
ACTTATCTCTCATTAC	Xist-PROM	dTAG-0	8	biallelic	119	128	0.518219
ACTTCCGCAACCCGCA	Xist-RE	dTAG-2	1	Cast	47	16	0.253968
ACTTCCGCACACCAGC	Xist-RE	dTAG-0	2	Cast	44	4	0.0833333
ACTTCCGCAGCTGTTA	Xist-PROM	dTAG-1	1	B6	37	44	0.45679
ACTTCCGCAGGATTCT	Xist-PROM	dTAG-1	11	B6	71	100	0.415205
ACTTCCGCAGGCGATA	Xist-RE	dTAG-2	5	biallelic	103	126	0.449782
ACTTCCGCAGTCGAGA	Xist-PROM	dTAG-8	6	B6	27	100	0.212598
ACTTCCGTCTGACAGT	Xist-RE	dTAG-0	16	Cast	219	181	0.4525
ACTTCGCCAATGGGTG	Xist-RE	dTAG-4	13	Cast	35	7	0.166667
ACTTCGCCATGGAAGC	Xist-PROM	dTAG-8	32	B6	13	91	0.125
ACTTCGCTCTCGCAGG	Xist-RE	dTAG-500	13	B6	21	94	0.182609
ACTTTCAAGTGAGTGC	Xist-PROM	dTAG-4	5	B6	101	157	0.391473
ACTTTCACACATGAAA	Xist-PROM	dTAG-0	1	Cast	79	100	0.558659
ACTTTCACACCAAAGG	Xist-RE	dTAG-1	16	Cast	118	23	0.163121
ACTTTCATCCATTGTT	Xist-RE	dTAG-8	1	B6	18	30	0.375
ACTTTCATCGTGCGAC	Xist-RE	dTAG-1	3	B6	20	51	0.28169
ACTTTCATCGTTCTAT	Xist-PROM	dTAG-4	1	B6	20	31	0.392157
ACTTTCATCTCCACTG	Xist-PROM	dTAG-1	21	B6	120	191	0.385852
ACTTTGTAGAGTCAGC	Xist-RE	dTAG-1	12	B6	47	110	0.299363
ACTTTGTTCCACTTTA	Xist-RE	dTAG-2	1	B6	15	16	0.483871
ACTTTGTTCTTGGATG	Xist-PROM	dTAG-4	9	B6	46	101	0.312925
AGAAATGGTCTAGGTT	Xist-PROM	dTAG-4	1	B6	59	62	0.487603
AGAAATGGTGAAGCGT	Xist-RE	dTAG-4	1	B6	237	235	0.502119
AGAAATGTCAATCGGT	Xist-RE	dTAG-4	7	B6	12	31	0.27907
AGAAATGTCTTTGCAT	Xist-RE	dTAG-0	1	B6	19	22	0.463415
AGAACAAAGGAACGCT	Xist-RE	dTAG-2	35	B6	11	103	0.0964912
AGAACAAAGGGCCCTT	Xist-RE	dTAG-0	1	B6	228	239	0.488223
AGAACAAAGTCCCGGT	Xist-RE	dTAG-0	1	Cast	29	36	0.553846
AGAACAACAATGAGCG	Xist-RE	dTAG-1	16	B6	13	131	0.0902778
AGAACAACACTCCCTA	Xist-RE	dTAG-0	7	B6	83	86	0.491124
AGAACAACAGCCGTTG	Xist-PROM	dTAG-0	4	Cast	60	9	0.130435
AGAACAACATCGCTGG	Xist-PROM	dTAG-4	12	B6	5	97	0.0490196
AGAACCTGTGTCCTAA	Xist-PROM	dTAG-1	2	B6	4	16	0.2
AGAACCTGTGTGATGG	Xist-PROM	dTAG-0	3	Cast	101	141	0.582645
AGAACCTGTTCTCGCT	Xist-RE	dTAG-4	5	biallelic	8	29	0.216216
AGAACCTTCGAACACT	Xist-PROM	dTAG-500	4	B6	80	71	0.529801
AGAAGCGAGATTAGCA	Xist-PROM	dTAG-1	1	Cast	35	22	0.385965
AGAAGCGAGGATTTGA	Xist-RE	dTAG-8	14	Cast	60	14	0.189189
AGAAGCGCAAGTGCTT	Xist-RE	dTAG-2	1	B6	1	17	0.0555556
AGAAGTAGTTAAGTCC	Xist-RE	dTAG-500	9	B6	75	139	0.350467
AGAAGTATCTTTCGAT	Xist-PROM	dTAG-1	7	B6	6	74	0.075
AGACAAAAGACTTAAG	Xist-RE	dTAG-4	6	Cast	105	68	0.393064
AGACAAACACGGTCTG	Xist-PROM	dTAG-4	5	B6	20	32	0.384615
AGACAAACAGAAACCG	Xist-RE	dTAG-4	6	B6	11	76	0.126437
AGACAAAGTAGTCTGT	Xist-RE	dTAG-0	2	B6	240	322	0.427046
AGACAAATCGTCAACA	Xist-PROM	dTAG-1	1	Cast	23	22	0.488889
AGACACTAGAAATGGG	Xist-PROM	dTAG-1	1	Cast	149	162	0.5209
AGACACTAGGACACTG	Xist-PROM	dTAG-1	1	Cast	130	155	0.54386
AGACACTAGGGTGAAA	Xist-PROM	dTAG-8	1	B6	67	58	0.536
AGACAGGAGGCACTAG	Xist-PROM	dTAG-4	5	Cast	96	104	0.52
AGACAGGGTCGGAACA	Xist-PROM	dTAG-2	1	B6	141	167	0.457792
AGACAGGTCTAGGAAA	Xist-RE	dTAG-4	11	B6	3	85	0.0340909
AGACCATGTCCTTGTC	Xist-RE	dTAG-4	16	Cast	67	13	0.1625
AGACCATGTGGGACAT	Xist-PROM	dTAG-1	1	Cast	91	82	0.473988
AGACCCGCATATAGCC	Xist-RE	dTAG-4	1	B6	2	17	0.105263
AGACCCGGTCACAATC	Xist-RE	dTAG-1	1	B6	123	153	0.445652
AGACCCGGTCCGCAGT	Xist-PROM	dTAG-1	1	B6	69	64	0.518797
AGACCCGGTCTACAAC	Xist-RE	dTAG-0	1	B6	49	52	0.485149
AGACCCGGTCTACAGT	Xist-RE	dTAG-8	4	Cast	42	16	0.275862
AGACCCGGTTCGTGCG	Xist-RE	dTAG-0	1	B6	198	228	0.464789
AGACCCGTCATTTCCA	Xist-PROM	dTAG-1	4	biallelic	98	92	0.484211
AGACTCAAGAAAGCGA	Xist-RE	dTAG-0	40	B6	101	255	0.283708
AGACTCAAGAGTTCGG	Xist-RE	dTAG-8	6	B6	3	36	0.0769231
AGACTCAAGGAGGCAG	Xist-PROM	dTAG-0	15	B6	116	155	0.428044
AGACTCACATTACTCT	Xist-PROM	dTAG-2	4	B6	12	76	0.136364
AGACTCAGTGAACTAA	Xist-PROM	dTAG-500	1	B6	67	92	0.421384
AGACTCAGTTCTATCT	Xist-RE	dTAG-2	25	B6	26	150	0.147727
AGACTCATCGACATCA	Xist-RE	dTAG-500	31	Cast	69	9	0.115385
AGAGAATCACGCGCTA	Xist-PROM	dTAG-500	1	B6	15	16	0.483871
AGAGAATGTGACGTCC	Xist-RE	dTAG-1	13	B6	13	48	0.213115
AGAGAATTCCTACGGG	Xist-PROM	dTAG-0	3	B6	67	110	0.378531
AGAGAATTCTTCGCTG	Xist-PROM	dTAG-1	11	Cast	18	3	0.142857
AGAGCAGCACGGCTAC	Xist-RE	dTAG-2	1	Cast	5	10	0.666667
AGAGCCCTCGAGTCTA	Xist-RE	dTAG-4	1	Cast	23	34	0.596491
AGAGCCCTCTGACAGT	Xist-PROM	dTAG-500	4	B6	124	149	0.454212
AGATAGAAGGCACGAT	Xist-PROM	dTAG-500	1	B6	35	52	0.402299
AGATAGAAGGTTAAAC	Xist-PROM	dTAG-500	1	B6	63	66	0.488372
AGATAGACATGGTGGA	Xist-RE	dTAG-4	2	B6	1	19	0.05
AGATAGATCCTGTACC	Xist-RE	dTAG-0	11	B6	18	87	0.171429
AGATCCAGTCGCGTTG	Xist-PROM	dTAG-1	3	biallelic	24	31	0.563636
AGATCCAGTGATTCTG	Xist-PROM	dTAG-4	1	B6	6	79	0.0705882
AGATCCATCTCCTGCA	Xist-PROM	dTAG-0	2	biallelic	141	141	0.5
AGATCCATCTCTGACC	Xist-RE	dTAG-4	14	B6	20	105	0.16
AGATCGTAGAACAAGG	Xist-PROM	dTAG-2	3	Cast	33	11	0.25
AGATCGTAGCTTTCTT	Xist-RE	dTAG-1	15	Cast	107	10	0.0854701
AGATCGTAGGGAGGGT	Xist-PROM	dTAG-8	23	B6	11	88	0.111111
AGATCGTAGTAGCCAG	Xist-PROM	dTAG-8	1	B6	5	18	0.217391
AGATCGTCAGCAGTCC	Xist-RE	dTAG-4	5	biallelic	7	34	0.170732
AGATGAAAGAAGCGCT	Xist-RE	dTAG-500	3	B6	3	29	0.09375
AGATGAAAGACCCGCT	Xist-PROM	dTAG-1	1	Cast	64	75	0.539568
AGATGAAAGCTGTTAC	Xist-RE	dTAG-4	17	Cast	37	4	0.097561
AGATGAATCAGAGTGG	Xist-RE	dTAG-0	27	Cast	261	193	0.42511
AGATGCTAGCCTTGAT	Xist-RE	dTAG-0	2	B6	82	107	0.433862
AGATGCTCAGCAGAAC	Xist-PROM	dTAG-0	16	B6	97	137	0.41453
AGATGCTGTATTGAGA	Xist-RE	dTAG-8	2	B6	4	17	0.190476
AGATGCTGTGCGGATA	Xist-PROM	dTAG-1	1	B6	74	92	0.445783
AGATGCTTCGTCCATC	Xist-RE	dTAG-8	7	B6	60	149	0.287081
AGATGCTTCTCGGTAA	Xist-RE	dTAG-2	2	biallelic	9	6	0.4
AGCATCAAGAAACTCA	Xist-RE	dTAG-8	1	Cast	24	47	0.661972
AGCATCACACGTACAT	Xist-PROM	dTAG-0	3	Cast	42	42	0.5
AGCATCACAGTGACCC	Xist-RE	dTAG-4	6	B6	114	167	0.405694
AGCATCAGTTAACAGA	Xist-PROM	dTAG-2	1	B6	76	97	0.439306
AGCATCATCCGTGTAA	Xist-RE	dTAG-4	1	B6	7	32	0.179487
AGCATCATCGTAGGAG	Xist-RE	dTAG-2	8	Cast	113	109	0.490991
AGCATCATCTTGCAAG	Xist-PROM	dTAG-4	33	biallelic	194	173	0.52861
AGCCAATAGATTGGGC	Xist-RE	dTAG-500	1	Cast	45	56	0.554455
AGCCAATAGCATGCGA	Xist-RE	dTAG-1	36	Cast	109	12	0.0991736
AGCCAATAGGCAGTCA	Xist-RE	dTAG-0	9	B6	51	97	0.344595
AGCCAATAGGTCTACT	Xist-PROM	dTAG-500	4	B6	3	35	0.0789474
AGCCAATTCCTACGGG	Xist-RE	dTAG-0	4	Cast	55	34	0.382022
AGCCACGAGAACTGAT	Xist-PROM	dTAG-4	1	B6	92	111	0.453202
AGCCACGAGCTGGTGA	Xist-RE	dTAG-2	8	B6	11	58	0.15942
AGCCACGCAAGTAGTA	Xist-RE	dTAG-8	10	B6	10	44	0.185185
AGCCACGCAGTAGGAC	Xist-PROM	dTAG-4	1	B6	59	88	0.401361
AGCCACGGTATTCCGA	Xist-PROM	dTAG-1	19	B6	99	201	0.33
AGCCACGGTGGCAGAT	Xist-RE	dTAG-4	19	B6	8	106	0.0701754
AGCCACGGTTGCTTGA	Xist-PROM	dTAG-4	3	B6	4	20	0.166667
AGCCACGTCATTGTTC	Xist-RE	dTAG-4	4	B6	16	36	0.307692
AGCCACGTCGATCCAA	Xist-PROM	dTAG-500	7	B6	121	195	0.382911
AGCCAGCAGAGCAGAA	Xist-PROM	dTAG-500	15	Cast	15	5	0.25
AGCCAGCAGGTGGCTA	Xist-PROM	dTAG-8	1	B6	100	140	0.416667
AGCCAGCCACTATCGA	Xist-RE	dTAG-8	13	Cast	118	116	0.495726
AGCCAGCGTCTAGATC	Xist-PROM	dTAG-0	1	B6	84	104	0.446809
AGCCAGCTCAAACTGC	Xist-PROM	dTAG-2	19	Cast	148	111	0.428571
AGCCAGCTCATGCATG	Xist-PROM	dTAG-500	8	B6	58	133	0.303665
AGCCAGCTCTGGACCG	Xist-PROM	dTAG-500	5	Cast	48	9	0.157895
AGCGATTAGTGGTCAG	Xist-RE	dTAG-0	23	Cast	101	74	0.422857
AGCGATTTCTCTGAGA	Xist-PROM	dTAG-8	18	B6	109	196	0.357377
AGCGCCAAGTAATCCC	Xist-RE	dTAG-500	4	B6	11	197	0.0528846
AGCGCCACACACGCCA	Xist-RE	dTAG-0	1	B6	23	60	0.277108
AGCGCCACAGATTTCG	Xist-RE	dTAG-8	4	B6	45	77	0.368852
AGCGCCAGTAGACGGT	Xist-RE	dTAG-4	2	B6	122	156	0.438849
AGCGCCAGTGGCCCAT	Xist-RE	dTAG-0	1	B6	3	10	0.230769
AGCGCCATCATCGCCT	Xist-PROM	dTAG-4	11	B6	33	100	0.24812
AGCGCTGAGGACAAGA	Xist-RE	dTAG-0	5	B6	18	51	0.26087
AGCGCTGCAAAGGCGT	Xist-PROM	dTAG-4	33	B6	7	112	0.0588235
AGCGCTGCATCTATCT	Xist-RE	dTAG-500	12	Cast	16	4	0.2
AGCGCTGGTGGATACG	Xist-PROM	dTAG-1	14	B6	15	84	0.151515
AGCGCTGGTTTAGAGA	Xist-RE	dTAG-500	20	Cast	85	12	0.123711
AGCGCTGTCCTACAAG	Xist-RE	dTAG-8	1	B6	52	50	0.509804
AGCGCTGTCGTAACAC	Xist-RE	dTAG-0	1	B6	6	16	0.272727
AGCGTATCAATAGGAT	Xist-PROM	dTAG-4	3	B6	7	73	0.0875
AGCGTATCACCTGTCT	Xist-RE	dTAG-500	14	B6	34	90	0.274194
AGCGTATTCGTAGTGT	Xist-RE	dTAG-0	1	B6	25	23	0.520833
AGCGTATTCTCCTACG	Xist-RE	dTAG-0	1	Cast	46	42	0.477273
AGCGTATTCTGGACTA	Xist-PROM	dTAG-500	22	B6	17	116	0.12782
AGCGTCGGTTAACCTG	Xist-PROM	dTAG-1	3	B6	7	18	0.28
AGCGTCGGTTCCAAAC	Xist-RE	dTAG-2	1	Cast	30	24	0.444444
AGCTACACACACCAGC	Xist-PROM	dTAG-1	3	Cast	157	142	0.474916
AGCTACACAGAGAGGG	Xist-PROM	dTAG-500	11	Cast	107	19	0.150794
AGCTACATCCGGTAAT	Xist-PROM	dTAG-2	11	Cast	83	94	0.531073
AGCTACATCTGCCTCA	Xist-RE	dTAG-4	6	Cast	76	7	0.0843373
AGCTCAAAGCATGGGT	Xist-PROM	dTAG-0	1	B6	184	182	0.502732
AGCTCAACACCAGCTG	Xist-PROM	dTAG-500	89	Cast	276	199	0.418947
AGCTCAACATGACACT	Xist-PROM	dTAG-2	6	B6	13	52	0.2
AGCTCAATCATAGCAC	Xist-RE	dTAG-4	4	biallelic	73	108	0.403315
AGCTCAATCCTTTGAT	Xist-PROM	dTAG-2	12	biallelic	120	179	0.401338
AGCTTCCCATTCAGCA	Xist-PROM	dTAG-0	1	Cast	5	24	0.827586
AGCTTCCGTCGACTTA	Xist-RE	dTAG-8	9	Cast	30	8	0.210526
AGCTTCCGTGCTCTTC	Xist-PROM	dTAG-2	1	B6	34	53	0.390805
AGGAAATAGATGGCAC	Xist-RE	dTAG-2	1	Cast	23	32	0.581818
AGGAAATAGCCTTTGA	Xist-PROM	dTAG-0	4	B6	57	58	0.495652
AGGAAATCATCACCAA	Xist-RE	dTAG-4	2	biallelic	24	20	0.454545
AGGAAATGTCTAATCG	Xist-PROM	dTAG-500	9	B6	111	161	0.408088
AGGAATAAGATGCAGC	Xist-RE	dTAG-0	5	Cast	35	25	0.416667
AGGAATAGTTGCATCA	Xist-PROM	dTAG-2	2	B6	1	14	0.0666667
AGGACGACAACGTATC	Xist-PROM	dTAG-8	25	biallelic	175	167	0.488304
AGGACTTAGAGGTATT	Xist-PROM	dTAG-1	27	Cast	149	136	0.477193
AGGACTTAGCGCCCAT	Xist-PROM	dTAG-1	6	B6	143	190	0.429429
AGGACTTAGGTGCTGA	Xist-RE	dTAG-0	2	Cast	97	120	0.552995
AGGAGGTCAGCCTACG	Xist-RE	dTAG-1	4	B6	11	20	0.354839
AGGAGGTCATCAACCA	Xist-PROM	dTAG-0	15	B6	161	210	0.433962
AGGAGGTGTCTTGAGT	Xist-RE	dTAG-1	5	B6	14	66	0.175
AGGAGGTTCACGGAGA	Xist-PROM	dTAG-500	1	B6	61	76	0.445255
AGGAGGTTCATATGGC	Xist-RE	dTAG-2	12	B6	22	75	0.226804
AGGATAACAACCGCCA	Xist-PROM	dTAG-2	10	B6	34	68	0.333333
AGGATAAGTCGAGTTT	Xist-PROM	dTAG-8	4	B6	7	20	0.259259
AGGATAAGTTGCCAAT	Xist-PROM	dTAG-1	1	Cast	82	101	0.551913
AGGATAATCTAAGGAA	Xist-PROM	dTAG-1	1	B6	128	138	0.481203
AGGATAATCTACACTT	Xist-RE	dTAG-1	4	biallelic	80	112	0.416667
AGGATAATCTCCCTAG	Xist-PROM	dTAG-4	6	B6	31	79	0.281818
AGGATCTAGGTGATAT	Xist-RE	dTAG-500	30	B6	14	124	0.101449
AGGATCTTCCACGTAA	Xist-RE	dTAG-8	4	Cast	60	37	0.381443
AGGCATTAGGGAGTGG	Xist-RE	dTAG-2	10	B6	11	36	0.234043
AGGCATTGTGCATTAC	Xist-PROM	dTAG-0	1	B6	54	121	0.308571
AGGCATTTCACACGAT	Xist-PROM	dTAG-1	28	B6	104	252	0.292135
AGGCCACCACCAAATC	Xist-RE	dTAG-0	2	biallelic	59	91	0.606667
AGGCCACTCGCTCATC	Xist-PROM	dTAG-1	4	B6	108	193	0.358804
AGGCCACTCGTCGACG	Xist-RE	dTAG-0	1	Cast	76	88	0.536585
AGGCCACTCTGGCCGA	Xist-PROM	dTAG-1	1	B6	82	111	0.42487
AGGCTGCCAAGAGTTA	Xist-RE	dTAG-4	1	Cast	19	5	0.208333
AGGCTGCCACAGTCAT	Xist-PROM	dTAG-0	2	B6	33	41	0.445946
AGGCTGCCATGGGCAA	Xist-PROM	dTAG-8	4	B6	11	25	0.305556
AGGCTGCGTACGTAGG	Xist-RE	dTAG-500	40	B6	66	105	0.385965
AGGCTGCGTCGAACGA	Xist-PROM	dTAG-8	3	B6	9	11	0.45
AGGCTGCTCACCCATC	Xist-PROM	dTAG-500	6	biallelic	98	129	0.431718
AGGCTGCTCCGAGTGC	Xist-RE	dTAG-4	2	Cast	36	44	0.55
AGGGAGTCATAACCCA	Xist-PROM	dTAG-500	3	B6	82	79	0.509317
AGGGAGTCATCAGCTA	Xist-PROM	dTAG-1	1	B6	112	108	0.509091
AGGGAGTGTCACGCTG	Xist-RE	dTAG-8	43	B6	6	32	0.157895
AGGGAGTGTCTCAGAT	Xist-PROM	dTAG-1	32	B6	13	107	0.108333
AGGGAGTTCCATCAGA	Xist-PROM	dTAG-1	6	B6	107	183	0.368966
AGGGCCTGTTCATCGA	Xist-PROM	dTAG-4	1	B6	9	21	0.3
AGGGCCTTCACCGCTT	Xist-RE	dTAG-4	1	B6	312	398	0.439437
AGGGCCTTCTCATGCC	Xist-PROM	dTAG-500	10	Cast	61	52	0.460177
AGGGCTCGTCGTGTTA	Xist-PROM	dTAG-4	5	biallelic	19	28	0.404255
AGGGCTCGTGGTCAAG	Xist-PROM	dTAG-0	11	B6	5	50	0.0909091
AGGGTCCAGCCTATCA	Xist-RE	dTAG-8	17	B6	67	98	0.406061
AGGGTCCCAAATGGTA	Xist-PROM	dTAG-500	10	Cast	19	19	0.5
AGGGTCCCATGTGCCG	Xist-RE	dTAG-2	1	B6	45	81	0.357143
AGGGTCCGTGAATTGA	Xist-PROM	dTAG-500	4	B6	25	100	0.2
AGGGTCCTCTCGACCT	Xist-PROM	dTAG-2	6	B6	35	102	0.255474
AGGGTGAAGCCACAAG	Xist-PROM	dTAG-1	10	B6	67	100	0.401198
AGGGTGAAGGAAGTGA	Xist-PROM	dTAG-2	4	Cast	33	24	0.421053
AGGGTGACACGGCACT	Xist-RE	dTAG-2	4	biallelic	43	66	0.394495
AGGGTGACAGGCGATA	Xist-PROM	dTAG-8	10	biallelic	32	33	0.507692
AGGGTGAGTACGCGTC	Xist-RE	dTAG-8	3	B6	14	43	0.245614
AGGGTGAGTACTAACC	Xist-RE	dTAG-0	1	B6	96	142	0.403361
AGGGTGAGTCAACACT	Xist-PROM	dTAG-4	1	B6	77	95	0.447674
AGGGTGAGTCTGTGCG	Xist-RE	dTAG-500	6	B6	31	120	0.205298
AGGGTGATCTACACTT	Xist-PROM	dTAG-1	6	B6	100	135	0.425532
AGGGTGATCTGCACCT	Xist-RE	dTAG-2	1	Cast	45	55	0.55
AGGGTTTTCTTGGCTC	Xist-RE	dTAG-1	26	Cast	184	145	0.440729
AGGTAGGGTCATACCA	Xist-PROM	dTAG-4	5	biallelic	46	39	0.458824
AGGTAGGTCGGTCACG	Xist-RE	dTAG-0	8	biallelic	97	124	0.561086
AGGTCATCACGTTGGC	Xist-RE	dTAG-2	2	B6	7	34	0.170732
AGGTCATCATCGATAC	Xist-PROM	dTAG-1	5	B6	24	30	0.444444
AGGTCATGTTGCTGAT	Xist-PROM	dTAG-4	11	Cast	72	53	0.424
AGGTCATTCGTCTACC	Xist-PROM	dTAG-4	3	B6	101	124	0.448889
AGGTCATTCTAGAACC	Xist-RE	dTAG-500	7	B6	16	34	0.32
AGGTCTAAGCAATTAG	Xist-RE	dTAG-2	26	B6	15	134	0.100671
AGGTCTACACAGACGA	Xist-RE	dTAG-2	4	Cast	42	7	0.142857
AGGTCTACACGAGGTA	Xist-RE	dTAG-4	8	B6	20	81	0.19802
AGGTCTACACTATCCC	Xist-PROM	dTAG-4	1	Cast	11	11	0.5
AGGTCTAGTAGAGTTA	Xist-PROM	dTAG-4	4	B6	27	54	0.333333
AGGTCTAGTTCAAACC	Xist-PROM	dTAG-500	16	Cast	62	9	0.126761
AGGTCTATCACTCCGT	Xist-PROM	dTAG-500	3	B6	22	67	0.247191
AGGTGTTGTGATCATC	Xist-RE	dTAG-0	3	Cast	126	64	0.336842
AGGTGTTGTGCACGCT	Xist-RE	dTAG-500	1	B6	15	46	0.245902
AGGTGTTGTTTCGCTC	Xist-RE	dTAG-8	4	B6	7	57	0.109375
AGGTGTTTCCGTCAAA	Xist-PROM	dTAG-1	1	Cast	80	109	0.57672
AGGTTACCAGGCACAA	Xist-PROM	dTAG-1	3	B6	1	39	0.025
AGGTTACCATCCAATG	Xist-RE	dTAG-8	12	Cast	141	106	0.42915
AGGTTACTCCACGGGT	Xist-RE	dTAG-0	2	B6	168	179	0.48415
AGGTTACTCGCGGTAC	Xist-PROM	dTAG-8	1	B6	73	70	0.51049
AGGTTGTAGAAGTGTT	Xist-RE	dTAG-500	4	B6	15	41	0.267857
AGGTTGTAGAGCACTG	Xist-PROM	dTAG-0	2	B6	27	37	0.421875
AGGTTGTAGCGCCATC	Xist-RE	dTAG-0	2	B6	121	109	0.526087
AGGTTGTAGCGTCGAA	Xist-PROM	dTAG-0	1	B6	58	139	0.294416
AGGTTGTAGTCCGTCG	Xist-RE	dTAG-0	34	Cast	141	129	0.477778
AGGTTGTCAACAACAA	Xist-RE	dTAG-1	2	B6	13	99	0.116071
AGGTTGTGTCTTCGAA	Xist-RE	dTAG-500	6	B6	9	26	0.257143
AGTAACCAGTGAGGCT	Xist-RE	dTAG-0	3	B6	79	134	0.370892
AGTAACCCATCTGCGG	Xist-RE	dTAG-1	6	biallelic	129	142	0.523985
AGTAACCGTAGACGGT	Xist-PROM	dTAG-0	1	Cast	93	114	0.550725
AGTAACCGTTGTGCCG	Xist-PROM	dTAG-8	5	B6	26	82	0.240741
AGTAACCTCGAGATGG	Xist-RE	dTAG-8	17	B6	20	50	0.285714
AGTAACCTCGAGCTGC	Xist-PROM	dTAG-8	1	B6	1	2	0.333333
AGTAACCTCGCTTGAA	Xist-PROM	dTAG-0	3	B6	99	171	0.366667
AGTACCAAGTTGCGCC	Xist-PROM	dTAG-1	1	Cast	225	271	0.546371
AGTACCACACACAGCC	Xist-RE	dTAG-2	1	B6	15	9	0.625
AGTACCAGTACCACGC	Xist-PROM	dTAG-2	1	B6	83	66	0.557047
AGTACCATCGTGTCAA	Xist-RE	dTAG-0	39	Cast	449	312	0.409987
AGTACTGAGAATTCAG	Xist-PROM	dTAG-4	2	B6	153	214	0.416894
AGTACTGAGCACTCAT	Xist-RE	dTAG-0	1	B6	26	37	0.412698
AGTACTGTCTAGCAAC	Xist-PROM	dTAG-0	1	Cast	21	17	0.447368
AGTAGCTAGAAACTCA	Xist-PROM	dTAG-2	1	B6	18	39	0.315789
AGTAGCTGTGCCTACG	Xist-RE	dTAG-1	14	B6	104	214	0.327044
AGTAGCTTCGAGCCAC	Xist-RE	dTAG-500	26	B6	23	168	0.120419
AGTAGCTTCTTCCCAG	Xist-PROM	dTAG-0	18	B6	96	209	0.314754
AGTAGTCAGAGTGACC	Xist-PROM	dTAG-2	3	biallelic	42	62	0.403846
AGTAGTCAGTGCACCC	Xist-RE	dTAG-4	1	Cast	22	16	0.421053
AGTAGTCCACAAAGTA	Xist-PROM	dTAG-4	1	Cast	13	12	0.48
AGTAGTCGTAGCCAGA	Xist-PROM	dTAG-1	1	Cast	200	191	0.488491
AGTAGTCGTCTAGATC	Xist-RE	dTAG-0	2	B6	1	54	0.0181818
AGTAGTCTCGATGCTA	Xist-RE	dTAG-8	8	B6	9	30	0.230769
AGTAGTCTCTGGGCCA	Xist-PROM	dTAG-0	1	B6	90	94	0.48913
AGTCAACAGATCCAAA	Xist-RE	dTAG-8	12	B6	52	72	0.419355
AGTCAACCACACACGC	Xist-RE	dTAG-4	7	B6	11	49	0.183333
AGTCAACCACGGATCC	Xist-RE	dTAG-0	6	B6	2	45	0.0425532
AGTCAACCACGGTGAA	Xist-RE	dTAG-1	1	Cast	26	33	0.559322
AGTCAACGTAATTGGA	Xist-PROM	dTAG-1	22	B6	26	99	0.208
AGTCAACGTAGTGCGA	Xist-PROM	dTAG-0	4	B6	7	54	0.114754
AGTCAACTCATGCCCT	Xist-PROM	dTAG-1	5	B6	5	50	0.0909091
AGTCAACTCCTTGAAG	Xist-PROM	dTAG-1	1	Cast	61	40	0.39604
AGTCACAAGAGTACCG	Xist-RE	dTAG-8	6	Cast	54	26	0.325
AGTCACAAGGTCACCC	Xist-PROM	dTAG-4	25	Cast	193	134	0.409786
AGTCACACATTAAAGG	Xist-RE	dTAG-2	10	B6	31	96	0.244094
AGTCACAGTATCCCTC	Xist-PROM	dTAG-0	5	Cast	46	23	0.333333
AGTCACAGTCAAGCCC	Xist-RE	dTAG-4	20	B6	92	126	0.422018
AGTCACATCATTTGGG	Xist-PROM	dTAG-500	9	B6	54	146	0.27
AGTCATGAGAGAGGTA	Xist-PROM	dTAG-4	2	B6	41	53	0.43617
AGTCATGCATGTCTAG	Xist-RE	dTAG-2	2	biallelic	93	125	0.573394
AGTCATGTCAGTGGGA	Xist-RE	dTAG-0	1	B6	19	30	0.387755
AGTCTCCAGCATTGTC	Xist-RE	dTAG-8	1	B6	60	71	0.458015
AGTCTCCCACAATCTG	Xist-PROM	dTAG-0	6	Cast	148	141	0.487889
AGTCTCCCACTTGTGA	Xist-RE	dTAG-500	17	Cast	98	54	0.355263
AGTCTCCCAGATACCT	Xist-PROM	dTAG-0	1	B6	8	6	0.571429
AGTCTCCGTATCTCGA	Xist-RE	dTAG-0	1	Cast	88	115	0.566502
AGTCTCCGTGTATACC	Xist-RE	dTAG-8	1	Cast	76	65	0.460993
AGTGATCCATCCGAGC	Xist-PROM	dTAG-2	9	B6	11	127	0.0797101
AGTGATCGTGGGACAT	Xist-PROM	dTAG-8	1	B6	24	36	0.4
AGTGATCTCCCGTGAG	Xist-PROM	dTAG-0	7	B6	71	139	0.338095
AGTGCCGAGCGCGTTC	Xist-RE	dTAG-2	2	biallelic	15	10	0.4
AGTGCCGAGCTACTGT	Xist-RE	dTAG-4	1	Cast	22	34	0.607143
AGTGCCGTCAATGTCG	Xist-RE	dTAG-4	1	B6	5	28	0.151515
AGTGCCGTCCCTTGGT	Xist-RE	dTAG-1	25	Cast	99	20	0.168067
AGTGTTGAGTCATCCA	Xist-RE	dTAG-0	1	B6	113	91	0.553922
AGTGTTGCACAGAGCA	Xist-PROM	dTAG-500	36	biallelic	71	71	0.5
AGTGTTGGTGACGTCC	Xist-PROM	dTAG-500	12	B6	7	108	0.0608696
AGTGTTGGTGGGCTCT	Xist-RE	dTAG-0	1	B6	9	55	0.140625
AGTTAGCAGGGATCTG	Xist-PROM	dTAG-2	6	B6	21	30	0.411765
AGTTAGCTCTACTATC	Xist-PROM	dTAG-8	1	B6	73	117	0.384211
AGTTCCCGTGCTCGTG	Xist-PROM	dTAG-8	19	B6	3	84	0.0344828
AGTTCCCGTTGAAGTA	Xist-PROM	dTAG-1	19	B6	9	74	0.108434
AGTTCGAAGTAAACAC	Xist-RE	dTAG-2	1	B6	2	21	0.0869565
AGTTCGACAATCGTCA	Xist-PROM	dTAG-500	10	biallelic	96	95	0.497382
AGTTCGAGTACCTTCC	Xist-RE	dTAG-1	2	biallelic	103	125	0.548246
ATACCGAAGAGAGAAC	Xist-RE	dTAG-8	7	B6	3	27	0.1
ATACCGAAGGCGTTGA	Xist-PROM	dTAG-0	2	Cast	25	38	0.603175
ATACCGAGTCTACTGA	Xist-PROM	dTAG-0	1	Cast	61	51	0.455357
ATACCGAGTGAAGCGT	Xist-RE	dTAG-1	2	B6	13	30	0.302326
ATACCGAGTTCAACGT	Xist-PROM	dTAG-1	1	B6	123	118	0.510373
ATACCTTAGCGCCGTT	Xist-PROM	dTAG-0	11	B6	39	61	0.39
ATACCTTAGGATTCAA	Xist-RE	dTAG-8	1	B6	17	24	0.414634
ATACCTTGTATCGTAC	Xist-RE	dTAG-2	6	B6	3	40	0.0697674
ATACCTTTCATTCATC	Xist-PROM	dTAG-1	1	Cast	41	40	0.493827
ATACCTTTCCTACCGT	Xist-RE	dTAG-500	9	B6	7	60	0.104478
ATACTTCCAGGGAATC	Xist-PROM	dTAG-1	1	B6	124	146	0.459259
ATACTTCCATTGTAGC	Xist-RE	dTAG-8	10	B6	8	90	0.0816327
ATACTTCGTGGATCAG	Xist-PROM	dTAG-0	36	B6	132	328	0.286957
ATAGACCAGAGCATCG	Xist-RE	dTAG-8	5	biallelic	12	95	0.11215
ATAGACCCAAACTAAG	Xist-PROM	dTAG-0	1	B6	61	84	0.42069
ATAGACCGTCAAAGCG	Xist-PROM	dTAG-0	1	Cast	85	102	0.545455
ATAGACCGTTCGTACA	Xist-PROM	dTAG-8	15	B6	24	144	0.142857
ATAGAGACAGGGTTGA	Xist-RE	dTAG-1	6	B6	4	30	0.117647
ATAGAGACATCAACCA	Xist-PROM	dTAG-1	12	biallelic	130	177	0.576547
ATAGGCTAGGCCATAG	Xist-PROM	dTAG-4	13	Cast	21	15	0.416667
ATAGGCTGTCTTGCTC	Xist-PROM	dTAG-0	7	B6	120	208	0.365854
ATAGGCTTCCCGGTAG	Xist-PROM	dTAG-500	41	Cast	401	212	0.34584
ATATCCTAGGCTTAAA	Xist-PROM	dTAG-8	1	Cast	92	102	0.525773
ATATCCTGTGCAACGA	Xist-PROM	dTAG-8	17	B6	11	96	0.102804
ATCACAGAGAGAGCCT	Xist-RE	dTAG-8	27	Cast	104	72	0.409091
ATCACAGCACGAAGAC	Xist-PROM	dTAG-1	1	Cast	89	91	0.505556
ATCACAGCATGAAAGT	Xist-PROM	dTAG-2	1	B6	72	91	0.441718
ATCACAGCATGGTGGA	Xist-PROM	dTAG-2	1	Cast	88	97	0.524324
ATCACAGTCTAGCAAC	Xist-PROM	dTAG-8	3	B6	24	69	0.258065
ATCACGAAGATTCGAA	Xist-PROM	dTAG-1	1	B6	122	152	0.445255
ATCACGAAGCACTCGC	Xist-RE	dTAG-2	9	B6	3	58	0.0491803
ATCACGAAGGCATCTT	Xist-PROM	dTAG-1	1	Cast	140	137	0.494585
ATCACGACAACGTAAA	Xist-RE	dTAG-8	3	Cast	113	161	0.587591
ATCACGACAGCGGATA	Xist-RE	dTAG-1	2	B6	16	16	0.5
ATCACGAGTAACGGTG	Xist-RE	dTAG-1	1	Cast	21	3	0.125
ATCACGAGTTACGCCG	Xist-PROM	dTAG-8	49	biallelic	189	301	0.385714
ATCACGATCCTGGTCT	Xist-PROM	dTAG-500	8	Cast	52	33	0.388235
ATCACTTAGAAACACT	Xist-RE	dTAG-2	1	B6	6	19	0.24
ATCACTTAGACCTGGA	Xist-PROM	dTAG-1	1	Cast	72	84	0.538462
ATCACTTCACTCTGCT	Xist-RE	dTAG-1	2	Cast	47	53	0.53
ATCACTTTCCACACCT	Xist-RE	dTAG-2	5	B6	13	50	0.206349
ATCACTTTCCTATGGA	Xist-PROM	dTAG-2	5	B6	21	58	0.265823
ATCAGGTAGTTCAACC	Xist-RE	dTAG-2	6	B6	34	48	0.414634
ATCAGGTCAAATTGGA	Xist-PROM	dTAG-500	10	Cast	27	10	0.27027
ATCAGGTCAGAGGTAC	Xist-PROM	dTAG-1	2	B6	62	79	0.439716
ATCAGGTCATGACACT	Xist-PROM	dTAG-500	4	Cast	29	29	0.5
ATCAGGTTCGATCCCT	Xist-PROM	dTAG-500	19	biallelic	21	50	0.295775
ATCATTCCAGCAAGAC	Xist-PROM	dTAG-500	9	B6	35	135	0.205882
ATCATTCGTACTAACC	Xist-PROM	dTAG-1	7	B6	171	234	0.422222
ATCATTCGTTGCTCCT	Xist-RE	dTAG-2	4	B6	14	54	0.205882
ATCATTCGTTGTCCCT	Xist-PROM	dTAG-4	2	B6	16	37	0.301887
ATCATTCTCTCAAAGC	Xist-RE	dTAG-1	1	Cast	102	168	0.622222
ATCCACCAGTAGGTTA	Xist-PROM	dTAG-2	13	B6	130	238	0.353261
ATCCACCCAATGTTGC	Xist-PROM	dTAG-1	4	Cast	76	53	0.410853
ATCCATTCACAAGTGG	Xist-PROM	dTAG-500	10	B6	17	73	0.188889
ATCCATTCACTCCGGA	Xist-PROM	dTAG-1	27	biallelic	91	139	0.604348
ATCCATTCAGGAATAT	Xist-RE	dTAG-1	1	Cast	44	46	0.511111
ATCCATTGTGGCTTGC	Xist-RE	dTAG-2	1	Cast	2	4	0.666667
ATCCATTTCATTCTTG	Xist-PROM	dTAG-1	1	Cast	39	36	0.48
ATCCATTTCTTCGTAT	Xist-RE	dTAG-1	5	biallelic	85	85	0.5
ATCCCTGAGCCTCTCT	Xist-PROM	dTAG-500	6	B6	2	51	0.0377358
ATCCCTGAGTAGAGTT	Xist-RE	dTAG-0	4	biallelic	50	44	0.468085
ATCCCTGGTCCCACGA	Xist-RE	dTAG-4	21	Cast	57	7	0.109375
ATCCCTGGTGAGTTTC	Xist-RE	dTAG-500	8	biallelic	57	72	0.44186
ATCCCTGGTGGATCGA	Xist-RE	dTAG-500	10	B6	60	119	0.335196
ATCCGTCAGACATGCG	Xist-RE	dTAG-2	3	B6	67	103	0.394118
ATCCGTCAGCAAATGT	Xist-PROM	dTAG-1	20	B6	202	286	0.413934
ATCCGTCAGCGCTGCT	Xist-PROM	dTAG-1	38	Cast	69	87	0.557692
ATCCGTCAGGAGATAG	Xist-RE	dTAG-4	5	B6	13	42	0.236364
ATCCGTCCACGTTGGC	Xist-PROM	dTAG-500	4	B6	156	187	0.45481
ATCCGTCCAGCGGATA	Xist-RE	dTAG-0	6	B6	68	104	0.395349
ATCCGTCGTAGCTTTG	Xist-PROM	dTAG-1	20	B6	12	96	0.111111
ATCCGTCTCCGAAGGA	Xist-PROM	dTAG-4	1	B6	52	71	0.422764
ATCCTATCACGTAGTT	Xist-RE	dTAG-4	2	B6	14	49	0.222222
ATCCTATGTTACGGAG	Xist-PROM	dTAG-0	1	B6	96	109	0.468293
ATCCTATTCAGCTGTA	Xist-PROM	dTAG-500	4	Cast	158	98	0.382812
ATCCTATTCCACGTGG	Xist-RE	dTAG-4	13	Cast	88	23	0.207207
ATCCTATTCGGCATAT	Xist-RE	dTAG-2	3	biallelic	83	163	0.662602
ATCCTATTCTCAATCT	Xist-PROM	dTAG-8	1	B6	8	30	0.210526
ATCGATGCAGCCCAGT	Xist-RE	dTAG-8	4	Cast	39	10	0.204082
ATCGATGGTAACAGGC	Xist-RE	dTAG-2	2	B6	63	89	0.414474
ATCGATGGTCGATTCA	Xist-RE	dTAG-1	1	Cast	173	154	0.470948
ATCGATGGTTAGTTCG	Xist-RE	dTAG-2	1	B6	133	137	0.492593
ATCGATGGTTCTGAGT	Xist-PROM	dTAG-1	1	Cast	85	91	0.517045
ATCGATGTCCGTTTCG	Xist-PROM	dTAG-1	17	B6	30	75	0.285714
ATCGATGTCCTCTTTC	Xist-PROM	dTAG-0	2	B6	73	99	0.424419
ATCGATGTCCTGCCAT	Xist-RE	dTAG-500	10	B6	44	78	0.360656
ATCGCCTAGACCAACG	Xist-PROM	dTAG-2	4	Cast	64	7	0.0985915
ATCGCCTAGCTTAAGA	Xist-PROM	dTAG-2	8	B6	93	146	0.389121
ATCGCCTAGGAAAGTG	Xist-RE	dTAG-1	1	B6	249	236	0.513402
ATCGCCTAGTGGACGT	Xist-RE	dTAG-2	1	B6	22	30	0.423077
ATCGCCTCACAGTCAT	Xist-PROM	dTAG-500	8	B6	6	37	0.139535
ATCGCCTGTCGCAACC	Xist-RE	dTAG-8	5	B6	11	36	0.234043
ATCGCCTTCATGACAC	Xist-RE	dTAG-2	18	Cast	174	165	0.486726
ATCGCCTTCCAAGCTA	Xist-RE	dTAG-2	9	B6	50	210	0.192308
ATCGGATAGAGGCGTT	Xist-PROM	dTAG-500	6	Cast	27	14	0.341463
ATCGGATAGGTCCGAA	Xist-RE	dTAG-500	16	B6	89	295	0.231771
ATCGGATCAATGAACA	Xist-RE	dTAG-1	11	B6	6	52	0.103448
ATCGGATCATCGATGT	Xist-PROM	dTAG-1	1	Cast	41	61	0.598039
ATCGGATTCGGTAAGG	Xist-RE	dTAG-2	5	B6	16	58	0.216216
ATCGGCGAGGGCAATC	Xist-PROM	dTAG-0	6	B6	97	170	0.363296
ATCGGCGCATTCAGCA	Xist-RE	dTAG-4	1	B6	46	37	0.554217
ATCGGCGTCGGAATTC	Xist-PROM	dTAG-1	2	B6	33	57	0.366667
ATCGGCGTCTAGTACG	Xist-RE	dTAG-1	1	B6	11	15	0.423077
ATCGTAGCATAACGGG	Xist-PROM	dTAG-0	12	B6	128	224	0.363636
ATCGTAGGTACGCTTA	Xist-RE	dTAG-1	1	B6	74	118	0.385417
ATCGTAGTCAAGCCCG	Xist-PROM	dTAG-1	11	B6	4	71	0.0533333
ATCGTCCCATCAGCGC	Xist-PROM	dTAG-0	2	biallelic	73	125	0.631313
ATCGTCCGTATGAGAT	Xist-PROM	dTAG-0	1	Cast	66	92	0.582278
ATCGTCCTCCACTGGG	Xist-RE	dTAG-1	12	Cast	59	31	0.344444
ATCGTGAAGCCGTAAG	Xist-PROM	dTAG-0	9	B6	16	66	0.195122
ATCGTGAAGTAAATGC	Xist-PROM	dTAG-500	29	B6	8	46	0.148148
ATCGTGACAGAACTAA	Xist-RE	dTAG-4	4	B6	40	82	0.327869
ATCGTGACATATGCGT	Xist-RE	dTAG-8	4	B6	14	33	0.297872
ATCTCTAGTCTGCCTT	Xist-PROM	dTAG-4	8	B6	25	61	0.290698
ATCTCTATCGGACCAC	Xist-PROM	dTAG-4	34	Cast	56	4	0.0666667
ATCTCTATCTTTGCGC	Xist-RE	dTAG-1	1	B6	172	161	0.516517
ATCTTCAAGACATAGT	Xist-PROM	dTAG-8	7	B6	4	35	0.102564
ATCTTCAAGACCAGCA	Xist-RE	dTAG-8	13	biallelic	159	203	0.439227
ATCTTCACAGATCACT	Xist-RE	dTAG-0	3	Cast	66	32	0.326531
ATCTTCAGTAGGTGCA	Xist-PROM	dTAG-8	9	B6	78	105	0.42623
ATGAAAGAGGTCGCCT	Xist-RE	dTAG-8	22	biallelic	88	100	0.531915
ATGAAAGCAGCTGAAG	Xist-RE	dTAG-4	1	B6	129	100	0.563319
ATGAAAGGTACGTTCA	Xist-PROM	dTAG-500	14	Cast	28	2	0.0666667
ATGACCAAGCGCTTCG	Xist-RE	dTAG-0	1	B6	82	91	0.473988
ATGACCACAGGAACCA	Xist-RE	dTAG-2	1	Cast	202	267	0.569296
ATGACCACATGCTGCG	Xist-PROM	dTAG-2	7	B6	50	112	0.308642
ATGACCAGTCTTTATC	Xist-PROM	dTAG-1	1	B6	40	44	0.47619
ATGACCAGTTCCTACC	Xist-RE	dTAG-2	5	B6	4	40	0.0909091
ATGACCAGTTTGAAAG	Xist-RE	dTAG-2	1	B6	22	45	0.328358
ATGACCATCTCGTGAA	Xist-PROM	dTAG-0	7	B6	36	61	0.371134
ATGAGGGTCACCACAA	Xist-RE	dTAG-2	1	B6	27	37	0.421875
ATGAGGGTCATCGACA	Xist-PROM	dTAG-4	8	Cast	46	31	0.402597
ATGAGTCAGCTGAGTG	Xist-RE	dTAG-0	18	B6	5	23	0.178571
ATGAGTCCAGGACGAT	Xist-PROM	dTAG-4	1	B6	64	63	0.503937
ATGAGTCCAGTCAACT	Xist-PROM	dTAG-2	4	B6	25	51	0.328947
ATGAGTCCATGGAACG	Xist-RE	dTAG-2	1	B6	22	63	0.258824
ATGATCGTCGATACAC	Xist-RE	dTAG-2	1	B6	57	40	0.587629
ATGCATGCAGATCATC	Xist-PROM	dTAG-0	5	B6	58	180	0.243697
ATGCATGCAGGAACCA	Xist-PROM	dTAG-0	4	Cast	106	89	0.45641
ATGCATGTCCTCAGGG	Xist-RE	dTAG-8	10	Cast	99	85	0.461957
ATGCCTCAGGTCCGAA	Xist-RE	dTAG-8	4	Cast	193	262	0.575824
ATGCCTCCACATATGC	Xist-RE	dTAG-4	1	B6	5	9	0.357143
ATGCCTCGTGAGTAAT	Xist-RE	dTAG-4	4	biallelic	53	80	0.398496
ATGCGATAGATCGCCC	Xist-RE	dTAG-2	3	B6	16	44	0.266667
ATGCGATAGCATAGGC	Xist-RE	dTAG-1	9	B6	66	81	0.44898
ATGCGATCACCCAACG	Xist-PROM	dTAG-4	14	B6	9	33	0.214286
ATGCGATCAGAGCTAG	Xist-PROM	dTAG-2	1	B6	5	29	0.147059
ATGCGATTCTCGAACA	Xist-PROM	dTAG-1	19	Cast	169	193	0.533149
ATGGAGGAGAGTGTGC	Xist-PROM	dTAG-1	6	Cast	44	21	0.323077
ATGGAGGGTCCACACG	Xist-RE	dTAG-0	4	B6	87	145	0.375
ATGGAGGGTCCTCATC	Xist-RE	dTAG-4	2	B6	1	2	0.333333
ATGGAGGGTGACAACG	Xist-PROM	dTAG-4	4	B6	9	56	0.138462
ATGGAGGTCCGAAGGA	Xist-RE	dTAG-4	2	Cast	16	2	0.111111
ATGGATCAGGTAAGGA	Xist-RE	dTAG-4	9	biallelic	21	15	0.416667
ATGGATCCATCCCGTT	Xist-PROM	dTAG-1	4	B6	30	139	0.177515
ATGGATCGTATGTCCA	Xist-RE	dTAG-8	11	B6	43	97	0.307143
ATGGGAGTCACAAGGG	Xist-PROM	dTAG-1	9	Cast	93	35	0.273438
ATGGGAGTCACTGGTA	Xist-PROM	dTAG-2	1	Cast	69	79	0.533784
ATGGGTTTCAACGCTA	Xist-PROM	dTAG-0	1	B6	162	190	0.460227
ATGGTTGTCAATCAGC	Xist-PROM	dTAG-500	5	B6	40	159	0.201005
ATGTCCCAGATGACCG	Xist-PROM	dTAG-500	17	biallelic	66	56	0.540984
ATGTCCCCAGAGTGAC	Xist-PROM	dTAG-4	1	B6	40	46	0.465116
ATGTCCCCAGGAGGAG	Xist-PROM	dTAG-1	4	Cast	68	42	0.381818
ATGTCCCGTGTCATTG	Xist-PROM	dTAG-1	1	Cast	15	15	0.5
ATGTCTTAGTGCGACA	Xist-PROM	dTAG-4	12	B6	49	74	0.398374
ATTACCTAGCCATGCC	Xist-RE	dTAG-0	3	B6	12	64	0.157895
ATTACCTAGGTTCACT	Xist-RE	dTAG-1	2	B6	3	34	0.0810811
ATTACCTAGTACCCTA	Xist-RE	dTAG-8	9	biallelic	88	128	0.407407
ATTACCTCATAGAATG	Xist-RE	dTAG-2	1	B6	7	9	0.4375
ATTACCTGTAGTCTGT	Xist-RE	dTAG-2	3	biallelic	16	30	0.347826
ATTACCTTCAACCGAT	Xist-RE	dTAG-0	3	biallelic	44	63	0.411215
ATTACTCCATTGCTTT	Xist-RE	dTAG-1	9	biallelic	126	198	0.388889
ATTACTCTCACTACTT	Xist-RE	dTAG-500	2	B6	78	96	0.448276
ATTACTCTCCAACTAG	Xist-RE	dTAG-8	5	B6	2	36	0.0526316
ATTACTCTCGACATCA	Xist-PROM	dTAG-0	3	B6	19	21	0.475
ATTACTCTCGTCGACG	Xist-PROM	dTAG-500	1	B6	0	15	0
ATTACTCTCGTTCGCT	Xist-PROM	dTAG-2	23	B6	20	66	0.232558
ATTACTCTCTAGACCA	Xist-PROM	dTAG-1	33	B6	107	223	0.324242
ATTATCCAGCACGATG	Xist-PROM	dTAG-4	1	Cast	89	122	0.578199
ATTATCCAGGTAGCAC	Xist-PROM	dTAG-1	1	B6	46	64	0.418182
ATTATCCAGTCTTGGT	Xist-RE	dTAG-500	1	B6	35	54	0.393258
ATTATCCGTCTGATAC	Xist-PROM	dTAG-500	1	Cast	101	90	0.471204
ATTCACTAGTTTGAGA	Xist-RE	dTAG-8	8	B6	7	50	0.122807
ATTCACTCACCCTGAG	Xist-RE	dTAG-8	1	Cast	36	44	0.55
ATTCACTGTCATCGGC	Xist-PROM	dTAG-2	8	biallelic	130	168	0.563758
ATTCACTTCGAGTACT	Xist-RE	dTAG-2	8	B6	23	49	0.319444
ATTCAGGAGGAGGTTC	Xist-PROM	dTAG-2	2	B6	34	56	0.377778
ATTCAGGCATTCACCC	Xist-PROM	dTAG-4	6	B6	29	54	0.349398
ATTCAGGGTACGGCAA	Xist-RE	dTAG-8	14	B6	9	84	0.0967742
ATTCAGGTCAGCTTGA	Xist-PROM	dTAG-4	15	B6	24	110	0.179104
ATTCATCAGCCGATCC	Xist-RE	dTAG-0	8	B6	130	208	0.384615
ATTCATCAGGTTCTTG	Xist-PROM	dTAG-500	1	B6	178	201	0.469657
ATTCATCGTAGATTGA	Xist-PROM	dTAG-2	1	B6	95	131	0.420354
ATTCATCTCATTCACT	Xist-RE	dTAG-8	1	Cast	144	161	0.527869
ATTCATCTCCGTGTCT	Xist-PROM	dTAG-1	1	B6	92	124	0.425926
ATTCATCTCCTATTGT	Xist-PROM	dTAG-1	8	Cast	171	192	0.528926
ATTCATCTCTTGCAAG	Xist-RE	dTAG-0	1	B6	42	56	0.428571
ATTCCATCACAGTCAT	Xist-RE	dTAG-4	7	B6	78	30	0.722222
ATTCCATGTTTACACG	Xist-RE	dTAG-2	1	Cast	29	27	0.482143
ATTCCATTCATGAGAA	Xist-PROM	dTAG-4	1	Cast	40	63	0.61165
ATTCCCGTCATGGGAG	Xist-PROM	dTAG-2	1	B6	46	77	0.373984
ATTCCTACAGTGTGGA	Xist-RE	dTAG-8	18	Cast	64	5	0.0724638
ATTCCTAGTGCCGGTT	Xist-RE	dTAG-2	1	Cast	48	62	0.563636
ATTCCTAGTTTACGTG	Xist-RE	dTAG-0	4	B6	34	64	0.346939
ATTCCTATCGACGACC	Xist-RE	dTAG-4	1	Cast	14	12	0.461538
ATTCGTTCACCGGAAA	Xist-RE	dTAG-500	4	B6	13	62	0.173333
ATTCGTTGTAGTTCCA	Xist-PROM	dTAG-500	22	B6	33	110	0.230769
ATTCGTTGTTACACTG	Xist-PROM	dTAG-500	9	Cast	33	42	0.56
ATTCGTTTCGATGCAT	Xist-PROM	dTAG-2	6	biallelic	79	140	0.360731
ATTCGTTTCTGTCGTC	Xist-RE	dTAG-0	2	Cast	50	55	0.52381
ATTCTACAGCCATTGT	Xist-RE	dTAG-4	61	Cast	181	28	0.133971
ATTCTACCAGCTGAAG	Xist-PROM	dTAG-0	9	Cast	188	147	0.438806
ATTCTACTCACTCGAA	Xist-PROM	dTAG-8	10	Cast	43	18	0.295082
ATTCTACTCAGCCTCT	Xist-PROM	dTAG-0	1	B6	81	71	0.532895
ATTCTACTCCATCTCG	Xist-RE	dTAG-8	2	B6	10	60	0.142857
ATTCTTGAGAGCATCG	Xist-RE	dTAG-0	10	Cast	174	183	0.512605
ATTCTTGGTACTGACT	Xist-RE	dTAG-0	1	B6	14	21	0.4
ATTGGGTAGAGCCCAA	Xist-PROM	dTAG-1	2	B6	23	82	0.219048
ATTGGGTAGGACAACC	Xist-RE	dTAG-2	1	B6	5	9	0.357143
ATTGGGTCAACGTTAC	Xist-RE	dTAG-4	1	B6	7	78	0.0823529
ATTGGGTCATCCCACT	Xist-RE	dTAG-8	19	biallelic	100	165	0.377358
ATTGGGTGTAGCTGCC	Xist-RE	dTAG-8	7	B6	106	173	0.379928
ATTGGGTGTGCCTAAT	Xist-PROM	dTAG-4	18	B6	68	135	0.334975
ATTGTTCCACAGCTTA	Xist-PROM	dTAG-500	16	Cast	109	57	0.343373
ATTTCACCACAAGTGG	Xist-RE	dTAG-8	1	B6	78	108	0.419355
ATTTCACCAGGCGATA	Xist-RE	dTAG-0	1	B6	20	37	0.350877
ATTTCACCATTGACAC	Xist-RE	dTAG-500	3	B6	4	53	0.0701754
ATTTCACGTAGTCGTT	Xist-PROM	dTAG-1	2	B6	9	23	0.28125
ATTTCACGTCACTCTC	Xist-RE	dTAG-4	7	B6	82	92	0.471264
ATTTCACGTGATACAA	Xist-RE	dTAG-1	1	Cast	168	148	0.468354
ATTTCACTCATCTGTT	Xist-RE	dTAG-4	3	B6	100	114	0.46729
ATTTCACTCGCGGACT	Xist-PROM	dTAG-4	14	B6	9	46	0.163636
ATTTCTGAGCTAAACA	Xist-PROM	dTAG-0	1	Cast	100	105	0.512195
ATTTCTGTCTCCGAGG	Xist-RE	dTAG-4	4	Cast	53	28	0.345679
CAAAGAAAGGCATGGT	Xist-RE	dTAG-4	1	Cast	96	105	0.522388
CAAAGAAAGTGGCCTC	Xist-RE	dTAG-0	9	B6	4	46	0.08
CAAAGAAGTACACGCC	Xist-RE	dTAG-2	1	Cast	20	7	0.259259
CAACAACCAAGACGGT	Xist-RE	dTAG-1	11	Cast	134	96	0.417391
CAACAACTCCGATCGG	Xist-PROM	dTAG-2	2	B6	16	35	0.313725
CAACAGTAGAAGTCCG	Xist-PROM	dTAG-500	8	Cast	68	70	0.507246
CAACAGTCAAGTGGTG	Xist-PROM	dTAG-4	1	B6	51	58	0.46789
CAACAGTCATGTAACC	Xist-RE	dTAG-500	1	B6	17	29	0.369565
CAACAGTGTACGTAGG	Xist-PROM	dTAG-1	1	B6	34	38	0.472222
CAACCTCAGTTACGTC	Xist-PROM	dTAG-500	10	B6	110	277	0.284238
CAACCTCCAGACTCTA	Xist-PROM	dTAG-4	5	B6	11	47	0.189655
CAACCTCCATCCGTGG	Xist-PROM	dTAG-8	15	Cast	128	6	0.0447761
CAACCTCGTCCATAGT	Xist-RE	dTAG-0	2	Cast	20	23	0.534884
CAACCTCGTTTCCATT	Xist-RE	dTAG-0	7	B6	32	70	0.313725
CAACGATGTACCATAC	Xist-PROM	dTAG-0	6	B6	6	31	0.162162
CAACGATGTCAACCAT	Xist-RE	dTAG-8	1	Cast	69	97	0.584337
CAACGATTCAGATTGC	Xist-PROM	dTAG-0	1	B6	54	81	0.4
CAACGATTCGATTGGT	Xist-PROM	dTAG-500	1	B6	100	71	0.584795
CAACGATTCGCAAGAG	Xist-RE	dTAG-1	3	B6	14	48	0.225806
CAACGGCAGCATCAGG	Xist-PROM	dTAG-500	4	biallelic	36	63	0.363636
CAACGGCAGGGCCTCT	Xist-RE	dTAG-8	2	biallelic	111	119	0.517391
CAACGGCAGTGGATAT	Xist-PROM	dTAG-1	1	Cast	38	46	0.547619
CAACGGCCAAACTAAG	Xist-RE	dTAG-8	18	B6	14	91	0.133333
CAACGGCGTCAGTTTG	Xist-PROM	dTAG-4	4	B6	36	52	0.409091
CAACGGCGTTAACAGA	Xist-RE	dTAG-1	11	B6	39	84	0.317073
CAACGGCTCTAAACGC	Xist-PROM	dTAG-1	1	Cast	49	69	0.584746
CAAGACTCACTAGGCC	Xist-RE	dTAG-500	9	B6	12	78	0.133333
CAAGACTTCCATCTGC	Xist-RE	dTAG-8	1	B6	10	23	0.30303
CAAGACTTCTCAACCC	Xist-RE	dTAG-8	7	biallelic	244	195	0.444191
CAAGACTTCTCTGGTC	Xist-PROM	dTAG-500	11	B6	7	52	0.118644
CAAGCTACAATCTCGA	Xist-RE	dTAG-0	9	Cast	92	18	0.163636
CAAGGGAAGGCATCAG	Xist-PROM	dTAG-0	1	Cast	63	86	0.577181
CAAGGGACATCTGGGC	Xist-PROM	dTAG-1	5	B6	120	114	0.512821
CAAGGGACATTGAGCT	Xist-RE	dTAG-0	2	Cast	59	18	0.233766
CAAGGGATCACAATGC	Xist-RE	dTAG-0	2	Cast	99	91	0.478947
CAAGGGATCGTAGGGA	Xist-RE	dTAG-8	1	B6	30	44	0.405405
CAATACGCATTGACCA	Xist-RE	dTAG-1	2	biallelic	14	25	0.641026
CAATACGTCCCGAGGT	Xist-PROM	dTAG-4	2	B6	44	84	0.34375
CAATCGAAGCGCACAA	Xist-RE	dTAG-500	3	Cast	37	33	0.471429
CAATCGATCAGGAGAC	Xist-PROM	dTAG-1	1	B6	134	133	0.501873
CAATCGATCGCTTAAG	Xist-PROM	dTAG-500	3	B6	19	30	0.387755
CAATGACAGCCATATC	Xist-RE	dTAG-1	8	B6	9	39	0.1875
CAATGACAGCCTCAGC	Xist-RE	dTAG-1	16	biallelic	162	101	0.38403
CAATGACAGTTGTACC	Xist-RE	dTAG-2	5	B6	177	242	0.422434
CAATGACCAAGTAGTA	Xist-PROM	dTAG-4	8	B6	84	111	0.430769
CAATGACCACTAAACC	Xist-PROM	dTAG-0	5	B6	186	218	0.460396
CAATGACCAGAACCGA	Xist-PROM	dTAG-1	1	B6	122	141	0.463878
CAATGACTCCTTTGAT	Xist-RE	dTAG-0	1	B6	38	45	0.457831
CAATGACTCTACTATC	Xist-PROM	dTAG-4	47	B6	98	189	0.341463
CAATGACTCTCCTGTG	Xist-PROM	dTAG-500	6	biallelic	55	66	0.454545
CAATGACTCTGCCTGT	Xist-PROM	dTAG-1	4	Cast	13	14	0.518519
CAATTTCCATGGCTAT	Xist-RE	dTAG-0	7	Cast	148	97	0.395918
CAATTTCGTACAGTAA	Xist-RE	dTAG-0	1	B6	19	26	0.422222
CAATTTCGTACTGACT	Xist-RE	dTAG-0	4	biallelic	5	7	0.583333
CAATTTCGTTATTCTC	Xist-RE	dTAG-4	4	B6	59	85	0.409722
CAATTTCGTTTCTATC	Xist-PROM	dTAG-1	6	Cast	162	168	0.509091
CAATTTCTCCTTATCA	Xist-PROM	dTAG-0	1	Cast	51	58	0.53211
CACAACACAGATTTCG	Xist-RE	dTAG-8	15	B6	53	182	0.225532
CACAACAGTCAGCGTC	Xist-PROM	dTAG-8	22	B6	28	69	0.28866
CACAACATCTCGTCGT	Xist-RE	dTAG-0	5	Cast	116	95	0.450237
CACACAAAGGTCCCTG	Xist-PROM	dTAG-0	1	B6	33	122	0.212903
CACACAAAGGTCGTAG	Xist-RE	dTAG-500	3	B6	17	68	0.2
CACACAAGTAAGGCTG	Xist-PROM	dTAG-4	14	Cast	212	162	0.433155
CACACAATCAGAGTTC	Xist-PROM	dTAG-0	7	biallelic	141	198	0.415929
CACACAATCATTCCTA	Xist-RE	dTAG-500	2	B6	14	80	0.148936
CACAGATAGATACCAA	Xist-RE	dTAG-1	1	Cast	85	113	0.570707
CACAGATAGTAGATCA	Xist-PROM	dTAG-500	3	B6	18	33	0.352941
CACAGATCAGACATCT	Xist-RE	dTAG-1	2	Cast	75	79	0.512987
CACAGATGTAACAGTA	Xist-PROM	dTAG-2	9	biallelic	40	84	0.322581
CACAGATGTAGCGAGT	Xist-PROM	dTAG-1	14	Cast	96	57	0.372549
CACAGATGTTACAGCT	Xist-PROM	dTAG-1	1	B6	106	117	0.475336
CACAGATGTTGACGGA	Xist-PROM	dTAG-0	1	Cast	29	32	0.52459
CACAGGCAGCGCCATC	Xist-RE	dTAG-8	7	B6	157	188	0.455072
CACAGGCCATGGGTCC	Xist-RE	dTAG-500	2	B6	13	16	0.448276
CACAGGCCATTAAAGG	Xist-PROM	dTAG-500	4	biallelic	17	34	0.666667
CACAGGCGTCACGCTG	Xist-PROM	dTAG-0	1	Cast	17	15	0.46875
CACAGGCTCGATCCAA	Xist-RE	dTAG-8	5	B6	5	56	0.0819672
CACAGGCTCTCCACTG	Xist-PROM	dTAG-1	2	B6	143	190	0.429429
CACATGAAGTCGCCCA	Xist-PROM	dTAG-2	10	biallelic	140	189	0.425532
CACATGACACGAGAAC	Xist-PROM	dTAG-4	3	B6	49	87	0.360294
CACATGAGTCGATTAC	Xist-RE	dTAG-8	3	B6	41	79	0.341667
CACATGATCATTTGTC	Xist-PROM	dTAG-500	4	B6	26	35	0.42623
CACATGATCCAGTACA	Xist-RE	dTAG-0	1	Cast	41	31	0.430556
CACCAAAAGCGGATCA	Xist-PROM	dTAG-0	47	B6	46	71	0.393162
CACCAAAAGCTAGATA	Xist-RE	dTAG-1	1	B6	7	17	0.291667
CACCAAAGTCTCTCTG	Xist-RE	dTAG-4	21	B6	61	186	0.246964
CACCAAAGTTTCCAAG	Xist-PROM	dTAG-500	8	B6	111	126	0.468354
CACCAAATCCCGAAAT	Xist-RE	dTAG-0	1	B6	157	163	0.490625
CACCAAATCTGTCCCA	Xist-RE	dTAG-8	1	B6	70	92	0.432099
CACCGTTCACCATTCC	Xist-PROM	dTAG-500	1	B6	62	83	0.427586
CACCGTTCATTGCCGG	Xist-PROM	dTAG-2	1	B6	71	62	0.533835
CACCGTTGTGGCCACT	Xist-PROM	dTAG-1	15	biallelic	65	67	0.507576
CACCGTTGTTACACAC	Xist-PROM	dTAG-2	2	biallelic	116	128	0.52459
CACGAATAGCCTTTCC	Xist-PROM	dTAG-2	2	Cast	41	28	0.405797
CACGAATCACACGCCA	Xist-PROM	dTAG-4	16	Cast	173	143	0.452532
CACGAATGTAACGTTC	Xist-RE	dTAG-2	2	B6	168	210	0.444444
CACGAATGTCATCCGG	Xist-PROM	dTAG-0	29	Cast	127	89	0.412037
CACGAATGTCTCCCTA	Xist-RE	dTAG-8	11	B6	47	51	0.479592
CACGAATGTGGTAATA	Xist-PROM	dTAG-1	5	Cast	80	107	0.572193
CACGAATTCCGTACGG	Xist-RE	dTAG-2	8	B6	132	159	0.453608
CACGAATTCTAGTTCT	Xist-RE	dTAG-4	23	biallelic	159	136	0.461017
CACGAATTCTTAAGGC	Xist-PROM	dTAG-2	1	Cast	124	137	0.524904
CACGGGTAGCACTAAA	Xist-RE	dTAG-0	9	B6	64	139	0.315271
CACGGGTCAAATCCCA	Xist-PROM	dTAG-500	4	B6	52	50	0.509804
CACGGGTCAATATCCG	Xist-RE	dTAG-8	22	B6	9	91	0.09
CACGGGTGTCACCGAC	Xist-RE	dTAG-0	1	B6	104	83	0.55615
CACGGGTTCCAAGCAT	Xist-PROM	dTAG-0	9	B6	144	148	0.493151
CACGTGGAGCGACTTT	Xist-PROM	dTAG-0	2	B6	189	245	0.435484
CACGTGGAGTACAGCG	Xist-PROM	dTAG-0	2	B6	2	30	0.0625
CACGTGGAGTTGTAAG	Xist-PROM	dTAG-4	1	B6	47	57	0.451923
CACGTGGCATTGTGCA	Xist-PROM	dTAG-500	3	Cast	62	30	0.326087
CACGTGGTCTTCCAGC	Xist-RE	dTAG-0	1	B6	41	51	0.445652
CACGTTCAGCATGTTC	Xist-PROM	dTAG-2	10	Cast	118	81	0.407035
CACGTTCAGTAGTCCT	Xist-PROM	dTAG-0	5	Cast	54	22	0.289474
CACGTTCCACATTCTT	Xist-RE	dTAG-500	7	B6	240	326	0.424028
CACGTTCCATGTGACT	Xist-RE	dTAG-2	18	B6	20	116	0.147059
CACGTTCGTAATGTGA	Xist-RE	dTAG-8	2	B6	4	18	0.181818
CACGTTCGTGAGTCAG	Xist-RE	dTAG-4	5	Cast	53	36	0.404494
CACGTTCGTTCGGTTA	Xist-RE	dTAG-0	2	Cast	80	73	0.477124
CACGTTCGTTGTGCCG	Xist-RE	dTAG-500	25	B6	3	61	0.046875
CACGTTCTCATTGTTC	Xist-PROM	dTAG-0	4	B6	15	36	0.294118
CACGTTCTCTGTGCGG	Xist-PROM	dTAG-500	2	B6	113	125	0.47479
CACTAAGAGACTCATC	Xist-RE	dTAG-0	1	Cast	134	118	0.468254
CACTAAGCATTCAGCA	Xist-PROM	dTAG-500	33	B6	39	179	0.178899
CACTAAGTCACAGTGT	Xist-RE	dTAG-4	1	Cast	64	67	0.51145
CACTGAAAGCAGCAGT	Xist-PROM	dTAG-0	23	B6	61	118	0.340782
CACTGAAAGTACTCGT	Xist-RE	dTAG-500	4	Cast	35	13	0.270833
CACTGGGCAATAACGA	Xist-RE	dTAG-500	5	B6	10	76	0.116279
CACTGGGCAGTCAGTT	Xist-RE	dTAG-0	3	B6	50	69	0.420168
CACTGGGGTACTGGGA	Xist-RE	dTAG-4	4	B6	12	38	0.24
CACTGGGTCGTTCTCG	Xist-RE	dTAG-500	9	B6	69	144	0.323944
CACTGTCAGCTGGTGA	Xist-RE	dTAG-2	2	B6	4	8	0.333333
CACTTCGGTTGAATCC	Xist-PROM	dTAG-1	25	B6	44	115	0.27673
CACTTCGTCGTTGTGA	Xist-PROM	dTAG-1	1	Cast	95	85	0.472222
CAGAGCCAGTTGGCGA	Xist-RE	dTAG-2	1	B6	6	44	0.12
CAGAGCCCACCATTCC	Xist-RE	dTAG-1	8	B6	3	38	0.0731707
CAGAGCCGTTTCCATT	Xist-RE	dTAG-4	10	Cast	86	89	0.508571
CAGAGCCTCCGTTTCG	Xist-RE	dTAG-4	35	biallelic	213	141	0.398305
CAGATACAGAGTCTGG	Xist-PROM	dTAG-4	4	B6	14	38	0.269231
CAGATACCAGCAGTTT	Xist-RE	dTAG-4	38	Cast	200	206	0.507389
CAGATACGTATGCAAA	Xist-PROM	dTAG-1	1	B6	79	67	0.541096
CAGATACGTTGATGTC	Xist-RE	dTAG-500	4	Cast	81	58	0.417266
CAGATACTCATTCATC	Xist-PROM	dTAG-0	1	B6	113	90	0.55665
CAGATACTCGCTGATA	Xist-PROM	dTAG-1	31	B6	118	257	0.314667
CAGATACTCTACGCGG	Xist-PROM	dTAG-2	1	Cast	38	64	0.627451
CAGATACTCTGGAGAG	Xist-PROM	dTAG-0	7	biallelic	107	176	0.378092
CAGATCAAGAGTCGAC	Xist-PROM	dTAG-4	1	B6	29	36	0.446154
CAGATCAAGCTTGTGT	Xist-RE	dTAG-500	2	Cast	14	2	0.125
CAGATCAAGGGCAACT	Xist-PROM	dTAG-2	8	Cast	90	25	0.217391
CAGATCAGTTGCGGCT	Xist-RE	dTAG-1	4	Cast	86	43	0.333333
CAGATCATCTGTTGGA	Xist-PROM	dTAG-2	32	B6	9	75	0.107143
CAGATTGCAAGGGTCA	Xist-PROM	dTAG-0	7	Cast	41	40	0.493827
CAGATTGGTGGCCCAT	Xist-RE	dTAG-500	4	Cast	44	21	0.323077
CAGCAATAGATGGTAT	Xist-RE	dTAG-1	6	biallelic	85	76	0.52795
CAGCAATAGCGAACTG	Xist-PROM	dTAG-8	1	B6	155	177	0.466867
CAGCAATCACCCTAGG	Xist-PROM	dTAG-2	1	Cast	51	50	0.49505
CAGCAATCACGTTCGG	Xist-PROM	dTAG-8	25	B6	38	101	0.273381
CAGCAATTCTAGATCG	Xist-RE	dTAG-8	16	B6	86	128	0.401869
CAGCACGAGTTACGTC	Xist-RE	dTAG-0	10	B6	6	52	0.103448
CAGCACGCAATTTCCT	Xist-RE	dTAG-0	1	B6	151	142	0.515358
CAGCACGGTATAGGGC	Xist-RE	dTAG-0	1	B6	107	192	0.35786
CAGCACGGTCAGTTTG	Xist-RE	dTAG-4	1	Cast	20	7	0.259259
CAGCACGTCACGGAGA	Xist-RE	dTAG-2	5	B6	23	35	0.396552
CAGCAGCAGGGAGGGT	Xist-RE	dTAG-1	6	B6	17	32	0.346939
CAGCAGCCAAGGTACG	Xist-RE	dTAG-2	4	biallelic	48	68	0.586207
CAGCAGCTCCTTGACC	Xist-PROM	dTAG-500	2	B6	25	27	0.480769
CAGCCAGCAAGGTTGG	Xist-RE	dTAG-8	5	Cast	9	6	0.4
CAGCCAGTCAAAGAAC	Xist-RE	dTAG-8	5	B6	9	23	0.28125
CAGCCAGTCATAGCAC	Xist-RE	dTAG-2	1	B6	74	74	0.5
CAGCCAGTCCAGCACG	Xist-RE	dTAG-8	9	Cast	223	282	0.558416
CAGCGTGCAACACAAA	Xist-PROM	dTAG-2	21	biallelic	181	164	0.475362
CAGCGTGCAGTTGCGC	Xist-RE	dTAG-0	1	B6	49	57	0.462264
CAGCGTGGTCCAAGAG	Xist-PROM	dTAG-500	3	B6	4	7	0.363636
CAGCGTGGTTATCCAG	Xist-PROM	dTAG-4	12	B6	36	51	0.413793
CAGCGTGTCGGACAAG	Xist-PROM	dTAG-500	13	B6	12	100	0.107143
CAGCGTGTCTCGAACA	Xist-RE	dTAG-1	5	B6	17	69	0.197674
CAGGCCAAGATACATG	Xist-RE	dTAG-0	3	B6	104	144	0.419355
CAGGCCAAGCATCCCG	Xist-PROM	dTAG-500	12	B6	34	43	0.441558
CAGGCCAAGGTACAAT	Xist-RE	dTAG-0	11	Cast	52	37	0.41573
CAGGCCACAAGCAGGT	Xist-RE	dTAG-8	6	B6	9	61	0.128571
CAGGCCACATTGACAC	Xist-PROM	dTAG-4	15	Cast	86	26	0.232143
CAGGCCATCCATCGTC	Xist-PROM	dTAG-500	2	B6	147	156	0.485149
CAGGCCATCGTAATGC	Xist-PROM	dTAG-1	1	B6	26	27	0.490566
CAGGGCTGTCGCATTA	Xist-PROM	dTAG-4	7	B6	10	33	0.232558
CAGGGCTGTTGTGCAT	Xist-PROM	dTAG-1	25	Cast	70	33	0.320388
CAGGGCTTCAAGAAAC	Xist-PROM	dTAG-2	7	biallelic	177	238	0.426506
CAGGGCTTCATTCACT	Xist-PROM	dTAG-8	11	B6	21	47	0.308824
CAGGGCTTCGCGGTAC	Xist-RE	dTAG-500	2	B6	6	27	0.181818
CAGGTATAGTTCGCAT	Xist-PROM	dTAG-500	2	B6	10	131	0.070922
CAGGTATCACTCACTC	Xist-RE	dTAG-0	3	Cast	25	16	0.390244
CAGGTATGTAACCCTA	Xist-RE	dTAG-1	41	Cast	106	33	0.23741
CAGGTATTCTGAGGTT	Xist-RE	dTAG-1	14	biallelic	39	63	0.617647
CAGTGCGAGCCGAACA	Xist-RE	dTAG-1	4	B6	6	32	0.157895
CAGTGCGAGTTCTACG	Xist-PROM	dTAG-0	1	Cast	97	83	0.461111
CAGTGCGCAGGGTTGA	Xist-PROM	dTAG-500	14	Cast	51	32	0.385542
CAGTGCGGTGCCTTCT	Xist-RE	dTAG-4	12	B6	170	257	0.398126
CAGTGCGTCGAGAGCA	Xist-PROM	dTAG-0	2	B6	55	50	0.52381
CAGTTAGAGACCATGG	Xist-RE	dTAG-1	1	Cast	104	108	0.509434
CAGTTAGGTCGGCACT	Xist-PROM	dTAG-500	3	biallelic	31	48	0.392405
CAGTTAGTCATTCACT	Xist-PROM	dTAG-2	1	Cast	38	66	0.634615
CAGTTCCAGTATAGAC	Xist-RE	dTAG-8	6	Cast	51	38	0.426966
CAGTTCCCAGCACACC	Xist-PROM	dTAG-500	1	Cast	24	14	0.368421
CAGTTCCTCTCGACGG	Xist-RE	dTAG-500	2	B6	9	63	0.125
CATAAGCCAATGGCAG	Xist-RE	dTAG-0	1	Cast	11	20	0.645161
CATAAGCTCACTGATG	Xist-PROM	dTAG-1	20	B6	76	138	0.35514
CATAAGCTCCTATTTG	Xist-PROM	dTAG-500	19	Cast	101	136	0.57384
CATAAGCTCTCCTGCA	Xist-RE	dTAG-500	14	biallelic	104	135	0.435146
CATACAGAGTTGCCTA	Xist-PROM	dTAG-0	1	Cast	133	159	0.544521
CATACAGCACCAACAT	Xist-PROM	dTAG-500	6	Cast	57	42	0.424242
CATACAGGTAACATAG	Xist-PROM	dTAG-8	9	B6	12	59	0.169014
CATACCCCATAGAAAC	Xist-PROM	dTAG-0	6	Cast	108	84	0.4375
CATACCCTCGACGATT	Xist-RE	dTAG-1	25	Cast	161	54	0.251163
CATACTTAGACCAAAT	Xist-RE	dTAG-500	15	Cast	131	84	0.390698
CATACTTGTAAGGCCA	Xist-RE	dTAG-0	1	B6	106	98	0.519608
CATACTTGTGCGGATA	Xist-PROM	dTAG-500	6	biallelic	101	105	0.509709
CATACTTGTTCCTAAG	Xist-RE	dTAG-500	1	B6	1	5	0.166667
CATACTTTCTGCCCTA	Xist-RE	dTAG-4	2	Cast	13	9	0.409091
CATAGACCAAATGCTC	Xist-RE	dTAG-8	4	B6	61	243	0.200658
CATAGACCACGCAGTC	Xist-RE	dTAG-500	1	Cast	150	121	0.446494
CATAGACCAGTGTGCC	Xist-RE	dTAG-4	1	B6	84	68	0.552632
CATAGACGTGGCTAGA	Xist-PROM	dTAG-8	11	B6	12	78	0.133333
CATCAAGCACCCTAGG	Xist-RE	dTAG-1	2	B6	120	163	0.424028
CATCAAGTCACCGCTT	Xist-RE	dTAG-1	13	biallelic	126	170	0.425676
CATCAAGTCTAACACG	Xist-PROM	dTAG-0	11	B6	77	186	0.292776
CATCCACAGCGTGAGT	Xist-PROM	dTAG-500	31	biallelic	139	104	0.427984
CATCCACAGGTCGAGT	Xist-PROM	dTAG-1	15	B6	69	117	0.370968
CATCCACCAGGCATGA	Xist-RE	dTAG-2	1	B6	15	29	0.340909
CATCCACTCTCGAACA	Xist-PROM	dTAG-500	3	biallelic	71	75	0.513699
CATCCCAAGGGTACAC	Xist-PROM	dTAG-500	6	B6	15	62	0.194805
CATCCCAAGTTTAGGA	Xist-PROM	dTAG-4	1	Cast	44	36	0.45
CATCCCACAACCAGAG	Xist-RE	dTAG-8	3	B6	120	148	0.447761
CATCCCACACTGAATC	Xist-RE	dTAG-4	4	B6	54	91	0.372414
CATCCCAGTTAAGGAT	Xist-PROM	dTAG-1	5	B6	86	113	0.432161
CATCCCAGTTCATCTT	Xist-RE	dTAG-8	7	B6	71	140	0.336493
CATCCGTAGCTACTGT	Xist-RE	dTAG-2	8	B6	92	214	0.300654
CATCCGTAGGTTACCT	Xist-RE	dTAG-1	1	Cast	52	35	0.402299
CATCCGTCATATAGCC	Xist-PROM	dTAG-1	14	Cast	175	142	0.44795
CATCCGTGTATCTCGA	Xist-RE	dTAG-0	1	B6	101	149	0.404
CATCCGTTCAACTGAC	Xist-RE	dTAG-2	1	Cast	10	10	0.5
CATCCGTTCGGTGCAC	Xist-RE	dTAG-1	3	B6	45	106	0.298013
CATCGCTAGAAACTAC	Xist-RE	dTAG-500	14	B6	66	161	0.290749
CATCGCTAGATACATG	Xist-RE	dTAG-0	16	B6	135	180	0.428571
CATCGCTCAATCTCTT	Xist-PROM	dTAG-0	1	B6	38	84	0.311475
CATCGCTCATAGAGGC	Xist-RE	dTAG-2	27	Cast	130	79	0.37799
CATCGCTGTCAACCAT	Xist-RE	dTAG-2	8	biallelic	43	64	0.401869
CATCGCTGTCCCGGTA	Xist-PROM	dTAG-1	1	B6	93	128	0.420814
CATCGCTTCCACTGAA	Xist-PROM	dTAG-2	6	B6	4	96	0.04
CATCGCTTCGCACGAC	Xist-PROM	dTAG-1	1	Cast	56	65	0.53719
CATCGGGCACCATATG	Xist-RE	dTAG-0	7	B6	17	90	0.158879
CATCGGGCACCGGAAA	Xist-PROM	dTAG-500	1	Cast	5	17	0.772727
CATCGGGCAGGGTTGA	Xist-RE	dTAG-500	6	Cast	23	6	0.206897
CATCGGGCATCCTATT	Xist-PROM	dTAG-8	32	B6	13	88	0.128713
CATCGGGTCCTGTTGC	Xist-PROM	dTAG-8	2	B6	46	66	0.410714
CATCGTCAGGCTCACC	Xist-PROM	dTAG-8	2	B6	1	25	0.0384615
CATCGTCAGTCTAGAA	Xist-RE	dTAG-1	21	B6	8	59	0.119403
CATCGTCAGTTGCGAG	Xist-PROM	dTAG-1	1	B6	54	51	0.514286
CATCGTCCAGAGTGTG	Xist-RE	dTAG-500	12	biallelic	42	62	0.403846
CATCGTCGTGTCCGGT	Xist-RE	dTAG-1	12	Cast	73	29	0.284314
CATGAGTAGGCTGGAT	Xist-RE	dTAG-0	1	Cast	99	121	0.55
CATGAGTCAAGGCGTA	Xist-RE	dTAG-8	4	Cast	54	34	0.386364
CATGAGTCAATGGCCC	Xist-RE	dTAG-500	38	B6	12	109	0.0991736
CATGAGTCACGGCACT	Xist-RE	dTAG-4	4	Cast	36	61	0.628866
CATGAGTGTGTCCGTG	Xist-RE	dTAG-8	12	biallelic	68	69	0.50365
CATGAGTGTTCCCAAA	Xist-PROM	dTAG-1	1	Cast	157	159	0.503165
CATGAGTGTTGTCAGT	Xist-RE	dTAG-4	9	B6	11	102	0.0973451
CATGCAAAGATCCGAG	Xist-PROM	dTAG-0	1	Cast	41	55	0.572917
CATGCAAAGCTGTCCG	Xist-RE	dTAG-8	6	Cast	52	49	0.485149
CATGCAAAGGTTACAA	Xist-PROM	dTAG-4	1	Cast	5	1	0.166667
CATGCAACACATGTTG	Xist-PROM	dTAG-4	1	B6	8	74	0.097561
CATGCAACAGCACGAA	Xist-RE	dTAG-0	9	Cast	160	74	0.316239
CATGCAAGTATGGAGC	Xist-PROM	dTAG-8	3	B6	12	59	0.169014
CATGCAAGTGCCTATA	Xist-PROM	dTAG-4	1	B6	40	27	0.597015
CATGCAATCAGACTGT	Xist-PROM	dTAG-2	1	B6	83	100	0.453552
CATGCGGAGGGACCAT	Xist-RE	dTAG-4	5	B6	7	26	0.212121
CATGCGGAGGGACTGT	Xist-RE	dTAG-8	1	B6	10	23	0.30303
CATGCGGCAACAAGTA	Xist-PROM	dTAG-0	1	Cast	27	22	0.44898
CATGCGGGTCCGTTTC	Xist-RE	dTAG-4	10	B6	10	54	0.15625
CATGCGGGTCTGTAGT	Xist-PROM	dTAG-8	8	B6	12	68	0.15
CATGCGGTCCGTAATG	Xist-RE	dTAG-0	1	B6	20	28	0.416667
CATGCGGTCTCTGGTC	Xist-RE	dTAG-500	11	B6	25	93	0.211864
CATGCTCCATGTGTCA	Xist-PROM	dTAG-1	1	Cast	78	79	0.503185
CATGCTCGTAAGATAC	Xist-PROM	dTAG-4	2	B6	37	48	0.435294
CATGCTCGTCCTGAAT	Xist-RE	dTAG-8	1	B6	5	26	0.16129
CATGCTCGTGCAACAG	Xist-RE	dTAG-8	1	B6	1	17	0.0555556
CATGCTCTCCGCAAAT	Xist-PROM	dTAG-2	1	B6	52	65	0.444444
CATGCTCTCTCTGGTC	Xist-RE	dTAG-2	3	biallelic	65	49	0.429825
CATGGATAGTCATAGA	Xist-RE	dTAG-4	6	Cast	32	27	0.457627
CATGGATAGTCCCGAC	Xist-PROM	dTAG-2	3	B6	30	56	0.348837
CATGGATAGTCTGGAG	Xist-PROM	dTAG-500	1	B6	5	56	0.0819672
CATGGATCACAATGCT	Xist-RE	dTAG-0	1	B6	23	51	0.310811
CATGGATGTCGCACGT	Xist-PROM	dTAG-500	8	B6	3	69	0.0416667
CATGGATGTCTCAGAT	Xist-PROM	dTAG-500	1	B6	2	3	0.4
CATGGTAAGTGTACCT	Xist-RE	dTAG-500	1	Cast	77	52	0.403101
CATTCATCAGTGTGCC	Xist-PROM	dTAG-0	1	Cast	180	192	0.516129
CATTCATGTCGTACAT	Xist-PROM	dTAG-500	5	B6	7	87	0.0744681
CATTCCGAGAGCATAT	Xist-RE	dTAG-0	1	B6	4	29	0.121212
CATTCCGCAACCCTCT	Xist-RE	dTAG-0	10	B6	70	236	0.228758
CATTCCGCATAATCCG	Xist-RE	dTAG-1	2	biallelic	56	34	0.377778
CATTCCGGTATGAAGT	Xist-RE	dTAG-1	21	Cast	89	13	0.127451
CATTCCGTCACTTGTT	Xist-PROM	dTAG-500	1	Cast	44	63	0.588785
CATTCCGTCGGCAGTC	Xist-RE	dTAG-500	1	B6	55	62	0.470085
CATTCTACATCCAATG	Xist-PROM	dTAG-4	1	B6	167	224	0.42711
CATTCTAGTGAGTTGG	Xist-PROM	dTAG-500	13	Cast	12	10	0.454545
CATTCTAGTTACCTTT	Xist-RE	dTAG-0	1	Cast	27	15	0.357143
CATTCTATCCAGCTCT	Xist-RE	dTAG-500	1	B6	36	72	0.333333
CATTCTATCCAGTACA	Xist-RE	dTAG-1	4	B6	3	21	0.125
CATTCTATCTCTCGAC	Xist-PROM	dTAG-4	5	biallelic	73	165	0.306723
CATTGAGCACCTGTCT	Xist-PROM	dTAG-8	17	B6	6	67	0.0821918
CATTGAGCATTGGCAT	Xist-RE	dTAG-8	21	Cast	86	12	0.122449
CATTGCCAGCCATGCC	Xist-PROM	dTAG-2	8	B6	76	86	0.469136
CATTGCCAGGCAGTCA	Xist-PROM	dTAG-1	1	B6	55	99	0.357143
CATTGCCAGTAGCATA	Xist-RE	dTAG-2	2	B6	8	19	0.296296
CATTGCCCATAATGCC	Xist-RE	dTAG-1	1	B6	80	81	0.496894
CATTGCCGTATGTGTC	Xist-PROM	dTAG-2	5	B6	62	85	0.421769
CATTGCCGTCACTACA	Xist-RE	dTAG-0	4	B6	55	103	0.348101
CATTGCCTCGCTTGCT	Xist-PROM	dTAG-0	1	B6	120	131	0.478088
CATTGTTCAGAGGGTT	Xist-RE	dTAG-500	3	B6	14	36	0.28
CATTGTTCAGAGTCTT	Xist-PROM	dTAG-2	6	B6	38	82	0.316667
CATTGTTCATGCACTA	Xist-RE	dTAG-0	1	Cast	142	154	0.52027
CATTGTTGTGGCTCTG	Xist-PROM	dTAG-0	1	B6	52	110	0.320988
CATTGTTGTTCTCCTG	Xist-PROM	dTAG-0	1	Cast	80	98	0.550562
CATTGTTTCCGGTAAT	Xist-RE	dTAG-1	5	B6	17	85	0.166667
CATTGTTTCGGAATTC	Xist-RE	dTAG-0	1	Cast	62	51	0.451327
CATTGTTTCGTAACTG	Xist-PROM	dTAG-0	5	biallelic	109	102	0.516588
CATTGTTTCTGGCTGG	Xist-RE	dTAG-2	6	B6	42	87	0.325581
CATTTCAAGCTCGCAC	Xist-RE	dTAG-1	9	B6	73	164	0.308017
CATTTCACAAAGACGC	Xist-PROM	dTAG-0	1	B6	45	41	0.523256
CATTTCACATCTCGTC	Xist-PROM	dTAG-4	6	B6	34	94	0.265625
CATTTCAGTTAAGACA	Xist-RE	dTAG-0	2	biallelic	200	225	0.529412
CATTTCATCATTTGCT	Xist-PROM	dTAG-1	11	biallelic	176	238	0.425121
CCAAGCGCAAGAAACT	Xist-PROM	dTAG-2	3	B6	91	132	0.408072
CCAAGCGCAAGAATAC	Xist-RE	dTAG-0	4	Cast	30	13	0.302326
CCAATGAAGTAAGAGG	Xist-PROM	dTAG-1	3	B6	41	72	0.362832
CCAATGAAGTCATTGC	Xist-RE	dTAG-0	2	B6	44	54	0.44898
CCAATGACAAGCTCTA	Xist-RE	dTAG-4	1	B6	69	79	0.466216
CCAATGAGTCAGGTAG	Xist-RE	dTAG-4	2	B6	56	69	0.448
CCAATGAGTCCTGGGT	Xist-RE	dTAG-4	7	Cast	54	19	0.260274
CCAATGAGTCGTGTTA	Xist-RE	dTAG-4	5	biallelic	118	163	0.419929
CCAATGAGTTCTCTAT	Xist-PROM	dTAG-500	5	B6	21	69	0.233333
CCAATGATCGCTGTTC	Xist-PROM	dTAG-1	1	B6	33	37	0.471429
CCAATTTCACTGGCGT	Xist-RE	dTAG-0	4	B6	59	76	0.437037
CCAATTTGTGGTCTGC	Xist-RE	dTAG-4	8	B6	15	64	0.189873
CCAATTTGTGTTGATC	Xist-RE	dTAG-0	3	biallelic	91	86	0.485876
CCACAAAAGCGTATGG	Xist-RE	dTAG-8	2	B6	10	33	0.232558
CCACAAAAGGAACATT	Xist-RE	dTAG-8	1	B6	41	62	0.398058
CCACAAACAAGCAATA	Xist-PROM	dTAG-2	11	Cast	114	106	0.481818
CCACACTAGCGCCTTG	Xist-PROM	dTAG-0	1	B6	22	28	0.44
CCACACTAGTCGTTAC	Xist-RE	dTAG-4	11	B6	40	89	0.310078
CCACACTCAACTTCTT	Xist-PROM	dTAG-1	6	B6	29	111	0.207143
CCACACTCACTACTTT	Xist-PROM	dTAG-500	39	B6	42	135	0.237288
CCACACTCAGATCACT	Xist-RE	dTAG-4	15	B6	18	142	0.1125
CCACACTGTATCGTTG	Xist-RE	dTAG-500	5	biallelic	40	27	0.402985
CCACCATAGGGAGATA	Xist-PROM	dTAG-500	5	biallelic	10	23	0.69697
CCACCATAGGTAGTCG	Xist-PROM	dTAG-4	1	B6	66	63	0.511628
CCACCATGTCTCGGAC	Xist-RE	dTAG-0	11	B6	9	43	0.173077
CCACCATTCAAATGCC	Xist-RE	dTAG-4	30	B6	58	181	0.242678
CCACCATTCAGCAATC	Xist-RE	dTAG-0	1	Cast	66	60	0.47619
CCACGAGAGCGGACAT	Xist-PROM	dTAG-4	27	Cast	91	57	0.385135
CCACGAGAGTAGACCG	Xist-PROM	dTAG-2	8	Cast	96	9	0.0857143
CCACGAGCACCCTAGG	Xist-PROM	dTAG-500	29	Cast	219	110	0.334347
CCACGAGCAGTCGAGA	Xist-RE	dTAG-1	27	B6	8	113	0.0661157
CCACGAGCATTGCTTT	Xist-RE	dTAG-4	7	B6	9	74	0.108434
CCACGAGGTCACAGAG	Xist-RE	dTAG-1	1	Cast	158	140	0.469799
CCACGAGTCGGTCATA	Xist-PROM	dTAG-500	77	biallelic	122	157	0.562724
CCACGTTGTAATGCTC	Xist-RE	dTAG-4	1	B6	48	48	0.5
CCACGTTTCAGCTCTC	Xist-PROM	dTAG-0	1	Cast	148	143	0.491409
CCACTTGAGAAGGATG	Xist-RE	dTAG-0	7	B6	16	29	0.355556
CCACTTGAGGGACACT	Xist-RE	dTAG-0	14	biallelic	139	172	0.446945
CCACTTGAGTATCTGC	Xist-RE	dTAG-0	2	biallelic	40	41	0.506173
CCACTTGCACTTCCTG	Xist-RE	dTAG-500	1	Cast	306	177	0.36646
CCACTTGCAGCTGTAT	Xist-RE	dTAG-4	3	B6	48	63	0.432432
CCACTTGTCACTTATC	Xist-PROM	dTAG-1	1	B6	151	199	0.431429
CCACTTGTCCCTATTA	Xist-RE	dTAG-0	1	Cast	79	134	0.629108
CCATAAGCAAGTAGTA	Xist-RE	dTAG-500	21	B6	52	127	0.290503
CCATAAGCAGCATGCC	Xist-PROM	dTAG-1	3	B6	17	63	0.2125
CCATAAGGTCTAGGCC	Xist-RE	dTAG-2	7	B6	9	97	0.0849057
CCATAAGTCTCGTGGG	Xist-PROM	dTAG-1	2	B6	13	9	0.590909
CCATCACAGCATCCTA	Xist-RE	dTAG-2	1	Cast	66	65	0.496183
CCATCACAGGATTCAA	Xist-PROM	dTAG-0	1	Cast	48	52	0.52
CCATCACCACGCTATA	Xist-RE	dTAG-4	4	Cast	51	41	0.445652
CCATCACGTCCAACGC	Xist-RE	dTAG-8	23	B6	140	332	0.29661
CCATCACGTCGAAACG	Xist-RE	dTAG-4	10	B6	13	97	0.118182
CCATCACGTCTCGGAC	Xist-PROM	dTAG-0	1	Cast	161	180	0.527859
CCATCACGTGATTAGA	Xist-RE	dTAG-500	18	biallelic	25	39	0.390625
CCCAACTAGATCCCGC	Xist-PROM	dTAG-1	1	Cast	102	102	0.5
CCCAACTCAACACTAC	Xist-PROM	dTAG-1	1	Cast	108	158	0.593985
CCCAACTCACTGTGAT	Xist-PROM	dTAG-8	4	Cast	132	154	0.538462
CCCAACTGTTTACCAG	Xist-RE	dTAG-4	3	Cast	22	12	0.352941
CCCAACTTCGCGGACT	Xist-RE	dTAG-1	2	B6	194	253	0.434004
CCCAACTTCTTCGGTC	Xist-PROM	dTAG-1	1	Cast	55	52	0.485981
CCCATTGGTAGGCTCC	Xist-PROM	dTAG-0	2	Cast	28	21	0.428571
CCCATTGGTGCATCTA	Xist-RE	dTAG-8	4	biallelic	40	42	0.512195
CCCATTGTCCGCAAAT	Xist-PROM	dTAG-1	4	B6	121	235	0.339888
CCCATTGTCGGTGAAG	Xist-PROM	dTAG-0	1	B6	63	102	0.381818
CCCGAAGCAGCTGTAT	Xist-PROM	dTAG-4	1	B6	152	153	0.498361
CCCGAAGCATGGCACC	Xist-RE	dTAG-8	3	B6	181	218	0.453634
CCCGAAGGTAACAAGT	Xist-RE	dTAG-8	14	B6	25	92	0.213675
CCCGAAGGTACAAACA	Xist-RE	dTAG-0	5	Cast	51	28	0.35443
CCCGAAGTCCACTTCG	Xist-RE	dTAG-500	2	B6	100	170	0.37037
CCCGAAGTCCTTCTAA	Xist-RE	dTAG-0	1	B6	19	39	0.327586
CCCGAAGTCTGAGAAA	Xist-PROM	dTAG-8	1	Cast	74	71	0.489655
CCCGGAAAGACGACGT	Xist-PROM	dTAG-0	1	B6	61	39	0.61
CCCGGAAGTTCCTTGC	Xist-PROM	dTAG-500	3	B6	84	120	0.411765
CCCGGAAGTTTCACTT	Xist-RE	dTAG-0	1	Cast	140	123	0.467681
CCCGGAATCTTAGTTC	Xist-PROM	dTAG-2	15	B6	33	98	0.251908
CCCTAACAGCAACTCT	Xist-PROM	dTAG-0	3	B6	15	54	0.217391
CCCTAACCAATGGCCC	Xist-PROM	dTAG-2	9	B6	14	35	0.285714
CCCTAACCACGCGTCA	Xist-RE	dTAG-4	1	Cast	31	68	0.686869
CCCTAACCACGTACAT	Xist-RE	dTAG-500	1	B6	84	72	0.538462
CCCTAACCATAGGAGC	Xist-RE	dTAG-500	9	B6	21	87	0.194444
CCCTAACCATAGGTAA	Xist-RE	dTAG-1	10	Cast	41	13	0.240741
CCCTAACCATGACTCA	Xist-RE	dTAG-8	1	B6	61	93	0.396104
CCCTCAACAGCAAGAC	Xist-RE	dTAG-8	1	B6	62	53	0.53913
CCCTCAACATACACCA	Xist-RE	dTAG-500	9	biallelic	150	175	0.461538
CCCTCAAGTAGCACAG	Xist-RE	dTAG-2	4	B6	50	79	0.387597
CCCTCAATCTCTGGTC	Xist-RE	dTAG-500	16	B6	2	49	0.0392157
CCCTCTCTCCCTCATG	Xist-RE	dTAG-0	5	biallelic	36	63	0.363636
CCCTGATGTTAAGGAT	Xist-RE	dTAG-500	32	B6	125	306	0.290023
CCCTTAGAGCCAACCC	Xist-PROM	dTAG-500	2	B6	17	18	0.485714
CCCTTAGAGCCTGCCA	Xist-RE	dTAG-500	6	B6	32	141	0.184971
CCCTTAGGTCACCCTT	Xist-PROM	dTAG-2	1	B6	61	60	0.504132
CCCTTAGTCCGCTGTT	Xist-RE	dTAG-500	3	biallelic	52	95	0.353741
CCGAACGAGACCAAGC	Xist-PROM	dTAG-4	2	Cast	112	120	0.517241
CCGAACGCATGATCTG	Xist-PROM	dTAG-8	10	Cast	60	5	0.0769231
CCGAACGGTGTCTTGA	Xist-PROM	dTAG-1	1	B6	68	86	0.441558
CCGAACGGTTGTAGCT	Xist-RE	dTAG-1	2	B6	20	98	0.169492
CCGATCTAGATTGTGA	Xist-PROM	dTAG-1	10	B6	8	66	0.108108
CCGATCTAGCATGCGA	Xist-PROM	dTAG-4	1	B6	81	64	0.558621
CCGATCTAGTTGCTGT	Xist-PROM	dTAG-0	1	B6	65	71	0.477941
CCGATGGCAAGCGCAA	Xist-RE	dTAG-4	1	B6	55	85	0.392857
CCGATGGCAAGGGCAT	Xist-PROM	dTAG-4	14	B6	38	47	0.447059
CCGATGGGTGACTGTT	Xist-PROM	dTAG-4	1	Cast	54	68	0.557377
CCGATGGGTTACGCCG	Xist-PROM	dTAG-4	1	Cast	120	133	0.525692
CCGATGGTCCTCGATC	Xist-RE	dTAG-1	11	B6	5	91	0.0520833
CCGATGGTCTGTGCAA	Xist-RE	dTAG-500	1	B6	7	19	0.269231
CCGCAAGAGGTGGGTT	Xist-RE	dTAG-500	16	B6	9	68	0.116883
CCGCAAGGTCACTCTC	Xist-PROM	dTAG-8	27	B6	101	252	0.286119
CCGCAAGGTCCACACG	Xist-RE	dTAG-500	18	B6	4	61	0.0615385
CCGCAAGTCCTTACCG	Xist-RE	dTAG-0	5	B6	129	183	0.413462
CCGGACAAGAGCAAGA	Xist-PROM	dTAG-500	2	B6	85	141	0.376106
CCGGACAAGATTGGGC	Xist-PROM	dTAG-8	18	B6	9	83	0.0978261
CCGGACACAAACGAGC	Xist-PROM	dTAG-2	12	B6	11	48	0.186441
CCGGGTAAGAGGTATT	Xist-RE	dTAG-4	1	Cast	12	19	0.612903
CCGGGTAGTATCGCGC	Xist-PROM	dTAG-500	8	B6	6	47	0.113208
CCGGGTATCCGACGGT	Xist-PROM	dTAG-2	1	Cast	37	41	0.525641
CCGGTAGAGGTTGACG	Xist-PROM	dTAG-0	2	Cast	133	112	0.457143
CCGGTAGGTCGTCTCT	Xist-PROM	dTAG-2	1	B6	20	14	0.588235
CCGGTAGGTGGCCACT	Xist-RE	dTAG-1	5	B6	104	221	0.32
CCGGTAGTCTACTGAG	Xist-RE	dTAG-1	8	B6	42	93	0.311111
CCGGTGAAGACTAAGT	Xist-PROM	dTAG-1	1	Cast	136	165	0.548173
CCGGTGACAGACCAAG	Xist-RE	dTAG-500	7	Cast	63	8	0.112676
CCGGTGATCCAGTGCG	Xist-RE	dTAG-500	19	B6	13	120	0.0977444
CCGTAGGTCAGTGATC	Xist-PROM	dTAG-500	8	B6	42	101	0.293706
CCGTGAGGTCTCACGG	Xist-PROM	dTAG-1	16	B6	22	70	0.23913
CCGTGAGTCATCTACT	Xist-RE	dTAG-2	7	biallelic	127	63	0.331579
CCGTGAGTCGGAAACG	Xist-PROM	dTAG-500	6	Cast	42	19	0.311475
CCGTTCACAACTCCAA	Xist-RE	dTAG-8	9	B6	13	104	0.111111
CCGTTCAGTCTGCATA	Xist-RE	dTAG-500	8	B6	20	60	0.25
CCTAAGAAGAGCGACT	Xist-RE	dTAG-2	7	B6	10	58	0.147059
CCTAAGACAACCAATC	Xist-PROM	dTAG-1	1	Cast	139	158	0.531987
CCTAAGATCAGCAATC	Xist-PROM	dTAG-0	3	B6	114	138	0.452381
CCTAAGATCGGTAAGG	Xist-PROM	dTAG-2	1	Cast	8	22	0.733333
CCTAAGATCTTCGATT	Xist-RE	dTAG-4	4	biallelic	64	103	0.616766
CCTACGTGTGACACAG	Xist-RE	dTAG-500	4	B6	4	86	0.0444444
CCTACGTTCCGAGTGC	Xist-RE	dTAG-500	11	B6	7	54	0.114754
CCTATCGTCTTACGTT	Xist-PROM	dTAG-0	6	B6	28	43	0.394366
CCTCAACCAAGCACAG	Xist-PROM	dTAG-1	4	Cast	83	48	0.366412
CCTCAACCAAGGTCTT	Xist-RE	dTAG-8	4	biallelic	21	47	0.308824
CCTCAACCACAAGCCC	Xist-PROM	dTAG-2	1	B6	105	136	0.435685
CCTCAACGTGTGCTTA	Xist-RE	dTAG-4	1	Cast	28	32	0.533333
CCTCAACTCAACTACG	Xist-RE	dTAG-2	21	Cast	270	128	0.321608
CCTCAACTCCCGAAAT	Xist-PROM	dTAG-1	9	biallelic	232	288	0.446154
CCTCAACTCGCTTACC	Xist-PROM	dTAG-4	17	B6	44	115	0.27673
CCTCACAAGGCATTTC	Xist-PROM	dTAG-500	1	B6	42	75	0.358974
CCTCACAAGGGCAGAG	Xist-RE	dTAG-2	7	B6	116	213	0.352584
CCTCACACAAGGTCGA	Xist-PROM	dTAG-0	13	B6	134	240	0.358289
CCTCACACAATTGGTC	Xist-PROM	dTAG-0	1	B6	14	21	0.4
CCTCACACACATACTG	Xist-PROM	dTAG-500	19	Cast	508	429	0.457844
CCTCACAGTTCGGTAT	Xist-RE	dTAG-4	1	Cast	25	30	0.545455
CCTCACATCTCGACCT	Xist-PROM	dTAG-1	1	B6	53	71	0.427419
CCTCAGTCATGAATAG	Xist-PROM	dTAG-2	5	biallelic	11	110	0.0909091
CCTCAGTGTAGTCGGA	Xist-RE	dTAG-4	2	B6	4	34	0.105263
CCTCAGTGTGGTTTGT	Xist-RE	dTAG-4	7	Cast	73	57	0.438462
CCTCAGTTCAGTCACA	Xist-PROM	dTAG-8	9	B6	22	85	0.205607
CCTCATGAGAAATCCA	Xist-PROM	dTAG-8	4	B6	6	62	0.0882353
CCTCATGAGAACAGGA	Xist-RE	dTAG-8	2	B6	102	165	0.382022
CCTCATGGTCACCGAC	Xist-PROM	dTAG-2	1	B6	50	42	0.543478
CCTCATGGTCTTGAGT	Xist-RE	dTAG-1	3	B6	74	129	0.364532
CCTCATGTCACGGTCG	Xist-PROM	dTAG-4	3	B6	89	136	0.395556
CCTCCAACACAGACGA	Xist-RE	dTAG-4	4	biallelic	90	97	0.481283
CCTCCAAGTTCGGCGT	Xist-RE	dTAG-500	3	B6	5	28	0.151515
CCTCCAATCTTCGGTC	Xist-PROM	dTAG-2	7	biallelic	149	160	0.517799
CCTCCTCCAATACGAA	Xist-PROM	dTAG-2	2	Cast	116	122	0.512605
CCTCCTCGTCTACGAT	Xist-PROM	dTAG-0	2	biallelic	19	36	0.654545
CCTCCTCTCCACGAAT	Xist-PROM	dTAG-2	27	B6	15	146	0.0931677
CCTCCTCTCGCATTAG	Xist-PROM	dTAG-4	5	B6	90	167	0.350195
CCTCTAGCAGCTGGTC	Xist-PROM	dTAG-8	16	B6	8	110	0.0677966
CCTCTAGCATCCGCGA	Xist-RE	dTAG-0	5	biallelic	50	33	0.39759
CCTCTAGGTTACTCAG	Xist-PROM	dTAG-500	1	Cast	48	78	0.619048
CCTCTAGGTTCGAAGG	Xist-PROM	dTAG-500	7	B6	9	53	0.145161
CCTCTCCAGTAGCAAT	Xist-RE	dTAG-2	7	B6	6	33	0.153846
CCTCTCCCAGCAGGAT	Xist-PROM	dTAG-8	3	B6	21	26	0.446809
CCTCTCCCATGGCCAC	Xist-RE	dTAG-2	10	B6	222	424	0.343653
CCTCTCCGTCTTCTAT	Xist-PROM	dTAG-500	5	B6	27	67	0.287234
CCTCTCCTCAAGCTTG	Xist-RE	dTAG-4	2	B6	18	56	0.243243
CCTCTCCTCACTGCTC	Xist-RE	dTAG-8	71	B6	138	426	0.244681
CCTGCATCAACTGCCG	Xist-PROM	dTAG-4	2	B6	106	112	0.486239
CCTGCATCAAGCCTGC	Xist-RE	dTAG-1	14	B6	15	151	0.0903614
CCTGCATGTTGCCAAT	Xist-RE	dTAG-0	1	B6	195	221	0.46875
CCTGCATTCATGGTAC	Xist-RE	dTAG-0	1	Cast	159	185	0.537791
CCTGCATTCCTCTGCA	Xist-PROM	dTAG-8	6	B6	18	92	0.163636
CCTGCATTCTCATTAC	Xist-RE	dTAG-0	10	B6	95	190	0.333333
CCTGTTGAGCAAACAT	Xist-PROM	dTAG-500	14	B6	37	105	0.260563
CCTGTTGTCAGCAGAG	Xist-RE	dTAG-8	48	B6	25	188	0.117371
CCTGTTGTCGGATTAC	Xist-RE	dTAG-8	2	B6	7	67	0.0945946
CCTTCAGAGGTAGATT	Xist-RE	dTAG-0	5	B6	17	17	0.5
CCTTCAGAGTTGAAAC	Xist-PROM	dTAG-2	3	B6	27	21	0.5625
CCTTCAGCAAGCGAGT	Xist-PROM	dTAG-1	1	B6	21	50	0.295775
CCTTCAGCACTTCTCG	Xist-RE	dTAG-0	22	B6	110	327	0.251716
CCTTCAGGTAGAAACT	Xist-RE	dTAG-500	8	Cast	46	35	0.432099
CCTTCAGGTCCAGGTC	Xist-PROM	dTAG-0	1	B6	40	101	0.283688
CCTTCAGTCCCGAGAC	Xist-PROM	dTAG-4	1	Cast	53	46	0.464646
CCTTCAGTCCTCCACA	Xist-RE	dTAG-4	9	B6	5	60	0.0769231
CCTTGTGAGAGCACTG	Xist-PROM	dTAG-500	10	B6	8	35	0.186047
CCTTGTGAGGAAAGGT	Xist-PROM	dTAG-0	14	biallelic	73	103	0.585227
CCTTGTGAGTCTAGAA	Xist-PROM	dTAG-500	2	B6	32	39	0.450704
CCTTGTGGTACAGAGC	Xist-RE	dTAG-8	4	B6	82	111	0.42487
CCTTGTGGTGCACGCT	Xist-RE	dTAG-500	13	B6	10	40	0.2
CCTTGTGGTGCGACAA	Xist-RE	dTAG-4	1	B6	47	75	0.385246
CCTTGTGGTTAAACCC	Xist-PROM	dTAG-0	2	B6	166	181	0.478386
CCTTGTGGTTGCATGT	Xist-RE	dTAG-2	17	biallelic	159	169	0.484756
CCTTGTGTCGGCTCTT	Xist-RE	dTAG-4	18	Cast	50	25	0.333333
CCTTTGGAGGTAGTCG	Xist-RE	dTAG-2	19	B6	123	155	0.442446
CCTTTGGCAAACGGCA	Xist-PROM	dTAG-4	2	B6	69	85	0.448052
CCTTTGGGTCGTGGAA	Xist-PROM	dTAG-8	2	Cast	58	59	0.504274
CCTTTGGTCCTTATCA	Xist-RE	dTAG-8	1	Cast	103	83	0.446237
CGAAGGAAGGATTACA	Xist-PROM	dTAG-4	6	B6	8	79	0.091954
CGAAGGACACAGTATC	Xist-PROM	dTAG-1	5	biallelic	90	137	0.396476
CGAAGGAGTGGAACCA	Xist-RE	dTAG-8	21	B6	14	49	0.222222
CGAAGGAGTGGACCTC	Xist-RE	dTAG-0	16	Cast	258	124	0.324607
CGAAGGATCAGAGCGA	Xist-PROM	dTAG-0	4	B6	28	156	0.152174
CGAAGTTGTCGTGCCA	Xist-RE	dTAG-4	19	B6	13	89	0.127451
CGAAGTTTCATTGTTC	Xist-PROM	dTAG-1	16	B6	14	116	0.107692
CGAAGTTTCCATGAGT	Xist-RE	dTAG-500	20	B6	4	45	0.0816327
CGAAGTTTCCGCAACG	Xist-PROM	dTAG-2	2	B6	15	46	0.245902
CGAATTGCAGGTTACT	Xist-PROM	dTAG-4	2	B6	17	84	0.168317
CGAATTGCAGTTGTCA	Xist-PROM	dTAG-500	3	B6	45	86	0.343511
CGAATTGCATCGCTAA	Xist-RE	dTAG-500	1	B6	30	32	0.483871
CGAATTGGTCCTTAAG	Xist-RE	dTAG-4	1	B6	106	68	0.609195
CGAATTGTCATCACAG	Xist-PROM	dTAG-500	1	B6	4	29	0.121212
CGACAGCCAACCCTCT	Xist-PROM	dTAG-0	1	Cast	253	296	0.539162
CGACAGCCAGTCGCAC	Xist-PROM	dTAG-1	4	biallelic	3	40	0.0697674
CGACAGCGTCTGCGCA	Xist-RE	dTAG-8	5	B6	37	83	0.308333
CGACAGCTCGAGCCTG	Xist-PROM	dTAG-1	12	Cast	273	373	0.577399
CGACAGCTCTATACGG	Xist-RE	dTAG-500	3	B6	8	61	0.115942
CGAGAAGCAATCTGCA	Xist-PROM	dTAG-0	8	B6	135	234	0.365854
CGAGAAGCACGACCTG	Xist-RE	dTAG-1	21	Cast	78	50	0.390625
CGAGAAGTCTACGGGC	Xist-RE	dTAG-4	7	Cast	95	31	0.246032
CGAGGAAAGAATCGCG	Xist-RE	dTAG-0	12	B6	17	71	0.193182
CGAGGAAAGGGCAATC	Xist-RE	dTAG-0	15	Cast	85	48	0.360902
CGAGGAATCACCCTTG	Xist-RE	dTAG-0	18	Cast	86	42	0.328125
CGAGGCTAGGCTCAAG	Xist-RE	dTAG-2	3	biallelic	36	24	0.4
CGAGGCTCAAGTTGGG	Xist-PROM	dTAG-2	1	Cast	46	40	0.465116
CGAGGCTCATACCATG	Xist-RE	dTAG-1	19	B6	130	188	0.408805
CGAGGCTGTGAAAGTT	Xist-RE	dTAG-2	3	Cast	48	6	0.111111
CGAGGCTTCACTTGGA	Xist-PROM	dTAG-2	1	B6	45	52	0.463918
CGAGGCTTCCATCAGA	Xist-PROM	dTAG-0	2	biallelic	58	85	0.594406
CGAGGCTTCGGAGCAA	Xist-PROM	dTAG-2	5	B6	9	33	0.214286
CGAGTGCCAAATACAG	Xist-PROM	dTAG-4	1	B6	39	35	0.527027
CGAGTGCTCTCGTGGG	Xist-RE	dTAG-8	9	B6	2	91	0.0215054
CGAGTTAAGAATTTGG	Xist-PROM	dTAG-2	5	biallelic	39	50	0.438202
CGAGTTACAGAATCGG	Xist-PROM	dTAG-4	5	Cast	70	42	0.375
CGAGTTACAGTCGAGA	Xist-RE	dTAG-500	1	Cast	2	5	0.714286
CGAGTTAGTACCCGAC	Xist-RE	dTAG-4	41	Cast	168	53	0.239819
CGAGTTAGTTGACGGA	Xist-PROM	dTAG-1	1	Cast	103	121	0.540179
CGATCGGAGGCTCTCG	Xist-PROM	dTAG-0	1	Cast	42	52	0.553191
CGATCGGCATCGAAGG	Xist-RE	dTAG-2	1	B6	84	143	0.370044
CGATGCGAGACATAAC	Xist-RE	dTAG-500	11	B6	22	71	0.236559
CGATGCGCAACGGGTA	Xist-RE	dTAG-0	16	Cast	85	19	0.182692
CGATGCGCACGGTGTC	Xist-RE	dTAG-8	23	B6	7	31	0.184211
CGATGCGCATTCACCC	Xist-PROM	dTAG-1	10	B6	97	192	0.33564
CGATGCGGTAACCCGC	Xist-PROM	dTAG-2	8	B6	75	76	0.496689
CGATGCGGTTCGAAGG	Xist-PROM	dTAG-4	1	B6	26	111	0.189781
CGATGCGTCTCCTGAC	Xist-PROM	dTAG-1	2	biallelic	65	72	0.525547
CGATGGCAGAATACAC	Xist-RE	dTAG-1	1	B6	6	52	0.103448
CGATGGCCAGCGTATT	Xist-RE	dTAG-0	2	B6	8	53	0.131148
CGATGGCCAGGATCTT	Xist-RE	dTAG-8	10	B6	31	71	0.303922
CGATGGCGTATCCTCC	Xist-PROM	dTAG-1	1	B6	29	35	0.453125
CGATGGCTCCGTGGCA	Xist-RE	dTAG-4	5	biallelic	12	11	0.478261
CGATGGCTCCTTACCG	Xist-RE	dTAG-500	2	B6	14	30	0.318182
CGCAGGTAGAACCGCA	Xist-RE	dTAG-500	26	B6	43	168	0.203791
CGCAGGTAGATCACTC	Xist-RE	dTAG-2	1	Cast	109	161	0.596296
CGCAGGTAGCGTATAA	Xist-RE	dTAG-4	3	B6	4	48	0.0769231
CGCAGGTCAAGCACCC	Xist-RE	dTAG-8	5	Cast	46	10	0.178571
CGCAGGTCAGCATACT	Xist-PROM	dTAG-4	6	B6	55	137	0.286458
CGCAGGTTCCCGTAAA	Xist-PROM	dTAG-1	17	B6	6	79	0.0705882
CGCAGGTTCGCGTGAC	Xist-PROM	dTAG-1	40	B6	64	149	0.300469
CGCATAAAGTCGGGAT	Xist-RE	dTAG-500	1	B6	4	16	0.2
CGCATAACAGATGCGA	Xist-RE	dTAG-500	21	biallelic	107	120	0.528634
CGCATGGAGACATAAC	Xist-PROM	dTAG-2	17	B6	41	171	0.193396
CGCATGGAGGAGAGTA	Xist-PROM	dTAG-2	4	B6	49	111	0.30625
CGCATGGAGTACTCGT	Xist-RE	dTAG-1	2	Cast	67	72	0.517986
CGCATGGCAGTACTAC	Xist-RE	dTAG-8	1	B6	58	76	0.432836
CGCATGGCATCAGTCA	Xist-PROM	dTAG-500	30	Cast	131	96	0.422907
CGCATGGGTACTAGCT	Xist-RE	dTAG-4	3	biallelic	28	24	0.538462
CGCATGGGTCCAGGTC	Xist-PROM	dTAG-500	10	biallelic	117	148	0.558491
CGCATGGGTTTACTTC	Xist-PROM	dTAG-8	3	B6	145	156	0.481728
CGCATGGTCTCGCCTA	Xist-RE	dTAG-0	47	Cast	204	91	0.308475
CGCCAGAAGCTAGCCC	Xist-PROM	dTAG-1	2	B6	104	85	0.550265
CGCCAGACAATCACGT	Xist-RE	dTAG-4	12	B6	34	51	0.4
CGCCAGACAATTCGTG	Xist-RE	dTAG-4	2	B6	4	27	0.129032
CGCCAGACAGTCAGAG	Xist-PROM	dTAG-0	3	biallelic	71	74	0.489655
CGCCAGACATGTGGCC	Xist-RE	dTAG-4	2	Cast	135	162	0.545455
CGCCAGAGTACACTCA	Xist-RE	dTAG-1	2	biallelic	154	156	0.503226
CGCCAGAGTCTTACTT	Xist-RE	dTAG-0	8	biallelic	13	16	0.551724
CGCCAGAGTGGACCAA	Xist-RE	dTAG-8	1	B6	23	51	0.310811
CGCCAGAGTTGATGTC	Xist-RE	dTAG-0	5	B6	28	100	0.21875
CGCCAGATCGTGTGGC	Xist-PROM	dTAG-0	10	biallelic	141	129	0.477778
CGCCATTCACAGTCGC	Xist-PROM	dTAG-500	22	B6	25	156	0.138122
CGCGTGAAGTCTCGTA	Xist-RE	dTAG-0	11	biallelic	104	127	0.549784
CGCGTGACACGACCTG	Xist-PROM	dTAG-4	1	B6	6	14	0.3
CGCGTGACAGACCCGT	Xist-PROM	dTAG-1	51	Cast	74	64	0.463768
CGCGTGAGTCTCTCAC	Xist-RE	dTAG-4	2	B6	90	67	0.573248
CGCGTGATCATTACGG	Xist-RE	dTAG-2	16	B6	4	51	0.0727273
CGGAACCCACAAGGTG	Xist-RE	dTAG-1	3	biallelic	14	18	0.5625
CGGAACCCACAGTCCG	Xist-RE	dTAG-2	3	B6	34	53	0.390805
CGGAACCCACATGGTT	Xist-RE	dTAG-500	6	B6	89	115	0.436275
CGGAACCCACTCTGCT	Xist-RE	dTAG-2	5	biallelic	12	20	0.625
CGGAACCGTGGTCTTA	Xist-PROM	dTAG-1	1	B6	65	73	0.471014
CGGAATTCAATCAGCT	Xist-RE	dTAG-4	8	B6	74	105	0.413408
CGGAATTCAGATAAAC	Xist-RE	dTAG-0	2	B6	69	109	0.38764
CGGAATTCAGTGTATC	Xist-RE	dTAG-2	1	Cast	13	6	0.315789
CGGAATTTCGGCGATC	Xist-RE	dTAG-500	1	Cast	33	42	0.56
CGGACACGTGCCGTAC	Xist-RE	dTAG-8	21	Cast	126	42	0.25
CGGACACTCCGTGTGG	Xist-RE	dTAG-500	7	B6	2	28	0.0666667
CGGACACTCGACCATA	Xist-PROM	dTAG-2	1	B6	103	86	0.544974
CGGACACTCTCTGAGA	Xist-RE	dTAG-0	12	biallelic	147	131	0.471223
CGGAGAAAGCACCTGC	Xist-PROM	dTAG-0	1	B6	123	159	0.43617
CGGAGAACATTGACCA	Xist-PROM	dTAG-500	2	B6	47	73	0.391667
CGGAGAAGTGACTAAA	Xist-PROM	dTAG-2	4	biallelic	36	31	0.462687
CGGAGAATCCAACCGG	Xist-RE	dTAG-0	1	Cast	81	114	0.584615
CGGAGAATCGAAGGAC	Xist-PROM	dTAG-4	11	B6	25	105	0.192308
CGGCAGTAGAGATTCA	Xist-RE	dTAG-8	3	biallelic	66	88	0.428571
CGGCAGTAGGTTAAAC	Xist-RE	dTAG-500	9	biallelic	82	70	0.460526
CGGCAGTCAGATCCAT	Xist-RE	dTAG-4	9	Cast	113	142	0.556863
CGGCAGTGTAGCGCCT	Xist-PROM	dTAG-0	9	B6	96	164	0.369231
CGGCAGTTCCCTGGTT	Xist-PROM	dTAG-1	1	B6	96	76	0.55814
CGGGACTAGAGGTTTA	Xist-RE	dTAG-8	11	biallelic	49	58	0.457944
CGGGACTCAGCGTACC	Xist-RE	dTAG-8	5	B6	13	54	0.19403
CGGGACTCATTCCTAT	Xist-PROM	dTAG-4	3	Cast	14	8	0.363636
CGGGACTGTAGGATAT	Xist-PROM	dTAG-1	1	B6	29	55	0.345238
CGGGCATAGGCGTCCT	Xist-PROM	dTAG-1	1	Cast	37	35	0.486111
CGGGCATCAGTTTCGA	Xist-RE	dTAG-500	1	B6	20	27	0.425532
CGGGCATGTCCATACA	Xist-RE	dTAG-1	5	biallelic	158	153	0.491961
CGGGCATTCAGACAAA	Xist-PROM	dTAG-500	27	B6	12	70	0.146341
CGGGCATTCGCAGATT	Xist-PROM	dTAG-0	9	Cast	83	63	0.431507
CGGGCATTCTAGCATG	Xist-RE	dTAG-0	31	B6	159	383	0.293358
CGGGTCACAGACATCT	Xist-PROM	dTAG-4	5	B6	37	45	0.45122
CGGGTCATCATTGTTC	Xist-PROM	dTAG-500	8	Cast	73	16	0.179775
CGGGTGTCACGGCCAT	Xist-PROM	dTAG-500	36	B6	44	130	0.252874
CGGGTGTGTGACGTCC	Xist-PROM	dTAG-4	11	B6	20	46	0.30303
CGGGTGTTCCATCTGC	Xist-PROM	dTAG-8	1	Cast	33	36	0.521739
CGGTCAGCACACCTTC	Xist-PROM	dTAG-8	5	B6	9	87	0.09375
CGTAAGTCAAGCTACT	Xist-RE	dTAG-0	1	B6	34	49	0.409639
CGTAAGTCACCAGGTC	Xist-RE	dTAG-1	1	B6	17	20	0.459459
CGTAAGTCACGCACCA	Xist-PROM	dTAG-500	19	B6	90	158	0.362903
CGTAAGTCAGAGTTCT	Xist-PROM	dTAG-1	1	Cast	20	10	0.333333
CGTAAGTCAGCGGATA	Xist-RE	dTAG-1	2	B6	19	16	0.542857
CGTAAGTCAGGTTTAC	Xist-RE	dTAG-500	1	B6	24	49	0.328767
CGTAAGTGTTACGTAC	Xist-PROM	dTAG-1	1	Cast	16	20	0.555556
CGTAATGAGTATTAGG	Xist-RE	dTAG-1	3	B6	10	30	0.25
CGTAATGCACGGCTAC	Xist-PROM	dTAG-4	1	B6	20	24	0.454545
CGTAATGTCTGGAGAG	Xist-RE	dTAG-8	1	B6	64	62	0.507937
CGTCAAAAGCCGGATA	Xist-PROM	dTAG-500	1	B6	21	16	0.567568
CGTCAAAAGGTTGACG	Xist-RE	dTAG-8	29	Cast	140	89	0.388646
CGTCAAAGTCATCCCT	Xist-PROM	dTAG-0	21	B6	138	190	0.420732
CGTCAAAGTTTACGTG	Xist-RE	dTAG-0	6	Cast	50	17	0.253731
CGTCCATAGATCCTAC	Xist-PROM	dTAG-2	7	B6	22	60	0.268293
CGTCCATAGCAGCACA	Xist-RE	dTAG-1	1	Cast	29	19	0.395833
CGTCCATAGGTTGGTG	Xist-PROM	dTAG-4	4	Cast	43	69	0.616071
CGTCCATTCCCATAAG	Xist-PROM	dTAG-0	2	B6	20	41	0.327869
CGTCCATTCTAGGCAT	Xist-RE	dTAG-0	9	B6	13	42	0.236364
CGTGAATCAAGTTTGC	Xist-PROM	dTAG-4	11	Cast	53	36	0.404494
CGTGAATCACCGTGAC	Xist-RE	dTAG-2	13	B6	14	109	0.113821
CGTGAATCAGAGTTCT	Xist-PROM	dTAG-2	1	B6	100	101	0.497512
CGTGAATCAGTAACGG	Xist-RE	dTAG-8	1	B6	53	48	0.524752
CGTGAATTCGTGGACC	Xist-RE	dTAG-4	2	Cast	16	10	0.384615
CGTGATACATACACCA	Xist-PROM	dTAG-500	1	B6	78	81	0.490566
CGTGATAGTGGAAGTC	Xist-PROM	dTAG-1	1	B6	366	346	0.514045
CGTGCTTTCCTGATAG	Xist-RE	dTAG-0	1	Cast	4	4	0.5
CGTGCTTTCTCTGAGA	Xist-PROM	dTAG-4	1	B6	19	82	0.188119
CGTGTCTCAGCACAAG	Xist-RE	dTAG-500	3	Cast	23	2	0.08
CGTGTCTCATGCGGTC	Xist-RE	dTAG-1	4	biallelic	23	47	0.328571
CGTGTCTGTAACTGCT	Xist-PROM	dTAG-4	1	Cast	32	44	0.578947
CGTGTCTGTTGCGGCT	Xist-RE	dTAG-4	11	B6	20	124	0.138889
CGTTAGAAGAAGAACG	Xist-PROM	dTAG-500	4	B6	5	21	0.192308
CGTTAGAAGCATACTC	Xist-RE	dTAG-8	3	B6	10	47	0.175439
CGTTAGACATTCAGGT	Xist-RE	dTAG-2	5	B6	50	125	0.285714
CGTTAGATCAGTCTTT	Xist-RE	dTAG-4	4	B6	3	21	0.125
CGTTAGATCTTGATTC	Xist-RE	dTAG-0	5	Cast	131	171	0.566225
CGTTCTGAGGTAGCAC	Xist-PROM	dTAG-1	1	B6	69	74	0.482517
CGTTCTGAGTGGACTG	Xist-RE	dTAG-1	3	B6	11	21	0.34375
CGTTCTGCAGGCATGA	Xist-RE	dTAG-0	2	B6	45	80	0.36
CGTTCTGCAGTCCCGA	Xist-PROM	dTAG-8	8	B6	10	86	0.104167
CGTTCTGCATCCTAAG	Xist-PROM	dTAG-4	1	B6	22	27	0.44898
CGTTCTGGTACCTAAC	Xist-RE	dTAG-0	21	B6	149	207	0.418539
CGTTCTGGTATGCAAA	Xist-RE	dTAG-4	29	Cast	135	142	0.512635
CGTTCTGGTCGAAACG	Xist-RE	dTAG-4	1	B6	11	69	0.1375
CGTTGGGAGCCGGAAT	Xist-PROM	dTAG-1	1	B6	17	19	0.472222
CGTTGGGCAAACCACT	Xist-PROM	dTAG-1	5	biallelic	191	180	0.485175
CGTTGGGGTTCAAAGA	Xist-PROM	dTAG-1	2	B6	19	26	0.422222
CGTTGGGTCCACAGCG	Xist-PROM	dTAG-4	1	Cast	61	78	0.561151
CGTTGGGTCGCGTCGA	Xist-RE	dTAG-0	2	B6	1	11	0.0833333
CGTTGGGTCTAAGAAG	Xist-PROM	dTAG-1	2	biallelic	32	32	0.5
CTAACCCCAGAAATCA	Xist-RE	dTAG-0	1	B6	21	38	0.355932
CTAACCCGTACATTGC	Xist-RE	dTAG-0	3	B6	59	81	0.421429
CTAACCCGTCGGCCTA	Xist-PROM	dTAG-8	3	B6	7	88	0.0736842
CTAACCCGTGCATTTG	Xist-PROM	dTAG-8	25	B6	106	117	0.475336
CTAACCCTCGACACCG	Xist-PROM	dTAG-1	13	Cast	30	6	0.166667
CTAACTTAGTCCCAGC	Xist-PROM	dTAG-8	12	B6	11	48	0.186441
CTAACTTCACAAACGG	Xist-RE	dTAG-8	6	Cast	35	25	0.416667
CTAACTTGTTGTCCCT	Xist-RE	dTAG-1	1	Cast	161	228	0.586118
CTAACTTTCTCTGAGA	Xist-RE	dTAG-0	6	B6	40	45	0.470588
CTAAGTGAGAGAGAAC	Xist-PROM	dTAG-2	5	biallelic	78	113	0.591623
CTAAGTGAGGCAGGTT	Xist-PROM	dTAG-8	9	B6	28	56	0.333333
CTAAGTGCACCAGACC	Xist-PROM	dTAG-2	1	B6	94	96	0.494737
CTAAGTGTCTACTGAG	Xist-RE	dTAG-500	36	Cast	84	12	0.125
CTACAGAAGCACTCAT	Xist-PROM	dTAG-4	1	Cast	27	20	0.425532
CTACAGAGTAACACCT	Xist-RE	dTAG-0	6	Cast	54	85	0.611511
CTACAGAGTTGTTGAC	Xist-PROM	dTAG-2	4	B6	60	97	0.382166
CTACAGATCTCGGTAA	Xist-RE	dTAG-500	10	B6	54	109	0.331288
CTACATTAGGACAAGA	Xist-PROM	dTAG-0	1	Cast	36	47	0.566265
CTACCCAAGAAGGTAG	Xist-PROM	dTAG-4	2	Cast	27	27	0.5
CTACCCAAGCTAAGTA	Xist-PROM	dTAG-500	12	biallelic	18	77	0.189474
CTACCCACAAATGGTA	Xist-RE	dTAG-1	1	B6	16	38	0.296296
CTACCCAGTGTAAATG	Xist-PROM	dTAG-2	6	Cast	134	141	0.512727
CTACCTGGTGATTAGA	Xist-PROM	dTAG-4	12	B6	4	81	0.0470588
CTACCTGTCGCTGCGA	Xist-PROM	dTAG-4	7	B6	89	137	0.393805
CTACGGGGTGTCCGTG	Xist-PROM	dTAG-4	15	B6	10	28	0.263158
CTACGGGTCTACCTTA	Xist-RE	dTAG-500	1	Cast	29	29	0.5
CTACTATAGCGACATG	Xist-RE	dTAG-0	1	B6	46	64	0.418182
CTACTATAGCTAATCC	Xist-RE	dTAG-2	2	Cast	63	59	0.483607
CTACTATAGTGATCGG	Xist-RE	dTAG-4	13	B6	6	65	0.084507
CTACTATCACCGCTAG	Xist-RE	dTAG-0	11	biallelic	146	154	0.513333
CTACTATCAGCTATAC	Xist-PROM	dTAG-4	2	Cast	83	77	0.48125
CTACTATTCCATCTAT	Xist-PROM	dTAG-8	1	B6	123	194	0.388013
CTAGACAAGGCCCACT	Xist-PROM	dTAG-0	6	biallelic	171	195	0.467213
CTAGACAGTGCGAGTA	Xist-RE	dTAG-4	1	Cast	94	112	0.543689
CTAGACAGTTGCTCGG	Xist-PROM	dTAG-4	2	biallelic	85	137	0.617117
CTAGACATCACCTTAT	Xist-RE	dTAG-500	18	Cast	128	49	0.276836
CTAGACATCATCTCTA	Xist-RE	dTAG-4	4	Cast	15	12	0.444444
CTAGACATCGGCTCTT	Xist-RE	dTAG-4	2	Cast	8	4	0.333333
CTAGGTACAAGTATCC	Xist-PROM	dTAG-500	19	B6	61	119	0.338889
CTAGGTAGTAGAAACT	Xist-RE	dTAG-4	4	B6	15	100	0.130435
CTAGGTAGTGTTACTG	Xist-RE	dTAG-0	2	Cast	16	7	0.304348
CTAGGTAGTTCCTTGC	Xist-PROM	dTAG-8	33	B6	11	85	0.114583
CTAGGTATCAAACCCA	Xist-RE	dTAG-2	1	B6	21	41	0.33871
CTAGGTATCAGCCCAG	Xist-RE	dTAG-1	2	B6	38	49	0.436782
CTATAGGAGAGTAACT	Xist-RE	dTAG-500	2	biallelic	66	90	0.576923
CTATAGGAGCAATTAG	Xist-RE	dTAG-1	4	biallelic	79	133	0.372642
CTATAGGCATCACAGT	Xist-PROM	dTAG-0	1	B6	28	48	0.368421
CTATAGGCATGACGTT	Xist-RE	dTAG-0	6	Cast	78	52	0.4
CTATAGGGTAGGAGGG	Xist-RE	dTAG-0	13	B6	37	113	0.246667
CTATAGGGTAGGTTTC	Xist-PROM	dTAG-4	1	B6	41	55	0.427083
CTATAGGGTATCTCTT	Xist-RE	dTAG-500	5	biallelic	7	46	0.132075
CTATAGGGTCTCACGG	Xist-RE	dTAG-2	2	B6	159	318	0.333333
CTATAGGTCATCAGTG	Xist-RE	dTAG-1	3	Cast	96	90	0.483871
CTATCCGAGCGAGTAC	Xist-PROM	dTAG-1	24	Cast	220	230	0.511111
CTATCCGAGTTGCATC	Xist-PROM	dTAG-500	23	B6	86	143	0.375546
CTATCCGCAGCAAGAC	Xist-RE	dTAG-1	3	Cast	37	40	0.519481
CTATCCGGTGCAACAG	Xist-PROM	dTAG-4	2	B6	111	117	0.486842
CTATCCGGTGCCTTTC	Xist-RE	dTAG-2	1	Cast	31	42	0.575342
CTATCTACAATGCAAA	Xist-PROM	dTAG-1	1	B6	25	27	0.480769
CTATCTACAGCTGGTC	Xist-RE	dTAG-4	1	B6	67	80	0.455782
CTATCTATCTTCGGAA	Xist-PROM	dTAG-8	5	B6	4	40	0.0909091
CTATCTATCTTGGATG	Xist-RE	dTAG-500	6	B6	5	83	0.0568182
CTCAACCGTAGGCTGA	Xist-PROM	dTAG-500	3	Cast	42	7	0.142857
CTCAACCGTCCGGATC	Xist-PROM	dTAG-500	19	B6	25	224	0.100402
CTCAACCTCAATCCAG	Xist-PROM	dTAG-2	5	B6	22	54	0.289474
CTCAACCTCGTCCATC	Xist-PROM	dTAG-500	29	B6	101	486	0.172061
CTCAAGACACCCTTGT	Xist-RE	dTAG-500	18	Cast	94	25	0.210084
CTCAAGAGTCACTCAA	Xist-RE	dTAG-0	5	B6	39	87	0.309524
CTCAAGATCTTGGTGA	Xist-RE	dTAG-8	1	Cast	34	37	0.521127
CTCAATTAGGATATGT	Xist-RE	dTAG-0	5	Cast	46	21	0.313433
CTCAATTCATTAGGAA	Xist-PROM	dTAG-1	11	Cast	214	193	0.474201
CTCAATTTCGACCATA	Xist-RE	dTAG-500	1	B6	46	68	0.403509
CTCACTGCAAATAAGC	Xist-PROM	dTAG-8	7	B6	12	104	0.103448
CTCACTGCACCAGGTC	Xist-PROM	dTAG-0	11	B6	16	96	0.142857
CTCACTGCACGCGTCA	Xist-RE	dTAG-2	1	Cast	10	5	0.333333
CTCACTGGTTGCATTG	Xist-PROM	dTAG-2	12	biallelic	108	106	0.495327
CTCACTGTCCGTGCGA	Xist-RE	dTAG-2	1	B6	15	31	0.326087
CTCACTGTCGACGACC	Xist-PROM	dTAG-0	22	B6	97	210	0.315961
CTCAGAAGTTAACCTG	Xist-PROM	dTAG-0	1	B6	32	39	0.450704
CTCAGAATCACAACCA	Xist-PROM	dTAG-4	2	B6	16	65	0.197531
CTCAGAATCCACCCTA	Xist-PROM	dTAG-1	22	Cast	120	53	0.306358
CTCAGAATCCGCAGTG	Xist-RE	dTAG-500	4	Cast	41	47	0.534091
CTCAGAATCTCTTAAC	Xist-RE	dTAG-4	8	B6	88	127	0.409302
CTCAGGGGTTGTAAAG	Xist-RE	dTAG-8	6	B6	15	34	0.306122
CTCAGTCAGCAGCAGT	Xist-PROM	dTAG-2	1	Cast	92	137	0.598253
CTCAGTCCAATAACGA	Xist-RE	dTAG-8	1	B6	0	10	0
CTCAGTCCAGAAGTTA	Xist-PROM	dTAG-1	1	B6	136	187	0.421053
CTCAGTCTCCGACATA	Xist-PROM	dTAG-1	31	biallelic	157	176	0.528529
CTCATCGTCTGCATAG	Xist-RE	dTAG-2	1	B6	3	21	0.125
CTCATGCAGATGAAGG	Xist-RE	dTAG-0	1	B6	2	4	0.333333
CTCATGCCAATTGAGA	Xist-RE	dTAG-0	1	Cast	58	60	0.508475
CTCATGCTCTGGGCCA	Xist-PROM	dTAG-8	17	B6	6	92	0.0612245
CTCATTAAGATAGCTA	Xist-RE	dTAG-1	10	B6	210	333	0.38674
CTCATTACACTCACTC	Xist-PROM	dTAG-2	3	B6	141	176	0.444795
CTCATTAGTCCACATA	Xist-PROM	dTAG-0	1	B6	87	115	0.430693
CTCATTAGTCCGAAAG	Xist-PROM	dTAG-500	25	biallelic	119	32	0.211921
CTCATTAGTCGAGCTC	Xist-RE	dTAG-0	3	Cast	28	12	0.3
CTCATTATCTAGGCAT	Xist-PROM	dTAG-2	1	Cast	77	80	0.509554
CTCCAACAGGAGCTGT	Xist-PROM	dTAG-2	4	B6	20	47	0.298507
CTCCAACGTATCTCGA	Xist-RE	dTAG-8	3	B6	14	76	0.155556
CTCCAACGTTAGGACG	Xist-PROM	dTAG-1	7	B6	87	123	0.414286
CTCCAACTCTTACGTT	Xist-RE	dTAG-8	5	B6	64	136	0.32
CTCCACAAGGTAGACC	Xist-PROM	dTAG-4	12	B6	7	92	0.0707071
CTCCACAGTGCATACT	Xist-RE	dTAG-8	23	Cast	151	48	0.241206
CTCCATGCAATGAACA	Xist-PROM	dTAG-1	1	B6	47	69	0.405172
CTCCATGGTGATTCTG	Xist-PROM	dTAG-0	2	B6	56	86	0.394366
CTCCATGTCGATTCCC	Xist-PROM	dTAG-4	13	Cast	56	38	0.404255
CTCCCAACATCTAGAC	Xist-RE	dTAG-2	9	B6	30	153	0.163934
CTCCCAAGTCGACGCT	Xist-RE	dTAG-4	9	B6	59	114	0.34104
CTCCCAATCAGGAGAC	Xist-RE	dTAG-8	28	B6	66	154	0.3
CTCCCTCCAGGTTCGC	Xist-RE	dTAG-0	7	B6	35	68	0.339806
CTCCCTCTCACCTCAC	Xist-PROM	dTAG-4	1	B6	274	304	0.474048
CTCCCTCTCGTGGAAG	Xist-RE	dTAG-1	13	B6	19	83	0.186275
CTCCGATCATTAAGCC	Xist-PROM	dTAG-0	8	B6	15	124	0.107914
CTCCTCCCATCTCCCA	Xist-RE	dTAG-8	2	Cast	28	13	0.317073
CTCCTCCGTAGAATAC	Xist-RE	dTAG-0	3	B6	56	63	0.470588
CTCCTCCGTTGTATGC	Xist-PROM	dTAG-0	5	B6	129	204	0.387387
CTCCTTTCAAGAAATC	Xist-PROM	dTAG-2	2	B6	18	30	0.375
CTCCTTTTCTAATTCC	Xist-RE	dTAG-0	32	B6	64	263	0.195719
CTCGAGGAGGTCTGGA	Xist-PROM	dTAG-0	3	biallelic	131	168	0.438127
CTCGAGGGTTCAAGGG	Xist-RE	dTAG-1	11	B6	30	104	0.223881
CTCGAGGGTTTCCAAG	Xist-RE	dTAG-8	14	B6	12	54	0.181818
CTCGAGGTCAAGATAG	Xist-RE	dTAG-500	6	Cast	161	153	0.487261
CTCGAGGTCCTTATAC	Xist-PROM	dTAG-1	1	B6	89	115	0.436275
CTCTCAGTCGGACCAC	Xist-PROM	dTAG-4	5	biallelic	16	5	0.238095
CTCTCGAAGACCACGA	Xist-PROM	dTAG-0	1	B6	44	47	0.483516
CTCTCGAAGGTTCTTG	Xist-RE	dTAG-4	1	B6	57	68	0.456
CTCTCGACACCCTAGG	Xist-RE	dTAG-4	10	Cast	53	10	0.15873
CTCTCGATCGGCTTGG	Xist-RE	dTAG-500	3	Cast	40	3	0.0697674
CTCTGGTAGGCGTCCT	Xist-PROM	dTAG-8	5	B6	87	122	0.416268
CTCTGGTCAACCTAAC	Xist-PROM	dTAG-0	14	B6	36	89	0.288
CTCTGGTCACTTCTCG	Xist-PROM	dTAG-2	1	Cast	0	46	1
CTCTGGTTCCAACCGG	Xist-RE	dTAG-8	4	B6	13	18	0.419355
CTCTGGTTCTATCGGA	Xist-RE	dTAG-1	1	Cast	179	206	0.535065
CTGAATGAGATCCGAG	Xist-RE	dTAG-2	4	Cast	23	8	0.258065
CTGAATGAGCATACTC	Xist-PROM	dTAG-500	1	B6	53	91	0.368056
CTGAATGCAGGTCCCA	Xist-PROM	dTAG-1	1	B6	56	77	0.421053
CTGAATGTCACGGGCT	Xist-RE	dTAG-0	11	Cast	160	41	0.20398
CTGAATGTCATGACAC	Xist-PROM	dTAG-4	9	B6	52	96	0.351351
CTGAATGTCCCGAAAT	Xist-PROM	dTAG-1	5	biallelic	46	46	0.5
CTGAGCGCAGCGCTTG	Xist-RE	dTAG-4	12	Cast	59	11	0.157143
CTGAGCGCAGGACTAG	Xist-PROM	dTAG-1	1	Cast	29	30	0.508475
CTGAGCGGTCTTACTT	Xist-PROM	dTAG-1	1	Cast	25	17	0.404762
CTGAGGCAGAGCTGAC	Xist-RE	dTAG-4	15	Cast	65	11	0.144737
CTGAGGCAGTCGAAAT	Xist-RE	dTAG-500	2	B6	6	17	0.26087
CTGAGGCGTACTGCGC	Xist-RE	dTAG-8	1	Cast	40	38	0.487179
CTGAGGCGTGACCGTC	Xist-RE	dTAG-2	3	Cast	25	6	0.193548
CTGATCCAGCAAGGAA	Xist-PROM	dTAG-2	1	Cast	6	9	0.6
CTGATCCCAATGAAAC	Xist-RE	dTAG-0	7	B6	23	76	0.232323
CTGATCCCATCGAACT	Xist-PROM	dTAG-2	14	B6	47	178	0.208889
CTGATCCGTTTAGACC	Xist-RE	dTAG-0	3	B6	29	43	0.402778
CTGATCCTCCTCGATC	Xist-PROM	dTAG-1	2	Cast	57	44	0.435644
CTGCAGGAGTCGAGGT	Xist-PROM	dTAG-1	7	biallelic	154	197	0.438746
CTGCAGGCATTGGCAT	Xist-PROM	dTAG-4	19	B6	4	42	0.0869565
CTGCAGGGTCTTTCAT	Xist-PROM	dTAG-4	1	Cast	44	44	0.5
CTGCAGGTCAAGGAGC	Xist-PROM	dTAG-1	12	biallelic	111	130	0.460581
CTGCAGGTCATGCATG	Xist-RE	dTAG-1	1	Cast	62	62	0.5
CTGCAGGTCTCCGCAT	Xist-PROM	dTAG-2	14	Cast	81	90	0.526316
CTGCATCAGCTGACAG	Xist-RE	dTAG-1	21	B6	140	166	0.457516
CTGCATCCAACCGTGC	Xist-RE	dTAG-8	14	Cast	144	138	0.489362
CTGCATCCAGGCATGA	Xist-RE	dTAG-500	27	B6	29	186	0.134884
CTGCATCCATGTAACC	Xist-RE	dTAG-500	1	B6	40	39	0.506329
CTGCATCGTATGCGTT	Xist-RE	dTAG-8	23	biallelic	114	155	0.423792
CTGCATCGTCACCACG	Xist-RE	dTAG-8	40	biallelic	129	172	0.428571
CTGCATCTCATTTCCA	Xist-PROM	dTAG-500	11	Cast	254	220	0.464135
CTGCATCTCTCGACGG	Xist-RE	dTAG-0	1	Cast	25	36	0.590164
CTGCCATAGGAACTCG	Xist-RE	dTAG-1	6	Cast	22	6	0.214286
CTGCCATGTCTTGCGG	Xist-RE	dTAG-4	3	B6	11	39	0.22
CTGCCTAAGAATCGTA	Xist-PROM	dTAG-0	1	B6	93	95	0.494681
CTGCCTAGTCGTGGAA	Xist-RE	dTAG-500	5	biallelic	124	168	0.575342
CTGCCTATCACTGGTA	Xist-PROM	dTAG-500	1	B6	8	16	0.333333
CTGCCTATCCAAGCTA	Xist-RE	dTAG-0	10	biallelic	116	141	0.548638
CTGCGAGAGACCAACG	Xist-RE	dTAG-500	10	B6	252	359	0.412439
CTGCGAGAGATACCAA	Xist-RE	dTAG-4	1	B6	18	23	0.439024
CTGCGAGAGTCAGAGC	Xist-RE	dTAG-2	2	Cast	15	2	0.117647
CTGCGAGGTCATTCCC	Xist-RE	dTAG-4	1	B6	27	26	0.509434
CTGCGAGGTTGCTCCT	Xist-PROM	dTAG-1	8	B6	82	113	0.420513
CTGCTCAGTTGCGTAT	Xist-PROM	dTAG-2	1	Cast	142	175	0.55205
CTGCTCATCGAAGAAT	Xist-RE	dTAG-500	1	B6	30	60	0.333333
CTGCTCATCGAGCTGC	Xist-PROM	dTAG-2	1	Cast	35	46	0.567901
CTGGACGGTTCAGGTT	Xist-RE	dTAG-8	2	B6	13	31	0.295455
CTGGCAGCAAATAAGC	Xist-RE	dTAG-2	2	Cast	32	53	0.623529
CTGGCAGGTCAGCTTA	Xist-PROM	dTAG-4	2	B6	33	49	0.402439
CTGGCAGGTGGTAATA	Xist-PROM	dTAG-4	1	B6	54	12	0.818182
CTGGCAGGTGTCTAAC	Xist-PROM	dTAG-2	6	B6	52	55	0.485981
CTGGCAGGTTTGCCGG	Xist-RE	dTAG-2	3	B6	2	17	0.105263
CTGGTCTAGCCTCCAG	Xist-PROM	dTAG-0	1	Cast	131	126	0.490272
CTGGTCTAGTTCCAGT	Xist-PROM	dTAG-8	8	B6	29	97	0.230159
CTGGTCTCAAGGTCGA	Xist-PROM	dTAG-4	1	Cast	17	23	0.575
CTGGTCTCAGTCAGTT	Xist-PROM	dTAG-500	14	B6	64	62	0.507937
CTGGTCTGTGACGCCT	Xist-PROM	dTAG-1	3	biallelic	29	48	0.623377
CTGGTCTGTTGTCCCT	Xist-PROM	dTAG-0	1	B6	50	40	0.555556
CTGGTCTGTTTACCTT	Xist-RE	dTAG-0	1	B6	9	32	0.219512
CTGGTCTTCAGGAAGC	Xist-RE	dTAG-0	2	biallelic	19	42	0.688525
CTGTACCCAGAACTAA	Xist-PROM	dTAG-2	4	B6	141	175	0.446203
CTGTACCGTAGGTTTC	Xist-RE	dTAG-500	3	B6	17	31	0.354167
CTGTACCTCTACTGCC	Xist-RE	dTAG-500	1	B6	5	13	0.277778
CTGTAGAAGAATCTAG	Xist-RE	dTAG-4	3	B6	8	24	0.25
CTGTAGAGTCGGTGAA	Xist-RE	dTAG-8	11	biallelic	25	34	0.423729
CTGTATTAGCACCGTC	Xist-RE	dTAG-4	7	biallelic	24	29	0.45283
CTGTATTCAATGAACA	Xist-PROM	dTAG-2	1	Cast	28	45	0.616438
CTGTATTGTGCCTAAT	Xist-PROM	dTAG-8	2	Cast	73	78	0.516556
CTGTATTTCAAAGCCT	Xist-PROM	dTAG-2	1	B6	91	126	0.419355
CTGTATTTCTTCCAGC	Xist-RE	dTAG-2	5	B6	6	22	0.214286
CTGTCGTAGTTGGAAT	Xist-PROM	dTAG-0	1	Cast	35	50	0.588235
CTGTCGTCAAGTATAG	Xist-RE	dTAG-8	6	B6	7	56	0.111111
CTGTCGTCAGATAAAC	Xist-PROM	dTAG-500	19	biallelic	137	195	0.412651
CTGTCGTCATGTGACT	Xist-PROM	dTAG-1	1	Cast	10	8	0.444444
CTGTCGTTCGTAGTGT	Xist-PROM	dTAG-8	13	Cast	53	75	0.585938
CTGTCGTTCTCAGGCG	Xist-PROM	dTAG-4	5	Cast	53	10	0.15873
CTGTGAACAAATGAAC	Xist-RE	dTAG-4	6	B6	17	67	0.202381
CTGTGAAGTCCCTAAA	Xist-RE	dTAG-8	11	Cast	64	23	0.264368
CTGTGAATCCCGTGTT	Xist-RE	dTAG-2	2	biallelic	11	8	0.421053
CTGTGAATCCGACATA	Xist-RE	dTAG-2	6	B6	44	135	0.24581
CTGTGAATCTGGTCAA	Xist-RE	dTAG-8	1	B6	43	36	0.544304
CTGTGGGTCCTGTTAT	Xist-RE	dTAG-0	1	B6	139	125	0.526515
CTTACCGGTACGAGCA	Xist-RE	dTAG-2	12	Cast	66	48	0.421053
CTTACCGGTATCCTCC	Xist-RE	dTAG-4	14	B6	37	91	0.289062
CTTACCGGTCGAAGCA	Xist-RE	dTAG-0	1	Cast	32	36	0.529412
CTTACCGGTGAGAGGG	Xist-RE	dTAG-0	2	B6	14	26	0.35
CTTACCGTCGGAGTAG	Xist-RE	dTAG-2	5	B6	74	126	0.37
CTTAGGAAGCTCGTGC	Xist-PROM	dTAG-4	1	B6	15	17	0.46875
CTTAGGACACCGTGAC	Xist-RE	dTAG-2	1	B6	4	23	0.148148
CTTAGGACACTGGATT	Xist-PROM	dTAG-8	2	biallelic	65	78	0.545455
CTTCAATAGGACAACC	Xist-RE	dTAG-500	30	B6	69	212	0.245552
CTTCAATAGGTGCGAT	Xist-RE	dTAG-8	5	B6	80	109	0.42328
CTTCAATTCCTGATAG	Xist-RE	dTAG-2	1	B6	58	68	0.460317
CTTCCGAGTCTGTGGC	Xist-RE	dTAG-500	3	Cast	25	7	0.21875
CTTCCGATCAGCTGAT	Xist-PROM	dTAG-500	7	B6	81	184	0.30566
CTTCCTTAGTCAGAGC	Xist-RE	dTAG-0	3	B6	17	52	0.246377
CTTCCTTCAGAGGCTA	Xist-RE	dTAG-1	10	B6	6	82	0.0681818
CTTCCTTGTTGGGAAC	Xist-RE	dTAG-1	3	B6	112	152	0.424242
CTTCGGTAGGCCCACT	Xist-RE	dTAG-500	26	B6	191	304	0.385859
CTTCGGTAGGCGTCCT	Xist-RE	dTAG-2	2	biallelic	25	38	0.603175
CTTCGGTAGTGGAAGA	Xist-PROM	dTAG-8	3	B6	16	25	0.390244
CTTCGGTCATACCAGT	Xist-PROM	dTAG-2	4	B6	9	64	0.123288
CTTCGGTGTAATGTGA	Xist-PROM	dTAG-4	11	Cast	62	33	0.347368
CTTCTAAGTGACCTGC	Xist-PROM	dTAG-0	12	B6	89	181	0.32963
CTTCTAATCCGTCAAA	Xist-PROM	dTAG-2	14	biallelic	97	98	0.497436
CTTCTCTAGTCTGCGC	Xist-PROM	dTAG-8	2	B6	1	45	0.0217391
CTTCTCTCAAAGGCGT	Xist-PROM	dTAG-4	14	B6	25	74	0.252525
CTTCTCTTCACTTCTA	Xist-RE	dTAG-0	5	Cast	44	35	0.443038
CTTCTCTTCGTTCGCT	Xist-PROM	dTAG-500	3	B6	46	69	0.4
CTTGAGACACACACTA	Xist-PROM	dTAG-1	1	Cast	118	185	0.610561
CTTGAGACAGGTACGA	Xist-RE	dTAG-2	1	B6	8	8	0.5
CTTGAGAGTTTGAAAG	Xist-PROM	dTAG-1	26	B6	60	250	0.193548
CTTGAGATCTTCCGTG	Xist-PROM	dTAG-2	1	B6	36	38	0.486486
CTTGATTAGGACTATA	Xist-PROM	dTAG-1	1	Cast	25	22	0.468085
CTTGATTCAGGACTTT	Xist-PROM	dTAG-4	2	B6	12	15	0.444444
CTTGATTGTCACTTCC	Xist-RE	dTAG-0	3	B6	74	117	0.387435
CTTGATTTCAAGAGGC	Xist-RE	dTAG-0	1	B6	124	131	0.486275
CTTGATTTCCCTCTAG	Xist-RE	dTAG-4	2	B6	1	4	0.2
CTTGATTTCTCCGAGG	Xist-RE	dTAG-0	13	B6	16	76	0.173913
CTTTCAACAACACAAA	Xist-PROM	dTAG-0	6	B6	24	104	0.1875
CTTTCAACAACGCATT	Xist-PROM	dTAG-500	2	Cast	234	239	0.505285
CTTTCAACAGACCTAT	Xist-RE	dTAG-1	1	Cast	19	36	0.654545
CTTTCAATCGCAGTCG	Xist-PROM	dTAG-4	18	B6	34	69	0.330097
CTTTCGGAGCGCACAA	Xist-RE	dTAG-2	2	Cast	71	90	0.559006
CTTTCGGAGTTGCATC	Xist-RE	dTAG-8	7	B6	83	82	0.50303
CTTTCGGCAGTTCCAA	Xist-RE	dTAG-8	1	B6	66	102	0.392857
CTTTCGGCATCCCACT	Xist-PROM	dTAG-1	13	Cast	226	206	0.476852
CTTTCGGGTAGATCCT	Xist-RE	dTAG-2	4	Cast	112	123	0.523404
CTTTCGGGTATGCGGA	Xist-RE	dTAG-2	8	B6	18	41	0.305085
CTTTCGGGTCTAGATC	Xist-PROM	dTAG-4	5	B6	17	72	0.191011
CTTTCGGTCGTTCAGA	Xist-RE	dTAG-500	3	B6	9	33	0.214286
GAAACCTGTGGAAGTC	Xist-PROM	dTAG-4	1	Cast	14	6	0.3
GAAACCTTCCGGACGT	Xist-RE	dTAG-0	5	Cast	105	112	0.516129
GAAACCTTCTAGCCAA	Xist-RE	dTAG-8	1	Cast	209	255	0.549569
GAAATGAAGCCTCAAT	Xist-PROM	dTAG-8	3	B6	1	10	0.0909091
GAAATGAAGTAGTCTC	Xist-PROM	dTAG-4	1	B6	116	139	0.454902
GAAATGATCGCCAATA	Xist-RE	dTAG-4	21	B6	117	203	0.365625
GAACACTCATCGGATT	Xist-RE	dTAG-2	1	B6	54	68	0.442623
GAACACTGTCACGTGC	Xist-PROM	dTAG-4	17	Cast	74	20	0.212766
GAACACTTCCACGTAA	Xist-PROM	dTAG-1	1	B6	110	111	0.497738
GAACGTTAGATTGACA	Xist-RE	dTAG-2	1	B6	68	57	0.544
GAACGTTAGCAGCACA	Xist-PROM	dTAG-1	3	B6	5	35	0.125
GAACGTTGTCGCGGTT	Xist-RE	dTAG-1	15	B6	6	123	0.0465116
GAACGTTTCATTTGCT	Xist-PROM	dTAG-500	16	B6	18	67	0.211765
GAACGTTTCCGGTTCT	Xist-RE	dTAG-500	2	biallelic	41	48	0.539326
GAACTGTCATTCTTCA	Xist-RE	dTAG-1	1	B6	116	130	0.471545
GAACTGTTCGCTTGAA	Xist-PROM	dTAG-500	2	B6	7	85	0.076087
GAACTGTTCGGTTAGT	Xist-PROM	dTAG-1	1	B6	35	81	0.301724
GAACTGTTCTAGAGCT	Xist-RE	dTAG-1	17	B6	3	64	0.0447761
GAACTGTTCTGCTTAT	Xist-RE	dTAG-8	14	B6	34	77	0.306306
GAAGAATAGTGCAACG	Xist-PROM	dTAG-8	2	biallelic	67	92	0.578616
GAAGAATGTATACAGA	Xist-RE	dTAG-4	6	B6	14	85	0.141414
GAAGAATTCGAGATGG	Xist-PROM	dTAG-0	8	B6	45	128	0.260116
GAAGAATTCGCAAGAG	Xist-RE	dTAG-0	4	B6	55	56	0.495495
GAAGCCCAGGACAACC	Xist-RE	dTAG-8	22	B6	9	124	0.0676692
GAAGCCCCACTTCATT	Xist-PROM	dTAG-1	1	Cast	113	100	0.469484
GAAGCCCGTCCGACGT	Xist-RE	dTAG-4	1	B6	78	112	0.410526
GAAGCCCTCGATACAC	Xist-RE	dTAG-1	9	B6	18	101	0.151261
GAAGCCCTCGGATTAC	Xist-RE	dTAG-1	8	B6	22	87	0.201835
GAAGCGAAGCTACTGT	Xist-RE	dTAG-4	1	Cast	60	76	0.558824
GAAGCGACACCGTCGA	Xist-PROM	dTAG-0	2	B6	37	23	0.616667
GAAGCGATCAAATGCC	Xist-RE	dTAG-0	2	biallelic	132	153	0.536842
GAAGCGATCCACCTGT	Xist-PROM	dTAG-2	7	B6	96	151	0.388664
GAAGGACCATATCTCT	Xist-RE	dTAG-1	3	B6	20	21	0.487805
GAAGGACCATGGCCAC	Xist-RE	dTAG-500	11	biallelic	82	58	0.414286
GAAGGACGTCCATAGT	Xist-RE	dTAG-1	6	B6	51	59	0.463636
GAAGGACTCACCTACC	Xist-PROM	dTAG-0	1	B6	101	104	0.492683
GAAGGACTCTCTCTAA	Xist-RE	dTAG-4	26	Cast	14	75	0.842697
GAAGGGTAGGCTCTAT	Xist-RE	dTAG-2	9	B6	1	25	0.0384615
GAAGGGTCAACAAGAT	Xist-RE	dTAG-0	11	B6	27	168	0.138462
GAAGGGTGTAGAGTTA	Xist-RE	dTAG-500	2	B6	2	13	0.133333
GAAGGGTTCATTCCTA	Xist-PROM	dTAG-1	2	biallelic	43	49	0.532609
GAAGGGTTCTCCATAT	Xist-PROM	dTAG-0	1	Cast	27	38	0.584615
[truncated: 2,079 more rows]

## Sheet: 7
Gene	Number of Cells	Allelic Ratio	Xist Bin
3830417A13Rik	83	0.591533	1
AU015836	142	0.447443	1
Acsl4	215	0.4625	1
Alg13	149	0.535682	1
Amer1	102	0.578431	1
Ammecr1	113	0.55236	1
Amot	237	0.522206	1
Apex2	207	0.466184	1
Araf	157	0.455308	1
Armcx1	169	0.408777	1
Arxes1	77	0.493506	1
Arxes2	202	0.555799	1
Atp11c	82	0.414634	1
Atp6ap2	106	0.462264	1
Atrx	324	0.478079	1
Bcap31	105	0.444603	1
Bclaf3	133	0.469925	1
Bex2	345	0.48929	1
Brcc3	60	0.405556	1
Brwd3	136	0.556723	1
Cetn2	97	0.414089	1
Chic1	103	0.60356	1
Chm	97	0.57732	1
Cited1	210	0.480717	1
Clcn5	298	0.511263	1
Cul4b	128	0.498307	1
Ddx3x	98	0.477381	1
Dkc1	267	0.445017	1
Dmd	87	0.542146	1
Ebp	320	0.494174	1
Eda2r	76	0.473684	1
Eif1ax	337	0.447517	1
Elk1	125	0.545867	1
Emd	250	0.495143	1
Eras	86	0.51686	1
Ercc6l	67	0.542289	1
Fam50a	174	0.557184	1
Fancb	116	0.505029	1
Firre	77	0.5	1
Flna	184	0.457921	1
Fmr1	157	0.458068	1
Fndc3c1	148	0.411403	1
Ftx	133	0.496867	1
Fundc1	90	0.498148	1
Fundc2	219	0.490052	1
Gdi1	79	0.350211	1
Gm364	103	0.534686	1
Gm4997	288	0.413194	1
Gnl3l	150	0.516111	1
Gprasp1	242	0.465922	1
Gripap1	80	0.41875	1
Gspt2	86	0.525194	1
Hccs	147	0.451927	1
Hcfc1	113	0.422419	1
Hdac6	205	0.44439	1
Hprt	329	0.469136	1
Hsd17b10	285	0.47896	1
Htatsf1	226	0.408558	1
Huwe1	244	0.472463	1
Idh3g	278	0.474944	1
Ids	73	0.513699	1
Irak1	128	0.535156	1
Itm2a	107	0.436916	1
Jade3	87	0.477011	1
Kantr	115	0.511739	1
Kctd12b	59	0.518362	1
Kdm5c	80	0.502083	1
Kdm6a	120	0.504444	1
Kif4	223	0.505755	1
Klhl13	264	0.425837	1
Las1l	303	0.496705	1
Ldoc1	106	0.441967	1
Lpar4	147	0.44161	1
Maged1	176	0.475663	1
Mageh1	106	0.484277	1
Magt1	171	0.484405	1
Maoa	108	0.455247	1
Map7d3	53	0.36478	1
Mbtps2	101	0.471947	1
Mecp2	60	0.511111	1
Med14	52	0.596154	1
Mmgt1	97	0.375086	1
Morc4	174	0.467748	1
Morf4l2	96	0.624603	1
Mospd2	101	0.620462	1
Msn	212	0.503774	1
Ndufb11	244	0.465414	1
Nkap	242	0.480795	1
Nono	210	0.513333	1
Nrk	101	0.510465	1
Nsdhl	254	0.460826	1
Nup62cl	100	0.490333	1
Ocrl	112	0.447917	1
Ofd1	121	0.44697	1
Otud5	94	0.476064	1
Pbdc1	193	0.572527	1
Pcsk1n	139	0.428897	1
Pdha1	305	0.47204	1
Pdk3	245	0.483086	1
Pdzd4	70	0.477143	1
Pfkfb1	95	0.521053	1
Phf6	44	0.420455	1
Pir	241	0.522599	1
Pls3	86	0.366279	1
Pnma5	113	0.4941	1
Pola1	94	0.588652	1
Prdx4	330	0.518393	1
Prps1	296	0.470061	1
Prps2	162	0.545135	1
Psmd10	174	0.494253	1
Pwwp3b	138	0.579348	1
Rbm3	215	0.46552	1
Rbmx	81	0.54321	1
Renbp	78	0.507479	1
Rhox6	78	0.474865	1
Rlim	343	0.486644	1
Rnf128	187	0.495811	1
Rp2	64	0.5	1
Rpgr	99	0.516835	1
Rps4x	355	0.491078	1
Rps6ka6	187	0.485383	1
Sh3bgrl	183	0.514598	1
Slc25a14	59	0.483051	1
Slc7a3	308	0.477516	1
Smc1a	286	0.497552	1
Sms	101	0.509901	1
Spin2c	151	0.520169	1
Syap1	114	0.508772	1
Taf1	82	0.51626	1
Tbl1x	339	0.49848	1
Tceal5	167	0.453393	1
Tceal8	112	0.481399	1
Tceal9	346	0.496397	1
Tfe3	193	0.462435	1
Tmem185a	163	0.47955	1
Tmem47	185	0.52036	1
Trap1a	96	0.446181	1
Tsix	65	0.592308	1
Tspan7	190	0.450234	1
Txlng	73	0.525114	1
Uba1	310	0.469428	1
Usp11	123	0.389179	1
Usp9x	159	0.440746	1
Utp14a	203	0.475287	1
Vbp1	98	0.467687	1
Wdr45	137	0.497689	1
Xiap	109	0.432722	1
Xist	355	1	1
Yipf6	156	0.509081	1
Zdhhc9	123	0.436314	1
Zfp185	106	0.466981	1
Zfp280c	171	0.412021	1
Zrsr2	345	0.471733	1
3830417A13Rik	70	0.456312	2
AU015836	119	0.404662	2
Acsl4	156	0.470192	2
Alg13	131	0.556107	2
Amer1	53	0.45283	2
Ammecr1	78	0.525641	2
Amot	163	0.469272	2
Apex2	155	0.452366	2
Araf	111	0.497898	2
Armcx1	121	0.445041	2
Arxes1	66	0.409091	2
Arxes2	136	0.423529	2
Atp11c	47	0.489362	2
Atp6ap2	82	0.286585	2
Atrx	280	0.481449	2
Bcap31	83	0.526104	2
Bclaf3	93	0.49552	2
Bex2	329	0.46014	2
Brcc3	50	0.54	2
Brwd3	83	0.536145	2
Cetn2	80	0.49375	2
Chic1	66	0.433081	2
Chm	72	0.659722	2
Cited1	157	0.451007	2
Clcn5	225	0.48158	2
Cul4b	92	0.455797	2
Ddx3x	75	0.432222	2
Dkc1	225	0.491713	2
Dmd	77	0.464286	2
Ebp	269	0.480645	2
Eda2r	53	0.544025	2
Eif1ax	321	0.416972	2
Elk1	103	0.487055	2
Emd	210	0.4475	2
Eras	81	0.502352	2
Ercc6l	57	0.48538	2
Fam50a	146	0.408333	2
Fancb	82	0.518293	2
Firre	31	0.397849	2
Flna	149	0.410631	2
Fmr1	93	0.434588	2
Fndc3c1	123	0.431165	2
Ftx	74	0.434685	2
Fundc1	50	0.42	2
Fundc2	150	0.489444	2
Gdi1	44	0.424242	2
Gm364	68	0.563725	2
Gm4997	239	0.313808	2
Gnl3l	96	0.466146	2
Gprasp1	173	0.531462	2
Gripap1	48	0.479167	2
Gspt2	66	0.525253	2
Hccs	105	0.528889	2
Hcfc1	87	0.444444	2
Hdac6	153	0.436819	2
Hprt	301	0.476103	2
Hsd17b10	216	0.536343	2
Htatsf1	171	0.377583	2
Huwe1	193	0.471157	2
Idh3g	225	0.434963	2
Ids	65	0.448718	2
Irak1	83	0.407631	2
Itm2a	92	0.428442	2
Jade3	54	0.523148	2
Kantr	81	0.502939	2
Kctd12b	52	0.362179	2
Kdm5c	54	0.527778	2
Kdm6a	81	0.512346	2
Kif4	158	0.513819	2
Klhl13	215	0.406362	2
Las1l	227	0.513961	2
Ldoc1	101	0.464748	2
Lpar4	106	0.402044	2
Maged1	129	0.494832	2
Mageh1	88	0.549242	2
Magt1	125	0.542	2
Maoa	78	0.358974	2
Map7d3	45	0.277778	2
Mbtps2	56	0.636905	2
Mecp2	49	0.581633	2
Med14	37	0.346847	2
Mmgt1	74	0.380631	2
Morc4	117	0.457265	2
Morf4l2	78	0.456731	2
Mospd2	56	0.491071	2
Msn	181	0.461721	2
Ndufb11	209	0.445534	2
Nkap	184	0.432622	2
Nono	152	0.479073	2
Nrk	89	0.361296	2
Nsdhl	194	0.375191	2
Nup62cl	84	0.532171	2
Ocrl	61	0.415301	2
Ofd1	85	0.547059	2
Otud5	70	0.466667	2
Pbdc1	144	0.515741	2
Pcsk1n	92	0.350091	2
Pdha1	229	0.477849	2
Pdk3	192	0.434387	2
Pdzd4	60	0.398889	2
Pfkfb1	72	0.497685	2
Phf6	30	0.366667	2
Pir	173	0.551252	2
Pls3	46	0.445652	2
Pnma5	62	0.446237	2
Pola1	85	0.437255	2
Prdx4	271	0.456561	2
Prps1	258	0.498566	2
Prps2	125	0.443067	2
Psmd10	119	0.459384	2
Pwwp3b	86	0.462403	2
Rbm3	166	0.480321	2
Rbmx	58	0.37069	2
Renbp	68	0.480392	2
Rhox6	67	0.471292	2
Rlim	305	0.448184	2
Rnf128	157	0.472642	2
Rp2	44	0.397727	2
Rpgr	72	0.388889	2
Rps4x	354	0.479914	2
Rps6ka6	141	0.454314	2
Sh3bgrl	128	0.380729	2
Slc25a14	50	0.386667	2
Slc7a3	258	0.417386	2
Smc1a	217	0.464171	2
Sms	59	0.477401	2
Spin2c	113	0.478024	2
Syap1	76	0.432018	2
Taf1	49	0.527211	2
Tbl1x	268	0.458016	2
Tceal5	89	0.514981	2
Tceal8	79	0.398734	2
Tceal9	333	0.46122	2
Tfe3	128	0.48763	2
Tmem185a	116	0.470546	2
Tmem47	135	0.560494	2
Trap1a	88	0.547348	2
Tsix	58	0.508621	2
Tspan7	135	0.46284	2
Txlng	52	0.432692	2
Uba1	280	0.430309	2
Usp11	85	0.394314	2
Usp9x	128	0.513542	2
Utp14a	132	0.476263	2
Vbp1	63	0.390212	2
Wdr45	99	0.481481	2
Xiap	75	0.52	2
Xist	354	1	2
Yipf6	85	0.523529	2
Zdhhc9	85	0.380392	2
Zfp185	66	0.386364	2
Zfp280c	123	0.297716	2
Zrsr2	311	0.481203	2
3830417A13Rik	67	0.58564	3
AU015836	94	0.442414	3
Acsl4	166	0.467369	3
Alg13	94	0.458029	3
Amer1	56	0.443452	3
Ammecr1	71	0.356808	3
Amot	137	0.47658	3
Apex2	132	0.436869	3
Araf	100	0.4655	3
Armcx1	112	0.393601	3
Arxes1	63	0.484127	3
Arxes2	120	0.405556	3
Atp11c	47	0.351064	3
Atp6ap2	64	0.440104	3
Atrx	266	0.420981	3
Bcap31	84	0.558333	3
Bclaf3	94	0.469858	3
Bex2	313	0.418877	3
Brcc3	56	0.345238	3
Brwd3	80	0.439583	3
Cetn2	72	0.393519	3
Chic1	68	0.409314	3
Chm	57	0.511696	3
Cited1	137	0.484725	3
Clcn5	212	0.497666	3
Cul4b	73	0.436073	3
Ddx3x	70	0.5	3
Dkc1	209	0.376479	3
Dmd	63	0.388889	3
Ebp	234	0.446546	3
Eda2r	39	0.470085	3
Eif1ax	292	0.424535	3
Elk1	72	0.30787	3
Emd	196	0.43897	3
Eras	76	0.395833	3
Ercc6l	42	0.52381	3
Fam50a	122	0.440301	3
Fancb	69	0.413043	3
Firre	38	0.434211	3
Flna	130	0.377885	3
Fmr1	76	0.457237	3
Fndc3c1	92	0.312862	3
Ftx	89	0.468165	3
Fundc1	61	0.540984	3
Fundc2	152	0.563158	3
Gdi1	55	0.375758	3
Gm364	67	0.612562	3
Gm4997	231	0.311688	3
Gnl3l	87	0.41954	3
Gprasp1	147	0.432783	3
Gripap1	42	0.440476	3
Gspt2	61	0.434426	3
Hccs	94	0.390071	3
Hcfc1	66	0.472222	3
Hdac6	139	0.414834	3
Hprt	283	0.435708	3
Hsd17b10	211	0.459795	3
Htatsf1	179	0.416826	3
Huwe1	166	0.4417	3
Idh3g	205	0.441138	3
Ids	49	0.387755	3
Irak1	90	0.412963	3
Itm2a	92	0.386775	3
Jade3	48	0.53125	3
Kantr	79	0.448312	3
Kctd12b	46	0.355072	3
Kdm5c	40	0.475	3
Kdm6a	69	0.438647	3
Kif4	124	0.438038	3
Klhl13	194	0.321416	3
Las1l	218	0.456881	3
Ldoc1	71	0.393947	3
Lpar4	127	0.379921	3
Maged1	137	0.396594	3
Mageh1	71	0.518779	3
Magt1	113	0.466814	3
Maoa	81	0.449588	3
Map7d3	44	0.272727	3
Mbtps2	54	0.524691	3
Mecp2	46	0.423913	3
Med14	31	0.483871	3
Mmgt1	59	0.415254	3
Morc4	97	0.465808	3
Morf4l2	79	0.525105	3
Mospd2	53	0.408805	3
Msn	162	0.41286	3
Ndufb11	184	0.419384	3
Nkap	158	0.379008	3
Nono	130	0.410385	3
Nrk	65	0.327597	3
Nsdhl	201	0.418751	3
Nup62cl	86	0.476357	3
Ocrl	64	0.335938	3
Ofd1	79	0.552743	3
Otud5	47	0.421986	3
Pbdc1	145	0.55	3
Pcsk1n	103	0.385113	3
Pdha1	201	0.475857	3
Pdk3	164	0.426292	3
Pdzd4	67	0.253483	3
Pfkfb1	59	0.389831	3
Phf6	34	0.441176	3
Pir	150	0.484587	3
Pls3	54	0.277778	3
Pnma5	72	0.398148	3
Pola1	58	0.484195	3
Prdx4	266	0.447704	3
Prps1	245	0.457165	3
Prps2	119	0.417927	3
Psmd10	110	0.525758	3
Pwwp3b	70	0.433333	3
Rbm3	148	0.464189	3
Rbmx	57	0.355263	3
Renbp	68	0.318627	3
Rhox6	69	0.446733	3
Rlim	295	0.391483	3
Rnf128	132	0.473611	3
Rp2	41	0.292683	3
Rpgr	79	0.390295	3
Rps4x	355	0.440219	3
Rps6ka6	135	0.441728	3
Sh3bgrl	135	0.358183	3
Slc25a14	44	0.378788	3
Slc7a3	248	0.382341	3
Smc1a	189	0.436458	3
Sms	66	0.352778	3
Spin2c	103	0.415858	3
Syap1	65	0.533333	3
Taf1	60	0.5	3
Tbl1x	241	0.411168	3
Tceal5	77	0.464286	3
Tceal8	75	0.432222	3
Tceal9	322	0.426218	3
Tfe3	125	0.602267	3
Tmem185a	95	0.432456	3
Tmem47	139	0.50024	3
Trap1a	73	0.578767	3
Tsix	53	0.528302	3
Tspan7	137	0.382178	3
Txlng	52	0.541667	3
Uba1	255	0.433259	3
Usp11	77	0.366883	3
Usp9x	112	0.474702	3
Utp14a	137	0.399757	3
Vbp1	89	0.393258	3
Wdr45	93	0.501792	3
Xiap	62	0.406989	3
Xist	355	0.999178	3
Yipf6	85	0.494118	3
Zdhhc9	78	0.407051	3
Zfp185	59	0.413842	3
Zfp280c	119	0.295518	3
Zrsr2	284	0.414419	3
3830417A13Rik	69	0.515355	4
AU015836	104	0.45187	4
Acsl4	162	0.387654	4
Alg13	110	0.467251	4
Amer1	52	0.298077	4
Ammecr1	79	0.327426	4
Amot	140	0.386882	4
Apex2	157	0.382484	4
Araf	126	0.515608	4
Armcx1	117	0.311966	4
Arxes1	77	0.292208	4
Arxes2	145	0.306322	4
Atp11c	62	0.322581	4
Atp6ap2	67	0.472637	4
Atrx	268	0.379151	4
Bcap31	94	0.37766	4
Bclaf3	93	0.453405	4
Bex2	292	0.344513	4
Brcc3	61	0.352459	4
Brwd3	83	0.42992	4
Cetn2	78	0.380342	4
Chic1	77	0.298701	4
Chm	67	0.378109	4
Cited1	134	0.464324	4
Clcn5	212	0.430031	4
Cul4b	86	0.38876	4
Ddx3x	84	0.455159	4
Dkc1	228	0.375146	4
Dmd	77	0.305195	4
Ebp	236	0.444223	4
Eda2r	62	0.33871	4
Eif1ax	300	0.354147	4
Elk1	114	0.358187	4
Emd	203	0.40312	4
Eras	102	0.258838	4
Ercc6l	45	0.433333	4
Fam50a	143	0.368065	4
Fancb	84	0.450397	4
Firre	47	0.379433	4
Flna	154	0.348918	4
Fmr1	100	0.4835	4
Fndc3c1	128	0.352865	4
Ftx	107	0.316978	4
Fundc1	58	0.344828	4
Fundc2	184	0.497587	4
Gdi1	48	0.34375	4
Gm364	76	0.510088	4
Gm4997	247	0.259109	4
Gnl3l	93	0.384409	4
Gprasp1	167	0.419261	4
Gripap1	73	0.315068	4
Gspt2	77	0.404762	4
Hccs	123	0.431572	4
Hcfc1	83	0.50502	4
Hdac6	160	0.403646	4
Hprt	293	0.353898	4
Hsd17b10	213	0.361346	4
Htatsf1	183	0.382787	4
Huwe1	169	0.404527	4
Idh3g	242	0.426446	4
Ids	65	0.335897	4
Irak1	89	0.338015	4
Itm2a	99	0.387205	4
Jade3	56	0.44494	4
Kantr	81	0.460905	4
Kctd12b	53	0.226415	4
Kdm5c	40	0.5375	4
Kdm6a	102	0.454248	4
Kif4	147	0.462196	4
Klhl13	192	0.312168	4
Las1l	222	0.394978	4
Ldoc1	92	0.34824	4
Lpar4	127	0.249306	4
Maged1	132	0.422439	4
Mageh1	61	0.43306	4
Magt1	112	0.40253	4
Maoa	102	0.334967	4
Map7d3	43	0.158915	4
Mbtps2	60	0.425	4
Mecp2	55	0.381818	4
Med14	47	0.404255	4
Mmgt1	67	0.335821	4
Morc4	108	0.377932	4
Morf4l2	64	0.546875	4
Mospd2	76	0.493421	4
Msn	174	0.320498	4
Ndufb11	201	0.456716	4
Nkap	182	0.430769	4
Nono	169	0.418477	4
Nrk	70	0.327698	4
Nsdhl	203	0.284907	4
Nup62cl	83	0.483936	4
Ocrl	82	0.319106	4
Ofd1	75	0.437778	4
Otud5	59	0.368644	4
Pbdc1	163	0.495092	4
Pcsk1n	113	0.336873	4
Pdha1	227	0.373685	4
Pdk3	166	0.322691	4
Pdzd4	85	0.282549	4
Pfkfb1	65	0.474359	4
Phf6	40	0.358333	4
Pir	172	0.469048	4
Pls3	62	0.298387	4
Pnma5	57	0.45614	4
Pola1	64	0.40625	4
Prdx4	267	0.437565	4
Prps1	264	0.345703	4
Prps2	124	0.357661	4
Psmd10	108	0.466049	4
Pwwp3b	98	0.366156	4
Rbm3	164	0.488618	4
Rbmx	70	0.246667	4
Renbp	62	0.374731	4
Rhox6	68	0.347854	4
Rlim	293	0.350609	4
Rnf128	150	0.417968	4
Rp2	54	0.339506	4
Rpgr	81	0.36214	4
Rps4x	353	0.405977	4
Rps6ka6	150	0.376978	4
Sh3bgrl	155	0.337097	4
Slc25a14	55	0.369697	4
Slc7a3	267	0.258745	4
Smc1a	213	0.384977	4
Sms	59	0.347458	4
Spin2c	128	0.328906	4
Syap1	68	0.431373	4
Taf1	66	0.44697	4
Tbl1x	262	0.34396	4
Tceal5	109	0.414373	4
Tceal8	84	0.392857	4
Tceal9	317	0.353893	4
Tfe3	124	0.447581	4
Tmem185a	120	0.45625	4
Tmem47	143	0.465035	4
Trap1a	81	0.608642	4
Tsix	73	0.468037	4
Tspan7	159	0.336059	4
Txlng	44	0.409091	4
Uba1	256	0.397675	4
Usp11	79	0.375949	4
Usp9x	119	0.436134	4
Utp14a	172	0.415601	4
Vbp1	82	0.363821	4
Wdr45	95	0.391228	4
Xiap	69	0.431159	4
Xist	354	0.99216	4
Yipf6	99	0.40404	4
Zdhhc9	70	0.302381	4
Zfp185	75	0.313333	4
Zfp280c	120	0.250278	4
Zrsr2	299	0.436606	4
3830417A13Rik	56	0.541635	5
AU015836	70	0.425	5
Acsl4	148	0.318018	5
Alg13	98	0.279932	5
Amer1	43	0.313953	5
Ammecr1	77	0.391775	5
Amot	172	0.347741	5
Apex2	144	0.314236	5
Araf	119	0.45028	5
Armcx1	120	0.306944	5
Arxes1	63	0.296296	5
Arxes2	132	0.340909	5
Atp11c	56	0.321429	5
Atp6ap2	73	0.408676	5
Atrx	253	0.365553	5
Bcap31	79	0.386076	5
Bclaf3	84	0.3125	5
Bex2	293	0.285499	5
Brcc3	68	0.448529	5
Brwd3	73	0.392694	5
Cetn2	83	0.305221	5
Chic1	62	0.311828	5
Chm	54	0.466049	5
Cited1	115	0.352051	5
Clcn5	205	0.357871	5
Cul4b	63	0.337302	5
Ddx3x	82	0.323171	5
Dkc1	222	0.325216	5
Dmd	63	0.179894	5
Ebp	233	0.363627	5
Eda2r	53	0.437107	5
Eif1ax	309	0.309661	5
Elk1	93	0.286738	5
Emd	192	0.336396	5
Eras	100	0.277667	5
Ercc6l	55	0.345455	5
Fam50a	146	0.355104	5
Fancb	57	0.400585	5
Firre	38	0.210526	5
Flna	133	0.364357	5
Fmr1	97	0.332474	5
Fndc3c1	118	0.272599	5
Ftx	99	0.334175	5
Fundc1	64	0.359375	5
Fundc2	147	0.388889	5
Gdi1	46	0.34058	5
Gm364	75	0.378095	5
Gm4997	238	0.256303	5
Gnl3l	86	0.302326	5
Gprasp1	154	0.302675	5
Gripap1	50	0.303333	5
Gspt2	52	0.317308	5
Hccs	107	0.476636	5
Hcfc1	74	0.25	5
Hdac6	144	0.308449	5
Hprt	277	0.283033	5
Hsd17b10	201	0.350456	5
Htatsf1	173	0.288247	5
Huwe1	160	0.386324	5
Idh3g	216	0.374769	5
Ids	63	0.314815	5
Irak1	83	0.38755	5
Itm2a	86	0.360465	5
Jade3	60	0.383333	5
Kantr	78	0.396368	5
Kctd12b	59	0.173729	5
Kdm5c	47	0.471631	5
Kdm6a	112	0.380208	5
Kif4	148	0.351351	5
Klhl13	209	0.262979	5
Las1l	236	0.33546	5
Ldoc1	77	0.347015	5
Lpar4	134	0.200124	5
Maged1	117	0.33547	5
Mageh1	78	0.294872	5
Magt1	99	0.388889	5
Maoa	98	0.430442	5
Map7d3	58	0.16092	5
Mbtps2	63	0.453704	5
Mecp2	42	0.392857	5
Med14	38	0.434211	5
Mmgt1	70	0.353571	5
Morc4	113	0.359145	5
Morf4l2	43	0.335659	5
Mospd2	73	0.482877	5
Msn	163	0.269257	5
Ndufb11	183	0.3398	5
Nkap	173	0.388439	5
Nono	147	0.366845	5
Nrk	72	0.397117	5
Nsdhl	189	0.277058	5
Nup62cl	72	0.407242	5
Ocrl	80	0.329167	5
Ofd1	82	0.449187	5
Otud5	51	0.379085	5
Pbdc1	151	0.467755	5
Pcsk1n	116	0.261679	5
Pdha1	212	0.311499	5
Pdk3	182	0.274778	5
Pdzd4	94	0.288121	5
Pfkfb1	70	0.342857	5
Phf6	31	0.145161	5
Pir	163	0.481646	5
Pls3	54	0.333333	5
Pnma5	62	0.354839	5
Pola1	59	0.330508	5
Prdx4	251	0.348301	5
Prps1	266	0.261227	5
Prps2	146	0.280822	5
Psmd10	131	0.437786	5
Pwwp3b	83	0.413655	5
Rbm3	172	0.475083	5
Rbmx	70	0.192857	5
Renbp	52	0.314103	5
Rhox6	74	0.439164	5
Rlim	277	0.308757	5
Rnf128	128	0.31689	5
Rp2	55	0.345455	5
Rpgr	90	0.342593	5
Rps4x	350	0.377917	5
Rps6ka6	143	0.382984	5
Sh3bgrl	144	0.260301	5
Slc25a14	53	0.320755	5
Slc7a3	269	0.259583	5
Smc1a	202	0.372489	5
Sms	70	0.233333	5
Spin2c	113	0.276675	5
Syap1	67	0.475124	5
Taf1	49	0.479592	5
Tbl1x	264	0.344302	5
Tceal5	82	0.279675	5
Tceal8	75	0.3	5
Tceal9	309	0.287527	5
Tfe3	117	0.467949	5
Tmem185a	109	0.324159	5
Tmem47	157	0.532909	5
Trap1a	67	0.644279	5
Tsix	77	0.606061	5
Tspan7	162	0.359245	5
Txlng	45	0.472222	5
Uba1	250	0.376592	5
Usp11	75	0.355556	5
Usp9x	117	0.325146	5
Utp14a	162	0.359465	5
Vbp1	80	0.275	5
Wdr45	97	0.386598	5
Xiap	66	0.305556	5
Xist	354	0.989442	5
Yipf6	96	0.380208	5
Zdhhc9	84	0.222222	5
Zfp185	54	0.305556	5
Zfp280c	164	0.210366	5
Zrsr2	301	0.349638	5
3830417A13Rik	49	0.535083	6
AU015836	70	0.329218	6
Acsl4	154	0.275433	6
Alg13	94	0.406915	6
Amer1	49	0.234694	6
Ammecr1	75	0.366667	6
Amot	106	0.273585	6
Apex2	126	0.230423	6
Araf	108	0.417438	6
Armcx1	116	0.249856	6
Arxes1	54	0.25	6
Arxes2	137	0.212165	6
Atp11c	52	0.259615	6
Atp6ap2	66	0.397727	6
Atrx	262	0.341283	6
Bcap31	71	0.394366	6
Bclaf3	75	0.447778	6
Bex2	294	0.259148	6
Brcc3	42	0.416667	6
Brwd3	87	0.457854	6
Cetn2	78	0.342949	6
Chic1	69	0.384058	6
Chm	66	0.373737	6
Cited1	104	0.448687	6
Clcn5	187	0.381232	6
Cul4b	66	0.305556	6
Ddx3x	74	0.542793	6
Dkc1	237	0.299937	6
Dmd	68	0.231618	6
Ebp	224	0.372963	6
Eda2r	43	0.344961	6
Eif1ax	302	0.282102	6
Elk1	82	0.257927	6
Emd	190	0.335301	6
Eras	109	0.213991	6
Ercc6l	48	0.223958	6
Fam50a	133	0.35401	6
Fancb	64	0.372396	6
Firre	49	0.255102	6
Flna	135	0.307619	6
Fmr1	79	0.343882	6
Fndc3c1	122	0.214091	6
Ftx	84	0.337302	6
Fundc1	71	0.382629	6
Fundc2	149	0.469575	6
Gdi1	44	0.227273	6
Gm364	63	0.334921	6
Gm4997	236	0.237288	6
Gnl3l	101	0.328383	6
Gprasp1	154	0.370022	6
Gripap1	64	0.355469	6
Gspt2	66	0.376263	6
Hccs	100	0.4	6
Hcfc1	88	0.295455	6
Hdac6	148	0.260586	6
Hprt	282	0.302526	6
Hsd17b10	207	0.32657	6
Htatsf1	162	0.260905	6
Huwe1	151	0.306733	6
Idh3g	212	0.395513	6
Ids	68	0.340686	6
Irak1	90	0.288889	6
Itm2a	91	0.21978	6
Jade3	48	0.329861	6
Kantr	68	0.421569	6
Kctd12b	56	0.244643	6
Kdm5c	50	0.32	6
Kdm6a	95	0.512281	6
Kif4	135	0.336949	6
Klhl13	184	0.266585	6
Las1l	222	0.335056	6
Ldoc1	62	0.475751	6
Lpar4	143	0.224026	6
Maged1	102	0.270915	6
Mageh1	58	0.336207	6
Magt1	102	0.353758	6
Maoa	81	0.403292	6
Map7d3	58	0.0747126	6
Mbtps2	59	0.387006	6
Mecp2	48	0.4375	6
Med14	30	0.433333	6
Mmgt1	64	0.296875	6
Morc4	85	0.310784	6
Morf4l2	47	0.325177	6
Mospd2	57	0.464912	6
Msn	158	0.274156	6
Ndufb11	177	0.344068	6
Nkap	168	0.328827	6
Nono	150	0.326278	6
Nrk	47	0.34753	6
Nsdhl	190	0.284845	6
Nup62cl	46	0.296014	6
Ocrl	70	0.340476	6
Ofd1	68	0.335784	6
Otud5	56	0.330357	6
Pbdc1	152	0.480263	6
Pcsk1n	116	0.275	6
Pdha1	211	0.311585	6
Pdk3	177	0.240725	6
Pdzd4	85	0.252059	6
Pfkfb1	62	0.302151	6
Phf6	38	0.171053	6
Pir	143	0.424109	6
Pls3	62	0.236559	6
Pnma5	57	0.315789	6
Pola1	50	0.32	6
Prdx4	268	0.327532	6
Prps1	257	0.241048	6
Prps2	122	0.353825	6
Psmd10	108	0.308642	6
Pwwp3b	89	0.271536	6
Rbm3	175	0.451401	6
Rbmx	69	0.166667	6
Renbp	59	0.347458	6
Rhox6	71	0.550929	6
Rlim	272	0.264737	6
Rnf128	134	0.326706	6
Rp2	37	0.324324	6
Rpgr	62	0.311828	6
Rps4x	351	0.376096	6
Rps6ka6	135	0.30321	6
Sh3bgrl	137	0.242579	6
Slc25a14	39	0.217949	6
Slc7a3	250	0.209479	6
Smc1a	199	0.301504	6
Sms	70	0.219048	6
Spin2c	91	0.349817	6
Syap1	67	0.365672	6
Taf1	48	0.46875	6
Tbl1x	241	0.277581	6
Tceal5	78	0.350427	6
Tceal8	64	0.268229	6
Tceal9	303	0.296748	6
Tfe3	105	0.466508	6
Tmem185a	103	0.245146	6
Tmem47	128	0.451172	6
Trap1a	57	0.603801	6
Tsix	71	0.560563	6
Tspan7	159	0.304298	6
Txlng	44	0.420455	6
Uba1	259	0.343322	6
Usp11	69	0.282609	6
Usp9x	123	0.354607	6
Utp14a	175	0.331905	6
Vbp1	90	0.387037	6
Wdr45	79	0.381857	6
Xiap	73	0.353881	6
Xist	354	0.987605	6
Yipf6	97	0.462199	6
Zdhhc9	76	0.214912	6
Zfp185	53	0.226415	6
Zfp280c	127	0.198163	6
Zrsr2	296	0.346606	6
3830417A13Rik	37	0.373198	7
AU015836	57	0.402632	7
Acsl4	144	0.302695	7
Alg13	76	0.265789	7
Amer1	45	0.12963	7
Ammecr1	60	0.238889	7
Amot	128	0.263706	7
Apex2	118	0.207627	7
Araf	96	0.366319	7
Armcx1	100	0.140833	7
Arxes1	66	0.189394	7
Arxes2	103	0.244337	7
Atp11c	54	0.185185	7
Atp6ap2	64	0.242188	7
Atrx	248	0.261567	7
Bcap31	55	0.263636	7
Bclaf3	68	0.375	7
Bex2	275	0.206356	7
Brcc3	48	0.270833	7
Brwd3	64	0.320312	7
Cetn2	69	0.154589	7
Chic1	50	0.21	7
Chm	52	0.442308	7
Cited1	97	0.368041	7
Clcn5	177	0.291714	7
Cul4b	59	0.20339	7
Ddx3x	66	0.366162	7
Dkc1	191	0.228362	7
Dmd	66	0.184343	7
Ebp	215	0.303981	7
Eda2r	44	0.284091	7
Eif1ax	276	0.252335	7
Elk1	66	0.281566	7
Emd	175	0.233381	7
Eras	108	0.160273	7
Ercc6l	40	0.2125	7
Fam50a	124	0.310484	7
Fancb	62	0.241935	7
Firre	39	0.205128	7
Flna	126	0.296995	7
Fmr1	77	0.422078	7
Fndc3c1	116	0.176724	7
Ftx	90	0.343889	7
Fundc1	51	0.277778	7
Fundc2	124	0.353495	7
Gdi1	40	0.2	7
Gm364	69	0.272947	7
Gm4997	228	0.210526	7
Gnl3l	74	0.182432	7
Gprasp1	133	0.290942	7
Gripap1	57	0.368421	7
Gspt2	52	0.165385	7
Hccs	103	0.346741	7
Hcfc1	72	0.291667	7
Hdac6	124	0.274616	7
Hprt	277	0.279916	7
Hsd17b10	192	0.1898	7
Htatsf1	157	0.221793	7
Huwe1	148	0.295335	7
Idh3g	207	0.376137	7
Ids	60	0.294444	7
Irak1	72	0.243056	7
Itm2a	84	0.241071	7
Jade3	50	0.46	7
Kantr	65	0.371795	7
Kctd12b	58	0.172989	7
Kdm5c	58	0.321839	7
Kdm6a	86	0.414729	7
Kif4	112	0.20253	7
Klhl13	177	0.24757	7
Las1l	199	0.237874	7
Ldoc1	69	0.339643	7
Lpar4	139	0.150839	7
Maged1	88	0.217262	7
Mageh1	51	0.323529	7
Magt1	88	0.204545	7
Maoa	80	0.332292	7
Map7d3	57	0.135965	7
Mbtps2	48	0.3125	7
Mecp2	41	0.264228	7
Med14	32	0.414062	7
Mmgt1	68	0.25	7
Morc4	81	0.355281	7
Morf4l2	42	0.369048	7
Mospd2	54	0.240741	7
Msn	136	0.20723	7
Ndufb11	171	0.306725	7
Nkap	166	0.41922	7
Nono	123	0.29729	7
Nrk	66	0.367578	7
Nsdhl	177	0.172236	7
Nup62cl	43	0.278295	7
Ocrl	70	0.192857	7
Ofd1	69	0.310386	7
Otud5	57	0.274854	7
Pbdc1	137	0.38017	7
Pcsk1n	109	0.242355	7
Pdha1	184	0.235248	7
Pdk3	145	0.219327	7
Pdzd4	75	0.126667	7
Pfkfb1	46	0.293478	7
Phf6	42	0.047619	7
Pir	133	0.348246	7
Pls3	50	0.14	7
Pnma5	40	0.204167	7
Pola1	60	0.308333	7
Prdx4	258	0.293279	7
Prps1	252	0.188482	7
Prps2	111	0.297297	7
Psmd10	101	0.346535	7
Pwwp3b	83	0.165663	7
Rbm3	130	0.433004	7
Rbmx	70	0.204762	7
Renbp	63	0.187831	7
Rhox6	56	0.338104	7
Rlim	260	0.242152	7
Rnf128	101	0.287553	7
Rp2	44	0.147727	7
Rpgr	73	0.321918	7
Rps4x	350	0.330764	7
Rps6ka6	129	0.228941	7
Sh3bgrl	142	0.160563	7
Slc25a14	44	0.0909091	7
Slc7a3	228	0.187019	7
Smc1a	177	0.316815	7
Sms	56	0.154762	7
Spin2c	95	0.261404	7
Syap1	54	0.320988	7
Taf1	39	0.532051	7
Tbl1x	215	0.212423	7
Tceal5	77	0.183983	7
Tceal8	78	0.130342	7
Tceal9	293	0.249133	7
Tfe3	101	0.420297	7
Tmem185a	92	0.186594	7
Tmem47	139	0.459572	7
Trap1a	42	0.554762	7
Tsix	81	0.600823	7
Tspan7	148	0.22485	7
Txlng	37	0.292793	7
Uba1	249	0.284146	7
Usp11	62	0.30914	7
Usp9x	102	0.28268	7
Utp14a	136	0.299265	7
Vbp1	76	0.256579	7
Wdr45	67	0.461443	7
Xiap	58	0.292241	7
Xist	354	0.990082	7
Yipf6	89	0.453184	7
Zdhhc9	58	0.16092	7
Zfp185	47	0.180851	7
Zfp280c	106	0.122642	7
Zrsr2	283	0.318505	7
3830417A13Rik	49	0.328231	8
AU015836	58	0.384195	8
Acsl4	134	0.227878	8
Alg13	93	0.236559	8
Amer1	41	0.121951	8
Ammecr1	69	0.23913	8
Amot	132	0.244315	8
Apex2	119	0.251261	8
Araf	90	0.391005	8
Armcx1	96	0.211806	8
Arxes1	52	0.211538	8
Arxes2	109	0.178135	8
Atp11c	37	0.18018	8
Atp6ap2	63	0.444444	8
Atrx	244	0.24064	8
Bcap31	53	0.306604	8
Bclaf3	73	0.307078	8
Bex2	280	0.221386	8
Brcc3	44	0.340909	8
Brwd3	56	0.241071	8
Cetn2	61	0.229508	8
Chic1	59	0.225989	8
Chm	52	0.432692	8
Cited1	87	0.414477	8
Clcn5	180	0.30784	8
Cul4b	66	0.320707	8
Ddx3x	83	0.329317	8
Dkc1	179	0.29711	8
Dmd	49	0.27551	8
Ebp	200	0.312196	8
Eda2r	41	0.353659	8
Eif1ax	290	0.214141	8
Elk1	81	0.194444	8
Emd	179	0.259243	8
Eras	88	0.184145	8
Ercc6l	36	0.166667	8
Fam50a	133	0.331579	8
Fancb	58	0.353448	8
Firre	47	0.191489	8
Flna	126	0.264286	8
Fmr1	79	0.259494	8
Fndc3c1	132	0.129798	8
Ftx	92	0.350725	8
Fundc1	51	0.313725	8
Fundc2	151	0.376269	8
Gdi1	52	0.230769	8
Gm364	70	0.209127	8
Gm4997	249	0.309237	8
Gnl3l	77	0.212121	8
Gprasp1	132	0.293056	8
Gripap1	54	0.277778	8
Gspt2	50	0.24	8
Hccs	80	0.366667	8
Hcfc1	76	0.239035	8
Hdac6	120	0.206944	8
Hprt	262	0.219382	8
Hsd17b10	180	0.22037	8
Htatsf1	145	0.235172	8
Huwe1	150	0.284111	8
Idh3g	219	0.354936	8
Ids	45	0.355556	8
Irak1	57	0.317251	8
Itm2a	79	0.170886	8
Jade3	49	0.367347	8
Kantr	61	0.306011	8
Kctd12b	43	0.22093	8
Kdm5c	48	0.333333	8
Kdm6a	88	0.439394	8
Kif4	145	0.258736	8
Klhl13	172	0.248473	8
Las1l	198	0.249204	8
Ldoc1	58	0.261052	8
Lpar4	139	0.167986	8
Maged1	101	0.257426	8
Mageh1	71	0.265258	8
Magt1	86	0.26938	8
Maoa	80	0.260417	8
Map7d3	59	0.135593	8
Mbtps2	42	0.297619	8
Mecp2	40	0.2	8
Med14	33	0.318182	8
Mmgt1	49	0.331633	8
Morc4	82	0.240299	8
Morf4l2	43	0.332171	8
Mospd2	45	0.444444	8
Msn	128	0.204687	8
Ndufb11	160	0.273661	8
Nkap	176	0.329072	8
Nono	125	0.3044	8
Nrk	71	0.256391	8
Nsdhl	169	0.174317	8
Nup62cl	51	0.386928	8
Ocrl	42	0.25	8
Ofd1	72	0.328704	8
Otud5	68	0.257353	8
Pbdc1	119	0.430672	8
Pcsk1n	102	0.20098	8
Pdha1	202	0.273409	8
Pdk3	134	0.202612	8
Pdzd4	88	0.170455	8
Pfkfb1	47	0.297872	8
Phf6	39	0.102564	8
Pir	127	0.394863	8
Pls3	48	0.204861	8
Pnma5	56	0.300595	8
Pola1	60	0.208333	8
Prdx4	251	0.253655	8
Prps1	248	0.220804	8
Prps2	108	0.264352	8
Psmd10	95	0.319298	8
Pwwp3b	71	0.348592	8
Rbm3	131	0.414486	8
Rbmx	70	0.152381	8
Renbp	56	0.348214	8
Rhox6	65	0.355799	8
Rlim	256	0.228255	8
Rnf128	103	0.270469	8
Rp2	56	0.278274	8
Rpgr	82	0.339431	8
Rps4x	352	0.328901	8
Rps6ka6	148	0.264681	8
Sh3bgrl	121	0.225344	8
Slc25a14	45	0.155556	8
Slc7a3	243	0.166047	8
Smc1a	192	0.301116	8
Sms	58	0.146552	8
Spin2c	71	0.2723	8
Syap1	54	0.339506	8
Taf1	49	0.459184	8
Tbl1x	231	0.207921	8
Tceal5	67	0.234328	8
Tceal8	62	0.282258	8
Tceal9	290	0.222555	8
Tfe3	95	0.331579	8
Tmem185a	80	0.242708	8
Tmem47	126	0.441799	8
Trap1a	39	0.538462	8
Tsix	82	0.672764	8
Tspan7	128	0.243583	8
Txlng	37	0.198198	8
Uba1	240	0.329596	8
Usp11	64	0.320312	8
Usp9x	116	0.309524	8
Utp14a	146	0.274087	8
Vbp1	85	0.303922	8
Wdr45	58	0.364368	8
Xiap	60	0.261111	8
Xist	354	0.988493	8
Yipf6	76	0.466009	8
Zdhhc9	66	0.191919	8
Zfp185	70	0.17381	8
Zfp280c	115	0.144928	8
Zrsr2	295	0.318627	8
3830417A13Rik	45	0.433333	9
AU015836	46	0.313561	9
Acsl4	137	0.218735	9
Alg13	87	0.206897	9
Amer1	43	0.151163	9
Ammecr1	61	0.153005	9
Amot	120	0.173393	9
Apex2	99	0.170034	9
Araf	90	0.362963	9
Armcx1	95	0.128947	9
Arxes1	46	0.0978261	9
Arxes2	121	0.141873	9
Atp11c	32	0.15625	9
Atp6ap2	58	0.323276	9
Atrx	231	0.26538	9
Bcap31	55	0.209091	9
Bclaf3	68	0.223039	9
Bex2	284	0.165862	9
Brcc3	46	0.271739	9
Brwd3	62	0.263441	9
Cetn2	65	0.25641	9
Chic1	49	0.193878	9
Chm	54	0.240741	9
Cited1	71	0.272133	9
Clcn5	169	0.203959	9
Cul4b	63	0.166667	9
Ddx3x	64	0.277344	9
Dkc1	191	0.243499	9
Dmd	58	0.16092	9
Ebp	188	0.276355	9
Eda2r	46	0.347826	9
Eif1ax	295	0.18909	9
Elk1	65	0.146154	9
Emd	160	0.256042	9
Eras	100	0.16	9
Ercc6l	40	0.175	9
Fam50a	129	0.172093	9
Fancb	44	0.295455	9
Firre	30	0.133333	9
Flna	129	0.155814	9
Fmr1	86	0.204457	9
Fndc3c1	111	0.116366	9
Ftx	86	0.293605	9
Fundc1	50	0.24	9
Fundc2	117	0.297721	9
Gdi1	49	0.258503	9
Gm364	50	0.180894	9
Gm4997	230	0.254348	9
Gnl3l	58	0.123563	9
Gprasp1	120	0.1825	9
Gripap1	52	0.298077	9
Gspt2	49	0.153061	9
Hccs	59	0.251412	9
Hcfc1	63	0.269841	9
Hdac6	118	0.234887	9
Hprt	276	0.210045	9
Hsd17b10	170	0.257353	9
Htatsf1	138	0.169859	9
Huwe1	144	0.265415	9
Idh3g	197	0.346894	9
Ids	35	0.171429	9
Irak1	53	0.207547	9
Itm2a	83	0.180723	9
Jade3	40	0.365	9
Kantr	61	0.278689	9
Kctd12b	54	0.175926	9
Kdm5c	44	0.340909	9
Kdm6a	88	0.448864	9
Kif4	112	0.202381	9
Klhl13	164	0.212856	9
Las1l	210	0.178118	9
Ldoc1	49	0.266117	9
Lpar4	132	0.0972222	9
Maged1	92	0.118659	9
Mageh1	34	0.156863	9
Magt1	73	0.109589	9
Maoa	89	0.344569	9
Map7d3	68	0.102941	9
Mbtps2	38	0.388158	9
Mecp2	43	0.348837	9
Med14	34	0.235294	9
Mmgt1	55	0.172727	9
Morc4	63	0.183862	9
Morf4l2	38	0.346491	9
Mospd2	41	0.329268	9
Msn	126	0.192989	9
Ndufb11	140	0.239524	9
Nkap	149	0.332215	9
Nono	141	0.218085	9
Nrk	59	0.260988	9
Nsdhl	181	0.169205	9
Nup62cl	48	0.203046	9
Ocrl	52	0.105769	9
Ofd1	66	0.295455	9
Otud5	51	0.348039	9
Pbdc1	134	0.40796	9
Pcsk1n	97	0.217354	9
Pdha1	186	0.223536	9
Pdk3	144	0.141204	9
Pdzd4	78	0.0811966	9
Pfkfb1	50	0.23	9
Phf6	39	0.24359	9
Pir	131	0.267812	9
Pls3	39	0.0512821	9
Pnma5	35	0.164286	9
Pola1	47	0.212766	9
Prdx4	262	0.251749	9
Prps1	247	0.153011	9
Prps2	104	0.213141	9
Psmd10	103	0.326052	9
Pwwp3b	66	0.227273	9
Rbm3	129	0.431137	9
Rbmx	61	0.136612	9
Renbp	41	0.288618	9
Rhox6	50	0.347303	9
Rlim	238	0.179037	9
Rnf128	114	0.302729	9
Rp2	43	0.209302	9
Rpgr	67	0.216418	9
Rps4x	350	0.307061	9
Rps6ka6	107	0.232866	9
Sh3bgrl	132	0.131313	9
Slc25a14	35	0.228571	9
Slc7a3	235	0.151198	9
Smc1a	181	0.252026	9
Sms	61	0.155738	9
Spin2c	83	0.222892	9
Syap1	66	0.409091	9
Taf1	43	0.476744	9
Tbl1x	221	0.203307	9
Tceal5	65	0.167949	9
Tceal8	56	0.125	9
Tceal9	286	0.208785	9
Tfe3	77	0.30303	9
Tmem185a	66	0.174242	9
Tmem47	102	0.373203	9
Trap1a	41	0.560976	9
Tsix	96	0.657986	9
Tspan7	138	0.226932	9
Txlng	40	0.2125	9
Uba1	258	0.268268	9
Usp11	57	0.187135	9
Usp9x	111	0.205856	9
Utp14a	138	0.210749	9
Vbp1	75	0.224444	9
Wdr45	50	0.35	9
Xiap	48	0.15625	9
Xist	353	0.986817	9
Yipf6	61	0.336066	9
Zdhhc9	50	0.15	9
Zfp185	59	0.186441	9
Zfp280c	122	0.0860656	9
Zrsr2	281	0.290582	9
3830417A13Rik	50	0.221775	10
AU015836	42	0.243398	10
Acsl4	99	0.0444444	10
Alg13	72	0.177083	10
Amer1	45	0.1	10
Ammecr1	40	0.2125	10
Amot	110	0.134848	10
Apex2	94	0.210106	10
Araf	72	0.298611	10
Armcx1	89	0.132022	10
Arxes1	39	0.179487	10
Arxes2	93	0.166667	10
Atp11c	44	0.136364	10
Atp6ap2	51	0.303922	10
Atrx	211	0.191277	10
Bcap31	48	0.21875	10
Bclaf3	64	0.288021	10
Bex2	254	0.157772	10
Brcc3	40	0.1875	10
Brwd3	51	0.320261	10
Cetn2	54	0.166667	10
Chic1	49	0.142857	10
Chm	37	0.405405	10
Cited1	54	0.112346	10
Clcn5	131	0.171447	10
Cul4b	51	0.19281	10
Ddx3x	67	0.325871	10
Dkc1	179	0.220205	10
Dmd	41	0.191057	10
Ebp	158	0.237025	10
Eda2r	35	0.328571	10
Eif1ax	262	0.164571	10
Elk1	59	0.20904	10
Emd	152	0.20307	10
Eras	72	0.18287	10
Ercc6l	39	0.179487	10
Fam50a	102	0.236928	10
Fancb	53	0.0786164	10
Firre	41	0.170732	10
Flna	118	0.154802	10
Fmr1	74	0.189189	10
Fndc3c1	108	0.0432099	10
Ftx	107	0.383289	10
Fundc1	36	0.284722	10
Fundc2	125	0.244	10
Gdi1	47	0.148936	10
Gm364	47	0.195035	10
Gm4997	219	0.33105	10
Gnl3l	57	0.175439	10
Gprasp1	98	0.217298	10
Gripap1	42	0.27381	10
Gspt2	39	0.128205	10
Hccs	80	0.2	10
Hcfc1	54	0.182099	10
Hdac6	102	0.221895	10
Hprt	245	0.147473	10
Hsd17b10	165	0.181414	10
Htatsf1	122	0.140027	10
Huwe1	127	0.218373	10
Idh3g	182	0.384066	10
Ids	31	0.0806452	10
Irak1	65	0.207692	10
Itm2a	60	0.0944444	10
Jade3	46	0.269928	10
Kantr	53	0.216981	10
Kctd12b	47	0.184397	10
Kdm5c	50	0.3	10
Kdm6a	65	0.369231	10
Kif4	103	0.191748	10
Klhl13	152	0.278086	10
Las1l	197	0.184063	10
Ldoc1	46	0.237836	10
Lpar4	109	0.0788991	10
Maged1	76	0.157895	10
Mageh1	40	0.270833	10
Magt1	67	0.0970149	10
Maoa	56	0.1875	10
Map7d3	58	0.0775862	10
Mbtps2	41	0.170732	10
Mecp2	36	0.111111	10
Med14	33	0.181818	10
Mmgt1	41	0.207317	10
Morc4	53	0.26934	10
Morf4l2	32	0.232887	10
Mospd2	34	0.294118	10
Msn	100	0.127833	10
Ndufb11	133	0.226817	10
Nkap	142	0.290409	10
Nono	104	0.147756	10
Nrk	64	0.354629	10
Nsdhl	147	0.147468	10
Nup62cl	43	0.232558	10
Ocrl	56	0.160714	10
Ofd1	43	0.127907	10
Otud5	53	0.273585	10
Pbdc1	118	0.312147	10
Pcsk1n	83	0.183735	10
Pdha1	145	0.150805	10
Pdk3	132	0.0968434	10
Pdzd4	85	0.122549	10
Pfkfb1	33	0.106061	10
Phf6	30	0.0666667	10
Pir	123	0.224932	10
Pls3	34	0.0882353	10
Pnma5	39	0.128205	10
Pola1	37	0.108108	10
Prdx4	227	0.180818	10
Prps1	210	0.122477	10
Prps2	86	0.222868	10
Psmd10	59	0.262712	10
Pwwp3b	57	0.109649	10
Rbm3	109	0.331269	10
Rbmx	45	0.0444444	10
Renbp	39	0.252137	10
Rhox6	64	0.343443	10
Rlim	236	0.143217	10
Rnf128	85	0.237918	10
Rp2	41	0.227642	10
Rpgr	70	0.257143	10
Rps4x	348	0.287631	10
Rps6ka6	96	0.219965	10
Sh3bgrl	116	0.0632184	10
Slc25a14	33	0.0606061	10
Slc7a3	222	0.116181	10
Smc1a	154	0.170578	10
Sms	57	0.210526	10
Spin2c	71	0.21831	10
Syap1	50	0.25	10
Taf1	56	0.34375	10
Tbl1x	185	0.132027	10
Tceal5	48	0.194444	10
Tceal8	48	0.114583	10
Tceal9	281	0.187173	10
Tfe3	80	0.225	10
Tmem185a	61	0.0819672	10
Tmem47	106	0.358491	10
Trap1a	30	0.466667	10
Tsix	129	0.762274	10
Tspan7	130	0.217949	10
Txlng	31	0.16129	10
Uba1	217	0.254235	10
Usp11	47	0.164894	10
Usp9x	92	0.243659	10
Utp14a	114	0.216374	10
Vbp1	73	0.146575	10
Wdr45	56	0.264881	10
Xiap	47	0.117021	10
Xist	354	0.985556	10
Yipf6	62	0.33871	10
Zdhhc9	51	0.166667	10
Zfp185	47	0.20922	10
Zfp280c	103	0.0970874	10
Zrsr2	269	0.29137	10

## Sheet: 8
Gene	Slope Factor b	ED50	Minimal Allelic Ratio	R-squared [Model Fit]
Map7d3	0.66312	0.0575883	0.0747126	0.898866
Zfp280c	0.69447	0.101727	0.0860656	0.951686
Rbmx	0.972117	0.150006	0.0444444	0.902776
Phf6	1.02619	0.150596	0.047619	0.723165
Lpar4	0.921944	0.153494	0.0788991	0.961904
Pdzd4	0.810352	0.16053	0.0811966	0.861086
Pls3	0.806877	0.171056	0.0512821	0.782756
Fndc3c1	0.975596	0.177819	0.0432099	0.940171
Kctd12b	0.651583	0.190784	0.172989	0.756055
Slc7a3	0.871012	0.193588	0.116181	0.966216
Zdhhc9	0.742499	0.199285	0.15	0.910816
Sh3bgrl	0.944644	0.210326	0.0632184	0.928513
Slc25a14	1.00248	0.216763	0.0606061	0.844049
Amer1	1.3029	0.219259	0.1	0.917661
Sms	0.91284	0.22228	0.146552	0.848801
Armcx1	0.875673	0.229981	0.128947	0.917067
Eras	0.939814	0.230331	0.16	0.860188
Nsdhl	0.778688	0.237535	0.147468	0.916644
Pdk3	1.00461	0.249144	0.0968434	0.983697
Atp11c	0.868973	0.25237	0.136364	0.920365
Firre	0.92027	0.254634	0.133333	0.885891
Dmd	0.809431	0.258146	0.16092	0.77327
Arxes1	0.974289	0.259343	0.0978261	0.865942
Zfp185	0.720649	0.267158	0.17381	0.876761
Prps1	1.09302	0.267459	0.122477	0.942488
Arxes2	0.951006	0.273944	0.141873	0.890569
Tceal8	1.02753	0.277095	0.114583	0.862516
Msn	0.927517	0.282088	0.127833	0.959541
Itm2a	0.985866	0.283961	0.0944444	0.931399
Ocrl	0.739673	0.292986	0.105769	0.831149
Bex2	0.922338	0.295121	0.157772	0.967499
Htatsf1	0.737938	0.301097	0.140027	0.916121
Tmem185a	1.28043	0.311647	0.0819672	0.936376
Gnl3l	1.07937	0.313775	0.123563	0.918573
Pcsk1n	0.551491	0.315648	0.183735	0.927941
Elk1	0.821869	0.319022	0.146154	0.810204
Rlim	0.869978	0.320403	0.143217	0.989635
Ercc6l	1.34264	0.323786	0.166667	0.885501
Tbl1x	0.960496	0.324789	0.132027	0.972703
Gdi1	0.559279	0.333079	0.148936	0.764564
Maged1	1.09985	0.335101	0.118659	0.923243
Gspt2	1.29942	0.345661	0.128205	0.901265
Eif1ax	0.7897	0.346549	0.164571	0.984402
Apex2	0.841651	0.349598	0.170034	0.893008
Chic1	0.951898	0.355275	0.142857	0.806913
Acsl4	1.19716	0.355641	0.0444444	0.927582
Magt1	1.61538	0.361151	0.0970149	0.936086
Tceal5	1.05603	0.370688	0.167949	0.853989
Amot	1.16158	0.371544	0.134848	0.972152
Hprt	0.894835	0.371837	0.147473	0.96019
Tceal9	0.833545	0.378754	0.187173	0.955506
Cetn2	0.788186	0.38292	0.154589	0.790444
Pnma5	1.11424	0.389839	0.128205	0.895088
Pola1	1.25138	0.399342	0.108108	0.913267
Xiap	1.16726	0.399508	0.117021	0.90262
Flna	0.765906	0.402861	0.154802	0.917465
Rp2	0.563817	0.404654	0.147727	0.666868
Pwwp3b	1.07625	0.409298	0.109649	0.780058
Ids	0.92101	0.413769	0.0806452	0.808325
Las1l	1.08117	0.414731	0.178118	0.947457
Pdha1	0.960045	0.416181	0.150805	0.94215
Hsd17b10	0.987285	0.418151	0.181414	0.862799
Ammecr1	0.949982	0.424129	0.153005	0.794014
Cul4b	0.899891	0.425553	0.166667	0.877124
Kif4	1.127	0.439286	0.191748	0.900213
Gm364	1.63671	0.439786	0.180894	0.837076
Hdac6	0.696224	0.445532	0.206944	0.901373
Tspan7	0.671605	0.456044	0.217949	0.911452
Pfkfb1	1.16115	0.456247	0.106061	0.901263
Alg13	1.23588	0.46141	0.177083	0.849243
Vbp1	0.670199	0.475701	0.146575	0.808306
Txlng	1.63489	0.484213	0.16129	0.870901
Spin2c	0.742356	0.489463	0.21831	0.858086
Hcfc1	0.859671	0.498615	0.182099	0.722034
Nono	1.0305	0.499764	0.147756	0.963178
Rps6ka6	0.812514	0.50619	0.219965	0.92196
Irak1	0.737869	0.507246	0.207547	0.832707
Emd	0.822949	0.513583	0.20307	0.936573
Usp11	0.551666	0.515956	0.164894	0.776187
Prps2	0.75745	0.519772	0.213141	0.859488
Prdx4	0.981232	0.521047	0.180818	0.966314
Atrx	0.841885	0.523294	0.191277	0.954508
Mecp2	1.23002	0.526976	0.111111	0.745114
Clcn5	1.21246	0.528985	0.171447	0.954848
Gprasp1	0.940709	0.529336	0.1825	0.863654
Mmgt1	0.496371	0.530871	0.172727	0.706264
Dkc1	0.658165	0.531053	0.220205	0.868084
Fancb	1.3146	0.533939	0.0786164	0.830269
Mageh1	1.02603	0.538616	0.156863	0.766178
Utp14a	0.829382	0.558833	0.210749	0.9601
Smc1a	0.878518	0.56229	0.170578	0.965806
Bcap31	1.12898	0.576601	0.209091	0.810508
Fmr1	1.06826	0.588129	0.189189	0.794213
Ofd1	1.47224	0.590764	0.127907	0.865836
Morc4	0.772999	0.606157	0.183862	0.825046
Usp9x	0.897081	0.612839	0.205856	0.849785
Fam50a	0.800006	0.615495	0.172093	0.798913
Huwe1	0.806537	0.639579	0.218373	0.968288
Ndufb11	0.789511	0.640002	0.226817	0.928772
Nup62cl	1.09208	0.644225	0.203046	0.792492
Cited1	1.7621	0.658279	0.112346	0.811031
Med14	1.37862	0.682167	0.181818	0.699751
Rnf128	0.770527	0.693557	0.237918	0.882333
Mbtps2	1.33354	0.743631	0.170732	0.720805
Hccs	1.20854	0.745812	0.2	0.813372
Renbp	0.548331	0.754199	0.187831	0.600082
Kantr	1.16197	0.763521	0.216981	0.96114
Brcc3	0.757213	0.770338	0.1875	0.586983
Ebp	0.860283	0.772062	0.237025	0.959826
Pir	1.50799	0.797491	0.224932	0.908969
Rpgr	0.554956	0.805141	0.216418	0.790404
Tfe3	1.70411	0.815489	0.225	0.836718
Fundc1	0.722605	0.825939	0.24	0.70457
Morf4l2	1.07842	0.877191	0.232887	0.663558
Fundc2	1.3701	0.886274	0.244	0.840094
Uba1	0.630316	0.897244	0.254235	0.939741
Brwd3	0.904097	0.911471	0.241071	0.703955
Bclaf3	0.86454	0.911636	0.223039	0.723541
Ldoc1	0.619997	0.929329	0.237836	0.6519
Psmd10	0.924817	0.959879	0.262712	0.821181
Maoa	0.590003	0.987101	0.1875	0.579718
Otud5	0.569547	1.01335	0.257353	0.789593
Kdm5c	0.98065	1.10922	0.3	0.712572
Zrsr2	0.614866	1.14738	0.290582	0.895024
Syap1	0.908567	1.2181	0.25	0.681056
Rps4x	0.659316	1.24791	0.287631	0.956469
Mospd2	1.042	1.25267	0.240741	0.510113
Jade3	0.914811	1.36113	0.269928	0.687291
Araf	0.99489	1.46608	0.298611	0.846095
Wdr45	0.816404	1.47722	0.264881	0.748011
AU015836	0.646011	1.48913	0.243398	0.693119
Ddx3x	0.761454	1.52889	0.277344	0.467927
Chm	0.913693	1.91423	0.240741	0.382422
Nkap	0.471226	2.379	0.290409	0.712784
Nrk	0.320023	2.61251	0.256391	0.375497
Atp6ap2	0.317897	6.81346	0.242188	0.161467

## Sheet: 9
Sample	Scene ID	Cell ID	DAPI Area	Xist Signal	Background Area	Background Mean	Background Sum	Xist Signal ID	Xist Area	Xist Mean	Xist Sum	Normalized Xist sum	Number of Signals
R1_TX-XX-A3_D4	P5	2	2735	TRUE	8.77528	2670	23430	1	65	11.3692	739	168.607	1
R1_TX-XX-A3_D4	P5	4	3052	FALSE									0
R1_TX-XX-A3_D4	P5	5	4381	TRUE	15.4588	4063	62809	1	318	69.7201	22171	17255.1	1
R1_TX-XX-A3_D4	P5	6	3373	TRUE	12.2927	3140	38599	1	233	64.2189	14963	12098.8	1
R1_TX-XX-A3_D4	P5	7	3083	FALSE									0
R1_TX-XX-A3_D4	P5	8	2457	TRUE	11.1258	2249	25022	1	208	46.9952	9775	7460.83	1
R1_TX-XX-A3_D4	P5	9	2939	FALSE									0
R1_TX-XX-A3_D4	P5	10	2443	FALSE									0
R1_TX-XX-A3_D4	P5	12	1912	FALSE									0
R1_TX-XX-A3_D4	P5	14	2087	FALSE									0
R1_TX-XX-A3_D4	P5	15	2605	TRUE	13.4248	2366	31763	1	238	64.895	15445	12249.9	1
R1_TX-XX-A3_D4	P5	17	2045	FALSE									0
R1_TX-XX-A3_D4	P3	2	3678	TRUE	12.0891	3660	44246	1	18	20.6111	371	153.397	1
R1_TX-XX-A3_D4	P3	3	2491	TRUE	12.5451	2249	28214	1	242	21.6198	5232	2196.08	1
R1_TX-XX-A3_D4	P3	4	2585	FALSE									0
R1_TX-XX-A3_D4	P3	5	1857	TRUE	12.3212	1700	20946	1	157	56.9745	8945	7010.58	1
R1_TX-XX-A3_D4	P3	6	2126	FALSE									0
R1_TX-XX-A3_D4	P3	7	3050	TRUE	16.9872	2821	47921	1	229	70.0218	16035	12144.9	1
R1_TX-XX-A3_D4	P3	8	3545	FALSE									0
R1_TX-XX-A3_D4	P3	9	3767	TRUE	12.498	3568	44593	1	156	35.3462	5514	3564.31	2
R1_TX-XX-A3_D4	P3	9	3767	TRUE	12.498	3568	44593	2	43	35.1395	1511	973.584	2
R1_TX-XX-A3_D4	P3	10	1808	FALSE									0
R1_TX-XX-A3_D4	P3	12	1940	TRUE	11.1679	1757	19622	1	183	25.2568	4622	2578.27	1
R1_TX-XX-A3_D4	P3	13	2490	FALSE									0
R1_TX-XX-A3_D4	P3	14	1945	TRUE	11.8998	1806	21491	1	139	28.3094	3935	2280.93	1
R1_TX-XX-A3_D4	P3	15	1719	FALSE									0
R1_TX-XX-A3_D4	P3	16	3739	TRUE	20.6547	3467	71610	1	272	104.787	28502	22883.9	1
R1_TX-XX-A3_D4	P3	17	3922	FALSE									0
R1_TX-XX-A3_D4	P4	1	2038	TRUE	10.9634	1804	19778	1	234	37.1709	8698	6132.56	1
R1_TX-XX-A3_D4	P4	2	2696	FALSE									0
R1_TX-XX-A3_D4	P4	3	3256	TRUE	18.7539	2901	54405	1	355	83.9437	29800	23142.4	1
R1_TX-XX-A3_D4	P4	5	2696	TRUE	12.0082	2431	29192	1	265	35.5094	9410	6227.82	1
R1_TX-XX-A3_D4	P4	6	1752	TRUE	10.4179	1663	17325	1	89	27.191	2420	1492.81	1
R1_TX-XX-A3_D4	P4	7	3180	FALSE									0
R1_TX-XX-A3_D4	P4	8	1849	FALSE									0
R1_TX-XX-A3_D4	P4	9	2213	FALSE									0
R1_TX-XX-A3_D4	P4	10	1330	FALSE									0
R1_TX-XX-A3_D4	P4	11	2427	TRUE	11.3664	2159	24540	1	268	26.5037	7103	4056.81	1
R1_TX-XX-A3_D4	P4	12	2199	TRUE	13.0028	2175	28281	1	24	44.2083	1061	748.934	1
R1_TX-XX-A3_D4	P4	13	1841	FALSE									0
R1_TX-XX-A3_D4	P4	14	1184	FALSE									0
R1_TX-XX-A3_D4	P4	15	3630	TRUE	14.9389	3355	50120	1	275	57.3273	15765	11656.8	1
R1_TX-XX-A3_D4	P4	16	3069	TRUE	11.6454	2941	34249	1	128	46.7266	5981	4490.39	1
R1_TX-XX-A3_D4	P4	17	2935	TRUE	12.118	2857	34621	1	78	63.1667	4927	3981.8	1
R1_TX-XX-A3_D4	P4	18	1930	FALSE									0
R1_TX-XX-A3_D4	P4	19	2858	FALSE									0
R1_TX-XX-A3_D4	P4	20	1326	FALSE									0
R1_TX-XX-A3_D4	P4	21	3324	TRUE	15.196	3086	46895	1	238	81.1639	19317	15700.3	1
R1_TX-XX-A3_D4	P4	23	2951	TRUE	14.595	2689	39246	1	262	69.3855	18179	14355.1	1
R1_TX-XX-A3_D4	P4	24	4138	TRUE	20.9	3829	80026	1	309	67.2298	20774	14315.9	1
R1_TX-XX-A3_D4	P4	25	1608	FALSE									0
R1_TX-XX-A3_D4	P4	26	3142	TRUE	15.1842	2954	44854	1	188	78.4096	14741	11886.4	1
R1_TX-XX-A3_D4	P6	1	2038	TRUE	9.59175	1842	17668	1	16	16.4375	263	109.532	2
R1_TX-XX-A3_D4	P6	1	2038	TRUE	9.59175	1842	17668	2	180	17.6778	3182	1455.49	2
R1_TX-XX-A3_D4	P6	2	1658	TRUE	11.034	1559	17202	1	99	32.9091	3258	2165.63	1
R1_TX-XX-A3_D4	P6	3	3844	TRUE	15.8861	3548	56364	1	296	73.625	21793	17090.7	1
R1_TX-XX-A3_D4	P6	4	2143	TRUE	13.0061	1980	25752	1	163	32.773	5342	3222.01	1
R1_TX-XX-A3_D4	P6	5	1797	TRUE	10.8369	1753	18997	1	44	32.2955	1421	944.179	1
R1_TX-XX-A3_D4	P6	7	6475	TRUE	16.3209	6183	100912	1	292	46.4007	13549	8783.3	1
R1_TX-XX-A3_D4	P6	8	1717	FALSE									0
R1_TX-XX-A3_D4	P6	9	2839	TRUE	13.9977	2571	35988	1	268	53.4776	14332	10580.6	1
R1_TX-XX-A3_D4	P6	10	2089	TRUE	9.91352	1908	18915	1	181	18.5856	3364	1569.65	1
R1_TX-XX-A3_D4	P6	11	2679	TRUE	14.7858	2358	34865	1	321	43.1215	13842	9095.75	1
R1_TX-XX-A3_D4	P6	12	2061	TRUE	12.1076	1943	23525	1	118	39.3644	4645	3216.31	1
R1_TX-XX-A3_D4	P6	13	3835	TRUE	19.2558	3538	68127	1	297	93.3266	27718	21999	1
R1_TX-XX-A3_D4	P6	14	2775	FALSE									0
R1_TX-XX-A3_D4	P6	15	1330	TRUE	8.64362	1316	11375	1	14	13.8571	194	72.9894	1
R1_TX-XX-A3_D4	P6	16	2043	TRUE	16.0079	2017	32288	1	26	77.6154	2018	1601.79	1
R1_TX-XX-A3_D4	P6	17	2679	FALSE									0
R1_TX-XX-A3_D4	P6	18	3204	TRUE	16.5309	2965	49014	1	239	94.59	22607	18656.1	1
R1_TX-XX-A3_D4	P6	19	1640	TRUE	10.1759	1501	15274	1	139	16.6187	2310	895.552	1
R1_TX-XX-A3_D4	P6	20	1998	TRUE	11.3348	1792	20312	1	206	30.466	6276	3941.03	1
R1_TX-XX-A3_D4	P2	2	2128	FALSE									0
R1_TX-XX-A3_D4	P2	3	1855	TRUE	9.12548	1841	16800	1	14	12.2143	171	43.2433	1
R1_TX-XX-A3_D4	P2	5	3473	FALSE									0
R1_TX-XX-A3_D4	P2	8	3808	TRUE	16.934	3440	58253	1	368	83.3342	30667	24435.3	1
R1_TX-XX-A3_D4	P2	9	3703	FALSE									0
R1_TX-XX-A3_D4	P2	10	1546	FALSE									0
R1_TX-XX-A3_D4	P2	11	2586	TRUE	10.5273	2477	26076	1	109	51.7156	5637	4489.53	1
R1_TX-XX-A3_D4	P2	12	2984	FALSE									0
R1_TX-XX-A3_D4	P2	13	4168	FALSE									0
R1_TX-XX-A3_D4	P2	14	2906	TRUE	11.8235	2668	31545	1	238	40.3529	9604	6790.02	1
R1_TX-XX-A3_D4	P2	15	3488	FALSE									0
R1_TX-XX-A3_D4	P2	16	2807	TRUE	9.6042	2668	25624	1	139	14.6547	2037	702.016	1
R1_TX-XX-A3_D4	P2	18	1908	FALSE									0
R1_TX-XX-A3_D4	P7	3	1828	FALSE									0
R1_TX-XX-A3_D4	P7	4	2783	TRUE	10.4142	2564	26702	1	219	29.1461	6383	4102.29	1
R1_TX-XX-A3_D4	P7	6	3038	FALSE									0
R1_TX-XX-A3_D4	P7	7	1908	FALSE									0
R1_TX-XX-A3_D4	P7	9	1766	FALSE									0
R1_TX-XX-A3_D4	P7	10	2810	FALSE									0
R1_TX-XX-A3_D4	P7	11	2061	TRUE	8.82383	1930	17030	1	131	17.0992	2240	1084.08	1
R1_TX-XX-A3_D4	P7	12	3920	FALSE									0
R1_TX-XX-A3_D4	P7	14	1992	TRUE	9.69956	1804	17498	1	188	28.2819	5317	3493.48	1
R1_TX-XX-A3_D4	P7	15	3332	FALSE									0
R1_TX-XX-A3_D4	P7	17	3583	TRUE	10.2678	3454	35465	1	129	17.938	2314	989.453	1
R1_TX-XX-A3_D4	P9	2	5734	TRUE	10.1986	5710	58234	1	16	18.4375	295	131.822	2
R1_TX-XX-A3_D4	P9	2	5734	TRUE	10.1986	5710	58234	2	8	16.875	135	53.4112	2
R1_TX-XX-A3_D4	P9	3	1899	FALSE									0
R1_TX-XX-A3_D4	P9	4	2215	TRUE	10.4057	2194	22830	1	21	19.2857	405	186.481	1
R1_TX-XX-A3_D4	P9	5	4144	TRUE	11.589	3854	44664	1	290	59.3207	17203	13842.2	1
R1_TX-XX-A3_D4	P9	6	3077	FALSE									0
R1_TX-XX-A3_D4	P9	7	3003	TRUE	13.8724	2680	37178	1	323	70.5882	22800	18319.2	1
R1_TX-XX-A3_D4	P9	9	4117	TRUE	12.2614	3787	46434	1	330	45.9394	15160	11113.7	1
R1_TX-XX-A3_D4	P9	10	1873	FALSE									0
R1_TX-XX-A3_D4	P9	11	2721	FALSE									0
R1_TX-XX-A3_D4	P9	12	1840	TRUE	10.0814	1719	17330	1	121	27.9421	3381	2161.15	1
R1_TX-XX-A3_D4	P9	13	2807	TRUE	7.91126	2806	22199	1	1	9	9	1.08874	1
R1_TX-XX-A3_D4	P9	14	2024	TRUE	10.1069	1758	17768	1	266	28.4173	7559	4870.55	1
R1_TX-XX-A3_D4	P8	1	2419	TRUE	10.5637	2283	24117	1	136	18.5	2516	1079.33	1
R1_TX-XX-A3_D4	P8	3	2088	FALSE									0
R1_TX-XX-A3_D4	P8	4	2144	TRUE	14.597	1918	27997	1	226	46.0664	10411	7112.08	1
R1_TX-XX-A3_D4	P8	6	1998	FALSE									0
R1_TX-XX-A3_D4	P8	7	3092	FALSE									0
R1_TX-XX-A3_D4	P8	8	3757	FALSE									0
R1_TX-XX-A3_D4	P8	9	4876	TRUE	17.5577	4574	80309	1	302	77.6026	23436	18133.6	1
R1_TX-XX-A3_D4	P8	10	1767	TRUE	7.83737	1734	13590	1	33	8.72727	288	29.3668	1
R1_TX-XX-A3_D4	P8	11	2267	TRUE	8.72071	2134	18610	1	133	16.0451	2134	974.145	1
R1_TX-XX-A3_D4	P8	12	1515	FALSE									0
R1_TX-XX-A3_D4	P8	14	2341	FALSE									0
R1_TX-XX-A3_D4	P8	15	2140	TRUE	12.7209	1917	24386	1	223	54.1704	12080	9243.24	1
R1_TX-XX-A3_D4	P8	16	1614	TRUE	7.72427	1516	11710	1	98	10.2245	1002	245.021	1
R1_TX-XX-A3_D4	P8	17	2618	TRUE	9.67526	2482	24014	1	136	26.7279	3635	2319.16	1
R1_TX-XX-A3_D4	P8	18	2532	TRUE	14.0384	2294	32204	1	238	64.5042	15352	12010.9	1
R1_TX-XX-A3_D4	P8	19	3344	FALSE									0
R1_TX-XX-A3_D4	P8	20	2980	FALSE									0
R1_TX-XX-A3_D4	P8	22	1873	FALSE									0
R1_TX-XX-A3_D4	P10	2	1841	TRUE	13.1856	1724	22732	1	117	30.094	3521	1978.28	1
R1_TX-XX-A3_D4	P10	3	1345	FALSE									0
[truncated: 1,717 more rows]

[truncated: 1 more sheets: 10]
