# Supplementary material for: Reporter CRISPR screens decipher cis-regulatory and trans-regulatory principles at the Xist locus
Source: Nat Struct Mol Biol. 2025 Oct 6;32(12):2465–75. doi: 10.1038/s41594-025-01686-3 (PMC12700789; doi:10.1038/s41594-025-01686-3)
Supplement: Supplementary file 10 — Statistical source data. [file 41594_2025_1686_MOESM10_ESM.xlsx]

## Sheet: 1b
tu	beta	pval	rank	identity
Rcor2_p2	-0.019795	0.78241	320	ns
Zfp740_p2	-0.023851	0.77029	292	ns
Zbtb2_p2	0.011884	0.85374	510	ns
Foxn3_p2	0.088959	0.1972	828	ns
Zzz3_p1	-0.049844	0.53743	176	ns
Grhl2_p1	0.40631	0.0015722	910	rep
Esx1_p1	-0.039272	0.6773	214	ns
Cic_p3	-0.058782	0.41926	147	ns
Myc_p2	0.11895	0.22348	859	ns
Zfp715_p1	0.058827	0.42884	742	ns
Mitf_p2	-0.02668	0.73572	274	ns
Mid2_p3	-0.038555	0.59046	220	ns
Tcf7_p2	0.17743	0.059887	894	ns
Eomes_p2	0.036363	0.7224	658	ns
Zfp236_p1	0.25105	0.020033	905	rep
Tfdp2_p1	-0.0203	0.80507	318	ns
Tcf25_p1	0.046109	0.51249	698	ns
Zkscan17_p1	0.083441	0.22057	821	ns
Tfdp1_p1	0.03411	0.69314	649	ns
Mis18bp1_p1	0.11453	0.12084	852	ns
Csrnp1_p1	-0.10168	0.18427	64	ns
Atf1_p1	-0.0077155	0.88019	384	ns
Zfp57_p2	-0.0030956	0.96499	410	ns
Mbd1_p1	0.0044678	0.94674	460	ns
Hif1a_p2	-0.078604	0.28958	97	ns
Sp3_p1	-0.024266	0.72955	288	ns
Zfp414_p1	-0.028473	0.59973	260	ns
Tead2_p3	0.069308	0.439	783	ns
Zic3_p1	-0.64687	3.23e-07	3	act
Mbd2_p1	0.062948	0.48706	754	ns
Zfp867_p1	-0.010396	0.84509	371	ns
Irf3_p1	0.018214	0.81264	558	ns
Mafg_p1	0.038909	0.47061	669	ns
Xist_p1	-1.5453	1.24e-17	1	cont
Klf11_p1	0.020332	0.68383	574	ns
Usf2_p1	-0.022122	0.66318	301	ns
Msl2_p1	0.10055	0.28278	845	cont
Dmtf1_p1	0.011028	0.80055	505	ns
Mkrn2_p1	-0.038932	0.59402	216	ns
Thap4_p1	0.065174	0.29437	761	ns
Csrnp1_p2	-0.088006	0.38038	86	ns
Kansl1_p4	0.0043304	0.96571	458	ns
Gli3_p2	0.067195	0.41649	773	ns
Prdm5_p1	0.063963	0.29578	757	ns
Bcor_p2	0.06839	0.41644	780	ns
Zfp738_p2	-0.026406	0.77192	277	ns
Foxa2_p2	0.0072721	0.94169	484	ns
Zfp1_p1	-0.0073874	0.9344	387	ns
Foxn2_p1	0.075908	0.20857	801	ns
Zbtb12_p1	-0.00098	0.98922	421	ns
Stag2_p2	0.16055	0.053958	889	ns
E2f6_p1	0.064722	0.54056	760	ns
Zfp335_p1	-0.016671	0.76978	338	ns
Foxm1_p1	0.15248	0.14436	883	ns
Crxos_p4	0.027121	0.78282	612	ns
Ddit3_p1	0.013436	0.83304	522	ns
Crebzf_p3	0.0026537	0.97429	450	ns
Zfp148_p1	-0.033192	0.64738	239	ns
Hmgb3_p2	-0.096875	0.37146	69	ns
Zfp397_p1	-0.091652	0.29351	78	ns
Zfp180_p1	-0.044827	0.60035	196	ns
Klf5_p1	0.11558	0.065571	853	ns
Sox11_p1	0.034042	0.62206	648	ns
Zfp143_p1	0.058647	0.50172	740	ns
Tada2a_p1	0.07751	0.45276	807	ns
Ahr_p1	0.065321	0.43193	764	ns
Zfp119b_p1	0.0044126	0.94666	459	ns
Erf_p1	0.17089	0.14628	892	ns
Hnrnpk_p4	-0.10305	0.33506	63	ns
Tead1_p1	0.055359	0.47008	730	ns
Hmgxb4_p1	-0.051218	0.51362	166	ns
Crebzf_p1	-0.023953	0.65506	291	ns
Arnt_p1	-0.2608	0.002271	16	act
Zfp507_p1	0.021419	0.82057	581	ns
Mitf_p1	-0.072613	0.17354	105	ns
Zfp512_p2	-0.024245	0.80146	289	ns
Bcor_p3	0.032635	0.65553	644	ns
Mid2_p2	0.015934	0.82703	541	ns
Sox12_p1	0.046053	0.51509	697	ns
Zfp941_p1	0.030519	0.71398	635	ns
Zfp239_p1	0.052678	0.35497	720	ns
Usf1_p1	-0.14064	0.002759	43	act
Creb1_p1	0.058839	0.45635	743	ns
Pitx2_p1	-0.041326	0.52949	205	ns
E2f1_p1	-0.0074723	0.8967	386	ns
Six1_p2	0.014627	0.83061	532	ns
Zfp599_p1	-0.0057287	0.94413	391	ns
Glis2_p1	0.015802	0.83887	539	ns
Mier1_p3	0.041646	0.52798	683	ns
Adnp2_p1	-0.075712	0.29458	99	ns
Zfp958_p1	0.1194	0.19529	860	ns
Mbtps2_p1	-0.031062	0.61267	245	ns
Gm14326_p1	-0.027797	0.78751	268	ns
Preb_p1	0.02647	0.74889	610	ns
Cdx1_p1	-0.052951	0.42189	162	ns
Rela_p1	-0.027966	0.6754	267	ns
Tfap4_p2	0.04867	0.4023	708	ns
Hmgb2_p1	-0.045904	0.6023	191	ns
Mier2_p1	-0.0058084	0.93632	390	ns
Rhox6_p1	0.0067983	0.92285	479	ns
Jdp2_p2	0.043244	0.57068	689	ns
Nfil3_p1	-0.023729	0.73085	294	ns
Smarce1_p1	-0.037648	0.64076	224	ns
Zfp617_p1	0.017525	0.83965	554	ns
Sall2_p1	0.016217	0.8589	544	ns
Cdip1_p1	-0.020015	0.78346	319	ns
Mycn_p2	0.059642	0.50897	748	ns
Kansl3_p2	-0.068952	0.39212	119	ns
Mycl_p1	0.022313	0.73022	587	ns
Zfp35_p1	0.027173	0.66741	613	ns
Zfp146_p1	0.0019002	0.98158	443	ns
Aebp2_p1	-0.038563	0.6284	219	ns
Hbp1_p1	0.05815	0.50434	738	ns
Mier3_p1	0.043644	0.71355	691	ns
Cebpg_p2	0.09806	0.44414	843	ns
Nexmif_p1	0.062811	0.33686	752	ns
Zfp850_p1	0.011042	0.8579	506	ns
Zfp217_p1	-0.19382	0.0028937	23	act
Hmgxb4_p2	-0.025848	0.68731	280	ns
Zfp763_p1	-0.059997	0.55434	142	ns
Setdb1_p1	0.27788	0.0039326	907	rep
Sub1_p1	-0.093757	0.16004	74	ns
Gtf2ird1_p2	0.15127	0.08646	881	ns
Hinfp_p1	0.016343	0.79926	546	ns
Platr25_p2	-0.0294	0.7824	255	ns
Mbd1_p2	-0.021753	0.80095	305	ns
Tead2_p4	0.071993	0.53725	791	ns
Otx2_p2	-0.52584	2.84e-07	6	act
Thap12_p2	-0.092301	0.35455	77	ns
Zfp654_p1	0.11878	0.014929	858	rep
Srebf1_p2	0.025099	0.81204	600	ns
Maff_p1	-0.008377	0.90775	383	ns
Sox2_p1	-0.11609	0.16283	57	ns
Gtf2i_p1	0.029608	0.79795	628	ns
Tsix_p1	0.030216	0.64706	631	cont
Bnc2_p1	0.08994	0.18218	830	ns
Rbpj_p3	-0.036017	0.6265	232	ns
Capn15_p1	-0.093384	0.16002	75	ns
Tcf12_p2	0.13814	0.1073	873	ns
Klf4_p2	0.15615	0.038314	886	rep
Prdm4_p1	-0.057572	0.27613	151	ns
Tfcp2l1_p1	-0.021252	0.79884	310	ns
Smad3_p1	0.001682	0.97423	440	ns
Zfp738_p1	0.039961	0.70483	674	ns
Tfam_p1	0.011887	0.85519	511	ns
Tfdp1_p2	0.065927	0.35116	769	ns
Prdm2_p1	0.076736	0.33073	805	ns
Zfp710_p2	-0.097601	0.35307	67	ns
Zfp219_p1	0.02271	0.79293	589	ns
Zfp946_p1	0.02593	0.74022	604	ns
Hmgb2_p2	-0.058572	0.48438	149	ns
Rcor2_p1	-0.079878	0.3742	95	ns
Fiz1_p2	0.023865	0.7276	598	ns
Elf2_p1	0.01676	0.72871	548	ns
Mybl2_p1	-0.0050854	0.93909	398	ns
Ftx_p1	-0.069639	0.38688	115	cont
Cic_p1	0.056197	0.49677	731	ns
Lrrfip2_p1	-0.017941	0.77829	328	ns
Ubtf_p1	-0.017793	0.82214	331	ns
Thap1_p1	0.023741	0.71125	594	ns
Zfp275_p1	-0.050502	0.50579	174	ns
Sub1_p2	-0.017895	0.84887	329	ns
Zfp532_p1	0.014101	0.83363	527	ns
Zfp473_p1	-0.11498	0.20196	58	ns
Prdm14_p1	0.034253	0.77846	650	ns
Zfp24_p1	0.02351	0.79517	592	ns
Ubp1_p1	0.031588	0.63778	640	ns
Aff4_p1	0.0215	0.67122	583	ns
Klf13_p1	-0.0077091	0.91813	385	ns
Hic2_p1	0.11732	0.17093	855	ns
Ascl2_p1	0.056846	0.29779	735	ns
Sp2_p1	0.071205	0.42325	787	ns
Zfx_p1	0.15161	0.18368	882	ns
Olig1_p1	-0.021314	0.77585	309	ns
2610021A01Rik_p1	0.0029543	0.96004	452	ns
Atf6b_p1	0.022405	0.65654	588	ns
Tslrn1_p1	-0.04614	0.53426	190	ns
Rif1_p1	-0.43328	3.57e-05	7	cont
Zfp664_p1	0.019083	0.73583	565	ns
Csrnp1_p3	-0.072512	0.2481	107	ns
Gm49345_p1	-0.016411	0.78577	340	ns
Zfp263_p1	0.017913	0.75151	556	ns
Tead2_p2	0.085246	0.29749	822	ns
Zfp57_p3	0.082852	0.34867	817	ns
Zfp267_p2	0.0087679	0.93789	496	ns
Klf15_p1	-0.0091632	0.92466	378	ns
Smad4_p1	-0.023838	0.6067	293	ns
Plscr1_p2	0.037658	0.67149	662	ns
Cpeb1_p3	-0.079403	0.25977	96	ns
Lef1_p1	0.025264	0.58584	601	ns
Zfp777_p1	0.018557	0.81293	562	ns
Zfp605_p1	-0.039792	0.73548	210	ns
Smad7_p1	0.091739	0.16547	833	ns
Atf5_p2	-0.021983	0.83201	303	ns
Foxp1_p1	0.029237	0.64583	627	ns
Zfp729b_p1	-0.015933	0.83583	341	ns
Zfp609_p1	0.036201	0.67333	657	ns
Klf4_p1	0.017784	0.79956	555	ns
Gli3_p1	0.0023071	0.97733	446	ns
Zfp869_p2	-0.039413	0.5966	213	ns
Zkscan3_p1	0.080734	0.25468	811	ns
Trim28_p2	-0.02829	0.68064	264	ns
Nfe2l1_p1	-0.072518	0.32965	106	ns
Yeats4_p1	0.0065757	0.94741	475	ns
Gzf1_p1	-0.059609	0.45326	144	ns
Zfp317_p1	0.013182	0.86354	520	ns
Tcf15_p1	0.039285	0.45784	670	ns
Nfatc3_p2	0.023684	0.78217	593	ns
Cpeb1_p2	-0.030354	0.7143	249	ns
Cenpa_p1	-0.0092909	0.91099	377	ns
Zfp748_p1	0.1082	0.11745	848	ns
Zfp423_p1	-0.038946	0.57972	215	ns
Pias4_p1	0.067561	0.4051	777	ns
Cenps_p1	-0.064165	0.42067	134	ns
Zfp239_p2	-0.050788	0.52108	171	ns
Nr6a1_p2	0.043089	0.61567	688	ns
Zbed4_p1	-0.036881	0.43587	228	ns
Zfp532_p5	-0.0052514	0.9605	397	ns
Nup62cl_p1	-0.20381	0.024055	22	cont
Crxos_p3	0.016873	0.8699	549	ns
Nkrf_p2	0.063206	0.45048	755	ns
Nfya_p1	0.075916	0.44579	802	ns
Atf3_p2	-0.026263	0.72055	278	ns
Zbtb44_p1	0.12482	0.16614	867	ns
Rest_p1	-0.000139	0.99871	428	ns
Dcp1a_p1	0.18265	0.038829	895	cont
Zbtb6_p1	-8.68e-06	0.9999	430	ns
Elf2_p2	-0.051391	0.31323	165	ns
Zfp809_p1	-0.0070735	0.89806	388	ns
Max_p1	0.010678	0.88276	503	ns
Zfp976_p1	0.040541	0.65048	677	ns
Mga_p1	-0.069001	0.36469	118	ns
Zfp664_p2	0.066286	0.54153	771	ns
Zfp532_p4	0.097678	0.3005	841	ns
Elmsan1_p1	0.010167	0.88537	500	ns
Hnrnpu_p1	-0.065867	0.4217	129	ns
Eed_p1	0.0018152	0.96843	441	ns
Zkscan5_p4	0.019494	0.84598	566	ns
Rarg_p1	-0.031061	0.7146	246	ns
Hnrnpk_p2	-0.049726	0.54353	178	ns
Trim28_p1	0.034958	0.67665	652	ns
Platr25_p3	-0.019257	0.87735	324	ns
Ncoa1_p1	-0.042153	0.55309	203	ns
Mbtps2_p2	-0.0054872	0.94751	395	ns
Ncor1_p2	0.14987	0.10892	878	ns
Myb_p1	-0.059688	0.40508	143	ns
Zfp706_p2	-0.037769	0.58368	223	ns
Nr2f6_p2	0.075599	0.21459	800	ns
Zfp518b_p1	-0.38319	2.6e-06	9	act
Smarcal1_p1	-0.11482	0.15859	59	ns
Nr1d2_p1	0.01957	0.77616	567	ns
Zfp652_p1	0.0063511	0.94045	473	ns
Zfp229_p1	0.073418	0.45347	794	ns
Zfp516_p2	-0.0042597	0.96172	406	ns
Gmeb2_p1	-0.13114	0.081451	49	ns
Zfp292_p1	-0.12357	0.1356	54	ns
Zfp574_p2	-0.13279	0.17107	48	ns
Zfp445_p1	0.068575	0.19578	781	ns
E4f1_p2	-0.090625	0.20543	80	ns
Ahctf1_p1	-0.11849	0.18155	55	ns
Zfp280c_p1	0.28271	0.0055377	908	rep
Mier1_p1	-0.03343	0.55054	238	ns
Zic2_p1	-0.04773	0.42187	185	ns
Terf1_p1	0.050456	0.49941	713	ns
Nsd2_p1	-0.0048093	0.90494	399	ns
Lbr_p2	-0.063805	0.47792	136	ns
Tfap4_p1	-0.037913	0.57067	222	ns
Zbtb32_p1	0.01033	0.90688	501	ns
Zfp740_p1	-0.028154	0.63676	266	ns
Hmg20b_p1	-0.17667	0.008495	31	act
Foxp1_p5	-0.029365	0.75227	256	ns
Sall4_p1	-0.13411	0.04608	46	act
Zfp655_p1	2.76e-05	0.99964	431	ns
Id1_p1	0.02808	0.75515	619	ns
Zzz3_p3	0.061263	0.32322	750	ns
Sp1_p1	-0.20824	0.000538	20	act
Zscan22_p1	0.000378	0.99623	435	ns
Hmga1b_p1	0.039832	0.55347	673	ns
Zbtb24_p1	-0.030899	0.72279	247	ns
Xbp1_p1	-0.049332	0.56556	180	ns
Esrrb_p1	0.020424	0.76577	577	ns
Zfp936_p2	0.0066293	0.96282	476	ns
Nr3c1_p3	0.0072906	0.94487	486	ns
Hsf1_p1	0.056418	0.53028	732	ns
Nrf1_p1	-0.1288	0.30717	52	ns
Zfp58_p1	0.020411	0.77129	576	ns
Foxn3_p5	-0.015459	0.86771	344	ns
Ttf1_p1	-0.11078	0.51193	60	ns
Zfp871_p1	-0.084349	0.35541	90	ns
Tsc22d1_p2	0.075234	0.35582	799	ns
Pou5f1_p2	-0.2855	0.0056536	14	act
Pias2_p1	0.052984	0.44126	724	ns
Junb_p1	0.07448	0.22554	796	ns
Plagl1_p2	-0.031134	0.63695	244	ns
Rest_p2	0.016327	0.87039	545	ns
Zfp639_p2	0.015911	0.77642	540	ns
Zfp932_p1	0.01112	0.92257	507	ns
Hes1_p2	0.3104	0.015392	909	rep
Zfp639_p1	-0.023509	0.77335	296	ns
Bcor_p1	0.056837	0.42512	734	ns
Gli2_p1	0.216	0.056221	901	ns
Zfp956_p1	-0.053033	0.32316	161	ns
Elmsan1_p2	-0.0014556	0.98405	416	ns
Zfp644_p3	-0.050083	0.43542	175	ns
Kansl1_p2	0.073966	0.35001	795	ns
Zfp706_p1	0.018862	0.69939	564	ns
Pbx2_p2	0.089228	0.21949	829	ns
Blzf1_p1	0.033051	0.74024	645	ns
Mael_p1	-0.021965	0.74003	304	ns
Fiz1_p1	0.05349	0.55983	726	ns
Nme2_p1	0.12414	0.18327	866	ns
Zfp105_p1	0.0062458	0.9435	471	ns
Etv5_p1	-0.13462	0.1183	45	ns
Gata2_p1	0.0030222	0.95974	454	ns
Zfp984_p1	0.059389	0.51796	746	ns
Myrf_p1	-0.16631	0.013064	35	act
Gabpa_p1	0.097673	0.14007	840	ns
Zfp532_p2	0.072082	0.29052	792	ns
Srebf2_p2	-0.044979	0.43481	195	ns
Otx2_p3	-0.17631	0.1171	32	ns
Mlx_p1	0.10164	0.24373	846	ns
Cnbp_p1	-0.10409	0.15137	62	ns
Arid1a_p1	-0.17722	0.0069812	30	act
Khsrp_p1	-0.012842	0.83698	355	ns
Litaf_p1	-0.0090778	0.90653	379	ns
Hmgb1_p1	0.018106	0.80641	557	ns
Tmf1_p1	0.011673	0.87438	508	ns
Rxrb_p1	0.051917	0.55316	716	ns
Irf6_p1	0.025994	0.73808	606	ns
Zfp954_p1	0.046258	0.57596	699	ns
Zfp280b_p1	0.064497	0.31584	758	ns
Crxos_p1	-0.015928	0.80862	342	ns
Ubtf_p2	0.021405	0.74609	580	ns
Zfp748_p2	0.021319	0.69872	579	ns
Hmgb1_p3	-0.086928	0.37327	88	ns
Zbtb41_p1	-0.025606	0.73456	282	ns
Klf13_p2	-0.072264	0.24138	109	ns
Gm14443_p1	0.071376	0.46676	788	ns
Zfp12_p2	0.032376	0.72173	643	ns
Gbx2_p1	0.06294	0.26699	753	ns
Mier2_p2	-0.02491	0.76421	284	ns
Litaf_p2	-0.094608	0.34319	73	ns
Nfrkb_p1	-0.59586	2.72e-06	4	act
Pbrm1_p1	-0.0269	0.74792	272	ns
Mid2_p1	-0.0097601	0.89392	375	ns
Tcf12_p1	0.10032	0.13823	844	ns
Gata2_p2	-0.070337	0.31894	113	ns
E2f3_p1	0.067739	0.49016	779	ns
Pbx2_p1	-0.0090235	0.89539	380	ns
Mitf_p3	-0.033161	0.74318	240	ns
Aebp2_p2	-0.058616	0.28479	148	ns
Zfp944_p1	0.027635	0.77401	616	ns
Patz1_p2	0.045309	0.60947	694	ns
Zfp184_p2	0.028368	0.72772	623	ns
Smarcc1_p2	-0.19063	0.18408	25	ns
Stat3_p1	-0.087459	0.53079	87	ns
Patz1_p1	-0.043609	0.53565	200	ns
Cebpg_p1	0.21151	0.016994	900	rep
Thap1_p2	-0.04389	0.60744	199	ns
Hmgb1_p4	0.0021287	0.98	445	ns
Zfp771_p1	-0.049595	0.44983	179	ns
Lrrfip2_p2	0.016885	0.76337	551	ns
Foxp1_p2	0.014228	0.83968	530	ns
Zfp930_p1	0.0026219	0.96466	449	ns
Ubtf_p3	0.046349	0.59877	701	ns
Srf_p1	-0.023697	0.78691	295	ns
Klf11_p2	-0.017813	0.84	330	ns
Zbtb2_p1	-0.023416	0.72569	297	ns
Sox13_p1	-0.0095178	0.90617	376	ns
Etv4_p2	0.0052116	0.94317	465	ns
Rara_p2	-0.011847	0.89849	363	ns
Mta2_p1	0.0066647	0.92111	477	ns
Atf3_p1	0.0082907	0.89574	494	ns
Nfyb_p1	-0.014202	0.77015	349	ns
Foxa2_p1	0.048935	0.52985	710	ns
Rbak_p1	0.012991	0.84205	518	ns
Hsf2_p1	-0.030744	0.6807	248	ns
Zfp369_p1	-0.053287	0.46384	160	ns
Lrrfip1_p1	0.03771	0.60734	663	ns
Kmt2c_p1	0.065285	0.3994	763	ns
E4f1_p1	-0.081728	0.34732	93	ns
Bcorl1_p2	-0.081544	0.23685	94	ns
Csde1_p1	0.19779	0.0365	898	rep
Carhsp1_p1	0.015141	0.7923	534	ns
Cdx4_p1	-0.097048	0.17277	68	ns
Tfam_p2	-0.12973	0.14318	51	ns
Nr0b1_p1	-0.073075	0.39021	102	ns
Pitx2_p2	0.020211	0.84669	572	ns
Preb_p2	0.045622	0.4782	695	ns
Crebzf_p2	0.00087	0.99229	437	ns
Maff_p3	-0.053735	0.39323	159	ns
Zscan25_p1	0.021637	0.82078	584	ns
Zfp65_p1	-0.057264	0.53985	153	ns
Zfp263_p2	-0.0088046	0.90411	382	ns
Mxi1_p2	-0.012779	0.88033	356	ns
Lyar_p1	-0.064773	0.32792	133	ns
Zfp644_p2	0.03831	0.63422	667	ns
Wdhd1_p1	-0.034842	0.71936	234	ns
Atf2_p1	-0.028323	0.73415	263	ns
Six1_p1	0.057939	0.45493	737	ns
Zmat3_p2	0.049008	0.38356	711	ns
Platr25_p4	0.047966	0.54151	705	ns
Nfkb2_p2	-0.025439	0.68609	283	ns
E2f2_p1	-0.020912	0.66438	312	ns
Smad2_p1	0.04695	0.57512	704	ns
Pura_p1	-0.024184	0.68269	290	ns
Zfp449_p1	0.025559	0.76563	602	ns
Hmga1_p1	0.13267	0.23697	870	ns
Arid2_p1	0.040452	0.43267	676	ns
Tead4_p1	0.11798	0.13444	856	ns
Hes6_p1	-0.038715	0.60185	217	ns
Stat3_p2	0.032173	0.68285	642	ns
Zbtb43_p1	0.0068092	0.91464	480	ns
Nanog_p1	-0.026442	0.78551	276	ns
Zfp574_p1	0.000414	0.99539	436	ns
Id2_p2	0.14994	0.091216	879	ns
Nr3c1_p2	-0.04062	0.55421	207	ns
Nkrf_p1	0.15383	0.088158	884	ns
Zbtb8a_p1	0.042097	0.51248	685	ns
Zfp553_p1	-0.014124	0.84263	350	ns
Mier3_p5	0.031513	0.73836	639	ns
Irf1_p1	0.0082433	0.87777	493	ns
Lrrfip1_p2	-0.030242	0.5821	250	ns
Zfp938_p1	0.026267	0.6959	608	ns
Thap12_p1	0.12241	0.21139	864	ns
Foxp4_p1	0.071131	0.24232	786	ns
Zbtb33_p1	-0.019525	0.80518	322	ns
Zfp91_p1	-0.019046	0.80706	325	ns
E2f5_p1	0.041591	0.51826	682	ns
Cenpt_p2	-0.022338	0.79344	300	ns
Klf9_p1	-0.013438	0.86011	351	ns
Hesx1_p2	0.065914	0.34293	768	ns
Zfp334_p1	-0.024787	0.71849	285	ns
Tsix_p2	1.0628	0.0090956	911	cont
Nr4a1_p2	0.020377	0.82622	575	ns
Gata1_p1	-0.056945	0.49004	155	ns
Hopx_p1	0.018846	0.82185	563	ns
E2f8_p2	-0.14648	0.076655	40	ns
Map3k15_p1	-0.0034764	0.96926	408	ns
Nr3c1_p1	0.014749	0.86891	533	ns
Arid3a_p2	-0.013319	0.86073	352	ns
Sox4_p1	0.052436	0.62027	718	ns
Bbx_p2	-0.029807	0.63355	252	ns
Maz_p1	0.023231	0.72839	590	ns
Foxk2_p1	-0.0663	0.33683	128	ns
Arid4b_p2	-0.017157	0.83585	335	ns
Baz2b_p2	0.023833	0.75831	596	ns
Baz2b_p1	0.096459	0.319	836	ns
Mbd3_p1	-0.16324	0.017778	36	act
Zfp131_p1	0.040826	0.76573	678	ns
Gabpb2_p1	0.18972	0.068198	896	ns
Arid4a_p2	0.018362	0.84403	559	ns
Hopx_p2	-0.047049	0.53147	187	ns
Id2_p1	-0.062545	0.50182	140	ns
Sp1_p3	-0.1332	0.082773	47	ns
Tead2_p1	0.0082168	0.90612	492	ns
Myc_p1	0.16114	0.0088828	890	rep
Rlf_p1	0.1163	0.14927	854	ns
Zbtb6_p2	-0.0045367	0.9181	403	ns
Zfp27_p1	0.041269	0.64486	680	ns
Lin28a_p1	0.044332	0.28156	692	ns
Zfp646_p2	-0.050952	0.41096	170	ns
Zfp871_p2	-0.029127	0.72927	258	ns
Rbck1_p1	0.065824	0.54232	767	ns
Nfatc4_p3	0.029914	0.77205	630	ns
Zfp516_p4	0.048855	0.52938	709	ns
Gatad1_p1	0.028641	0.56293	625	ns
Tet2_p2	-0.071257	0.42474	111	ns
Smad5_p1	-0.051183	0.53749	167	ns
Relb_p1	0.028239	0.78239	622	ns
Jund_p1	-0.034659	0.61273	235	ns
Zmat3_p1	0.066412	0.25619	772	ns
Tfe3_p2	-0.045732	0.56831	192	ns
Zfp493_p1	-0.012652	0.83766	357	ns
Grhl3_p1	0.1359	0.037597	872	rep
Gm45871_p1	-0.001018	0.98808	420	ns
Atf4_p1	0.030332	0.76335	633	ns
Trp73_p1	-0.018095	0.81521	327	ns
Zkscan6_p1	0.013866	0.82695	525	ns
Gm14403_p1	-0.074391	0.51262	100	ns
Gm35315_p1	0.051739	0.55667	714	ns
Rxra_p1	0.03608	0.47004	656	ns
Rara_p1	-0.00016	0.99814	427	ns
Brd4_p1	-0.14841	0.0071798	39	cont
Smarce1_p2	-0.13033	0.08876	50	ns
Pou3f1_p1	-0.03966	0.56379	212	ns
Epas1_p1	-0.17551	0.024427	33	act
Mier3_p2	0.045236	0.47764	693	ns
Zfp36l2_p1	0.096888	0.2273	837	ns
Zfp59_p1	0.046313	0.53521	700	ns
Zfp760_p1	0.0029468	0.973	451	ns
Mynn_p2	0.0297	0.74065	629	ns
Usf2_p2	0.00728	0.8913	485	ns
Zfp367_p1	0.038514	0.58344	668	ns
Smad2_p2	-0.011672	0.86694	365	ns
Ripply1_p1	-0.064954	0.41397	132	ns
Mynn_p1	0.02921	0.55628	626	ns
Gtf3a_p1	0.052938	0.50057	723	ns
T_p2	-0.066537	0.31964	127	ns
Klf8_p1	0.027547	0.72072	615	ns
Rcor1_p1	-0.0088683	0.92667	381	ns
Etv6_p1	0.017198	0.85239	553	ns
Parp12_p1	0.025966	0.80714	605	ns
Rbpj_p2	-0.35358	2.73e-05	12	act
Xbp1_p2	0.015665	0.81551	538	ns
Gm9785_p1	-0.031187	0.69767	243	ns
Zfp37_p3	0.008933	0.91451	497	ns
Jdp2_p1	-0.0016888	0.98442	414	ns
Adnp_p1	-0.38131	0.0010569	10	act
Zfp692_p1	-0.018963	0.72175	326	ns
Tfe3_p1	-0.013148	0.87288	353	ns
Zfp408_p1	0.0044885	0.95768	461	ns
Rxra_p2	0.012562	0.88313	514	ns
Bach1_p1	0.036077	0.50566	655	ns
Spic_p2	0.0030469	0.96459	455	ns
Jarid2_p3	-0.065515	0.25172	131	ns
Trp53_p1	0.14122	0.044405	875	rep
Zbtb32_p2	0.016388	0.86085	547	ns
5430403G16Rik_p1	-0.011189	0.8721	368	ns
Zfp386_p1	0.025712	0.79712	603	ns
Hmgxb3_p1	-0.05779	0.36072	150	ns
Zfp7_p1	-0.027679	0.76794	270	ns
Tcfl5_p1	0.07592	0.24068	803	ns
Nr6a1_p1	-0.000406	0.99516	426	ns
Csrnp2_p1	0.052548	0.64501	719	ns
Zmiz2_p1	-0.088286	0.12278	84	ns
Zfp281_p1	0.21773	0.05941	903	ns
Stag2_p3	0.19514	0.051769	897	ns
Nr3c1_p5	0.083034	0.20024	819	ns
Gm20939_p1	0.052833	0.39198	722	ns
Zfp977_p1	-0.056436	0.44459	156	ns
Foxp1_p4	-0.0043439	0.95222	405	ns
Nr6a1_p3	-0.028415	0.69663	261	ns
Zfp719_p1	-0.022703	0.7525	298	ns
Zfp819_p1	-0.0056242	0.95078	394	ns
Foxi3_p1	0.065822	0.19121	766	ns
Klf6_p1	-0.08384	0.39664	92	ns
Tfeb_p4	-0.045639	0.56681	193	ns
Nfatc4_p1	0.12051	0.19839	862	ns
Hnrnpk_p1	0.2171	0.040711	902	cont
Pias1_p2	0.01043	0.92042	502	ns
Srebf1_p3	0.048398	0.55105	706	ns
T_p1	0.0078501	0.88338	490	ns
Ftx_p2	-0.2674	0.0088508	15	cont
Zfp617_p2	0.019824	0.8394	568	ns
Tgif2_p2	0.011747	0.87726	509	ns
Zfp747_p1	0.074662	0.38858	797	ns
Ybx3_p1	0.12381	0.12835	865	ns
Myef2_p1	-0.095224	0.1255	71	ns
Zfp266_p1	-0.071143	0.43023	112	ns
Maf1_p1	0.02854	0.75516	624	ns
Crebrf_p1	-0.0099128	0.89916	373	ns
Zbtb45_p1	0.057423	0.45966	736	ns
Klf10_p2	-0.033702	0.66887	237	ns
Brd4_p2	-0.010207	0.89421	372	cont
Zfp217_p3	-0.07275	0.53273	104	ns
Zfp472_p1	-0.039789	0.61679	211	ns
Vezf1_p1	0.0023155	0.96342	447	ns
Arid1a_p2	0.0020837	0.98334	444	ns
Zfp236_p2	0.15772	0.15456	887	ns
Tsc22d1_p1	-0.032265	0.67574	241	ns
Olig2_p1	-0.022381	0.76633	299	ns
Jun_p1	0.054203	0.5405	728	ns
Aff1_p1	0.009368	0.89668	499	ns
Paxbp1_p1	0.078303	0.23876	808	ns
Zfp42_p1	0.273	0.014393	906	rep
Zfp874b_p1	0.02383	0.76463	595	ns
Zfp985_p1	-0.12872	0.1834	53	ns
Gmeb2_p2	-0.0021867	0.98049	412	ns
Cbfb_p1	-0.014232	0.8003	348	ns
Zfp971_p1	-0.040317	0.5314	209	ns
Lcor_p1	0.018511	0.80559	561	ns
Bclaf1_p1	0.092374	0.36762	834	ns
Lbr_p1	-0.2142	0.0063542	18	cont
Nr2c2_p1	0.011981	0.84692	512	ns
E2f3_p2	0.1314	0.072474	869	ns
Kansl1_p1	-0.028273	0.71161	265	ns
Zfp62_p1	-0.024311	0.69842	287	ns
Zfp219_p2	-0.004808	0.94685	400	ns
Klf2_p1	0.11442	0.18143	851	ns
Tcf3_p1	0.014187	0.7653	529	ns
Rxrb_p2	0.081098	0.40044	812	ns
Zfp512_p1	-0.000652	0.99345	423	ns
Zfp37_p2	0.023283	0.7581	591	ns
Cenpt_p1	-0.020721	0.81825	314	ns
Zfp267_p1	0.058486	0.52031	739	ns
Hmgb1_p2	-0.048721	0.52548	182	ns
Zfp296_p2	-0.07018	0.38876	114	ns
Creb3_p1	0.022154	0.80598	586	ns
Hbp1_p2	0.046819	0.42573	703	ns
Snapc4_p1	-0.097831	0.23316	66	ns
Rcor2_p3	-0.060664	0.45169	141	ns
Zfp57_p1	0.033387	0.69628	646	ns
Maff_p2	0.0063101	0.93931	472	ns
Arid3a_p1	0.040416	0.57737	675	ns
Gpbp1l1_p1	0.12819	0.16782	868	ns
Nr2c2_p2	-0.048764	0.514	181	ns
Gm15446_p1	-0.017335	0.88659	333	ns
Id3_p1	0.0055914	0.93388	467	ns
Cbfb_p2	0.065195	0.42769	762	ns
Zfp84_p1	-0.086567	0.3886	89	ns
Zbtb41_p2	0.015595	0.86618	537	ns
Stat6_p2	0.071709	0.35583	789	ns
Hnrnpu_p2	-0.034513	0.75367	236	ns
Sp2_p2	-0.037078	0.68902	225	ns
Zfp37_p1	0.028049	0.79151	618	ns
Klf16_p1	0.20119	0.036021	899	rep
Arid5b_p2	0.11839	0.29792	857	ns
Gata1_p3	0.0059679	0.94503	468	ns
Gabpb1_p1	0.15541	0.025892	885	rep
Zfp322a_p1	0.03559	0.65052	653	ns
Zfp770_p1	-0.044649	0.54436	197	ns
Zfp74_p2	-0.010925	0.8936	369	ns
Zfp512b_p1	0.0062267	0.93731	470	ns
Pou2f1_p1	-0.14639	0.080179	41	ns
Zfp184_p1	-0.02979	0.62917	253	ns
Hnrnpk_p3	0.082061	0.36821	815	ns
Pias1_p1	-0.18701	0.011059	27	act
5730507C01Rik_p1	-0.021739	0.73011	306	ns
Rlim_p1	-0.57296	4.17e-07	5	cont
Mixl1_p1	0.059369	0.41399	745	ns
Zfp36l1_p1	0.17568	0.027113	893	rep
Zfp622_p1	0.039688	0.59467	671	ns
Mier3_p3	0.000353	0.9962	433	ns
Purb_p1	0.036581	0.65194	659	ns
Yy1_p1	-0.049816	0.55441	177	ns
Zfp981_p1	-0.000619	0.99286	424	ns
Pitx2_p3	-0.027227	0.62643	271	ns
Zfp771_p2	-0.092703	0.1053	76	ns
Mta3_p1	0.028192	0.71813	621	ns
Sall1_p1	-0.020823	0.82354	313	ns
Mta1_p1	0.0077171	0.90094	488	ns
Stat6_p4	0.033397	0.73257	647	ns
Zfp687_p1	0.071729	0.34996	790	ns
Ascl2_p2	0.14236	0.051939	876	ns
Klf10_p1	-0.044427	0.53009	198	ns
Nfatc4_p4	0.024354	0.81042	599	ns
Six1_p3	-0.045507	0.59368	194	ns
Thap7_p1	-0.0012646	0.98043	418	ns
Arid3b_p1	-0.040347	0.60873	208	ns
Tfeb_p3	0.027974	0.75088	617	ns
Arid5b_p1	-0.072817	0.35273	103	ns
Rarg_p3	-0.029062	0.7004	259	ns
Mafk_p1	0.036069	0.5552	654	ns
Foxo4_p1	0.046766	0.61286	702	ns
Zfp459_p1	0.012051	0.86643	513	ns
Baz2b_p3	0.013606	0.89113	524	ns
Gatad1_p2	-0.051152	0.58544	169	ns
Elf1_p1	0.11977	0.11919	861	ns
Ets2_p1	-0.0011134	0.98502	419	ns
Tfeb_p2	-0.089447	0.16597	82	ns
Hmgb3_p1	-0.0056531	0.94861	393	ns
Zfp961_p1	0.081317	0.25756	813	ns
Zfp568_p1	0.087712	0.31111	826	ns
Nr1h2_p2	-0.056987	0.59509	154	ns
Zfp790_p1	0.051839	0.51387	715	ns
Stag2_p1	0.14021	0.061083	874	ns
Mxi1_p1	0.10908	0.083414	850	ns
Bcorl1_p1	0.013322	0.87378	521	ns
Sall4_p2	-0.021459	0.7451	308	ns
Six4_p1	0.061242	0.29578	749	ns
Foxh1_p1	0.10702	0.25285	847	ns
Zzz3_p2	-0.028355	0.7455	262	ns
Zfp65_p2	0.026449	0.79611	609	ns
Stat6_p3	0.026925	0.64753	611	ns
Ybx1_p2	0.06177	0.60955	751	ns
Nr2f6_p1	0.070521	0.28555	784	ns
Mier1_p2	0.013507	0.88497	523	ns
4930522L14Rik_p1	-0.020337	0.72952	317	ns
Mef2b_p1	0.070996	0.26157	785	ns
Setdb2_p1	0.030972	0.76791	636	ns
Lin28b_p2	0.016884	0.79515	550	ns
Usf2_p3	-0.029852	0.66606	251	ns
Pms1_p1	0.097292	0.20574	838	ns
E2f8_p1	-0.11642	0.20074	56	ns
Tfap2c_p2	0.01294	0.84132	516	ns
Zfp367_p2	-0.017022	0.85832	336	ns
Mllt10_p2	-0.089375	0.15704	83	ns
Spen_p1	-0.000532	0.99494	425	cont
Pou5f1_p1	-0.92106	1.44e-08	2	act
Zbtb21_p1	-0.063494	0.41074	138	ns
Plagl1_p1	0.019985	0.80409	570	ns
Nfx1_p1	0.0018972	0.97616	442	ns
Hmgb1_p5	-0.09844	0.20676	65	ns
Gm20422_p1	-0.088257	0.10828	85	ns
Zfx_p2	0.088058	0.29345	827	ns
Creb3_p2	0.023846	0.74927	597	ns
Zfp87_p1	0.041453	0.38674	681	ns
Zic5_p1	-0.071293	0.29301	110	ns
Spic_p1	0.014504	0.86938	531	ns
Rarg_p2	-0.021004	0.76376	311	ns
Zfp296_p1	-0.08998	0.098731	81	ns
Zfp26_p1	0.021428	0.81216	582	ns
Nfxl1_p1	0.013097	0.84717	519	ns
Zfp110_p1	-0.063864	0.41269	135	ns
Srebf1_p1	0.048607	0.56721	707	ns
Cpeb1_p4	0.067312	0.41504	774	ns
Cpeb1_p1	-0.001608	0.97955	415	ns
Zik1_p1	0.09805	0.41655	842	ns
Elf1_p2	0.068913	0.49047	782	ns
Repin1_p1	-0.012017	0.86828	361	ns
Msl1_p1	0.053163	0.40936	725	cont
Mitf_p4	-0.019526	0.82998	321	ns
Hmgb3_p3	0.078824	0.3593	809	ns
Rbpj_p4	-0.19363	0.07062	24	ns
Lin28b_p3	0.059513	0.36367	747	ns
Xert_p1	-0.17763	0.032199	29	cont
Aire_p2	0.06549	0.4376	765	ns
Zfp13_p1	0.064613	0.53366	759	ns
Jarid2_p1	0.0045244	0.95594	462	ns
Zfp975_p1	0.0051476	0.93081	464	ns
Zfp644_p1	-0.012595	0.85171	358	ns
Klf10_p3	-0.025655	0.76204	281	ns
Gbx2_p2	0.067557	0.48204	776	ns
Tgif1_p1	0.039714	0.56383	672	ns
Mier3_p4	-0.068238	0.29234	121	ns
Wdhd1_p2	0.000378	0.99713	434	ns
Tgif2_p1	-0.015401	0.88049	345	ns
Ybx1_p1	0.041674	0.62624	684	ns
Zfp212_p1	0.027408	0.63364	614	ns
Nfkb2_p1	-0.012864	0.88968	354	ns
Zfp566_p1	0.019989	0.76818	571	ns
Smarcc1_p1	0.030299	0.65894	632	ns
Arid4b_p1	-0.022007	0.74532	302	ns
Klf8_p2	-0.072271	0.21649	108	ns
Zfp532_p3	0.014181	0.81949	528	ns
Zscan10_p1	-0.14359	0.045894	42	act
Gtf2ird1_p1	0.081689	0.37068	814	ns
Aff1_p2	-0.020446	0.80027	316	ns
Gm49359_p1	-0.0691	0.3249	117	ns
Esx1_p2	0.067556	0.42237	775	ns
Zfp52_p1	0.0074407	0.93324	487	ns
Rhox9_p1	-0.068736	0.35613	120	ns
Cc2d1a_p1	0.037266	0.47111	661	ns
Bhlhe40_p1	0.076055	0.24508	804	ns
Bcorl1_p3	0.083348	0.4109	820	ns
Sall2_p2	-0.096383	0.25731	70	ns
Foxn3_p1	0.082897	0.31968	818	ns
Tsc22d1_p3	0.0071697	0.91041	483	ns
Sp3_p2	0.018464	0.82918	560	ns
Chd8_p1	-0.026887	0.63644	273	ns
Tfeb_p1	-0.046351	0.4527	189	ns
Kat8_p1	0.09005	0.28992	831	cont
Jpx_p1	-0.17782	0.026186	28	cont
Foxn3_p3	0.021867	0.84998	585	ns
Arid4b_p3	0.034832	0.64552	651	ns
Kansl3_p1	-0.048315	0.59587	183	ns
Zfp592_p1	-0.066818	0.43526	125	ns
Ncor1_p1	-0.011781	0.85692	364	ns
Pias2_p2	0.16183	0.030128	891	rep
Zfp948_p1	0.028189	0.76303	620	ns
Zfp12_p1	-0.012464	0.88444	359	ns
Zfp64_p1	0.043407	0.71725	690	ns
Zkscan5_p3	0.059324	0.38984	744	ns
Ubtf_p4	0.086436	0.23106	824	ns
Tcf12_p3	0.095938	0.28151	835	ns
Nfatc4_p2	-0.029624	0.78448	254	ns
Zfp213_p1	0.13345	0.10116	871	ns
Zfp710_p1	0.036736	0.63529	660	ns
Zfp623_p1	0.000242	0.99712	432	ns
Tfap2c_p1	0.0011742	0.98382	438	ns
Foxd3_p1	-0.33794	0.0016467	13	act
Etv4_p1	0.04217	0.60628	686	ns
Zfp148_p2	0.066255	0.38094	770	ns
Nr4a1_p1	0.15009	0.15134	880	ns
Tfb1m_p1	0.067576	0.44078	778	ns
Kansl1_p3	-0.062943	0.61434	139	ns
Zscan21_p1	0.075048	0.41878	798	ns
Zfp473_p2	-0.041033	0.67806	206	ns
Gpbp1_p1	0.0089662	0.91803	498	ns
Zkscan5_p1	-0.06576	0.42917	130	ns
Zfp866_p1	-0.068085	0.38804	123	ns
Hmga2_p1	0.0071477	0.90417	482	ns
Zfp322a_p2	0.090298	0.44975	832	ns
Pias3_p2	0.0084445	0.89152	495	ns
Dnajc2_p1	-0.0045685	0.93875	402	ns
Msl2_p2	-0.0062598	0.92326	389	cont
Tet2_p1	0.0023475	0.9809	448	ns
Sp5_p1	0.020494	0.78345	578	ns
Foxo3_p1	0.056511	0.49825	733	ns
Tax1bp1_p1	-0.036171	0.58007	230	ns
Zfp868_p1	0.030372	0.64437	634	ns
Foxp1_p3	-0.048086	0.52856	184	ns
Pias3_p1	0.010745	0.89845	504	ns
Foxn3_p4	-0.058997	0.52949	146	ns
Smad5_p2	0.10893	0.31974	849	ns
Nr3c1_p4	0.085808	0.23277	823	ns
Zfp516_p1	-0.0014009	0.98262	417	ns
Esrrb_p2	-0.038682	0.6018	218	ns
Tada2b_p1	-0.036463	0.66664	229	ns
Hesx1_p1	0.0052973	0.94801	466	ns
Zfp758_p1	0.01527	0.87135	535	ns
Mycn_p1	0.016147	0.77015	543	ns
Zfp568_p2	0.0038381	0.96461	457	ns
Ssrp1_p1	-0.20796	0.10665	21	ns
Zfp646_p1	0.020231	0.80513	573	ns
Son_p1	0.16021	0.12262	888	ns
Bbx_p1	-0.035744	0.70196	233	ns
Tgif1_p3	-0.015528	0.82885	343	ns
Sohlh2_p1	-0.016508	0.83238	339	ns
Mta2_p2	-0.000752	0.98774	422	ns
Thyn1_p2	-0.042143	0.58268	204	ns
Zbtb7b_p2	0.001487	0.98581	439	ns
Zgpat_p2	0.0068319	0.92914	481	ns
Zscan26_p1	-0.0099081	0.90431	374	ns
Tfam_p3	0.031268	0.79	638	ns
Gabpb1_p2	0.053841	0.43915	727	ns
Tbx3_p1	0.082792	0.34179	816	ns
Sp1_p2	-0.21021	0.028238	19	act
Zgpat_p1	-0.026497	0.76129	275	ns
Mbd4_p1	0.017023	0.87203	552	ns
Nr1h2_p1	0.019867	0.82386	569	ns
Aebp2_p3	-0.027715	0.79203	269	ns
Tax1bp1_p2	0.013923	0.84501	526	ns
Zfp516_p3	-0.011342	0.86909	367	ns
Gm2381_p1	-0.029224	0.77144	257	ns
Gata1_p2	-0.026151	0.76346	279	ns
Zfp511_p1	-0.06352	0.36879	137	ns
Zfp207_p1	-0.23238	0.013906	17	act
Zfp217_p2	-0.0042015	0.9522	407	ns
Arid4a_p1	-0.10525	0.029854	61	act
Zfp869_p1	-0.083922	0.33703	91	ns
Nfe2l1_p2	-0.010906	0.90481	370	ns
Tcf7_p1	-0.05173	0.37498	164	ns
Zfp953_p1	-0.011864	0.87759	362	ns
Hes1_p1	0.054229	0.65824	729	ns
Terf2_p1	0.042244	0.54343	687	ns
Rfx2_p1	0.052063	0.57515	717	ns
Mysm1_p1	-0.051159	0.45204	168	ns
Zfp141_p1	-0.066894	0.47472	124	ns
Mllt10_p1	0.012962	0.86406	517	ns
Thap11_p1	-0.073195	0.2436	101	ns
Gm44973_p1	-0.017738	0.78885	332	ns
Zfp729a_p1	0.0079058	0.92136	491	ns
Zfp260_p1	-0.0034266	0.96412	409	ns
Ftx_p3	-0.054161	0.56403	158	cont
Stat6_p1	-0.014818	0.86156	347	ns
Tfdp2_p2	0.0067006	0.93865	478	ns
Irf3_p2	-0.057461	0.48554	152	ns
Cic_p2	0.026237	0.75464	607	ns
Jarid2_p2	0.012681	0.77126	515	ns
Zscan12_p1	-0.038303	0.74762	221	ns
Cdc5l_p1	-0.066707	0.54027	126	ns
Zfp51_p1	-0.043096	0.68862	201	ns
Dmrt1_p1	-0.012339	0.86991	360	ns
Zfp777_p2	-0.055706	0.39303	157	ns
Cebpz_p1	0.0077894	0.94335	489	ns
Zfp110_p2	-0.0023878	0.97463	411	ns
Znfx1_p1	-0.0021731	0.97279	413	ns
Atf6_p1	0.063493	0.43636	756	ns
Zfp62_p2	-0.020571	0.80129	315	ns
Tgif1_p2	-0.0043827	0.94747	404	ns
Zfp358_p1	0.031126	0.75893	637	ns
2610044O15Rik8_p1	-0.0056664	0.94068	392	ns
Zfp74_p1	0.072834	0.44557	793	ns
Gm6871_p1	0.0033407	0.96537	456	ns
Zfp600_p1	0.14311	0.26351	877	ns
Crxos_p2	0.077152	0.42353	806	ns
Tox4_p2	-0.36156	0.000121	11	act
Pknox1_p1	0.087708	0.090965	825	ns
Zfp637_p1	0.049555	0.44217	712	ns
Foxp1_p6	0.079935	0.28655	810	ns
Lin28b_p1	-0.068112	0.43519	122	ns
Zfp808_p1	0.037755	0.70028	665	ns
Pbx2_p3	-0.07694	0.46351	98	ns
Zbtb44_p2	0.0049611	0.95436	463	ns
Peg3_p1	0.015485	0.83936	536	ns
Atf5_p1	-0.18949	0.18854	26	ns
Dnmt1_p1	-0.036144	0.65077	231	ns
Hif1a_p1	0.032093	0.74294	641	ns
Zfp825_p1	-0.052684	0.53279	163	ns
Baz2a_p1	-0.021595	0.78822	307	ns
Nr5a2_p1	0.04092	0.64364	679	ns
Eomes_p1	-0.0054067	0.94598	396	ns
Elf3_p1	-0.095125	0.43527	72	ns
Tox4_p1	-0.13809	0.086316	44	ns
Esrrb_p3	-0.16732	0.065772	34	ns
Gm38394_p1	0.24382	0.0059464	904	rep
Nfe2l2_p1	-0.41428	4.28e-07	8	act
Gm14401_p1	-0.016918	0.92026	337	ns
Aire_p1	-0.069289	0.30954	116	ns
Srebf2_p1	-0.15361	0.13234	38	ns
Eed_p2	0.0060079	0.88133	469	ns
Nfyc_p1	-0.019299	0.84986	323	ns
Zbtb17_p1	-0.059159	0.42529	145	ns
Ubp1_p2	0.12169	0.14538	863	ns
Zfp866_p2	-0.090893	0.1087	79	ns
Otx2_p1	0.058679	0.5846	741	ns
Rbpj_p1	0.016115	0.87868	542	ns
Nfatc3_p1	-0.042713	0.59591	202	ns
Zkscan5_p2	-0.047039	0.60414	188	ns
Zkscan17_p2	-0.011608	0.87927	366	ns
Gm14322_p1	0.0064272	0.96773	474	ns
Yy2_p1	-0.031647	0.61305	242	ns
Tsc22d1_p4	-0.015275	0.79382	346	ns
Nr5a2_p2	0.045965	0.656	696	ns
Tfdp2_p3	-0.050539	0.56352	173	ns
Zbtb7b_p1	0.097349	0.21069	839	ns
Hes6_p2	-0.024645	0.7622	286	ns
Zfp942_p1	0.03812	0.78422	666	ns
Ctcf_p1	-0.017264	0.77249	334	ns
Preb_p3	-0.004583	0.94672	401	ns
Plscr1_p1	-0.036901	0.58765	226	ns
E2f4_p1	-0.1626	0.055962	37	ns
Tead2_p5	-0.036887	0.70975	227	ns
Rex2_p1	0.052777	0.73613	721	ns
Thyn1_p1	0.03771	0.63499	664	ns
Zfp57_p4	-4.55e-05	0.99967	429	ns
Zfp934_p2	-0.050597	0.67028	172	ns
Phb_p1	-0.04736	0.80533	186	ns
Zfp951_p1	0.002959	0.98309	453	ns

## Sheet: 1c
tu	beta	pval	rank	identity
Smarcal1_p1	0.0018168	0.97183	64	ns
Usf1_p1	0.17097	0.094688	111	ns
Grhl2_p1	0.31221	0.012124	129	rep
Smad7_p1	0.32462	0.028901	134	rep
Zfp207_p1	-0.18552	0.049378	23	act
Zfp36l1_p1	0.10957	0.2465	95	ns
Smarce1_p2	-0.18061	0.20308	26	ns
Ascl2_p2	0.17059	0.15631	109	ns
RE58	-2.7878	1.07e-39	1	cont
Tead4_p1	0.28234	0.052635	126	ns
Foxi3_p1	0.18796	0.16253	113	ns
Foxm1_p1	0.13214	0.21778	104	ns
Ubp1_p2	0.26894	0.052487	124	ns
Nkrf_p1	0.036816	0.65715	77	ns
RE50	0.71361	0.0010553	142	cont
Zfp518b_p1	-0.48297	6.68e-05	12	act
Sall4_p1	-0.075114	0.57739	44	ns
E2f8_p2	-0.081189	0.36876	39	ns
Prdm14_p1	0.02891	0.79598	74	ns
Gm38394_p1	0.53318	0.0037286	139	rep
Pou5f1_p1	-0.91631	3.93e-06	3	act
Dcp1a_p1	0.11514	0.28622	97	cont
Srebf2_p1	0.11962	0.29846	100	ns
Nfrkb_p1	-0.86598	7.43e-05	4	act
Zfp958_p1	0.32255	0.0155	133	rep
Son_p1	0.078615	0.47508	86	ns
Pias1_p1	-0.1979	0.039906	22	act
Zfp866_p2	-0.023379	0.90411	57	ns
Klf16_p1	0.32941	0.01577	135	rep
Csde1_p1	0.028327	0.79346	73	ns
Zfp574_p2	-0.06556	0.62216	45	ns
Mllt10_p2	0.12547	0.20404	102	ns
RE53	0.31473	0.0055651	131	cont
Nfatc4_p1	0.031295	0.76133	76	ns
Pias2_p2	0.17092	0.11739	110	ns
Mbd3_p1	-0.078578	0.35527	42	ns
Rlf_p1	0.38982	0.0074222	137	rep
Hnrnpk_p1	0.16875	0.19816	108	ns
RE49	0.71185	0.0013231	141	cont
Zfp281_p1	0.093841	0.5629	89	ns
Gm20422_p1	-0.037723	0.55654	51	ns
Zfp296_p1	-0.036517	0.70828	53	ns
Foxn3_p2	0.11644	0.24358	98	ns
Klf2_p1	-0.23309	0.069402	19	ns
Esrrb_p3	-0.18216	0.058182	25	ns
Klf5_p1	0.19489	0.045977	116	rep
Rif1_p1	-0.078392	0.50793	43	cont
Gabpb1_p1	0.31261	0.0088823	130	rep
Zfp280c_p1	0.26392	0.065605	123	ns
RE85	-0.41856	0.000165	15	cont
Rbpj_p2	-0.22819	0.013856	20	act
Ctcf_p1	0.01099	0.89053	65	ns
Tox4_p2	-0.41625	0.021608	16	act
RE47	0.25964	0.0046354	121	cont
Zic3_p1	-0.74331	4.35e-06	5	act
Myc_p1	0.11209	0.12502	96	ns
Ybx3_p1	0.31056	0.11132	128	ns
Zfx_p1	0.31931	0.039392	132	rep
Gli2_p1	0.10456	0.17841	91	ns
E2f4_p1	-0.037434	0.72996	52	ns
Id2_p2	0.039212	0.65825	80	ns
Zfp236_p1	0.42278	0.011001	138	rep
Csrnp1_p1	-0.14793	0.17853	31	ns
Epas1_p1	-0.032891	0.77431	54	ns
Capn15_p1	0.11918	0.26923	99	ns
Tfam_p2	0.025727	0.76464	72	ns
RE46	0.36925	0.0032075	136	cont
Foxd3_p1	0.048906	0.67351	83	ns
Adnp_p1	-0.21932	0.015656	21	act
Setdb1_p1	0.27588	0.041594	125	rep
Tcf7_p2	-0.013521	0.89086	59	ns
FIREWACh	0.10838	0.35456	93	cont
Erf_p1	0.20667	0.16299	118	ns
Yy1_p1	-0.13053	0.22152	33	ns
Grhl3_p1	0.044577	0.57445	82	ns
Arid1a_p1	-0.044884	0.7307	48	ns
Gabpa_p1	0.011987	0.88786	67	ns
Mitf_p1	-0.0011082	0.98753	63	ns
Arnt_p1	-0.5713	1.72e-05	9	act
Sub1_p1	-0.0016804	0.98725	62	ns
RE96	-0.59289	2.8e-08	7	cont
Atf5_p1	-0.4758	0.0028957	14	act
Cnbp_p1	-0.05077	0.57575	47	ns
Mxi1_p1	0.037515	0.51045	79	ns
Cdx4_p1	0.019262	0.83813	68	ns
Otx2_p2	-0.54238	0.000102	10	act
Mis18bp1_p1	0.18441	0.17358	112	ns
Nanog_p1	-0.085133	0.22416	37	ns
Sox2_p1	-0.040585	0.66618	50	ns
Zfp654_p1	0.037511	0.74279	78	ns
Trp53_p1	-0.10095	0.275	35	ns
Klf4_p2	0.089417	0.41111	88	ns
Gpbp1l1_p1	0.12686	0.24215	103	ns
Zfp213_p1	0.022146	0.85591	70	ns
RE95	-0.24977	0.0021183	18	cont
Arid4a_p1	-0.083262	0.40217	38	ns
Pou2f1_p1	-0.16275	0.1065	28	ns
Nr4a1_p1	0.066897	0.49404	84	ns
Zfp42_p1	0.19825	0.052674	117	ns
Hic2_p1	-0.041786	0.4446	49	ns
Ahctf1_p1	-0.0059443	0.93471	60	ns
RE51	0.58839	0.000449	140	cont
Zmiz2_p1	0.023471	0.84237	71	ns
RE61	-0.1525	0.10533	30	cont
Hmg20b_p1	-0.16869	0.16531	27	ns
Pknox1_p1	0.1085	0.33145	94	ns
Stag2_p3	-0.026377	0.75217	56	cont
Bnc2_p1	-0.019117	0.82003	58	ns
Myrf_p1	-0.13832	0.13088	32	ns
Zfp217_p1	-0.080644	0.23453	41	ns
Myef2_p1	-0.055201	0.55615	46	ns
Zfp985_p1	0.074057	0.19929	85	ns
Sp1_p1	0.020571	0.80772	69	ns
Zfp445_p1	0.011286	0.92439	66	ns
Ssrp1_p1	-0.080906	0.41686	40	ns
Nme2_p1	0.28614	0.017844	127	rep
Etv5_p1	0.03968	0.72298	81	ns
Zfp748_p1	0.029453	0.7553	75	ns
Zfp771_p2	0.095732	0.17059	90	ns
RE93	-0.65073	2.47e-09	6	cont
Zbtb44_p1	0.1252	0.3018	101	ns
Gmeb2_p1	0.14921	0.19341	107	ns
E2f3_p2	-0.0040799	0.97484	61	ns
Nfe2l2_p1	-0.54043	0.000113	11	act
Elf1_p1	0.081348	0.40407	87	ns
Tfeb_p2	0.10717	0.27584	92	ns
Zscan10_p1	-0.15416	0.081006	29	ns
RE12	0.19286	0.024088	115	cont
Nup62cl_p1	-0.11464	0.11017	34	cont
RE57	-2.2096	3.63e-29	2	cont
Cebpg_p1	0.21245	0.11544	119	ns
Lbr_p1	-0.032238	0.81719	55	cont
Gabpb2_p1	-0.093757	0.4674	36	ns
Zfp292_p1	0.14231	0.2375	105	ns
Smarcc1_p2	-0.57485	0.0032534	8	act
RE127	-0.48096	0.000385	13	cont
Ncor1_p2	0.24234	0.083922	120	ns
Hes1_p2	0.26143	0.026935	122	rep
RE97	-0.3121	4.97e-05	17	cont
Brd4_p1	-0.18295	0.022917	24	cont
Tcf12_p2	0.14266	0.35793	106	ns
Gtf2ird1_p2	0.19092	0.053437	114	ns

## Sheet: 1d
tu	comp	beta
Xist_p1	beta_high	-1.5453
Xist_p1	beta_low	-1.5946
Xist_p1	beta_TFiMini	NA
Pou5f1_p1	beta_high	-0.92106
Pou5f1_p1	beta_low	-0.79803
Pou5f1_p1	beta_TFiMini	-0.91631
Zic3_p1	beta_high	-0.64687
Zic3_p1	beta_low	-0.42521
Zic3_p1	beta_TFiMini	-0.74331
Nfrkb_p1	beta_high	-0.59586
Nfrkb_p1	beta_low	-0.48112
Nfrkb_p1	beta_TFiMini	-0.86598
Rlim_p1	beta_high	-0.57296
Rlim_p1	beta_low	-0.43059
Rlim_p1	beta_TFiMini	NA
Rif1_p1	beta_high	-0.43328
Rif1_p1	beta_low	-0.41116
Rif1_p1	beta_TFiMini	-0.078392
Nfe2l2_p1	beta_high	-0.41428
Nfe2l2_p1	beta_low	-0.13062
Nfe2l2_p1	beta_TFiMini	-0.54043
Zfp518b_p1	beta_high	-0.38319
Zfp518b_p1	beta_low	-0.221
Zfp518b_p1	beta_TFiMini	-0.48297
Adnp_p1	beta_high	-0.38131
Adnp_p1	beta_low	-0.33475
Adnp_p1	beta_TFiMini	-0.21932
Tox4_p2	beta_high	-0.36156
Tox4_p2	beta_low	-0.26561
Tox4_p2	beta_TFiMini	-0.41625
Zfp207_p1	beta_high	-0.23238
Zfp207_p1	beta_low	-0.15745
Zfp207_p1	beta_TFiMini	-0.18552
Lbr_p1	beta_high	-0.2142
Lbr_p1	beta_low	-0.22747
Lbr_p1	beta_TFiMini	-0.032238
Sp1_p2	beta_high	-0.21021
Sp1_p2	beta_low	-0.34798
Sp1_p2	beta_TFiMini	NA
Sp1_p1	beta_high	-0.20824
Sp1_p1	beta_low	-0.391
Sp1_p1	beta_TFiMini	0.020571
Pias1_p1	beta_high	-0.18701
Pias1_p1	beta_low	-0.17593
Pias1_p1	beta_TFiMini	-0.1979
Myrf_p1	beta_high	-0.16631
Myrf_p1	beta_low	-0.13679
Myrf_p1	beta_TFiMini	-0.13832
Brd4_p1	beta_high	-0.14841
Brd4_p1	beta_low	-0.16716
Brd4_p1	beta_TFiMini	-0.18295
Sall4_p1	beta_high	-0.13411
Sall4_p1	beta_low	-0.21051
Sall4_p1	beta_TFiMini	-0.075114
Arid4a_p1	beta_high	-0.10525
Arid4a_p1	beta_low	-0.124
Arid4a_p1	beta_TFiMini	-0.083262
Otx2_p2	beta_high	-0.52584
Otx2_p2	beta_low	-0.054784
Otx2_p2	beta_TFiMini	-0.54238
Rbpj_p2	beta_high	-0.35358
Rbpj_p2	beta_low	-0.082318
Rbpj_p2	beta_TFiMini	-0.22819
Foxd3_p1	beta_high	-0.33794
Foxd3_p1	beta_low	0.025461
Foxd3_p1	beta_TFiMini	0.048906
Pou5f1_p2	beta_high	-0.2855
Pou5f1_p2	beta_low	-0.069449
Pou5f1_p2	beta_TFiMini	NA
Ftx_p2	beta_high	-0.2674
Ftx_p2	beta_low	-0.17804
Ftx_p2	beta_TFiMini	NA
Arnt_p1	beta_high	-0.2608
Arnt_p1	beta_low	0.049215
Arnt_p1	beta_TFiMini	-0.5713
Nup62cl_p1	beta_high	-0.20381
Nup62cl_p1	beta_low	-0.054016
Nup62cl_p1	beta_TFiMini	-0.11464
Zfp217_p1	beta_high	-0.19382
Zfp217_p1	beta_low	-0.0053267
Zfp217_p1	beta_TFiMini	-0.080644
Jpx_p1	beta_high	-0.17782
Jpx_p1	beta_low	-0.082051
Jpx_p1	beta_TFiMini	NA
Xert_p1	beta_high	-0.17763
Xert_p1	beta_low	-0.049249
Xert_p1	beta_TFiMini	NA
Arid1a_p1	beta_high	-0.17722
Arid1a_p1	beta_low	0.029079
Arid1a_p1	beta_TFiMini	-0.044884
Hmg20b_p1	beta_high	-0.17667
Hmg20b_p1	beta_low	-0.087589
Hmg20b_p1	beta_TFiMini	-0.16869
Epas1_p1	beta_high	-0.17551
Epas1_p1	beta_low	-0.038678
Epas1_p1	beta_TFiMini	-0.032891
Mbd3_p1	beta_high	-0.16324
Mbd3_p1	beta_low	-0.13071
Mbd3_p1	beta_TFiMini	-0.078578
Zscan10_p1	beta_high	-0.14359
Zscan10_p1	beta_low	-0.053772
Zscan10_p1	beta_TFiMini	-0.15416
Usf1_p1	beta_high	-0.14064
Usf1_p1	beta_low	-0.037417
Usf1_p1	beta_TFiMini	0.17097
Esrrb_p3	beta_high	-0.16732
Esrrb_p3	beta_low	-0.45495
Esrrb_p3	beta_TFiMini	-0.18216
Tfeb_p1	beta_high	-0.046351
Tfeb_p1	beta_low	-0.11034
Tfeb_p1	beta_TFiMini	NA
Trim28_p2	beta_high	-0.02829
Trim28_p2	beta_low	-0.12426
Trim28_p2	beta_TFiMini	NA
Nanog_p1	beta_high	-0.026442
Nanog_p1	beta_low	-0.3544
Nanog_p1	beta_TFiMini	-0.085133
Tfcp2l1_p1	beta_high	-0.021252
Tfcp2l1_p1	beta_low	-0.30697
Tfcp2l1_p1	beta_TFiMini	NA
Gmeb2_p1	beta_high	-0.13114
Gmeb2_p1	beta_low	0.17748
Gmeb2_p1	beta_TFiMini	0.14921
Zfp296_p1	beta_high	-0.08998
Zfp296_p1	beta_low	0.23849
Zfp296_p1	beta_TFiMini	-0.036517
Foxi3_p1	beta_high	0.065822
Foxi3_p1	beta_low	0.098169
Foxi3_p1	beta_TFiMini	0.18796
Ascl2_p2	beta_high	0.14236
Ascl2_p2	beta_low	0.13782
Ascl2_p2	beta_TFiMini	0.17059
Zfp654_p1	beta_high	0.11878
Zfp654_p1	beta_low	0.034052
Zfp654_p1	beta_TFiMini	0.037511
Grhl3_p1	beta_high	0.1359
Grhl3_p1	beta_low	0.10337
Grhl3_p1	beta_TFiMini	0.044577
Trp53_p1	beta_high	0.14122
Trp53_p1	beta_low	0.062178
Trp53_p1	beta_TFiMini	-0.10095
Gabpb1_p1	beta_high	0.15541
Gabpb1_p1	beta_low	0.06823
Gabpb1_p1	beta_TFiMini	0.31261
Klf4_p2	beta_high	0.15615
Klf4_p2	beta_low	0.046187
Klf4_p2	beta_TFiMini	0.089417
Myc_p1	beta_high	0.16114
Myc_p1	beta_low	0.0606
Myc_p1	beta_TFiMini	0.11209
Pias2_p2	beta_high	0.16183
Pias2_p2	beta_low	0.11222
Pias2_p2	beta_TFiMini	0.17092
Zfp36l1_p1	beta_high	0.17568
Zfp36l1_p1	beta_low	0.11313
Zfp36l1_p1	beta_TFiMini	0.10957
Csde1_p1	beta_high	0.19779
Csde1_p1	beta_low	0.10531
Csde1_p1	beta_TFiMini	0.028327
Klf16_p1	beta_high	0.20119
Klf16_p1	beta_low	0.11517
Klf16_p1	beta_TFiMini	0.32941
Cebpg_p1	beta_high	0.21151
Cebpg_p1	beta_low	0.1112
Cebpg_p1	beta_TFiMini	0.21245
Hnrnpk_p1	beta_high	0.2171
Hnrnpk_p1	beta_low	0.086644
Hnrnpk_p1	beta_TFiMini	0.16875
Gm38394_p1	beta_high	0.24382
Gm38394_p1	beta_low	0.079815
Gm38394_p1	beta_TFiMini	0.53318
Zfp236_p1	beta_high	0.25105
Zfp236_p1	beta_low	0.18979
Zfp236_p1	beta_TFiMini	0.42278
Zfp42_p1	beta_high	0.273
Zfp42_p1	beta_low	0.080928
Zfp42_p1	beta_TFiMini	0.19825
Setdb1_p1	beta_high	0.27788
Setdb1_p1	beta_low	0.097445
Setdb1_p1	beta_TFiMini	0.27588
Zfp280c_p1	beta_high	0.28271
Zfp280c_p1	beta_low	0.12579
Zfp280c_p1	beta_TFiMini	0.26392
Hes1_p2	beta_high	0.3104
Hes1_p2	beta_low	0.12895
Hes1_p2	beta_TFiMini	0.26143
Dcp1a_p1	beta_high	0.18265
Dcp1a_p1	beta_low	0.23696
Dcp1a_p1	beta_TFiMini	0.11514
Grhl2_p1	beta_high	0.40631
Grhl2_p1	beta_low	0.22868
Grhl2_p1	beta_TFiMini	0.31221
Tsix_p2	beta_high	1.0628
Tsix_p2	beta_low	0.4879
Tsix_p2	beta_TFiMini	NA
