# Supplementary material for: Reporter CRISPR screens decipher cis-regulatory and trans-regulatory principles at the Xist locus
Source: Nat Struct Mol Biol. 2025 Oct 6;32(12):2465–75. doi: 10.1038/s41594-025-01686-3 (PMC12700789; doi:10.1038/s41594-025-01686-3)
Supplement: Supplementary file 11 — Statistical source data. [file 41594_2025_1686_MOESM11_ESM.xlsx]

## Sheet: 2b
rep	day	med	guide	Gene	Rel_Exp		med	Gene	pval
R1	D0	+	sgNT	Oct4	1.70434		+	Oct4	0.000285965
R1	D0	+	sgNT	Xist	-1.71746		2i	Oct4	9.27494e-05
R1	D0	+	sgOct4	Oct4	0.0611642		DIFF	Oct4	0.00930328
R1	D0	+	sgOct4	Xist	0.0711956		Epi	Oct4	0.000472915
R1	D0	2i	sgNT	Oct4	1.49612		+	Xist	0.00168081
R1	D0	2i	sgNT	Xist	-9.38586		2i	Xist	0.000111373
R1	D0	2i	sgOct4	Oct4	0.673789		DIFF	Xist	0.0223254
R1	D0	2i	sgOct4	Xist	-2.19246		Epi	Xist	0.000640802
R1	D2	DIFF	sgNT	Oct4	1.49676
R1	D2	DIFF	sgNT	Xist	1.02997
R1	D2	DIFF	sgOct4	Oct4	-0.169991
R1	D2	DIFF	sgOct4	Xist	-1.62604
R1	D2	Epi	sgNT	Oct4	1.53999
R1	D2	Epi	sgNT	Xist	-0.258824
R1	D2	Epi	sgOct4	Oct4	0.158421
R1	D2	Epi	sgOct4	Xist	-3.45358
R2	D0	+	sgNT	Oct4	1.41337
R2	D0	+	sgNT	Xist	-2.26803
R2	D0	+	sgOct4	Oct4	0.222699
R2	D0	+	sgOct4	Xist	-0.506647
R2	D0	2i	sgNT	Oct4	1.41507
R2	D0	2i	sgNT	Xist	-8.2964
R2	D0	2i	sgOct4	Oct4	0.655629
R2	D0	2i	sgOct4	Xist	-1.52643
R2	D2	DIFF	sgNT	Oct4	1.5953
R2	D2	DIFF	sgNT	Xist	0.36676
R2	D2	DIFF	sgOct4	Oct4	-0.56563
R2	D2	DIFF	sgOct4	Xist	-1.49952
R2	D2	Epi	sgNT	Oct4	1.57247
R2	D2	Epi	sgNT	Xist	0.0445291
R2	D2	Epi	sgOct4	Oct4	-0.0961684
R2	D2	Epi	sgOct4	Xist	-2.8587
R3	D0	+	sgNT	Oct4	1.80385
R3	D0	+	sgNT	Xist	-2.09997
R3	D0	+	sgOct4	Oct4	0.0825173
R3	D0	+	sgOct4	Xist	0.0898144
R3	D0	2i	sgNT	Oct4	1.4332
R3	D0	2i	sgNT	Xist	-8.4688
R3	D0	2i	sgOct4	Oct4	0.526918
R3	D0	2i	sgOct4	Xist	-2.47537
R3	D2	DIFF	sgNT	Oct4	0.606868
R3	D2	DIFF	sgNT	Xist	-0.307949
R3	D2	DIFF	sgOct4	Oct4	-0.294505
R3	D2	DIFF	sgOct4	Xist	-0.808491
R3	D2	Epi	sgNT	Oct4	1.74764
R3	D2	Epi	sgNT	Xist	0.613149
R3	D2	Epi	sgOct4	Oct4	0.340499
R3	D2	Epi	sgOct4	Xist	-2.81325

## Sheet: 2c
gene	sex	rep	timepoint	cpm
Xist	XX	R1	0	1.27511
Xist	XX	R1	10	2.17383
Xist	XX	R1	16	1.73018
Xist	XX	R1	24	9.02675
Xist	XX	R1	30	19.533
Xist	XX	R1	36	57.3987
Xist	XX	R1	48	59.9731
Xist	XX	R1	56	62.8022
Xist	XO	R1	0	0.207914
Xist	XO	R1	10	0.310495
Xist	XO	R1	16	0.200974
Xist	XO	R1	24	0.550467
Xist	XO	R1	30	2.18811
Xist	XO	R1	48	0.982172
Xist	XO	R1	56	0.737902
Xist	XO	R1	72	0.380201
Xist	XO	R1	96	0.573158
Xist	XO	R2	0	0.291792
Xist	XO	R2	10	0.142091
Xist	XO	R2	16	0.738218
Xist	XO	R2	24	1.71912
Xist	XO	R2	30	2.64246
Xist	XO	R2	36	3.62406
Xist	XO	R2	48	1.78802
Xist	XO	R2	56	1.05566
Xist	XO	R2	72	1.38258
Xist	XO	R2	96	0.965071
Xist	XO	R3	0	0.725761
Xist	XO	R3	10	0.694903
Xist	XO	R3	16	0
Xist	XO	R3	24	1.11235
Xist	XO	R3	30	2.23608
Xist	XO	R3	36	2.64297
Xist	XO	R3	48	2.06492
Xist	XO	R3	56	0.524096
Xist	XO	R3	72	3.11165
Xist	XO	R3	96	0.246924
Xist	XX	R1	72	97.901
Xist	XX	R1	96	103.663
Xist	XX	R2	0	2.08909
Xist	XX	R2	10	1.0368
Xist	XX	R2	16	5.72312
Xist	XX	R2	24	16.1916
Xist	XX	R2	30	23.9561
Xist	XX	R2	36	63.4509
Xist	XX	R2	48	114.378
Xist	XX	R2	56	111.377
Xist	XX	R2	72	100.3
Xist	XX	R2	96	95.5694
Xist	XX	R3	0	1.02419
Xist	XX	R3	10	2.04446
Xist	XX	R3	16	5.26029
Xist	XX	R3	24	16.8272
Xist	XX	R3	30	21.9176
Xist	XX	R3	36	74.625
Xist	XX	R3	48	86.0017
Xist	XX	R3	56	71.5526
Xist	XX	R3	72	78.9182
Xist	XX	R3	96	98.2436
