# Supplementary material for: Reporter CRISPR screens decipher cis-regulatory and trans-regulatory principles at the Xist locus
Source: Nat Struct Mol Biol. 2025 Oct 6;32(12):2465–75. doi: 10.1038/s41594-025-01686-3 (PMC12700789; doi:10.1038/s41594-025-01686-3)
Supplement: Supplementary file 12 — Statistical source data. [file 41594_2025_1686_MOESM12_ESM.xlsx]

## Sheet: 3b
PC1	PC2	sample
-60.6001	62.0946	XX_R1_0h
-52.306	17.1001	XX_R1_10h
-47.2169	2.98525	XX_R1_16h
-39.0237	-17.3679	XX_R1_24h
-29.2233	-27.0743	XX_R1_30h
-17.6778	-33.9027	XX_R1_36h
10.1195	-22.0792	XX_R1_48h
23.9167	-11.8925	XX_R1_56h
-36.6135	43.277	XO_R1_0h
-27.9444	3.38459	XO_R1_10h
-22.8921	-10.6454	XO_R1_16h
-11.6342	-25.5933	XO_R1_24h
0.921765	-27.9795	XO_R1_30h
35.3448	-8.96347	XO_R1_48h
45.3632	1.70379	XO_R1_56h
64.7659	16.4981	XO_R1_72h
64.8006	42.123	XO_R1_96h
-38.3612	38.8765	XO_R2_0h
-27.3396	6.88274	XO_R2_10h
-23.3319	-11.5034	XO_R2_16h
-13.2066	-22.5248	XO_R2_24h
-1.00863	-30.4584	XO_R2_30h
4.34252	-26.2203	XO_R2_36h
31.7411	-13.8816	XO_R2_48h
45.9136	-5.20074	XO_R2_56h
60.0812	15.6338	XO_R2_72h
75.8234	32.065	XO_R2_96h
-31.6583	47.363	XO_R3_0h
-27.4824	7.71465	XO_R3_10h
-23.0708	-12.9811	XO_R3_16h
-10.9196	-25.0161	XO_R3_24h
1.05465	-28.2283	XO_R3_30h
8.79481	-25.5241	XO_R3_36h
33.82	-13.2688	XO_R3_48h
43.8031	1.08176	XO_R3_56h
57.9721	15.547	XO_R3_72h
74.7002	32.2246	XO_R3_96h
37.3369	3.38826	XX_R1_72h
54.7569	23.6948	XX_R1_96h
-59.059	62.1918	XX_R2_0h
-52.0722	15.2468	XX_R2_10h
-46.7502	1.35447	XX_R2_16h
-38.1255	-17.7351	XX_R2_24h
-27.9	-24.3058	XX_R2_30h
-18.09	-30.6071	XX_R2_36h
11.4518	-23.4481	XX_R2_48h
26.7203	-10.5442	XX_R2_56h
36.9735	2.19678	XX_R2_72h
56.0348	22.5291	XX_R2_96h
-59.082	58.1934	XX_R3_0h
-52.7598	15.8787	XX_R3_10h
-47.3672	0.71987	XX_R3_16h
-38.6334	-18.6316	XX_R3_24h
-28.3028	-25.6706	XX_R3_30h
-16.9669	-31.3424	XX_R3_36h
11.4713	-20.753	XX_R3_48h
23.8273	-10.1127	XX_R3_56h
34.9129	1.47616	XX_R3_72h
49.8553	20.0305	XX_R3_96h
57.3508	12.4445	E6.5
38.1943	-7.42062	E5.5
-28.001	12.1668	E4.5
-34.0393	49.1667	E3.5

## Sheet: 3c
gene	sex	rep	timepoint	cpm
Xist	XX	R1	0	1.27511
Xist	XX	R1	10	2.17383
Xist	XX	R1	16	1.73018
Xist	XX	R1	24	9.02675
Xist	XX	R1	30	19.533
Xist	XX	R1	36	57.3987
Xist	XX	R1	48	59.9731
Xist	XX	R1	56	62.8022
Xist	XO	R1	0	0.207914
Xist	XO	R1	10	0.310495
Xist	XO	R1	16	0.200974
Xist	XO	R1	24	0.550467
Xist	XO	R1	30	2.18811
Xist	XO	R1	48	0.982172
Xist	XO	R1	56	0.737902
Xist	XO	R1	72	0.380201
Xist	XO	R1	96	0.573158
Xist	XO	R2	0	0.291792
Xist	XO	R2	10	0.142091
Xist	XO	R2	16	0.738218
Xist	XO	R2	24	1.71912
Xist	XO	R2	30	2.64246
Xist	XO	R2	36	3.62406
Xist	XO	R2	48	1.78802
Xist	XO	R2	56	1.05566
Xist	XO	R2	72	1.38258
Xist	XO	R2	96	0.965071
Xist	XO	R3	0	0.725761
Xist	XO	R3	10	0.694903
Xist	XO	R3	16	0
Xist	XO	R3	24	1.11235
Xist	XO	R3	30	2.23608
Xist	XO	R3	36	2.64297
Xist	XO	R3	48	2.06492
Xist	XO	R3	56	0.524096
Xist	XO	R3	72	3.11165
Xist	XO	R3	96	0.246924
Xist	XX	R1	72	97.901
Xist	XX	R1	96	103.663
Xist	XX	R2	0	2.08909
Xist	XX	R2	10	1.0368
Xist	XX	R2	16	5.72312
Xist	XX	R2	24	16.1916
Xist	XX	R2	30	23.9561
Xist	XX	R2	36	63.4509
Xist	XX	R2	48	114.378
Xist	XX	R2	56	111.377
Xist	XX	R2	72	100.3
Xist	XX	R2	96	95.5694
Xist	XX	R3	0	1.02419
Xist	XX	R3	10	2.04446
Xist	XX	R3	16	5.26029
Xist	XX	R3	24	16.8272
Xist	XX	R3	30	21.9176
Xist	XX	R3	36	74.625
Xist	XX	R3	48	86.0017
Xist	XX	R3	56	71.5526
Xist	XX	R3	72	78.9182
Xist	XX	R3	96	98.2436

## Sheet: 3d
gene	sex	rep	day	zscore	cluster	type
Prdm14	XX	R1	0	3.98372	naive	ns
Prdm14	XX	R1	10	1.44007	naive	ns
Prdm14	XX	R1	16	0.91085	naive	ns
Prdm14	XX	R1	24	-0.0794275	naive	ns
Prdm14	XX	R1	30	-0.121788	naive	ns
Prdm14	XX	R1	36	-0.222907	naive	ns
Prdm14	XX	R1	48	-0.345471	naive	ns
Prdm14	XX	R1	56	-0.321812	naive	ns
Prdm14	XO	R1	0	1.30545	naive	ns
Prdm14	XO	R1	10	-0.302966	naive	ns
Prdm14	XO	R1	16	-0.449238	naive	ns
Prdm14	XO	R1	24	-0.543494	naive	ns
Prdm14	XO	R1	30	-0.592397	naive	ns
Prdm14	XO	R1	48	-0.591498	naive	ns
Prdm14	XO	R1	56	-0.621331	naive	ns
Prdm14	XO	R1	72	-0.604707	naive	ns
Prdm14	XO	R1	96	-0.636999	naive	ns
Prdm14	XO	R2	0	0.676475	naive	ns
Prdm14	XO	R2	10	-0.359433	naive	ns
Prdm14	XO	R2	16	-0.31654	naive	ns
Prdm14	XO	R2	24	-0.514045	naive	ns
Prdm14	XO	R2	30	-0.575791	naive	ns
Prdm14	XO	R2	36	-0.483099	naive	ns
Prdm14	XO	R2	48	-0.636999	naive	ns
Prdm14	XO	R2	56	-0.62419	naive	ns
Prdm14	XO	R2	72	-0.636999	naive	ns
Prdm14	XO	R2	96	-0.577387	naive	ns
Prdm14	XO	R3	0	1.08893	naive	ns
Prdm14	XO	R3	10	-0.51896	naive	ns
Prdm14	XO	R3	16	-0.104919	naive	ns
Prdm14	XO	R3	24	-0.589762	naive	ns
Prdm14	XO	R3	30	-0.636999	naive	ns
Prdm14	XO	R3	36	-0.621518	naive	ns
Prdm14	XO	R3	48	-0.636999	naive	ns
Prdm14	XO	R3	56	-0.636999	naive	ns
Prdm14	XO	R3	72	-0.636999	naive	ns
Prdm14	XO	R3	96	-0.636999	naive	ns
Prdm14	XX	R1	72	-0.396601	naive	ns
Prdm14	XX	R1	96	-0.416028	naive	ns
Prdm14	XX	R2	0	3.36787	naive	ns
Prdm14	XX	R2	10	0.400124	naive	ns
Prdm14	XX	R2	16	1.36131	naive	ns
Prdm14	XX	R2	24	0.0230915	naive	ns
Prdm14	XX	R2	30	-0.241374	naive	ns
Prdm14	XX	R2	36	-0.246295	naive	ns
Prdm14	XX	R2	48	-0.385707	naive	ns
Prdm14	XX	R2	56	-0.100493	naive	ns
Prdm14	XX	R2	72	-0.216321	naive	ns
Prdm14	XX	R2	96	-0.307935	naive	ns
Prdm14	XX	R3	0	3.43554	naive	ns
Prdm14	XX	R3	10	0.56052	naive	ns
Prdm14	XX	R3	16	0.63182	naive	ns
Prdm14	XX	R3	24	-0.195468	naive	ns
Prdm14	XX	R3	30	0.332304	naive	ns
Prdm14	XX	R3	36	-0.327825	naive	ns
Prdm14	XX	R3	48	-0.458845	naive	ns
Prdm14	XX	R3	56	-0.193414	naive	ns
Prdm14	XX	R3	72	-0.351778	naive	ns
Prdm14	XX	R3	96	-0.501323	naive	ns
Terf1	XX	R1	0	1.92998	form2	ns
Terf1	XX	R1	10	2.57008	form2	ns
Terf1	XX	R1	16	-0.000371	form2	ns
Terf1	XX	R1	24	1.85815	form2	ns
Terf1	XX	R1	30	0.741473	form2	ns
Terf1	XX	R1	36	0.472895	form2	ns
Terf1	XX	R1	48	0.248579	form2	ns
Terf1	XX	R1	56	-1.55462	form2	ns
Terf1	XO	R1	0	-0.599374	form2	ns
Terf1	XO	R1	10	0.202519	form2	ns
Terf1	XO	R1	16	-0.794184	form2	ns
Terf1	XO	R1	24	-0.667583	form2	ns
Terf1	XO	R1	30	-0.657863	form2	ns
Terf1	XO	R1	48	-1.34723	form2	ns
Terf1	XO	R1	56	-1.45264	form2	ns
Terf1	XO	R1	72	-0.305175	form2	ns
Terf1	XO	R1	96	-0.730206	form2	ns
Terf1	XO	R2	0	-0.755573	form2	ns
Terf1	XO	R2	10	-0.106046	form2	ns
Terf1	XO	R2	16	-0.0866018	form2	ns
Terf1	XO	R2	24	-0.608366	form2	ns
Terf1	XO	R2	30	0.847586	form2	ns
Terf1	XO	R2	36	1.26797	form2	ns
Terf1	XO	R2	48	-1.31386	form2	ns
Terf1	XO	R2	56	-0.77794	form2	ns
Terf1	XO	R2	72	-0.459537	form2	ns
Terf1	XO	R2	96	-0.222219	form2	ns
Terf1	XO	R3	0	-1.04162	form2	ns
Terf1	XO	R3	10	-0.279782	form2	ns
Terf1	XO	R3	16	-0.71782	form2	ns
Terf1	XO	R3	24	-0.461	form2	ns
Terf1	XO	R3	30	0.309312	form2	ns
Terf1	XO	R3	36	-0.128962	form2	ns
Terf1	XO	R3	48	-0.947151	form2	ns
Terf1	XO	R3	56	-0.340109	form2	ns
Terf1	XO	R3	72	-1.46178	form2	ns
Terf1	XO	R3	96	0.69592	form2	ns
Terf1	XX	R1	72	-0.163584	form2	ns
Terf1	XX	R1	96	-0.19635	form2	ns
Terf1	XX	R2	0	-0.0237341	form2	ns
Terf1	XX	R2	10	1.06426	form2	ns
Terf1	XX	R2	16	1.25036	form2	ns
Terf1	XX	R2	24	1.73389	form2	ns
Terf1	XX	R2	30	-0.321187	form2	ns
Terf1	XX	R2	36	-0.335261	form2	ns
Terf1	XX	R2	48	0.311744	form2	ns
Terf1	XX	R2	56	-1.44306	form2	ns
Terf1	XX	R2	72	0.162066	form2	ns
Terf1	XX	R2	96	0.0423241	form2	ns
Terf1	XX	R3	0	2.07802	form2	ns
Terf1	XX	R3	10	1.8442	form2	ns
Terf1	XX	R3	16	1.54159	form2	ns
Terf1	XX	R3	24	0.805414	form2	ns
Terf1	XX	R3	30	-0.33212	form2	ns
Terf1	XX	R3	36	0.961364	form2	ns
Terf1	XX	R3	48	-1.38928	form2	ns
Terf1	XX	R3	56	-0.595216	form2	ns
Terf1	XX	R3	72	0.422915	form2	ns
Terf1	XX	R3	96	-0.745205	form2	ns
Pms1	XX	R1	0	-1.35494	prime1	ns
Pms1	XX	R1	10	-0.828835	prime1	ns
Pms1	XX	R1	16	-1.46833	prime1	ns
Pms1	XX	R1	24	0.780909	prime1	ns
Pms1	XX	R1	30	-1.6298	prime1	ns
Pms1	XX	R1	36	-1.63036	prime1	ns
Pms1	XX	R1	48	0.305836	prime1	ns
Pms1	XX	R1	56	-0.980388	prime1	ns
Pms1	XO	R1	0	1.33784	prime1	ns
Pms1	XO	R1	10	1.12958	prime1	ns
Pms1	XO	R1	16	-0.756709	prime1	ns
Pms1	XO	R1	24	-0.0113434	prime1	ns
Pms1	XO	R1	30	1.14478	prime1	ns
Pms1	XO	R1	48	0.0233407	prime1	ns
Pms1	XO	R1	56	0.90552	prime1	ns
Pms1	XO	R1	72	-0.13682	prime1	ns
Pms1	XO	R1	96	-0.667175	prime1	ns
Pms1	XO	R2	0	1.35121	prime1	ns
Pms1	XO	R2	10	-0.098409	prime1	ns
Pms1	XO	R2	16	0.102022	prime1	ns
Pms1	XO	R2	24	-0.616413	prime1	ns
Pms1	XO	R2	30	0.269249	prime1	ns
Pms1	XO	R2	36	0.945899	prime1	ns
Pms1	XO	R2	48	-0.611059	prime1	ns
Pms1	XO	R2	56	-0.305377	prime1	ns
Pms1	XO	R2	72	0.900892	prime1	ns
Pms1	XO	R2	96	0.498067	prime1	ns
Pms1	XO	R3	0	0.892142	prime1	ns
Pms1	XO	R3	10	0.378	prime1	ns
Pms1	XO	R3	16	0.866217	prime1	ns
Pms1	XO	R3	24	0.523942	prime1	ns
Pms1	XO	R3	30	0.889061	prime1	ns
Pms1	XO	R3	36	1.0471	prime1	ns
Pms1	XO	R3	48	1.13324	prime1	ns
Pms1	XO	R3	56	-0.45846	prime1	ns
Pms1	XO	R3	72	2.50262	prime1	ns
Pms1	XO	R3	96	1.15335	prime1	ns
Pms1	XX	R1	72	0.101228	prime1	ns
Pms1	XX	R1	96	0.470883	prime1	ns
Pms1	XX	R2	0	-1.53957	prime1	ns
Pms1	XX	R2	10	0.544014	prime1	ns
Pms1	XX	R2	16	0.417402	prime1	ns
Pms1	XX	R2	24	-0.821841	prime1	ns
Pms1	XX	R2	30	-1.22309	prime1	ns
Pms1	XX	R2	36	-1.55675	prime1	ns
Pms1	XX	R2	48	-1.04233	prime1	ns
Pms1	XX	R2	56	-1.87722	prime1	ns
Pms1	XX	R2	72	-0.296057	prime1	ns
Pms1	XX	R2	96	1.41945	prime1	ns
Pms1	XX	R3	0	0.535136	prime1	ns
Pms1	XX	R3	10	0.65824	prime1	ns
Pms1	XX	R3	16	-0.132457	prime1	ns
Pms1	XX	R3	24	0.472579	prime1	ns
Pms1	XX	R3	30	-1.44593	prime1	ns
Pms1	XX	R3	36	0.193786	prime1	ns
Pms1	XX	R3	48	-2.21533	prime1	ns
Pms1	XX	R3	56	-0.237081	prime1	ns
Pms1	XX	R3	72	-0.0687853	prime1	ns
Pms1	XX	R3	96	0.117356	prime1	ns
Creb1	XX	R1	0	-0.99405	prime1	ns
Creb1	XX	R1	10	-1.45285	prime1	ns
Creb1	XX	R1	16	-1.70273	prime1	ns
Creb1	XX	R1	24	-0.878038	prime1	ns
Creb1	XX	R1	30	-0.455552	prime1	ns
Creb1	XX	R1	36	-0.0513607	prime1	ns
Creb1	XX	R1	48	0.0164188	prime1	ns
Creb1	XX	R1	56	0.287667	prime1	ns
Creb1	XO	R1	0	-0.376721	prime1	ns
Creb1	XO	R1	10	-1.04988	prime1	ns
Creb1	XO	R1	16	-1.10872	prime1	ns
Creb1	XO	R1	24	-0.92429	prime1	ns
Creb1	XO	R1	30	0.0324794	prime1	ns
Creb1	XO	R1	48	0.955183	prime1	ns
Creb1	XO	R1	56	0.297818	prime1	ns
Creb1	XO	R1	72	0.494067	prime1	ns
Creb1	XO	R1	96	1.74856	prime1	ns
Creb1	XO	R2	0	-0.994161	prime1	ns
Creb1	XO	R2	10	-1.52191	prime1	ns
Creb1	XO	R2	16	-1.0535	prime1	ns
Creb1	XO	R2	24	-0.621582	prime1	ns
Creb1	XO	R2	30	-0.37836	prime1	ns
Creb1	XO	R2	36	-0.288909	prime1	ns
Creb1	XO	R2	48	0.813967	prime1	ns
Creb1	XO	R2	56	1.33647	prime1	ns
Creb1	XO	R2	72	1.43795	prime1	ns
Creb1	XO	R2	96	1.81984	prime1	ns
Creb1	XO	R3	0	-1.34267	prime1	ns
Creb1	XO	R3	10	-1.19331	prime1	ns
Creb1	XO	R3	16	-0.782304	prime1	ns
Creb1	XO	R3	24	0.0123353	prime1	ns
Creb1	XO	R3	30	0.152007	prime1	ns
Creb1	XO	R3	36	-0.0285324	prime1	ns
Creb1	XO	R3	48	0.501969	prime1	ns
Creb1	XO	R3	56	0.938436	prime1	ns
Creb1	XO	R3	72	1.26721	prime1	ns
Creb1	XO	R3	96	1.4984	prime1	ns
Creb1	XX	R1	72	1.4362	prime1	ns
Creb1	XX	R1	96	1.89254	prime1	ns
Creb1	XX	R2	0	-1.21074	prime1	ns
Creb1	XX	R2	10	-1.21515	prime1	ns
Creb1	XX	R2	16	-1.01275	prime1	ns
Creb1	XX	R2	24	-0.477383	prime1	ns
Creb1	XX	R2	30	-0.396058	prime1	ns
Creb1	XX	R2	36	0.119925	prime1	ns
Creb1	XX	R2	48	0.897095	prime1	ns
Creb1	XX	R2	56	0.552636	prime1	ns
Creb1	XX	R2	72	1.7151	prime1	ns
Creb1	XX	R2	96	1.78015	prime1	ns
Creb1	XX	R3	0	-0.446697	prime1	ns
Creb1	XX	R3	10	-0.712098	prime1	ns
Creb1	XX	R3	16	-0.769244	prime1	ns
Creb1	XX	R3	24	-0.458173	prime1	ns
Creb1	XX	R3	30	-0.701934	prime1	ns
Creb1	XX	R3	36	0.188289	prime1	ns
Creb1	XX	R3	48	0.168359	prime1	ns
Creb1	XX	R3	56	1.39372	prime1	ns
Creb1	XX	R3	72	0.360752	prime1	ns
Creb1	XX	R3	96	0.484106	prime1	ns
Smarcal1	XX	R1	0	0.639627	prime1	ns
Smarcal1	XX	R1	10	1.14949	prime1	ns
Smarcal1	XX	R1	16	-0.679469	prime1	ns
Smarcal1	XX	R1	24	0.342934	prime1	ns
Smarcal1	XX	R1	30	-1.44868	prime1	ns
Smarcal1	XX	R1	36	-1.76018	prime1	ns
Smarcal1	XX	R1	48	-1.56638	prime1	ns
Smarcal1	XX	R1	56	-1.85529	prime1	ns
Smarcal1	XO	R1	0	0.642848	prime1	ns
Smarcal1	XO	R1	10	-0.0426572	prime1	ns
Smarcal1	XO	R1	16	0.178261	prime1	ns
Smarcal1	XO	R1	24	-0.150559	prime1	ns
Smarcal1	XO	R1	30	-0.61495	prime1	ns
Smarcal1	XO	R1	48	-0.362926	prime1	ns
Smarcal1	XO	R1	56	1.97777	prime1	ns
Smarcal1	XO	R1	72	-1.05733	prime1	ns
Smarcal1	XO	R1	96	2.01038	prime1	ns
Smarcal1	XO	R2	0	0.409773	prime1	ns
Smarcal1	XO	R2	10	-0.736266	prime1	ns
Smarcal1	XO	R2	16	-0.295052	prime1	ns
Smarcal1	XO	R2	24	-0.960306	prime1	ns
Smarcal1	XO	R2	30	-0.499152	prime1	ns
Smarcal1	XO	R2	36	-1.11999	prime1	ns
Smarcal1	XO	R2	48	-0.0246168	prime1	ns
Smarcal1	XO	R2	56	-1.22812	prime1	ns
Smarcal1	XO	R2	72	0.733457	prime1	ns
Smarcal1	XO	R2	96	1.55496	prime1	ns
Smarcal1	XO	R3	0	0.359916	prime1	ns
Smarcal1	XO	R3	10	0.0246171	prime1	ns
Smarcal1	XO	R3	16	1.99348	prime1	ns
Smarcal1	XO	R3	24	0.660648	prime1	ns
Smarcal1	XO	R3	30	0.451651	prime1	ns
Smarcal1	XO	R3	36	-0.473729	prime1	ns
Smarcal1	XO	R3	48	-0.910073	prime1	ns
Smarcal1	XO	R3	56	0.92887	prime1	ns
Smarcal1	XO	R3	72	0.224754	prime1	ns
Smarcal1	XO	R3	96	2.04728	prime1	ns
Smarcal1	XX	R1	72	0.117344	prime1	ns
Smarcal1	XX	R1	96	0.367364	prime1	ns
Smarcal1	XX	R2	0	1.89428	prime1	ns
Smarcal1	XX	R2	10	0.050125	prime1	ns
Smarcal1	XX	R2	16	-1.3476	prime1	ns
Smarcal1	XX	R2	24	0.270525	prime1	ns
Smarcal1	XX	R2	30	-0.250841	prime1	ns
Smarcal1	XX	R2	36	-0.560402	prime1	ns
Smarcal1	XX	R2	48	1.16741	prime1	ns
Smarcal1	XX	R2	56	-2.31538	prime1	ns
Smarcal1	XX	R2	72	0.0991978	prime1	ns
Smarcal1	XX	R2	96	-0.745955	prime1	ns
Smarcal1	XX	R3	0	0.304081	prime1	ns
Smarcal1	XX	R3	10	0.130285	prime1	ns
Smarcal1	XX	R3	16	0.13573	prime1	ns
Smarcal1	XX	R3	24	0.257102	prime1	ns
Smarcal1	XX	R3	30	-1.1417	prime1	ns
Smarcal1	XX	R3	36	-0.0136491	prime1	ns
Smarcal1	XX	R3	48	-0.175809	prime1	ns
Smarcal1	XX	R3	56	0.590802	prime1	ns
Smarcal1	XX	R3	72	-0.232458	prime1	ns
Smarcal1	XX	R3	96	0.854579	prime1	ns
Gbx2	XX	R1	0	-1.08727	form1	ns
Gbx2	XX	R1	10	0.85071	form1	ns
Gbx2	XX	R1	16	0.178185	form1	ns
Gbx2	XX	R1	24	-0.590533	form1	ns
Gbx2	XX	R1	30	-0.71831	form1	ns
Gbx2	XX	R1	36	-0.969155	form1	ns
Gbx2	XX	R1	48	-0.855832	form1	ns
Gbx2	XX	R1	56	-0.9503	form1	ns
Gbx2	XO	R1	0	-0.804325	form1	ns
Gbx2	XO	R1	10	0.464926	form1	ns
Gbx2	XO	R1	16	1.98292	form1	ns
Gbx2	XO	R1	24	2.13574	form1	ns
Gbx2	XO	R1	30	1.43857	form1	ns
Gbx2	XO	R1	48	1.03264	form1	ns
Gbx2	XO	R1	56	0.263651	form1	ns
Gbx2	XO	R1	72	-0.502346	form1	ns
Gbx2	XO	R1	96	-1.23105	form1	ns
Gbx2	XO	R2	0	-0.537272	form1	ns
Gbx2	XO	R2	10	0.0414729	form1	ns
Gbx2	XO	R2	16	1.96973	form1	ns
Gbx2	XO	R2	24	0.467752	form1	ns
Gbx2	XO	R2	30	1.44441	form1	ns
Gbx2	XO	R2	36	1.37393	form1	ns
Gbx2	XO	R2	48	1.04192	form1	ns
Gbx2	XO	R2	56	0.526197	form1	ns
Gbx2	XO	R2	72	0.387661	form1	ns
Gbx2	XO	R2	96	-0.626925	form1	ns
Gbx2	XO	R3	0	-0.793839	form1	ns
Gbx2	XO	R3	10	0.687134	form1	ns
Gbx2	XO	R3	16	1.94904	form1	ns
Gbx2	XO	R3	24	1.66779	form1	ns
Gbx2	XO	R3	30	1.27019	form1	ns
Gbx2	XO	R3	36	0.746323	form1	ns
Gbx2	XO	R3	48	1.09404	form1	ns
Gbx2	XO	R3	56	0.49062	form1	ns
Gbx2	XO	R3	72	-0.0934428	form1	ns
Gbx2	XO	R3	96	-0.901292	form1	ns
Gbx2	XX	R1	72	-1.12871	form1	ns
Gbx2	XX	R1	96	-1.21477	form1	ns
Gbx2	XX	R2	0	-1.1383	form1	ns
Gbx2	XX	R2	10	-0.175443	form1	ns
Gbx2	XX	R2	16	1.11435	form1	ns
Gbx2	XX	R2	24	-0.0204304	form1	ns
Gbx2	XX	R2	30	-0.615133	form1	ns
Gbx2	XX	R2	36	-0.742463	form1	ns
Gbx2	XX	R2	48	-0.767973	form1	ns
Gbx2	XX	R2	56	-0.829981	form1	ns
Gbx2	XX	R2	72	-1.03652	form1	ns
Gbx2	XX	R2	96	-1.19107	form1	ns
Gbx2	XX	R3	0	-1.05827	form1	ns
Gbx2	XX	R3	10	0.442829	form1	ns
Gbx2	XX	R3	16	0.514964	form1	ns
Gbx2	XX	R3	24	-0.146565	form1	ns
Gbx2	XX	R3	30	-0.47784	form1	ns
Gbx2	XX	R3	36	-0.621469	form1	ns
Gbx2	XX	R3	48	-0.732898	form1	ns
Gbx2	XX	R3	56	-0.773734	form1	ns
Gbx2	XX	R3	72	-1.01763	form1	ns
Gbx2	XX	R3	96	-1.22659	form1	ns
Lrrfip1	XX	R1	0	-1.02056	prime1	ns
Lrrfip1	XX	R1	10	-1.21921	prime1	ns
Lrrfip1	XX	R1	16	-0.952497	prime1	ns
Lrrfip1	XX	R1	24	-0.688075	prime1	ns
Lrrfip1	XX	R1	30	-0.690825	prime1	ns
Lrrfip1	XX	R1	36	-0.25249	prime1	ns
Lrrfip1	XX	R1	48	0.457911	prime1	ns
Lrrfip1	XX	R1	56	0.389539	prime1	ns
Lrrfip1	XO	R1	0	-0.904135	prime1	ns
Lrrfip1	XO	R1	10	-0.689096	prime1	ns
Lrrfip1	XO	R1	16	-0.486436	prime1	ns
Lrrfip1	XO	R1	24	0.0669239	prime1	ns
Lrrfip1	XO	R1	30	0.179972	prime1	ns
Lrrfip1	XO	R1	48	0.484234	prime1	ns
Lrrfip1	XO	R1	56	0.36211	prime1	ns
Lrrfip1	XO	R1	72	0.576166	prime1	ns
Lrrfip1	XO	R1	96	4.35949	prime1	ns
Lrrfip1	XO	R2	0	-0.882353	prime1	ns
Lrrfip1	XO	R2	10	-0.568597	prime1	ns
Lrrfip1	XO	R2	16	-0.493126	prime1	ns
Lrrfip1	XO	R2	24	-0.096303	prime1	ns
Lrrfip1	XO	R2	30	0.139845	prime1	ns
Lrrfip1	XO	R2	36	-0.25379	prime1	ns
Lrrfip1	XO	R2	48	0.668965	prime1	ns
Lrrfip1	XO	R2	56	0.928605	prime1	ns
Lrrfip1	XO	R2	72	0.679549	prime1	ns
Lrrfip1	XO	R2	96	1.97373	prime1	ns
Lrrfip1	XO	R3	0	-1.05617	prime1	ns
Lrrfip1	XO	R3	10	-0.806428	prime1	ns
Lrrfip1	XO	R3	16	-0.444787	prime1	ns
Lrrfip1	XO	R3	24	-0.291317	prime1	ns
Lrrfip1	XO	R3	30	-0.0463988	prime1	ns
Lrrfip1	XO	R3	36	0.186622	prime1	ns
Lrrfip1	XO	R3	48	0.280649	prime1	ns
Lrrfip1	XO	R3	56	0.186795	prime1	ns
Lrrfip1	XO	R3	72	0.380572	prime1	ns
Lrrfip1	XO	R3	96	1.95197	prime1	ns
Lrrfip1	XX	R1	72	1.18063	prime1	ns
Lrrfip1	XX	R1	96	1.91852	prime1	ns
Lrrfip1	XX	R2	0	-1.08718	prime1	ns
Lrrfip1	XX	R2	10	-1.03136	prime1	ns
Lrrfip1	XX	R2	16	-0.844233	prime1	ns
Lrrfip1	XX	R2	24	-0.765251	prime1	ns
Lrrfip1	XX	R2	30	-0.803399	prime1	ns
Lrrfip1	XX	R2	36	-0.454272	prime1	ns
Lrrfip1	XX	R2	48	0.217602	prime1	ns
Lrrfip1	XX	R2	56	0.56419	prime1	ns
Lrrfip1	XX	R2	72	0.693044	prime1	ns
Lrrfip1	XX	R2	96	1.32119	prime1	ns
Lrrfip1	XX	R3	0	-0.922459	prime1	ns
Lrrfip1	XX	R3	10	-1.07413	prime1	ns
Lrrfip1	XX	R3	16	-0.910611	prime1	ns
Lrrfip1	XX	R3	24	-0.822808	prime1	ns
Lrrfip1	XX	R3	30	-0.68893	prime1	ns
Lrrfip1	XX	R3	36	-0.397151	prime1	ns
Lrrfip1	XX	R3	48	-0.282444	prime1	ns
Lrrfip1	XX	R3	56	-0.168833	prime1	ns
Lrrfip1	XX	R3	72	0.497933	prime1	ns
Lrrfip1	XX	R3	96	1.44888	prime1	ns
Hes6	XX	R1	0	-0.838505	prime1	ns
Hes6	XX	R1	10	-1.01674	prime1	ns
Hes6	XX	R1	16	-0.779989	prime1	ns
Hes6	XX	R1	24	-0.514768	prime1	ns
Hes6	XX	R1	30	-0.891601	prime1	ns
Hes6	XX	R1	36	-0.72449	prime1	ns
Hes6	XX	R1	48	1.19615	prime1	ns
Hes6	XX	R1	56	2.07499	prime1	ns
Hes6	XO	R1	0	-0.837539	prime1	ns
Hes6	XO	R1	10	-0.991825	prime1	ns
Hes6	XO	R1	16	-0.643238	prime1	ns
Hes6	XO	R1	24	-0.546962	prime1	ns
Hes6	XO	R1	30	-0.0105846	prime1	ns
Hes6	XO	R1	48	1.87358	prime1	ns
Hes6	XO	R1	56	1.11042	prime1	ns
Hes6	XO	R1	72	1.47919	prime1	ns
Hes6	XO	R1	96	-0.364099	prime1	ns
Hes6	XO	R2	0	-0.971433	prime1	ns
Hes6	XO	R2	10	-0.756334	prime1	ns
Hes6	XO	R2	16	-0.777421	prime1	ns
Hes6	XO	R2	24	-0.87858	prime1	ns
Hes6	XO	R2	30	-0.376997	prime1	ns
Hes6	XO	R2	36	-0.195925	prime1	ns
Hes6	XO	R2	48	1.36879	prime1	ns
Hes6	XO	R2	56	2.18812	prime1	ns
Hes6	XO	R2	72	0.301306	prime1	ns
Hes6	XO	R2	96	0.384335	prime1	ns
Hes6	XO	R3	0	-0.901277	prime1	ns
Hes6	XO	R3	10	-0.623036	prime1	ns
Hes6	XO	R3	16	-0.851819	prime1	ns
Hes6	XO	R3	24	-0.476035	prime1	ns
Hes6	XO	R3	30	0.0174875	prime1	ns
Hes6	XO	R3	36	0.139178	prime1	ns
Hes6	XO	R3	48	0.958912	prime1	ns
Hes6	XO	R3	56	1.72614	prime1	ns
Hes6	XO	R3	72	0.669129	prime1	ns
Hes6	XO	R3	96	0.0800679	prime1	ns
Hes6	XX	R1	72	1.18971	prime1	ns
Hes6	XX	R1	96	0.429862	prime1	ns
Hes6	XX	R2	0	-0.767104	prime1	ns
Hes6	XX	R2	10	-0.95729	prime1	ns
Hes6	XX	R2	16	-0.977702	prime1	ns
Hes6	XX	R2	24	-0.909194	prime1	ns
Hes6	XX	R2	30	-0.635207	prime1	ns
Hes6	XX	R2	36	-0.740975	prime1	ns
Hes6	XX	R2	48	0.542859	prime1	ns
Hes6	XX	R2	56	2.12114	prime1	ns
Hes6	XX	R2	72	0.977127	prime1	ns
Hes6	XX	R2	96	0.14975	prime1	ns
Hes6	XX	R3	0	-1.03922	prime1	ns
Hes6	XX	R3	10	-1.05267	prime1	ns
Hes6	XX	R3	16	-1.06863	prime1	ns
Hes6	XX	R3	24	-0.713161	prime1	ns
Hes6	XX	R3	30	-0.664226	prime1	ns
Hes6	XX	R3	36	-0.826862	prime1	ns
Hes6	XX	R3	48	0.891291	prime1	ns
Hes6	XX	R3	56	1.85435	prime1	ns
Hes6	XX	R3	72	1.17921	prime1	ns
Hes6	XX	R3	96	0.418342	prime1	ns
Thap4	XX	R1	0	-0.00200792	prime2	ns
Thap4	XX	R1	10	1.38685	prime2	ns
Thap4	XX	R1	16	-0.225591	prime2	ns
Thap4	XX	R1	24	-0.0166868	prime2	ns
Thap4	XX	R1	30	0.948788	prime2	ns
Thap4	XX	R1	36	0.558133	prime2	ns
Thap4	XX	R1	48	0.390905	prime2	ns
Thap4	XX	R1	56	0.91722	prime2	ns
Thap4	XO	R1	0	-0.104132	prime2	ns
Thap4	XO	R1	10	-0.537523	prime2	ns
Thap4	XO	R1	16	-0.398104	prime2	ns
Thap4	XO	R1	24	0.812115	prime2	ns
Thap4	XO	R1	30	0.587435	prime2	ns
Thap4	XO	R1	48	-0.018279	prime2	ns
Thap4	XO	R1	56	0.486277	prime2	ns
Thap4	XO	R1	72	-0.367756	prime2	ns
Thap4	XO	R1	96	-3.26645	prime2	ns
Thap4	XO	R2	0	0.676076	prime2	ns
Thap4	XO	R2	10	-2.03136	prime2	ns
Thap4	XO	R2	16	-0.10092	prime2	ns
Thap4	XO	R2	24	-1.12761	prime2	ns
Thap4	XO	R2	30	-0.332073	prime2	ns
Thap4	XO	R2	36	3.3907	prime2	ns
Thap4	XO	R2	48	0.843321	prime2	ns
Thap4	XO	R2	56	-0.179052	prime2	ns
Thap4	XO	R2	72	1.06636	prime2	ns
Thap4	XO	R2	96	0.827724	prime2	ns
Thap4	XO	R3	0	1.17679	prime2	ns
Thap4	XO	R3	10	-1.62927	prime2	ns
Thap4	XO	R3	16	-0.296519	prime2	ns
Thap4	XO	R3	24	0.583401	prime2	ns
Thap4	XO	R3	30	-0.107358	prime2	ns
Thap4	XO	R3	36	0.102277	prime2	ns
Thap4	XO	R3	48	0.797674	prime2	ns
Thap4	XO	R3	56	-0.0185768	prime2	ns
Thap4	XO	R3	72	1.28606	prime2	ns
Thap4	XO	R3	96	0.665238	prime2	ns
Thap4	XX	R1	72	-1.54693	prime2	ns
Thap4	XX	R1	96	-0.756509	prime2	ns
Thap4	XX	R2	0	0.0647627	prime2	ns
Thap4	XX	R2	10	-1.43398	prime2	ns
Thap4	XX	R2	16	0.0796957	prime2	ns
Thap4	XX	R2	24	0.965132	prime2	ns
Thap4	XX	R2	30	-0.730106	prime2	ns
Thap4	XX	R2	36	0.118406	prime2	ns
Thap4	XX	R2	48	-0.036546	prime2	ns
Thap4	XX	R2	56	-0.76608	prime2	ns
Thap4	XX	R2	72	-0.589534	prime2	ns
Thap4	XX	R2	96	-0.387996	prime2	ns
Thap4	XX	R3	0	-0.153507	prime2	ns
Thap4	XX	R3	10	-1.33886	prime2	ns
Thap4	XX	R3	16	-1.00764	prime2	ns
Thap4	XX	R3	24	-0.911631	prime2	ns
Thap4	XX	R3	30	1.13873	prime2	ns
Thap4	XX	R3	36	0.727091	prime2	ns
Thap4	XX	R3	48	0.467472	prime2	ns
Thap4	XX	R3	56	-0.697185	prime2	ns
Thap4	XX	R3	72	-0.337531	prime2	ns
Thap4	XX	R3	96	0.388665	prime2	ns
Tfcp2l1	XX	R1	0	3.04208	naive	ns
Tfcp2l1	XX	R1	10	0.627449	naive	ns
Tfcp2l1	XX	R1	16	0.586293	naive	ns
Tfcp2l1	XX	R1	24	0.0649978	naive	ns
Tfcp2l1	XX	R1	30	-0.197849	naive	ns
Tfcp2l1	XX	R1	36	-0.333445	naive	ns
Tfcp2l1	XX	R1	48	-0.442234	naive	ns
Tfcp2l1	XX	R1	56	-0.473231	naive	ns
Tfcp2l1	XO	R1	0	1.4177	naive	ns
Tfcp2l1	XO	R1	10	-0.0739461	naive	ns
Tfcp2l1	XO	R1	16	-0.261646	naive	ns
Tfcp2l1	XO	R1	24	-0.448194	naive	ns
Tfcp2l1	XO	R1	30	-0.520573	naive	ns
Tfcp2l1	XO	R1	48	-0.561174	naive	ns
Tfcp2l1	XO	R1	56	-0.558878	naive	ns
Tfcp2l1	XO	R1	72	-0.56046	naive	ns
Tfcp2l1	XO	R1	96	-0.551941	naive	ns
Tfcp2l1	XO	R2	0	1.32765	naive	ns
Tfcp2l1	XO	R2	10	-0.120154	naive	ns
Tfcp2l1	XO	R2	16	-0.206322	naive	ns
Tfcp2l1	XO	R2	24	-0.402	naive	ns
Tfcp2l1	XO	R2	30	-0.481411	naive	ns
Tfcp2l1	XO	R2	36	-0.543013	naive	ns
Tfcp2l1	XO	R2	48	-0.556841	naive	ns
Tfcp2l1	XO	R2	56	-0.55981	naive	ns
Tfcp2l1	XO	R2	72	-0.555329	naive	ns
Tfcp2l1	XO	R2	96	-0.538078	naive	ns
Tfcp2l1	XO	R3	0	1.11367	naive	ns
Tfcp2l1	XO	R3	10	-0.142581	naive	ns
Tfcp2l1	XO	R3	16	-0.264012	naive	ns
Tfcp2l1	XO	R3	24	-0.418036	naive	ns
Tfcp2l1	XO	R3	30	-0.529226	naive	ns
Tfcp2l1	XO	R3	36	-0.538045	naive	ns
Tfcp2l1	XO	R3	48	-0.554077	naive	ns
Tfcp2l1	XO	R3	56	-0.56851	naive	ns
Tfcp2l1	XO	R3	72	-0.557615	naive	ns
Tfcp2l1	XO	R3	96	-0.53327	naive	ns
Tfcp2l1	XX	R1	72	-0.455072	naive	ns
Tfcp2l1	XX	R1	96	-0.443053	naive	ns
Tfcp2l1	XX	R2	0	3.71369	naive	ns
Tfcp2l1	XX	R2	10	0.622285	naive	ns
Tfcp2l1	XX	R2	16	0.550125	naive	ns
Tfcp2l1	XX	R2	24	0.0149068	naive	ns
Tfcp2l1	XX	R2	30	-0.24561	naive	ns
Tfcp2l1	XX	R2	36	-0.344218	naive	ns
Tfcp2l1	XX	R2	48	-0.447962	naive	ns
Tfcp2l1	XX	R2	56	-0.468156	naive	ns
Tfcp2l1	XX	R2	72	-0.443253	naive	ns
Tfcp2l1	XX	R2	96	-0.445429	naive	ns
Tfcp2l1	XX	R3	0	4.36591	naive	ns
Tfcp2l1	XX	R3	10	0.666795	naive	ns
Tfcp2l1	XX	R3	16	0.482571	naive	ns
Tfcp2l1	XX	R3	24	0.0976651	naive	ns
Tfcp2l1	XX	R3	30	-0.213834	naive	ns
Tfcp2l1	XX	R3	36	-0.313764	naive	ns
Tfcp2l1	XX	R3	48	-0.441744	naive	ns
Tfcp2l1	XX	R3	56	-0.490378	naive	ns
Tfcp2l1	XX	R3	72	-0.468562	naive	ns
Tfcp2l1	XX	R3	96	-0.420853	naive	ns
Gli2	XX	R1	0	1.04567	form2	ns
Gli2	XX	R1	10	0.974608	form2	ns
Gli2	XX	R1	16	1.56296	form2	ns
Gli2	XX	R1	24	0.440294	form2	ns
Gli2	XX	R1	30	1.37342	form2	ns
Gli2	XX	R1	36	-0.15655	form2	ns
Gli2	XX	R1	48	-0.530433	form2	ns
Gli2	XX	R1	56	-0.168254	form2	ns
Gli2	XO	R1	0	0.147522	form2	ns
Gli2	XO	R1	10	-0.325442	form2	ns
Gli2	XO	R1	16	-0.0846286	form2	ns
Gli2	XO	R1	24	0.0615312	form2	ns
Gli2	XO	R1	30	-0.938365	form2	ns
Gli2	XO	R1	48	-1.15396	form2	ns
Gli2	XO	R1	56	-0.977932	form2	ns
Gli2	XO	R1	72	-0.229565	form2	ns
Gli2	XO	R1	96	-2.04333	form2	ns
Gli2	XO	R2	0	0.874682	form2	ns
Gli2	XO	R2	10	-1.56996	form2	ns
Gli2	XO	R2	16	0.68316	form2	ns
Gli2	XO	R2	24	-1.76663	form2	ns
Gli2	XO	R2	30	-1.0169	form2	ns
Gli2	XO	R2	36	-1.09176	form2	ns
Gli2	XO	R2	48	-1.44073	form2	ns
Gli2	XO	R2	56	-0.794118	form2	ns
Gli2	XO	R2	72	0.301266	form2	ns
Gli2	XO	R2	96	-0.434581	form2	ns
Gli2	XO	R3	0	0.672354	form2	ns
Gli2	XO	R3	10	-1.03504	form2	ns
Gli2	XO	R3	16	-0.385444	form2	ns
Gli2	XO	R3	24	0.0173317	form2	ns
Gli2	XO	R3	30	-0.519223	form2	ns
Gli2	XO	R3	36	-1.35569	form2	ns
Gli2	XO	R3	48	-1.23657	form2	ns
Gli2	XO	R3	56	-0.377884	form2	ns
Gli2	XO	R3	72	-0.453424	form2	ns
Gli2	XO	R3	96	-0.582274	form2	ns
Gli2	XX	R1	72	0.583593	form2	ns
Gli2	XX	R1	96	-0.472485	form2	ns
Gli2	XX	R2	0	0.225984	form2	ns
Gli2	XX	R2	10	-0.613357	form2	ns
Gli2	XX	R2	16	1.97004	form2	ns
Gli2	XX	R2	24	2.07823	form2	ns
Gli2	XX	R2	30	1.31977	form2	ns
Gli2	XX	R2	36	0.308272	form2	ns
Gli2	XX	R2	48	-0.184139	form2	ns
Gli2	XX	R2	56	-0.554813	form2	ns
Gli2	XX	R2	72	1.11883	form2	ns
Gli2	XX	R2	96	-0.437833	form2	ns
Gli2	XX	R3	0	0.397234	form2	ns
Gli2	XX	R3	10	0.0852522	form2	ns
Gli2	XX	R3	16	1.74281	form2	ns
Gli2	XX	R3	24	2.28683	form2	ns
Gli2	XX	R3	30	1.53216	form2	ns
Gli2	XX	R3	36	0.860495	form2	ns
Gli2	XX	R3	48	0.131662	form2	ns
Gli2	XX	R3	56	-0.125566	form2	ns
Gli2	XX	R3	72	0.884933	form2	ns
Gli2	XX	R3	96	-0.624006	form2	ns
Sox13	XX	R1	0	2.1059	naive	ns
Sox13	XX	R1	10	0.196071	naive	ns
Sox13	XX	R1	16	0.812969	naive	ns
Sox13	XX	R1	24	-0.610368	naive	ns
Sox13	XX	R1	30	-0.596132	naive	ns
Sox13	XX	R1	36	-0.908279	naive	ns
Sox13	XX	R1	48	0.11218	naive	ns
Sox13	XX	R1	56	0.625295	naive	ns
Sox13	XO	R1	0	-0.0347747	naive	ns
Sox13	XO	R1	10	-0.0757756	naive	ns
Sox13	XO	R1	16	0.71707	naive	ns
Sox13	XO	R1	24	0.696121	naive	ns
Sox13	XO	R1	30	-0.858386	naive	ns
Sox13	XO	R1	48	-0.170683	naive	ns
Sox13	XO	R1	56	0.456795	naive	ns
Sox13	XO	R1	72	-1.19928	naive	ns
Sox13	XO	R1	96	-2.28672	naive	ns
Sox13	XO	R2	0	-0.707133	naive	ns
Sox13	XO	R2	10	-0.42311	naive	ns
Sox13	XO	R2	16	1.04025	naive	ns
Sox13	XO	R2	24	0.167609	naive	ns
Sox13	XO	R2	30	-0.0803667	naive	ns
Sox13	XO	R2	36	-1.6274	naive	ns
Sox13	XO	R2	48	0.022075	naive	ns
Sox13	XO	R2	56	0.184662	naive	ns
Sox13	XO	R2	72	-1.54319	naive	ns
Sox13	XO	R2	96	-0.583931	naive	ns
Sox13	XO	R3	0	-0.805591	naive	ns
Sox13	XO	R3	10	-1.40724	naive	ns
Sox13	XO	R3	16	-0.139598	naive	ns
Sox13	XO	R3	24	-0.175277	naive	ns
Sox13	XO	R3	30	-0.293427	naive	ns
Sox13	XO	R3	36	-0.652151	naive	ns
Sox13	XO	R3	48	-0.181513	naive	ns
Sox13	XO	R3	56	-0.129368	naive	ns
Sox13	XO	R3	72	-0.654249	naive	ns
Sox13	XO	R3	96	-0.0744689	naive	ns
Sox13	XX	R1	72	-0.951644	naive	ns
Sox13	XX	R1	96	-0.266469	naive	ns
Sox13	XX	R2	0	2.36531	naive	ns
Sox13	XX	R2	10	1.29171	naive	ns
Sox13	XX	R2	16	1.76721	naive	ns
Sox13	XX	R2	24	-0.257714	naive	ns
Sox13	XX	R2	30	-0.515801	naive	ns
Sox13	XX	R2	36	-0.70478	naive	ns
Sox13	XX	R2	48	0.237307	naive	ns
Sox13	XX	R2	56	1.50937	naive	ns
Sox13	XX	R2	72	-0.189619	naive	ns
Sox13	XX	R2	96	-0.419966	naive	ns
Sox13	XX	R3	0	3.22124	naive	ns
Sox13	XX	R3	10	0.603768	naive	ns
Sox13	XX	R3	16	1.43971	naive	ns
Sox13	XX	R3	24	-0.165978	naive	ns
Sox13	XX	R3	30	0.823022	naive	ns
Sox13	XX	R3	36	-1.27236	naive	ns
Sox13	XX	R3	48	0.298793	naive	ns
Sox13	XX	R3	56	1.05433	naive	ns
Sox13	XX	R3	72	-0.386159	naive	ns
Sox13	XX	R3	96	-0.399854	naive	ns
Gm38394	XX	R1	0	1.06307	prime2	rep
Gm38394	XX	R1	10	-1.00269	prime2	rep
Gm38394	XX	R1	16	-1.28625	prime2	rep
Gm38394	XX	R1	24	0.115411	prime2	rep
Gm38394	XX	R1	30	0.289016	prime2	rep
Gm38394	XX	R1	36	0.629397	prime2	rep
Gm38394	XX	R1	48	0.3304	prime2	rep
Gm38394	XX	R1	56	-0.859449	prime2	rep
Gm38394	XO	R1	0	0.220495	prime2	rep
Gm38394	XO	R1	10	1.2254	prime2	rep
Gm38394	XO	R1	16	-0.165342	prime2	rep
Gm38394	XO	R1	24	-0.56634	prime2	rep
Gm38394	XO	R1	30	-0.650746	prime2	rep
Gm38394	XO	R1	48	-1.12261	prime2	rep
Gm38394	XO	R1	56	-2.18758	prime2	rep
Gm38394	XO	R1	72	-0.908181	prime2	rep
Gm38394	XO	R1	96	0.961028	prime2	rep
Gm38394	XO	R2	0	0.323129	prime2	rep
Gm38394	XO	R2	10	1.26262	prime2	rep
Gm38394	XO	R2	16	0.883865	prime2	rep
Gm38394	XO	R2	24	1.6637	prime2	rep
Gm38394	XO	R2	30	1.04812	prime2	rep
Gm38394	XO	R2	36	-1.3572	prime2	rep
Gm38394	XO	R2	48	-1.1547	prime2	rep
Gm38394	XO	R2	56	-0.984593	prime2	rep
Gm38394	XO	R2	72	-1.57007	prime2	rep
Gm38394	XO	R2	96	0.470058	prime2	rep
Gm38394	XO	R3	0	-2.19615	prime2	rep
Gm38394	XO	R3	10	0.658396	prime2	rep
Gm38394	XO	R3	16	0.0319966	prime2	rep
Gm38394	XO	R3	24	-0.549718	prime2	rep
Gm38394	XO	R3	30	-0.286387	prime2	rep
Gm38394	XO	R3	36	-1.12314	prime2	rep
Gm38394	XO	R3	48	-1.12071	prime2	rep
Gm38394	XO	R3	56	-1.55075	prime2	rep
Gm38394	XO	R3	72	-1.90602	prime2	rep
Gm38394	XO	R3	96	1.3656	prime2	rep
Gm38394	XX	R1	72	0.981619	prime2	rep
Gm38394	XX	R1	96	0.832163	prime2	rep
Gm38394	XX	R2	0	0.21951	prime2	rep
Gm38394	XX	R2	10	0.603304	prime2	rep
Gm38394	XX	R2	16	-0.650945	prime2	rep
Gm38394	XX	R2	24	-0.595962	prime2	rep
Gm38394	XX	R2	30	0.408383	prime2	rep
Gm38394	XX	R2	36	0.956254	prime2	rep
Gm38394	XX	R2	48	0.77005	prime2	rep
Gm38394	XX	R2	56	1.04248	prime2	rep
Gm38394	XX	R2	72	0.139862	prime2	rep
Gm38394	XX	R2	96	-0.0285838	prime2	rep
Gm38394	XX	R3	0	1.47985	prime2	rep
Gm38394	XX	R3	10	0.633059	prime2	rep
Gm38394	XX	R3	16	0.656749	prime2	rep
Gm38394	XX	R3	24	1.48288	prime2	rep
Gm38394	XX	R3	30	0.20196	prime2	rep
Gm38394	XX	R3	36	1.38267	prime2	rep
Gm38394	XX	R3	48	0.253554	prime2	rep
Gm38394	XX	R3	56	-0.717466	prime2	rep
Gm38394	XX	R3	72	-0.279534	prime2	rep
Gm38394	XX	R3	96	0.235053	prime2	rep
Elf3	XX	R1	0	3.30891	naive	ns
Elf3	XX	R1	10	0.812296	naive	ns
Elf3	XX	R1	16	-0.13793	naive	ns
Elf3	XX	R1	24	0.667987	naive	ns
Elf3	XX	R1	30	-0.0998134	naive	ns
Elf3	XX	R1	36	-0.294972	naive	ns
Elf3	XX	R1	48	0.804876	naive	ns
Elf3	XX	R1	56	0.315026	naive	ns
Elf3	XO	R1	0	1.74628	naive	ns
Elf3	XO	R1	10	-0.786955	naive	ns
Elf3	XO	R1	16	-0.798388	naive	ns
Elf3	XO	R1	24	-0.891638	naive	ns
Elf3	XO	R1	30	-0.870522	naive	ns
Elf3	XO	R1	48	-0.840907	naive	ns
Elf3	XO	R1	56	-0.612343	naive	ns
Elf3	XO	R1	72	-0.196827	naive	ns
Elf3	XO	R1	96	-0.804717	naive	ns
Elf3	XO	R2	0	1.38916	naive	ns
Elf3	XO	R2	10	-0.919472	naive	ns
Elf3	XO	R2	16	-0.7611	naive	ns
Elf3	XO	R2	24	-1.06145	naive	ns
Elf3	XO	R2	30	-0.896856	naive	ns
Elf3	XO	R2	36	-0.883368	naive	ns
Elf3	XO	R2	48	-0.773333	naive	ns
Elf3	XO	R2	56	-0.656691	naive	ns
Elf3	XO	R2	72	-0.727387	naive	ns
Elf3	XO	R2	96	-0.341416	naive	ns
Elf3	XO	R3	0	1.44891	naive	ns
Elf3	XO	R3	10	-0.679533	naive	ns
Elf3	XO	R3	16	-0.711229	naive	ns
Elf3	XO	R3	24	-0.852242	naive	ns
Elf3	XO	R3	30	-0.619866	naive	ns
Elf3	XO	R3	36	-0.989002	naive	ns
Elf3	XO	R3	48	-0.827289	naive	ns
Elf3	XO	R3	56	-0.871141	naive	ns
Elf3	XO	R3	72	-0.714331	naive	ns
Elf3	XO	R3	96	-0.662668	naive	ns
Elf3	XX	R1	72	-0.307982	naive	ns
Elf3	XX	R1	96	0.597718	naive	ns
Elf3	XX	R2	0	3.87997	naive	ns
Elf3	XX	R2	10	-0.440885	naive	ns
Elf3	XX	R2	16	0.943046	naive	ns
Elf3	XX	R2	24	0.188894	naive	ns
Elf3	XX	R2	30	-0.151878	naive	ns
Elf3	XX	R2	36	-0.141525	naive	ns
Elf3	XX	R2	48	0.349149	naive	ns
Elf3	XX	R2	56	0.561174	naive	ns
Elf3	XX	R2	72	-0.0450922	naive	ns
Elf3	XX	R2	96	0.88289	naive	ns
Elf3	XX	R3	0	1.61765	naive	ns
Elf3	XX	R3	10	0.0661098	naive	ns
Elf3	XX	R3	16	0.101043	naive	ns
Elf3	XX	R3	24	-0.10526	naive	ns
Elf3	XX	R3	30	0.568942	naive	ns
Elf3	XX	R3	36	-0.0182329	naive	ns
Elf3	XX	R3	48	1.14188	naive	ns
Elf3	XX	R3	56	-0.0174869	naive	ns
Elf3	XX	R3	72	0.0448656	naive	ns
Elf3	XX	R3	96	0.0749372	naive	ns
Zfp281	XX	R1	0	-0.936754	form1	ns
Zfp281	XX	R1	10	3.95913	form1	ns
Zfp281	XX	R1	16	-0.0574103	form1	ns
Zfp281	XX	R1	24	0.659283	form1	ns
Zfp281	XX	R1	30	0.246009	form1	ns
Zfp281	XX	R1	36	0.444516	form1	ns
Zfp281	XX	R1	48	0.130626	form1	ns
Zfp281	XX	R1	56	-0.914539	form1	ns
Zfp281	XO	R1	0	-1.01307	form1	ns
Zfp281	XO	R1	10	0.0883123	form1	ns
Zfp281	XO	R1	16	0.0460624	form1	ns
Zfp281	XO	R1	24	0.466836	form1	ns
Zfp281	XO	R1	30	0.74085	form1	ns
Zfp281	XO	R1	48	-0.337131	form1	ns
Zfp281	XO	R1	56	-0.648987	form1	ns
Zfp281	XO	R1	72	-1.2567	form1	ns
Zfp281	XO	R1	96	-2.32725	form1	ns
Zfp281	XO	R2	0	-1.13587	form1	ns
Zfp281	XO	R2	10	-1.15089	form1	ns
Zfp281	XO	R2	16	0.434728	form1	ns
Zfp281	XO	R2	24	-0.612037	form1	ns
Zfp281	XO	R2	30	0.683051	form1	ns
Zfp281	XO	R2	36	1.201	form1	ns
Zfp281	XO	R2	48	-0.013431	form1	ns
Zfp281	XO	R2	56	-0.0697833	form1	ns
Zfp281	XO	R2	72	0.153474	form1	ns
Zfp281	XO	R2	96	-0.747565	form1	ns
Zfp281	XO	R3	0	-1.1881	form1	ns
Zfp281	XO	R3	10	1.08105	form1	ns
Zfp281	XO	R3	16	1.44831	form1	ns
Zfp281	XO	R3	24	1.74026	form1	ns
Zfp281	XO	R3	30	0.98493	form1	ns
Zfp281	XO	R3	36	0.0571141	form1	ns
Zfp281	XO	R3	48	0.238268	form1	ns
Zfp281	XO	R3	56	-0.27442	form1	ns
Zfp281	XO	R3	72	-0.86996	form1	ns
Zfp281	XO	R3	96	-1.2799	form1	ns
Zfp281	XX	R1	72	-0.478252	form1	ns
Zfp281	XX	R1	96	-1.06456	form1	ns
Zfp281	XX	R2	0	-1.56623	form1	ns
Zfp281	XX	R2	10	-0.346716	form1	ns
Zfp281	XX	R2	16	0.35472	form1	ns
Zfp281	XX	R2	24	1.233	form1	ns
Zfp281	XX	R2	30	-0.10756	form1	ns
Zfp281	XX	R2	36	0.173413	form1	ns
Zfp281	XX	R2	48	1.34378	form1	ns
Zfp281	XX	R2	56	-0.44265	form1	ns
Zfp281	XX	R2	72	-0.00620394	form1	ns
Zfp281	XX	R2	96	-0.960084	form1	ns
Zfp281	XX	R3	0	-0.702172	form1	ns
Zfp281	XX	R3	10	0.864824	form1	ns
Zfp281	XX	R3	16	0.977034	form1	ns
Zfp281	XX	R3	24	0.296346	form1	ns
Zfp281	XX	R3	30	0.594232	form1	ns
Zfp281	XX	R3	36	0.514776	form1	ns
Zfp281	XX	R3	48	0.0805853	form1	ns
Zfp281	XX	R3	56	0.620787	form1	ns
Zfp281	XX	R3	72	0.00866899	form1	ns
Zfp281	XX	R3	96	-1.35775	form1	ns
Nr5a2	XX	R1	0	2.47073	naive	ns
Nr5a2	XX	R1	10	0.921489	naive	ns
Nr5a2	XX	R1	16	0.699639	naive	ns
Nr5a2	XX	R1	24	-0.213875	naive	ns
Nr5a2	XX	R1	30	-0.39168	naive	ns
Nr5a2	XX	R1	36	-0.525184	naive	ns
Nr5a2	XX	R1	48	-0.673495	naive	ns
Nr5a2	XX	R1	56	-0.483519	naive	ns
Nr5a2	XO	R1	0	1.81669	naive	ns
Nr5a2	XO	R1	10	1.13355	naive	ns
Nr5a2	XO	R1	16	0.19886	naive	ns
Nr5a2	XO	R1	24	-0.584281	naive	ns
Nr5a2	XO	R1	30	-0.589737	naive	ns
Nr5a2	XO	R1	48	-0.73285	naive	ns
Nr5a2	XO	R1	56	-0.750836	naive	ns
Nr5a2	XO	R1	72	-0.828283	naive	ns
Nr5a2	XO	R1	96	-0.837624	naive	ns
Nr5a2	XO	R2	0	1.76525	naive	ns
Nr5a2	XO	R2	10	1.16674	naive	ns
Nr5a2	XO	R2	16	0.521356	naive	ns
Nr5a2	XO	R2	24	-0.107257	naive	ns
Nr5a2	XO	R2	30	-0.512331	naive	ns
Nr5a2	XO	R2	36	-0.505538	naive	ns
Nr5a2	XO	R2	48	-0.719295	naive	ns
Nr5a2	XO	R2	56	-0.735251	naive	ns
Nr5a2	XO	R2	72	-0.837329	naive	ns
Nr5a2	XO	R2	96	-0.873476	naive	ns
Nr5a2	XO	R3	0	1.20014	naive	ns
Nr5a2	XO	R3	10	1.04062	naive	ns
Nr5a2	XO	R3	16	0.283183	naive	ns
Nr5a2	XO	R3	24	-0.294582	naive	ns
Nr5a2	XO	R3	30	-0.452406	naive	ns
Nr5a2	XO	R3	36	-0.586343	naive	ns
Nr5a2	XO	R3	48	-0.722858	naive	ns
Nr5a2	XO	R3	56	-0.749663	naive	ns
Nr5a2	XO	R3	72	-0.873179	naive	ns
Nr5a2	XO	R3	96	-0.789366	naive	ns
Nr5a2	XX	R1	72	-0.651076	naive	ns
Nr5a2	XX	R1	96	-0.697982	naive	ns
Nr5a2	XX	R2	0	2.39289	naive	ns
Nr5a2	XX	R2	10	1.82989	naive	ns
Nr5a2	XX	R2	16	0.852055	naive	ns
Nr5a2	XX	R2	24	-0.17851	naive	ns
Nr5a2	XX	R2	30	-0.386625	naive	ns
Nr5a2	XX	R2	36	-0.505928	naive	ns
Nr5a2	XX	R2	48	-0.591959	naive	ns
Nr5a2	XX	R2	56	-0.617777	naive	ns
Nr5a2	XX	R2	72	-0.63779	naive	ns
Nr5a2	XX	R2	96	-0.784469	naive	ns
Nr5a2	XX	R3	0	2.97941	naive	ns
Nr5a2	XX	R3	10	1.83663	naive	ns
Nr5a2	XX	R3	16	0.868542	naive	ns
Nr5a2	XX	R3	24	0.00533025	naive	ns
Nr5a2	XX	R3	30	-0.402915	naive	ns
Nr5a2	XX	R3	36	-0.607535	naive	ns
Nr5a2	XX	R3	48	-0.668667	naive	ns
Nr5a2	XX	R3	56	-0.626687	naive	ns
Nr5a2	XX	R3	72	-0.537196	naive	ns
Nr5a2	XX	R3	96	-0.71765	naive	ns
Zbtb41	XX	R1	0	0.14119	prime1	ns
Zbtb41	XX	R1	10	-0.500914	prime1	ns
Zbtb41	XX	R1	16	-1.98873	prime1	ns
Zbtb41	XX	R1	24	-0.415015	prime1	ns
Zbtb41	XX	R1	30	-0.134755	prime1	ns
Zbtb41	XX	R1	36	-0.0723014	prime1	ns
Zbtb41	XX	R1	48	-0.7024	prime1	ns
Zbtb41	XX	R1	56	-0.88263	prime1	ns
Zbtb41	XO	R1	0	-0.52866	prime1	ns
Zbtb41	XO	R1	10	0.664065	prime1	ns
Zbtb41	XO	R1	16	0.178323	prime1	ns
Zbtb41	XO	R1	24	0.322715	prime1	ns
Zbtb41	XO	R1	30	-0.918115	prime1	ns
Zbtb41	XO	R1	48	-0.486448	prime1	ns
Zbtb41	XO	R1	56	-1.46644	prime1	ns
Zbtb41	XO	R1	72	1.56111	prime1	ns
Zbtb41	XO	R1	96	-0.170587	prime1	ns
Zbtb41	XO	R2	0	-0.873046	prime1	ns
Zbtb41	XO	R2	10	-0.632408	prime1	ns
Zbtb41	XO	R2	16	0.28739	prime1	ns
Zbtb41	XO	R2	24	0.21689	prime1	ns
Zbtb41	XO	R2	30	1.23186	prime1	ns
Zbtb41	XO	R2	36	-1.66609	prime1	ns
Zbtb41	XO	R2	48	-1.02496	prime1	ns
Zbtb41	XO	R2	56	0.688447	prime1	ns
Zbtb41	XO	R2	72	2.59914	prime1	ns
Zbtb41	XO	R2	96	0.109189	prime1	ns
Zbtb41	XO	R3	0	-1.70098	prime1	ns
Zbtb41	XO	R3	10	0.926732	prime1	ns
Zbtb41	XO	R3	16	0.233177	prime1	ns
Zbtb41	XO	R3	24	0.474215	prime1	ns
Zbtb41	XO	R3	30	-0.0549359	prime1	ns
Zbtb41	XO	R3	36	-0.930196	prime1	ns
Zbtb41	XO	R3	48	-0.745897	prime1	ns
Zbtb41	XO	R3	56	-0.120005	prime1	ns
Zbtb41	XO	R3	72	1.02681	prime1	ns
Zbtb41	XO	R3	96	1.05651	prime1	ns
Zbtb41	XX	R1	72	2.48414	prime1	ns
Zbtb41	XX	R1	96	0.853525	prime1	ns
Zbtb41	XX	R2	0	-0.862737	prime1	ns
Zbtb41	XX	R2	10	0.904044	prime1	ns
Zbtb41	XX	R2	16	0.467742	prime1	ns
Zbtb41	XX	R2	24	0.52385	prime1	ns
Zbtb41	XX	R2	30	0.216089	prime1	ns
Zbtb41	XX	R2	36	-1.14454	prime1	ns
Zbtb41	XX	R2	48	-0.659726	prime1	ns
Zbtb41	XX	R2	56	-1.39621	prime1	ns
Zbtb41	XX	R2	72	0.546749	prime1	ns
Zbtb41	XX	R2	96	0.86288	prime1	ns
Zbtb41	XX	R3	0	-0.165029	prime1	ns
Zbtb41	XX	R3	10	1.29095	prime1	ns
Zbtb41	XX	R3	16	0.665508	prime1	ns
Zbtb41	XX	R3	24	1.27929	prime1	ns
Zbtb41	XX	R3	30	-1.10643	prime1	ns
Zbtb41	XX	R3	36	0.502441	prime1	ns
Zbtb41	XX	R3	48	-1.69574	prime1	ns
Zbtb41	XX	R3	56	-0.931283	prime1	ns
Zbtb41	XX	R3	72	1.0782	prime1	ns
Zbtb41	XX	R3	96	0.584044	prime1	ns
Blzf1	XX	R1	0	0.874716	prime2	ns
Blzf1	XX	R1	10	-1.43252	prime2	ns
Blzf1	XX	R1	16	-0.165797	prime2	ns
Blzf1	XX	R1	24	1.52903	prime2	ns
Blzf1	XX	R1	30	0.800968	prime2	ns
Blzf1	XX	R1	36	1.30947	prime2	ns
Blzf1	XX	R1	48	-0.843004	prime2	ns
Blzf1	XX	R1	56	-0.512294	prime2	ns
Blzf1	XO	R1	0	-0.360409	prime2	ns
Blzf1	XO	R1	10	0.54695	prime2	ns
Blzf1	XO	R1	16	-0.00948053	prime2	ns
Blzf1	XO	R1	24	-0.483325	prime2	ns
Blzf1	XO	R1	30	-0.30375	prime2	ns
Blzf1	XO	R1	48	-0.954405	prime2	ns
Blzf1	XO	R1	56	-1.84415	prime2	ns
Blzf1	XO	R1	72	-1.77623	prime2	ns
Blzf1	XO	R1	96	0.5924	prime2	ns
Blzf1	XO	R2	0	0.313419	prime2	ns
Blzf1	XO	R2	10	0.683936	prime2	ns
Blzf1	XO	R2	16	0.751358	prime2	ns
Blzf1	XO	R2	24	0.559763	prime2	ns
Blzf1	XO	R2	30	-0.193568	prime2	ns
Blzf1	XO	R2	36	0.80383	prime2	ns
Blzf1	XO	R2	48	-0.489765	prime2	ns
Blzf1	XO	R2	56	-1.26099	prime2	ns
Blzf1	XO	R2	72	-0.865826	prime2	ns
Blzf1	XO	R2	96	-0.248681	prime2	ns
Blzf1	XO	R3	0	0.246605	prime2	ns
Blzf1	XO	R3	10	1.4919	prime2	ns
Blzf1	XO	R3	16	0.157042	prime2	ns
Blzf1	XO	R3	24	0.0648676	prime2	ns
Blzf1	XO	R3	30	1.18555	prime2	ns
Blzf1	XO	R3	36	1.07187	prime2	ns
Blzf1	XO	R3	48	-0.890131	prime2	ns
Blzf1	XO	R3	56	-1.11382	prime2	ns
Blzf1	XO	R3	72	-2.3214	prime2	ns
Blzf1	XO	R3	96	-1.12249	prime2	ns
Blzf1	XX	R1	72	-0.0507409	prime2	ns
Blzf1	XX	R1	96	-0.251389	prime2	ns
Blzf1	XX	R2	0	-0.859703	prime2	ns
Blzf1	XX	R2	10	0.736495	prime2	ns
Blzf1	XX	R2	16	-0.733197	prime2	ns
Blzf1	XX	R2	24	0.615806	prime2	ns
Blzf1	XX	R2	30	0.924185	prime2	ns
Blzf1	XX	R2	36	1.42478	prime2	ns
Blzf1	XX	R2	48	1.03799	prime2	ns
Blzf1	XX	R2	56	-1.10441	prime2	ns
Blzf1	XX	R2	72	0.0094773	prime2	ns
Blzf1	XX	R2	96	-1.29178	prime2	ns
Blzf1	XX	R3	0	0.657629	prime2	ns
Blzf1	XX	R3	10	1.03596	prime2	ns
Blzf1	XX	R3	16	1.14786	prime2	ns
Blzf1	XX	R3	24	2.32061	prime2	ns
Blzf1	XX	R3	30	-0.292846	prime2	ns
Blzf1	XX	R3	36	1.27352	prime2	ns
Blzf1	XX	R3	48	0.258207	prime2	ns
Blzf1	XX	R3	56	-0.118657	prime2	ns
Blzf1	XX	R3	72	-0.891868	prime2	ns
Blzf1	XX	R3	96	-1.63956	prime2	ns
Pou2f1	XX	R1	0	0.108726	form2	ns
Pou2f1	XX	R1	10	0.0840242	form2	ns
Pou2f1	XX	R1	16	0.676764	form2	ns
Pou2f1	XX	R1	24	1.38552	form2	ns
Pou2f1	XX	R1	30	1.16991	form2	ns
Pou2f1	XX	R1	36	0.885651	form2	ns
Pou2f1	XX	R1	48	-0.223999	form2	ns
Pou2f1	XX	R1	56	0.0162638	form2	ns
Pou2f1	XO	R1	0	-0.835817	form2	ns
Pou2f1	XO	R1	10	0.644464	form2	ns
Pou2f1	XO	R1	16	0.146669	form2	ns
Pou2f1	XO	R1	24	0.241873	form2	ns
Pou2f1	XO	R1	30	-0.241784	form2	ns
Pou2f1	XO	R1	48	-0.574481	form2	ns
Pou2f1	XO	R1	56	-1.30479	form2	ns
Pou2f1	XO	R1	72	-1.10981	form2	ns
Pou2f1	XO	R1	96	-1.98569	form2	ns
Pou2f1	XO	R2	0	-1.01918	form2	ns
Pou2f1	XO	R2	10	-1.38749	form2	ns
Pou2f1	XO	R2	16	0.959535	form2	ns
Pou2f1	XO	R2	24	-0.943585	form2	ns
Pou2f1	XO	R2	30	0.501905	form2	ns
Pou2f1	XO	R2	36	-0.967857	form2	ns
Pou2f1	XO	R2	48	-0.598312	form2	ns
Pou2f1	XO	R2	56	-0.625842	form2	ns
Pou2f1	XO	R2	72	-1.434	form2	ns
Pou2f1	XO	R2	96	-0.493703	form2	ns
Pou2f1	XO	R3	0	-1.67436	form2	ns
Pou2f1	XO	R3	10	-0.411354	form2	ns
Pou2f1	XO	R3	16	0.0582734	form2	ns
Pou2f1	XO	R3	24	0.129368	form2	ns
Pou2f1	XO	R3	30	-0.214368	form2	ns
Pou2f1	XO	R3	36	-0.729812	form2	ns
Pou2f1	XO	R3	48	-0.537922	form2	ns
Pou2f1	XO	R3	56	-0.967557	form2	ns
Pou2f1	XO	R3	72	-0.911702	form2	ns
Pou2f1	XO	R3	96	-0.243214	form2	ns
Pou2f1	XX	R1	72	-0.13301	form2	ns
Pou2f1	XX	R1	96	-0.812178	form2	ns
Pou2f1	XX	R2	0	-0.252837	form2	ns
Pou2f1	XX	R2	10	0.755747	form2	ns
Pou2f1	XX	R2	16	1.37581	form2	ns
Pou2f1	XX	R2	24	0.605696	form2	ns
Pou2f1	XX	R2	30	0.696821	form2	ns
Pou2f1	XX	R2	36	1.21367	form2	ns
Pou2f1	XX	R2	48	0.400729	form2	ns
Pou2f1	XX	R2	56	-0.801603	form2	ns
Pou2f1	XX	R2	72	0.16474	form2	ns
Pou2f1	XX	R2	96	-0.73791	form2	ns
Pou2f1	XX	R3	0	0.0340759	form2	ns
Pou2f1	XX	R3	10	1.87044	form2	ns
Pou2f1	XX	R3	16	2.70069	form2	ns
Pou2f1	XX	R3	24	2.5544	form2	ns
Pou2f1	XX	R3	30	1.12772	form2	ns
Pou2f1	XX	R3	36	1.8794	form2	ns
Pou2f1	XX	R3	48	0.399145	form2	ns
Pou2f1	XX	R3	56	0.449485	form2	ns
Pou2f1	XX	R3	72	-0.153955	form2	ns
Pou2f1	XX	R3	96	-0.909383	form2	ns
Mael	XX	R1	0	-1.42192	prime1	ns
Mael	XX	R1	10	-0.448455	prime1	ns
Mael	XX	R1	16	-0.614742	prime1	ns
Mael	XX	R1	24	-0.515017	prime1	ns
Mael	XX	R1	30	0.143789	prime1	ns
Mael	XX	R1	36	-0.0528509	prime1	ns
Mael	XX	R1	48	1.19784	prime1	ns
Mael	XX	R1	56	1.98486	prime1	ns
Mael	XO	R1	0	-1.36228	prime1	ns
Mael	XO	R1	10	-1.03693	prime1	ns
Mael	XO	R1	16	-0.237496	prime1	ns
Mael	XO	R1	24	0.0614074	prime1	ns
Mael	XO	R1	30	0.105526	prime1	ns
Mael	XO	R1	48	0.581074	prime1	ns
Mael	XO	R1	56	1.23283	prime1	ns
Mael	XO	R1	72	0.461798	prime1	ns
Mael	XO	R1	96	-1.5495	prime1	ns
Mael	XO	R2	0	-1.0897	prime1	ns
Mael	XO	R2	10	-1.35758	prime1	ns
Mael	XO	R2	16	-0.958633	prime1	ns
Mael	XO	R2	24	-0.490365	prime1	ns
Mael	XO	R2	30	0.126884	prime1	ns
Mael	XO	R2	36	0.490038	prime1	ns
Mael	XO	R2	48	0.314718	prime1	ns
Mael	XO	R2	56	1.06455	prime1	ns
Mael	XO	R2	72	1.66658	prime1	ns
Mael	XO	R2	96	0.0699836	prime1	ns
Mael	XO	R3	0	-1.5495	prime1	ns
Mael	XO	R3	10	-1.5495	prime1	ns
Mael	XO	R3	16	-0.038501	prime1	ns
Mael	XO	R3	24	0.0781087	prime1	ns
Mael	XO	R3	30	0.245104	prime1	ns
Mael	XO	R3	36	-0.523704	prime1	ns
Mael	XO	R3	48	1.23952	prime1	ns
Mael	XO	R3	56	1.39999	prime1	ns
Mael	XO	R3	72	0.651961	prime1	ns
Mael	XO	R3	96	-1.10482	prime1	ns
Mael	XX	R1	72	0.212086	prime1	ns
Mael	XX	R1	96	0.0977236	prime1	ns
Mael	XX	R2	0	-1.41513	prime1	ns
Mael	XX	R2	10	-1.18644	prime1	ns
Mael	XX	R2	16	-0.261164	prime1	ns
Mael	XX	R2	24	0.949864	prime1	ns
Mael	XX	R2	30	-0.111425	prime1	ns
Mael	XX	R2	36	-0.0854426	prime1	ns
Mael	XX	R2	48	0.273354	prime1	ns
Mael	XX	R2	56	2.11775	prime1	ns
Mael	XX	R2	72	0.49466	prime1	ns
Mael	XX	R2	96	0.136708	prime1	ns
Mael	XX	R3	0	-1.48662	prime1	ns
Mael	XX	R3	10	-1.48602	prime1	ns
Mael	XX	R3	16	-0.460083	prime1	ns
Mael	XX	R3	24	0.667848	prime1	ns
Mael	XX	R3	30	-0.0313842	prime1	ns
Mael	XX	R3	36	-0.422745	prime1	ns
Mael	XX	R3	48	1.45536	prime1	ns
Mael	XX	R3	56	1.35059	prime1	ns
Mael	XX	R3	72	2.23035	prime1	ns
Mael	XX	R3	96	-0.254923	prime1	ns
Atf6	XX	R1	0	-0.175764	form2	ns
Atf6	XX	R1	10	-0.977331	form2	ns
Atf6	XX	R1	16	1.7954	form2	ns
Atf6	XX	R1	24	0.450383	form2	ns
Atf6	XX	R1	30	1.46699	form2	ns
Atf6	XX	R1	36	1.40912	form2	ns
Atf6	XX	R1	48	0.246134	form2	ns
Atf6	XX	R1	56	-1.08926	form2	ns
Atf6	XO	R1	0	-1.59492	form2	ns
Atf6	XO	R1	10	0.65492	form2	ns
Atf6	XO	R1	16	1.12624	form2	ns
Atf6	XO	R1	24	-0.623289	form2	ns
Atf6	XO	R1	30	-0.0940095	form2	ns
Atf6	XO	R1	48	-0.613831	form2	ns
Atf6	XO	R1	56	-1.40889	form2	ns
Atf6	XO	R1	72	-0.835401	form2	ns
Atf6	XO	R1	96	-0.979409	form2	ns
Atf6	XO	R2	0	-1.19205	form2	ns
Atf6	XO	R2	10	-0.299722	form2	ns
Atf6	XO	R2	16	1.21825	form2	ns
Atf6	XO	R2	24	-0.258309	form2	ns
Atf6	XO	R2	30	-0.553797	form2	ns
Atf6	XO	R2	36	0.000947	form2	ns
Atf6	XO	R2	48	-0.618048	form2	ns
Atf6	XO	R2	56	-0.746286	form2	ns
Atf6	XO	R2	72	-0.0482156	form2	ns
Atf6	XO	R2	96	0.490119	form2	ns
Atf6	XO	R3	0	-2.09423	form2	ns
Atf6	XO	R3	10	-0.302373	form2	ns
Atf6	XO	R3	16	1.84885	form2	ns
Atf6	XO	R3	24	0.492663	form2	ns
Atf6	XO	R3	30	-0.252339	form2	ns
Atf6	XO	R3	36	-0.898206	form2	ns
Atf6	XO	R3	48	-0.78805	form2	ns
Atf6	XO	R3	56	-1.12509	form2	ns
Atf6	XO	R3	72	0.145784	form2	ns
Atf6	XO	R3	96	-0.0979445	form2	ns
Atf6	XX	R1	72	0.427997	form2	ns
Atf6	XX	R1	96	-0.767555	form2	ns
Atf6	XX	R2	0	-0.389198	form2	ns
Atf6	XX	R2	10	0.464771	form2	ns
Atf6	XX	R2	16	0.739842	form2	ns
Atf6	XX	R2	24	0.832687	form2	ns
Atf6	XX	R2	30	1.53312	form2	ns
Atf6	XX	R2	36	1.51216	form2	ns
Atf6	XX	R2	48	0.289877	form2	ns
Atf6	XX	R2	56	-1.25479	form2	ns
Atf6	XX	R2	72	-0.20435	form2	ns
Atf6	XX	R2	96	-0.885012	form2	ns
Atf6	XX	R3	0	-0.723993	form2	ns
Atf6	XX	R3	10	0.850526	form2	ns
Atf6	XX	R3	16	2.54796	form2	ns
Atf6	XX	R3	24	1.70295	form2	ns
Atf6	XX	R3	30	-0.0530953	form2	ns
Atf6	XX	R3	36	1.16353	form2	ns
Atf6	XX	R3	48	0.156627	form2	ns
Atf6	XX	R3	56	-1.13296	form2	ns
Atf6	XX	R3	72	0.511113	form2	ns
Atf6	XX	R3	96	-1.00125	form2	ns
Usf1	XX	R1	0	-0.701979	prime2	act
Usf1	XX	R1	10	-0.510764	prime2	act
Usf1	XX	R1	16	-0.111607	prime2	act
Usf1	XX	R1	24	0.674452	prime2	act
Usf1	XX	R1	30	1.07092	prime2	act
Usf1	XX	R1	36	1.40257	prime2	act
Usf1	XX	R1	48	-0.707048	prime2	act
Usf1	XX	R1	56	-0.33475	prime2	act
Usf1	XO	R1	0	-0.592959	prime2	act
Usf1	XO	R1	10	-0.413714	prime2	act
Usf1	XO	R1	16	0.188743	prime2	act
Usf1	XO	R1	24	0.033743	prime2	act
Usf1	XO	R1	30	0.975905	prime2	act
Usf1	XO	R1	48	0.107992	prime2	act
Usf1	XO	R1	56	-0.120639	prime2	act
Usf1	XO	R1	72	-0.370589	prime2	act
Usf1	XO	R1	96	-1.76516	prime2	act
Usf1	XO	R2	0	-0.48136	prime2	act
Usf1	XO	R2	10	-1.74144	prime2	act
Usf1	XO	R2	16	0.49701	prime2	act
Usf1	XO	R2	24	-1.6788	prime2	act
Usf1	XO	R2	30	1.08357	prime2	act
Usf1	XO	R2	36	4.84321	prime2	act
Usf1	XO	R2	48	0.186437	prime2	act
Usf1	XO	R2	56	-0.620243	prime2	act
Usf1	XO	R2	72	0.835281	prime2	act
Usf1	XO	R2	96	-0.305222	prime2	act
Usf1	XO	R3	0	-0.584252	prime2	act
Usf1	XO	R3	10	-0.228431	prime2	act
Usf1	XO	R3	16	0.27309	prime2	act
Usf1	XO	R3	24	1.28276	prime2	act
Usf1	XO	R3	30	0.362269	prime2	act
Usf1	XO	R3	36	0.803772	prime2	act
Usf1	XO	R3	48	0.633841	prime2	act
Usf1	XO	R3	56	0.563354	prime2	act
Usf1	XO	R3	72	-0.0601401	prime2	act
Usf1	XO	R3	96	-0.865078	prime2	act
Usf1	XX	R1	72	-0.122024	prime2	act
Usf1	XX	R1	96	0.00949346	prime2	act
Usf1	XX	R2	0	-0.420707	prime2	act
Usf1	XX	R2	10	-1.26909	prime2	act
Usf1	XX	R2	16	0.990025	prime2	act
Usf1	XX	R2	24	0.249568	prime2	act
Usf1	XX	R2	30	0.150516	prime2	act
Usf1	XX	R2	36	0.472278	prime2	act
Usf1	XX	R2	48	0.678503	prime2	act
Usf1	XX	R2	56	-1.31558	prime2	act
Usf1	XX	R2	72	-0.196635	prime2	act
Usf1	XX	R2	96	-0.906673	prime2	act
Usf1	XX	R3	0	-0.836744	prime2	act
Usf1	XX	R3	10	-0.708086	prime2	act
Usf1	XX	R3	16	-0.764793	prime2	act
Usf1	XX	R3	24	-0.304678	prime2	act
Usf1	XX	R3	30	0.119556	prime2	act
Usf1	XX	R3	36	0.555359	prime2	act
Usf1	XX	R3	48	0.863593	prime2	act
Usf1	XX	R3	56	0.710448	prime2	act
Usf1	XX	R3	72	-0.12352	prime2	act
Usf1	XX	R3	96	-1.45555	prime2	act
Ahctf1	XX	R1	0	0.184643	prime2	ns
Ahctf1	XX	R1	10	-0.211387	prime2	ns
Ahctf1	XX	R1	16	-2.1735	prime2	ns
Ahctf1	XX	R1	24	-0.715602	prime2	ns
Ahctf1	XX	R1	30	-0.170377	prime2	ns
Ahctf1	XX	R1	36	0.10728	prime2	ns
Ahctf1	XX	R1	48	-1.26206	prime2	ns
Ahctf1	XX	R1	56	-1.78439	prime2	ns
Ahctf1	XO	R1	0	-0.507767	prime2	ns
Ahctf1	XO	R1	10	0.958726	prime2	ns
Ahctf1	XO	R1	16	-0.16363	prime2	ns
Ahctf1	XO	R1	24	-0.294361	prime2	ns
Ahctf1	XO	R1	30	0.520546	prime2	ns
Ahctf1	XO	R1	48	0.089679	prime2	ns
Ahctf1	XO	R1	56	-0.422092	prime2	ns
Ahctf1	XO	R1	72	-1.4037	prime2	ns
Ahctf1	XO	R1	96	-1.07092	prime2	ns
Ahctf1	XO	R2	0	-1.02316	prime2	ns
Ahctf1	XO	R2	10	-0.508962	prime2	ns
Ahctf1	XO	R2	16	1.39443	prime2	ns
Ahctf1	XO	R2	24	0.619593	prime2	ns
Ahctf1	XO	R2	30	1.14632	prime2	ns
Ahctf1	XO	R2	36	1.78651	prime2	ns
Ahctf1	XO	R2	48	-0.039996	prime2	ns
Ahctf1	XO	R2	56	0.0287936	prime2	ns
Ahctf1	XO	R2	72	-0.914002	prime2	ns
Ahctf1	XO	R2	96	-1.11246	prime2	ns
Ahctf1	XO	R3	0	-1.74537	prime2	ns
Ahctf1	XO	R3	10	1.06786	prime2	ns
Ahctf1	XO	R3	16	0.731298	prime2	ns
Ahctf1	XO	R3	24	1.52419	prime2	ns
Ahctf1	XO	R3	30	1.24194	prime2	ns
Ahctf1	XO	R3	36	0.259036	prime2	ns
Ahctf1	XO	R3	48	0.0460408	prime2	ns
Ahctf1	XO	R3	56	-0.0923695	prime2	ns
Ahctf1	XO	R3	72	-1.53921	prime2	ns
Ahctf1	XO	R3	96	-0.385715	prime2	ns
Ahctf1	XX	R1	72	-0.361318	prime2	ns
Ahctf1	XX	R1	96	-0.725493	prime2	ns
Ahctf1	XX	R2	0	-0.781845	prime2	ns
Ahctf1	XX	R2	10	-1.35419	prime2	ns
Ahctf1	XX	R2	16	0.286549	prime2	ns
Ahctf1	XX	R2	24	2.09271	prime2	ns
Ahctf1	XX	R2	30	-0.0120659	prime2	ns
Ahctf1	XX	R2	36	1.46054	prime2	ns
Ahctf1	XX	R2	48	1.30182	prime2	ns
Ahctf1	XX	R2	56	-0.505039	prime2	ns
Ahctf1	XX	R2	72	0.623026	prime2	ns
Ahctf1	XX	R2	96	-0.706538	prime2	ns
Ahctf1	XX	R3	0	-0.0143173	prime2	ns
Ahctf1	XX	R3	10	0.228877	prime2	ns
Ahctf1	XX	R3	16	0.140123	prime2	ns
Ahctf1	XX	R3	24	1.75994	prime2	ns
Ahctf1	XX	R3	30	0.936145	prime2	ns
Ahctf1	XX	R3	36	2.0057	prime2	ns
Ahctf1	XX	R3	48	0.520387	prime2	ns
Ahctf1	XX	R3	56	0.0781782	prime2	ns
Ahctf1	XX	R3	72	-0.374179	prime2	ns
Ahctf1	XX	R3	96	-0.764877	prime2	ns
Mixl1	XX	R1	0	1.29513	naive	ns
Mixl1	XX	R1	10	-0.311003	naive	ns
Mixl1	XX	R1	16	-0.461949	naive	ns
Mixl1	XX	R1	24	-0.103126	naive	ns
Mixl1	XX	R1	30	-0.86422	naive	ns
Mixl1	XX	R1	36	-0.902895	naive	ns
Mixl1	XX	R1	48	0.0923374	naive	ns
Mixl1	XX	R1	56	0.264511	naive	ns
Mixl1	XO	R1	0	0.219019	naive	ns
Mixl1	XO	R1	10	-0.168413	naive	ns
Mixl1	XO	R1	16	-1.31047	naive	ns
Mixl1	XO	R1	24	1.05169	naive	ns
Mixl1	XO	R1	30	-0.988537	naive	ns
Mixl1	XO	R1	48	1.64529	naive	ns
Mixl1	XO	R1	56	0.725127	naive	ns
Mixl1	XO	R1	72	0.437583	naive	ns
Mixl1	XO	R1	96	-1.31047	naive	ns
Mixl1	XO	R2	0	0.299423	naive	ns
Mixl1	XO	R2	10	-1.04915	naive	ns
Mixl1	XO	R2	16	-1.31047	naive	ns
Mixl1	XO	R2	24	-0.977667	naive	ns
Mixl1	XO	R2	30	-0.426885	naive	ns
Mixl1	XO	R2	36	-1.31047	naive	ns
Mixl1	XO	R2	48	0.420222	naive	ns
Mixl1	XO	R2	56	0.0762838	naive	ns
Mixl1	XO	R2	72	-1.31047	naive	ns
Mixl1	XO	R2	96	-0.34237	naive	ns
Mixl1	XO	R3	0	2.24882	naive	ns
Mixl1	XO	R3	10	-0.032484	naive	ns
Mixl1	XO	R3	16	1.15841	naive	ns
Mixl1	XO	R3	24	-0.287618	naive	ns
Mixl1	XO	R3	30	-0.952873	naive	ns
Mixl1	XO	R3	36	0.700831	naive	ns
Mixl1	XO	R3	48	2.32198	naive	ns
Mixl1	XO	R3	56	1.5811	naive	ns
Mixl1	XO	R3	72	-1.31047	naive	ns
Mixl1	XO	R3	96	-0.856353	naive	ns
Mixl1	XX	R1	72	0.220553	naive	ns
Mixl1	XX	R1	96	1.08194	naive	ns
Mixl1	XX	R2	0	0.884969	naive	ns
Mixl1	XX	R2	10	1.65561	naive	ns
Mixl1	XX	R2	16	-1.31047	naive	ns
Mixl1	XX	R2	24	-0.629833	naive	ns
Mixl1	XX	R2	30	-0.820941	naive	ns
Mixl1	XX	R2	36	-1.01874	naive	ns
Mixl1	XX	R2	48	0.980629	naive	ns
Mixl1	XX	R2	56	0.523838	naive	ns
Mixl1	XX	R2	72	-0.298337	naive	ns
Mixl1	XX	R2	96	0.114613	naive	ns
Mixl1	XX	R3	0	0.744329	naive	ns
Mixl1	XX	R3	10	0.504671	naive	ns
Mixl1	XX	R3	16	-0.923502	naive	ns
Mixl1	XX	R3	24	0.702314	naive	ns
Mixl1	XX	R3	30	-0.833447	naive	ns
Mixl1	XX	R3	36	-0.892047	naive	ns
Mixl1	XX	R3	48	-0.609073	naive	ns
Mixl1	XX	R3	56	-0.990293	naive	ns
Mixl1	XX	R3	72	1.33641	naive	ns
Mixl1	XX	R3	96	1.62739	naive	ns
Atf3	XX	R1	0	1.50251	prime1	ns
Atf3	XX	R1	10	0.776161	prime1	ns
Atf3	XX	R1	16	2.19932	prime1	ns
Atf3	XX	R1	24	0.483802	prime1	ns
Atf3	XX	R1	30	-0.199799	prime1	ns
Atf3	XX	R1	36	-0.672506	prime1	ns
Atf3	XX	R1	48	-0.0198286	prime1	ns
Atf3	XX	R1	56	-0.475734	prime1	ns
Atf3	XO	R1	0	0.100791	prime1	ns
Atf3	XO	R1	10	-1.06553	prime1	ns
Atf3	XO	R1	16	-0.905047	prime1	ns
Atf3	XO	R1	24	-1.09846	prime1	ns
Atf3	XO	R1	30	-0.865068	prime1	ns
Atf3	XO	R1	48	-0.905216	prime1	ns
Atf3	XO	R1	56	-0.631917	prime1	ns
Atf3	XO	R1	72	1.04123	prime1	ns
Atf3	XO	R1	96	0.892656	prime1	ns
Atf3	XO	R2	0	-0.619737	prime1	ns
Atf3	XO	R2	10	-1.15646	prime1	ns
Atf3	XO	R2	16	-0.803964	prime1	ns
Atf3	XO	R2	24	-1.20341	prime1	ns
Atf3	XO	R2	30	-0.74977	prime1	ns
Atf3	XO	R2	36	-0.847825	prime1	ns
Atf3	XO	R2	48	-0.722723	prime1	ns
Atf3	XO	R2	56	-1.01749	prime1	ns
Atf3	XO	R2	72	-0.451664	prime1	ns
Atf3	XO	R2	96	0.463457	prime1	ns
Atf3	XO	R3	0	0.406759	prime1	ns
Atf3	XO	R3	10	-1.35551	prime1	ns
Atf3	XO	R3	16	0.148964	prime1	ns
Atf3	XO	R3	24	-0.680267	prime1	ns
Atf3	XO	R3	30	-0.91969	prime1	ns
Atf3	XO	R3	36	-0.589485	prime1	ns
Atf3	XO	R3	48	-0.550588	prime1	ns
Atf3	XO	R3	56	-1.06183	prime1	ns
Atf3	XO	R3	72	0.886261	prime1	ns
Atf3	XO	R3	96	0.0281199	prime1	ns
Atf3	XX	R1	72	2.04982	prime1	ns
Atf3	XX	R1	96	1.19577	prime1	ns
Atf3	XX	R2	0	0.818491	prime1	ns
Atf3	XX	R2	10	0.774704	prime1	ns
Atf3	XX	R2	16	0.515199	prime1	ns
Atf3	XX	R2	24	-0.214913	prime1	ns
Atf3	XX	R2	30	0.098728	prime1	ns
Atf3	XX	R2	36	-0.866633	prime1	ns
Atf3	XX	R2	48	0.127889	prime1	ns
Atf3	XX	R2	56	-0.61032	prime1	ns
Atf3	XX	R2	72	0.494793	prime1	ns
Atf3	XX	R2	96	0.598412	prime1	ns
Atf3	XX	R3	0	1.4879	prime1	ns
Atf3	XX	R3	10	0.738183	prime1	ns
Atf3	XX	R3	16	0.884653	prime1	ns
Atf3	XX	R3	24	-0.665579	prime1	ns
Atf3	XX	R3	30	-0.0474288	prime1	ns
Atf3	XX	R3	36	-0.718072	prime1	ns
Atf3	XX	R3	48	-0.286978	prime1	ns
Atf3	XX	R3	56	-0.526309	prime1	ns
Atf3	XX	R3	72	3.81935	prime1	ns
Atf3	XX	R3	96	0.971825	prime1	ns
Irf6	XX	R1	0	-0.972925	prime1	ns
Irf6	XX	R1	10	-0.896607	prime1	ns
Irf6	XX	R1	16	-0.206137	prime1	ns
Irf6	XX	R1	24	-0.506444	prime1	ns
Irf6	XX	R1	30	-0.543148	prime1	ns
Irf6	XX	R1	36	-0.675548	prime1	ns
Irf6	XX	R1	48	0.227907	prime1	ns
Irf6	XX	R1	56	0.408912	prime1	ns
Irf6	XO	R1	0	-0.710871	prime1	ns
Irf6	XO	R1	10	-0.713236	prime1	ns
Irf6	XO	R1	16	-0.793522	prime1	ns
Irf6	XO	R1	24	-0.655584	prime1	ns
Irf6	XO	R1	30	-0.287932	prime1	ns
Irf6	XO	R1	48	0.076656	prime1	ns
Irf6	XO	R1	56	1.07149	prime1	ns
Irf6	XO	R1	72	1.57097	prime1	ns
Irf6	XO	R1	96	2.0776	prime1	ns
Irf6	XO	R2	0	-0.729708	prime1	ns
Irf6	XO	R2	10	-0.560049	prime1	ns
Irf6	XO	R2	16	-0.929676	prime1	ns
Irf6	XO	R2	24	-0.197242	prime1	ns
Irf6	XO	R2	30	-0.472765	prime1	ns
Irf6	XO	R2	36	-0.954899	prime1	ns
Irf6	XO	R2	48	0.511961	prime1	ns
Irf6	XO	R2	56	0.794182	prime1	ns
Irf6	XO	R2	72	-0.355817	prime1	ns
Irf6	XO	R2	96	3.16341	prime1	ns
Irf6	XO	R3	0	0.000435	prime1	ns
Irf6	XO	R3	10	-0.799005	prime1	ns
Irf6	XO	R3	16	-0.525875	prime1	ns
Irf6	XO	R3	24	-0.649454	prime1	ns
Irf6	XO	R3	30	-0.93357	prime1	ns
Irf6	XO	R3	36	-0.0721487	prime1	ns
Irf6	XO	R3	48	-0.321088	prime1	ns
Irf6	XO	R3	56	0.104208	prime1	ns
Irf6	XO	R3	72	0.185554	prime1	ns
Irf6	XO	R3	96	2.73153	prime1	ns
Irf6	XX	R1	72	0.791913	prime1	ns
Irf6	XX	R1	96	2.10664	prime1	ns
Irf6	XX	R2	0	-0.477502	prime1	ns
Irf6	XX	R2	10	-0.801391	prime1	ns
Irf6	XX	R2	16	-1.04194	prime1	ns
Irf6	XX	R2	24	-0.76982	prime1	ns
Irf6	XX	R2	30	-0.517785	prime1	ns
Irf6	XX	R2	36	-0.0711973	prime1	ns
Irf6	XX	R2	48	-0.0927234	prime1	ns
Irf6	XX	R2	56	-0.0683888	prime1	ns
Irf6	XX	R2	72	1.05858	prime1	ns
Irf6	XX	R2	96	1.91596	prime1	ns
Irf6	XX	R3	0	-0.976826	prime1	ns
Irf6	XX	R3	10	-0.837941	prime1	ns
Irf6	XX	R3	16	-0.975642	prime1	ns
Irf6	XX	R3	24	-0.453342	prime1	ns
Irf6	XX	R3	30	-0.828944	prime1	ns
Irf6	XX	R3	36	-0.000522	prime1	ns
Irf6	XX	R3	48	0.104993	prime1	ns
Irf6	XX	R3	56	0.380027	prime1	ns
Irf6	XX	R3	72	1.45849	prime1	ns
Irf6	XX	R3	96	1.63579	prime1	ns
Mllt10	XX	R1	0	0.0585617	form1	ns
Mllt10	XX	R1	10	-1.17418	form1	ns
Mllt10	XX	R1	16	0.181475	form1	ns
Mllt10	XX	R1	24	0.702667	form1	ns
Mllt10	XX	R1	30	0.965286	form1	ns
Mllt10	XX	R1	36	1.1066	form1	ns
Mllt10	XX	R1	48	2.63396	form1	ns
Mllt10	XX	R1	56	1.05805	form1	ns
Mllt10	XO	R1	0	-0.124348	form1	ns
Mllt10	XO	R1	10	-0.490034	form1	ns
Mllt10	XO	R1	16	-0.138041	form1	ns
Mllt10	XO	R1	24	-1.30312	form1	ns
Mllt10	XO	R1	30	0.127871	form1	ns
Mllt10	XO	R1	48	0.00847668	form1	ns
Mllt10	XO	R1	56	-0.716211	form1	ns
Mllt10	XO	R1	72	-0.823126	form1	ns
Mllt10	XO	R1	96	-0.738076	form1	ns
Mllt10	XO	R2	0	-0.679643	form1	ns
Mllt10	XO	R2	10	0.830489	form1	ns
Mllt10	XO	R2	16	0.376753	form1	ns
Mllt10	XO	R2	24	1.15534	form1	ns
Mllt10	XO	R2	30	1.17253	form1	ns
Mllt10	XO	R2	36	-1.0096	form1	ns
Mllt10	XO	R2	48	-0.765121	form1	ns
Mllt10	XO	R2	56	-0.855551	form1	ns
Mllt10	XO	R2	72	-1.10132	form1	ns
Mllt10	XO	R2	96	-0.693258	form1	ns
Mllt10	XO	R3	0	-1.5975	form1	ns
Mllt10	XO	R3	10	-0.865325	form1	ns
Mllt10	XO	R3	16	-0.627204	form1	ns
Mllt10	XO	R3	24	-0.576946	form1	ns
Mllt10	XO	R3	30	0.424834	form1	ns
Mllt10	XO	R3	36	-0.668057	form1	ns
Mllt10	XO	R3	48	-0.411538	form1	ns
Mllt10	XO	R3	56	-1.44619	form1	ns
Mllt10	XO	R3	72	-1.34692	form1	ns
Mllt10	XO	R3	96	-0.0171012	form1	ns
Mllt10	XX	R1	72	1.70419	form1	ns
Mllt10	XX	R1	96	-0.8643	form1	ns
Mllt10	XX	R2	0	-0.336327	form1	ns
Mllt10	XX	R2	10	-0.180137	form1	ns
Mllt10	XX	R2	16	-1.06653	form1	ns
Mllt10	XX	R2	24	-1.10595	form1	ns
Mllt10	XX	R2	30	0.938767	form1	ns
Mllt10	XX	R2	36	0.68315	form1	ns
Mllt10	XX	R2	48	2.00808	form1	ns
Mllt10	XX	R2	56	2.37868	form1	ns
Mllt10	XX	R2	72	-0.291925	form1	ns
Mllt10	XX	R2	96	-1.0256	form1	ns
Mllt10	XX	R3	0	1.88577	form1	ns
Mllt10	XX	R3	10	0.431981	form1	ns
Mllt10	XX	R3	16	0.406532	form1	ns
Mllt10	XX	R3	24	0.376157	form1	ns
Mllt10	XX	R3	30	0.138358	form1	ns
Mllt10	XX	R3	36	0.78939	form1	ns
Mllt10	XX	R3	48	0.249529	form1	ns
Mllt10	XX	R3	56	1.01545	form1	ns
Mllt10	XX	R3	72	0.313749	form1	ns
Mllt10	XX	R3	96	-1.08351	form1	ns
Snapc4	XX	R1	0	-0.683851	form2	ns
Snapc4	XX	R1	10	1.61988	form2	ns
Snapc4	XX	R1	16	0.436378	form2	ns
Snapc4	XX	R1	24	0.424276	form2	ns
Snapc4	XX	R1	30	-1.20042	form2	ns
Snapc4	XX	R1	36	-0.241646	form2	ns
Snapc4	XX	R1	48	0.253712	form2	ns
Snapc4	XX	R1	56	0.204373	form2	ns
Snapc4	XO	R1	0	-0.371129	form2	ns
Snapc4	XO	R1	10	0.151487	form2	ns
Snapc4	XO	R1	16	0.442808	form2	ns
Snapc4	XO	R1	24	0.206792	form2	ns
Snapc4	XO	R1	30	-0.558155	form2	ns
Snapc4	XO	R1	48	-0.0548787	form2	ns
Snapc4	XO	R1	56	-0.650248	form2	ns
Snapc4	XO	R1	72	-0.993411	form2	ns
Snapc4	XO	R1	96	-1.31025	form2	ns
Snapc4	XO	R2	0	-0.591354	form2	ns
Snapc4	XO	R2	10	0.965634	form2	ns
Snapc4	XO	R2	16	0.611765	form2	ns
Snapc4	XO	R2	24	0.282247	form2	ns
Snapc4	XO	R2	30	0.541762	form2	ns
Snapc4	XO	R2	36	-0.522923	form2	ns
Snapc4	XO	R2	48	-0.722423	form2	ns
Snapc4	XO	R2	56	0.626371	form2	ns
Snapc4	XO	R2	72	-1.33088	form2	ns
Snapc4	XO	R2	96	-0.879615	form2	ns
Snapc4	XO	R3	0	-1.34782	form2	ns
Snapc4	XO	R3	10	0.721097	form2	ns
Snapc4	XO	R3	16	0.535041	form2	ns
Snapc4	XO	R3	24	-0.206581	form2	ns
Snapc4	XO	R3	30	0.0245521	form2	ns
Snapc4	XO	R3	36	-0.529914	form2	ns
Snapc4	XO	R3	48	0.406185	form2	ns
Snapc4	XO	R3	56	-0.539414	form2	ns
Snapc4	XO	R3	72	-1.99548	form2	ns
Snapc4	XO	R3	96	-2.08123	form2	ns
Snapc4	XX	R1	72	0.196964	form2	ns
Snapc4	XX	R1	96	-0.834886	form2	ns
Snapc4	XX	R2	0	-0.173866	form2	ns
Snapc4	XX	R2	10	3.49005	form2	ns
Snapc4	XX	R2	16	2.67807	form2	ns
Snapc4	XX	R2	24	0.267453	form2	ns
Snapc4	XX	R2	30	0.107268	form2	ns
Snapc4	XX	R2	36	0.466248	form2	ns
Snapc4	XX	R2	48	-0.285905	form2	ns
Snapc4	XX	R2	56	2.01386	form2	ns
Snapc4	XX	R2	72	-0.495658	form2	ns
Snapc4	XX	R2	96	-0.0641252	form2	ns
Snapc4	XX	R3	0	0.0780985	form2	ns
Snapc4	XX	R3	10	0.501712	form2	ns
Snapc4	XX	R3	16	1.7348	form2	ns
Snapc4	XX	R3	24	0.235888	form2	ns
Snapc4	XX	R3	30	0.887318	form2	ns
Snapc4	XX	R3	36	0.148343	form2	ns
Snapc4	XX	R3	48	0.0335047	form2	ns
Snapc4	XX	R3	56	-0.77679	form2	ns
Snapc4	XX	R3	72	-0.503073	form2	ns
Snapc4	XX	R3	96	-1.34802	form2	ns
Rxra	XX	R1	0	0.0116956	prime1	ns
Rxra	XX	R1	10	1.82411	prime1	ns
Rxra	XX	R1	16	2.42963	prime1	ns
Rxra	XX	R1	24	0.980282	prime1	ns
Rxra	XX	R1	30	0.536416	prime1	ns
Rxra	XX	R1	36	0.184201	prime1	ns
Rxra	XX	R1	48	-0.634815	prime1	ns
Rxra	XX	R1	56	-0.559534	prime1	ns
Rxra	XO	R1	0	-0.642767	prime1	ns
Rxra	XO	R1	10	-1.21694	prime1	ns
Rxra	XO	R1	16	-0.471799	prime1	ns
Rxra	XO	R1	24	-0.842074	prime1	ns
Rxra	XO	R1	30	-1.28511	prime1	ns
Rxra	XO	R1	48	-0.680543	prime1	ns
Rxra	XO	R1	56	-0.60753	prime1	ns
Rxra	XO	R1	72	0.429214	prime1	ns
Rxra	XO	R1	96	1.64701	prime1	ns
Rxra	XO	R2	0	-1.02493	prime1	ns
Rxra	XO	R2	10	-0.995182	prime1	ns
Rxra	XO	R2	16	-0.798071	prime1	ns
Rxra	XO	R2	24	-0.611644	prime1	ns
Rxra	XO	R2	30	-1.03822	prime1	ns
Rxra	XO	R2	36	-0.882903	prime1	ns
Rxra	XO	R2	48	-0.886463	prime1	ns
Rxra	XO	R2	56	-0.967206	prime1	ns
Rxra	XO	R2	72	-0.419043	prime1	ns
Rxra	XO	R2	96	0.810002	prime1	ns
Rxra	XO	R3	0	-0.997373	prime1	ns
Rxra	XO	R3	10	-1.55348	prime1	ns
Rxra	XO	R3	16	-0.836697	prime1	ns
Rxra	XO	R3	24	-0.4729	prime1	ns
Rxra	XO	R3	30	-0.872127	prime1	ns
Rxra	XO	R3	36	-1.17547	prime1	ns
Rxra	XO	R3	48	-0.524883	prime1	ns
Rxra	XO	R3	56	-0.903542	prime1	ns
Rxra	XO	R3	72	0.312808	prime1	ns
Rxra	XO	R3	96	0.752621	prime1	ns
Rxra	XX	R1	72	-0.0705559	prime1	ns
Rxra	XX	R1	96	1.06311	prime1	ns
Rxra	XX	R2	0	1.51672	prime1	ns
Rxra	XX	R2	10	1.76049	prime1	ns
Rxra	XX	R2	16	2.14714	prime1	ns
Rxra	XX	R2	24	1.09711	prime1	ns
Rxra	XX	R2	30	0.338346	prime1	ns
Rxra	XX	R2	36	0.0933116	prime1	ns
Rxra	XX	R2	48	-0.69461	prime1	ns
Rxra	XX	R2	56	-0.7576	prime1	ns
Rxra	XX	R2	72	0.100879	prime1	ns
Rxra	XX	R2	96	0.28309	prime1	ns
Rxra	XX	R3	0	0.23659	prime1	ns
Rxra	XX	R3	10	0.774704	prime1	ns
Rxra	XX	R3	16	0.875237	prime1	ns
Rxra	XX	R3	24	2.18913	prime1	ns
Rxra	XX	R3	30	1.39568	prime1	ns
Rxra	XX	R3	36	0.120885	prime1	ns
Rxra	XX	R3	48	-0.0596217	prime1	ns
Rxra	XX	R3	56	-0.525845	prime1	ns
Rxra	XX	R3	72	-0.579354	prime1	ns
Rxra	XX	R3	96	0.678432	prime1	ns
Ttf1	XX	R1	0	-0.261218	form2	ns
Ttf1	XX	R1	10	0.283237	form2	ns
Ttf1	XX	R1	16	0.656262	form2	ns
Ttf1	XX	R1	24	1.32931	form2	ns
Ttf1	XX	R1	30	1.193	form2	ns
Ttf1	XX	R1	36	0.826031	form2	ns
Ttf1	XX	R1	48	-0.810727	form2	ns
Ttf1	XX	R1	56	-0.978449	form2	ns
Ttf1	XO	R1	0	0.150743	form2	ns
Ttf1	XO	R1	10	1.16404	form2	ns
Ttf1	XO	R1	16	1.61056	form2	ns
Ttf1	XO	R1	24	-0.456068	form2	ns
Ttf1	XO	R1	30	-0.632726	form2	ns
Ttf1	XO	R1	48	-0.980868	form2	ns
Ttf1	XO	R1	56	-1.40655	form2	ns
Ttf1	XO	R1	72	-1.80789	form2	ns
Ttf1	XO	R1	96	-1.25076	form2	ns
Ttf1	XO	R2	0	0.296356	form2	ns
Ttf1	XO	R2	10	0.23894	form2	ns
Ttf1	XO	R2	16	1.9374	form2	ns
Ttf1	XO	R2	24	-0.110261	form2	ns
Ttf1	XO	R2	30	0.585081	form2	ns
Ttf1	XO	R2	36	-0.690346	form2	ns
Ttf1	XO	R2	48	-1.31121	form2	ns
Ttf1	XO	R2	56	-0.768453	form2	ns
Ttf1	XO	R2	72	-1.30071	form2	ns
Ttf1	XO	R2	96	-1.03459	form2	ns
Ttf1	XO	R3	0	-0.621457	form2	ns
Ttf1	XO	R3	10	1.12019	form2	ns
Ttf1	XO	R3	16	1.56061	form2	ns
Ttf1	XO	R3	24	0.0420353	form2	ns
Ttf1	XO	R3	30	-0.407	form2	ns
Ttf1	XO	R3	36	-0.664899	form2	ns
Ttf1	XO	R3	48	-0.998583	form2	ns
Ttf1	XO	R3	56	-1.31213	form2	ns
Ttf1	XO	R3	72	-0.864677	form2	ns
Ttf1	XO	R3	96	-1.33432	form2	ns
Ttf1	XX	R1	72	-0.420139	form2	ns
Ttf1	XX	R1	96	-0.319829	form2	ns
Ttf1	XX	R2	0	-0.229883	form2	ns
Ttf1	XX	R2	10	0.557938	form2	ns
Ttf1	XX	R2	16	0.461671	form2	ns
Ttf1	XX	R2	24	0.632457	form2	ns
Ttf1	XX	R2	30	1.30131	form2	ns
Ttf1	XX	R2	36	1.24199	form2	ns
Ttf1	XX	R2	48	0.0711496	form2	ns
Ttf1	XX	R2	56	-0.648752	form2	ns
Ttf1	XX	R2	72	-0.358091	form2	ns
Ttf1	XX	R2	96	-0.476761	form2	ns
Ttf1	XX	R3	0	-0.125336	form2	ns
Ttf1	XX	R3	10	1.04353	form2	ns
Ttf1	XX	R3	16	1.39377	form2	ns
Ttf1	XX	R3	24	2.35841	form2	ns
Ttf1	XX	R3	30	0.88507	form2	ns
Ttf1	XX	R3	36	1.81106	form2	ns
Ttf1	XX	R3	48	0.1893	form2	ns
Ttf1	XX	R3	56	-0.75044	form2	ns
Ttf1	XX	R3	72	-0.743553	form2	ns
Ttf1	XX	R3	96	-0.864747	form2	ns
Zbtb43	XX	R1	0	0.237235	form2	ns
Zbtb43	XX	R1	10	1.25461	form2	ns
Zbtb43	XX	R1	16	0.863651	form2	ns
Zbtb43	XX	R1	24	0.669152	form2	ns
Zbtb43	XX	R1	30	0.690333	form2	ns
Zbtb43	XX	R1	36	-0.496602	form2	ns
Zbtb43	XX	R1	48	-0.570778	form2	ns
Zbtb43	XX	R1	56	-1.04299	form2	ns
Zbtb43	XO	R1	0	-0.142875	form2	ns
Zbtb43	XO	R1	10	0.675619	form2	ns
Zbtb43	XO	R1	16	0.515393	form2	ns
Zbtb43	XO	R1	24	-0.151654	form2	ns
Zbtb43	XO	R1	30	-0.43643	form2	ns
Zbtb43	XO	R1	48	-0.89301	form2	ns
Zbtb43	XO	R1	56	-1.3239	form2	ns
Zbtb43	XO	R1	72	-1.69618	form2	ns
Zbtb43	XO	R1	96	-1.72971	form2	ns
Zbtb43	XO	R2	0	0.0889006	form2	ns
Zbtb43	XO	R2	10	0.256236	form2	ns
Zbtb43	XO	R2	16	0.690231	form2	ns
Zbtb43	XO	R2	24	0.724261	form2	ns
Zbtb43	XO	R2	30	-0.309798	form2	ns
Zbtb43	XO	R2	36	-0.411824	form2	ns
Zbtb43	XO	R2	48	-1.18739	form2	ns
Zbtb43	XO	R2	56	-1.06202	form2	ns
Zbtb43	XO	R2	72	-1.16559	form2	ns
Zbtb43	XO	R2	96	-1.54751	form2	ns
Zbtb43	XO	R3	0	-0.709858	form2	ns
Zbtb43	XO	R3	10	0.205952	form2	ns
Zbtb43	XO	R3	16	0.703247	form2	ns
Zbtb43	XO	R3	24	-0.5976	form2	ns
Zbtb43	XO	R3	30	-0.255529	form2	ns
Zbtb43	XO	R3	36	-0.195208	form2	ns
Zbtb43	XO	R3	48	-0.956416	form2	ns
Zbtb43	XO	R3	56	-0.997461	form2	ns
Zbtb43	XO	R3	72	-0.889425	form2	ns
Zbtb43	XO	R3	96	-1.72348	form2	ns
Zbtb43	XX	R1	72	-0.430991	form2	ns
Zbtb43	XX	R1	96	-0.399111	form2	ns
Zbtb43	XX	R2	0	1.2313	form2	ns
Zbtb43	XX	R2	10	1.56036	form2	ns
Zbtb43	XX	R2	16	1.10662	form2	ns
Zbtb43	XX	R2	24	1.2035	form2	ns
Zbtb43	XX	R2	30	0.902298	form2	ns
Zbtb43	XX	R2	36	0.548991	form2	ns
Zbtb43	XX	R2	48	0.604011	form2	ns
Zbtb43	XX	R2	56	-0.342924	form2	ns
Zbtb43	XX	R2	72	-0.444222	form2	ns
Zbtb43	XX	R2	96	-0.453054	form2	ns
Zbtb43	XX	R3	0	2.357	form2	ns
Zbtb43	XX	R3	10	2.6416	form2	ns
Zbtb43	XX	R3	16	1.87056	form2	ns
Zbtb43	XX	R3	24	1.6054	form2	ns
Zbtb43	XX	R3	30	0.113676	form2	ns
Zbtb43	XX	R3	36	0.543947	form2	ns
Zbtb43	XX	R3	48	0.31325	form2	ns
Zbtb43	XX	R3	56	-0.486117	form2	ns
Zbtb43	XX	R3	72	-0.595773	form2	ns
Zbtb43	XX	R3	96	-0.531917	form2	ns
Zbtb6	XX	R1	0	0.296749	prime2	ns
Zbtb6	XX	R1	10	-1.09011	prime2	ns
Zbtb6	XX	R1	16	-1.98083	prime2	ns
Zbtb6	XX	R1	24	0.573314	prime2	ns
Zbtb6	XX	R1	30	-0.383357	prime2	ns
Zbtb6	XX	R1	36	0.749773	prime2	ns
Zbtb6	XX	R1	48	-0.287164	prime2	ns
Zbtb6	XX	R1	56	-0.818209	prime2	ns
Zbtb6	XO	R1	0	-0.824435	prime2	ns
Zbtb6	XO	R1	10	0.0808532	prime2	ns
Zbtb6	XO	R1	16	-1.57086	prime2	ns
Zbtb6	XO	R1	24	0.307126	prime2	ns
Zbtb6	XO	R1	30	1.54967	prime2	ns
Zbtb6	XO	R1	48	-1.13261	prime2	ns
Zbtb6	XO	R1	56	-0.957215	prime2	ns
Zbtb6	XO	R1	72	-1.90769	prime2	ns
Zbtb6	XO	R1	96	0.528366	prime2	ns
Zbtb6	XO	R2	0	-1.14718	prime2	ns
Zbtb6	XO	R2	10	0.760376	prime2	ns
Zbtb6	XO	R2	16	0.0853182	prime2	ns
Zbtb6	XO	R2	24	1.81631	prime2	ns
Zbtb6	XO	R2	30	1.56181	prime2	ns
Zbtb6	XO	R2	36	0.904191	prime2	ns
Zbtb6	XO	R2	48	-0.0975958	prime2	ns
Zbtb6	XO	R2	56	0.897801	prime2	ns
Zbtb6	XO	R2	72	0.698073	prime2	ns
Zbtb6	XO	R2	96	-0.441475	prime2	ns
Zbtb6	XO	R3	0	-1.00859	prime2	ns
Zbtb6	XO	R3	10	-0.551095	prime2	ns
Zbtb6	XO	R3	16	0.464729	prime2	ns
Zbtb6	XO	R3	24	1.80381	prime2	ns
Zbtb6	XO	R3	30	1.63851	prime2	ns
Zbtb6	XO	R3	36	2.20619	prime2	ns
Zbtb6	XO	R3	48	0.555056	prime2	ns
Zbtb6	XO	R3	56	-0.974851	prime2	ns
Zbtb6	XO	R3	72	-0.881968	prime2	ns
Zbtb6	XO	R3	96	-0.736114	prime2	ns
Zbtb6	XX	R1	72	-0.275184	prime2	ns
Zbtb6	XX	R1	96	-0.536066	prime2	ns
Zbtb6	XX	R2	0	-1.68018	prime2	ns
Zbtb6	XX	R2	10	-1.54477	prime2	ns
Zbtb6	XX	R2	16	-0.0434716	prime2	ns
Zbtb6	XX	R2	24	-0.203708	prime2	ns
Zbtb6	XX	R2	30	0.707188	prime2	ns
Zbtb6	XX	R2	36	0.887357	prime2	ns
Zbtb6	XX	R2	48	0.862306	prime2	ns
Zbtb6	XX	R2	56	0.914513	prime2	ns
Zbtb6	XX	R2	72	0.170319	prime2	ns
Zbtb6	XX	R2	96	-1.29254	prime2	ns
Zbtb6	XX	R3	0	0.904166	prime2	ns
Zbtb6	XX	R3	10	-0.171768	prime2	ns
Zbtb6	XX	R3	16	-0.251155	prime2	ns
Zbtb6	XX	R3	24	-0.027437	prime2	ns
Zbtb6	XX	R3	30	0.145907	prime2	ns
Zbtb6	XX	R3	36	1.21524	prime2	ns
Zbtb6	XX	R3	48	0.559992	prime2	ns
Zbtb6	XX	R3	56	0.266683	prime2	ns
Zbtb6	XX	R3	72	-0.121108	prime2	ns
Zbtb6	XX	R3	96	-1.17299	prime2	ns
Nr6a1	XX	R1	0	-1.60463	prime1	ns
Nr6a1	XX	R1	10	0.108655	prime1	ns
Nr6a1	XX	R1	16	-0.612719	prime1	ns
Nr6a1	XX	R1	24	-1.13495	prime1	ns
Nr6a1	XX	R1	30	-0.844786	prime1	ns
Nr6a1	XX	R1	36	-0.926016	prime1	ns
Nr6a1	XX	R1	48	-0.195362	prime1	ns
Nr6a1	XX	R1	56	0.454579	prime1	ns
Nr6a1	XO	R1	0	-1.3337	prime1	ns
Nr6a1	XO	R1	10	0.00245684	prime1	ns
Nr6a1	XO	R1	16	0.388661	prime1	ns
Nr6a1	XO	R1	24	-0.235361	prime1	ns
Nr6a1	XO	R1	30	-0.143723	prime1	ns
Nr6a1	XO	R1	48	0.581512	prime1	ns
Nr6a1	XO	R1	56	1.37194	prime1	ns
Nr6a1	XO	R1	72	1.35087	prime1	ns
Nr6a1	XO	R1	96	0.23101	prime1	ns
Nr6a1	XO	R2	0	-1.19054	prime1	ns
Nr6a1	XO	R2	10	-0.497029	prime1	ns
Nr6a1	XO	R2	16	-0.511435	prime1	ns
Nr6a1	XO	R2	24	-0.795298	prime1	ns
Nr6a1	XO	R2	30	-0.264471	prime1	ns
Nr6a1	XO	R2	36	-0.537482	prime1	ns
Nr6a1	XO	R2	48	0.206266	prime1	ns
Nr6a1	XO	R2	56	1.07148	prime1	ns
Nr6a1	XO	R2	72	1.06818	prime1	ns
Nr6a1	XO	R2	96	2.80887	prime1	ns
Nr6a1	XO	R3	0	-1.71377	prime1	ns
Nr6a1	XO	R3	10	-0.191027	prime1	ns
Nr6a1	XO	R3	16	-0.552405	prime1	ns
Nr6a1	XO	R3	24	-0.519763	prime1	ns
Nr6a1	XO	R3	30	-0.681974	prime1	ns
Nr6a1	XO	R3	36	-0.186956	prime1	ns
Nr6a1	XO	R3	48	0.69191	prime1	ns
Nr6a1	XO	R3	56	1.15612	prime1	ns
Nr6a1	XO	R3	72	1.59507	prime1	ns
Nr6a1	XO	R3	96	2.72426	prime1	ns
Nr6a1	XX	R1	72	0.591588	prime1	ns
Nr6a1	XX	R1	96	1.5324	prime1	ns
Nr6a1	XX	R2	0	-1.28407	prime1	ns
Nr6a1	XX	R2	10	-0.669364	prime1	ns
Nr6a1	XX	R2	16	0.453818	prime1	ns
Nr6a1	XX	R2	24	-0.541051	prime1	ns
Nr6a1	XX	R2	30	-0.806749	prime1	ns
Nr6a1	XX	R2	36	-0.476891	prime1	ns
Nr6a1	XX	R2	48	-0.0297405	prime1	ns
Nr6a1	XX	R2	56	1.07843	prime1	ns
Nr6a1	XX	R2	72	0.627996	prime1	ns
Nr6a1	XX	R2	96	1.50847	prime1	ns
Nr6a1	XX	R3	0	-1.60382	prime1	ns
Nr6a1	XX	R3	10	-0.384239	prime1	ns
Nr6a1	XX	R3	16	-0.680701	prime1	ns
Nr6a1	XX	R3	24	-0.585736	prime1	ns
Nr6a1	XX	R3	30	-0.831822	prime1	ns
Nr6a1	XX	R3	36	-0.790011	prime1	ns
Nr6a1	XX	R3	48	0.30175	prime1	ns
Nr6a1	XX	R3	56	1.28615	prime1	ns
Nr6a1	XX	R3	72	-0.273547	prime1	ns
Nr6a1	XX	R3	96	0.438707	prime1	ns
Baz2b	XX	R1	0	2.74381	naive	ns
Baz2b	XX	R1	10	0.170041	naive	ns
Baz2b	XX	R1	16	-0.0528209	naive	ns
Baz2b	XX	R1	24	-0.237816	naive	ns
Baz2b	XX	R1	30	-0.363656	naive	ns
Baz2b	XX	R1	36	-0.672808	naive	ns
Baz2b	XX	R1	48	-0.279529	naive	ns
Baz2b	XX	R1	56	-0.464059	naive	ns
Baz2b	XO	R1	0	1.77827	naive	ns
Baz2b	XO	R1	10	0.205069	naive	ns
Baz2b	XO	R1	16	-0.278701	naive	ns
Baz2b	XO	R1	24	-0.787601	naive	ns
Baz2b	XO	R1	30	-0.838786	naive	ns
Baz2b	XO	R1	48	-0.530826	naive	ns
Baz2b	XO	R1	56	-0.490596	naive	ns
Baz2b	XO	R1	72	-0.298478	naive	ns
Baz2b	XO	R1	96	0.453266	naive	ns
Baz2b	XO	R2	0	1.31394	naive	ns
Baz2b	XO	R2	10	0.0961352	naive	ns
Baz2b	XO	R2	16	-0.161649	naive	ns
Baz2b	XO	R2	24	-0.450634	naive	ns
Baz2b	XO	R2	30	-0.747711	naive	ns
Baz2b	XO	R2	36	-0.861376	naive	ns
Baz2b	XO	R2	48	-0.690738	naive	ns
Baz2b	XO	R2	56	-0.417229	naive	ns
Baz2b	XO	R2	72	-0.57288	naive	ns
Baz2b	XO	R2	96	-0.104632	naive	ns
Baz2b	XO	R3	0	1.01346	naive	ns
Baz2b	XO	R3	10	-0.347643	naive	ns
Baz2b	XO	R3	16	-0.37589	naive	ns
Baz2b	XO	R3	24	-0.702009	naive	ns
Baz2b	XO	R3	30	-0.791989	naive	ns
Baz2b	XO	R3	36	-1.04895	naive	ns
Baz2b	XO	R3	48	-0.592631	naive	ns
Baz2b	XO	R3	56	-0.404209	naive	ns
Baz2b	XO	R3	72	-0.378237	naive	ns
Baz2b	XO	R3	96	0.00172053	naive	ns
Baz2b	XX	R1	72	0.37077	naive	ns
Baz2b	XX	R1	96	0.0286602	naive	ns
Baz2b	XX	R2	0	3.5689	naive	ns
Baz2b	XX	R2	10	0.367608	naive	ns
Baz2b	XX	R2	16	0.0872726	naive	ns
Baz2b	XX	R2	24	-0.152721	naive	ns
Baz2b	XX	R2	30	-0.475282	naive	ns
Baz2b	XX	R2	36	-0.83009	naive	ns
Baz2b	XX	R2	48	-0.295565	naive	ns
Baz2b	XX	R2	56	-0.0257297	naive	ns
Baz2b	XX	R2	72	0.364248	naive	ns
Baz2b	XX	R2	96	-0.0855522	naive	ns
Baz2b	XX	R3	0	4.45054	naive	ns
Baz2b	XX	R3	10	0.49186	naive	ns
Baz2b	XX	R3	16	0.368953	naive	ns
[truncated: 31,808 more rows]

## Sheet: 3e
tu	cluster	rank	High.beta	High.wald.p.value	type
Pou5f1_p1	form2	1	-0.92106	1.4369e-08	act
Zic3_p1	form2	2	-0.64687	3.2303e-07	act
Nfrkb_p1	form2	3	-0.59586	2.7237e-06	act
Otx2_p2	form1	1	-0.52584	2.8416e-07	act
Nfe2l2_p1	form1	2	-0.41428	4.2778e-07	act
Zfp518b_p1	form2	4	-0.38319	2.6003e-06	act
Adnp_p1	prime1	1	-0.38131	0.0010569	act
Tox4_p2	form1	3	-0.36156	0.00012118	act
Rbpj_p2	form2	5	-0.35358	2.7258e-05	act
Foxd3_p1	form1	4	-0.33794	0.0016467	act
Arnt_p1	prime2	1	-0.2608	0.002271	act
Zfp207_p1	form1	5	-0.23238	0.013906	act
Sp1_p2	form2	6	-0.21021	0.028238	act
Ssrp1_p1	form2	7	-0.20796	0.10665	ns
Zfp217_p1	prime1	2	-0.19382	0.0028937	act
Smarcc1_p2	form1	6	-0.19063	0.18408	act
Atf5_p1	prime2	2	-0.18949	0.18854	act
Pias1_p1	prime1	3	-0.18701	0.011059	act
Arid1a_p1	prime2	3	-0.17722	0.0069812	act
Hmg20b_p1	naive	1	-0.17667	0.008495	act
Epas1_p1	form1	7	-0.17551	0.024427	act
Esrrb_p3	naive	2	-0.16732	0.065772	ns
Myrf_p1	prime2	4	-0.16631	0.013064	act
Mbd3_p1	prime2	5	-0.16324	0.017778	act
E2f4_p1	form1	8	-0.1626	0.055962	ns
Srebf2_p1	prime1	4	-0.15361	0.13234	ns
E2f8_p2	form2	8	-0.14648	0.076655	ns
Pou2f1_p1	form2	9	-0.14639	0.080179	ns
Zscan10_p1	form1	9	-0.14359	0.045894	act
Usf1_p1	prime2	6	-0.14064	0.002759	act
Etv5_p1	form2	10	-0.13462	0.1183	ns
Sall4_p1	form2	11	-0.13411	0.04608	act
Zfp574_p2	form1	10	-0.13279	0.17107	ns
Gmeb2_p1	prime2	7	-0.13114	0.081451	ns
Smarce1_p2	prime1	5	-0.13033	0.08876	ns
Tfam_p2	form2	12	-0.12973	0.14318	ns
Nrf1_p1	prime2	8	-0.1288	0.30717	ns
Zfp985_p1	prime2	9	-0.12872	0.1834	ns
Zfp292_p1	naive	3	-0.12357	0.1356	ns
Ahctf1_p1	prime2	10	-0.11849	0.18155	ns
Sox2_p1	naive	4	-0.11609	0.16283	ns
Zfp473_p1	form2	13	-0.11498	0.20196	ns
Smarcal1_p1	prime1	6	-0.11482	0.15859	ns
Ttf1_p1	form2	14	-0.11078	0.51193	ns
Arid4a_p1	form1	11	-0.10525	0.029854	act
Cnbp_p1	form1	12	-0.10409	0.15137	ns
Csrnp1_p1	prime1	7	-0.10168	0.18427	ns
Hmgb1_p5	form1	13	-0.09844	0.20676	ns
Snapc4_p1	form2	15	-0.097831	0.23316	ns
Zfp710_p2	naive	5	-0.097601	0.35307	ns
Cdx4_p1	prime1	8	-0.097048	0.17277	ns
Hmgb3_p2	prime1	9	-0.096875	0.37146	ns
Sall2_p2	prime1	10	-0.096383	0.25731	ns
Myef2_p1	prime2	11	-0.095224	0.1255	ns
Elf3_p1	naive	6	-0.095125	0.43527	ns
Litaf_p2	prime1	11	-0.094608	0.34319	ns
Sub1_p1	form1	14	-0.093757	0.16004	ns
Capn15_p1	form2	16	-0.093384	0.16002	ns
Zfp771_p2	prime2	12	-0.092703	0.1053	ns
Zfp397_p1	prime1	12	-0.091652	0.29351	ns
Zfp866_p2	prime2	13	-0.090893	0.1087	ns
E4f1_p2	form2	17	-0.090625	0.20543	ns
Zfp296_p1	form2	18	-0.08998	0.098731	ns
Tfeb_p2	naive	7	-0.089447	0.16597	ns
Mllt10_p2	form1	15	-0.089375	0.15704	ns
Zmiz2_p1	form1	16	-0.088286	0.12278	ns
Gm20422_p1	prime2	14	-0.088257	0.10828	ns
Stat3_p1	naive	8	-0.087459	0.53079	ns
Zfp84_p1	form2	19	-0.086567	0.3886	ns
Zfp871_p1	prime1	13	-0.084349	0.35541	ns
Zfp869_p1	form1	17	-0.083922	0.33703	ns
Klf6_p1	prime1	14	-0.08384	0.39664	ns
Rcor2_p1	form2	20	-0.079878	0.3742	ns
Cpeb1_p3	prime1	15	-0.079403	0.25977	ns
Hif1a_p2	prime2	15	-0.078604	0.28958	ns
Adnp2_p1	prime1	16	-0.075712	0.29458	ns
Gm14403_p1	form1	18	-0.074391	0.51262	ns
Thap11_p1	naive	9	-0.073195	0.2436	ns
Nr0b1_p1	form2	21	-0.073075	0.39021	ns
Mitf_p1	naive	10	-0.072613	0.17354	ns
Nfe2l1_p1	form2	22	-0.072518	0.32965	ns
Klf8_p2	naive	11	-0.072271	0.21649	ns
Klf13_p2	prime1	17	-0.072264	0.24138	ns
Zic5_p1	prime2	16	-0.071293	0.29301	ns
Tet2_p2	form2	23	-0.071257	0.42474	ns
Zfp266_p1	prime1	18	-0.071143	0.43023	ns
Gata2_p2	naive	12	-0.070337	0.31894	ns
Aire_p1	prime2	17	-0.069289	0.30954	ns
Mga_p1	form1	19	-0.069001	0.36469	ns
Rhox9_p1	prime1	19	-0.068736	0.35613	ns
Mier3_p4	naive	13	-0.068238	0.29234	ns
Lin28b_p1	prime1	20	-0.068112	0.43519	ns
Zfp141_p1	form1	20	-0.066894	0.47472	ns
Zfp592_p1	prime2	18	-0.066818	0.43526	ns
Cdc5l_p1	naive	14	-0.066707	0.54027	ns
T_p2	naive	15	-0.066537	0.31964	ns
Foxk2_p1	prime1	21	-0.0663	0.33683	ns
Zkscan5_p1	form1	21	-0.06576	0.42917	ns
Jarid2_p3	form2	24	-0.065515	0.25172	ns
Lyar_p1	form1	22	-0.064773	0.32792	ns
Cenps_p1	form1	23	-0.064165	0.42067	ns
Zfp110_p1	prime2	19	-0.063864	0.41269	ns
Zfp511_p1	form1	24	-0.06352	0.36879	ns
Zbtb21_p1	form1	25	-0.063494	0.41074	ns
Zfp763_p1	naive	16	-0.059997	0.55434	ns
Myb_p1	prime1	22	-0.059688	0.40508	ns
Gzf1_p1	prime1	23	-0.059609	0.45326	ns
Zbtb17_p1	naive	17	-0.059159	0.42529	ns
Cic_p3	naive	18	-0.058782	0.41926	ns
Aebp2_p2	form2	25	-0.058616	0.28479	ns
Hmgb2_p2	form1	26	-0.058572	0.48438	ns
Hmgxb3_p1	form2	26	-0.05779	0.36072	ns
Prdm4_p1	form1	27	-0.057572	0.27613	ns
Irf3_p2	form2	27	-0.057461	0.48554	ns
Zfp65_p1	prime2	20	-0.057264	0.53985	ns
Nr1h2_p2	form1	28	-0.056987	0.59509	ns
Gata1_p1	form2	28	-0.056945	0.49004	ns
Zfp977_p1	form1	29	-0.056436	0.44459	ns
Zfp777_p2	form2	29	-0.055706	0.39303	ns
Maff_p3	prime1	24	-0.053735	0.39323	ns
Zfp369_p1	prime2	21	-0.053287	0.46384	ns
Zfp956_p1	prime1	25	-0.053033	0.32316	ns
Cdx1_p1	naive	19	-0.052951	0.42189	ns
Zfp825_p1	prime2	22	-0.052684	0.53279	ns
Elf2_p2	prime1	26	-0.051391	0.31323	ns
Hmgxb4_p1	form1	30	-0.051218	0.51362	ns
Mysm1_p1	prime2	23	-0.051159	0.45204	ns
Gatad1_p2	prime1	27	-0.051152	0.58544	ns
Zfp646_p2	prime1	28	-0.050952	0.41096	ns
Zfp934_p2	form2	30	-0.050597	0.67028	ns
Tfdp2_p3	prime1	29	-0.050539	0.56352	ns
Zfp275_p1	prime1	30	-0.050502	0.50579	ns
Zfp644_p3	prime1	31	-0.050083	0.43542	ns
Yy1_p1	prime2	24	-0.049816	0.55441	ns
Xbp1_p1	form2	31	-0.049332	0.56556	ns
Nr2c2_p2	naive	20	-0.048764	0.514	ns
Zic2_p1	prime1	32	-0.04773	0.42187	ns
Phb_p1	form1	31	-0.04736	0.80533	ns
Hopx_p2	form2	32	-0.047049	0.53147	ns
Tfe3_p2	prime2	25	-0.045732	0.56831	ns
Zfp180_p1	form1	32	-0.044827	0.60035	ns
Zfp770_p1	prime2	26	-0.044649	0.54436	ns
Klf10_p1	naive	21	-0.044427	0.53009	ns
Thap1_p2	form1	33	-0.04389	0.60744	ns
Zfp51_p1	prime1	33	-0.043096	0.68862	ns
Nfatc3_p1	form1	34	-0.042713	0.59591	ns
Ncoa1_p1	prime2	27	-0.042153	0.55309	ns
Thyn1_p2	prime1	34	-0.042143	0.58268	ns
Pitx2_p1	prime1	35	-0.041326	0.52949	ns
Arid3b_p1	prime1	36	-0.040347	0.60873	ns
Zfp971_p1	naive	22	-0.040317	0.5314	ns
Zfp605_p1	prime2	28	-0.039792	0.73548	ns
Zfp472_p1	naive	23	-0.039789	0.61679	ns
Pou3f1_p1	prime1	37	-0.03966	0.56379	ns
Zfp423_p1	form2	33	-0.038946	0.57972	ns
Mkrn2_p1	naive	24	-0.038932	0.59402	ns
Hes6_p1	prime1	38	-0.038715	0.60185	ns
Zscan12_p1	form2	34	-0.038303	0.74762	ns
Zfp706_p2	form2	35	-0.037769	0.58368	ns
Zbed4_p1	form1	35	-0.036881	0.43587	ns
Tada2b_p1	naive	25	-0.036463	0.66664	ns
Tax1bp1_p1	form2	36	-0.036171	0.58007	ns
Bbx_p1	form2	37	-0.035744	0.70196	ns
Wdhd1_p1	form1	36	-0.034842	0.71936	ns
Jund_p1	prime1	39	-0.034659	0.61273	ns
Yy2_p1	form2	38	-0.031647	0.61305	ns
Plagl1_p2	naive	26	-0.031134	0.63695	ns
Mbtps2_p1	prime1	40	-0.031062	0.61267	ns
Rarg_p1	form1	37	-0.031061	0.7146	ns
Zbtb24_p1	form2	39	-0.030899	0.72279	ns
Hsf2_p1	prime1	41	-0.030744	0.6807	ns
Usf2_p3	form2	40	-0.029852	0.66606	ns
Zfp184_p1	form1	38	-0.02979	0.62917	ns
Gm2381_p1	form1	39	-0.029224	0.77144	ns
Zfp414_p1	form1	40	-0.028473	0.59973	ns
Atf2_p1	prime2	29	-0.028323	0.73415	ns
Zfp740_p1	form2	41	-0.028154	0.63676	ns
Rela_p1	form2	42	-0.027966	0.6754	ns
Gm14326_p1	naive	27	-0.027797	0.78751	ns
Zfp7_p1	prime1	42	-0.027679	0.76794	ns
Pbrm1_p1	prime2	30	-0.0269	0.74792	ns
Zgpat_p1	form1	41	-0.026497	0.76129	ns
Nanog_p1	naive	28	-0.026442	0.78551	ns
Atf3_p2	prime1	43	-0.026263	0.72055	ns
Zbtb41_p1	prime1	44	-0.025606	0.73456	ns
Nfkb2_p2	prime1	45	-0.025439	0.68609	ns
Mier2_p2	prime1	46	-0.02491	0.76421	ns
Zfp334_p1	prime1	47	-0.024787	0.71849	ns
Zfp62_p1	prime2	31	-0.024311	0.69842	ns
Sp3_p1	prime2	32	-0.024266	0.72955	ns
Zfp512_p2	prime2	33	-0.024245	0.80146	ns
Pura_p1	form2	43	-0.024184	0.68269	ns
Crebzf_p1	prime1	48	-0.023953	0.65506	ns
Smad4_p1	prime1	49	-0.023838	0.6067	ns
Nfil3_p1	prime1	50	-0.023729	0.73085	ns
Srf_p1	prime1	51	-0.023697	0.78691	ns
Zfp639_p1	prime2	34	-0.023509	0.77335	ns
Zbtb2_p1	form2	44	-0.023416	0.72569	ns
Zfp719_p1	prime2	35	-0.022703	0.7525	ns
Olig2_p1	prime1	52	-0.022381	0.76633	ns
Cenpt_p2	form1	42	-0.022338	0.79344	ns
Mael_p1	prime1	53	-0.021965	0.74003	ns
Mbd1_p2	form2	45	-0.021753	0.80095	ns
5730507C01Rik_p1	naive	29	-0.021739	0.73011	ns
Baz2a_p1	naive	30	-0.021595	0.78822	ns
Olig1_p1	prime1	54	-0.021314	0.77585	ns
Tfcp2l1_p1	naive	31	-0.021252	0.79884	ns
E2f2_p1	form2	46	-0.020912	0.66438	ns
Sall1_p1	form2	47	-0.020823	0.82354	ns
Aff1_p2	naive	32	-0.020446	0.80027	ns
4930522L14Rik_p1	form2	48	-0.020337	0.72952	ns
Cdip1_p1	form1	43	-0.020015	0.78346	ns
Zbtb33_p1	prime1	55	-0.019525	0.80518	ns
Nfyc_p1	form1	44	-0.019299	0.84986	ns
Zfp91_p1	form2	49	-0.019046	0.80706	ns
Zfp91_p1	form1	45	-0.019046	0.80706	ns
Zfp692_p1	form1	46	-0.018963	0.72175	ns
Trp73_p1	prime2	36	-0.018095	0.81521	ns
Lrrfip2_p1	form1	47	-0.017941	0.77829	ns
Gm44973_p1	form1	48	-0.017738	0.78885	ns
Gm15446_p1	prime1	56	-0.017335	0.88659	ns
Ctcf_p1	form2	50	-0.017264	0.77249	ns
Gm14401_p1	form2	51	-0.016918	0.92026	ns
Zfp335_p1	prime2	37	-0.016671	0.76978	ns
Sohlh2_p1	form1	49	-0.016508	0.83238	ns
Zfp729b_p1	prime2	38	-0.015933	0.83583	ns
Tgif2_p1	prime1	57	-0.015401	0.88049	ns
Nfyb_p1	form1	50	-0.014202	0.77015	ns
Zfp553_p1	naive	33	-0.014124	0.84263	ns
Klf9_p1	form2	52	-0.013438	0.86011	ns
Khsrp_p1	prime2	39	-0.012842	0.83698	ns
Zfp493_p1	form1	51	-0.012652	0.83766	ns
Dmrt1_p1	prime1	58	-0.012339	0.86991	ns
Repin1_p1	prime2	40	-0.012017	0.86828	ns
Zfp953_p1	form2	53	-0.011864	0.87759	ns
Rara_p2	prime2	41	-0.011847	0.89849	ns
5430403G16Rik_p1	form2	54	-0.011189	0.8721	ns
Zfp867_p1	prime1	59	-0.010396	0.84509	ns
Crebrf_p1	prime1	60	-0.0099128	0.89916	ns
Zscan26_p1	prime1	61	-0.0099081	0.90431	ns
Sox13_p1	naive	34	-0.0095178	0.90617	ns
Cenpa_p1	prime1	62	-0.0092909	0.91099	ns
Klf15_p1	naive	35	-0.0091632	0.92466	ns
Rcor1_p1	prime1	63	-0.0088683	0.92667	ns
Atf1_p1	form1	52	-0.0077155	0.88019	ns
E2f1_p1	naive	36	-0.0074723	0.8967	ns
Zfp1_p1	form1	53	-0.0073874	0.9344	ns
Zfp809_p1	prime2	42	-0.0070735	0.89806	ns
Zfp599_p1	prime2	43	-0.0057287	0.94413	ns
2610044O15Rik8_p1	prime2	44	-0.0056664	0.94068	ns
Zfp819_p1	form2	55	-0.0056242	0.95078	ns
Mybl2_p1	form2	56	-0.0050854	0.93909	ns
Nsd2_p1	prime1	64	-0.0048093	0.90494	ns
Dnajc2_p1	form1	54	-0.0045685	0.93875	ns
Zbtb6_p2	prime2	45	-0.0045367	0.9181	ns
Zfp260_p1	prime1	65	-0.0034266	0.96412	ns
Znfx1_p1	form2	57	-0.0021731	0.97279	ns
Thap7_p1	form2	58	-0.0012646	0.98043	ns
Ets2_p1	prime1	66	-0.0011134	0.98502	ns
Gm45871_p1	form2	59	-0.001018	0.98808	ns
Zbtb12_p1	prime2	46	-0.00097962	0.98922	ns
Zfp981_p1	prime2	47	-0.0006188	0.99286	ns
Zfp655_p1	prime1	67	2.7612e-05	0.99964	ns
Zfp623_p1	form2	60	0.0002421	0.99712	ns
Zscan22_p1	form1	55	0.00037817	0.99623	ns
Smad3_p1	prime1	68	0.001682	0.97423	ns
Nfx1_p1	prime2	48	0.0018972	0.97616	ns
Zfp146_p1	prime1	69	0.0019002	0.98158	ns
Vezf1_p1	prime1	70	0.0023155	0.96342	ns
Zfp930_p1	prime2	49	0.0026219	0.96466	ns
Zfp760_p1	prime1	71	0.0029468	0.973	ns
2610021A01Rik_p1	prime2	50	0.0029543	0.96004	ns
Zfp951_p1	form1	56	0.002959	0.98309	ns
Gm6871_p1	prime2	51	0.0033407	0.96537	ns
Zfp119b_p1	prime2	52	0.0044126	0.94666	ns
Zfp408_p1	form1	57	0.0044885	0.95768	ns
Zfp975_p1	form2	61	0.0051476	0.93081	ns
Id3_p1	prime2	53	0.0055914	0.93388	ns
Zfp512b_p1	form1	58	0.0062267	0.93731	ns
Zfp105_p1	prime2	54	0.0062458	0.9435	ns
Zfp652_p1	form1	59	0.0063511	0.94045	ns
Gm14322_p1	form2	62	0.0064272	0.96773	ns
Yeats4_p1	prime1	72	0.0065757	0.94741	ns
Zfp936_p2	form1	60	0.0066293	0.96282	ns
Mta2_p1	naive	37	0.0066647	0.92111	ns
Rhox6_p1	prime1	73	0.0067983	0.92285	ns
Zbtb43_p1	form2	63	0.0068092	0.91464	ns
Hmga2_p1	naive	38	0.0071477	0.90417	ns
Zfp52_p1	form1	61	0.0074407	0.93324	ns
Mta1_p1	prime1	74	0.0077171	0.90094	ns
Cebpz_p1	form2	64	0.0077894	0.94335	ns
Zfp729a_p1	prime2	55	0.0079058	0.92136	ns
Irf1_p1	prime1	75	0.0082433	0.87777	ns
Gpbp1_p1	prime2	56	0.0089662	0.91803	ns
Elmsan1_p1	form2	65	0.010167	0.88537	ns
Max_p1	form1	62	0.010678	0.88276	ns
Pias3_p1	prime2	57	0.010745	0.89845	ns
Dmtf1_p1	prime2	58	0.011028	0.80055	ns
Zfp850_p1	prime2	59	0.011042	0.8579	ns
Zfp932_p1	prime1	76	0.01112	0.92257	ns
Tmf1_p1	prime1	77	0.011673	0.87438	ns
Zfp459_p1	form2	66	0.012051	0.86643	ns
Tfap2c_p2	naive	39	0.01294	0.84132	ns
Rbak_p1	form2	67	0.012991	0.84205	ns
Nfxl1_p1	prime1	78	0.013097	0.84717	ns
Zfp317_p1	prime2	60	0.013182	0.86354	ns
Ddit3_p1	prime1	79	0.013436	0.83304	ns
Ddit3_p1	form2	68	0.013436	0.83304	ns
Zkscan6_p1	form1	63	0.013866	0.82695	ns
Tcf3_p1	prime1	80	0.014187	0.7653	ns
Spic_p1	naive	40	0.014504	0.86938	ns
Carhsp1_p1	prime1	81	0.015141	0.7923	ns
Zfp758_p1	naive	41	0.01527	0.87135	ns
Peg3_p1	prime1	82	0.015485	0.83936	ns
Glis2_p1	form2	69	0.015802	0.83887	ns
Rest_p2	form1	64	0.016327	0.87039	ns
Hinfp_p1	prime1	83	0.016343	0.79926	ns
Zbtb32_p2	form2	70	0.016388	0.86085	ns
Mbd4_p1	naive	42	0.017023	0.87203	ns
Etv6_p1	naive	43	0.017198	0.85239	ns
Zfp263_p1	form1	65	0.017913	0.75151	ns
Lcor_p1	form2	71	0.018511	0.80559	ns
Nr1d2_p1	prime2	61	0.01957	0.77616	ns
Zfp617_p2	prime2	62	0.019824	0.8394	ns
Zfp566_p1	form1	66	0.019989	0.76818	ns
Klf11_p1	prime1	84	0.020332	0.68383	ns
Zfp58_p1	form1	67	0.020411	0.77129	ns
Sp5_p1	naive	44	0.020494	0.78345	ns
Zfp507_p1	form1	68	0.021419	0.82057	ns
Zfp26_p1	naive	45	0.021428	0.81216	ns
Aff4_p1	form2	72	0.0215	0.67122	ns
Zscan25_p1	prime1	85	0.021637	0.82078	ns
Mycl_p1	prime1	86	0.022313	0.73022	ns
Atf6b_p1	form2	73	0.022405	0.65654	ns
Zfp219_p1	prime2	63	0.02271	0.79293	ns
Maz_p1	form1	69	0.023231	0.72839	ns
Zfp24_p1	prime2	64	0.02351	0.79517	ns
Zfp874b_p1	prime1	87	0.02383	0.76463	ns
Creb3_p2	prime2	65	0.023846	0.74927	ns
Lef1_p1	prime2	66	0.025264	0.58584	ns
Zfp449_p1	prime2	67	0.025559	0.76563	ns
Zfp386_p1	prime2	68	0.025712	0.79712	ns
Zfp946_p1	prime1	88	0.02593	0.74022	ns
Parp12_p1	prime1	89	0.025966	0.80714	ns
Irf6_p1	prime1	90	0.025994	0.73808	ns
Zfp938_p1	prime1	91	0.026267	0.6959	ns
Zfp35_p1	prime2	69	0.027173	0.66741	ns
Zfp212_p1	form2	74	0.027408	0.63364	ns
Zfp944_p1	naive	46	0.027635	0.77401	ns
Zfp37_p1	prime1	92	0.028049	0.79151	ns
Id1_p1	prime2	70	0.02808	0.75515	ns
Zfp948_p1	prime2	71	0.028189	0.76303	ns
Mta3_p1	prime2	72	0.028192	0.71813	ns
Relb_p1	naive	47	0.028239	0.78239	ns
Maf1_p1	prime1	93	0.02854	0.75516	ns
Gtf2i_p1	prime1	94	0.029608	0.79795	ns
Mynn_p2	prime2	73	0.0297	0.74065	ns
Atf4_p1	prime2	74	0.030332	0.76335	ns
Zfp868_p1	naive	48	0.030372	0.64437	ns
Zfp941_p1	prime2	75	0.030519	0.71398	ns
Setdb2_p1	prime2	76	0.030972	0.76791	ns
Zfp358_p1	prime1	95	0.031126	0.75893	ns
Zfp12_p2	form2	75	0.032376	0.72173	ns
Blzf1_p1	prime2	77	0.033051	0.74024	ns
Sox11_p1	prime1	96	0.034042	0.62206	ns
Prdm14_p1	naive	49	0.034253	0.77846	ns
Arid4b_p3	prime1	97	0.034832	0.64552	ns
Mafk_p1	prime1	98	0.036069	0.5552	ns
Bach1_p1	prime1	99	0.036077	0.50566	ns
Rxra_p1	prime1	100	0.03608	0.47004	ns
Zfp609_p1	prime1	101	0.036201	0.67333	ns
Eomes_p2	form2	76	0.036363	0.7224	ns
Purb_p1	form1	70	0.036581	0.65194	ns
Cc2d1a_p1	form1	71	0.037266	0.47111	ns
Plscr1_p2	naive	50	0.037658	0.67149	ns
Lrrfip1_p1	prime1	102	0.03771	0.60734	ns
Zfp808_p1	form1	72	0.037755	0.70028	ns
Zfp942_p1	prime1	103	0.03812	0.78422	ns
Zfp367_p1	prime1	104	0.038514	0.58344	ns
Mafg_p1	prime2	78	0.038909	0.47061	ns
Tcf15_p1	form2	77	0.039285	0.45784	ns
Zfp622_p1	form2	78	0.039688	0.59467	ns
Tgif1_p1	prime1	105	0.039714	0.56383	ns
Hmga1b_p1	prime2	79	0.039832	0.55347	ns
Zfp738_p1	prime2	80	0.039961	0.70483	ns
Arid3a_p1	prime1	106	0.040416	0.57737	ns
Arid2_p1	prime1	107	0.040452	0.43267	ns
Zfp976_p1	naive	51	0.040541	0.65048	ns
Zfp131_p1	form1	73	0.040826	0.76573	ns
Zfp27_p1	form1	74	0.041269	0.64486	ns
Zfp87_p1	prime1	108	0.041453	0.38674	ns
E2f5_p1	prime1	109	0.041591	0.51826	ns
Mier1_p3	prime1	110	0.041646	0.52798	ns
Zbtb8a_p1	form1	75	0.042097	0.51248	ns
Etv4_p1	form1	76	0.04217	0.60628	ns
Terf2_p1	naive	52	0.042244	0.54343	ns
Nr6a1_p2	prime1	111	0.043089	0.61567	ns
Jdp2_p2	prime1	112	0.043244	0.57068	ns
Zfp64_p1	naive	53	0.043407	0.71725	ns
Lin28a_p1	prime1	113	0.044332	0.28156	ns
Patz1_p2	naive	54	0.045309	0.60947	ns
Preb_p2	form1	77	0.045622	0.4782	ns
Nr5a2_p2	naive	55	0.045965	0.656	ns
Sox12_p1	prime1	114	0.046053	0.51509	ns
Tcf25_p1	form1	78	0.046109	0.51249	ns
Zfp954_p1	prime1	115	0.046258	0.57596	ns
Zfp59_p1	naive	56	0.046313	0.53521	ns
Foxo4_p1	prime1	116	0.046766	0.61286	ns
Smad2_p1	form1	79	0.04695	0.57512	ns
Platr25_p4	form2	79	0.047966	0.54151	ns
Srebf1_p1	naive	57	0.048607	0.56721	ns
Tfap4_p2	form1	80	0.04867	0.4023	ns
Zfp516_p4	prime1	117	0.048855	0.52938	ns
Foxa2_p1	prime1	118	0.048935	0.52985	ns
Zfp637_p1	form1	81	0.049555	0.44217	ns
Terf1_p1	form2	80	0.050456	0.49941	ns
Gm35315_p1	form1	82	0.051739	0.55667	ns
Zfp790_p1	prime2	81	0.051839	0.51387	ns
Rfx2_p1	naive	58	0.052063	0.57515	ns
Sox4_p1	prime1	119	0.052436	0.62027	ns
Csrnp2_p1	naive	59	0.052548	0.64501	ns
Zfp239_p1	form1	83	0.052678	0.35497	ns
Rex2_p1	prime2	82	0.052777	0.73613	ns
Gm20939_p1	form1	84	0.052833	0.39198	ns
Gtf3a_p1	form1	85	0.052938	0.50057	ns
Fiz1_p1	form2	81	0.05349	0.55983	ns
Jun_p1	prime1	120	0.054203	0.5405	ns
Tead1_p1	prime1	121	0.055359	0.47008	ns
Hsf1_p1	form1	86	0.056418	0.53028	ns
Foxo3_p1	prime1	122	0.056511	0.49825	ns
Zbtb45_p1	form2	82	0.057423	0.45966	ns
Six1_p1	prime2	83	0.057939	0.45493	ns
Hbp1_p1	prime1	123	0.05815	0.50434	ns
Zfp143_p1	prime1	124	0.058647	0.50172	ns
Zfp715_p1	form2	83	0.058827	0.42884	ns
Creb1_p1	prime1	125	0.058839	0.45635	ns
Mixl1_p1	naive	60	0.059369	0.41399	ns
Zfp984_p1	form1	87	0.059389	0.51796	ns
Mycn_p2	form1	88	0.059642	0.50897	ns
Six4_p1	prime2	84	0.061242	0.29578	ns
Zzz3_p3	prime2	85	0.061263	0.32322	ns
Ybx1_p2	prime2	86	0.06177	0.60955	ns
Mbd2_p1	prime1	126	0.062948	0.48706	ns
Atf6_p1	form2	84	0.063493	0.43636	ns
Prdm5_p1	form1	89	0.063963	0.29578	ns
Zfp280b_p1	form2	85	0.064497	0.31584	ns
Zfp13_p1	naive	61	0.064613	0.53366	ns
E2f6_p1	form1	90	0.064722	0.54056	ns
Thap4_p1	prime2	87	0.065174	0.29437	ns
Cbfb_p2	form1	91	0.065195	0.42769	ns
Kmt2c_p1	form2	86	0.065285	0.3994	ns
Ahr_p1	prime1	127	0.065321	0.43193	ns
Foxi3_p1	prime1	128	0.065822	0.19121	ns
Rbck1_p1	prime2	88	0.065824	0.54232	ns
Hesx1_p2	naive	62	0.065914	0.34293	ns
Tfdp1_p2	form1	92	0.065927	0.35116	ns
Zfp148_p2	form1	93	0.066255	0.38094	ns
Zfp664_p2	prime1	129	0.066286	0.54153	ns
Zmat3_p1	prime2	89	0.066412	0.25619	ns
Gli3_p2	prime1	130	0.067195	0.41649	ns
Esx1_p2	prime1	131	0.067556	0.42237	ns
Gbx2_p2	form1	94	0.067557	0.48204	ns
Pias4_p1	naive	63	0.067561	0.4051	ns
Tfb1m_p1	prime2	90	0.067576	0.44078	ns
Zfp445_p1	prime2	91	0.068575	0.19578	ns
Mef2b_p1	prime1	132	0.070996	0.26157	ns
Foxp4_p1	form2	87	0.071131	0.24232	ns
Sp2_p1	form1	95	0.071205	0.42325	ns
Gm14443_p1	form1	96	0.071376	0.46676	ns
Stat6_p2	form2	88	0.071709	0.35583	ns
Zfp687_p1	prime1	133	0.071729	0.34996	ns
Zfp74_p1	form1	97	0.072834	0.44557	ns
Zfp229_p1	prime2	92	0.073418	0.45347	ns
Junb_p1	prime1	134	0.07448	0.22554	ns
Zfp747_p1	prime2	93	0.074662	0.38858	ns
Zscan21_p1	prime1	135	0.075048	0.41878	ns
Tsc22d1_p2	form2	89	0.075234	0.35582	ns
Nr2f6_p2	prime1	136	0.075599	0.21459	ns
Foxn2_p1	naive	64	0.075908	0.20857	ns
Nfya_p1	form2	90	0.075916	0.44579	ns
Tcfl5_p1	prime1	137	0.07592	0.24068	ns
Bhlhe40_p1	prime1	138	0.076055	0.24508	ns
Prdm2_p1	form2	91	0.076736	0.33073	ns
Crxos_p2	naive	65	0.077152	0.42353	ns
Tada2a_p1	form2	92	0.07751	0.45276	ns
Paxbp1_p1	form2	93	0.078303	0.23876	ns
Foxp1_p6	prime2	94	0.079935	0.28655	ns
Zkscan3_p1	prime1	139	0.080734	0.25468	ns
Rxrb_p2	form1	98	0.081098	0.40044	ns
Zfp961_p1	form2	94	0.081317	0.25756	ns
Tbx3_p1	naive	66	0.082792	0.34179	ns
Zfp57_p3	form2	95	0.082852	0.34867	ns
Zkscan17_p1	prime1	140	0.083441	0.22057	ns
Tead2_p2	prime1	141	0.085246	0.29749	ns
Nr3c1_p4	prime2	95	0.085808	0.23277	ns
Ubtf_p4	form2	96	0.086436	0.23106	ns
Pknox1_p1	form2	97	0.087708	0.090965	ns
Zfp568_p1	form2	98	0.087712	0.31111	ns
Foxn3_p2	prime1	142	0.088959	0.1972	ns
Pbx2_p2	prime1	143	0.089228	0.21949	ns
Bnc2_p1	form1	99	0.08994	0.18218	ns
Zfp322a_p2	prime1	144	0.090298	0.44975	ns
Smad7_p1	naive	67	0.091739	0.16547	rep
Bclaf1_p1	prime2	96	0.092374	0.36762	ns
Baz2b_p1	naive	68	0.096459	0.319	ns
Zfp36l2_p1	prime1	145	0.096888	0.2273	ns
Pms1_p1	prime1	146	0.097292	0.20574	ns
Zbtb7b_p1	form2	99	0.097349	0.21069	ns
Gabpa_p1	naive	69	0.097673	0.14007	ns
Zfp532_p4	form1	100	0.097678	0.3005	ns
Zik1_p1	prime2	97	0.09805	0.41655	ns
Mlx_p1	prime2	98	0.10164	0.24373	ns
Foxh1_p1	prime1	147	0.10702	0.25285	ns
Zfp748_p1	prime1	148	0.1082	0.11745	ns
Smad5_p2	form2	100	0.10893	0.31974	ns
Mxi1_p1	prime1	149	0.10908	0.083414	ns
Klf2_p1	naive	70	0.11442	0.18143	ns
Mis18bp1_p1	form1	101	0.11453	0.12084	ns
Klf5_p1	naive	71	0.11558	0.065571	rep
Rlf_p1	prime1	150	0.1163	0.14927	rep
Hic2_p1	form1	102	0.11732	0.17093	ns
Tead4_p1	form2	101	0.11798	0.13444	ns
Arid5b_p2	form2	102	0.11839	0.29792	ns
Zfp654_p1	form2	103	0.11878	0.014929	rep
Zfp958_p1	form1	103	0.1194	0.19529	rep
Elf1_p1	prime1	151	0.11977	0.11919	ns
Nfatc4_p1	prime1	152	0.12051	0.19839	ns
Ubp1_p2	form2	104	0.12169	0.14538	ns
Thap12_p1	form2	105	0.12241	0.21139	ns
Ybx3_p1	prime2	99	0.12381	0.12835	ns
Nme2_p1	prime2	100	0.12414	0.18327	rep
Zbtb44_p1	naive	72	0.12482	0.16614	ns
Gpbp1l1_p1	naive	73	0.12819	0.16782	ns
E2f3_p2	naive	74	0.1314	0.072474	ns
Hmga1_p1	prime2	101	0.13267	0.23697	ns
Zfp213_p1	form2	106	0.13345	0.10116	ns
Grhl3_p1	naive	75	0.1359	0.037597	rep
Tcf12_p2	prime1	153	0.13814	0.1073	ns
Trp53_p1	form2	107	0.14122	0.044405	rep
Ascl2_p2	prime2	102	0.14236	0.051939	ns
Zfp600_p1	prime2	103	0.14311	0.26351	ns
Ncor1_p2	form1	104	0.14987	0.10892	ns
Id2_p2	form1	105	0.14994	0.091216	ns
Nr4a1_p1	prime1	154	0.15009	0.15134	ns
Gtf2ird1_p2	form2	108	0.15127	0.08646	ns
Zfx_p1	prime2	104	0.15161	0.18368	rep
Foxm1_p1	prime1	155	0.15248	0.14436	ns
Nkrf_p1	form2	109	0.15383	0.088158	ns
Gabpb1_p1	prime1	156	0.15541	0.025892	rep
Klf4_p2	naive	76	0.15615	0.038314	rep
Son_p1	form1	106	0.16021	0.12262	ns
Myc_p1	form1	107	0.16114	0.0088828	rep
Pias2_p2	form1	108	0.16183	0.030128	rep
Erf_p1	form2	110	0.17089	0.14628	ns
Zfp36l1_p1	form2	111	0.17568	0.027113	rep
Tcf7_p2	prime1	157	0.17743	0.059887	ns
Gabpb2_p1	form2	112	0.18972	0.068198	ns
Csde1_p1	prime2	105	0.19779	0.0365	rep
Klf16_p1	form1	109	0.20119	0.036021	rep
Cebpg_p1	prime2	106	0.21151	0.016994	rep
Gli2_p1	form2	113	0.216	0.056221	ns
Zfp281_p1	form1	110	0.21773	0.05941	ns
Gm38394_p1	prime2	107	0.24382	0.0059464	rep
Zfp236_p1	prime1	158	0.25105	0.020033	rep
Zfp42_p1	form2	114	0.273	0.014393	rep
Setdb1_p1	form1	111	0.27788	0.0039326	rep
Zfp280c_p1	prime1	159	0.28271	0.0055377	rep
Hes1_p2	naive	77	0.3104	0.015392	rep
Grhl2_p1	form1	112	0.40631	0.0015722	rep

## Sheet: 3f
gene	cluster	comp	fval	fdr	fdr_bin		gene	cluster	comp	beta	pval	pval_bin
Usf1	prime2	sex	0.847103	1	>0.05		Usf1	prime2	High	-0.14064	0.002759	0.01
Usf1	prime2	diff	4.72118	0.055069	>0.05		Usf1	prime2	Low	-0.037417	0.35421	>0.2
Nfe2l2	form1	sex	0.312502	1	>0.05		Nfe2l2	form1	High	-0.41428	4.28e-07	0.01
Nfe2l2	form1	diff	12.4346	1.91e-06	0.0001		Nfe2l2	form1	Low	-0.13062	0.027326	0.05
Adnp	prime1	sex	0.203923	1	>0.05		Adnp	prime1	High	-0.38131	0.0010569	0.01
Adnp	prime1	diff	1.21736	1	>0.05		Adnp	prime1	Low	-0.33475	0.0031313	0.01
Sall4	form2	sex	43.2551	3.79e-05	0.0001		Sall4	form2	High	-0.13411	0.04608	0.05
Sall4	form2	diff	9.03651	0.000101	0.01		Sall4	form2	Low	-0.21051	0.005315	0.01
Zfp217	prime1	sex	1.05899	1	>0.05		Zfp217	prime1	High	-0.19382	0.0028937	0.01
Zfp217	prime1	diff	17.7582	1.33e-08	0.0001		Zfp217	prime1	Low	-0.07489	0.55378	>0.2
Arnt	prime2	sex	0.721533	1	>0.05		Arnt	prime2	High	-0.2608	0.002271	0.01
Arnt	prime2	diff	1.99086	1	>0.05		Arnt	prime2	Low	0.049215	0.50388	>0.2
Foxd3	form1	sex	1.32613	1	>0.05		Foxd3	form1	High	-0.33794	0.0016467	0.01
Foxd3	form1	diff	19.9012	2.41e-09	0.0001		Foxd3	form1	Low	0.025461	0.78613	>0.2
Arid1a	prime2	sex	1.19618	1	>0.05		Arid1a	prime2	High	-0.17722	0.0069812	0.01
Arid1a	prime2	diff	8.32848	0.000254	0.01		Arid1a	prime2	Low	0.029079	0.6341	>0.2
Zfp518b	form2	sex	139.476	1.02e-11	0.0001		Zfp518b	form2	High	-0.38319	2.6e-06	0.01
Zfp518b	form2	diff	75.172	4.17e-19	0.0001		Zfp518b	form2	Low	-0.221	0.0010669	0.01
Rbpj	form2	sex	16.9845	0.0719199	>0.05		Rbpj	form2	High	-0.35358	2.73e-05	0.01
Rbpj	form2	diff	32.3025	1.07e-12	0.0001		Rbpj	form2	Low	-0.082318	0.2376	>0.2
Atf5	prime2	sex	21.4665	0.015821	0.05		Atf5	prime2	High	-0.18949	0.18854	0.2
Atf5	prime2	diff	3.5806	0.379789	>0.05		Atf5	prime2	Low	-0.10518	0.40935	>0.2
Nfrkb	form2	sex	43.5524	3.54e-05	0.0001		Nfrkb	form2	High	-0.59586	2.72e-06	0.01
Nfrkb	form2	diff	31.9728	1.27e-12	0.0001		Nfrkb	form2	Low	-0.48112	4.35e-06	0.01
Pias1	prime1	sex	7.04386	1	>0.05		Pias1	prime1	High	-0.18701	0.011059	0.05
Pias1	prime1	diff	9.13817	8.82e-05	0.0001		Pias1	prime1	Low	-0.17593	0.012722	0.05
Smarcc1	form1	sex	8.16654	1	>0.05		Smarcc1	form1	High	-0.19063	0.18408	0.2
Smarcc1	form1	diff	3.35611	0.557916	>0.05		Smarcc1	form1	Low	0.055531	0.69516	>0.2
Mbd3	prime2	sex	0.731265	1	>0.05		Mbd3	prime2	High	-0.16324	0.017778	0.05
Mbd3	prime2	diff	15.974	6.2e-08	0.0001		Mbd3	prime2	Low	-0.13071	0.06974	0.2
Hmg20b	naive	sex	25.3983	0.00459668	0.01		Hmg20b	naive	High	-0.17667	0.008495	0.01
Hmg20b	naive	diff	10.2584	2.21e-05	0.0001		Hmg20b	naive	Low	-0.087589	0.16802	0.2
Zfp207	form1	sex	0.683489	1	>0.05		Zfp207	form1	High	-0.23238	0.013906	0.05
Zfp207	form1	diff	3.71345	0.309286	>0.05		Zfp207	form1	Low	-0.15745	0.041233	0.05
Arid4a	form1	sex	8.1082	1	>0.05		Arid4a	form1	High	-0.10525	0.029854	0.05
Arid4a	form1	diff	13.8285	4.73e-07	0.0001		Arid4a	form1	Low	-0.124	0.0079639	0.01
Otx2	form1	sex	881.169	1.25e-25	0.0001		Otx2	form1	High	-0.52584	2.84e-07	0.01
Otx2	form1	diff	54.4367	1.36e-16	0.0001		Otx2	form1	Low	0.061523	0.55625	>0.2
Tox4	form1	sex	1.1002	1	>0.05		Tox4	form1	High	-0.36156	0.000121	0.01
Tox4	form1	diff	1.30375	1	>0.05		Tox4	form1	Low	-0.26561	0.000836	0.01
Sp1	form2	sex	21.8644	0.013953	0.05		Sp1	form2	High	-0.21021	0.028238	0.05
Sp1	form2	diff	13.6395	5.67e-07	0.0001		Sp1	form2	Low	-0.391	2.6e-06	0.01
Zscan10	form1	sex	2.6844	1	>0.05		Zscan10	form1	High	-0.14359	0.045894	0.05
Zscan10	form1	diff	5.72178	0.0112544	0.05		Zscan10	form1	Low	-0.053772	0.39035	>0.2
Pou5f1	form2	sex	8.45293	1	>0.05		Pou5f1	form2	High	-0.92106	1.44e-08	0.01
Pou5f1	form2	diff	4.08132	0.167408	>0.05		Pou5f1	form2	Low	-0.79803	4.66e-07	0.01
Epas1	form1	sex	5.87241	1	>0.05		Epas1	form1	High	-0.17551	0.024427	0.05
Epas1	form1	diff	84.1817	5.32e-20	0.0001		Epas1	form1	Low	-0.038678	0.6327	>0.2
Myrf	prime2	sex	38.0279	0.000138	0.01		Myrf	prime2	High	-0.16631	0.013064	0.05
Myrf	prime2	diff	15.6698	8.15e-08	0.0001		Myrf	prime2	Low	-0.13679	0.02049	0.05
Zic3	form2	sex	248.322	9.37e-16	0.0001		Zic3	form2	High	-0.64687	3.23e-07	0.01
Zic3	form2	diff	91.8801	1.06e-20	0.0001		Zic3	form2	Low	-0.42521	3.79e-05	0.01

## Sheet: 3g
gene	sex	rep	day	zscore	cluster	type
Usf1	XX	R1	0	-0.701979	prime2	act
Usf1	XX	R1	10	-0.510764	prime2	act
Usf1	XX	R1	16	-0.111607	prime2	act
Usf1	XX	R1	24	0.674452	prime2	act
Usf1	XX	R1	30	1.07092	prime2	act
Usf1	XX	R1	36	1.40257	prime2	act
Usf1	XX	R1	48	-0.707048	prime2	act
Usf1	XX	R1	56	-0.33475	prime2	act
Usf1	XO	R1	0	-0.592959	prime2	act
Usf1	XO	R1	10	-0.413714	prime2	act
Usf1	XO	R1	16	0.188743	prime2	act
Usf1	XO	R1	24	0.033743	prime2	act
Usf1	XO	R1	30	0.975905	prime2	act
Usf1	XO	R1	48	0.107992	prime2	act
Usf1	XO	R1	56	-0.120639	prime2	act
Usf1	XO	R1	72	-0.370589	prime2	act
Usf1	XO	R1	96	-1.76516	prime2	act
Usf1	XO	R2	0	-0.48136	prime2	act
Usf1	XO	R2	10	-1.74144	prime2	act
Usf1	XO	R2	16	0.49701	prime2	act
Usf1	XO	R2	24	-1.6788	prime2	act
Usf1	XO	R2	30	1.08357	prime2	act
Usf1	XO	R2	36	4.84321	prime2	act
Usf1	XO	R2	48	0.186437	prime2	act
Usf1	XO	R2	56	-0.620243	prime2	act
Usf1	XO	R2	72	0.835281	prime2	act
Usf1	XO	R2	96	-0.305222	prime2	act
Usf1	XO	R3	0	-0.584252	prime2	act
Usf1	XO	R3	10	-0.228431	prime2	act
Usf1	XO	R3	16	0.27309	prime2	act
Usf1	XO	R3	24	1.28276	prime2	act
Usf1	XO	R3	30	0.362269	prime2	act
Usf1	XO	R3	36	0.803772	prime2	act
Usf1	XO	R3	48	0.633841	prime2	act
Usf1	XO	R3	56	0.563354	prime2	act
Usf1	XO	R3	72	-0.0601401	prime2	act
Usf1	XO	R3	96	-0.865078	prime2	act
Usf1	XX	R1	72	-0.122024	prime2	act
Usf1	XX	R1	96	0.00949346	prime2	act
Usf1	XX	R2	0	-0.420707	prime2	act
Usf1	XX	R2	10	-1.26909	prime2	act
Usf1	XX	R2	16	0.990025	prime2	act
Usf1	XX	R2	24	0.249568	prime2	act
Usf1	XX	R2	30	0.150516	prime2	act
Usf1	XX	R2	36	0.472278	prime2	act
Usf1	XX	R2	48	0.678503	prime2	act
Usf1	XX	R2	56	-1.31558	prime2	act
Usf1	XX	R2	72	-0.196635	prime2	act
Usf1	XX	R2	96	-0.906673	prime2	act
Usf1	XX	R3	0	-0.836744	prime2	act
Usf1	XX	R3	10	-0.708086	prime2	act
Usf1	XX	R3	16	-0.764793	prime2	act
Usf1	XX	R3	24	-0.304678	prime2	act
Usf1	XX	R3	30	0.119556	prime2	act
Usf1	XX	R3	36	0.555359	prime2	act
Usf1	XX	R3	48	0.863593	prime2	act
Usf1	XX	R3	56	0.710448	prime2	act
Usf1	XX	R3	72	-0.12352	prime2	act
Usf1	XX	R3	96	-1.45555	prime2	act
Nfe2l2	XX	R1	0	1.13723	form1	act
Nfe2l2	XX	R1	10	-0.709656	form1	act
Nfe2l2	XX	R1	16	0.0200235	form1	act
Nfe2l2	XX	R1	24	0.841322	form1	act
Nfe2l2	XX	R1	30	1.21557	form1	act
Nfe2l2	XX	R1	36	0.963271	form1	act
Nfe2l2	XX	R1	48	0.0709796	form1	act
Nfe2l2	XX	R1	56	-1.59251	form1	act
Nfe2l2	XO	R1	0	1.05616	form1	act
Nfe2l2	XO	R1	10	-0.723929	form1	act
Nfe2l2	XO	R1	16	0.875422	form1	act
Nfe2l2	XO	R1	24	0.135817	form1	act
Nfe2l2	XO	R1	30	0.860568	form1	act
Nfe2l2	XO	R1	48	-1.20581	form1	act
Nfe2l2	XO	R1	56	-1.18753	form1	act
Nfe2l2	XO	R1	72	-0.206176	form1	act
Nfe2l2	XO	R1	96	0.465792	form1	act
Nfe2l2	XO	R2	0	0.558313	form1	act
Nfe2l2	XO	R2	10	0.242167	form1	act
Nfe2l2	XO	R2	16	1.83156	form1	act
Nfe2l2	XO	R2	24	1.72812	form1	act
Nfe2l2	XO	R2	30	1.21436	form1	act
Nfe2l2	XO	R2	36	-1.89924	form1	act
Nfe2l2	XO	R2	48	-0.128833	form1	act
Nfe2l2	XO	R2	56	-0.229506	form1	act
Nfe2l2	XO	R2	72	-0.964088	form1	act
Nfe2l2	XO	R2	96	-0.651541	form1	act
Nfe2l2	XO	R3	0	0.160263	form1	act
Nfe2l2	XO	R3	10	-0.720697	form1	act
Nfe2l2	XO	R3	16	0.790182	form1	act
Nfe2l2	XO	R3	24	0.288625	form1	act
Nfe2l2	XO	R3	30	0.453115	form1	act
Nfe2l2	XO	R3	36	0.219664	form1	act
Nfe2l2	XO	R3	48	-1.10432	form1	act
Nfe2l2	XO	R3	56	-1.23462	form1	act
Nfe2l2	XO	R3	72	-1.22609	form1	act
Nfe2l2	XO	R3	96	-0.633461	form1	act
Nfe2l2	XX	R1	72	-0.597288	form1	act
Nfe2l2	XX	R1	96	-0.526783	form1	act
Nfe2l2	XX	R2	0	0.5368	form1	act
Nfe2l2	XX	R2	10	-1.06917	form1	act
Nfe2l2	XX	R2	16	0.474904	form1	act
Nfe2l2	XX	R2	24	0.534746	form1	act
Nfe2l2	XX	R2	30	1.48514	form1	act
Nfe2l2	XX	R2	36	0.856389	form1	act
Nfe2l2	XX	R2	48	-0.316424	form1	act
Nfe2l2	XX	R2	56	-1.36467	form1	act
Nfe2l2	XX	R2	72	-1.76628	form1	act
Nfe2l2	XX	R2	96	-1.41041	form1	act
Nfe2l2	XX	R3	0	2.4356	form1	act
Nfe2l2	XX	R3	10	-0.13852	form1	act
Nfe2l2	XX	R3	16	0.233812	form1	act
Nfe2l2	XX	R3	24	1.24006	form1	act
Nfe2l2	XX	R3	30	0.951675	form1	act
Nfe2l2	XX	R3	36	0.962259	form1	act
Nfe2l2	XX	R3	48	-0.441573	form1	act
Nfe2l2	XX	R3	56	-1.02535	form1	act
Nfe2l2	XX	R3	72	-0.636797	form1	act
Nfe2l2	XX	R3	96	-1.12861	form1	act
Sall4	XX	R1	0	-0.0267036	form2	act
Sall4	XX	R1	10	1.91337	form2	act
Sall4	XX	R1	16	1.65561	form2	act
Sall4	XX	R1	24	0.299808	form2	act
Sall4	XX	R1	30	0.101864	form2	act
Sall4	XX	R1	36	0.232374	form2	act
Sall4	XX	R1	48	0.0378239	form2	act
Sall4	XX	R1	56	-0.143428	form2	act
Sall4	XO	R1	0	-0.84389	form2	act
Sall4	XO	R1	10	0.446302	form2	act
Sall4	XO	R1	16	1.04489	form2	act
Sall4	XO	R1	24	0.120006	form2	act
Sall4	XO	R1	30	-0.607001	form2	act
Sall4	XO	R1	48	-0.703957	form2	act
Sall4	XO	R1	56	-0.75838	form2	act
Sall4	XO	R1	72	-0.682482	form2	act
Sall4	XO	R1	96	-2.72962	form2	act
Sall4	XO	R2	0	-0.366524	form2	act
Sall4	XO	R2	10	1.1768	form2	act
Sall4	XO	R2	16	0.348646	form2	act
Sall4	XO	R2	24	-0.577591	form2	act
Sall4	XO	R2	30	-0.469178	form2	act
Sall4	XO	R2	36	-0.543331	form2	act
Sall4	XO	R2	48	-1.22835	form2	act
Sall4	XO	R2	56	-0.220701	form2	act
Sall4	XO	R2	72	-0.262785	form2	act
Sall4	XO	R2	96	-1.20205	form2	act
Sall4	XO	R3	0	-1.39663	form2	act
Sall4	XO	R3	10	0.561227	form2	act
Sall4	XO	R3	16	0.416597	form2	act
Sall4	XO	R3	24	-0.330918	form2	act
Sall4	XO	R3	30	-1.02198	form2	act
Sall4	XO	R3	36	-1.74089	form2	act
Sall4	XO	R3	48	-1.18061	form2	act
Sall4	XO	R3	56	0.35044	form2	act
Sall4	XO	R3	72	-0.703111	form2	act
Sall4	XO	R3	96	-1.64916	form2	act
Sall4	XX	R1	72	0.199793	form2	act
Sall4	XX	R1	96	-0.540798	form2	act
Sall4	XX	R2	0	0.920708	form2	act
Sall4	XX	R2	10	0.678888	form2	act
Sall4	XX	R2	16	3.03234	form2	act
Sall4	XX	R2	24	1.62068	form2	act
Sall4	XX	R2	30	0.0699791	form2	act
Sall4	XX	R2	36	-0.439925	form2	act
Sall4	XX	R2	48	0.409082	form2	act
Sall4	XX	R2	56	0.887362	form2	act
Sall4	XX	R2	72	1.1211	form2	act
Sall4	XX	R2	96	-0.57223	form2	act
Sall4	XX	R3	0	1.71497	form2	act
Sall4	XX	R3	10	0.569489	form2	act
Sall4	XX	R3	16	0.646672	form2	act
Sall4	XX	R3	24	0.57004	form2	act
Sall4	XX	R3	30	0.871145	form2	act
Sall4	XX	R3	36	-0.386079	form2	act
Sall4	XX	R3	48	0.482564	form2	act
Sall4	XX	R3	56	0.0289538	form2	act
Sall4	XX	R3	72	0.127432	form2	act
Sall4	XX	R3	96	-1.32866	form2	act
Arnt	XX	R1	0	-1.14094	prime2	act
Arnt	XX	R1	10	-0.785967	prime2	act
Arnt	XX	R1	16	-0.247034	prime2	act
Arnt	XX	R1	24	1.09509	prime2	act
Arnt	XX	R1	30	0.905254	prime2	act
Arnt	XX	R1	36	2.64504	prime2	act
Arnt	XX	R1	48	0.31426	prime2	act
Arnt	XX	R1	56	-1.56824	prime2	act
Arnt	XO	R1	0	1.87559	prime2	act
Arnt	XO	R1	10	-0.119262	prime2	act
Arnt	XO	R1	16	-0.291442	prime2	act
Arnt	XO	R1	24	0.922051	prime2	act
Arnt	XO	R1	30	0.159005	prime2	act
Arnt	XO	R1	48	0.171584	prime2	act
Arnt	XO	R1	56	-0.885246	prime2	act
Arnt	XO	R1	72	0.127334	prime2	act
Arnt	XO	R1	96	-2.1404	prime2	act
Arnt	XO	R2	0	-0.612646	prime2	act
Arnt	XO	R2	10	-1.48486	prime2	act
Arnt	XO	R2	16	-0.243507	prime2	act
Arnt	XO	R2	24	-1.15835	prime2	act
Arnt	XO	R2	30	0.416775	prime2	act
Arnt	XO	R2	36	-0.170026	prime2	act
Arnt	XO	R2	48	0.124213	prime2	act
Arnt	XO	R2	56	-0.346135	prime2	act
Arnt	XO	R2	72	-0.0954153	prime2	act
Arnt	XO	R2	96	0.447959	prime2	act
Arnt	XO	R3	0	-1.08113	prime2	act
Arnt	XO	R3	10	0.399097	prime2	act
Arnt	XO	R3	16	0.0811852	prime2	act
Arnt	XO	R3	24	0.264993	prime2	act
Arnt	XO	R3	30	0.144441	prime2	act
Arnt	XO	R3	36	0.59766	prime2	act
Arnt	XO	R3	48	-0.0872262	prime2	act
Arnt	XO	R3	56	-1.03594	prime2	act
Arnt	XO	R3	72	0.352726	prime2	act
Arnt	XO	R3	96	0.5532	prime2	act
Arnt	XX	R1	72	0.384687	prime2	act
Arnt	XX	R1	96	0.16081	prime2	act
Arnt	XX	R2	0	-0.0182608	prime2	act
Arnt	XX	R2	10	-0.721473	prime2	act
Arnt	XX	R2	16	1.06428	prime2	act
Arnt	XX	R2	24	0.130605	prime2	act
Arnt	XX	R2	30	0.915147	prime2	act
Arnt	XX	R2	36	0.800939	prime2	act
Arnt	XX	R2	48	2.4306	prime2	act
Arnt	XX	R2	56	-2.29317	prime2	act
Arnt	XX	R2	72	-1.85978	prime2	act
Arnt	XX	R2	96	-0.033352	prime2	act
Arnt	XX	R3	0	1.65523	prime2	act
Arnt	XX	R3	10	0.0870373	prime2	act
Arnt	XX	R3	16	0.66661	prime2	act
Arnt	XX	R3	24	-0.574703	prime2	act
Arnt	XX	R3	30	-1.18832	prime2	act
Arnt	XX	R3	36	0.621261	prime2	act
Arnt	XX	R3	48	1.30643	prime2	act
Arnt	XX	R3	56	-0.102588	prime2	act
Arnt	XX	R3	72	-0.241569	prime2	act
Arnt	XX	R3	96	-1.29411	prime2	act
Foxd3	XX	R1	0	0.623725	form1	act
Foxd3	XX	R1	10	1.25145	form1	act
Foxd3	XX	R1	16	1.28477	form1	act
Foxd3	XX	R1	24	0.677537	form1	act
Foxd3	XX	R1	30	0.253452	form1	act
Foxd3	XX	R1	36	-0.940977	form1	act
Foxd3	XX	R1	48	-0.409104	form1	act
Foxd3	XX	R1	56	-1.19464	form1	act
Foxd3	XO	R1	0	-0.122865	form1	act
Foxd3	XO	R1	10	0.187122	form1	act
Foxd3	XO	R1	16	1.05127	form1	act
Foxd3	XO	R1	24	1.33088	form1	act
Foxd3	XO	R1	30	1.65233	form1	act
Foxd3	XO	R1	48	0.00447939	form1	act
Foxd3	XO	R1	56	-0.719932	form1	act
Foxd3	XO	R1	72	-1.19547	form1	act
Foxd3	XO	R1	96	-1.95335	form1	act
Foxd3	XO	R2	0	-0.135696	form1	act
Foxd3	XO	R2	10	-0.165402	form1	act
Foxd3	XO	R2	16	1.73231	form1	act
Foxd3	XO	R2	24	-0.86368	form1	act
Foxd3	XO	R2	30	1.25896	form1	act
Foxd3	XO	R2	36	-0.184954	form1	act
Foxd3	XO	R2	48	0.242995	form1	act
Foxd3	XO	R2	56	-0.318742	form1	act
Foxd3	XO	R2	72	-0.766744	form1	act
Foxd3	XO	R2	96	-1.82219	form1	act
Foxd3	XO	R3	0	-0.104779	form1	act
Foxd3	XO	R3	10	0.0378693	form1	act
Foxd3	XO	R3	16	1.91198	form1	act
Foxd3	XO	R3	24	1.63439	form1	act
Foxd3	XO	R3	30	1.76109	form1	act
Foxd3	XO	R3	36	0.620299	form1	act
Foxd3	XO	R3	48	0.581961	form1	act
Foxd3	XO	R3	56	-0.734516	form1	act
Foxd3	XO	R3	72	-0.919575	form1	act
Foxd3	XO	R3	96	-1.82005	form1	act
Foxd3	XX	R1	72	-0.570466	form1	act
Foxd3	XX	R1	96	-1.43338	form1	act
Foxd3	XX	R2	0	-0.453696	form1	act
Foxd3	XX	R2	10	-0.374603	form1	act
Foxd3	XX	R2	16	2.02106	form1	act
Foxd3	XX	R2	24	0.866946	form1	act
Foxd3	XX	R2	30	0.622237	form1	act
Foxd3	XX	R2	36	-0.80053	form1	act
Foxd3	XX	R2	48	0.148404	form1	act
Foxd3	XX	R2	56	-1.13875	form1	act
Foxd3	XX	R2	72	-0.467776	form1	act
Foxd3	XX	R2	96	-1.32048	form1	act
Foxd3	XX	R3	0	0.09983	form1	act
Foxd3	XX	R3	10	0.535197	form1	act
Foxd3	XX	R3	16	0.799144	form1	act
Foxd3	XX	R3	24	0.0692106	form1	act
Foxd3	XX	R3	30	0.125575	form1	act
Foxd3	XX	R3	36	-0.649477	form1	act
Foxd3	XX	R3	48	-0.100278	form1	act
Foxd3	XX	R3	56	0.0710095	form1	act
Foxd3	XX	R3	72	-0.259885	form1	act
Foxd3	XX	R3	96	-1.51551	form1	act
Arid1a	XX	R1	0	-1.30517	prime2	act
Arid1a	XX	R1	10	-1.21987	prime2	act
Arid1a	XX	R1	16	-0.119137	prime2	act
Arid1a	XX	R1	24	-0.0720957	prime2	act
Arid1a	XX	R1	30	0.33856	prime2	act
Arid1a	XX	R1	36	0.622143	prime2	act
Arid1a	XX	R1	48	0.378348	prime2	act
Arid1a	XX	R1	56	-0.732676	prime2	act
Arid1a	XO	R1	0	-1.00772	prime2	act
Arid1a	XO	R1	10	0.70266	prime2	act
Arid1a	XO	R1	16	0.29005	prime2	act
Arid1a	XO	R1	24	0.999454	prime2	act
Arid1a	XO	R1	30	0.63612	prime2	act
Arid1a	XO	R1	48	1.04904	prime2	act
Arid1a	XO	R1	56	0.766991	prime2	act
Arid1a	XO	R1	72	-0.468074	prime2	act
Arid1a	XO	R1	96	-2.64799	prime2	act
Arid1a	XO	R2	0	-0.617767	prime2	act
Arid1a	XO	R2	10	-1.28335	prime2	act
Arid1a	XO	R2	16	1.0804	prime2	act
Arid1a	XO	R2	24	1.08518	prime2	act
Arid1a	XO	R2	30	2.6167	prime2	act
Arid1a	XO	R2	36	1.3098	prime2	act
Arid1a	XO	R2	48	0.008551	prime2	act
Arid1a	XO	R2	56	0.355089	prime2	act
Arid1a	XO	R2	72	-1.49035	prime2	act
Arid1a	XO	R2	96	-1.3427	prime2	act
Arid1a	XO	R3	0	-1.59373	prime2	act
Arid1a	XO	R3	10	0.317359	prime2	act
Arid1a	XO	R3	16	-0.27404	prime2	act
Arid1a	XO	R3	24	1.28473	prime2	act
Arid1a	XO	R3	30	0.578403	prime2	act
Arid1a	XO	R3	36	0.197086	prime2	act
Arid1a	XO	R3	48	0.985002	prime2	act
Arid1a	XO	R3	56	-0.167083	prime2	act
Arid1a	XO	R3	72	-0.0699592	prime2	act
Arid1a	XO	R3	96	-0.487742	prime2	act
Arid1a	XX	R1	72	-0.345227	prime2	act
Arid1a	XX	R1	96	-0.890973	prime2	act
Arid1a	XX	R2	0	-1.19957	prime2	act
Arid1a	XX	R2	10	-0.986435	prime2	act
Arid1a	XX	R2	16	1.96804	prime2	act
Arid1a	XX	R2	24	-0.859392	prime2	act
Arid1a	XX	R2	30	0.128478	prime2	act
Arid1a	XX	R2	36	1.03987	prime2	act
Arid1a	XX	R2	48	0.5479	prime2	act
Arid1a	XX	R2	56	0.536694	prime2	act
Arid1a	XX	R2	72	0.657234	prime2	act
Arid1a	XX	R2	96	-0.668765	prime2	act
Arid1a	XX	R3	0	-1.18881	prime2	act
Arid1a	XX	R3	10	-1.08358	prime2	act
Arid1a	XX	R3	16	0.120193	prime2	act
Arid1a	XX	R3	24	0.481517	prime2	act
Arid1a	XX	R3	30	0.365521	prime2	act
Arid1a	XX	R3	36	1.12028	prime2	act
Arid1a	XX	R3	48	1.32521	prime2	act
Arid1a	XX	R3	56	-0.148309	prime2	act
Arid1a	XX	R3	72	-0.176361	prime2	act
Arid1a	XX	R3	96	-1.44571	prime2	act
Zfp518b	XX	R1	0	0.794219	form2	act
Zfp518b	XX	R1	10	1.82855	form2	act
Zfp518b	XX	R1	16	2.28743	form2	act
Zfp518b	XX	R1	24	1.1191	form2	act
Zfp518b	XX	R1	30	0.74745	form2	act
Zfp518b	XX	R1	36	-0.319328	form2	act
Zfp518b	XX	R1	48	-0.468941	form2	act
Zfp518b	XX	R1	56	-0.834192	form2	act
Zfp518b	XO	R1	0	-0.131718	form2	act
Zfp518b	XO	R1	10	0.525976	form2	act
Zfp518b	XO	R1	16	0.756409	form2	act
Zfp518b	XO	R1	24	-0.305494	form2	act
Zfp518b	XO	R1	30	-0.488277	form2	act
Zfp518b	XO	R1	48	-0.537795	form2	act
Zfp518b	XO	R1	56	-1.08579	form2	act
Zfp518b	XO	R1	72	-1.07866	form2	act
Zfp518b	XO	R1	96	-1.61721	form2	act
Zfp518b	XO	R2	0	0.000131	form2	act
Zfp518b	XO	R2	10	0.425056	form2	act
Zfp518b	XO	R2	16	0.759283	form2	act
Zfp518b	XO	R2	24	-0.056393	form2	act
Zfp518b	XO	R2	30	-0.388782	form2	act
Zfp518b	XO	R2	36	-0.404587	form2	act
Zfp518b	XO	R2	48	-0.487606	form2	act
Zfp518b	XO	R2	56	-0.914908	form2	act
Zfp518b	XO	R2	72	-1.29927	form2	act
Zfp518b	XO	R2	96	-1.18596	form2	act
Zfp518b	XO	R3	0	-0.800961	form2	act
Zfp518b	XO	R3	10	1.5237	form2	act
Zfp518b	XO	R3	16	0.205689	form2	act
Zfp518b	XO	R3	24	0.0814322	form2	act
Zfp518b	XO	R3	30	-0.216181	form2	act
Zfp518b	XO	R3	36	-0.577796	form2	act
Zfp518b	XO	R3	48	-0.636778	form2	act
Zfp518b	XO	R3	56	-0.856467	form2	act
Zfp518b	XO	R3	72	-1.26519	form2	act
Zfp518b	XO	R3	96	-1.42559	form2	act
Zfp518b	XX	R1	72	-0.682136	form2	act
Zfp518b	XX	R1	96	-0.868015	form2	act
Zfp518b	XX	R2	0	0.509295	form2	act
Zfp518b	XX	R2	10	1.44791	form2	act
Zfp518b	XX	R2	16	2.4733	form2	act
Zfp518b	XX	R2	24	1.31961	form2	act
Zfp518b	XX	R2	30	0.680515	form2	act
Zfp518b	XX	R2	36	-0.0466701	form2	act
Zfp518b	XX	R2	48	-0.134136	form2	act
Zfp518b	XX	R2	56	-0.440199	form2	act
Zfp518b	XX	R2	72	-0.632242	form2	act
Zfp518b	XX	R2	96	-1.08915	form2	act
Zfp518b	XX	R3	0	0.802304	form2	act
Zfp518b	XX	R3	10	1.96074	form2	act
Zfp518b	XX	R3	16	1.79424	form2	act
Zfp518b	XX	R3	24	1.65798	form2	act
Zfp518b	XX	R3	30	0.339227	form2	act
Zfp518b	XX	R3	36	-0.177741	form2	act
Zfp518b	XX	R3	48	-0.433246	form2	act
Zfp518b	XX	R3	56	-0.582946	form2	act
Zfp518b	XX	R3	72	-0.623104	form2	act
Zfp518b	XX	R3	96	-0.946083	form2	act
Rbpj	XX	R1	0	-0.355438	form2	act
Rbpj	XX	R1	10	1.32963	form2	act
Rbpj	XX	R1	16	0.411053	form2	act
Rbpj	XX	R1	24	0.980213	form2	act
Rbpj	XX	R1	30	0.0864663	form2	act
Rbpj	XX	R1	36	-0.107868	form2	act
Rbpj	XX	R1	48	-0.644764	form2	act
Rbpj	XX	R1	56	-1.40431	form2	act
Rbpj	XO	R1	0	-0.772646	form2	act
Rbpj	XO	R1	10	1.42729	form2	act
Rbpj	XO	R1	16	0.95747	form2	act
Rbpj	XO	R1	24	-0.063895	form2	act
Rbpj	XO	R1	30	-0.220871	form2	act
Rbpj	XO	R1	48	-1.00087	form2	act
Rbpj	XO	R1	56	-1.38736	form2	act
Rbpj	XO	R1	72	-0.623266	form2	act
Rbpj	XO	R1	96	-1.07033	form2	act
Rbpj	XO	R2	0	-0.84882	form2	act
Rbpj	XO	R2	10	1.22681	form2	act
Rbpj	XO	R2	16	1.58435	form2	act
Rbpj	XO	R2	24	1.77569	form2	act
Rbpj	XO	R2	30	0.304324	form2	act
Rbpj	XO	R2	36	-0.52969	form2	act
Rbpj	XO	R2	48	-1.02224	form2	act
Rbpj	XO	R2	56	-1.64298	form2	act
Rbpj	XO	R2	72	-0.535426	form2	act
Rbpj	XO	R2	96	-1.19725	form2	act
Rbpj	XO	R3	0	-1.0485	form2	act
Rbpj	XO	R3	10	1.04238	form2	act
Rbpj	XO	R3	16	0.724278	form2	act
Rbpj	XO	R3	24	0.835318	form2	act
Rbpj	XO	R3	30	-0.122159	form2	act
Rbpj	XO	R3	36	-0.532651	form2	act
Rbpj	XO	R3	48	-1.04092	form2	act
Rbpj	XO	R3	56	-1.46566	form2	act
Rbpj	XO	R3	72	-0.49641	form2	act
Rbpj	XO	R3	96	-0.657399	form2	act
Rbpj	XX	R1	72	-0.162943	form2	act
Rbpj	XX	R1	96	-0.665649	form2	act
Rbpj	XX	R2	0	-0.779149	form2	act
Rbpj	XX	R2	10	1.66101	form2	act
Rbpj	XX	R2	16	1.71196	form2	act
Rbpj	XX	R2	24	1.09932	form2	act
Rbpj	XX	R2	30	0.815601	form2	act
Rbpj	XX	R2	36	1.13886	form2	act
Rbpj	XX	R2	48	0.0281957	form2	act
Rbpj	XX	R2	56	-0.710508	form2	act
Rbpj	XX	R2	72	-0.341287	form2	act
Rbpj	XX	R2	96	-0.738995	form2	act
Rbpj	XX	R3	0	-0.50112	form2	act
Rbpj	XX	R3	10	1.87189	form2	act
Rbpj	XX	R3	16	1.71162	form2	act
Rbpj	XX	R3	24	1.51224	form2	act
Rbpj	XX	R3	30	-0.416402	form2	act
Rbpj	XX	R3	36	1.08604	form2	act
Rbpj	XX	R3	48	-0.0826882	form2	act
Rbpj	XX	R3	56	-1.00611	form2	act
Rbpj	XX	R3	72	-0.36418	form2	act
Rbpj	XX	R3	96	-0.761255	form2	act
Atf5	XX	R1	0	0.355122	prime2	act
Atf5	XX	R1	10	-0.857184	prime2	act
Atf5	XX	R1	16	2.96461	prime2	act
Atf5	XX	R1	24	2.09413	prime2	act
Atf5	XX	R1	30	2.23347	prime2	act
Atf5	XX	R1	36	2.50747	prime2	act
Atf5	XX	R1	48	3.84725	prime2	act
Atf5	XX	R1	56	0.263686	prime2	act
Atf5	XO	R1	0	-0.249382	prime2	act
Atf5	XO	R1	10	-0.780202	prime2	act
Atf5	XO	R1	16	-0.53232	prime2	act
Atf5	XO	R1	24	-0.118573	prime2	act
Atf5	XO	R1	30	-0.0962323	prime2	act
Atf5	XO	R1	48	0.498565	prime2	act
Atf5	XO	R1	56	-0.795623	prime2	act
Atf5	XO	R1	72	-0.835737	prime2	act
Atf5	XO	R1	96	-0.45878	prime2	act
Atf5	XO	R2	0	-0.528409	prime2	act
Atf5	XO	R2	10	-0.372858	prime2	act
Atf5	XO	R2	16	-0.647957	prime2	act
Atf5	XO	R2	24	-0.384471	prime2	act
Atf5	XO	R2	30	-0.244491	prime2	act
Atf5	XO	R2	36	-0.567511	prime2	act
Atf5	XO	R2	48	-0.252428	prime2	act
Atf5	XO	R2	56	-0.426039	prime2	act
Atf5	XO	R2	72	-1.05707	prime2	act
Atf5	XO	R2	96	-1.07473	prime2	act
Atf5	XO	R3	0	-0.27224	prime2	act
Atf5	XO	R3	10	-0.534291	prime2	act
Atf5	XO	R3	16	-0.543837	prime2	act
Atf5	XO	R3	24	0.0551747	prime2	act
Atf5	XO	R3	30	-0.218043	prime2	act
Atf5	XO	R3	36	-0.219014	prime2	act
Atf5	XO	R3	48	-0.169778	prime2	act
Atf5	XO	R3	56	-0.834587	prime2	act
Atf5	XO	R3	72	-0.516498	prime2	act
Atf5	XO	R3	96	-1.12998	prime2	act
Atf5	XX	R1	72	0.13563	prime2	act
Atf5	XX	R1	96	-0.913443	prime2	act
Atf5	XX	R2	0	0.182642	prime2	act
Atf5	XX	R2	10	-0.555059	prime2	act
Atf5	XX	R2	16	-0.321444	prime2	act
Atf5	XX	R2	24	-0.0817313	prime2	act
Atf5	XX	R2	30	1.11564	prime2	act
Atf5	XX	R2	36	0.436863	prime2	act
Atf5	XX	R2	48	1.27615	prime2	act
Atf5	XX	R2	56	0.0126205	prime2	act
Atf5	XX	R2	72	0.107685	prime2	act
Atf5	XX	R2	96	-0.822367	prime2	act
Atf5	XX	R3	0	-0.398705	prime2	act
Atf5	XX	R3	10	-0.769092	prime2	act
Atf5	XX	R3	16	-0.46611	prime2	act
Atf5	XX	R3	24	0.358107	prime2	act
Atf5	XX	R3	30	0.517219	prime2	act
Atf5	XX	R3	36	0.493339	prime2	act
Atf5	XX	R3	48	0.730797	prime2	act
Atf5	XX	R3	56	-0.44417	prime2	act
Atf5	XX	R3	72	0.154707	prime2	act
Atf5	XX	R3	96	-0.85048	prime2	act
Nfrkb	XX	R1	0	-0.691704	form2	act
Nfrkb	XX	R1	10	0.914461	form2	act
Nfrkb	XX	R1	16	2.28849	form2	act
Nfrkb	XX	R1	24	1.45508	form2	act
Nfrkb	XX	R1	30	0.617052	form2	act
Nfrkb	XX	R1	36	0.943938	form2	act
Nfrkb	XX	R1	48	-0.0892111	form2	act
Nfrkb	XX	R1	56	-1.16943	form2	act
Nfrkb	XO	R1	0	-0.810974	form2	act
Nfrkb	XO	R1	10	0.456873	form2	act
Nfrkb	XO	R1	16	0.86288	form2	act
Nfrkb	XO	R1	24	0.345015	form2	act
Nfrkb	XO	R1	30	-0.678774	form2	act
Nfrkb	XO	R1	48	-0.555533	form2	act
Nfrkb	XO	R1	56	-1.26062	form2	act
Nfrkb	XO	R1	72	-1.3242	form2	act
Nfrkb	XO	R1	96	-1.28063	form2	act
Nfrkb	XO	R2	0	-0.422288	form2	act
Nfrkb	XO	R2	10	1.26357	form2	act
Nfrkb	XO	R2	16	0.923495	form2	act
Nfrkb	XO	R2	24	0.10733	form2	act
Nfrkb	XO	R2	30	0.0785141	form2	act
Nfrkb	XO	R2	36	0.787334	form2	act
Nfrkb	XO	R2	48	-0.859169	form2	act
Nfrkb	XO	R2	56	-0.693207	form2	act
Nfrkb	XO	R2	72	-0.926448	form2	act
Nfrkb	XO	R2	96	-1.33016	form2	act
Nfrkb	XO	R3	0	-0.85686	form2	act
Nfrkb	XO	R3	10	-0.358024	form2	act
Nfrkb	XO	R3	16	1.02042	form2	act
Nfrkb	XO	R3	24	0.260388	form2	act
Nfrkb	XO	R3	30	0.445329	form2	act
Nfrkb	XO	R3	36	-0.408573	form2	act
Nfrkb	XO	R3	48	-0.817682	form2	act
Nfrkb	XO	R3	56	-1.15817	form2	act
Nfrkb	XO	R3	72	-1.1554	form2	act
Nfrkb	XO	R3	96	-1.57427	form2	act
Nfrkb	XX	R1	72	-0.55737	form2	act
Nfrkb	XX	R1	96	-1.04175	form2	act
Nfrkb	XX	R2	0	-0.213315	form2	act
Nfrkb	XX	R2	10	2.14315	form2	act
Nfrkb	XX	R2	16	1.72174	form2	act
Nfrkb	XX	R2	24	0.946685	form2	act
Nfrkb	XX	R2	30	0.378183	form2	act
Nfrkb	XX	R2	36	0.17579	form2	act
Nfrkb	XX	R2	48	0.0357467	form2	act
Nfrkb	XX	R2	56	-0.00646152	form2	act
Nfrkb	XX	R2	72	-0.433277	form2	act
Nfrkb	XX	R2	96	-1.12269	form2	act
Nfrkb	XX	R3	0	-0.0664561	form2	act
Nfrkb	XX	R3	10	1.32137	form2	act
Nfrkb	XX	R3	16	2.03187	form2	act
Nfrkb	XX	R3	24	1.71019	form2	act
Nfrkb	XX	R3	30	0.767371	form2	act
Nfrkb	XX	R3	36	0.709357	form2	act
Nfrkb	XX	R3	48	-0.339461	form2	act
Nfrkb	XX	R3	56	-0.406579	form2	act
Nfrkb	XX	R3	72	-0.941895	form2	act
Nfrkb	XX	R3	96	-1.16104	form2	act
Smarcc1	XX	R1	0	-1.21675	form1	act
Smarcc1	XX	R1	10	-2.08755	form1	act
Smarcc1	XX	R1	16	0.515413	form1	act
Smarcc1	XX	R1	24	-0.330167	form1	act
Smarcc1	XX	R1	30	-0.56869	form1	act
Smarcc1	XX	R1	36	0.212498	form1	act
Smarcc1	XX	R1	48	-0.330827	form1	act
Smarcc1	XX	R1	56	-0.551801	form1	act
Smarcc1	XO	R1	0	0.309027	form1	act
Smarcc1	XO	R1	10	0.891417	form1	act
Smarcc1	XO	R1	16	0.499465	form1	act
Smarcc1	XO	R1	24	-0.325013	form1	act
Smarcc1	XO	R1	30	1.11438	form1	act
Smarcc1	XO	R1	48	0.789958	form1	act
Smarcc1	XO	R1	56	-0.299604	form1	act
Smarcc1	XO	R1	72	-1.15246	form1	act
Smarcc1	XO	R1	96	0.62245	form1	act
Smarcc1	XO	R2	0	-0.0402146	form1	act
Smarcc1	XO	R2	10	0.898389	form1	act
Smarcc1	XO	R2	16	1.41142	form1	act
Smarcc1	XO	R2	24	3.03381	form1	act
Smarcc1	XO	R2	30	2.33193	form1	act
Smarcc1	XO	R2	36	0.494085	form1	act
Smarcc1	XO	R2	48	0.550076	form1	act
Smarcc1	XO	R2	56	-0.313488	form1	act
Smarcc1	XO	R2	72	-1.61266	form1	act
Smarcc1	XO	R2	96	-2.01247	form1	act
Smarcc1	XO	R3	0	-1.56222	form1	act
Smarcc1	XO	R3	10	1.31448	form1	act
Smarcc1	XO	R3	16	0.0881032	form1	act
Smarcc1	XO	R3	24	0.826774	form1	act
Smarcc1	XO	R3	30	1.34094	form1	act
Smarcc1	XO	R3	36	0.906959	form1	act
Smarcc1	XO	R3	48	1.2282	form1	act
Smarcc1	XO	R3	56	-0.408441	form1	act
Smarcc1	XO	R3	72	-1.15339	form1	act
Smarcc1	XO	R3	96	-1.4514	form1	act
Smarcc1	XX	R1	72	-0.0518433	form1	act
Smarcc1	XX	R1	96	-0.686707	form1	act
Smarcc1	XX	R2	0	-0.313878	form1	act
Smarcc1	XX	R2	10	0.380825	form1	act
Smarcc1	XX	R2	16	0.329956	form1	act
Smarcc1	XX	R2	24	-0.176209	form1	act
Smarcc1	XX	R2	30	0.342626	form1	act
Smarcc1	XX	R2	36	0.535447	form1	act
Smarcc1	XX	R2	48	0.718438	form1	act
Smarcc1	XX	R2	56	1.02511	form1	act
Smarcc1	XX	R2	72	0.0592169	form1	act
Smarcc1	XX	R2	96	-0.78659	form1	act
Smarcc1	XX	R3	0	-0.344203	form1	act
Smarcc1	XX	R3	10	-1.47309	form1	act
Smarcc1	XX	R3	16	-0.412836	form1	act
Smarcc1	XX	R3	24	-0.391015	form1	act
Smarcc1	XX	R3	30	-0.795739	form1	act
Smarcc1	XX	R3	36	0.385684	form1	act
Smarcc1	XX	R3	48	0.00568651	form1	act
Smarcc1	XX	R3	56	-0.867507	form1	act
Smarcc1	XX	R3	72	-0.961849	form1	act
Smarcc1	XX	R3	96	-0.484166	form1	act
Mbd3	XX	R1	0	-0.805453	prime2	act
Mbd3	XX	R1	10	1.50133	prime2	act
Mbd3	XX	R1	16	0.487385	prime2	act
Mbd3	XX	R1	24	-0.198329	prime2	act
Mbd3	XX	R1	30	1.04405	prime2	act
Mbd3	XX	R1	36	1.99294	prime2	act
Mbd3	XX	R1	48	0.131889	prime2	act
Mbd3	XX	R1	56	1.16266	prime2	act
Mbd3	XO	R1	0	-0.841487	prime2	act
Mbd3	XO	R1	10	-0.100501	prime2	act
Mbd3	XO	R1	16	0.316445	prime2	act
Mbd3	XO	R1	24	1.67443	prime2	act
Mbd3	XO	R1	30	0.989358	prime2	act
Mbd3	XO	R1	48	0.239898	prime2	act
Mbd3	XO	R1	56	-0.129798	prime2	act
Mbd3	XO	R1	72	-1.47471	prime2	act
Mbd3	XO	R1	96	-1.52463	prime2	act
Mbd3	XO	R2	0	-0.506127	prime2	act
Mbd3	XO	R2	10	1.24292	prime2	act
Mbd3	XO	R2	16	0.157203	prime2	act
Mbd3	XO	R2	24	0.797682	prime2	act
Mbd3	XO	R2	30	0.24202	prime2	act
Mbd3	XO	R2	36	2.32889	prime2	act
Mbd3	XO	R2	48	0.320357	prime2	act
Mbd3	XO	R2	56	0.819229	prime2	act
Mbd3	XO	R2	72	-1.49511	prime2	act
Mbd3	XO	R2	96	-1.60915	prime2	act
Mbd3	XO	R3	0	-0.885427	prime2	act
Mbd3	XO	R3	10	-0.541127	prime2	act
Mbd3	XO	R3	16	1.24332	prime2	act
Mbd3	XO	R3	24	0.555703	prime2	act
Mbd3	XO	R3	30	1.00083	prime2	act
Mbd3	XO	R3	36	0.999583	prime2	act
Mbd3	XO	R3	48	0.559692	prime2	act
Mbd3	XO	R3	56	-0.0224393	prime2	act
Mbd3	XO	R3	72	-0.715217	prime2	act
Mbd3	XO	R3	96	-1.84947	prime2	act
Mbd3	XX	R1	72	-1.24957	prime2	act
Mbd3	XX	R1	96	-1.43507	prime2	act
Mbd3	XX	R2	0	-0.479892	prime2	act
Mbd3	XX	R2	10	0.574033	prime2	act
Mbd3	XX	R2	16	0.451236	prime2	act
Mbd3	XX	R2	24	0.0319426	prime2	act
Mbd3	XX	R2	30	0.76301	prime2	act
Mbd3	XX	R2	36	0.286671	prime2	act
Mbd3	XX	R2	48	-0.480853	prime2	act
Mbd3	XX	R2	56	0.255457	prime2	act
Mbd3	XX	R2	72	-1.43184	prime2	act
Mbd3	XX	R2	96	-1.43405	prime2	act
Mbd3	XX	R3	0	-0.639768	prime2	act
Mbd3	XX	R3	10	-0.515069	prime2	act
Mbd3	XX	R3	16	-0.94815	prime2	act
Mbd3	XX	R3	24	0.147587	prime2	act
Mbd3	XX	R3	30	0.759955	prime2	act
Mbd3	XX	R3	36	0.391112	prime2	act
Mbd3	XX	R3	48	0.144615	prime2	act
Mbd3	XX	R3	56	0.622128	prime2	act
Mbd3	XX	R3	72	-1.59761	prime2	act
Mbd3	XX	R3	96	-1.32473	prime2	act
Zfp207	XX	R1	0	2.05415	form1	act
Zfp207	XX	R1	10	2.70337	form1	act
Zfp207	XX	R1	16	-0.49175	form1	act
Zfp207	XX	R1	24	-0.197732	form1	act
Zfp207	XX	R1	30	-0.178166	form1	act
Zfp207	XX	R1	36	-0.351198	form1	act
Zfp207	XX	R1	48	-0.830353	form1	act
Zfp207	XX	R1	56	-0.332928	form1	act
Zfp207	XO	R1	0	-0.212661	form1	act
Zfp207	XO	R1	10	0.603531	form1	act
Zfp207	XO	R1	16	-0.279738	form1	act
Zfp207	XO	R1	24	0.0965788	form1	act
Zfp207	XO	R1	30	-0.542081	form1	act
Zfp207	XO	R1	48	-0.953841	form1	act
Zfp207	XO	R1	56	0.860906	form1	act
Zfp207	XO	R1	72	-1.17538	form1	act
Zfp207	XO	R1	96	-2.76457	form1	act
Zfp207	XO	R2	0	0.181106	form1	act
Zfp207	XO	R2	10	0.801669	form1	act
Zfp207	XO	R2	16	1.50118	form1	act
Zfp207	XO	R2	24	0.0379054	form1	act
Zfp207	XO	R2	30	0.176494	form1	act
Zfp207	XO	R2	36	1.09853	form1	act
Zfp207	XO	R2	48	0.33747	form1	act
Zfp207	XO	R2	56	0.839164	form1	act
Zfp207	XO	R2	72	1.85259	form1	act
Zfp207	XO	R2	96	-1.22524	form1	act
Zfp207	XO	R3	0	-0.67987	form1	act
Zfp207	XO	R3	10	0.844091	form1	act
Zfp207	XO	R3	16	0.735217	form1	act
Zfp207	XO	R3	24	0.0203622	form1	act
Zfp207	XO	R3	30	0.380685	form1	act
Zfp207	XO	R3	36	0.543973	form1	act
Zfp207	XO	R3	48	0.500933	form1	act
Zfp207	XO	R3	56	0.595469	form1	act
Zfp207	XO	R3	72	-0.200294	form1	act
Zfp207	XO	R3	96	-1.33463	form1	act
Zfp207	XX	R1	72	-0.900386	form1	act
Zfp207	XX	R1	96	-1.66807	form1	act
Zfp207	XX	R2	0	-0.253767	form1	act
Zfp207	XX	R2	10	-0.192538	form1	act
Zfp207	XX	R2	16	1.42194	form1	act
Zfp207	XX	R2	24	2.22111	form1	act
Zfp207	XX	R2	30	-0.40445	form1	act
Zfp207	XX	R2	36	-0.03386	form1	act
Zfp207	XX	R2	48	-0.443847	form1	act
Zfp207	XX	R2	56	0.782975	form1	act
Zfp207	XX	R2	72	-0.646847	form1	act
Zfp207	XX	R2	96	-1.28434	form1	act
Zfp207	XX	R3	0	0.798462	form1	act
Zfp207	XX	R3	10	-0.71475	form1	act
Zfp207	XX	R3	16	-0.791211	form1	act
Zfp207	XX	R3	24	0.55142	form1	act
Zfp207	XX	R3	30	-0.667494	form1	act
Zfp207	XX	R3	36	-0.556412	form1	act
Zfp207	XX	R3	48	-0.923294	form1	act
Zfp207	XX	R3	56	0.499353	form1	act
Zfp207	XX	R3	72	-0.869969	form1	act
Zfp207	XX	R3	96	-0.938981	form1	act
Arid4a	XX	R1	0	-1.13581	form1	act
Arid4a	XX	R1	10	-0.795414	form1	act
Arid4a	XX	R1	16	-0.803433	form1	act
Arid4a	XX	R1	24	1.43	form1	act
Arid4a	XX	R1	30	1.12213	form1	act
Arid4a	XX	R1	36	1.04019	form1	act
Arid4a	XX	R1	48	0.413465	form1	act
Arid4a	XX	R1	56	-0.270112	form1	act
Arid4a	XO	R1	0	-0.00220983	form1	act
Arid4a	XO	R1	10	0.917332	form1	act
Arid4a	XO	R1	16	0.381883	form1	act
Arid4a	XO	R1	24	0.329488	form1	act
Arid4a	XO	R1	30	0.831998	form1	act
Arid4a	XO	R1	48	-0.454088	form1	act
Arid4a	XO	R1	56	-1.51935	form1	act
Arid4a	XO	R1	72	-1.16851	form1	act
Arid4a	XO	R1	96	-0.794339	form1	act
Arid4a	XO	R2	0	-0.614139	form1	act
Arid4a	XO	R2	10	0.697634	form1	act
Arid4a	XO	R2	16	0.560673	form1	act
Arid4a	XO	R2	24	2.05643	form1	act
Arid4a	XO	R2	30	2.6244	form1	act
Arid4a	XO	R2	36	0.427529	form1	act
Arid4a	XO	R2	48	-0.786645	form1	act
Arid4a	XO	R2	56	-1.34193	form1	act
Arid4a	XO	R2	72	-1.75162	form1	act
Arid4a	XO	R2	96	-1.88237	form1	act
Arid4a	XO	R3	0	-1.14924	form1	act
Arid4a	XO	R3	10	0.393369	form1	act
Arid4a	XO	R3	16	0.405321	form1	act
Arid4a	XO	R3	24	0.291738	form1	act
Arid4a	XO	R3	30	0.836633	form1	act
Arid4a	XO	R3	36	-0.167001	form1	act
Arid4a	XO	R3	48	-0.482306	form1	act
Arid4a	XO	R3	56	-1.37927	form1	act
Arid4a	XO	R3	72	-1.40669	form1	act
Arid4a	XO	R3	96	-1.71422	form1	act
Arid4a	XX	R1	72	0.363333	form1	act
Arid4a	XX	R1	96	-0.879893	form1	act
Arid4a	XX	R2	0	-1.33499	form1	act
Arid4a	XX	R2	10	1.12156	form1	act
Arid4a	XX	R2	16	-0.0349105	form1	act
Arid4a	XX	R2	24	0.610905	form1	act
Arid4a	XX	R2	30	0.920837	form1	act
Arid4a	XX	R2	36	1.04073	form1	act
Arid4a	XX	R2	48	0.659069	form1	act
Arid4a	XX	R2	56	0.00951788	form1	act
Arid4a	XX	R2	72	0.563506	form1	act
Arid4a	XX	R2	96	-0.747078	form1	act
Arid4a	XX	R3	0	-0.373623	form1	act
Arid4a	XX	R3	10	0.367097	form1	act
Arid4a	XX	R3	16	0.571699	form1	act
Arid4a	XX	R3	24	1.49761	form1	act
Arid4a	XX	R3	30	0.699422	form1	act
Arid4a	XX	R3	36	1.38422	form1	act
Arid4a	XX	R3	48	-0.368808	form1	act
Arid4a	XX	R3	56	-0.298325	form1	act
Arid4a	XX	R3	72	-0.323115	form1	act
Arid4a	XX	R3	96	-0.590267	form1	act
Otx2	XX	R1	0	-1.2836	form1	act
Otx2	XX	R1	10	1.00709	form1	act
Otx2	XX	R1	16	0.963642	form1	act
Otx2	XX	R1	24	0.551808	form1	act
Otx2	XX	R1	30	1.34272	form1	act
Otx2	XX	R1	36	1.09138	form1	act
Otx2	XX	R1	48	0.828482	form1	act
Otx2	XX	R1	56	0.325443	form1	act
Otx2	XO	R1	0	-1.69816	form1	act
Otx2	XO	R1	10	-1.0703	form1	act
Otx2	XO	R1	16	-0.68287	form1	act
Otx2	XO	R1	24	0.0203756	form1	act
Otx2	XO	R1	30	-0.0408183	form1	act
Otx2	XO	R1	48	-0.69758	form1	act
Otx2	XO	R1	56	-0.860407	form1	act
Otx2	XO	R1	72	-0.857904	form1	act
Otx2	XO	R1	96	-1.24822	form1	act
Otx2	XO	R2	0	-1.71792	form1	act
Otx2	XO	R2	10	-1.22832	form1	act
Otx2	XO	R2	16	-0.642236	form1	act
Otx2	XO	R2	24	-0.40414	form1	act
Otx2	XO	R2	30	-0.0173121	form1	act
Otx2	XO	R2	36	-0.525561	form1	act
Otx2	XO	R2	48	-0.884075	form1	act
Otx2	XO	R2	56	-1.02421	form1	act
Otx2	XO	R2	72	-0.739284	form1	act
Otx2	XO	R2	96	-0.934072	form1	act
Otx2	XO	R3	0	-1.70103	form1	act
Otx2	XO	R3	10	-1.34898	form1	act
Otx2	XO	R3	16	-0.499621	form1	act
Otx2	XO	R3	24	-0.00483404	form1	act
Otx2	XO	R3	30	0.284205	form1	act
Otx2	XO	R3	36	-0.408612	form1	act
Otx2	XO	R3	48	-0.69175	form1	act
Otx2	XO	R3	56	-1.00395	form1	act
Otx2	XO	R3	72	-1.01378	form1	act
Otx2	XO	R3	96	-0.82785	form1	act
Otx2	XX	R1	72	0.95981	form1	act
Otx2	XX	R1	96	1.15367	form1	act
Otx2	XX	R2	0	-1.25834	form1	act
Otx2	XX	R2	10	0.734201	form1	act
Otx2	XX	R2	16	0.928504	form1	act
Otx2	XX	R2	24	1.22386	form1	act
Otx2	XX	R2	30	1.38407	form1	act
Otx2	XX	R2	36	1.37077	form1	act
Otx2	XX	R2	48	1.16072	form1	act
Otx2	XX	R2	56	0.590216	form1	act
Otx2	XX	R2	72	0.714616	form1	act
Otx2	XX	R2	96	1.02243	form1	act
Otx2	XX	R3	0	-1.24773	form1	act
Otx2	XX	R3	10	0.456872	form1	act
Otx2	XX	R3	16	0.487716	form1	act
Otx2	XX	R3	24	1.01194	form1	act
Otx2	XX	R3	30	1.52941	form1	act
Otx2	XX	R3	36	1.33684	form1	act
Otx2	XX	R3	48	0.908262	form1	act
Otx2	XX	R3	56	1.14983	form1	act
Otx2	XX	R3	72	0.69862	form1	act
Otx2	XX	R3	96	1.32597	form1	act
Tox4	XX	R1	0	0.712398	form1	act
Tox4	XX	R1	10	0.506448	form1	act
Tox4	XX	R1	16	1.32515	form1	act
Tox4	XX	R1	24	0.599862	form1	act
Tox4	XX	R1	30	2.10528	form1	act
Tox4	XX	R1	36	2.55232	form1	act
Tox4	XX	R1	48	0.292921	form1	act
Tox4	XX	R1	56	0.455782	form1	act
Tox4	XO	R1	0	0.140671	form1	act
Tox4	XO	R1	10	-0.764638	form1	act
Tox4	XO	R1	16	0.221428	form1	act
Tox4	XO	R1	24	0.265875	form1	act
Tox4	XO	R1	30	-0.950435	form1	act
Tox4	XO	R1	48	-0.546446	form1	act
Tox4	XO	R1	56	-0.665213	form1	act
Tox4	XO	R1	72	-0.184578	form1	act
Tox4	XO	R1	96	-1.70821	form1	act
Tox4	XO	R2	0	0.293641	form1	act
Tox4	XO	R2	10	0.593392	form1	act
Tox4	XO	R2	16	1.13601	form1	act
Tox4	XO	R2	24	0.657323	form1	act
Tox4	XO	R2	30	-0.362288	form1	act
Tox4	XO	R2	36	-1.90806	form1	act
Tox4	XO	R2	48	-0.00179145	form1	act
Tox4	XO	R2	56	-0.0329965	form1	act
Tox4	XO	R2	72	-1.48808	form1	act
Tox4	XO	R2	96	1.65469	form1	act
Tox4	XO	R3	0	0.539497	form1	act
Tox4	XO	R3	10	0.592439	form1	act
Tox4	XO	R3	16	3.14919	form1	act
Tox4	XO	R3	24	-0.551225	form1	act
Tox4	XO	R3	30	-0.0988322	form1	act
Tox4	XO	R3	36	-0.917665	form1	act
Tox4	XO	R3	48	-1.21274	form1	act
Tox4	XO	R3	56	-1.53364	form1	act
Tox4	XO	R3	72	-1.28971	form1	act
Tox4	XO	R3	96	1.4058	form1	act
Tox4	XX	R1	72	-0.726353	form1	act
Tox4	XX	R1	96	-0.352779	form1	act
Tox4	XX	R2	0	-0.250063	form1	act
Tox4	XX	R2	10	-0.865268	form1	act
Tox4	XX	R2	16	-1.06876	form1	act
Tox4	XX	R2	24	-0.381766	form1	act
Tox4	XX	R2	30	0.407761	form1	act
Tox4	XX	R2	36	0.270155	form1	act
Tox4	XX	R2	48	0.177996	form1	act
Tox4	XX	R2	56	-0.0915774	form1	act
Tox4	XX	R2	72	0.10505	form1	act
Tox4	XX	R2	96	0.57968	form1	act
Tox4	XX	R3	0	0.244865	form1	act
Tox4	XX	R3	10	-0.939163	form1	act
Tox4	XX	R3	16	-0.766447	form1	act
Tox4	XX	R3	24	0.0199109	form1	act
Tox4	XX	R3	30	0.780984	form1	act
Tox4	XX	R3	36	0.372671	form1	act
Tox4	XX	R3	48	0.311271	form1	act
Tox4	XX	R3	56	-0.807501	form1	act
Tox4	XX	R3	72	-1.20431	form1	act
Tox4	XX	R3	96	-0.799917	form1	act
Sp1	XX	R1	0	-0.201611	form2	act
Sp1	XX	R1	10	1.63919	form2	act
Sp1	XX	R1	16	0.1802	form2	act
Sp1	XX	R1	24	0.630679	form2	act
Sp1	XX	R1	30	0.552972	form2	act
Sp1	XX	R1	36	-0.045828	form2	act
Sp1	XX	R1	48	-1.129	form2	act
Sp1	XX	R1	56	-1.12262	form2	act
Sp1	XO	R1	0	-0.721255	form2	act
Sp1	XO	R1	10	0.540309	form2	act
Sp1	XO	R1	16	0.843166	form2	act
Sp1	XO	R1	24	-0.0651265	form2	act
Sp1	XO	R1	30	0.0812699	form2	act
Sp1	XO	R1	48	-0.980588	form2	act
Sp1	XO	R1	56	-1.17871	form2	act
Sp1	XO	R1	72	-0.943055	form2	act
Sp1	XO	R1	96	-1.94296	form2	act
Sp1	XO	R2	0	-0.86416	form2	act
Sp1	XO	R2	10	-0.654438	form2	act
Sp1	XO	R2	16	1.14602	form2	act
Sp1	XO	R2	24	0.373799	form2	act
Sp1	XO	R2	30	0.647951	form2	act
Sp1	XO	R2	36	-0.758567	form2	act
Sp1	XO	R2	48	-0.620348	form2	act
Sp1	XO	R2	56	-1.19188	form2	act
Sp1	XO	R2	72	-0.176904	form2	act
Sp1	XO	R2	96	-1.20643	form2	act
Sp1	XO	R3	0	-1.67903	form2	act
Sp1	XO	R3	10	0.627002	form2	act
Sp1	XO	R3	16	0.992598	form2	act
Sp1	XO	R3	24	1.53758	form2	act
Sp1	XO	R3	30	0.780671	form2	act
Sp1	XO	R3	36	-0.699527	form2	act
Sp1	XO	R3	48	-0.900032	form2	act
Sp1	XO	R3	56	-1.62671	form2	act
Sp1	XO	R3	72	-0.663884	form2	act
Sp1	XO	R3	96	-0.68303	form2	act
Sp1	XX	R1	72	0.500221	form2	act
Sp1	XX	R1	96	-0.35228	form2	act
Sp1	XX	R2	0	-0.691151	form2	act
Sp1	XX	R2	10	0.496264	form2	act
Sp1	XX	R2	16	2.06148	form2	act
Sp1	XX	R2	24	1.77528	form2	act
Sp1	XX	R2	30	0.580006	form2	act
Sp1	XX	R2	36	0.429904	form2	act
Sp1	XX	R2	48	0.609199	form2	act
Sp1	XX	R2	56	-0.509271	form2	act
Sp1	XX	R2	72	0.560329	form2	act
Sp1	XX	R2	96	-0.724041	form2	act
Sp1	XX	R3	0	-0.791858	form2	act
Sp1	XX	R3	10	1.57327	form2	act
Sp1	XX	R3	16	1.66728	form2	act
Sp1	XX	R3	24	2.4583	form2	act
Sp1	XX	R3	30	0.911226	form2	act
Sp1	XX	R3	36	0.589055	form2	act
Sp1	XX	R3	48	-0.107279	form2	act
Sp1	XX	R3	56	-0.386135	form2	act
Sp1	XX	R3	72	-0.388441	form2	act
Sp1	XX	R3	96	-0.779073	form2	act
Zscan10	XX	R1	0	-0.0890464	form1	act
Zscan10	XX	R1	10	-0.719245	form1	act
Zscan10	XX	R1	16	2.37188	form1	act
Zscan10	XX	R1	24	0.510965	form1	act
Zscan10	XX	R1	30	0.613084	form1	act
Zscan10	XX	R1	36	1.73689	form1	act
Zscan10	XX	R1	48	0.835814	form1	act
Zscan10	XX	R1	56	0.0424386	form1	act
Zscan10	XO	R1	0	-0.39617	form1	act
Zscan10	XO	R1	10	0.744441	form1	act
Zscan10	XO	R1	16	1.91003	form1	act
Zscan10	XO	R1	24	0.506693	form1	act
Zscan10	XO	R1	30	0.179102	form1	act
Zscan10	XO	R1	48	-0.496262	form1	act
Zscan10	XO	R1	56	-1.26726	form1	act
Zscan10	XO	R1	72	-0.448187	form1	act
Zscan10	XO	R1	96	-1.12495	form1	act
Zscan10	XO	R2	0	0.201252	form1	act
Zscan10	XO	R2	10	0.591877	form1	act
Zscan10	XO	R2	16	0.637966	form1	act
Zscan10	XO	R2	24	0.10055	form1	act
Zscan10	XO	R2	30	0.344441	form1	act
Zscan10	XO	R2	36	0.0263276	form1	act
Zscan10	XO	R2	48	-0.537284	form1	act
Zscan10	XO	R2	56	-0.520497	form1	act
Zscan10	XO	R2	72	-1.71224	form1	act
Zscan10	XO	R2	96	-2.01942	form1	act
Zscan10	XO	R3	0	-0.95996	form1	act
Zscan10	XO	R3	10	3.16374	form1	act
Zscan10	XO	R3	16	0.0101019	form1	act
Zscan10	XO	R3	24	0.903327	form1	act
Zscan10	XO	R3	30	-0.228331	form1	act
Zscan10	XO	R3	36	-0.549714	form1	act
Zscan10	XO	R3	48	-0.364395	form1	act
Zscan10	XO	R3	56	0.501608	form1	act
Zscan10	XO	R3	72	-1.52243	form1	act
Zscan10	XO	R3	96	-2.23807	form1	act
Zscan10	XX	R1	72	-0.713274	form1	act
Zscan10	XX	R1	96	-1.36553	form1	act
Zscan10	XX	R2	0	1.01036	form1	act
Zscan10	XX	R2	10	0.281426	form1	act
Zscan10	XX	R2	16	0.284483	form1	act
Zscan10	XX	R2	24	0.461813	form1	act
Zscan10	XX	R2	30	0.0837053	form1	act
Zscan10	XX	R2	36	-0.00786439	form1	act
Zscan10	XX	R2	48	-0.253028	form1	act
Zscan10	XX	R2	56	-0.384528	form1	act
Zscan10	XX	R2	72	0.157588	form1	act
Zscan10	XX	R2	96	-0.738274	form1	act
Zscan10	XX	R3	0	-0.925239	form1	act
Zscan10	XX	R3	10	-0.350259	form1	act
Zscan10	XX	R3	16	0.521807	form1	act
Zscan10	XX	R3	24	0.398283	form1	act
Zscan10	XX	R3	30	1.66705	form1	act
Zscan10	XX	R3	36	0.145586	form1	act
Zscan10	XX	R3	48	0.932836	form1	act
Zscan10	XX	R3	56	-0.729848	form1	act
Zscan10	XX	R3	72	-0.214227	form1	act
Zscan10	XX	R3	96	-1.00192	form1	act
Pou5f1	XX	R1	0	1.15804	form2	act
Pou5f1	XX	R1	10	-1.28702	form2	act
Pou5f1	XX	R1	16	3.69679	form2	act
Pou5f1	XX	R1	24	1.90567	form2	act
Pou5f1	XX	R1	30	1.67308	form2	act
Pou5f1	XX	R1	36	1.98671	form2	act
Pou5f1	XX	R1	48	0.869995	form2	act
Pou5f1	XX	R1	56	-0.468086	form2	act
Pou5f1	XO	R1	0	0.279054	form2	act
Pou5f1	XO	R1	10	-0.145452	form2	act
Pou5f1	XO	R1	16	0.755935	form2	act
Pou5f1	XO	R1	24	0.558196	form2	act
Pou5f1	XO	R1	30	-0.0438813	form2	act
Pou5f1	XO	R1	48	0.0410639	form2	act
Pou5f1	XO	R1	56	-1.30414	form2	act
Pou5f1	XO	R1	72	-0.996942	form2	act
Pou5f1	XO	R1	96	-0.979729	form2	act
Pou5f1	XO	R2	0	0.371635	form2	act
Pou5f1	XO	R2	10	1.74639	form2	act
Pou5f1	XO	R2	16	-0.0362246	form2	act
Pou5f1	XO	R2	24	-0.191459	form2	act
Pou5f1	XO	R2	30	-0.558792	form2	act
Pou5f1	XO	R2	36	-1.15282	form2	act
Pou5f1	XO	R2	48	-0.588401	form2	act
Pou5f1	XO	R2	56	-0.0989632	form2	act
Pou5f1	XO	R2	72	-1.61732	form2	act
Pou5f1	XO	R2	96	-1.49971	form2	act
Pou5f1	XO	R3	0	-0.167178	form2	act
Pou5f1	XO	R3	10	0.775637	form2	act
Pou5f1	XO	R3	16	0.195492	form2	act
Pou5f1	XO	R3	24	0.511234	form2	act
Pou5f1	XO	R3	30	-0.177942	form2	act
Pou5f1	XO	R3	36	0.0337351	form2	act
Pou5f1	XO	R3	48	-0.71589	form2	act
Pou5f1	XO	R3	56	-0.715252	form2	act
Pou5f1	XO	R3	72	-1.41734	form2	act
Pou5f1	XO	R3	96	-1.59774	form2	act
Pou5f1	XX	R1	72	-0.307556	form2	act
Pou5f1	XX	R1	96	-0.70505	form2	act
Pou5f1	XX	R2	0	0.459836	form2	act
Pou5f1	XX	R2	10	0.212938	form2	act
Pou5f1	XX	R2	16	-0.598491	form2	act
Pou5f1	XX	R2	24	-0.406278	form2	act
Pou5f1	XX	R2	30	1.56293	form2	act
Pou5f1	XX	R2	36	0.384434	form2	act
Pou5f1	XX	R2	48	-0.18211	form2	act
Pou5f1	XX	R2	56	-0.536089	form2	act
Pou5f1	XX	R2	72	-0.65519	form2	act
Pou5f1	XX	R2	96	-1.14465	form2	act
Pou5f1	XX	R3	0	0.225585	form2	act
Pou5f1	XX	R3	10	0.735466	form2	act
Pou5f1	XX	R3	16	0.496634	form2	act
Pou5f1	XX	R3	24	-0.0125686	form2	act
Pou5f1	XX	R3	30	0.810608	form2	act
Pou5f1	XX	R3	36	0.168137	form2	act
Pou5f1	XX	R3	48	0.203024	form2	act
Pou5f1	XX	R3	56	-0.191162	form2	act
Pou5f1	XX	R3	72	-0.333183	form2	act
Pou5f1	XX	R3	96	-0.98567	form2	act
Epas1	XX	R1	0	-0.759778	form1	act
Epas1	XX	R1	10	1.71308	form1	act
Epas1	XX	R1	16	0.732686	form1	act
Epas1	XX	R1	24	0.852602	form1	act
Epas1	XX	R1	30	1.04736	form1	act
Epas1	XX	R1	36	0.888329	form1	act
Epas1	XX	R1	48	-0.480792	form1	act
Epas1	XX	R1	56	-0.844026	form1	act
Epas1	XO	R1	0	-0.741382	form1	act
Epas1	XO	R1	10	0.343616	form1	act
Epas1	XO	R1	16	0.884413	form1	act
Epas1	XO	R1	24	1.69356	form1	act
Epas1	XO	R1	30	1.09091	form1	act
Epas1	XO	R1	48	-0.700963	form1	act
Epas1	XO	R1	56	-0.910212	form1	act
Epas1	XO	R1	72	-1.29334	form1	act
Epas1	XO	R1	96	-1.3154	form1	act
Epas1	XO	R2	0	-0.63975	form1	act
Epas1	XO	R2	10	0.0461963	form1	act
Epas1	XO	R2	16	0.937065	form1	act
Epas1	XO	R2	24	0.712717	form1	act
Epas1	XO	R2	30	1.21574	form1	act
Epas1	XO	R2	36	0.723704	form1	act
Epas1	XO	R2	48	-0.549258	form1	act
Epas1	XO	R2	56	-0.981261	form1	act
Epas1	XO	R2	72	-1.13979	form1	act
Epas1	XO	R2	96	-1.24937	form1	act
Epas1	XO	R3	0	-0.700002	form1	act
Epas1	XO	R3	10	0.293159	form1	act
Epas1	XO	R3	16	1.02388	form1	act
Epas1	XO	R3	24	1.25394	form1	act
Epas1	XO	R3	30	1.10435	form1	act
Epas1	XO	R3	36	0.524752	form1	act
Epas1	XO	R3	48	-0.483029	form1	act
Epas1	XO	R3	56	-1.0915	form1	act
Epas1	XO	R3	72	-1.24954	form1	act
Epas1	XO	R3	96	-1.29516	form1	act
Epas1	XX	R1	72	-1.16464	form1	act
Epas1	XX	R1	96	-1.27507	form1	act
Epas1	XX	R2	0	-0.741618	form1	act
Epas1	XX	R2	10	0.44177	form1	act
Epas1	XX	R2	16	1.28272	form1	act
Epas1	XX	R2	24	1.74493	form1	act
Epas1	XX	R2	30	0.893721	form1	act
Epas1	XX	R2	36	0.844509	form1	act
Epas1	XX	R2	48	-0.365908	form1	act
Epas1	XX	R2	56	-0.820999	form1	act
Epas1	XX	R2	72	-1.11528	form1	act
Epas1	XX	R2	96	-1.26565	form1	act
Epas1	XX	R3	0	-0.672341	form1	act
Epas1	XX	R3	10	0.190163	form1	act
Epas1	XX	R3	16	0.827263	form1	act
Epas1	XX	R3	24	1.25006	form1	act
Epas1	XX	R3	30	1.45414	form1	act
Epas1	XX	R3	36	1.08229	form1	act
Epas1	XX	R3	48	-0.219569	form1	act
Epas1	XX	R3	56	-0.683094	form1	act
Epas1	XX	R3	72	-1.08127	form1	act
Epas1	XX	R3	96	-1.26361	form1	act
Myrf	XX	R1	0	-1.59766	prime2	act
Myrf	XX	R1	10	0.0282854	prime2	act
Myrf	XX	R1	16	0.0940671	prime2	act
Myrf	XX	R1	24	0.216456	prime2	act
Myrf	XX	R1	30	1.6024	prime2	act
Myrf	XX	R1	36	1.48547	prime2	act
Myrf	XX	R1	48	0.202694	prime2	act
Myrf	XX	R1	56	0.771711	prime2	act
Myrf	XO	R1	0	-1.4489	prime2	act
Myrf	XO	R1	10	-0.101182	prime2	act
Myrf	XO	R1	16	0.333489	prime2	act
Myrf	XO	R1	24	0.995894	prime2	act
Myrf	XO	R1	30	0.702516	prime2	act
Myrf	XO	R1	48	0.164467	prime2	act
Myrf	XO	R1	56	-0.612722	prime2	act
Myrf	XO	R1	72	-0.764701	prime2	act
Myrf	XO	R1	96	-1.53122	prime2	act
Myrf	XO	R2	0	-1.49125	prime2	act
Myrf	XO	R2	10	-1.44258	prime2	act
Myrf	XO	R2	16	0.372944	prime2	act
Myrf	XO	R2	24	-1.16423	prime2	act
Myrf	XO	R2	30	0.561536	prime2	act
Myrf	XO	R2	36	-0.139029	prime2	act
Myrf	XO	R2	48	0.042227	prime2	act
Myrf	XO	R2	56	-0.908878	prime2	act
Myrf	XO	R2	72	-0.982221	prime2	act
Myrf	XO	R2	96	-0.991999	prime2	act
Myrf	XO	R3	0	-1.44704	prime2	act
Myrf	XO	R3	10	-0.343222	prime2	act
Myrf	XO	R3	16	-0.0385574	prime2	act
Myrf	XO	R3	24	0.46502	prime2	act
Myrf	XO	R3	30	0.630466	prime2	act
Myrf	XO	R3	36	0.225251	prime2	act
Myrf	XO	R3	48	-0.128603	prime2	act
Myrf	XO	R3	56	-0.792508	prime2	act
Myrf	XO	R3	72	-0.75449	prime2	act
Myrf	XO	R3	96	-1.2396	prime2	act
Myrf	XX	R1	72	0.595208	prime2	act
Myrf	XX	R1	96	-0.429472	prime2	act
Myrf	XX	R2	0	-1.59716	prime2	act
Myrf	XX	R2	10	0.130019	prime2	act
Myrf	XX	R2	16	0.947793	prime2	act
Myrf	XX	R2	24	0.608029	prime2	act
Myrf	XX	R2	30	1.20072	prime2	act
Myrf	XX	R2	36	1.91258	prime2	act
Myrf	XX	R2	48	1.74515	prime2	act
Myrf	XX	R2	56	-1.02436	prime2	act
Myrf	XX	R2	72	0.685948	prime2	act
Myrf	XX	R2	96	-0.667514	prime2	act
Myrf	XX	R3	0	-1.59164	prime2	act
Myrf	XX	R3	10	0.206625	prime2	act
Myrf	XX	R3	16	0.410695	prime2	act
Myrf	XX	R3	24	1.17056	prime2	act
Myrf	XX	R3	30	1.12042	prime2	act
Myrf	XX	R3	36	1.43988	prime2	act
Myrf	XX	R3	48	2.13218	prime2	act
Myrf	XX	R3	56	0.828078	prime2	act
Myrf	XX	R3	72	0.280756	prime2	act
Myrf	XX	R3	96	-1.0788	prime2	act
Zic3	XX	R1	0	-0.935304	form2	act
Zic3	XX	R1	10	1.6994	form2	act
Zic3	XX	R1	16	2.0846	form2	act
Zic3	XX	R1	24	1.56958	form2	act
Zic3	XX	R1	30	1.3198	form2	act
Zic3	XX	R1	36	0.159558	form2	act
Zic3	XX	R1	48	-0.602966	form2	act
Zic3	XX	R1	56	-0.554776	form2	act
Zic3	XO	R1	0	-1.26507	form2	act
Zic3	XO	R1	10	0.290305	form2	act
Zic3	XO	R1	16	0.362814	form2	act
Zic3	XO	R1	24	0.232237	form2	act
Zic3	XO	R1	30	-0.305376	form2	act
Zic3	XO	R1	48	-0.729598	form2	act
Zic3	XO	R1	56	-0.801828	form2	act
Zic3	XO	R1	72	-0.879073	form2	act
Zic3	XO	R1	96	-1.34007	form2	act
Zic3	XO	R2	0	-1.28238	form2	act
Zic3	XO	R2	10	-0.381282	form2	act
Zic3	XO	R2	16	0.54338	form2	act
Zic3	XO	R2	24	-0.197813	form2	act
Zic3	XO	R2	30	0.0021006	form2	act
Zic3	XO	R2	36	-0.820925	form2	act
Zic3	XO	R2	48	-0.480553	form2	act
Zic3	XO	R2	56	-0.477129	form2	act
Zic3	XO	R2	72	-0.834112	form2	act
Zic3	XO	R2	96	-1.08159	form2	act
Zic3	XO	R3	0	-1.44822	form2	act
Zic3	XO	R3	10	0.475557	form2	act
Zic3	XO	R3	16	0.369849	form2	act
Zic3	XO	R3	24	0.521208	form2	act
Zic3	XO	R3	30	-0.174553	form2	act
Zic3	XO	R3	36	-0.47812	form2	act
Zic3	XO	R3	48	-0.485062	form2	act
Zic3	XO	R3	56	-0.573748	form2	act
Zic3	XO	R3	72	-0.844788	form2	act
Zic3	XO	R3	96	-1.12636	form2	act
Zic3	XX	R1	72	-0.231913	form2	act
Zic3	XX	R1	96	-0.380096	form2	act
Zic3	XX	R2	0	-1.19805	form2	act
Zic3	XX	R2	10	1.23402	form2	act
Zic3	XX	R2	16	2.23986	form2	act
Zic3	XX	R2	24	1.62868	form2	act
Zic3	XX	R2	30	1.07417	form2	act
Zic3	XX	R2	36	0.265195	form2	act
Zic3	XX	R2	48	-0.388875	form2	act
Zic3	XX	R2	56	-0.506606	form2	act
Zic3	XX	R2	72	-0.395498	form2	act
Zic3	XX	R2	96	-0.53826	form2	act
Zic3	XX	R3	0	-1.0175	form2	act
Zic3	XX	R3	10	2.05955	form2	act
Zic3	XX	R3	16	2.23314	form2	act
Zic3	XX	R3	24	2.06225	form2	act
Zic3	XX	R3	30	0.829643	form2	act
Zic3	XX	R3	36	0.464816	form2	act
Zic3	XX	R3	48	-0.321304	form2	act
Zic3	XX	R3	56	-0.159978	form2	act
Zic3	XX	R3	72	-0.0815702	form2	act
Zic3	XX	R3	96	-0.401378	form2	act

## Sheet: 3h
gene	sex	rep	day	zscore	type
Usf1	XX	R1	0	-0.701979	high_only
Usf1	XX	R1	10	-0.510764	high_only
Usf1	XX	R1	16	-0.111607	high_only
Usf1	XX	R1	24	0.674452	high_only
Usf1	XX	R1	30	1.07092	high_only
Usf1	XX	R1	36	1.40257	high_only
Usf1	XX	R1	48	-0.707048	high_only
Usf1	XX	R1	56	-0.33475	high_only
Usf1	XO	R1	0	-0.592959	high_only
Usf1	XO	R1	10	-0.413714	high_only
Usf1	XO	R1	16	0.188743	high_only
Usf1	XO	R1	24	0.033743	high_only
Usf1	XO	R1	30	0.975905	high_only
Usf1	XO	R1	48	0.107992	high_only
Usf1	XO	R1	56	-0.120639	high_only
Usf1	XO	R1	72	-0.370589	high_only
Usf1	XO	R1	96	-1.76516	high_only
Usf1	XO	R2	0	-0.48136	high_only
Usf1	XO	R2	10	-1.74144	high_only
Usf1	XO	R2	16	0.49701	high_only
Usf1	XO	R2	24	-1.6788	high_only
Usf1	XO	R2	30	1.08357	high_only
Usf1	XO	R2	36	4.84321	high_only
Usf1	XO	R2	48	0.186437	high_only
Usf1	XO	R2	56	-0.620243	high_only
Usf1	XO	R2	72	0.835281	high_only
Usf1	XO	R2	96	-0.305222	high_only
Usf1	XO	R3	0	-0.584252	high_only
Usf1	XO	R3	10	-0.228431	high_only
Usf1	XO	R3	16	0.27309	high_only
Usf1	XO	R3	24	1.28276	high_only
Usf1	XO	R3	30	0.362269	high_only
Usf1	XO	R3	36	0.803772	high_only
Usf1	XO	R3	48	0.633841	high_only
Usf1	XO	R3	56	0.563354	high_only
Usf1	XO	R3	72	-0.0601401	high_only
Usf1	XO	R3	96	-0.865078	high_only
Usf1	XX	R1	72	-0.122024	high_only
Usf1	XX	R1	96	0.00949346	high_only
Usf1	XX	R2	0	-0.420707	high_only
Usf1	XX	R2	10	-1.26909	high_only
Usf1	XX	R2	16	0.990025	high_only
Usf1	XX	R2	24	0.249568	high_only
Usf1	XX	R2	30	0.150516	high_only
Usf1	XX	R2	36	0.472278	high_only
Usf1	XX	R2	48	0.678503	high_only
Usf1	XX	R2	56	-1.31558	high_only
Usf1	XX	R2	72	-0.196635	high_only
Usf1	XX	R2	96	-0.906673	high_only
Usf1	XX	R3	0	-0.836744	high_only
Usf1	XX	R3	10	-0.708086	high_only
Usf1	XX	R3	16	-0.764793	high_only
Usf1	XX	R3	24	-0.304678	high_only
Usf1	XX	R3	30	0.119556	high_only
Usf1	XX	R3	36	0.555359	high_only
Usf1	XX	R3	48	0.863593	high_only
Usf1	XX	R3	56	0.710448	high_only
Usf1	XX	R3	72	-0.12352	high_only
Usf1	XX	R3	96	-1.45555	high_only
Nfe2l2	XX	R1	0	1.13723	high_low
Nfe2l2	XX	R1	10	-0.709656	high_low
Nfe2l2	XX	R1	16	0.0200235	high_low
Nfe2l2	XX	R1	24	0.841322	high_low
Nfe2l2	XX	R1	30	1.21557	high_low
Nfe2l2	XX	R1	36	0.963271	high_low
Nfe2l2	XX	R1	48	0.0709796	high_low
Nfe2l2	XX	R1	56	-1.59251	high_low
Nfe2l2	XO	R1	0	1.05616	high_low
Nfe2l2	XO	R1	10	-0.723929	high_low
Nfe2l2	XO	R1	16	0.875422	high_low
Nfe2l2	XO	R1	24	0.135817	high_low
Nfe2l2	XO	R1	30	0.860568	high_low
Nfe2l2	XO	R1	48	-1.20581	high_low
Nfe2l2	XO	R1	56	-1.18753	high_low
Nfe2l2	XO	R1	72	-0.206176	high_low
Nfe2l2	XO	R1	96	0.465792	high_low
Nfe2l2	XO	R2	0	0.558313	high_low
Nfe2l2	XO	R2	10	0.242167	high_low
Nfe2l2	XO	R2	16	1.83156	high_low
Nfe2l2	XO	R2	24	1.72812	high_low
Nfe2l2	XO	R2	30	1.21436	high_low
Nfe2l2	XO	R2	36	-1.89924	high_low
Nfe2l2	XO	R2	48	-0.128833	high_low
Nfe2l2	XO	R2	56	-0.229506	high_low
Nfe2l2	XO	R2	72	-0.964088	high_low
Nfe2l2	XO	R2	96	-0.651541	high_low
Nfe2l2	XO	R3	0	0.160263	high_low
Nfe2l2	XO	R3	10	-0.720697	high_low
Nfe2l2	XO	R3	16	0.790182	high_low
Nfe2l2	XO	R3	24	0.288625	high_low
Nfe2l2	XO	R3	30	0.453115	high_low
Nfe2l2	XO	R3	36	0.219664	high_low
Nfe2l2	XO	R3	48	-1.10432	high_low
Nfe2l2	XO	R3	56	-1.23462	high_low
Nfe2l2	XO	R3	72	-1.22609	high_low
Nfe2l2	XO	R3	96	-0.633461	high_low
Nfe2l2	XX	R1	72	-0.597288	high_low
Nfe2l2	XX	R1	96	-0.526783	high_low
Nfe2l2	XX	R2	0	0.5368	high_low
Nfe2l2	XX	R2	10	-1.06917	high_low
Nfe2l2	XX	R2	16	0.474904	high_low
Nfe2l2	XX	R2	24	0.534746	high_low
Nfe2l2	XX	R2	30	1.48514	high_low
Nfe2l2	XX	R2	36	0.856389	high_low
Nfe2l2	XX	R2	48	-0.316424	high_low
Nfe2l2	XX	R2	56	-1.36467	high_low
Nfe2l2	XX	R2	72	-1.76628	high_low
Nfe2l2	XX	R2	96	-1.41041	high_low
Nfe2l2	XX	R3	0	2.4356	high_low
Nfe2l2	XX	R3	10	-0.13852	high_low
Nfe2l2	XX	R3	16	0.233812	high_low
Nfe2l2	XX	R3	24	1.24006	high_low
Nfe2l2	XX	R3	30	0.951675	high_low
Nfe2l2	XX	R3	36	0.962259	high_low
Nfe2l2	XX	R3	48	-0.441573	high_low
Nfe2l2	XX	R3	56	-1.02535	high_low
Nfe2l2	XX	R3	72	-0.636797	high_low
Nfe2l2	XX	R3	96	-1.12861	high_low
Adnp	XX	R1	0	1.30807	high_low
Adnp	XX	R1	10	-0.661924	high_low
Adnp	XX	R1	16	-0.906181	high_low
Adnp	XX	R1	24	-0.587359	high_low
Adnp	XX	R1	30	-0.897652	high_low
Adnp	XX	R1	36	-0.664277	high_low
Adnp	XX	R1	48	-0.564858	high_low
Adnp	XX	R1	56	-1.15877	high_low
Adnp	XO	R1	0	-0.632071	high_low
Adnp	XO	R1	10	0.322578	high_low
Adnp	XO	R1	16	-0.457429	high_low
Adnp	XO	R1	24	-1.56981	high_low
Adnp	XO	R1	30	-0.370463	high_low
Adnp	XO	R1	48	-0.574056	high_low
Adnp	XO	R1	56	-1.51299	high_low
Adnp	XO	R1	72	0.265259	high_low
Adnp	XO	R1	96	4.72707	high_low
Adnp	XO	R2	0	-0.663973	high_low
Adnp	XO	R2	10	0.347189	high_low
Adnp	XO	R2	16	0.725229	high_low
Adnp	XO	R2	24	1.25513	high_low
Adnp	XO	R2	30	0.585052	high_low
Adnp	XO	R2	36	-0.104641	high_low
Adnp	XO	R2	48	0.647694	high_low
Adnp	XO	R2	56	-1.29723	high_low
Adnp	XO	R2	72	-0.0807809	high_low
Adnp	XO	R2	96	0.00530933	high_low
Adnp	XO	R3	0	-1.47752	high_low
Adnp	XO	R3	10	0.196571	high_low
Adnp	XO	R3	16	-0.823267	high_low
Adnp	XO	R3	24	0.0427663	high_low
Adnp	XO	R3	30	0.331165	high_low
Adnp	XO	R3	36	-0.0234801	high_low
Adnp	XO	R3	48	-0.305639	high_low
Adnp	XO	R3	56	-2.04233	high_low
Adnp	XO	R3	72	0.475042	high_low
Adnp	XO	R3	96	0.396606	high_low
Adnp	XX	R1	72	1.60444	high_low
Adnp	XX	R1	96	0.239797	high_low
Adnp	XX	R2	0	-0.661135	high_low
Adnp	XX	R2	10	-0.302383	high_low
Adnp	XX	R2	16	-0.0117113	high_low
Adnp	XX	R2	24	0.110428	high_low
Adnp	XX	R2	30	0.263922	high_low
Adnp	XX	R2	36	0.122134	high_low
Adnp	XX	R2	48	0.878043	high_low
Adnp	XX	R2	56	0.840825	high_low
Adnp	XX	R2	72	0.465955	high_low
Adnp	XX	R2	96	-1.14178	high_low
Adnp	XX	R3	0	1.15671	high_low
Adnp	XX	R3	10	0.447718	high_low
Adnp	XX	R3	16	0.250159	high_low
Adnp	XX	R3	24	0.778049	high_low
Adnp	XX	R3	30	-0.735309	high_low
Adnp	XX	R3	36	1.19356	high_low
Adnp	XX	R3	48	0.363804	high_low
Adnp	XX	R3	56	-0.138397	high_low
Adnp	XX	R3	72	0.189732	high_low
Adnp	XX	R3	96	-0.168617	high_low
Sall4	XX	R1	0	-0.0267036	high_low
Sall4	XX	R1	10	1.91337	high_low
Sall4	XX	R1	16	1.65561	high_low
Sall4	XX	R1	24	0.299808	high_low
Sall4	XX	R1	30	0.101864	high_low
Sall4	XX	R1	36	0.232374	high_low
Sall4	XX	R1	48	0.0378239	high_low
Sall4	XX	R1	56	-0.143428	high_low
Sall4	XO	R1	0	-0.84389	high_low
Sall4	XO	R1	10	0.446302	high_low
Sall4	XO	R1	16	1.04489	high_low
Sall4	XO	R1	24	0.120006	high_low
Sall4	XO	R1	30	-0.607001	high_low
Sall4	XO	R1	48	-0.703957	high_low
Sall4	XO	R1	56	-0.75838	high_low
Sall4	XO	R1	72	-0.682482	high_low
Sall4	XO	R1	96	-2.72962	high_low
Sall4	XO	R2	0	-0.366524	high_low
Sall4	XO	R2	10	1.1768	high_low
Sall4	XO	R2	16	0.348646	high_low
Sall4	XO	R2	24	-0.577591	high_low
Sall4	XO	R2	30	-0.469178	high_low
Sall4	XO	R2	36	-0.543331	high_low
Sall4	XO	R2	48	-1.22835	high_low
Sall4	XO	R2	56	-0.220701	high_low
Sall4	XO	R2	72	-0.262785	high_low
Sall4	XO	R2	96	-1.20205	high_low
Sall4	XO	R3	0	-1.39663	high_low
Sall4	XO	R3	10	0.561227	high_low
Sall4	XO	R3	16	0.416597	high_low
Sall4	XO	R3	24	-0.330918	high_low
Sall4	XO	R3	30	-1.02198	high_low
Sall4	XO	R3	36	-1.74089	high_low
Sall4	XO	R3	48	-1.18061	high_low
Sall4	XO	R3	56	0.35044	high_low
Sall4	XO	R3	72	-0.703111	high_low
Sall4	XO	R3	96	-1.64916	high_low
Sall4	XX	R1	72	0.199793	high_low
Sall4	XX	R1	96	-0.540798	high_low
Sall4	XX	R2	0	0.920708	high_low
Sall4	XX	R2	10	0.678888	high_low
Sall4	XX	R2	16	3.03234	high_low
Sall4	XX	R2	24	1.62068	high_low
Sall4	XX	R2	30	0.0699791	high_low
Sall4	XX	R2	36	-0.439925	high_low
Sall4	XX	R2	48	0.409082	high_low
Sall4	XX	R2	56	0.887362	high_low
Sall4	XX	R2	72	1.1211	high_low
Sall4	XX	R2	96	-0.57223	high_low
Sall4	XX	R3	0	1.71497	high_low
Sall4	XX	R3	10	0.569489	high_low
Sall4	XX	R3	16	0.646672	high_low
Sall4	XX	R3	24	0.57004	high_low
Sall4	XX	R3	30	0.871145	high_low
Sall4	XX	R3	36	-0.386079	high_low
Sall4	XX	R3	48	0.482564	high_low
Sall4	XX	R3	56	0.0289538	high_low
Sall4	XX	R3	72	0.127432	high_low
Sall4	XX	R3	96	-1.32866	high_low
Zfp217	XX	R1	0	-0.0506757	high_only
Zfp217	XX	R1	10	-0.497548	high_only
Zfp217	XX	R1	16	-0.516373	high_only
Zfp217	XX	R1	24	-1.16923	high_only
Zfp217	XX	R1	30	-0.610956	high_only
Zfp217	XX	R1	36	-1.04077	high_only
Zfp217	XX	R1	48	-0.0341731	high_only
Zfp217	XX	R1	56	-0.0711018	high_only
Zfp217	XO	R1	0	0.661794	high_only
Zfp217	XO	R1	10	-0.508326	high_only
Zfp217	XO	R1	16	-0.579004	high_only
Zfp217	XO	R1	24	-1.13893	high_only
Zfp217	XO	R1	30	-0.988214	high_only
Zfp217	XO	R1	48	-0.549669	high_only
Zfp217	XO	R1	56	0.742984	high_only
Zfp217	XO	R1	72	-0.195288	high_only
Zfp217	XO	R1	96	3.54498	high_only
Zfp217	XO	R2	0	-0.0473256	high_only
Zfp217	XO	R2	10	-0.512226	high_only
Zfp217	XO	R2	16	-0.408014	high_only
Zfp217	XO	R2	24	-1.02334	high_only
Zfp217	XO	R2	30	-0.888221	high_only
Zfp217	XO	R2	36	-0.64334	high_only
Zfp217	XO	R2	48	-0.623249	high_only
Zfp217	XO	R2	56	-0.391943	high_only
Zfp217	XO	R2	72	0.660049	high_only
Zfp217	XO	R2	96	1.74327	high_only
Zfp217	XO	R3	0	1.17445	high_only
Zfp217	XO	R3	10	-0.882515	high_only
Zfp217	XO	R3	16	-0.454835	high_only
Zfp217	XO	R3	24	-0.788217	high_only
Zfp217	XO	R3	30	-0.509697	high_only
Zfp217	XO	R3	36	-0.73067	high_only
Zfp217	XO	R3	48	0.00470895	high_only
Zfp217	XO	R3	56	0.0317169	high_only
Zfp217	XO	R3	72	2.55342	high_only
Zfp217	XO	R3	96	2.79539	high_only
Zfp217	XX	R1	72	0.104659	high_only
Zfp217	XX	R1	96	1.69697	high_only
Zfp217	XX	R2	0	0.0179872	high_only
Zfp217	XX	R2	10	-0.177697	high_only
Zfp217	XX	R2	16	1.01534	high_only
Zfp217	XX	R2	24	-0.392817	high_only
Zfp217	XX	R2	30	-1.01261	high_only
Zfp217	XX	R2	36	-1.05274	high_only
Zfp217	XX	R2	48	0.220833	high_only
Zfp217	XX	R2	56	0.615203	high_only
Zfp217	XX	R2	72	0.120108	high_only
Zfp217	XX	R2	96	1.35178	high_only
Zfp217	XX	R3	0	0.560264	high_only
Zfp217	XX	R3	10	-0.717101	high_only
Zfp217	XX	R3	16	-0.57505	high_only
Zfp217	XX	R3	24	-0.373372	high_only
Zfp217	XX	R3	30	-0.604769	high_only
Zfp217	XX	R3	36	-0.803607	high_only
Zfp217	XX	R3	48	0.106967	high_only
Zfp217	XX	R3	56	0.0581987	high_only
Zfp217	XX	R3	72	0.320254	high_only
Zfp217	XX	R3	96	1.46229	high_only
Arnt	XX	R1	0	-1.14094	high_only
Arnt	XX	R1	10	-0.785967	high_only
Arnt	XX	R1	16	-0.247034	high_only
Arnt	XX	R1	24	1.09509	high_only
Arnt	XX	R1	30	0.905254	high_only
Arnt	XX	R1	36	2.64504	high_only
Arnt	XX	R1	48	0.31426	high_only
Arnt	XX	R1	56	-1.56824	high_only
Arnt	XO	R1	0	1.87559	high_only
Arnt	XO	R1	10	-0.119262	high_only
Arnt	XO	R1	16	-0.291442	high_only
Arnt	XO	R1	24	0.922051	high_only
Arnt	XO	R1	30	0.159005	high_only
Arnt	XO	R1	48	0.171584	high_only
Arnt	XO	R1	56	-0.885246	high_only
Arnt	XO	R1	72	0.127334	high_only
Arnt	XO	R1	96	-2.1404	high_only
Arnt	XO	R2	0	-0.612646	high_only
Arnt	XO	R2	10	-1.48486	high_only
Arnt	XO	R2	16	-0.243507	high_only
Arnt	XO	R2	24	-1.15835	high_only
Arnt	XO	R2	30	0.416775	high_only
Arnt	XO	R2	36	-0.170026	high_only
Arnt	XO	R2	48	0.124213	high_only
Arnt	XO	R2	56	-0.346135	high_only
Arnt	XO	R2	72	-0.0954153	high_only
Arnt	XO	R2	96	0.447959	high_only
Arnt	XO	R3	0	-1.08113	high_only
Arnt	XO	R3	10	0.399097	high_only
Arnt	XO	R3	16	0.0811852	high_only
Arnt	XO	R3	24	0.264993	high_only
Arnt	XO	R3	30	0.144441	high_only
Arnt	XO	R3	36	0.59766	high_only
Arnt	XO	R3	48	-0.0872262	high_only
Arnt	XO	R3	56	-1.03594	high_only
Arnt	XO	R3	72	0.352726	high_only
Arnt	XO	R3	96	0.5532	high_only
Arnt	XX	R1	72	0.384687	high_only
Arnt	XX	R1	96	0.16081	high_only
Arnt	XX	R2	0	-0.0182608	high_only
Arnt	XX	R2	10	-0.721473	high_only
Arnt	XX	R2	16	1.06428	high_only
Arnt	XX	R2	24	0.130605	high_only
Arnt	XX	R2	30	0.915147	high_only
Arnt	XX	R2	36	0.800939	high_only
Arnt	XX	R2	48	2.4306	high_only
Arnt	XX	R2	56	-2.29317	high_only
Arnt	XX	R2	72	-1.85978	high_only
Arnt	XX	R2	96	-0.033352	high_only
Arnt	XX	R3	0	1.65523	high_only
Arnt	XX	R3	10	0.0870373	high_only
Arnt	XX	R3	16	0.66661	high_only
Arnt	XX	R3	24	-0.574703	high_only
Arnt	XX	R3	30	-1.18832	high_only
Arnt	XX	R3	36	0.621261	high_only
Arnt	XX	R3	48	1.30643	high_only
Arnt	XX	R3	56	-0.102588	high_only
Arnt	XX	R3	72	-0.241569	high_only
Arnt	XX	R3	96	-1.29411	high_only
Foxd3	XX	R1	0	0.623725	high_only
Foxd3	XX	R1	10	1.25145	high_only
Foxd3	XX	R1	16	1.28477	high_only
Foxd3	XX	R1	24	0.677537	high_only
Foxd3	XX	R1	30	0.253452	high_only
Foxd3	XX	R1	36	-0.940977	high_only
Foxd3	XX	R1	48	-0.409104	high_only
Foxd3	XX	R1	56	-1.19464	high_only
Foxd3	XO	R1	0	-0.122865	high_only
Foxd3	XO	R1	10	0.187122	high_only
Foxd3	XO	R1	16	1.05127	high_only
Foxd3	XO	R1	24	1.33088	high_only
Foxd3	XO	R1	30	1.65233	high_only
Foxd3	XO	R1	48	0.00447939	high_only
Foxd3	XO	R1	56	-0.719932	high_only
Foxd3	XO	R1	72	-1.19547	high_only
Foxd3	XO	R1	96	-1.95335	high_only
Foxd3	XO	R2	0	-0.135696	high_only
Foxd3	XO	R2	10	-0.165402	high_only
Foxd3	XO	R2	16	1.73231	high_only
Foxd3	XO	R2	24	-0.86368	high_only
Foxd3	XO	R2	30	1.25896	high_only
Foxd3	XO	R2	36	-0.184954	high_only
Foxd3	XO	R2	48	0.242995	high_only
Foxd3	XO	R2	56	-0.318742	high_only
Foxd3	XO	R2	72	-0.766744	high_only
Foxd3	XO	R2	96	-1.82219	high_only
Foxd3	XO	R3	0	-0.104779	high_only
Foxd3	XO	R3	10	0.0378693	high_only
Foxd3	XO	R3	16	1.91198	high_only
Foxd3	XO	R3	24	1.63439	high_only
Foxd3	XO	R3	30	1.76109	high_only
Foxd3	XO	R3	36	0.620299	high_only
Foxd3	XO	R3	48	0.581961	high_only
Foxd3	XO	R3	56	-0.734516	high_only
Foxd3	XO	R3	72	-0.919575	high_only
Foxd3	XO	R3	96	-1.82005	high_only
Foxd3	XX	R1	72	-0.570466	high_only
Foxd3	XX	R1	96	-1.43338	high_only
Foxd3	XX	R2	0	-0.453696	high_only
Foxd3	XX	R2	10	-0.374603	high_only
Foxd3	XX	R2	16	2.02106	high_only
Foxd3	XX	R2	24	0.866946	high_only
Foxd3	XX	R2	30	0.622237	high_only
Foxd3	XX	R2	36	-0.80053	high_only
Foxd3	XX	R2	48	0.148404	high_only
Foxd3	XX	R2	56	-1.13875	high_only
Foxd3	XX	R2	72	-0.467776	high_only
Foxd3	XX	R2	96	-1.32048	high_only
Foxd3	XX	R3	0	0.09983	high_only
Foxd3	XX	R3	10	0.535197	high_only
Foxd3	XX	R3	16	0.799144	high_only
Foxd3	XX	R3	24	0.0692106	high_only
Foxd3	XX	R3	30	0.125575	high_only
Foxd3	XX	R3	36	-0.649477	high_only
Foxd3	XX	R3	48	-0.100278	high_only
Foxd3	XX	R3	56	0.0710095	high_only
Foxd3	XX	R3	72	-0.259885	high_only
Foxd3	XX	R3	96	-1.51551	high_only
Arid1a	XX	R1	0	-1.30517	high_only
Arid1a	XX	R1	10	-1.21987	high_only
Arid1a	XX	R1	16	-0.119137	high_only
Arid1a	XX	R1	24	-0.0720957	high_only
Arid1a	XX	R1	30	0.33856	high_only
Arid1a	XX	R1	36	0.622143	high_only
Arid1a	XX	R1	48	0.378348	high_only
Arid1a	XX	R1	56	-0.732676	high_only
Arid1a	XO	R1	0	-1.00772	high_only
Arid1a	XO	R1	10	0.70266	high_only
Arid1a	XO	R1	16	0.29005	high_only
Arid1a	XO	R1	24	0.999454	high_only
Arid1a	XO	R1	30	0.63612	high_only
Arid1a	XO	R1	48	1.04904	high_only
Arid1a	XO	R1	56	0.766991	high_only
Arid1a	XO	R1	72	-0.468074	high_only
Arid1a	XO	R1	96	-2.64799	high_only
Arid1a	XO	R2	0	-0.617767	high_only
Arid1a	XO	R2	10	-1.28335	high_only
Arid1a	XO	R2	16	1.0804	high_only
Arid1a	XO	R2	24	1.08518	high_only
Arid1a	XO	R2	30	2.6167	high_only
Arid1a	XO	R2	36	1.3098	high_only
Arid1a	XO	R2	48	0.008551	high_only
Arid1a	XO	R2	56	0.355089	high_only
Arid1a	XO	R2	72	-1.49035	high_only
Arid1a	XO	R2	96	-1.3427	high_only
Arid1a	XO	R3	0	-1.59373	high_only
Arid1a	XO	R3	10	0.317359	high_only
Arid1a	XO	R3	16	-0.27404	high_only
Arid1a	XO	R3	24	1.28473	high_only
Arid1a	XO	R3	30	0.578403	high_only
Arid1a	XO	R3	36	0.197086	high_only
Arid1a	XO	R3	48	0.985002	high_only
Arid1a	XO	R3	56	-0.167083	high_only
Arid1a	XO	R3	72	-0.0699592	high_only
Arid1a	XO	R3	96	-0.487742	high_only
Arid1a	XX	R1	72	-0.345227	high_only
Arid1a	XX	R1	96	-0.890973	high_only
Arid1a	XX	R2	0	-1.19957	high_only
Arid1a	XX	R2	10	-0.986435	high_only
Arid1a	XX	R2	16	1.96804	high_only
Arid1a	XX	R2	24	-0.859392	high_only
Arid1a	XX	R2	30	0.128478	high_only
Arid1a	XX	R2	36	1.03987	high_only
Arid1a	XX	R2	48	0.5479	high_only
Arid1a	XX	R2	56	0.536694	high_only
Arid1a	XX	R2	72	0.657234	high_only
Arid1a	XX	R2	96	-0.668765	high_only
Arid1a	XX	R3	0	-1.18881	high_only
Arid1a	XX	R3	10	-1.08358	high_only
Arid1a	XX	R3	16	0.120193	high_only
Arid1a	XX	R3	24	0.481517	high_only
Arid1a	XX	R3	30	0.365521	high_only
Arid1a	XX	R3	36	1.12028	high_only
Arid1a	XX	R3	48	1.32521	high_only
Arid1a	XX	R3	56	-0.148309	high_only
Arid1a	XX	R3	72	-0.176361	high_only
Arid1a	XX	R3	96	-1.44571	high_only
Zfp518b	XX	R1	0	0.794219	high_low
Zfp518b	XX	R1	10	1.82855	high_low
Zfp518b	XX	R1	16	2.28743	high_low
Zfp518b	XX	R1	24	1.1191	high_low
Zfp518b	XX	R1	30	0.74745	high_low
Zfp518b	XX	R1	36	-0.319328	high_low
Zfp518b	XX	R1	48	-0.468941	high_low
Zfp518b	XX	R1	56	-0.834192	high_low
Zfp518b	XO	R1	0	-0.131718	high_low
Zfp518b	XO	R1	10	0.525976	high_low
Zfp518b	XO	R1	16	0.756409	high_low
Zfp518b	XO	R1	24	-0.305494	high_low
Zfp518b	XO	R1	30	-0.488277	high_low
Zfp518b	XO	R1	48	-0.537795	high_low
Zfp518b	XO	R1	56	-1.08579	high_low
Zfp518b	XO	R1	72	-1.07866	high_low
Zfp518b	XO	R1	96	-1.61721	high_low
Zfp518b	XO	R2	0	0.000131	high_low
Zfp518b	XO	R2	10	0.425056	high_low
Zfp518b	XO	R2	16	0.759283	high_low
Zfp518b	XO	R2	24	-0.056393	high_low
Zfp518b	XO	R2	30	-0.388782	high_low
Zfp518b	XO	R2	36	-0.404587	high_low
Zfp518b	XO	R2	48	-0.487606	high_low
Zfp518b	XO	R2	56	-0.914908	high_low
Zfp518b	XO	R2	72	-1.29927	high_low
Zfp518b	XO	R2	96	-1.18596	high_low
Zfp518b	XO	R3	0	-0.800961	high_low
Zfp518b	XO	R3	10	1.5237	high_low
Zfp518b	XO	R3	16	0.205689	high_low
Zfp518b	XO	R3	24	0.0814322	high_low
Zfp518b	XO	R3	30	-0.216181	high_low
Zfp518b	XO	R3	36	-0.577796	high_low
Zfp518b	XO	R3	48	-0.636778	high_low
Zfp518b	XO	R3	56	-0.856467	high_low
Zfp518b	XO	R3	72	-1.26519	high_low
Zfp518b	XO	R3	96	-1.42559	high_low
Zfp518b	XX	R1	72	-0.682136	high_low
Zfp518b	XX	R1	96	-0.868015	high_low
Zfp518b	XX	R2	0	0.509295	high_low
Zfp518b	XX	R2	10	1.44791	high_low
Zfp518b	XX	R2	16	2.4733	high_low
Zfp518b	XX	R2	24	1.31961	high_low
Zfp518b	XX	R2	30	0.680515	high_low
Zfp518b	XX	R2	36	-0.0466701	high_low
Zfp518b	XX	R2	48	-0.134136	high_low
Zfp518b	XX	R2	56	-0.440199	high_low
Zfp518b	XX	R2	72	-0.632242	high_low
Zfp518b	XX	R2	96	-1.08915	high_low
Zfp518b	XX	R3	0	0.802304	high_low
Zfp518b	XX	R3	10	1.96074	high_low
Zfp518b	XX	R3	16	1.79424	high_low
Zfp518b	XX	R3	24	1.65798	high_low
Zfp518b	XX	R3	30	0.339227	high_low
Zfp518b	XX	R3	36	-0.177741	high_low
Zfp518b	XX	R3	48	-0.433246	high_low
Zfp518b	XX	R3	56	-0.582946	high_low
Zfp518b	XX	R3	72	-0.623104	high_low
Zfp518b	XX	R3	96	-0.946083	high_low
Rbpj	XX	R1	0	-0.355438	high_only
Rbpj	XX	R1	10	1.32963	high_only
Rbpj	XX	R1	16	0.411053	high_only
Rbpj	XX	R1	24	0.980213	high_only
Rbpj	XX	R1	30	0.0864663	high_only
Rbpj	XX	R1	36	-0.107868	high_only
Rbpj	XX	R1	48	-0.644764	high_only
Rbpj	XX	R1	56	-1.40431	high_only
Rbpj	XO	R1	0	-0.772646	high_only
Rbpj	XO	R1	10	1.42729	high_only
Rbpj	XO	R1	16	0.95747	high_only
Rbpj	XO	R1	24	-0.063895	high_only
Rbpj	XO	R1	30	-0.220871	high_only
Rbpj	XO	R1	48	-1.00087	high_only
Rbpj	XO	R1	56	-1.38736	high_only
Rbpj	XO	R1	72	-0.623266	high_only
Rbpj	XO	R1	96	-1.07033	high_only
Rbpj	XO	R2	0	-0.84882	high_only
Rbpj	XO	R2	10	1.22681	high_only
Rbpj	XO	R2	16	1.58435	high_only
Rbpj	XO	R2	24	1.77569	high_only
Rbpj	XO	R2	30	0.304324	high_only
Rbpj	XO	R2	36	-0.52969	high_only
Rbpj	XO	R2	48	-1.02224	high_only
Rbpj	XO	R2	56	-1.64298	high_only
Rbpj	XO	R2	72	-0.535426	high_only
Rbpj	XO	R2	96	-1.19725	high_only
Rbpj	XO	R3	0	-1.0485	high_only
Rbpj	XO	R3	10	1.04238	high_only
Rbpj	XO	R3	16	0.724278	high_only
Rbpj	XO	R3	24	0.835318	high_only
Rbpj	XO	R3	30	-0.122159	high_only
Rbpj	XO	R3	36	-0.532651	high_only
Rbpj	XO	R3	48	-1.04092	high_only
Rbpj	XO	R3	56	-1.46566	high_only
Rbpj	XO	R3	72	-0.49641	high_only
Rbpj	XO	R3	96	-0.657399	high_only
Rbpj	XX	R1	72	-0.162943	high_only
Rbpj	XX	R1	96	-0.665649	high_only
Rbpj	XX	R2	0	-0.779149	high_only
Rbpj	XX	R2	10	1.66101	high_only
Rbpj	XX	R2	16	1.71196	high_only
Rbpj	XX	R2	24	1.09932	high_only
Rbpj	XX	R2	30	0.815601	high_only
Rbpj	XX	R2	36	1.13886	high_only
Rbpj	XX	R2	48	0.0281957	high_only
Rbpj	XX	R2	56	-0.710508	high_only
Rbpj	XX	R2	72	-0.341287	high_only
Rbpj	XX	R2	96	-0.738995	high_only
Rbpj	XX	R3	0	-0.50112	high_only
Rbpj	XX	R3	10	1.87189	high_only
Rbpj	XX	R3	16	1.71162	high_only
Rbpj	XX	R3	24	1.51224	high_only
Rbpj	XX	R3	30	-0.416402	high_only
Rbpj	XX	R3	36	1.08604	high_only
Rbpj	XX	R3	48	-0.0826882	high_only
Rbpj	XX	R3	56	-1.00611	high_only
Rbpj	XX	R3	72	-0.36418	high_only
Rbpj	XX	R3	96	-0.761255	high_only
Nfrkb	XX	R1	0	-0.691704	high_low
Nfrkb	XX	R1	10	0.914461	high_low
Nfrkb	XX	R1	16	2.28849	high_low
Nfrkb	XX	R1	24	1.45508	high_low
Nfrkb	XX	R1	30	0.617052	high_low
Nfrkb	XX	R1	36	0.943938	high_low
Nfrkb	XX	R1	48	-0.0892111	high_low
Nfrkb	XX	R1	56	-1.16943	high_low
Nfrkb	XO	R1	0	-0.810974	high_low
Nfrkb	XO	R1	10	0.456873	high_low
Nfrkb	XO	R1	16	0.86288	high_low
Nfrkb	XO	R1	24	0.345015	high_low
Nfrkb	XO	R1	30	-0.678774	high_low
Nfrkb	XO	R1	48	-0.555533	high_low
Nfrkb	XO	R1	56	-1.26062	high_low
Nfrkb	XO	R1	72	-1.3242	high_low
Nfrkb	XO	R1	96	-1.28063	high_low
Nfrkb	XO	R2	0	-0.422288	high_low
Nfrkb	XO	R2	10	1.26357	high_low
Nfrkb	XO	R2	16	0.923495	high_low
Nfrkb	XO	R2	24	0.10733	high_low
Nfrkb	XO	R2	30	0.0785141	high_low
Nfrkb	XO	R2	36	0.787334	high_low
Nfrkb	XO	R2	48	-0.859169	high_low
Nfrkb	XO	R2	56	-0.693207	high_low
Nfrkb	XO	R2	72	-0.926448	high_low
Nfrkb	XO	R2	96	-1.33016	high_low
Nfrkb	XO	R3	0	-0.85686	high_low
Nfrkb	XO	R3	10	-0.358024	high_low
Nfrkb	XO	R3	16	1.02042	high_low
Nfrkb	XO	R3	24	0.260388	high_low
Nfrkb	XO	R3	30	0.445329	high_low
Nfrkb	XO	R3	36	-0.408573	high_low
Nfrkb	XO	R3	48	-0.817682	high_low
Nfrkb	XO	R3	56	-1.15817	high_low
Nfrkb	XO	R3	72	-1.1554	high_low
Nfrkb	XO	R3	96	-1.57427	high_low
Nfrkb	XX	R1	72	-0.55737	high_low
Nfrkb	XX	R1	96	-1.04175	high_low
Nfrkb	XX	R2	0	-0.213315	high_low
Nfrkb	XX	R2	10	2.14315	high_low
Nfrkb	XX	R2	16	1.72174	high_low
Nfrkb	XX	R2	24	0.946685	high_low
Nfrkb	XX	R2	30	0.378183	high_low
Nfrkb	XX	R2	36	0.17579	high_low
Nfrkb	XX	R2	48	0.0357467	high_low
Nfrkb	XX	R2	56	-0.00646152	high_low
Nfrkb	XX	R2	72	-0.433277	high_low
Nfrkb	XX	R2	96	-1.12269	high_low
Nfrkb	XX	R3	0	-0.0664561	high_low
Nfrkb	XX	R3	10	1.32137	high_low
Nfrkb	XX	R3	16	2.03187	high_low
Nfrkb	XX	R3	24	1.71019	high_low
Nfrkb	XX	R3	30	0.767371	high_low
Nfrkb	XX	R3	36	0.709357	high_low
Nfrkb	XX	R3	48	-0.339461	high_low
Nfrkb	XX	R3	56	-0.406579	high_low
Nfrkb	XX	R3	72	-0.941895	high_low
Nfrkb	XX	R3	96	-1.16104	high_low
Pias1	XX	R1	0	-1.29309	high_low
Pias1	XX	R1	10	0.557662	high_low
Pias1	XX	R1	16	-0.969236	high_low
Pias1	XX	R1	24	-0.437594	high_low
Pias1	XX	R1	30	0.860828	high_low
Pias1	XX	R1	36	0.536515	high_low
Pias1	XX	R1	48	0.820414	high_low
Pias1	XX	R1	56	-0.563304	high_low
Pias1	XO	R1	0	-1.06386	high_low
Pias1	XO	R1	10	0.00029	high_low
Pias1	XO	R1	16	-1.31823	high_low
Pias1	XO	R1	24	-1.00869	high_low
Pias1	XO	R1	30	0.0146791	high_low
Pias1	XO	R1	48	-0.968803	high_low
Pias1	XO	R1	56	0.00266182	high_low
Pias1	XO	R1	72	1.33987	high_low
Pias1	XO	R1	96	-0.58093	high_low
Pias1	XO	R2	0	-1.7528	high_low
Pias1	XO	R2	10	-1.59628	high_low
Pias1	XO	R2	16	-1.12106	high_low
Pias1	XO	R2	24	-0.951454	high_low
Pias1	XO	R2	30	-0.632575	high_low
Pias1	XO	R2	36	0.558845	high_low
Pias1	XO	R2	48	-0.0988226	high_low
Pias1	XO	R2	56	0.286956	high_low
Pias1	XO	R2	72	0.919684	high_low
Pias1	XO	R2	96	2.01131	high_low
Pias1	XO	R3	0	-1.61679	high_low
Pias1	XO	R3	10	-0.500743	high_low
Pias1	XO	R3	16	-0.236959	high_low
Pias1	XO	R3	24	-0.769058	high_low
Pias1	XO	R3	30	-0.606819	high_low
Pias1	XO	R3	36	-0.401212	high_low
Pias1	XO	R3	48	0.371092	high_low
Pias1	XO	R3	56	-0.137967	high_low
Pias1	XO	R3	72	1.21866	high_low
Pias1	XO	R3	96	2.04438	high_low
Pias1	XX	R1	72	0.11115	high_low
Pias1	XX	R1	96	1.27324	high_low
Pias1	XX	R2	0	-1.01102	high_low
Pias1	XX	R2	10	-1.40368	high_low
Pias1	XX	R2	16	-0.142692	high_low
Pias1	XX	R2	24	-0.447509	high_low
Pias1	XX	R2	30	0.153001	high_low
Pias1	XX	R2	36	1.2674	high_low
Pias1	XX	R2	48	1.9537	high_low
Pias1	XX	R2	56	0.0878516	high_low
Pias1	XX	R2	72	1.35493	high_low
Pias1	XX	R2	96	0.885144	high_low
Pias1	XX	R3	0	-1.07546	high_low
Pias1	XX	R3	10	-1.08476	high_low
Pias1	XX	R3	16	-0.288921	high_low
Pias1	XX	R3	24	-0.209216	high_low
Pias1	XX	R3	30	-0.0661909	high_low
Pias1	XX	R3	36	1.05069	high_low
Pias1	XX	R3	48	1.41493	high_low
Pias1	XX	R3	56	1.60489	high_low
Pias1	XX	R3	72	1.08319	high_low
Pias1	XX	R3	96	0.571752	high_low
Mbd3	XX	R1	0	-0.805453	high_only
Mbd3	XX	R1	10	1.50133	high_only
Mbd3	XX	R1	16	0.487385	high_only
Mbd3	XX	R1	24	-0.198329	high_only
Mbd3	XX	R1	30	1.04405	high_only
Mbd3	XX	R1	36	1.99294	high_only
Mbd3	XX	R1	48	0.131889	high_only
Mbd3	XX	R1	56	1.16266	high_only
Mbd3	XO	R1	0	-0.841487	high_only
Mbd3	XO	R1	10	-0.100501	high_only
Mbd3	XO	R1	16	0.316445	high_only
Mbd3	XO	R1	24	1.67443	high_only
Mbd3	XO	R1	30	0.989358	high_only
Mbd3	XO	R1	48	0.239898	high_only
Mbd3	XO	R1	56	-0.129798	high_only
Mbd3	XO	R1	72	-1.47471	high_only
Mbd3	XO	R1	96	-1.52463	high_only
Mbd3	XO	R2	0	-0.506127	high_only
Mbd3	XO	R2	10	1.24292	high_only
Mbd3	XO	R2	16	0.157203	high_only
Mbd3	XO	R2	24	0.797682	high_only
Mbd3	XO	R2	30	0.24202	high_only
Mbd3	XO	R2	36	2.32889	high_only
Mbd3	XO	R2	48	0.320357	high_only
Mbd3	XO	R2	56	0.819229	high_only
Mbd3	XO	R2	72	-1.49511	high_only
Mbd3	XO	R2	96	-1.60915	high_only
Mbd3	XO	R3	0	-0.885427	high_only
Mbd3	XO	R3	10	-0.541127	high_only
Mbd3	XO	R3	16	1.24332	high_only
Mbd3	XO	R3	24	0.555703	high_only
Mbd3	XO	R3	30	1.00083	high_only
Mbd3	XO	R3	36	0.999583	high_only
Mbd3	XO	R3	48	0.559692	high_only
Mbd3	XO	R3	56	-0.0224393	high_only
Mbd3	XO	R3	72	-0.715217	high_only
Mbd3	XO	R3	96	-1.84947	high_only
Mbd3	XX	R1	72	-1.24957	high_only
Mbd3	XX	R1	96	-1.43507	high_only
Mbd3	XX	R2	0	-0.479892	high_only
Mbd3	XX	R2	10	0.574033	high_only
Mbd3	XX	R2	16	0.451236	high_only
Mbd3	XX	R2	24	0.0319426	high_only
Mbd3	XX	R2	30	0.76301	high_only
Mbd3	XX	R2	36	0.286671	high_only
Mbd3	XX	R2	48	-0.480853	high_only
Mbd3	XX	R2	56	0.255457	high_only
Mbd3	XX	R2	72	-1.43184	high_only
Mbd3	XX	R2	96	-1.43405	high_only
Mbd3	XX	R3	0	-0.639768	high_only
Mbd3	XX	R3	10	-0.515069	high_only
Mbd3	XX	R3	16	-0.94815	high_only
Mbd3	XX	R3	24	0.147587	high_only
Mbd3	XX	R3	30	0.759955	high_only
Mbd3	XX	R3	36	0.391112	high_only
Mbd3	XX	R3	48	0.144615	high_only
Mbd3	XX	R3	56	0.622128	high_only
Mbd3	XX	R3	72	-1.59761	high_only
Mbd3	XX	R3	96	-1.32473	high_only
Hmg20b	XX	R1	0	2.5548	high_only
Hmg20b	XX	R1	10	-0.524462	high_only
Hmg20b	XX	R1	16	2.39954	high_only
Hmg20b	XX	R1	24	0.555266	high_only
Hmg20b	XX	R1	30	0.419521	high_only
Hmg20b	XX	R1	36	0.0804712	high_only
Hmg20b	XX	R1	48	0.717599	high_only
Hmg20b	XX	R1	56	0.149642	high_only
Hmg20b	XO	R1	0	0.977933	high_only
Hmg20b	XO	R1	10	-0.216984	high_only
Hmg20b	XO	R1	16	-0.205933	high_only
Hmg20b	XO	R1	24	-1.16517	high_only
Hmg20b	XO	R1	30	-1.25618	high_only
Hmg20b	XO	R1	48	-0.873391	high_only
Hmg20b	XO	R1	56	-1.09512	high_only
Hmg20b	XO	R1	72	-0.337135	high_only
Hmg20b	XO	R1	96	2.43022	high_only
Hmg20b	XO	R2	0	1.12093	high_only
Hmg20b	XO	R2	10	0.659128	high_only
Hmg20b	XO	R2	16	-0.192569	high_only
Hmg20b	XO	R2	24	-0.484015	high_only
Hmg20b	XO	R2	30	-1.27873	high_only
Hmg20b	XO	R2	36	-1.98955	high_only
Hmg20b	XO	R2	48	-0.918117	high_only
Hmg20b	XO	R2	56	-0.673971	high_only
Hmg20b	XO	R2	72	-1.24843	high_only
Hmg20b	XO	R2	96	-0.0405923	high_only
Hmg20b	XO	R3	0	1.07082	high_only
Hmg20b	XO	R3	10	-0.335633	high_only
Hmg20b	XO	R3	16	0.0989261	high_only
Hmg20b	XO	R3	24	-0.93754	high_only
Hmg20b	XO	R3	30	-0.959732	high_only
Hmg20b	XO	R3	36	-1.04587	high_only
Hmg20b	XO	R3	48	-1.13605	high_only
Hmg20b	XO	R3	56	-0.670158	high_only
Hmg20b	XO	R3	72	-0.533382	high_only
Hmg20b	XO	R3	96	-0.225744	high_only
Hmg20b	XX	R1	72	0.500377	high_only
Hmg20b	XX	R1	96	0.95882	high_only
Hmg20b	XX	R2	0	2.13681	high_only
Hmg20b	XX	R2	10	0.638301	high_only
Hmg20b	XX	R2	16	0.401766	high_only
Hmg20b	XX	R2	24	-0.70993	high_only
Hmg20b	XX	R2	30	-0.0516539	high_only
Hmg20b	XX	R2	36	-0.364026	high_only
Hmg20b	XX	R2	48	-0.489502	high_only
Hmg20b	XX	R2	56	0.159253	high_only
Hmg20b	XX	R2	72	-0.321562	high_only
Hmg20b	XX	R2	96	0.00688811	high_only
Hmg20b	XX	R3	0	2.49351	high_only
Hmg20b	XX	R3	10	0.871404	high_only
Hmg20b	XX	R3	16	0.36178	high_only
Hmg20b	XX	R3	24	-0.325435	high_only
Hmg20b	XX	R3	30	-0.235554	high_only
Hmg20b	XX	R3	36	-0.828848	high_only
Hmg20b	XX	R3	48	-0.336433	high_only
Hmg20b	XX	R3	56	-0.365972	high_only
Hmg20b	XX	R3	72	0.0855426	high_only
Hmg20b	XX	R3	96	0.524134	high_only
Zfp207	XX	R1	0	2.05415	high_low
Zfp207	XX	R1	10	2.70337	high_low
Zfp207	XX	R1	16	-0.49175	high_low
Zfp207	XX	R1	24	-0.197732	high_low
Zfp207	XX	R1	30	-0.178166	high_low
Zfp207	XX	R1	36	-0.351198	high_low
Zfp207	XX	R1	48	-0.830353	high_low
Zfp207	XX	R1	56	-0.332928	high_low
Zfp207	XO	R1	0	-0.212661	high_low
Zfp207	XO	R1	10	0.603531	high_low
Zfp207	XO	R1	16	-0.279738	high_low
Zfp207	XO	R1	24	0.0965788	high_low
Zfp207	XO	R1	30	-0.542081	high_low
Zfp207	XO	R1	48	-0.953841	high_low
Zfp207	XO	R1	56	0.860906	high_low
Zfp207	XO	R1	72	-1.17538	high_low
Zfp207	XO	R1	96	-2.76457	high_low
Zfp207	XO	R2	0	0.181106	high_low
Zfp207	XO	R2	10	0.801669	high_low
Zfp207	XO	R2	16	1.50118	high_low
Zfp207	XO	R2	24	0.0379054	high_low
Zfp207	XO	R2	30	0.176494	high_low
Zfp207	XO	R2	36	1.09853	high_low
Zfp207	XO	R2	48	0.33747	high_low
Zfp207	XO	R2	56	0.839164	high_low
Zfp207	XO	R2	72	1.85259	high_low
Zfp207	XO	R2	96	-1.22524	high_low
Zfp207	XO	R3	0	-0.67987	high_low
Zfp207	XO	R3	10	0.844091	high_low
Zfp207	XO	R3	16	0.735217	high_low
Zfp207	XO	R3	24	0.0203622	high_low
Zfp207	XO	R3	30	0.380685	high_low
Zfp207	XO	R3	36	0.543973	high_low
Zfp207	XO	R3	48	0.500933	high_low
Zfp207	XO	R3	56	0.595469	high_low
Zfp207	XO	R3	72	-0.200294	high_low
Zfp207	XO	R3	96	-1.33463	high_low
Zfp207	XX	R1	72	-0.900386	high_low
Zfp207	XX	R1	96	-1.66807	high_low
Zfp207	XX	R2	0	-0.253767	high_low
Zfp207	XX	R2	10	-0.192538	high_low
Zfp207	XX	R2	16	1.42194	high_low
Zfp207	XX	R2	24	2.22111	high_low
Zfp207	XX	R2	30	-0.40445	high_low
Zfp207	XX	R2	36	-0.03386	high_low
Zfp207	XX	R2	48	-0.443847	high_low
Zfp207	XX	R2	56	0.782975	high_low
Zfp207	XX	R2	72	-0.646847	high_low
Zfp207	XX	R2	96	-1.28434	high_low
Zfp207	XX	R3	0	0.798462	high_low
Zfp207	XX	R3	10	-0.71475	high_low
Zfp207	XX	R3	16	-0.791211	high_low
Zfp207	XX	R3	24	0.55142	high_low
Zfp207	XX	R3	30	-0.667494	high_low
Zfp207	XX	R3	36	-0.556412	high_low
Zfp207	XX	R3	48	-0.923294	high_low
Zfp207	XX	R3	56	0.499353	high_low
Zfp207	XX	R3	72	-0.869969	high_low
Zfp207	XX	R3	96	-0.938981	high_low
Arid4a	XX	R1	0	-1.13581	high_low
Arid4a	XX	R1	10	-0.795414	high_low
Arid4a	XX	R1	16	-0.803433	high_low
Arid4a	XX	R1	24	1.43	high_low
Arid4a	XX	R1	30	1.12213	high_low
Arid4a	XX	R1	36	1.04019	high_low
Arid4a	XX	R1	48	0.413465	high_low
Arid4a	XX	R1	56	-0.270112	high_low
Arid4a	XO	R1	0	-0.00220983	high_low
Arid4a	XO	R1	10	0.917332	high_low
Arid4a	XO	R1	16	0.381883	high_low
Arid4a	XO	R1	24	0.329488	high_low
Arid4a	XO	R1	30	0.831998	high_low
Arid4a	XO	R1	48	-0.454088	high_low
Arid4a	XO	R1	56	-1.51935	high_low
Arid4a	XO	R1	72	-1.16851	high_low
Arid4a	XO	R1	96	-0.794339	high_low
Arid4a	XO	R2	0	-0.614139	high_low
Arid4a	XO	R2	10	0.697634	high_low
Arid4a	XO	R2	16	0.560673	high_low
Arid4a	XO	R2	24	2.05643	high_low
Arid4a	XO	R2	30	2.6244	high_low
Arid4a	XO	R2	36	0.427529	high_low
Arid4a	XO	R2	48	-0.786645	high_low
Arid4a	XO	R2	56	-1.34193	high_low
Arid4a	XO	R2	72	-1.75162	high_low
Arid4a	XO	R2	96	-1.88237	high_low
Arid4a	XO	R3	0	-1.14924	high_low
Arid4a	XO	R3	10	0.393369	high_low
Arid4a	XO	R3	16	0.405321	high_low
Arid4a	XO	R3	24	0.291738	high_low
Arid4a	XO	R3	30	0.836633	high_low
Arid4a	XO	R3	36	-0.167001	high_low
Arid4a	XO	R3	48	-0.482306	high_low
Arid4a	XO	R3	56	-1.37927	high_low
Arid4a	XO	R3	72	-1.40669	high_low
Arid4a	XO	R3	96	-1.71422	high_low
Arid4a	XX	R1	72	0.363333	high_low
Arid4a	XX	R1	96	-0.879893	high_low
Arid4a	XX	R2	0	-1.33499	high_low
Arid4a	XX	R2	10	1.12156	high_low
Arid4a	XX	R2	16	-0.0349105	high_low
Arid4a	XX	R2	24	0.610905	high_low
Arid4a	XX	R2	30	0.920837	high_low
Arid4a	XX	R2	36	1.04073	high_low
Arid4a	XX	R2	48	0.659069	high_low
Arid4a	XX	R2	56	0.00951788	high_low
Arid4a	XX	R2	72	0.563506	high_low
Arid4a	XX	R2	96	-0.747078	high_low
Arid4a	XX	R3	0	-0.373623	high_low
Arid4a	XX	R3	10	0.367097	high_low
Arid4a	XX	R3	16	0.571699	high_low
Arid4a	XX	R3	24	1.49761	high_low
Arid4a	XX	R3	30	0.699422	high_low
Arid4a	XX	R3	36	1.38422	high_low
Arid4a	XX	R3	48	-0.368808	high_low
Arid4a	XX	R3	56	-0.298325	high_low
Arid4a	XX	R3	72	-0.323115	high_low
Arid4a	XX	R3	96	-0.590267	high_low
Otx2	XX	R1	0	-1.2836	high_only
Otx2	XX	R1	10	1.00709	high_only
Otx2	XX	R1	16	0.963642	high_only
Otx2	XX	R1	24	0.551808	high_only
Otx2	XX	R1	30	1.34272	high_only
Otx2	XX	R1	36	1.09138	high_only
Otx2	XX	R1	48	0.828482	high_only
Otx2	XX	R1	56	0.325443	high_only
Otx2	XO	R1	0	-1.69816	high_only
Otx2	XO	R1	10	-1.0703	high_only
Otx2	XO	R1	16	-0.68287	high_only
Otx2	XO	R1	24	0.0203756	high_only
Otx2	XO	R1	30	-0.0408183	high_only
Otx2	XO	R1	48	-0.69758	high_only
Otx2	XO	R1	56	-0.860407	high_only
Otx2	XO	R1	72	-0.857904	high_only
Otx2	XO	R1	96	-1.24822	high_only
Otx2	XO	R2	0	-1.71792	high_only
Otx2	XO	R2	10	-1.22832	high_only
Otx2	XO	R2	16	-0.642236	high_only
Otx2	XO	R2	24	-0.40414	high_only
Otx2	XO	R2	30	-0.0173121	high_only
Otx2	XO	R2	36	-0.525561	high_only
Otx2	XO	R2	48	-0.884075	high_only
Otx2	XO	R2	56	-1.02421	high_only
Otx2	XO	R2	72	-0.739284	high_only
Otx2	XO	R2	96	-0.934072	high_only
Otx2	XO	R3	0	-1.70103	high_only
Otx2	XO	R3	10	-1.34898	high_only
Otx2	XO	R3	16	-0.499621	high_only
Otx2	XO	R3	24	-0.00483404	high_only
Otx2	XO	R3	30	0.284205	high_only
Otx2	XO	R3	36	-0.408612	high_only
Otx2	XO	R3	48	-0.69175	high_only
Otx2	XO	R3	56	-1.00395	high_only
Otx2	XO	R3	72	-1.01378	high_only
Otx2	XO	R3	96	-0.82785	high_only
Otx2	XX	R1	72	0.95981	high_only
Otx2	XX	R1	96	1.15367	high_only
Otx2	XX	R2	0	-1.25834	high_only
Otx2	XX	R2	10	0.734201	high_only
Otx2	XX	R2	16	0.928504	high_only
Otx2	XX	R2	24	1.22386	high_only
Otx2	XX	R2	30	1.38407	high_only
Otx2	XX	R2	36	1.37077	high_only
Otx2	XX	R2	48	1.16072	high_only
Otx2	XX	R2	56	0.590216	high_only
Otx2	XX	R2	72	0.714616	high_only
Otx2	XX	R2	96	1.02243	high_only
Otx2	XX	R3	0	-1.24773	high_only
Otx2	XX	R3	10	0.456872	high_only
Otx2	XX	R3	16	0.487716	high_only
Otx2	XX	R3	24	1.01194	high_only
Otx2	XX	R3	30	1.52941	high_only
Otx2	XX	R3	36	1.33684	high_only
Otx2	XX	R3	48	0.908262	high_only
Otx2	XX	R3	56	1.14983	high_only
Otx2	XX	R3	72	0.69862	high_only
Otx2	XX	R3	96	1.32597	high_only
Tox4	XX	R1	0	0.712398	high_low
Tox4	XX	R1	10	0.506448	high_low
Tox4	XX	R1	16	1.32515	high_low
Tox4	XX	R1	24	0.599862	high_low
Tox4	XX	R1	30	2.10528	high_low
Tox4	XX	R1	36	2.55232	high_low
Tox4	XX	R1	48	0.292921	high_low
Tox4	XX	R1	56	0.455782	high_low
Tox4	XO	R1	0	0.140671	high_low
Tox4	XO	R1	10	-0.764638	high_low
Tox4	XO	R1	16	0.221428	high_low
Tox4	XO	R1	24	0.265875	high_low
Tox4	XO	R1	30	-0.950435	high_low
Tox4	XO	R1	48	-0.546446	high_low
Tox4	XO	R1	56	-0.665213	high_low
Tox4	XO	R1	72	-0.184578	high_low
Tox4	XO	R1	96	-1.70821	high_low
Tox4	XO	R2	0	0.293641	high_low
Tox4	XO	R2	10	0.593392	high_low
Tox4	XO	R2	16	1.13601	high_low
Tox4	XO	R2	24	0.657323	high_low
Tox4	XO	R2	30	-0.362288	high_low
Tox4	XO	R2	36	-1.90806	high_low
Tox4	XO	R2	48	-0.00179145	high_low
Tox4	XO	R2	56	-0.0329965	high_low
Tox4	XO	R2	72	-1.48808	high_low
Tox4	XO	R2	96	1.65469	high_low
Tox4	XO	R3	0	0.539497	high_low
Tox4	XO	R3	10	0.592439	high_low
Tox4	XO	R3	16	3.14919	high_low
Tox4	XO	R3	24	-0.551225	high_low
Tox4	XO	R3	30	-0.0988322	high_low
Tox4	XO	R3	36	-0.917665	high_low
Tox4	XO	R3	48	-1.21274	high_low
Tox4	XO	R3	56	-1.53364	high_low
Tox4	XO	R3	72	-1.28971	high_low
Tox4	XO	R3	96	1.4058	high_low
Tox4	XX	R1	72	-0.726353	high_low
Tox4	XX	R1	96	-0.352779	high_low
Tox4	XX	R2	0	-0.250063	high_low
Tox4	XX	R2	10	-0.865268	high_low
Tox4	XX	R2	16	-1.06876	high_low
Tox4	XX	R2	24	-0.381766	high_low
Tox4	XX	R2	30	0.407761	high_low
Tox4	XX	R2	36	0.270155	high_low
Tox4	XX	R2	48	0.177996	high_low
Tox4	XX	R2	56	-0.0915774	high_low
Tox4	XX	R2	72	0.10505	high_low
Tox4	XX	R2	96	0.57968	high_low
Tox4	XX	R3	0	0.244865	high_low
Tox4	XX	R3	10	-0.939163	high_low
Tox4	XX	R3	16	-0.766447	high_low
Tox4	XX	R3	24	0.0199109	high_low
Tox4	XX	R3	30	0.780984	high_low
Tox4	XX	R3	36	0.372671	high_low
Tox4	XX	R3	48	0.311271	high_low
Tox4	XX	R3	56	-0.807501	high_low
Tox4	XX	R3	72	-1.20431	high_low
Tox4	XX	R3	96	-0.799917	high_low
Sp1	XX	R1	0	-0.201611	high_low
Sp1	XX	R1	10	1.63919	high_low
Sp1	XX	R1	16	0.1802	high_low
Sp1	XX	R1	24	0.630679	high_low
Sp1	XX	R1	30	0.552972	high_low
Sp1	XX	R1	36	-0.045828	high_low
Sp1	XX	R1	48	-1.129	high_low
Sp1	XX	R1	56	-1.12262	high_low
Sp1	XO	R1	0	-0.721255	high_low
Sp1	XO	R1	10	0.540309	high_low
Sp1	XO	R1	16	0.843166	high_low
Sp1	XO	R1	24	-0.0651265	high_low
Sp1	XO	R1	30	0.0812699	high_low
Sp1	XO	R1	48	-0.980588	high_low
Sp1	XO	R1	56	-1.17871	high_low
Sp1	XO	R1	72	-0.943055	high_low
Sp1	XO	R1	96	-1.94296	high_low
Sp1	XO	R2	0	-0.86416	high_low
Sp1	XO	R2	10	-0.654438	high_low
Sp1	XO	R2	16	1.14602	high_low
Sp1	XO	R2	24	0.373799	high_low
Sp1	XO	R2	30	0.647951	high_low
Sp1	XO	R2	36	-0.758567	high_low
Sp1	XO	R2	48	-0.620348	high_low
Sp1	XO	R2	56	-1.19188	high_low
Sp1	XO	R2	72	-0.176904	high_low
Sp1	XO	R2	96	-1.20643	high_low
Sp1	XO	R3	0	-1.67903	high_low
Sp1	XO	R3	10	0.627002	high_low
Sp1	XO	R3	16	0.992598	high_low
Sp1	XO	R3	24	1.53758	high_low
Sp1	XO	R3	30	0.780671	high_low
Sp1	XO	R3	36	-0.699527	high_low
Sp1	XO	R3	48	-0.900032	high_low
Sp1	XO	R3	56	-1.62671	high_low
Sp1	XO	R3	72	-0.663884	high_low
Sp1	XO	R3	96	-0.68303	high_low
Sp1	XX	R1	72	0.500221	high_low
Sp1	XX	R1	96	-0.35228	high_low
Sp1	XX	R2	0	-0.691151	high_low
Sp1	XX	R2	10	0.496264	high_low
Sp1	XX	R2	16	2.06148	high_low
Sp1	XX	R2	24	1.77528	high_low
Sp1	XX	R2	30	0.580006	high_low
Sp1	XX	R2	36	0.429904	high_low
Sp1	XX	R2	48	0.609199	high_low
Sp1	XX	R2	56	-0.509271	high_low
Sp1	XX	R2	72	0.560329	high_low
Sp1	XX	R2	96	-0.724041	high_low
Sp1	XX	R3	0	-0.791858	high_low
Sp1	XX	R3	10	1.57327	high_low
Sp1	XX	R3	16	1.66728	high_low
Sp1	XX	R3	24	2.4583	high_low
Sp1	XX	R3	30	0.911226	high_low
Sp1	XX	R3	36	0.589055	high_low
Sp1	XX	R3	48	-0.107279	high_low
Sp1	XX	R3	56	-0.386135	high_low
Sp1	XX	R3	72	-0.388441	high_low
Sp1	XX	R3	96	-0.779073	high_low
Zscan10	XX	R1	0	-0.0890464	high_only
Zscan10	XX	R1	10	-0.719245	high_only
Zscan10	XX	R1	16	2.37188	high_only
Zscan10	XX	R1	24	0.510965	high_only
Zscan10	XX	R1	30	0.613084	high_only
Zscan10	XX	R1	36	1.73689	high_only
Zscan10	XX	R1	48	0.835814	high_only
Zscan10	XX	R1	56	0.0424386	high_only
Zscan10	XO	R1	0	-0.39617	high_only
Zscan10	XO	R1	10	0.744441	high_only
Zscan10	XO	R1	16	1.91003	high_only
Zscan10	XO	R1	24	0.506693	high_only
Zscan10	XO	R1	30	0.179102	high_only
Zscan10	XO	R1	48	-0.496262	high_only
Zscan10	XO	R1	56	-1.26726	high_only
Zscan10	XO	R1	72	-0.448187	high_only
Zscan10	XO	R1	96	-1.12495	high_only
Zscan10	XO	R2	0	0.201252	high_only
Zscan10	XO	R2	10	0.591877	high_only
Zscan10	XO	R2	16	0.637966	high_only
Zscan10	XO	R2	24	0.10055	high_only
Zscan10	XO	R2	30	0.344441	high_only
Zscan10	XO	R2	36	0.0263276	high_only
Zscan10	XO	R2	48	-0.537284	high_only
Zscan10	XO	R2	56	-0.520497	high_only
Zscan10	XO	R2	72	-1.71224	high_only
Zscan10	XO	R2	96	-2.01942	high_only
Zscan10	XO	R3	0	-0.95996	high_only
Zscan10	XO	R3	10	3.16374	high_only
Zscan10	XO	R3	16	0.0101019	high_only
Zscan10	XO	R3	24	0.903327	high_only
Zscan10	XO	R3	30	-0.228331	high_only
Zscan10	XO	R3	36	-0.549714	high_only
Zscan10	XO	R3	48	-0.364395	high_only
Zscan10	XO	R3	56	0.501608	high_only
Zscan10	XO	R3	72	-1.52243	high_only
Zscan10	XO	R3	96	-2.23807	high_only
Zscan10	XX	R1	72	-0.713274	high_only
Zscan10	XX	R1	96	-1.36553	high_only
Zscan10	XX	R2	0	1.01036	high_only
Zscan10	XX	R2	10	0.281426	high_only
Zscan10	XX	R2	16	0.284483	high_only
Zscan10	XX	R2	24	0.461813	high_only
Zscan10	XX	R2	30	0.0837053	high_only
Zscan10	XX	R2	36	-0.00786439	high_only
Zscan10	XX	R2	48	-0.253028	high_only
Zscan10	XX	R2	56	-0.384528	high_only
Zscan10	XX	R2	72	0.157588	high_only
Zscan10	XX	R2	96	-0.738274	high_only
Zscan10	XX	R3	0	-0.925239	high_only
Zscan10	XX	R3	10	-0.350259	high_only
Zscan10	XX	R3	16	0.521807	high_only
Zscan10	XX	R3	24	0.398283	high_only
Zscan10	XX	R3	30	1.66705	high_only
Zscan10	XX	R3	36	0.145586	high_only
Zscan10	XX	R3	48	0.932836	high_only
Zscan10	XX	R3	56	-0.729848	high_only
Zscan10	XX	R3	72	-0.214227	high_only
Zscan10	XX	R3	96	-1.00192	high_only
Epas1	XX	R1	0	-0.759778	high_only
Epas1	XX	R1	10	1.71308	high_only
Epas1	XX	R1	16	0.732686	high_only
Epas1	XX	R1	24	0.852602	high_only
Epas1	XX	R1	30	1.04736	high_only
Epas1	XX	R1	36	0.888329	high_only
Epas1	XX	R1	48	-0.480792	high_only
Epas1	XX	R1	56	-0.844026	high_only
Epas1	XO	R1	0	-0.741382	high_only
Epas1	XO	R1	10	0.343616	high_only
Epas1	XO	R1	16	0.884413	high_only
Epas1	XO	R1	24	1.69356	high_only
Epas1	XO	R1	30	1.09091	high_only
Epas1	XO	R1	48	-0.700963	high_only
Epas1	XO	R1	56	-0.910212	high_only
Epas1	XO	R1	72	-1.29334	high_only
Epas1	XO	R1	96	-1.3154	high_only
Epas1	XO	R2	0	-0.63975	high_only
Epas1	XO	R2	10	0.0461963	high_only
Epas1	XO	R2	16	0.937065	high_only
Epas1	XO	R2	24	0.712717	high_only
Epas1	XO	R2	30	1.21574	high_only
Epas1	XO	R2	36	0.723704	high_only
Epas1	XO	R2	48	-0.549258	high_only
Epas1	XO	R2	56	-0.981261	high_only
Epas1	XO	R2	72	-1.13979	high_only
Epas1	XO	R2	96	-1.24937	high_only
Epas1	XO	R3	0	-0.700002	high_only
Epas1	XO	R3	10	0.293159	high_only
Epas1	XO	R3	16	1.02388	high_only
Epas1	XO	R3	24	1.25394	high_only
Epas1	XO	R3	30	1.10435	high_only
Epas1	XO	R3	36	0.524752	high_only
Epas1	XO	R3	48	-0.483029	high_only
Epas1	XO	R3	56	-1.0915	high_only
Epas1	XO	R3	72	-1.24954	high_only
Epas1	XO	R3	96	-1.29516	high_only
Epas1	XX	R1	72	-1.16464	high_only
Epas1	XX	R1	96	-1.27507	high_only
Epas1	XX	R2	0	-0.741618	high_only
Epas1	XX	R2	10	0.44177	high_only
Epas1	XX	R2	16	1.28272	high_only
Epas1	XX	R2	24	1.74493	high_only
Epas1	XX	R2	30	0.893721	high_only
Epas1	XX	R2	36	0.844509	high_only
Epas1	XX	R2	48	-0.365908	high_only
Epas1	XX	R2	56	-0.820999	high_only
Epas1	XX	R2	72	-1.11528	high_only
Epas1	XX	R2	96	-1.26565	high_only
Epas1	XX	R3	0	-0.672341	high_only
Epas1	XX	R3	10	0.190163	high_only
Epas1	XX	R3	16	0.827263	high_only
Epas1	XX	R3	24	1.25006	high_only
Epas1	XX	R3	30	1.45414	high_only
Epas1	XX	R3	36	1.08229	high_only
Epas1	XX	R3	48	-0.219569	high_only
Epas1	XX	R3	56	-0.683094	high_only
Epas1	XX	R3	72	-1.08127	high_only
Epas1	XX	R3	96	-1.26361	high_only
Myrf	XX	R1	0	-1.59766	high_low
Myrf	XX	R1	10	0.0282854	high_low
Myrf	XX	R1	16	0.0940671	high_low
Myrf	XX	R1	24	0.216456	high_low
Myrf	XX	R1	30	1.6024	high_low
Myrf	XX	R1	36	1.48547	high_low
Myrf	XX	R1	48	0.202694	high_low
Myrf	XX	R1	56	0.771711	high_low
Myrf	XO	R1	0	-1.4489	high_low
Myrf	XO	R1	10	-0.101182	high_low
Myrf	XO	R1	16	0.333489	high_low
Myrf	XO	R1	24	0.995894	high_low
Myrf	XO	R1	30	0.702516	high_low
Myrf	XO	R1	48	0.164467	high_low
Myrf	XO	R1	56	-0.612722	high_low
Myrf	XO	R1	72	-0.764701	high_low
Myrf	XO	R1	96	-1.53122	high_low
Myrf	XO	R2	0	-1.49125	high_low
Myrf	XO	R2	10	-1.44258	high_low
Myrf	XO	R2	16	0.372944	high_low
Myrf	XO	R2	24	-1.16423	high_low
Myrf	XO	R2	30	0.561536	high_low
Myrf	XO	R2	36	-0.139029	high_low
Myrf	XO	R2	48	0.042227	high_low
Myrf	XO	R2	56	-0.908878	high_low
Myrf	XO	R2	72	-0.982221	high_low
Myrf	XO	R2	96	-0.991999	high_low
Myrf	XO	R3	0	-1.44704	high_low
Myrf	XO	R3	10	-0.343222	high_low
Myrf	XO	R3	16	-0.0385574	high_low
Myrf	XO	R3	24	0.46502	high_low
Myrf	XO	R3	30	0.630466	high_low
Myrf	XO	R3	36	0.225251	high_low
Myrf	XO	R3	48	-0.128603	high_low
Myrf	XO	R3	56	-0.792508	high_low
Myrf	XO	R3	72	-0.75449	high_low
Myrf	XO	R3	96	-1.2396	high_low
Myrf	XX	R1	72	0.595208	high_low
Myrf	XX	R1	96	-0.429472	high_low
Myrf	XX	R2	0	-1.59716	high_low
Myrf	XX	R2	10	0.130019	high_low
Myrf	XX	R2	16	0.947793	high_low
Myrf	XX	R2	24	0.608029	high_low
Myrf	XX	R2	30	1.20072	high_low
Myrf	XX	R2	36	1.91258	high_low
Myrf	XX	R2	48	1.74515	high_low
Myrf	XX	R2	56	-1.02436	high_low
Myrf	XX	R2	72	0.685948	high_low
Myrf	XX	R2	96	-0.667514	high_low
Myrf	XX	R3	0	-1.59164	high_low
Myrf	XX	R3	10	0.206625	high_low
Myrf	XX	R3	16	0.410695	high_low
Myrf	XX	R3	24	1.17056	high_low
Myrf	XX	R3	30	1.12042	high_low
Myrf	XX	R3	36	1.43988	high_low
Myrf	XX	R3	48	2.13218	high_low
Myrf	XX	R3	56	0.828078	high_low
Myrf	XX	R3	72	0.280756	high_low
Myrf	XX	R3	96	-1.0788	high_low
Zic3	XX	R1	0	-0.935304	high_low
Zic3	XX	R1	10	1.6994	high_low
Zic3	XX	R1	16	2.0846	high_low
Zic3	XX	R1	24	1.56958	high_low
Zic3	XX	R1	30	1.3198	high_low
Zic3	XX	R1	36	0.159558	high_low
Zic3	XX	R1	48	-0.602966	high_low
Zic3	XX	R1	56	-0.554776	high_low
Zic3	XO	R1	0	-1.26507	high_low
Zic3	XO	R1	10	0.290305	high_low
Zic3	XO	R1	16	0.362814	high_low
Zic3	XO	R1	24	0.232237	high_low
Zic3	XO	R1	30	-0.305376	high_low
Zic3	XO	R1	48	-0.729598	high_low
Zic3	XO	R1	56	-0.801828	high_low
Zic3	XO	R1	72	-0.879073	high_low
Zic3	XO	R1	96	-1.34007	high_low
Zic3	XO	R2	0	-1.28238	high_low
Zic3	XO	R2	10	-0.381282	high_low
Zic3	XO	R2	16	0.54338	high_low
Zic3	XO	R2	24	-0.197813	high_low
Zic3	XO	R2	30	0.0021006	high_low
Zic3	XO	R2	36	-0.820925	high_low
Zic3	XO	R2	48	-0.480553	high_low
Zic3	XO	R2	56	-0.477129	high_low
Zic3	XO	R2	72	-0.834112	high_low
Zic3	XO	R2	96	-1.08159	high_low
Zic3	XO	R3	0	-1.44822	high_low
Zic3	XO	R3	10	0.475557	high_low
Zic3	XO	R3	16	0.369849	high_low
Zic3	XO	R3	24	0.521208	high_low
Zic3	XO	R3	30	-0.174553	high_low
Zic3	XO	R3	36	-0.47812	high_low
Zic3	XO	R3	48	-0.485062	high_low
Zic3	XO	R3	56	-0.573748	high_low
Zic3	XO	R3	72	-0.844788	high_low
Zic3	XO	R3	96	-1.12636	high_low
Zic3	XX	R1	72	-0.231913	high_low
Zic3	XX	R1	96	-0.380096	high_low
Zic3	XX	R2	0	-1.19805	high_low
Zic3	XX	R2	10	1.23402	high_low
Zic3	XX	R2	16	2.23986	high_low
Zic3	XX	R2	24	1.62868	high_low
Zic3	XX	R2	30	1.07417	high_low
Zic3	XX	R2	36	0.265195	high_low
Zic3	XX	R2	48	-0.388875	high_low
Zic3	XX	R2	56	-0.506606	high_low
Zic3	XX	R2	72	-0.395498	high_low
Zic3	XX	R2	96	-0.53826	high_low
Zic3	XX	R3	0	-1.0175	high_low
Zic3	XX	R3	10	2.05955	high_low
Zic3	XX	R3	16	2.23314	high_low
Zic3	XX	R3	24	2.06225	high_low
Zic3	XX	R3	30	0.829643	high_low
Zic3	XX	R3	36	0.464816	high_low
Zic3	XX	R3	48	-0.321304	high_low
Zic3	XX	R3	56	-0.159978	high_low
Zic3	XX	R3	72	-0.0815702	high_low
Zic3	XX	R3	96	-0.401378	high_low

## Sheet: 3i
gene	sex	rep	timepoint	cpm
Foxd3	XX	R1	0	31.0278
Foxd3	XX	R1	10	38.5855
Foxd3	XX	R1	16	38.9867
Foxd3	XX	R1	24	31.6757
Foxd3	XX	R1	30	26.5697
Foxd3	XX	R1	36	12.1889
Foxd3	XX	R1	48	18.5926
Foxd3	XX	R1	56	9.13487
Foxd3	XO	R1	0	22.0389
Foxd3	XO	R1	10	25.7711
Foxd3	XO	R1	16	36.1754
Foxd3	XO	R1	24	39.5419
Foxd3	XO	R1	30	43.4121
Foxd3	XO	R1	48	23.5721
Foxd3	XO	R1	56	14.8503
Foxd3	XO	R1	72	9.12481
Foxd3	XO	R1	96	0
Foxd3	XO	R2	0	21.8844
Foxd3	XO	R2	10	21.5268
Foxd3	XO	R2	16	44.3751
Foxd3	XO	R2	24	13.1196
Foxd3	XO	R2	30	38.676
Foxd3	XO	R2	36	21.2914
Foxd3	XO	R2	48	26.4438
Foxd3	XO	R2	56	19.6806
Foxd3	XO	R2	72	14.2867
Foxd3	XO	R2	96	1.57921
Foxd3	XO	R3	0	22.2567
Foxd3	XO	R3	10	23.9741
Foxd3	XO	R3	16	46.5382
Foxd3	XO	R3	24	43.1962
Foxd3	XO	R3	30	44.7215
Foxd3	XO	R3	36	30.9865
Foxd3	XO	R3	48	30.525
Foxd3	XO	R3	56	14.6747
Foxd3	XO	R3	72	12.4466
Foxd3	XO	R3	96	1.60501
Foxd3	XX	R1	72	16.6498
Foxd3	XX	R1	96	6.26044
Foxd3	XX	R2	0	18.0557
Foxd3	XX	R2	10	19.008
Foxd3	XX	R2	16	47.8516
Foxd3	XX	R2	24	33.9562
Foxd3	XX	R2	30	31.0099
Foxd3	XX	R2	36	13.8799
Foxd3	XX	R2	48	25.305
Foxd3	XX	R2	56	9.8078
Foxd3	XX	R2	72	17.8862
Foxd3	XX	R2	96	7.61972
Foxd3	XX	R3	0	24.7201
Foxd3	XX	R3	10	29.9619
Foxd3	XX	R3	16	33.1398
Foxd3	XX	R3	24	24.3515
Foxd3	XX	R3	30	25.0301
Foxd3	XX	R3	36	15.6985
Foxd3	XX	R3	48	22.3109
Foxd3	XX	R3	56	24.3731
Foxd3	XX	R3	72	20.3892
Foxd3	XX	R3	96	5.27161
Nfrkb	XX	R1	0	8.07573
Nfrkb	XX	R1	10	16.032
Nfrkb	XX	R1	16	22.8384
Nfrkb	XX	R1	24	18.71
Nfrkb	XX	R1	30	14.5588
Nfrkb	XX	R1	36	16.178
Nfrkb	XX	R1	48	11.0602
Nfrkb	XX	R1	56	5.70929
Nfrkb	XO	R1	0	7.48491
Nfrkb	XO	R1	10	13.7653
Nfrkb	XO	R1	16	15.7765
Nfrkb	XO	R1	24	13.2112
Nfrkb	XO	R1	30	8.13978
Nfrkb	XO	R1	48	8.75026
Nfrkb	XO	R1	56	5.25755
Nfrkb	XO	R1	72	4.94261
Nfrkb	XO	R1	96	5.15842
Nfrkb	XO	R2	0	9.4103
Nfrkb	XO	R2	10	17.7614
Nfrkb	XO	R2	16	16.0768
Nfrkb	XO	R2	24	12.0338
Nfrkb	XO	R2	30	11.8911
Nfrkb	XO	R2	36	15.4023
Nfrkb	XO	R2	48	7.24617
Nfrkb	XO	R2	56	8.06828
Nfrkb	XO	R2	72	6.9129
Nfrkb	XO	R2	96	4.91309
Nfrkb	XO	R3	0	7.25761
Nfrkb	XO	R3	10	9.72864
Nfrkb	XO	R3	16	16.5569
Nfrkb	XO	R3	24	12.792
Nfrkb	XO	R3	30	13.7081
Nfrkb	XO	R3	36	9.47824
Nfrkb	XO	R3	48	7.45168
Nfrkb	XO	R3	56	5.76505
Nfrkb	XO	R3	72	5.77877
Nfrkb	XO	R3	96	3.70386
Nfrkb	XX	R1	72	8.74116
Nfrkb	XX	R1	96	6.34174
Nfrkb	XX	R2	0	10.4455
Nfrkb	XX	R2	10	22.1184
Nfrkb	XX	R2	16	20.0309
Nfrkb	XX	R2	24	16.1916
Nfrkb	XX	R2	30	13.3755
Nfrkb	XX	R2	36	12.3729
Nfrkb	XX	R2	48	11.6792
Nfrkb	XX	R2	56	11.4701
Nfrkb	XX	R2	72	9.35587
Nfrkb	XX	R2	96	5.9408
Nfrkb	XX	R3	0	11.1729
Nfrkb	XX	R3	10	18.0477
Nfrkb	XX	R3	16	21.5672
Nfrkb	XX	R3	24	19.9737
Nfrkb	XX	R3	30	15.3034
Nfrkb	XX	R3	36	15.016
Nfrkb	XX	R3	48	9.82059
Nfrkb	XX	R3	56	9.48812
Nfrkb	XX	R3	72	6.83638
Nfrkb	XX	R3	96	5.75084
Otx2	XX	R1	0	18.135
Otx2	XX	R1	10	105.703
Otx2	XX	R1	16	104.041
Otx2	XX	R1	24	88.298
Otx2	XX	R1	30	118.533
Otx2	XX	R1	36	108.925
Otx2	XX	R1	48	98.8746
Otx2	XX	R1	56	79.6446
Otx2	XO	R1	0	2.28706
Otx2	XO	R1	10	26.2886
Otx2	XO	R1	16	41.0993
Otx2	XO	R1	24	67.9826
Otx2	XO	R1	30	65.6433
Otx2	XO	R1	48	40.5369
Otx2	XO	R1	56	34.3125
Otx2	XO	R1	72	34.4081
Otx2	XO	R1	96	19.4874
Otx2	XO	R2	0	1.53191
Otx2	XO	R2	10	20.248
Otx2	XO	R2	16	42.6526
Otx2	XO	R2	24	51.7544
Otx2	XO	R2	30	66.5419
Otx2	XO	R2	36	47.1128
Otx2	XO	R2	48	33.4077
Otx2	XO	R2	56	28.0505
Otx2	XO	R2	72	38.9427
Otx2	XO	R2	96	31.4964
Otx2	XO	R3	0	2.17728
Otx2	XO	R3	10	15.6353
Otx2	XO	R3	16	48.1044
Otx2	XO	R3	24	67.0189
Otx2	XO	R3	30	78.0682
Otx2	XO	R3	36	51.5835
Otx2	XO	R3	48	40.7598
Otx2	XO	R3	56	28.8253
Otx2	XO	R3	72	28.4494
Otx2	XO	R3	96	35.557
Otx2	XX	R1	72	103.895
Otx2	XX	R1	96	111.306
Otx2	XX	R2	0	19.1003
Otx2	XX	R2	10	95.2705
Otx2	XX	R2	16	102.698
Otx2	XX	R2	24	113.989
Otx2	XX	R2	30	120.113
Otx2	XX	R2	36	119.605
Otx2	XX	R2	48	111.575
Otx2	XX	R2	56	89.7663
Otx2	XX	R2	72	94.5218
Otx2	XX	R2	96	106.289
Otx2	XX	R3	0	19.5061
Otx2	XX	R3	10	84.6689
Otx2	XX	R3	16	85.8479
Otx2	XX	R3	24	105.888
Otx2	XX	R3	30	125.669
Otx2	XX	R3	36	118.308
Otx2	XX	R3	48	101.924
Otx2	XX	R3	56	111.159
Otx2	XX	R3	72	93.9103
Otx2	XX	R3	96	117.892
Pou5f1	XX	R1	0	506.787
Pou5f1	XX	R1	10	110.05
Pou5f1	XX	R1	16	918.725
Pou5f1	XX	R1	24	628.098
Pou5f1	XX	R1	30	590.358
Pou5f1	XX	R1	36	641.248
Pou5f1	XX	R1	48	460.048
Pou5f1	XX	R1	56	242.93
Pou5f1	XO	R1	0	364.162
Pou5f1	XO	R1	10	295.281
Pou5f1	XO	R1	16	441.541
Pou5f1	XO	R1	24	409.456
Pou5f1	XO	R1	30	311.762
Pou5f1	XO	R1	48	325.545
Pou5f1	XO	R1	56	107.273
Pou5f1	XO	R1	72	157.118
Pou5f1	XO	R1	96	159.911
Pou5f1	XO	R2	0	379.184
Pou5f1	XO	R2	10	602.252
Pou5f1	XO	R2	16	313.005
Pou5f1	XO	R2	24	287.816
Pou5f1	XO	R2	30	228.212
Pou5f1	XO	R2	36	131.825
Pou5f1	XO	R2	48	223.408
Pou5f1	XO	R2	56	302.825
Pou5f1	XO	R2	72	56.4554
Pou5f1	XO	R2	96	75.5387
Pou5f1	XO	R3	0	291.756
Pou5f1	XO	R3	10	444.738
Pou5f1	XO	R3	16	350.603
Pou5f1	XO	R3	24	401.836
Pou5f1	XO	R3	30	290.009
Pou5f1	XO	R3	36	324.356
Pou5f1	XO	R3	48	202.722
Pou5f1	XO	R3	56	202.825
Pou5f1	XO	R3	72	88.9042
Pou5f1	XO	R3	96	59.6321
Pou5f1	XX	R1	72	268.978
Pou5f1	XX	R1	96	204.481
Pou5f1	XX	R2	0	393.496
Pou5f1	XX	R2	10	353.434
Pou5f1	XX	R2	16	221.771
Pou5f1	XX	R2	24	252.959
Pou5f1	XX	R2	30	572.485
Pou5f1	XX	R2	36	381.261
Pou5f1	XX	R2	48	289.333
Pou5f1	XX	R2	56	231.896
Pou5f1	XX	R2	72	212.571
Pou5f1	XX	R2	96	133.151
Pou5f1	XX	R3	0	355.486
Pou5f1	XX	R3	10	438.22
Pou5f1	XX	R3	16	399.466
Pou5f1	XX	R3	24	316.843
Pou5f1	XX	R3	30	450.412
Pou5f1	XX	R3	36	346.164
Pou5f1	XX	R3	48	351.825
Pou5f1	XX	R3	56	287.864
Pou5f1	XX	R3	72	264.82
Pou5f1	XX	R3	96	158.947
Zic3	XX	R1	0	103.426
Zic3	XX	R1	10	392.376
Zic3	XX	R1	16	434.621
Zic3	XX	R1	24	378.139
Zic3	XX	R1	30	350.745
Zic3	XX	R1	36	223.5
Zic3	XX	R1	48	139.874
Zic3	XX	R1	56	145.159
Zic3	XO	R1	0	67.2603
Zic3	XO	R1	10	237.84
Zic3	XO	R1	16	245.792
Zic3	XO	R1	24	231.471
Zic3	XO	R1	30	172.511
Zic3	XO	R1	48	125.986
Zic3	XO	R1	56	118.064
Zic3	XO	R1	72	109.593
Zic3	XO	R1	96	59.0352
Zic3	XO	R2	0	65.3615
Zic3	XO	R2	10	164.186
Zic3	XO	R2	16	265.595
Zic3	XO	R2	24	184.307
Zic3	XO	R2	30	206.232
Zic3	XO	R2	36	115.97
Zic3	XO	R2	48	153.299
Zic3	XO	R2	56	153.674
Zic3	XO	R2	72	114.524
Zic3	XO	R2	96	87.3828
Zic3	XO	R3	0	47.1745
Zic3	XO	R3	10	258.156
Zic3	XO	R3	16	246.563
Zic3	XO	R3	24	263.163
Zic3	XO	R3	30	186.858
Zic3	XO	R3	36	153.566
Zic3	XO	R3	48	152.804
Zic3	XO	R3	56	143.078
Zic3	XO	R3	72	113.353
Zic3	XO	R3	96	82.4726
Zic3	XX	R1	72	180.567
Zic3	XX	R1	96	164.316
Zic3	XX	R2	0	74.6105
Zic3	XX	R2	10	341.338
Zic3	XX	R2	16	451.649
Zic3	XX	R2	24	384.621
Zic3	XX	R2	30	323.807
Zic3	XX	R2	36	235.086
Zic3	XX	R2	48	163.353
Zic3	XX	R2	56	150.442
Zic3	XX	R2	72	162.627
Zic3	XX	R2	96	146.97
Zic3	XX	R3	0	94.4114
Zic3	XX	R3	10	431.875
Zic3	XX	R3	16	450.912
Zic3	XX	R3	24	432.171
Zic3	XX	R3	30	296.989
Zic3	XX	R3	36	256.978
Zic3	XX	R3	48	170.764
Zic3	XX	R3	56	188.457
Zic3	XX	R3	72	197.056
Zic3	XX	R3	96	161.982
