# Supplementary material for: Reporter CRISPR screens decipher cis-regulatory and trans-regulatory principles at the Xist locus
Source: Nat Struct Mol Biol. 2025 Oct 6;32(12):2465–75. doi: 10.1038/s41594-025-01686-3 (PMC12700789; doi:10.1038/s41594-025-01686-3)
Supplement: Supplementary file 13 — Statistical source data. [file 41594_2025_1686_MOESM13_ESM.xlsx]

## Sheet: 4c
rep	day	type	rel_mfi
R1	D0	RE127	2.48673
R1	D0	RE57L	3.42255
R1	D0	RE57M	4.16988
R1	D0	RE57R	1.26068
R1	D0	RE58	1.95538
R1	D0	RE59	0.329384
R1	D0	RE61	1.87349
R1	D0	RE85	2.72865
R1	D0	RE93	1.7833
R1	D0	RE95	0.964581
R1	D0	RE96	0.982172
R1	D0	RE97	1.41541
R1	D1	RE127	2.241
R1	D1	RE57L	3.94736
R1	D1	RE57M	4.7194
R1	D1	RE57R	0.889088
R1	D1	RE58	1.68467
R1	D1	RE59	0.0870874
R1	D1	RE61	2.0339
R1	D1	RE85	3.37429
R1	D1	RE93	1.63812
R1	D1	RE95	1.20317
R1	D1	RE96	0.679699
R1	D1	RE97	1.40398
R1	D2	RE127	2.39684
R1	D2	RE57L	4.03514
R1	D2	RE57M	4.71289
R1	D2	RE57R	0.494991
R1	D2	RE58	1.43582
R1	D2	RE59	0.0386935
R1	D2	RE61	2.90712
R1	D2	RE85	4.56845
R1	D2	RE93	1.98994
R1	D2	RE95	1.44259
R1	D2	RE96	1.12628
R1	D2	RE97	1.61014
R1	D3	RE127	2.20716
R1	D3	RE57L	3.39223
R1	D3	RE57M	4.08537
R1	D3	RE57R	-0.071592
R1	D3	RE58	0.779229
R1	D3	RE59	-0.600141
R1	D3	RE61	2.52515
R1	D3	RE85	4.81288
R1	D3	RE93	2.07187
R1	D3	RE95	1.26605
R1	D3	RE96	1.07632
R1	D3	RE97	1.41626
R1	D4	RE127	1.84753
R1	D4	RE57L	3.16073
R1	D4	RE57M	3.71088
R1	D4	RE57R	-0.00939577
R1	D4	RE58	0.616997
R1	D4	RE59	-0.797907
R1	D4	RE61	2.51279
R1	D4	RE85	4.80462
R1	D4	RE93	1.72522
R1	D4	RE95	1.38105
R1	D4	RE96	1.2965
R1	D4	RE97	1.65783
R2	D0	RE127	2.17562
R2	D0	RE57L	3.05389
R2	D0	RE57M	3.89035
R2	D0	RE57R	1.17278
R2	D0	RE58	1.75114
R2	D0	RE59	-0.31665
R2	D0	RE61	1.19352
R2	D0	RE85	2.69522
R2	D0	RE93	1.18419
R2	D0	RE95	0.883763
R2	D0	RE96	0.611304
R2	D0	RE97	1.01662
R2	D1	RE127	2.11431
R2	D1	RE57L	3.61519
R2	D1	RE57M	4.32214
R2	D1	RE57R	0.731892
R2	D1	RE58	1.63235
R2	D1	RE59	-0.0975724
R2	D1	RE61	2.06824
R2	D1	RE85	3.13418
R2	D1	RE93	1.53892
R2	D1	RE95	1.18774
R2	D1	RE96	0.749227
R2	D1	RE97	1.14771
R2	D2	RE127	1.60857
R2	D2	RE57L	3.50264
R2	D2	RE57M	4.33179
R2	D2	RE57R	0.123001
R2	D2	RE58	1.32911
R2	D2	RE59	0.0675242
R2	D2	RE61	2.76948
R2	D2	RE85	4.50565
R2	D2	RE93	1.85265
R2	D2	RE95	1.36066
R2	D2	RE96	1.16554
R2	D2	RE97	1.52308
R2	D3	RE127	2.6908
R2	D3	RE57L	3.37644
R2	D3	RE57M	4.02497
R2	D3	RE57R	-0.159177
R2	D3	RE58	1.10897
R2	D3	RE59	-0.201922
R2	D3	RE61	3.55158
R2	D3	RE85	4.68965
R2	D3	RE93	2.72127
R2	D3	RE95	1.3739
R2	D3	RE96	1.37347
R2	D3	RE97	2.31084
R2	D4	RE127	2.78971
R2	D4	RE57L	3.01744
R2	D4	RE57M	3.753
R2	D4	RE57R	-0.0334125
R2	D4	RE58	1.21874
R2	D4	RE59	-0.412237
R2	D4	RE61	3.86856
R2	D4	RE85	4.75337
R2	D4	RE93	3.13156
R2	D4	RE95	1.69903
R2	D4	RE96	1.69748
R2	D4	RE97	2.47972
R3	D0	RE127	2.05646
R3	D0	RE57L	2.44734
R3	D0	RE57M	3.4361
R3	D0	RE57R	1.09046
R3	D0	RE58	1.36529
R3	D0	RE59	-0.657669
R3	D0	RE61	1.12982
R3	D0	RE85	2.7062
R3	D0	RE93	1.02362
R3	D0	RE95	0.817122
R3	D0	RE96	0.342189
R3	D0	RE97	0.907181
R3	D1	RE127	1.96396
R3	D1	RE57L	3.33832
R3	D1	RE57M	4.141
R3	D1	RE57R	0.787514
R3	D1	RE58	1.34719
R3	D1	RE59	-0.189409
R3	D1	RE61	1.82374
R3	D1	RE85	3.54984
R3	D1	RE93	1.31923
R3	D1	RE95	0.933114
R3	D1	RE96	0.529588
R3	D1	RE97	1.15748
R3	D2	RE127	2.0476
R3	D2	RE57L	3.56683
R3	D2	RE57M	4.04907
R3	D2	RE57R	0.128808
R3	D2	RE58	1.11487
R3	D2	RE59	-0.0710648
R3	D2	RE61	2.63611
R3	D2	RE85	4.53271
R3	D2	RE93	1.41761
R3	D2	RE95	1.197
R3	D2	RE96	0.937326
R3	D2	RE97	1.34004
R3	D3	RE127	2.17739
R3	D3	RE57L	2.27395
R3	D3	RE57M	3.33541
R3	D3	RE57R	-0.430468
R3	D3	RE58	0.788211
R3	D3	RE59	0.145032
R3	D3	RE61	2.61069
R3	D3	RE85	4.93134
R3	D3	RE93	2.33284
R3	D3	RE95	1.63716
R3	D3	RE96	1.41793
R3	D3	RE97	1.68697
R3	D4	RE127	2.19161
R3	D4	RE57L	1.12091
R3	D4	RE57M	3.33318
R3	D4	RE57R	-0.437047
R3	D4	RE58	0.822866
R3	D4	RE59	-0.31732
R3	D4	RE61	2.50104
R3	D4	RE85	4.83596
R3	D4	RE93	2.57584
R3	D4	RE95	1.98809
R3	D4	RE96	2.18551
R3	D4	RE97	1.92755

## Sheet: 4e
Gene	reporter	fdr	interaction_score
Adnp_p1	RE127	0.859888	0.623407
Adnp_p1	RE57L	1	-0.139745
Adnp_p1	RE57M	0.358539	0.452426
Adnp_p1	RE57R	1	0.630081
Adnp_p1	RE58	1	0.434743
Adnp_p1	RE61	0.979569	0.481463
Adnp_p1	RE85	1	-0.213146
Adnp_p1	RE93	0.990868	0.461285
Adnp_p1	RE95	1	0.566117
Adnp_p1	RE96	1	0.366458
Adnp_p1	RE97	1.8e-06	1.70305
Ahctf1_p1	RE127	1	0.142547
Ahctf1_p1	RE57L	1	0.239053
Ahctf1_p1	RE57M	1	0.0497913
Ahctf1_p1	RE57R	1	0.0389613
Ahctf1_p1	RE58	1	0.0770663
Ahctf1_p1	RE61	1	0.0455879
Ahctf1_p1	RE85	1	0.122869
Ahctf1_p1	RE93	1	-0.449039
Ahctf1_p1	RE95	1	-0.0368228
Ahctf1_p1	RE96	1	-0.0928993
Ahctf1_p1	RE97	1	0.158163
Arid1a_p1	RE127	1	0.541707
Arid1a_p1	RE57L	1	-0.299254
Arid1a_p1	RE57M	1	0.188044
Arid1a_p1	RE57R	1	0.117979
Arid1a_p1	RE58	1	0.15922
Arid1a_p1	RE61	0.685548	0.524708
Arid1a_p1	RE85	1	0.4206
Arid1a_p1	RE93	1	-0.102279
Arid1a_p1	RE95	1	0.183242
Arid1a_p1	RE96	1	0.0573606
Arid1a_p1	RE97	1	-0.318049
Arid4a_p1	RE127	0.883865	-0.411114
Arid4a_p1	RE57L	1	-0.178498
Arid4a_p1	RE57M	1	-0.0805066
Arid4a_p1	RE57R	1	-0.136249
Arid4a_p1	RE58	0.00263171	-0.781945
Arid4a_p1	RE61	1	0.0876747
Arid4a_p1	RE85	0.0438009	1.05942
Arid4a_p1	RE93	1	-0.470901
Arid4a_p1	RE95	0.00679068	-0.642116
Arid4a_p1	RE96	1	-0.412321
Arid4a_p1	RE97	0.0159088	-0.791698
Arnt_p1	RE127	0.00181072	-0.949373
Arnt_p1	RE57L	1	0.391125
Arnt_p1	RE57M	1	0.305483
Arnt_p1	RE57R	1	-0.227726
Arnt_p1	RE58	1	-0.10636
Arnt_p1	RE61	1	0.425866
Arnt_p1	RE85	1	0.0754491
Arnt_p1	RE93	1	0.0526437
Arnt_p1	RE95	1	0.0781534
Arnt_p1	RE96	0.262095	0.621512
Arnt_p1	RE97	1	-0.397587
Ascl2_p2	RE127	1	0.444869
Ascl2_p2	RE57L	1	-0.0248934
Ascl2_p2	RE57M	1	-0.0575975
Ascl2_p2	RE57R	1	0.232694
Ascl2_p2	RE58	1	0.18767
Ascl2_p2	RE61	1	0.195069
Ascl2_p2	RE85	1	0.0265612
Ascl2_p2	RE93	1	0.409866
Ascl2_p2	RE95	0.0666021	0.789453
Ascl2_p2	RE96	1	0.239219
Ascl2_p2	RE97	0.2295	0.554729
Atf5_p1	RE127	1	0.692871
Atf5_p1	RE57L	1	0.764184
Atf5_p1	RE57M	0.216204	1.18364
Atf5_p1	RE57R	1	0.149278
Atf5_p1	RE58	1	0.54956
Atf5_p1	RE61	1	0.90915
Atf5_p1	RE85	0.480348	1.29658
Atf5_p1	RE93	1	0.374933
Atf5_p1	RE95	1	0.104473
Atf5_p1	RE96	1	0.787994
Atf5_p1	RE97	1	0.243232
Bnc2_p1	RE127	0.18893	0.481403
Bnc2_p1	RE57L	1	-0.0358244
Bnc2_p1	RE57M	1	-0.00306462
Bnc2_p1	RE57R	1	0.315961
Bnc2_p1	RE58	1	0.341505
Bnc2_p1	RE61	1	0.0590306
Bnc2_p1	RE85	1	0.204978
Bnc2_p1	RE93	1	0.104735
Bnc2_p1	RE95	1	0.387337
Bnc2_p1	RE96	1	0.350433
Bnc2_p1	RE97	0.23378	0.592667
Capn15_p1	RE127	1	-0.00849561
Capn15_p1	RE57L	1	-0.0582838
Capn15_p1	RE57M	1	-0.0655185
Capn15_p1	RE57R	1	-0.206225
Capn15_p1	RE58	1	0.226446
Capn15_p1	RE61	1	0.0698017
Capn15_p1	RE85	1	-0.20693
Capn15_p1	RE93	1	0.271866
Capn15_p1	RE95	1	-0.173431
Capn15_p1	RE96	1	-0.0223496
Capn15_p1	RE97	1	-0.0572683
Cdx4_p1	RE127	1	-0.373289
Cdx4_p1	RE57L	0.851517	-0.381706
Cdx4_p1	RE57M	0.153182	-0.435636
Cdx4_p1	RE57R	1	-0.38367
Cdx4_p1	RE58	1	-0.258153
Cdx4_p1	RE61	0.0533574	-0.650593
Cdx4_p1	RE85	0.0245017	-0.58087
Cdx4_p1	RE93	1	-0.383678
Cdx4_p1	RE95	1	-0.336408
Cdx4_p1	RE96	1	-0.464737
Cdx4_p1	RE97	0.105341	-0.588567
Cebpg_p1	RE127	0.365529	-0.550207
Cebpg_p1	RE57L	1	0.129851
Cebpg_p1	RE57M	0.923116	-0.314179
Cebpg_p1	RE57R	1	-0.362938
Cebpg_p1	RE58	1	-0.15555
Cebpg_p1	RE61	1	-0.371607
Cebpg_p1	RE85	1	-0.171278
Cebpg_p1	RE93	1	-0.212478
Cebpg_p1	RE95	0.2326	-0.615013
Cebpg_p1	RE96	1	-0.231388
Cebpg_p1	RE97	1	-0.0487866
Cnbp_p1	RE127	1	0.356726
Cnbp_p1	RE57L	1	0.246462
Cnbp_p1	RE57M	1	-0.139724
Cnbp_p1	RE57R	1	-0.100812
Cnbp_p1	RE58	1	0.0198685
Cnbp_p1	RE61	0.490684	0.529415
Cnbp_p1	RE85	0.920805	0.486801
Cnbp_p1	RE93	1	-0.473906
Cnbp_p1	RE95	1	0.181188
Cnbp_p1	RE96	1	0.343627
Cnbp_p1	RE97	1	0.0989507
Csde1_p1	RE127	1	0.388207
Csde1_p1	RE57L	1	-0.012921
Csde1_p1	RE57M	1	0.0550986
Csde1_p1	RE57R	1	0.164061
Csde1_p1	RE58	1	0.385283
Csde1_p1	RE61	1	0.026127
Csde1_p1	RE85	0.0175173	-0.695672
Csde1_p1	RE93	0.000281	0.911383
Csde1_p1	RE95	1	0.0899236
Csde1_p1	RE96	1	0.0642864
Csde1_p1	RE97	0.0856011	0.514849
Csrnp1_p1	RE127	1	-0.356367
Csrnp1_p1	RE57L	1	0.0396008
Csrnp1_p1	RE57M	1	-0.215378
Csrnp1_p1	RE57R	1	-0.262059
Csrnp1_p1	RE58	1	0.292477
Csrnp1_p1	RE61	0.385357	-0.5512
Csrnp1_p1	RE85	0.0357267	-0.579164
Csrnp1_p1	RE93	0.317801	-0.544204
Csrnp1_p1	RE95	0.0117253	-0.745754
Csrnp1_p1	RE96	1	-0.192951
Csrnp1_p1	RE97	1	-0.293984
E2f3_p2	RE127	1	0.201855
E2f3_p2	RE57L	1	-0.0419855
E2f3_p2	RE57M	1	-0.196609
E2f3_p2	RE57R	1	-0.0351518
E2f3_p2	RE58	1	0.1146
E2f3_p2	RE61	1	-0.251619
E2f3_p2	RE85	1	-0.108233
E2f3_p2	RE93	1	-0.196992
E2f3_p2	RE95	1	-0.120897
E2f3_p2	RE96	1	-0.477016
E2f3_p2	RE97	1	-0.293252
E2f8_p2	RE127	1	0.295668
E2f8_p2	RE57L	1	0.385299
E2f8_p2	RE57M	0.233237	0.447308
E2f8_p2	RE57R	1	0.356555
E2f8_p2	RE58	0.733131	0.680494
E2f8_p2	RE61	1	0.51937
E2f8_p2	RE85	1	0.199678
E2f8_p2	RE93	1	0.494178
E2f8_p2	RE95	0.552305	0.489875
E2f8_p2	RE96	0.877817	0.464276
E2f8_p2	RE97	1	0.207583
Elf1_p1	RE127	1	-0.010261
Elf1_p1	RE57L	1	-0.113157
Elf1_p1	RE57M	1	-0.221138
Elf1_p1	RE57R	1	0.167175
Elf1_p1	RE58	1	-0.179967
Elf1_p1	RE61	1	-0.279544
Elf1_p1	RE85	1	-0.175052
Elf1_p1	RE93	1	-0.197123
Elf1_p1	RE95	1	-0.103099
Elf1_p1	RE96	1	-0.247705
Elf1_p1	RE97	1	-0.183728
Epas1_p1	RE127	1	-0.457673
Epas1_p1	RE57L	1	0.043146
Epas1_p1	RE57M	1	0.0187262
Epas1_p1	RE57R	1	-0.104815
Epas1_p1	RE58	1	-0.182124
Epas1_p1	RE61	0.458438	-0.391048
Epas1_p1	RE85	0.439571	-0.403169
Epas1_p1	RE93	1	-0.0401095
Epas1_p1	RE95	1	-0.463975
Epas1_p1	RE96	1	0.00652068
Epas1_p1	RE97	1	-0.322788
Erf_p1	RE127	1	0.285306
Erf_p1	RE57L	1	-0.00963247
Erf_p1	RE57M	1	-0.212441
Erf_p1	RE57R	1	0.100878
Erf_p1	RE58	1	-0.0546981
Erf_p1	RE61	1	0.0352745
Erf_p1	RE85	1	-0.0967271
Erf_p1	RE93	1	0.0809306
Erf_p1	RE95	1	0.318319
Erf_p1	RE96	1	-0.216494
Erf_p1	RE97	1	0.0578875
Esrrb_p3	RE127	1	0.270504
Esrrb_p3	RE57L	6.4e-05	1.30264
Esrrb_p3	RE57M	0.00115182	0.742533
Esrrb_p3	RE57R	0.0300844	0.920027
Esrrb_p3	RE58	0.000384	1.21135
Esrrb_p3	RE61	0.00754299	-0.656959
Esrrb_p3	RE85	7.17e-08	-1.48299
Esrrb_p3	RE93	8.81e-10	1.44589
Esrrb_p3	RE95	0.000272	0.857151
Esrrb_p3	RE96	0.0405034	-0.641038
Esrrb_p3	RE97	8.54e-08	1.36863
Etv5_p1	RE127	1	-0.303471
Etv5_p1	RE57L	1	0.153491
Etv5_p1	RE57M	1	-0.221413
Etv5_p1	RE57R	1	-0.401136
Etv5_p1	RE58	1	-0.400029
Etv5_p1	RE61	1	0.0683695
Etv5_p1	RE85	1	0.0319004
Etv5_p1	RE93	1	0.00868978
Etv5_p1	RE95	1	-0.161762
Etv5_p1	RE96	1	0.0304491
Etv5_p1	RE97	1	-0.176265
Foxd3_p1	RE127	1	0.118936
Foxd3_p1	RE57L	0.0171427	-1.16435
Foxd3_p1	RE57M	0.031582	1.07335
Foxd3_p1	RE57R	1	-0.267182
Foxd3_p1	RE58	0.172446	-0.580841
Foxd3_p1	RE61	0.00217634	1.118
Foxd3_p1	RE85	2.45e-05	2.48638
Foxd3_p1	RE93	0.121142	-0.792041
Foxd3_p1	RE95	1	-0.181406
Foxd3_p1	RE96	0.000503	1.69573
Foxd3_p1	RE97	0.000232	-1.61866
Foxi3_p1	RE127	1	0.195247
Foxi3_p1	RE57L	1	-0.152915
Foxi3_p1	RE57M	1	-0.277047
Foxi3_p1	RE57R	1	0.0879252
Foxi3_p1	RE58	1	0.0837715
Foxi3_p1	RE61	1	0.0263806
Foxi3_p1	RE85	1	0.106083
Foxi3_p1	RE93	1	-0.0303591
Foxi3_p1	RE95	1	0.00102889
Foxi3_p1	RE96	1	0.060988
Foxi3_p1	RE97	1	-0.408794
Foxm1_p1	RE127	1	0.113137
Foxm1_p1	RE57L	1	0.144351
Foxm1_p1	RE57M	1	-0.326593
Foxm1_p1	RE57R	1	-0.105038
Foxm1_p1	RE58	1	-0.420193
Foxm1_p1	RE61	1	-0.351412
Foxm1_p1	RE85	1	-0.110887
Foxm1_p1	RE93	1	-0.138929
Foxm1_p1	RE95	1	-0.286679
Foxm1_p1	RE96	1	-0.0284665
Foxm1_p1	RE97	1	-0.387974
Foxn3_p2	RE127	1	0.23316
Foxn3_p2	RE57L	1	-0.010732
Foxn3_p2	RE57M	1	-0.0561128
Foxn3_p2	RE57R	1	0.331325
Foxn3_p2	RE58	1	-0.0208059
Foxn3_p2	RE61	1	0.113005
Foxn3_p2	RE85	1	-0.113614
Foxn3_p2	RE93	1	0.0699639
Foxn3_p2	RE95	0.69059	0.404601
Foxn3_p2	RE96	1	0.0993929
Foxn3_p2	RE97	1	0.006206
Gabpa_p1	RE127	1	-0.220203
Gabpa_p1	RE57L	0.551893	-0.463303
Gabpa_p1	RE57M	0.923116	-0.388484
Gabpa_p1	RE57R	1	-0.496885
Gabpa_p1	RE58	1	0.0209447
Gabpa_p1	RE61	1	-0.0558191
Gabpa_p1	RE85	1	-0.0363709
Gabpa_p1	RE93	1	-0.274949
Gabpa_p1	RE95	1	0.016723
Gabpa_p1	RE96	1	-0.376546
Gabpa_p1	RE97	1	-0.242516
Gabpb1_p1	RE127	1	-0.02833
Gabpb1_p1	RE57L	1	0.221144
Gabpb1_p1	RE57M	0.83114	-0.356878
Gabpb1_p1	RE57R	0.688705	-0.641573
Gabpb1_p1	RE58	0.00678668	-0.830574
Gabpb1_p1	RE61	0.286577	-0.564601
Gabpb1_p1	RE85	0.0108014	0.713237
Gabpb1_p1	RE93	1	-0.272894
Gabpb1_p1	RE95	0.0110726	-0.774256
Gabpb1_p1	RE96	0.000143	-1.05085
Gabpb1_p1	RE97	1	-0.432615
Gabpb2_p1	RE127	1	-0.0750196
Gabpb2_p1	RE57L	1	-0.273156
Gabpb2_p1	RE57M	0.201399	-0.474286
Gabpb2_p1	RE57R	1	0.021168
Gabpb2_p1	RE58	1	0.195226
Gabpb2_p1	RE61	1	-0.0267599
Gabpb2_p1	RE85	1	-0.0495018
Gabpb2_p1	RE93	1	-0.0906552
Gabpb2_p1	RE95	1	0.0854187
Gabpb2_p1	RE96	1	-0.156023
Gabpb2_p1	RE97	1	0.211127
Gli2_p1	RE127	1	-0.378884
Gli2_p1	RE57L	1	-0.346543
Gli2_p1	RE57M	0.160611	-0.466155
Gli2_p1	RE57R	1	-0.45434
Gli2_p1	RE58	0.153183	-0.802166
Gli2_p1	RE61	0.00423465	-0.751512
Gli2_p1	RE85	0.805609	-0.355108
Gli2_p1	RE93	1	-0.329678
Gli2_p1	RE95	1	-0.347575
Gli2_p1	RE96	0.026962	-0.749125
Gli2_p1	RE97	1	-0.352665
Gm20422_p1	RE127	1	0.0734379
Gm20422_p1	RE57L	1	0.0541429
Gm20422_p1	RE57M	1	-0.204301
Gm20422_p1	RE57R	1	0.184172
Gm20422_p1	RE58	1	-0.103273
Gm20422_p1	RE61	1	-0.114627
Gm20422_p1	RE85	1	0.0178312
Gm20422_p1	RE93	1	0.0639771
Gm20422_p1	RE95	1	-0.100012
Gm20422_p1	RE96	1	-0.190628
Gm20422_p1	RE97	1	-0.0606989
Gm38394_p1	RE127	0.0757839	-0.660163
Gm38394_p1	RE57L	1	-0.391795
Gm38394_p1	RE57M	1	-0.203891
Gm38394_p1	RE57R	1	-0.00665399
Gm38394_p1	RE58	1	-0.417292
Gm38394_p1	RE61	1	-0.339029
Gm38394_p1	RE85	0.000461	-0.734191
Gm38394_p1	RE93	1	-0.0196075
Gm38394_p1	RE95	1	-0.389666
Gm38394_p1	RE96	0.541659	-0.439787
Gm38394_p1	RE97	1	0.248773
Gmeb2_p1	RE127	0.215831	-0.797976
Gmeb2_p1	RE57L	1	0.163232
Gmeb2_p1	RE57M	0.000914	-0.694859
Gmeb2_p1	RE57R	1	0.0202345
Gmeb2_p1	RE58	1	-0.219197
Gmeb2_p1	RE61	1	0.144895
Gmeb2_p1	RE85	1	-0.0956053
Gmeb2_p1	RE93	1	-0.259468
Gmeb2_p1	RE95	1	0.358209
Gmeb2_p1	RE96	1	0.359507
Gmeb2_p1	RE97	1	-0.0984681
Gpbp1l1_p1	RE127	1	0.419792
Gpbp1l1_p1	RE57L	1	0.132237
Gpbp1l1_p1	RE57M	1	0.0711695
Gpbp1l1_p1	RE57R	1	0.12213
Gpbp1l1_p1	RE58	1	0.423345
Gpbp1l1_p1	RE61	1	0.312209
Gpbp1l1_p1	RE85	1	0.277309
Gpbp1l1_p1	RE93	1	0.321801
Gpbp1l1_p1	RE95	1	0.155261
Gpbp1l1_p1	RE96	1	0.0971955
Gpbp1l1_p1	RE97	1	0.252185
Grhl2_p1	RE127	1	0.24941
Grhl2_p1	RE57L	0.588776	-0.461486
Grhl2_p1	RE57M	0.396642	-0.490549
Grhl2_p1	RE57R	1	0.321191
Grhl2_p1	RE58	1	0.157164
Grhl2_p1	RE61	1	-0.231975
Grhl2_p1	RE85	1	-0.358127
Grhl2_p1	RE93	1	-0.301365
Grhl2_p1	RE95	1	0.034355
Grhl2_p1	RE96	1	0.147897
Grhl2_p1	RE97	1	0.246581
Grhl3_p1	RE127	0.660298	0.527864
Grhl3_p1	RE57L	1	0.349935
Grhl3_p1	RE57M	1	0.123765
Grhl3_p1	RE57R	0.322742	0.616203
Grhl3_p1	RE58	1	0.350242
Grhl3_p1	RE61	0.338457	0.650803
Grhl3_p1	RE85	1	0.106903
Grhl3_p1	RE93	1	0.190184
Grhl3_p1	RE95	0.0225995	1.03914
Grhl3_p1	RE96	1	0.444334
Grhl3_p1	RE97	0.396709	0.607617
Gtf2ird1_p2	RE127	1	-0.19611
Gtf2ird1_p2	RE57L	0.105592	-0.677825
Gtf2ird1_p2	RE57M	0.437769	-0.467894
Gtf2ird1_p2	RE57R	1	0.00836862
Gtf2ird1_p2	RE58	1	-0.303048
Gtf2ird1_p2	RE61	1	-0.289088
Gtf2ird1_p2	RE85	0.65071	-0.486387
Gtf2ird1_p2	RE93	0.482027	-0.477308
Gtf2ird1_p2	RE95	1	-0.037789
Gtf2ird1_p2	RE96	0.937635	-0.39627
Gtf2ird1_p2	RE97	1	-0.223938
Hes1_p2	RE127	0.660128	-0.51056
Hes1_p2	RE57L	1	-0.170274
Hes1_p2	RE57M	1	-0.140329
Hes1_p2	RE57R	1	0.112218
Hes1_p2	RE58	0.0234175	0.663064
Hes1_p2	RE61	1	0.0198626
Hes1_p2	RE85	1	-0.429144
Hes1_p2	RE93	1	-0.269341
Hes1_p2	RE95	1	0.137074
Hes1_p2	RE96	1	-0.311302
Hes1_p2	RE97	1	0.309655
Hic2_p1	RE127	1	0.13866
Hic2_p1	RE57L	1	-0.429098
Hic2_p1	RE57M	1	-0.298264
Hic2_p1	RE57R	1	0.183421
Hic2_p1	RE58	1	-0.0742646
Hic2_p1	RE61	1	-0.151099
Hic2_p1	RE85	1	0.0588256
Hic2_p1	RE93	1	-0.0765131
Hic2_p1	RE95	1	-0.248719
Hic2_p1	RE96	0.024802	-0.539991
Hic2_p1	RE97	1	0.263275
Hmg20b_p1	RE127	1	0.492005
Hmg20b_p1	RE57L	1	0.208441
Hmg20b_p1	RE57M	1	0.27305
Hmg20b_p1	RE57R	1	0.113567
Hmg20b_p1	RE58	1	-0.0264134
Hmg20b_p1	RE61	1	-0.0726749
Hmg20b_p1	RE85	1	0.126489
Hmg20b_p1	RE93	1	0.00624362
Hmg20b_p1	RE95	1	-0.124495
Hmg20b_p1	RE96	1	0.0661581
Hmg20b_p1	RE97	1	-0.280863
Id2_p2	RE127	1	-0.0190064
Id2_p2	RE57L	1	-0.0726611
Id2_p2	RE57M	1	-0.317708
Id2_p2	RE57R	1	0.0330457
Id2_p2	RE58	1	-0.0658737
Id2_p2	RE61	0.00283432	-0.646921
Id2_p2	RE85	1	-0.117206
Id2_p2	RE93	1	0.0557073
Id2_p2	RE95	1	-0.402671
Id2_p2	RE96	1	-0.360627
Id2_p2	RE97	1	0.0893458
Klf16_p1	RE127	0.00455374	0.702473
Klf16_p1	RE57L	1	-0.143518
Klf16_p1	RE57M	1	-0.019379
Klf16_p1	RE57R	1	-0.0769275
Klf16_p1	RE58	1	-0.0880377
Klf16_p1	RE61	1	0.372435
Klf16_p1	RE85	1	0.0862738
Klf16_p1	RE93	1	0.178859
Klf16_p1	RE95	1	0.0288762
Klf16_p1	RE96	1	0.0786678
Klf16_p1	RE97	1	-0.0651949
Klf2_p1	RE127	0.119656	-0.674036
Klf2_p1	RE57L	2.99e-05	0.899704
Klf2_p1	RE57M	4.64e-05	0.843533
Klf2_p1	RE57R	1	0.0977971
Klf2_p1	RE58	1	0.213168
Klf2_p1	RE61	0.01328	-0.647558
Klf2_p1	RE85	1.43e-05	-1.28486
Klf2_p1	RE93	1	0.252746
Klf2_p1	RE95	1	0.281084
Klf2_p1	RE96	1	-0.336427
Klf2_p1	RE97	1	-0.165304
Klf4_p2	RE127	1	-0.150785
Klf4_p2	RE57L	1	-0.0363711
Klf4_p2	RE57M	1	-0.0290835
Klf4_p2	RE57R	1	0.00439479
Klf4_p2	RE58	1	-0.18454
Klf4_p2	RE61	0.0574729	-0.48544
Klf4_p2	RE85	0.00121543	-0.698918
Klf4_p2	RE93	0.00776825	-0.581209
Klf4_p2	RE95	1	-0.0953127
Klf4_p2	RE96	1	-0.332623
Klf4_p2	RE97	1	-0.18604
Klf5_p1	RE127	0.0404832	0.664727
Klf5_p1	RE57L	1	-0.390055
Klf5_p1	RE57M	1	0.138122
Klf5_p1	RE57R	1	0.285399
Klf5_p1	RE58	0.905159	0.584915
Klf5_p1	RE61	1	0.00298315
Klf5_p1	RE85	1	-0.127679
Klf5_p1	RE93	0.00354021	0.66561
Klf5_p1	RE95	0.724082	0.615095
Klf5_p1	RE96	1	0.11217
Klf5_p1	RE97	1	0.419031
Mbd3_p1	RE127	1	0.25867
Mbd3_p1	RE57L	0.385673	0.468397
Mbd3_p1	RE57M	0.595835	0.481683
Mbd3_p1	RE57R	1	-0.190822
Mbd3_p1	RE58	1	0.309467
Mbd3_p1	RE61	1	0.348588
Mbd3_p1	RE85	0.038747	0.571276
Mbd3_p1	RE93	0.0858044	0.666673
Mbd3_p1	RE95	1	0.149023
Mbd3_p1	RE96	0.37309	0.450629
Mbd3_p1	RE97	0.494322	0.599323
Mis18bp1_p1	RE127	1	-0.486444
Mis18bp1_p1	RE57L	1	0.390506
Mis18bp1_p1	RE57M	1	-0.121127
Mis18bp1_p1	RE57R	1	-0.112248
Mis18bp1_p1	RE58	1	-0.0624445
Mis18bp1_p1	RE61	1	-0.244277
Mis18bp1_p1	RE85	1	0.353513
Mis18bp1_p1	RE93	1	-0.244193
Mis18bp1_p1	RE95	1	0.437844
Mis18bp1_p1	RE96	1	-0.247501
Mis18bp1_p1	RE97	1	0.110524
Mitf_p1	RE127	1	0.0217717
Mitf_p1	RE57L	1	-0.132719
Mitf_p1	RE57M	1	-0.127791
Mitf_p1	RE57R	1	-0.0740335
Mitf_p1	RE58	1	0.178514
Mitf_p1	RE61	1	-0.0877227
Mitf_p1	RE85	1	-0.255594
Mitf_p1	RE93	1	0.277084
Mitf_p1	RE95	1	0.0367409
Mitf_p1	RE96	1	-0.212738
Mitf_p1	RE97	1	0.157942
Mllt10_p2	RE127	0.872834	-0.539341
Mllt10_p2	RE57L	1	-0.228559
Mllt10_p2	RE57M	1	0.0642365
Mllt10_p2	RE57R	1	-0.153565
Mllt10_p2	RE58	1	0.0390315
Mllt10_p2	RE61	1	-0.104878
Mllt10_p2	RE85	1	-0.294658
Mllt10_p2	RE93	1	0.0122552
Mllt10_p2	RE95	1	-0.309689
Mllt10_p2	RE96	1	-0.236467
Mllt10_p2	RE97	1	0.0634311
Mxi1_p1	RE127	1	0.0882398
Mxi1_p1	RE57L	1	-0.0246069
Mxi1_p1	RE57M	1	-0.0893599
Mxi1_p1	RE57R	1	-0.0203561
Mxi1_p1	RE58	1	0.0634079
Mxi1_p1	RE61	1	-0.141132
Mxi1_p1	RE85	0.786393	-0.436035
Mxi1_p1	RE93	1	-0.040446
Mxi1_p1	RE95	1	0.213584
Mxi1_p1	RE96	1	-0.0943601
Mxi1_p1	RE97	1	0.102798
Myc_p1	RE127	1	0.289631
Myc_p1	RE57L	0.134783	-0.714015
Myc_p1	RE57M	1.02e-06	-0.852275
Myc_p1	RE57R	0.303876	-0.615367
Myc_p1	RE58	1	-0.561988
Myc_p1	RE61	0.979569	0.352003
Myc_p1	RE85	0.786393	-0.387521
Myc_p1	RE93	0.0442289	-0.596954
Myc_p1	RE95	0.0317405	-0.444028
Myc_p1	RE96	6.12e-05	-0.978688
Myc_p1	RE97	1	-0.412388
Myef2_p1	RE127	1	0.360305
Myef2_p1	RE57L	1	0.573838
Myef2_p1	RE57M	1	0.0127149
Myef2_p1	RE57R	1	0.410536
Myef2_p1	RE58	1	0.312996
Myef2_p1	RE61	1	-0.0431871
Myef2_p1	RE85	1	0.0487103
Myef2_p1	RE93	1	0.436582
Myef2_p1	RE95	1	0.225568
Myef2_p1	RE96	1	-0.0737822
Myef2_p1	RE97	1	0.199031
Myrf_p1	RE127	1	0.0522094
Myrf_p1	RE57L	1	-0.151728
Myrf_p1	RE57M	1	0.230818
Myrf_p1	RE57R	1	-0.0849062
Myrf_p1	RE58	1	0.199681
Myrf_p1	RE61	1	-0.295971
Myrf_p1	RE85	1	-0.030632
Myrf_p1	RE93	1	0.127149
Myrf_p1	RE95	1	-0.136344
Myrf_p1	RE96	0.592114	0.536541
Myrf_p1	RE97	1	-0.0204491
Nanog_p1	RE127	1.98e-05	1.24254
Nanog_p1	RE57L	0.000116	0.863005
Nanog_p1	RE57M	1.32e-05	1.40699
Nanog_p1	RE57R	1	-0.156047
Nanog_p1	RE58	1	0.517055
Nanog_p1	RE61	1	0.453916
Nanog_p1	RE85	1.82e-08	0.986523
Nanog_p1	RE93	0.00256093	0.881155
Nanog_p1	RE95	1	0.425894
Nanog_p1	RE96	1	-0.149996
Nanog_p1	RE97	0.0502802	0.638273
Ncor1_p2	RE127	1	0.13448
Ncor1_p2	RE57L	1	0.0594737
Ncor1_p2	RE57M	1	-0.299107
Ncor1_p2	RE57R	1	-0.129508
Ncor1_p2	RE58	1	-0.274552
Ncor1_p2	RE61	1	-0.0660853
Ncor1_p2	RE85	1	-0.0520184
Ncor1_p2	RE93	1	-0.0128462
Ncor1_p2	RE95	1	0.391551
Ncor1_p2	RE96	1	-0.0958709
Ncor1_p2	RE97	1	0.14247
Nfatc4_p1	RE127	1	-0.216738
Nfatc4_p1	RE57L	1	-0.220444
Nfatc4_p1	RE57M	0.276089	-0.408057
Nfatc4_p1	RE57R	1	-0.386068
Nfatc4_p1	RE58	0.0493118	-0.816852
Nfatc4_p1	RE61	0.00992935	-0.632423
Nfatc4_p1	RE85	1	-0.357525
Nfatc4_p1	RE93	0.410376	-0.474273
Nfatc4_p1	RE95	0.120961	-0.639096
Nfatc4_p1	RE96	0.037011	-0.513053
Nfatc4_p1	RE97	1	-0.388715
Nfe2l2_p1	RE127	0.503584	-0.557923
Nfe2l2_p1	RE57L	1	-0.108949
Nfe2l2_p1	RE57M	0.182267	0.471815
Nfe2l2_p1	RE57R	1	-0.112688
Nfe2l2_p1	RE58	1	-0.105003
Nfe2l2_p1	RE61	0.644172	0.477118
Nfe2l2_p1	RE85	0.0138491	0.96941
Nfe2l2_p1	RE93	1	0.157896
Nfe2l2_p1	RE95	1	0.0292654
Nfe2l2_p1	RE96	0.000102	1.00698
Nfe2l2_p1	RE97	1	-0.174247
Nkrf_p1	RE127	1	-0.0863045
Nkrf_p1	RE57L	1	-0.26806
Nkrf_p1	RE57M	1	-0.0203909
Nkrf_p1	RE57R	1	-0.0541525
Nkrf_p1	RE58	1	-0.0451508
Nkrf_p1	RE61	1	-0.310315
Nkrf_p1	RE85	0.00882034	-0.595014
Nkrf_p1	RE93	1	-0.359255
Nkrf_p1	RE95	1	-0.346539
Nkrf_p1	RE96	0.751293	-0.457263
Nkrf_p1	RE97	1	-0.191196
Nme2_p1	RE127	1	-0.16461
Nme2_p1	RE57L	1	-0.492597
Nme2_p1	RE57M	0.106427	-0.47983
Nme2_p1	RE57R	1	-0.3715
Nme2_p1	RE58	1	-0.214965
Nme2_p1	RE61	0.490684	-0.373517
Nme2_p1	RE85	1	-0.407452
Nme2_p1	RE93	1	-0.362315
Nme2_p1	RE95	1	-0.119805
Nme2_p1	RE96	1	-0.321947
Nme2_p1	RE97	0.0050748	-0.606008
Nr4a1_p1	RE127	1	0.153095
Nr4a1_p1	RE57L	1	-0.288144
Nr4a1_p1	RE57M	0.0326135	-0.558177
Nr4a1_p1	RE57R	1	0.145723
Nr4a1_p1	RE58	1	-0.382495
Nr4a1_p1	RE61	1	0.330204
Nr4a1_p1	RE85	1	-0.035591
Nr4a1_p1	RE93	1	0.270625
Nr4a1_p1	RE95	0.991673	0.484638
Nr4a1_p1	RE96	1	-0.119325
Nr4a1_p1	RE97	1	0.211671
Otx2_p2	RE127	0.0688193	-0.753798
Otx2_p2	RE57L	1	-0.235588
Otx2_p2	RE57M	1	-0.328083
Otx2_p2	RE57R	1	-0.430908
Otx2_p2	RE58	1	-0.101416
Otx2_p2	RE61	1	-0.1545
Otx2_p2	RE85	1	-0.335887
Otx2_p2	RE93	1	-0.266928
Otx2_p2	RE95	1	-0.396566
Otx2_p2	RE96	0.19521	0.505289
Otx2_p2	RE97	1	-0.426013
Pias1_p1	RE127	1	-0.0766928
Pias1_p1	RE57L	1	0.293111
Pias1_p1	RE57M	1	0.190557
Pias1_p1	RE57R	1	-0.0270547
Pias1_p1	RE58	1	-0.125268
Pias1_p1	RE61	0.019779	-0.636131
Pias1_p1	RE85	1	-0.183676
Pias1_p1	RE93	1	-0.31747
Pias1_p1	RE95	1	-0.24332
Pias1_p1	RE96	1	-0.20493
Pias1_p1	RE97	1	-0.305228
Pias2_p2	RE127	1	-0.0878037
Pias2_p2	RE57L	1	-0.337391
Pias2_p2	RE57M	0.752374	-0.237398
Pias2_p2	RE57R	1	0.263307
Pias2_p2	RE58	1	0.0417168
Pias2_p2	RE61	1	0.0269462
Pias2_p2	RE85	0.849249	-0.357915
Pias2_p2	RE93	1	-0.0886833
Pias2_p2	RE95	1	0.114706
Pias2_p2	RE96	1	-0.129035
Pias2_p2	RE97	1	0.0595926
Pknox1_p1	RE127	1	0.00124827
Pknox1_p1	RE57L	1	0.0202283
Pknox1_p1	RE57M	1	-0.196139
Pknox1_p1	RE57R	1	0.324053
Pknox1_p1	RE58	1	-0.506687
Pknox1_p1	RE61	1	-0.276716
Pknox1_p1	RE85	1	-0.180681
Pknox1_p1	RE93	1	-0.122776
Pknox1_p1	RE95	1	0.0191117
Pknox1_p1	RE96	1	-0.519913
Pknox1_p1	RE97	1	-0.0616872
Pou2f1_p1	RE127	1	0.28072
Pou2f1_p1	RE57L	1	-0.00786048
Pou2f1_p1	RE57M	1	-0.283783
Pou2f1_p1	RE57R	1	0.119306
Pou2f1_p1	RE58	1	0.181307
Pou2f1_p1	RE61	1	-0.0166072
Pou2f1_p1	RE85	1	0.125842
Pou2f1_p1	RE93	1	0.473714
Pou2f1_p1	RE95	1	0.282978
Pou2f1_p1	RE96	1	0.16487
Pou2f1_p1	RE97	1	0.513859
Pou5f1_p1	RE127	1	-0.0111997
Pou5f1_p1	RE57L	4.44e-06	2.09653
Pou5f1_p1	RE57M	8.06e-15	4.80958
Pou5f1_p1	RE57R	0.207674	0.912595
Pou5f1_p1	RE58	0.0124864	0.904985
Pou5f1_p1	RE61	9.81e-08	2.59591
Pou5f1_p1	RE85	2.1e-11	3.41419
Pou5f1_p1	RE93	1.75e-06	2.60261
Pou5f1_p1	RE95	1.9e-06	2.0875
Pou5f1_p1	RE96	2.34e-09	3.79
Pou5f1_p1	RE97	1	-0.325111
Prdm14_p1	RE127	1	-0.176582
Prdm14_p1	RE57L	1	0.0899359
Prdm14_p1	RE57M	1	-0.0663137
Prdm14_p1	RE57R	1	-0.271396
Prdm14_p1	RE58	1	-0.0146836
Prdm14_p1	RE61	0.0316701	-0.65595
Prdm14_p1	RE85	1	-0.470549
Prdm14_p1	RE93	1	0.0756521
Prdm14_p1	RE95	0.189666	-0.571924
Prdm14_p1	RE96	1	-0.302903
Prdm14_p1	RE97	1	-0.427889
Rbpj_p2	RE127	7.57e-05	-1.46786
Rbpj_p2	RE57L	1	-0.199373
Rbpj_p2	RE57M	0.000867	-0.597055
Rbpj_p2	RE57R	1	-0.242003
Rbpj_p2	RE58	0.0280565	-0.663471
Rbpj_p2	RE61	0.868213	-0.451874
Rbpj_p2	RE85	0.000367	-0.799794
Rbpj_p2	RE93	1	-0.464391
Rbpj_p2	RE95	0.450676	-0.603579
Rbpj_p2	RE96	1	0.0939651
Rbpj_p2	RE97	0.761676	-0.495847
Rlf_p1	RE127	1	-0.444786
Rlf_p1	RE57L	1	0.00375365
Rlf_p1	RE57M	1	-0.0716332
Rlf_p1	RE57R	0.41687	-0.4963
Rlf_p1	RE58	1	-0.178244
Rlf_p1	RE61	0.00237463	-0.723606
Rlf_p1	RE85	1	-0.269167
Rlf_p1	RE93	1	-0.200963
Rlf_p1	RE95	1	-0.469037
Rlf_p1	RE96	1	-0.270572
Rlf_p1	RE97	1	-0.245279
Setdb1_p1	RE127	1	-0.0529916
Setdb1_p1	RE57L	0.484176	-0.753175
Setdb1_p1	RE57M	4.49e-08	-1.41549
Setdb1_p1	RE57R	1	-0.163858
Setdb1_p1	RE58	1	-0.280853
Setdb1_p1	RE61	1	-0.153694
Setdb1_p1	RE85	1	0.116758
Setdb1_p1	RE93	1	-0.234102
Setdb1_p1	RE95	1	-0.331018
Setdb1_p1	RE96	1	-0.349707
Setdb1_p1	RE97	1	0.254296
Smad7_p1	RE127	1	-0.167915
Smad7_p1	RE57L	0.851517	-0.412497
Smad7_p1	RE57M	0.00285642	-0.708495
Smad7_p1	RE57R	0.0258555	-0.844987
Smad7_p1	RE58	1	-0.0555418
Smad7_p1	RE61	1	-0.298633
Smad7_p1	RE85	1	-0.370158
Smad7_p1	RE93	0.0203812	-0.55063
Smad7_p1	RE95	1	-0.317944
Smad7_p1	RE96	1	-0.29766
Smad7_p1	RE97	1	-0.441123
Smarcal1_p1	RE127	1	-0.0681924
Smarcal1_p1	RE57L	1	-0.227845
Smarcal1_p1	RE57M	0.011869	-0.416661
Smarcal1_p1	RE57R	1	-0.0826394
Smarcal1_p1	RE58	1	-0.314093
Smarcal1_p1	RE61	1	-0.397074
Smarcal1_p1	RE85	0.127014	-0.360879
Smarcal1_p1	RE93	0.0307065	-0.712539
Smarcal1_p1	RE95	0.142539	-0.603719
Smarcal1_p1	RE96	1	-0.269552
Smarcal1_p1	RE97	0.0403663	-0.613151
Smarcc1_p2	RE127	1	-0.213683
Smarcc1_p2	RE57L	1	-0.510726
Smarcc1_p2	RE57M	0.473827	0.50839
Smarcc1_p2	RE57R	1	0.205459
Smarcc1_p2	RE58	1	-0.635331
Smarcc1_p2	RE61	1	0.409959
Smarcc1_p2	RE85	0.038747	1.84705
Smarcc1_p2	RE93	0.091357	-1.43293
Smarcc1_p2	RE95	1	-0.0520799
Smarcc1_p2	RE96	0.200294	0.989969
Smarcc1_p2	RE97	1	-0.444084
Smarce1_p2	RE127	0.040433	-1.21112
Smarce1_p2	RE57L	0.207545	-0.626649
Smarce1_p2	RE57M	1	0.0086752
Smarce1_p2	RE57R	1	0.498602
Smarce1_p2	RE58	1	-0.422083
Smarce1_p2	RE61	0.994569	-0.488142
Smarce1_p2	RE85	1	0.290038
Smarce1_p2	RE93	0.0132175	-1.46675
Smarce1_p2	RE95	1	-0.188804
Smarce1_p2	RE96	0.0836044	0.784271
Smarce1_p2	RE97	1	-0.0637887
Son_p1	RE127	1	-0.111489
Son_p1	RE57L	1	0.503629
Son_p1	RE57M	1	0.1091
Son_p1	RE57R	1	-0.181635
Son_p1	RE58	1	-0.210866
Son_p1	RE61	1	-0.14098
Son_p1	RE85	1	-0.296834
Son_p1	RE93	1	-0.0984798
Son_p1	RE95	1	0.00268184
Son_p1	RE96	1	-0.0188797
Son_p1	RE97	1	-0.000322
Sox2_p1	RE127	1	0.322801
Sox2_p1	RE57L	1	0.72563
Sox2_p1	RE57M	1	0.731672
Sox2_p1	RE57R	1	0.027232
Sox2_p1	RE58	1	0.343032
Sox2_p1	RE61	1	0.139288
Sox2_p1	RE85	1	0.586267
Sox2_p1	RE93	1	0.272703
Sox2_p1	RE95	1	-0.265278
Sox2_p1	RE96	1	0.376106
Sox2_p1	RE97	1	-0.0445825
Srebf2_p1	RE127	1	0.117075
Srebf2_p1	RE57L	1	-0.277317
Srebf2_p1	RE57M	1	0.110282
Srebf2_p1	RE57R	1	0.025326
Srebf2_p1	RE58	1	0.105586
Srebf2_p1	RE61	1	0.0301223
Srebf2_p1	RE85	1	-0.146403
Srebf2_p1	RE93	0.0211876	-0.632908
Srebf2_p1	RE95	1	0.132888
Srebf2_p1	RE96	1	-0.170681
Srebf2_p1	RE97	1	-0.279918
Ssrp1_p1	RE127	1	-0.394833
Ssrp1_p1	RE57L	1	0.1692
Ssrp1_p1	RE57M	1	0.0828098
Ssrp1_p1	RE57R	1	-0.672162
Ssrp1_p1	RE58	1	-0.0798707
Ssrp1_p1	RE61	1	-0.401556
Ssrp1_p1	RE85	0.306958	-0.508707
Ssrp1_p1	RE93	1	-0.312157
Ssrp1_p1	RE95	1	-0.225562
Ssrp1_p1	RE96	1	0.297639
Ssrp1_p1	RE97	0.252365	-1.09051
Sub1_p1	RE127	1	0.346424
Sub1_p1	RE57L	1	0.138053
Sub1_p1	RE57M	0.123451	0.602315
Sub1_p1	RE57R	1	0.27289
Sub1_p1	RE58	1	0.0254241
Sub1_p1	RE61	1	0.240886
Sub1_p1	RE85	1	0.217837
Sub1_p1	RE93	1	0.202713
Sub1_p1	RE95	1	0.43217
Sub1_p1	RE96	1	0.0688925
Sub1_p1	RE97	1	0.253691
Tcf12_p2	RE127	1	-0.0104823
Tcf12_p2	RE57L	0.851517	-0.449327
Tcf12_p2	RE57M	0.0514507	-0.62887
Tcf12_p2	RE57R	1	0.0014712
Tcf12_p2	RE58	1	-0.172428
Tcf12_p2	RE61	1	-0.107227
Tcf12_p2	RE85	1	-0.0550249
Tcf12_p2	RE93	1	-0.356927
Tcf12_p2	RE95	0.253338	-0.596404
Tcf12_p2	RE96	1	-0.25759
Tcf12_p2	RE97	1	0.0364196
Tcf7_p2	RE127	1	-0.455329
Tcf7_p2	RE57L	1	0.0473164
Tcf7_p2	RE57M	1	0.0130313
Tcf7_p2	RE57R	1	-0.0715459
Tcf7_p2	RE58	1	-0.350284
Tcf7_p2	RE61	1	-0.329254
Tcf7_p2	RE85	0.275243	-0.425423
Tcf7_p2	RE93	1	0.0300079
Tcf7_p2	RE95	1	0.00471558
Tcf7_p2	RE96	1	-0.33447
Tcf7_p2	RE97	1	-0.183778
Tead4_p1	RE127	1	-0.189352
Tead4_p1	RE57L	1	-0.329857
Tead4_p1	RE57M	0.00278445	-0.831852
Tead4_p1	RE57R	1	-0.375028
Tead4_p1	RE58	1	0.119672
Tead4_p1	RE61	0.00294231	-0.617372
Tead4_p1	RE85	0.00236872	-0.739081
Tead4_p1	RE93	1	-0.238309
Tead4_p1	RE95	1	-0.441542
Tead4_p1	RE96	0.00539522	-0.677745
Tead4_p1	RE97	1	-0.0350716
Tfam_p2	RE127	1	-0.208829
Tfam_p2	RE57L	0.464427	-0.463311
Tfam_p2	RE57M	0.892297	-0.336405
Tfam_p2	RE57R	1	-0.465099
Tfam_p2	RE58	1	-0.395476
Tfam_p2	RE61	1	-0.570529
Tfam_p2	RE85	1	-0.349413
Tfam_p2	RE93	1	-0.485796
Tfam_p2	RE95	0.450169	-0.636392
Tfam_p2	RE96	0.0741462	-0.594321
Tfam_p2	RE97	0.0376829	-0.691213
Tfeb_p2	RE127	1	-0.0120683
Tfeb_p2	RE57L	1	-0.158037
Tfeb_p2	RE57M	1	-0.0394337
Tfeb_p2	RE57R	1	-0.182615
Tfeb_p2	RE58	1	0.203122
Tfeb_p2	RE61	0.559748	-0.35396
Tfeb_p2	RE85	0.861079	-0.339784
Tfeb_p2	RE93	1	-0.22197
Tfeb_p2	RE95	1	-0.113231
Tfeb_p2	RE96	1	-0.109588
Tfeb_p2	RE97	1	-0.170804
Tox4_p2	RE127	0.785759	0.728936
Tox4_p2	RE57L	1	0.372607
Tox4_p2	RE57M	1	0.424016
Tox4_p2	RE57R	0.114057	0.803275
Tox4_p2	RE58	1	0.428362
Tox4_p2	RE61	1	0.709489
Tox4_p2	RE85	0.00163867	1.22089
Tox4_p2	RE93	0.205673	0.72994
Tox4_p2	RE95	1	0.286305
Tox4_p2	RE96	0.0864028	0.809614
Tox4_p2	RE97	1	0.369548
Trp53_p1	RE127	1	0.305794
Trp53_p1	RE57L	1	-0.318416
Trp53_p1	RE57M	1	0.183662
Trp53_p1	RE57R	0.397422	0.471769
Trp53_p1	RE58	1	0.422604
Trp53_p1	RE61	0.754762	0.417157
Trp53_p1	RE85	1	-0.166953
Trp53_p1	RE93	8.51e-08	1.75477
Trp53_p1	RE95	0.0514895	0.567211
Trp53_p1	RE96	1	0.0148491
Trp53_p1	RE97	1	-0.0486511
Ubp1_p2	RE127	1	-0.000872
Ubp1_p2	RE57L	1	-0.20863
Ubp1_p2	RE57M	1	-0.0351465
Ubp1_p2	RE57R	1	0.341094
Ubp1_p2	RE58	1	0.328522
Ubp1_p2	RE61	1	-0.125715
Ubp1_p2	RE85	1	-0.112387
Ubp1_p2	RE93	1	0.129649
Ubp1_p2	RE95	1	0.148673
Ubp1_p2	RE96	1	0.0294745
Ubp1_p2	RE97	1	0.288605
Usf1_p1	RE127	1	0.104505
Usf1_p1	RE57L	1	0.173206
Usf1_p1	RE57M	1	0.188203
Usf1_p1	RE57R	1	-0.131393
Usf1_p1	RE58	1	-0.13409
Usf1_p1	RE61	0.000777	0.604836
Usf1_p1	RE85	0.00275439	0.699032
Usf1_p1	RE93	1	0.174746
Usf1_p1	RE95	1	0.251125
Usf1_p1	RE96	1	0.0750694
Usf1_p1	RE97	1	-0.156019
Ybx3_p1	RE127	1	0.23723
Ybx3_p1	RE57L	1	-0.353568
Ybx3_p1	RE57M	1	-0.141809
Ybx3_p1	RE57R	1	0.126287
Ybx3_p1	RE58	1	0.0871131
Ybx3_p1	RE61	1	0.312106
Ybx3_p1	RE85	0.439571	0.533904
Ybx3_p1	RE93	1	0.0858395
Ybx3_p1	RE95	1	0.147678
Ybx3_p1	RE96	1	0.0306597
Ybx3_p1	RE97	1	0.359989
Yy1_p1	RE127	1	-0.665361
Yy1_p1	RE57L	1	0.111929
Yy1_p1	RE57M	1	-0.300964
Yy1_p1	RE57R	1	-0.0762929
Yy1_p1	RE58	1	0.384562
Yy1_p1	RE61	0.348531	1.24925
Yy1_p1	RE85	1	-0.33186
Yy1_p1	RE93	1	0.0973921
Yy1_p1	RE95	1	-0.0529897
Yy1_p1	RE96	1	0.49082
Yy1_p1	RE97	0.445638	0.939559
Zbtb44_p1	RE127	1	-0.627661
Zbtb44_p1	RE57L	0.331599	-0.42113
Zbtb44_p1	RE57M	1	-0.0898596
Zbtb44_p1	RE57R	1	-0.29255
Zbtb44_p1	RE58	1	0.197302
Zbtb44_p1	RE61	1	-0.327061
Zbtb44_p1	RE85	0.0202682	-0.670138
Zbtb44_p1	RE93	1	-0.439807
Zbtb44_p1	RE95	1	-0.0173165
Zbtb44_p1	RE96	0.688685	-0.531365
Zbtb44_p1	RE97	1	-0.212237
Zfp207_p1	RE127	1	0.400613
Zfp207_p1	RE57L	2.52e-08	2.24947
Zfp207_p1	RE57M	4.63e-08	1.95256
Zfp207_p1	RE57R	0.81265	0.806042
Zfp207_p1	RE58	0.000141	1.03709
Zfp207_p1	RE61	0.000293	1.8372
Zfp207_p1	RE85	9.11e-06	1.75829
Zfp207_p1	RE93	0.597968	0.466432
Zfp207_p1	RE95	0.492716	0.808797
Zfp207_p1	RE96	0.00304239	1.00784
Zfp207_p1	RE97	3.58e-08	2.05946
Zfp213_p1	RE127	1	0.158489
Zfp213_p1	RE57L	1	-0.466843
Zfp213_p1	RE57M	1	-0.121108
Zfp213_p1	RE57R	1	-0.0171449
Zfp213_p1	RE58	1	-0.128127
Zfp213_p1	RE61	1	0.11558
Zfp213_p1	RE85	1	-0.274565
Zfp213_p1	RE93	0.065665	-0.688915
Zfp213_p1	RE95	0.981089	-0.425221
Zfp213_p1	RE96	0.640158	-0.389821
Zfp213_p1	RE97	1	-0.278141
Zfp217_p1	RE127	1	0.370357
Zfp217_p1	RE57L	1	0.100619
Zfp217_p1	RE57M	1	-0.12529
Zfp217_p1	RE57R	1	-0.0481147
Zfp217_p1	RE58	1	-0.195872
Zfp217_p1	RE61	1	0.414493
Zfp217_p1	RE85	0.00213827	0.923945
Zfp217_p1	RE93	1	-0.242327
Zfp217_p1	RE95	1	0.00806145
Zfp217_p1	RE96	1	-0.00565519
Zfp217_p1	RE97	1	-0.00509161
Zfp280c_p1	RE127	1	0.345706
Zfp280c_p1	RE57L	1	-0.433937
Zfp280c_p1	RE57M	0.0437305	-0.636039
Zfp280c_p1	RE57R	1	0.0912603
Zfp280c_p1	RE58	1	0.0681697
Zfp280c_p1	RE61	1	-0.209276
Zfp280c_p1	RE85	1	-0.280927
Zfp280c_p1	RE93	1	0.119109
Zfp280c_p1	RE95	1	-0.046726
Zfp280c_p1	RE96	1	-0.0899768
Zfp280c_p1	RE97	1	0.317573
Zfp281_p1	RE127	1	0.177936
Zfp281_p1	RE57L	0.00358496	-0.803313
Zfp281_p1	RE57M	0.000181	-1.10262
Zfp281_p1	RE57R	0.509225	-0.355095
Zfp281_p1	RE58	1	-0.58072
Zfp281_p1	RE61	1	0.351795
Zfp281_p1	RE85	1	-0.132378
Zfp281_p1	RE93	1	0.106029
Zfp281_p1	RE95	1	0.102122
Zfp281_p1	RE96	1	-0.200239
Zfp281_p1	RE97	1	0.339597
Zfp292_p1	RE127	1	0.399513
Zfp292_p1	RE57L	0.0209487	0.898289
Zfp292_p1	RE57M	0.0763199	0.640158
Zfp292_p1	RE57R	1	0.219203
Zfp292_p1	RE58	1	-0.0759677
Zfp292_p1	RE61	1	0.24005
Zfp292_p1	RE85	0.489845	0.53809
Zfp292_p1	RE93	1	0.301947
Zfp292_p1	RE95	0.436133	0.487217
Zfp292_p1	RE96	1	0.369496
Zfp292_p1	RE97	1	0.341126
Zfp36l1_p1	RE127	1	0.184084
Zfp36l1_p1	RE57L	1	-0.399177
Zfp36l1_p1	RE57M	0.0103224	-0.986259
Zfp36l1_p1	RE57R	0.12426	0.634055
Zfp36l1_p1	RE58	1	-0.263056
Zfp36l1_p1	RE61	0.232564	0.574546
Zfp36l1_p1	RE85	1	0.393843
Zfp36l1_p1	RE93	1	0.29995
Zfp36l1_p1	RE95	1	-0.152278
Zfp36l1_p1	RE96	1	0.0131476
Zfp36l1_p1	RE97	1	0.152757
Zfp42_p1	RE127	1	-0.100364
Zfp42_p1	RE57L	1	-0.311234
Zfp42_p1	RE57M	1	-0.1264
Zfp42_p1	RE57R	1	0.150608
Zfp42_p1	RE58	1	0.0250471
Zfp42_p1	RE61	1	-0.019364
Zfp42_p1	RE85	1	0.193818
Zfp42_p1	RE93	1	0.0821176
Zfp42_p1	RE95	1	0.158898
Zfp42_p1	RE96	1	0.1409
Zfp42_p1	RE97	1	-0.0253862
Zfp445_p1	RE127	1	0.112062
Zfp445_p1	RE57L	1	-0.354418
Zfp445_p1	RE57M	1	-0.0548638
Zfp445_p1	RE57R	1	0.0170493
Zfp445_p1	RE58	1	0.277694
Zfp445_p1	RE61	1	-0.1543
Zfp445_p1	RE85	1	0.158434
Zfp445_p1	RE93	1	0.175286
Zfp445_p1	RE95	1	0.00457349
Zfp445_p1	RE96	1	0.168445
Zfp445_p1	RE97	1	0.298279
Zfp518b_p1	RE127	1	-0.0851183
Zfp518b_p1	RE57L	0.122851	0.694041
Zfp518b_p1	RE57M	1.73e-07	0.930663
Zfp518b_p1	RE57R	1	-0.293733
Zfp518b_p1	RE58	1	-0.106098
Zfp518b_p1	RE61	0.994569	-0.491854
Zfp518b_p1	RE85	1	-0.34118
Zfp518b_p1	RE93	1	0.207858
Zfp518b_p1	RE95	1	0.057271
Zfp518b_p1	RE96	0.640158	0.474303
Zfp518b_p1	RE97	1	-0.0372386
Zfp574_p2	RE127	1	0.295818
Zfp574_p2	RE57L	1	0.16474
Zfp574_p2	RE57M	1	-0.0520306
Zfp574_p2	RE57R	1	-0.0267359
Zfp574_p2	RE58	1	0.120213
Zfp574_p2	RE61	1	0.106889
Zfp574_p2	RE85	1	0.0106162
Zfp574_p2	RE93	1	-0.507858
Zfp574_p2	RE95	1	0.13918
Zfp574_p2	RE96	1	0.460226
Zfp574_p2	RE97	1	-0.249145
Zfp654_p1	RE127	1	-0.308678
Zfp654_p1	RE57L	1	-0.334924
Zfp654_p1	RE57M	0.014459	-0.733221
Zfp654_p1	RE57R	1	-0.133857
Zfp654_p1	RE58	1	-0.340351
Zfp654_p1	RE61	1	-0.548067
Zfp654_p1	RE85	1	-0.211118
Zfp654_p1	RE93	1	-0.496566
Zfp654_p1	RE95	1	-0.420361
Zfp654_p1	RE96	0.0167242	-0.712788
Zfp654_p1	RE97	1	-0.239165
Zfp748_p1	RE127	1	0.0210136
Zfp748_p1	RE57L	1	0.107231
Zfp748_p1	RE57M	1	-0.28728
Zfp748_p1	RE57R	1	0.248963
Zfp748_p1	RE58	1	-0.236827
Zfp748_p1	RE61	1	0.278006
Zfp748_p1	RE85	1	-0.256189
Zfp748_p1	RE93	1	0.201584
Zfp748_p1	RE95	1	0.0569953
Zfp748_p1	RE96	1	-0.122612
Zfp748_p1	RE97	1	0.266022
Zfp771_p2	RE127	1	0.186721
Zfp771_p2	RE57L	1	-0.355441
Zfp771_p2	RE57M	1	0.00730542
Zfp771_p2	RE57R	1	0.216473
Zfp771_p2	RE58	1	0.210515
Zfp771_p2	RE61	1	0.36368
Zfp771_p2	RE85	1	-0.24239
Zfp771_p2	RE93	1	0.276192
Zfp771_p2	RE95	1	0.27903
Zfp771_p2	RE96	1	-0.0618454
Zfp771_p2	RE97	1	0.00589431
Zfp958_p1	RE127	1	0.220959
Zfp958_p1	RE57L	1	-0.0328932
Zfp958_p1	RE57M	1	-0.162109
Zfp958_p1	RE57R	1	0.354679
Zfp958_p1	RE58	1	-0.1321
Zfp958_p1	RE61	1	-0.0981838
Zfp958_p1	RE85	1	0.0556062
Zfp958_p1	RE93	1	0.150561
Zfp958_p1	RE95	1	0.0157447
Zfp958_p1	RE96	1	-0.0589779
Zfp958_p1	RE97	1	0.154449
Zfp985_p1	RE127	0.872834	0.362413
Zfp985_p1	RE57L	1	0.105972
Zfp985_p1	RE57M	1	0.216157
Zfp985_p1	RE57R	1	-0.0790457
Zfp985_p1	RE58	1	0.281823
Zfp985_p1	RE61	1	0.24804
Zfp985_p1	RE85	1	-0.0606272
Zfp985_p1	RE93	1	0.287296
Zfp985_p1	RE95	1	0.154543
Zfp985_p1	RE96	1	0.197165
Zfp985_p1	RE97	1	0.282339
Zfx_p1	RE127	1	-0.52144
Zfx_p1	RE57L	1	-0.112572
Zfx_p1	RE57M	1	-0.253424
Zfx_p1	RE57R	0.251352	-0.776568
Zfx_p1	RE58	1	-0.527437
Zfx_p1	RE61	1	-0.402754
Zfx_p1	RE85	0.912133	-0.456511
Zfx_p1	RE93	1	-0.482074
Zfx_p1	RE95	0.907428	-0.672832
Zfx_p1	RE96	0.105375	-0.755864
Zfx_p1	RE97	1	-0.353811
Zic3_p1	RE127	1	0.0957797
Zic3_p1	RE57L	3.58e-08	2.29818
Zic3_p1	RE57M	2.5e-10	2.85203
Zic3_p1	RE57R	1	0.335668
Zic3_p1	RE58	0.00125285	0.737187
Zic3_p1	RE61	0.0022049	1.04123
Zic3_p1	RE85	2.84e-05	1.11849
Zic3_p1	RE93	0.00142906	1.08714
Zic3_p1	RE95	1	0.473787
Zic3_p1	RE96	0.00142037	0.959747
Zic3_p1	RE97	1	0.174605
Zmiz2_p1	RE127	1	-0.104477
Zmiz2_p1	RE57L	1	-0.208732
Zmiz2_p1	RE57M	1	-0.358407
Zmiz2_p1	RE57R	1	-0.278243
Zmiz2_p1	RE58	1	-0.0292876
Zmiz2_p1	RE61	0.222073	-0.424274
Zmiz2_p1	RE85	1	-0.294018
Zmiz2_p1	RE93	1	-0.304563
Zmiz2_p1	RE95	0.981089	-0.45086
Zmiz2_p1	RE96	1	-0.285872
Zmiz2_p1	RE97	0.104847	-0.649992
Zscan10_p1	RE127	1	0.45972
Zscan10_p1	RE57L	1	-0.419429
Zscan10_p1	RE57M	1	-0.200709
Zscan10_p1	RE57R	1	0.323501
Zscan10_p1	RE58	1	0.20143
Zscan10_p1	RE61	1	-0.0435035
Zscan10_p1	RE85	1	0.0659815
Zscan10_p1	RE93	1	0.348607
Zscan10_p1	RE95	1	0.209285
Zscan10_p1	RE96	0.74241	0.470926
Zscan10_p1	RE97	1	0.0506415

## Sheet: 4f
Gene	reporter	fdr	interaction_score	tfi_screen_result
Adnp_p1	RE127	0.859888	0.623407	act
Adnp_p1	RE57L	1	-0.139745	act
Adnp_p1	RE57M	0.358539	0.452426	act
Adnp_p1	RE57R	1	0.630081	act
Adnp_p1	RE58	1	0.434743	act
Adnp_p1	RE61	0.979569	0.481463	act
Adnp_p1	RE85	1	-0.213146	act
Adnp_p1	RE93	0.990868	0.461285	act
Adnp_p1	RE95	1	0.566117	act
Adnp_p1	RE96	1	0.366458	act
Adnp_p1	RE97	1.8e-06	1.70305	act
Ahctf1_p1	RE127	1	0.142547	ns
Ahctf1_p1	RE57L	1	0.239053	ns
Ahctf1_p1	RE57M	1	0.0497913	ns
Ahctf1_p1	RE57R	1	0.0389613	ns
Ahctf1_p1	RE58	1	0.0770663	ns
Ahctf1_p1	RE61	1	0.0455879	ns
Ahctf1_p1	RE85	1	0.122869	ns
Ahctf1_p1	RE93	1	-0.449039	ns
Ahctf1_p1	RE95	1	-0.0368228	ns
Ahctf1_p1	RE96	1	-0.0928993	ns
Ahctf1_p1	RE97	1	0.158163	ns
Arid1a_p1	RE127	1	0.541707	act
Arid1a_p1	RE57L	1	-0.299254	act
Arid1a_p1	RE57M	1	0.188044	act
Arid1a_p1	RE57R	1	0.117979	act
Arid1a_p1	RE58	1	0.15922	act
Arid1a_p1	RE61	0.685548	0.524708	act
Arid1a_p1	RE85	1	0.4206	act
Arid1a_p1	RE93	1	-0.102279	act
Arid1a_p1	RE95	1	0.183242	act
Arid1a_p1	RE96	1	0.0573606	act
Arid1a_p1	RE97	1	-0.318049	act
Arid4a_p1	RE127	0.883865	-0.411114	act
Arid4a_p1	RE57L	1	-0.178498	act
Arid4a_p1	RE57M	1	-0.0805066	act
Arid4a_p1	RE57R	1	-0.136249	act
Arid4a_p1	RE58	0.00263171	-0.781945	act
Arid4a_p1	RE61	1	0.0876747	act
Arid4a_p1	RE85	0.0438009	1.05942	act
Arid4a_p1	RE93	1	-0.470901	act
Arid4a_p1	RE95	0.00679068	-0.642116	act
Arid4a_p1	RE96	1	-0.412321	act
Arid4a_p1	RE97	0.0159088	-0.791698	act
Arnt_p1	RE127	0.00181072	-0.949373	act
Arnt_p1	RE57L	1	0.391125	act
Arnt_p1	RE57M	1	0.305483	act
Arnt_p1	RE57R	1	-0.227726	act
Arnt_p1	RE58	1	-0.10636	act
Arnt_p1	RE61	1	0.425866	act
Arnt_p1	RE85	1	0.0754491	act
Arnt_p1	RE93	1	0.0526437	act
Arnt_p1	RE95	1	0.0781534	act
Arnt_p1	RE96	0.262095	0.621512	act
Arnt_p1	RE97	1	-0.397587	act
Ascl2_p2	RE127	1	0.444869	ns
Ascl2_p2	RE57L	1	-0.0248934	ns
Ascl2_p2	RE57M	1	-0.0575975	ns
Ascl2_p2	RE57R	1	0.232694	ns
Ascl2_p2	RE58	1	0.18767	ns
Ascl2_p2	RE61	1	0.195069	ns
Ascl2_p2	RE85	1	0.0265612	ns
Ascl2_p2	RE93	1	0.409866	ns
Ascl2_p2	RE95	0.0666021	0.789453	ns
Ascl2_p2	RE96	1	0.239219	ns
Ascl2_p2	RE97	0.2295	0.554729	ns
Atf5_p1	RE127	1	0.692871	act
Atf5_p1	RE57L	1	0.764184	act
Atf5_p1	RE57M	0.216204	1.18364	act
Atf5_p1	RE57R	1	0.149278	act
Atf5_p1	RE58	1	0.54956	act
Atf5_p1	RE61	1	0.90915	act
Atf5_p1	RE85	0.480348	1.29658	act
Atf5_p1	RE93	1	0.374933	act
Atf5_p1	RE95	1	0.104473	act
Atf5_p1	RE96	1	0.787994	act
Atf5_p1	RE97	1	0.243232	act
Bnc2_p1	RE127	0.18893	0.481403	ns
Bnc2_p1	RE57L	1	-0.0358244	ns
Bnc2_p1	RE57M	1	-0.00306462	ns
Bnc2_p1	RE57R	1	0.315961	ns
Bnc2_p1	RE58	1	0.341505	ns
Bnc2_p1	RE61	1	0.0590306	ns
Bnc2_p1	RE85	1	0.204978	ns
Bnc2_p1	RE93	1	0.104735	ns
Bnc2_p1	RE95	1	0.387337	ns
Bnc2_p1	RE96	1	0.350433	ns
Bnc2_p1	RE97	0.23378	0.592667	ns
Capn15_p1	RE127	1	-0.00849561	ns
Capn15_p1	RE57L	1	-0.0582838	ns
Capn15_p1	RE57M	1	-0.0655185	ns
Capn15_p1	RE57R	1	-0.206225	ns
Capn15_p1	RE58	1	0.226446	ns
Capn15_p1	RE61	1	0.0698017	ns
Capn15_p1	RE85	1	-0.20693	ns
Capn15_p1	RE93	1	0.271866	ns
Capn15_p1	RE95	1	-0.173431	ns
Capn15_p1	RE96	1	-0.0223496	ns
Capn15_p1	RE97	1	-0.0572683	ns
Cdx4_p1	RE127	1	-0.373289	ns
Cdx4_p1	RE57L	0.851517	-0.381706	ns
Cdx4_p1	RE57M	0.153182	-0.435636	ns
Cdx4_p1	RE57R	1	-0.38367	ns
Cdx4_p1	RE58	1	-0.258153	ns
Cdx4_p1	RE61	0.0533574	-0.650593	ns
Cdx4_p1	RE85	0.0245017	-0.58087	ns
Cdx4_p1	RE93	1	-0.383678	ns
Cdx4_p1	RE95	1	-0.336408	ns
Cdx4_p1	RE96	1	-0.464737	ns
Cdx4_p1	RE97	0.105341	-0.588567	ns
Cebpg_p1	RE127	0.365529	-0.550207	rep
Cebpg_p1	RE57L	1	0.129851	rep
Cebpg_p1	RE57M	0.923116	-0.314179	rep
Cebpg_p1	RE57R	1	-0.362938	rep
Cebpg_p1	RE58	1	-0.15555	rep
Cebpg_p1	RE61	1	-0.371607	rep
Cebpg_p1	RE85	1	-0.171278	rep
Cebpg_p1	RE93	1	-0.212478	rep
Cebpg_p1	RE95	0.2326	-0.615013	rep
Cebpg_p1	RE96	1	-0.231388	rep
Cebpg_p1	RE97	1	-0.0487866	rep
Cnbp_p1	RE127	1	0.356726	ns
Cnbp_p1	RE57L	1	0.246462	ns
Cnbp_p1	RE57M	1	-0.139724	ns
Cnbp_p1	RE57R	1	-0.100812	ns
Cnbp_p1	RE58	1	0.0198685	ns
Cnbp_p1	RE61	0.490684	0.529415	ns
Cnbp_p1	RE85	0.920805	0.486801	ns
Cnbp_p1	RE93	1	-0.473906	ns
Cnbp_p1	RE95	1	0.181188	ns
Cnbp_p1	RE96	1	0.343627	ns
Cnbp_p1	RE97	1	0.0989507	ns
Csde1_p1	RE127	1	0.388207	rep
Csde1_p1	RE57L	1	-0.012921	rep
Csde1_p1	RE57M	1	0.0550986	rep
Csde1_p1	RE57R	1	0.164061	rep
Csde1_p1	RE58	1	0.385283	rep
Csde1_p1	RE61	1	0.026127	rep
Csde1_p1	RE85	0.0175173	-0.695672	rep
Csde1_p1	RE93	0.000281	0.911383	rep
Csde1_p1	RE95	1	0.0899236	rep
Csde1_p1	RE96	1	0.0642864	rep
Csde1_p1	RE97	0.0856011	0.514849	rep
Csrnp1_p1	RE127	1	-0.356367	ns
Csrnp1_p1	RE57L	1	0.0396008	ns
Csrnp1_p1	RE57M	1	-0.215378	ns
Csrnp1_p1	RE57R	1	-0.262059	ns
Csrnp1_p1	RE58	1	0.292477	ns
Csrnp1_p1	RE61	0.385357	-0.5512	ns
Csrnp1_p1	RE85	0.0357267	-0.579164	ns
Csrnp1_p1	RE93	0.317801	-0.544204	ns
Csrnp1_p1	RE95	0.0117253	-0.745754	ns
Csrnp1_p1	RE96	1	-0.192951	ns
Csrnp1_p1	RE97	1	-0.293984	ns
E2f3_p2	RE127	1	0.201855	ns
E2f3_p2	RE57L	1	-0.0419855	ns
E2f3_p2	RE57M	1	-0.196609	ns
E2f3_p2	RE57R	1	-0.0351518	ns
E2f3_p2	RE58	1	0.1146	ns
E2f3_p2	RE61	1	-0.251619	ns
E2f3_p2	RE85	1	-0.108233	ns
E2f3_p2	RE93	1	-0.196992	ns
E2f3_p2	RE95	1	-0.120897	ns
E2f3_p2	RE96	1	-0.477016	ns
E2f3_p2	RE97	1	-0.293252	ns
E2f8_p2	RE127	1	0.295668	ns
E2f8_p2	RE57L	1	0.385299	ns
E2f8_p2	RE57M	0.233237	0.447308	ns
E2f8_p2	RE57R	1	0.356555	ns
E2f8_p2	RE58	0.733131	0.680494	ns
E2f8_p2	RE61	1	0.51937	ns
E2f8_p2	RE85	1	0.199678	ns
E2f8_p2	RE93	1	0.494178	ns
E2f8_p2	RE95	0.552305	0.489875	ns
E2f8_p2	RE96	0.877817	0.464276	ns
E2f8_p2	RE97	1	0.207583	ns
Elf1_p1	RE127	1	-0.010261	ns
Elf1_p1	RE57L	1	-0.113157	ns
Elf1_p1	RE57M	1	-0.221138	ns
Elf1_p1	RE57R	1	0.167175	ns
Elf1_p1	RE58	1	-0.179967	ns
Elf1_p1	RE61	1	-0.279544	ns
Elf1_p1	RE85	1	-0.175052	ns
Elf1_p1	RE93	1	-0.197123	ns
Elf1_p1	RE95	1	-0.103099	ns
Elf1_p1	RE96	1	-0.247705	ns
Elf1_p1	RE97	1	-0.183728	ns
Epas1_p1	RE127	1	-0.457673	act
Epas1_p1	RE57L	1	0.043146	act
Epas1_p1	RE57M	1	0.0187262	act
Epas1_p1	RE57R	1	-0.104815	act
Epas1_p1	RE58	1	-0.182124	act
Epas1_p1	RE61	0.458438	-0.391048	act
Epas1_p1	RE85	0.439571	-0.403169	act
Epas1_p1	RE93	1	-0.0401095	act
Epas1_p1	RE95	1	-0.463975	act
Epas1_p1	RE96	1	0.00652068	act
Epas1_p1	RE97	1	-0.322788	act
Erf_p1	RE127	1	0.285306	ns
Erf_p1	RE57L	1	-0.00963247	ns
Erf_p1	RE57M	1	-0.212441	ns
Erf_p1	RE57R	1	0.100878	ns
Erf_p1	RE58	1	-0.0546981	ns
Erf_p1	RE61	1	0.0352745	ns
Erf_p1	RE85	1	-0.0967271	ns
Erf_p1	RE93	1	0.0809306	ns
Erf_p1	RE95	1	0.318319	ns
Erf_p1	RE96	1	-0.216494	ns
Erf_p1	RE97	1	0.0578875	ns
Esrrb_p3	RE127	1	0.270504	ns
Esrrb_p3	RE57L	6.4e-05	1.30264	ns
Esrrb_p3	RE57M	0.00115182	0.742533	ns
Esrrb_p3	RE57R	0.0300844	0.920027	ns
Esrrb_p3	RE58	0.000384	1.21135	ns
Esrrb_p3	RE61	0.00754299	-0.656959	ns
Esrrb_p3	RE85	7.17e-08	-1.48299	ns
Esrrb_p3	RE93	8.81e-10	1.44589	ns
Esrrb_p3	RE95	0.000272	0.857151	ns
Esrrb_p3	RE96	0.0405034	-0.641038	ns
Esrrb_p3	RE97	8.54e-08	1.36863	ns
Etv5_p1	RE127	1	-0.303471	ns
Etv5_p1	RE57L	1	0.153491	ns
Etv5_p1	RE57M	1	-0.221413	ns
Etv5_p1	RE57R	1	-0.401136	ns
Etv5_p1	RE58	1	-0.400029	ns
Etv5_p1	RE61	1	0.0683695	ns
Etv5_p1	RE85	1	0.0319004	ns
Etv5_p1	RE93	1	0.00868978	ns
Etv5_p1	RE95	1	-0.161762	ns
Etv5_p1	RE96	1	0.0304491	ns
Etv5_p1	RE97	1	-0.176265	ns
Foxd3_p1	RE127	1	0.118936	act
Foxd3_p1	RE57L	0.0171427	-1.16435	act
Foxd3_p1	RE57M	0.031582	1.07335	act
Foxd3_p1	RE57R	1	-0.267182	act
Foxd3_p1	RE58	0.172446	-0.580841	act
Foxd3_p1	RE61	0.00217634	1.118	act
Foxd3_p1	RE85	2.45e-05	2.48638	act
Foxd3_p1	RE93	0.121142	-0.792041	act
Foxd3_p1	RE95	1	-0.181406	act
Foxd3_p1	RE96	0.000503	1.69573	act
Foxd3_p1	RE97	0.000232	-1.61866	act
Foxi3_p1	RE127	1	0.195247	ns
Foxi3_p1	RE57L	1	-0.152915	ns
Foxi3_p1	RE57M	1	-0.277047	ns
Foxi3_p1	RE57R	1	0.0879252	ns
Foxi3_p1	RE58	1	0.0837715	ns
Foxi3_p1	RE61	1	0.0263806	ns
Foxi3_p1	RE85	1	0.106083	ns
Foxi3_p1	RE93	1	-0.0303591	ns
Foxi3_p1	RE95	1	0.00102889	ns
Foxi3_p1	RE96	1	0.060988	ns
Foxi3_p1	RE97	1	-0.408794	ns
Foxm1_p1	RE127	1	0.113137	ns
Foxm1_p1	RE57L	1	0.144351	ns
Foxm1_p1	RE57M	1	-0.326593	ns
Foxm1_p1	RE57R	1	-0.105038	ns
Foxm1_p1	RE58	1	-0.420193	ns
Foxm1_p1	RE61	1	-0.351412	ns
Foxm1_p1	RE85	1	-0.110887	ns
Foxm1_p1	RE93	1	-0.138929	ns
Foxm1_p1	RE95	1	-0.286679	ns
Foxm1_p1	RE96	1	-0.0284665	ns
Foxm1_p1	RE97	1	-0.387974	ns
Foxn3_p2	RE127	1	0.23316	ns
Foxn3_p2	RE57L	1	-0.010732	ns
Foxn3_p2	RE57M	1	-0.0561128	ns
Foxn3_p2	RE57R	1	0.331325	ns
Foxn3_p2	RE58	1	-0.0208059	ns
Foxn3_p2	RE61	1	0.113005	ns
Foxn3_p2	RE85	1	-0.113614	ns
Foxn3_p2	RE93	1	0.0699639	ns
Foxn3_p2	RE95	0.69059	0.404601	ns
Foxn3_p2	RE96	1	0.0993929	ns
Foxn3_p2	RE97	1	0.006206	ns
Gabpa_p1	RE127	1	-0.220203	ns
Gabpa_p1	RE57L	0.551893	-0.463303	ns
Gabpa_p1	RE57M	0.923116	-0.388484	ns
Gabpa_p1	RE57R	1	-0.496885	ns
Gabpa_p1	RE58	1	0.0209447	ns
Gabpa_p1	RE61	1	-0.0558191	ns
Gabpa_p1	RE85	1	-0.0363709	ns
Gabpa_p1	RE93	1	-0.274949	ns
Gabpa_p1	RE95	1	0.016723	ns
Gabpa_p1	RE96	1	-0.376546	ns
Gabpa_p1	RE97	1	-0.242516	ns
Gabpb1_p1	RE127	1	-0.02833	rep
Gabpb1_p1	RE57L	1	0.221144	rep
Gabpb1_p1	RE57M	0.83114	-0.356878	rep
Gabpb1_p1	RE57R	0.688705	-0.641573	rep
Gabpb1_p1	RE58	0.00678668	-0.830574	rep
Gabpb1_p1	RE61	0.286577	-0.564601	rep
Gabpb1_p1	RE85	0.0108014	0.713237	rep
Gabpb1_p1	RE93	1	-0.272894	rep
Gabpb1_p1	RE95	0.0110726	-0.774256	rep
Gabpb1_p1	RE96	0.000143	-1.05085	rep
Gabpb1_p1	RE97	1	-0.432615	rep
Gabpb2_p1	RE127	1	-0.0750196	ns
Gabpb2_p1	RE57L	1	-0.273156	ns
Gabpb2_p1	RE57M	0.201399	-0.474286	ns
Gabpb2_p1	RE57R	1	0.021168	ns
Gabpb2_p1	RE58	1	0.195226	ns
Gabpb2_p1	RE61	1	-0.0267599	ns
Gabpb2_p1	RE85	1	-0.0495018	ns
Gabpb2_p1	RE93	1	-0.0906552	ns
Gabpb2_p1	RE95	1	0.0854187	ns
Gabpb2_p1	RE96	1	-0.156023	ns
Gabpb2_p1	RE97	1	0.211127	ns
Gli2_p1	RE127	1	-0.378884	ns
Gli2_p1	RE57L	1	-0.346543	ns
Gli2_p1	RE57M	0.160611	-0.466155	ns
Gli2_p1	RE57R	1	-0.45434	ns
Gli2_p1	RE58	0.153183	-0.802166	ns
Gli2_p1	RE61	0.00423465	-0.751512	ns
Gli2_p1	RE85	0.805609	-0.355108	ns
Gli2_p1	RE93	1	-0.329678	ns
Gli2_p1	RE95	1	-0.347575	ns
Gli2_p1	RE96	0.026962	-0.749125	ns
Gli2_p1	RE97	1	-0.352665	ns
Gm20422_p1	RE127	1	0.0734379	ns
Gm20422_p1	RE57L	1	0.0541429	ns
Gm20422_p1	RE57M	1	-0.204301	ns
Gm20422_p1	RE57R	1	0.184172	ns
Gm20422_p1	RE58	1	-0.103273	ns
Gm20422_p1	RE61	1	-0.114627	ns
Gm20422_p1	RE85	1	0.0178312	ns
Gm20422_p1	RE93	1	0.0639771	ns
Gm20422_p1	RE95	1	-0.100012	ns
Gm20422_p1	RE96	1	-0.190628	ns
Gm20422_p1	RE97	1	-0.0606989	ns
Gm38394_p1	RE127	0.0757839	-0.660163	rep
Gm38394_p1	RE57L	1	-0.391795	rep
Gm38394_p1	RE57M	1	-0.203891	rep
Gm38394_p1	RE57R	1	-0.00665399	rep
Gm38394_p1	RE58	1	-0.417292	rep
Gm38394_p1	RE61	1	-0.339029	rep
Gm38394_p1	RE85	0.000461	-0.734191	rep
Gm38394_p1	RE93	1	-0.0196075	rep
Gm38394_p1	RE95	1	-0.389666	rep
Gm38394_p1	RE96	0.541659	-0.439787	rep
Gm38394_p1	RE97	1	0.248773	rep
Gmeb2_p1	RE127	0.215831	-0.797976	ns
Gmeb2_p1	RE57L	1	0.163232	ns
Gmeb2_p1	RE57M	0.000914	-0.694859	ns
Gmeb2_p1	RE57R	1	0.0202345	ns
Gmeb2_p1	RE58	1	-0.219197	ns
Gmeb2_p1	RE61	1	0.144895	ns
Gmeb2_p1	RE85	1	-0.0956053	ns
Gmeb2_p1	RE93	1	-0.259468	ns
Gmeb2_p1	RE95	1	0.358209	ns
Gmeb2_p1	RE96	1	0.359507	ns
Gmeb2_p1	RE97	1	-0.0984681	ns
Gpbp1l1_p1	RE127	1	0.419792	ns
Gpbp1l1_p1	RE57L	1	0.132237	ns
Gpbp1l1_p1	RE57M	1	0.0711695	ns
Gpbp1l1_p1	RE57R	1	0.12213	ns
Gpbp1l1_p1	RE58	1	0.423345	ns
Gpbp1l1_p1	RE61	1	0.312209	ns
Gpbp1l1_p1	RE85	1	0.277309	ns
Gpbp1l1_p1	RE93	1	0.321801	ns
Gpbp1l1_p1	RE95	1	0.155261	ns
Gpbp1l1_p1	RE96	1	0.0971955	ns
Gpbp1l1_p1	RE97	1	0.252185	ns
Grhl2_p1	RE127	1	0.24941	rep
Grhl2_p1	RE57L	0.588776	-0.461486	rep
Grhl2_p1	RE57M	0.396642	-0.490549	rep
Grhl2_p1	RE57R	1	0.321191	rep
Grhl2_p1	RE58	1	0.157164	rep
Grhl2_p1	RE61	1	-0.231975	rep
Grhl2_p1	RE85	1	-0.358127	rep
Grhl2_p1	RE93	1	-0.301365	rep
Grhl2_p1	RE95	1	0.034355	rep
Grhl2_p1	RE96	1	0.147897	rep
Grhl2_p1	RE97	1	0.246581	rep
Grhl3_p1	RE127	0.660298	0.527864	rep
Grhl3_p1	RE57L	1	0.349935	rep
Grhl3_p1	RE57M	1	0.123765	rep
Grhl3_p1	RE57R	0.322742	0.616203	rep
Grhl3_p1	RE58	1	0.350242	rep
Grhl3_p1	RE61	0.338457	0.650803	rep
Grhl3_p1	RE85	1	0.106903	rep
Grhl3_p1	RE93	1	0.190184	rep
Grhl3_p1	RE95	0.0225995	1.03914	rep
Grhl3_p1	RE96	1	0.444334	rep
Grhl3_p1	RE97	0.396709	0.607617	rep
Gtf2ird1_p2	RE127	1	-0.19611	ns
Gtf2ird1_p2	RE57L	0.105592	-0.677825	ns
Gtf2ird1_p2	RE57M	0.437769	-0.467894	ns
Gtf2ird1_p2	RE57R	1	0.00836862	ns
Gtf2ird1_p2	RE58	1	-0.303048	ns
Gtf2ird1_p2	RE61	1	-0.289088	ns
Gtf2ird1_p2	RE85	0.65071	-0.486387	ns
Gtf2ird1_p2	RE93	0.482027	-0.477308	ns
Gtf2ird1_p2	RE95	1	-0.037789	ns
Gtf2ird1_p2	RE96	0.937635	-0.39627	ns
Gtf2ird1_p2	RE97	1	-0.223938	ns
Hes1_p2	RE127	0.660128	-0.51056	rep
Hes1_p2	RE57L	1	-0.170274	rep
Hes1_p2	RE57M	1	-0.140329	rep
Hes1_p2	RE57R	1	0.112218	rep
Hes1_p2	RE58	0.0234175	0.663064	rep
Hes1_p2	RE61	1	0.0198626	rep
Hes1_p2	RE85	1	-0.429144	rep
Hes1_p2	RE93	1	-0.269341	rep
Hes1_p2	RE95	1	0.137074	rep
Hes1_p2	RE96	1	-0.311302	rep
Hes1_p2	RE97	1	0.309655	rep
Hic2_p1	RE127	1	0.13866	ns
Hic2_p1	RE57L	1	-0.429098	ns
Hic2_p1	RE57M	1	-0.298264	ns
Hic2_p1	RE57R	1	0.183421	ns
Hic2_p1	RE58	1	-0.0742646	ns
Hic2_p1	RE61	1	-0.151099	ns
Hic2_p1	RE85	1	0.0588256	ns
Hic2_p1	RE93	1	-0.0765131	ns
Hic2_p1	RE95	1	-0.248719	ns
Hic2_p1	RE96	0.024802	-0.539991	ns
Hic2_p1	RE97	1	0.263275	ns
Hmg20b_p1	RE127	1	0.492005	act
Hmg20b_p1	RE57L	1	0.208441	act
Hmg20b_p1	RE57M	1	0.27305	act
Hmg20b_p1	RE57R	1	0.113567	act
Hmg20b_p1	RE58	1	-0.0264134	act
Hmg20b_p1	RE61	1	-0.0726749	act
Hmg20b_p1	RE85	1	0.126489	act
Hmg20b_p1	RE93	1	0.00624362	act
Hmg20b_p1	RE95	1	-0.124495	act
Hmg20b_p1	RE96	1	0.0661581	act
Hmg20b_p1	RE97	1	-0.280863	act
Id2_p2	RE127	1	-0.0190064	ns
Id2_p2	RE57L	1	-0.0726611	ns
Id2_p2	RE57M	1	-0.317708	ns
Id2_p2	RE57R	1	0.0330457	ns
Id2_p2	RE58	1	-0.0658737	ns
Id2_p2	RE61	0.00283432	-0.646921	ns
Id2_p2	RE85	1	-0.117206	ns
Id2_p2	RE93	1	0.0557073	ns
Id2_p2	RE95	1	-0.402671	ns
Id2_p2	RE96	1	-0.360627	ns
Id2_p2	RE97	1	0.0893458	ns
Klf16_p1	RE127	0.00455374	0.702473	rep
Klf16_p1	RE57L	1	-0.143518	rep
Klf16_p1	RE57M	1	-0.019379	rep
Klf16_p1	RE57R	1	-0.0769275	rep
Klf16_p1	RE58	1	-0.0880377	rep
Klf16_p1	RE61	1	0.372435	rep
Klf16_p1	RE85	1	0.0862738	rep
Klf16_p1	RE93	1	0.178859	rep
Klf16_p1	RE95	1	0.0288762	rep
Klf16_p1	RE96	1	0.0786678	rep
Klf16_p1	RE97	1	-0.0651949	rep
Klf2_p1	RE127	0.119656	-0.674036	ns
Klf2_p1	RE57L	2.99e-05	0.899704	ns
Klf2_p1	RE57M	4.64e-05	0.843533	ns
Klf2_p1	RE57R	1	0.0977971	ns
Klf2_p1	RE58	1	0.213168	ns
Klf2_p1	RE61	0.01328	-0.647558	ns
Klf2_p1	RE85	1.43e-05	-1.28486	ns
Klf2_p1	RE93	1	0.252746	ns
Klf2_p1	RE95	1	0.281084	ns
Klf2_p1	RE96	1	-0.336427	ns
Klf2_p1	RE97	1	-0.165304	ns
Klf4_p2	RE127	1	-0.150785	rep
Klf4_p2	RE57L	1	-0.0363711	rep
Klf4_p2	RE57M	1	-0.0290835	rep
Klf4_p2	RE57R	1	0.00439479	rep
Klf4_p2	RE58	1	-0.18454	rep
Klf4_p2	RE61	0.0574729	-0.48544	rep
Klf4_p2	RE85	0.00121543	-0.698918	rep
Klf4_p2	RE93	0.00776825	-0.581209	rep
Klf4_p2	RE95	1	-0.0953127	rep
Klf4_p2	RE96	1	-0.332623	rep
Klf4_p2	RE97	1	-0.18604	rep
Klf5_p1	RE127	0.0404832	0.664727	rep
Klf5_p1	RE57L	1	-0.390055	rep
Klf5_p1	RE57M	1	0.138122	rep
Klf5_p1	RE57R	1	0.285399	rep
Klf5_p1	RE58	0.905159	0.584915	rep
Klf5_p1	RE61	1	0.00298315	rep
Klf5_p1	RE85	1	-0.127679	rep
Klf5_p1	RE93	0.00354021	0.66561	rep
Klf5_p1	RE95	0.724082	0.615095	rep
Klf5_p1	RE96	1	0.11217	rep
Klf5_p1	RE97	1	0.419031	rep
Mbd3_p1	RE127	1	0.25867	act
Mbd3_p1	RE57L	0.385673	0.468397	act
Mbd3_p1	RE57M	0.595835	0.481683	act
Mbd3_p1	RE57R	1	-0.190822	act
Mbd3_p1	RE58	1	0.309467	act
Mbd3_p1	RE61	1	0.348588	act
Mbd3_p1	RE85	0.038747	0.571276	act
Mbd3_p1	RE93	0.0858044	0.666673	act
Mbd3_p1	RE95	1	0.149023	act
Mbd3_p1	RE96	0.37309	0.450629	act
Mbd3_p1	RE97	0.494322	0.599323	act
Mis18bp1_p1	RE127	1	-0.486444	ns
Mis18bp1_p1	RE57L	1	0.390506	ns
Mis18bp1_p1	RE57M	1	-0.121127	ns
Mis18bp1_p1	RE57R	1	-0.112248	ns
Mis18bp1_p1	RE58	1	-0.0624445	ns
Mis18bp1_p1	RE61	1	-0.244277	ns
Mis18bp1_p1	RE85	1	0.353513	ns
Mis18bp1_p1	RE93	1	-0.244193	ns
Mis18bp1_p1	RE95	1	0.437844	ns
Mis18bp1_p1	RE96	1	-0.247501	ns
Mis18bp1_p1	RE97	1	0.110524	ns
Mitf_p1	RE127	1	0.0217717	ns
Mitf_p1	RE57L	1	-0.132719	ns
Mitf_p1	RE57M	1	-0.127791	ns
Mitf_p1	RE57R	1	-0.0740335	ns
Mitf_p1	RE58	1	0.178514	ns
Mitf_p1	RE61	1	-0.0877227	ns
Mitf_p1	RE85	1	-0.255594	ns
Mitf_p1	RE93	1	0.277084	ns
Mitf_p1	RE95	1	0.0367409	ns
Mitf_p1	RE96	1	-0.212738	ns
Mitf_p1	RE97	1	0.157942	ns
Mllt10_p2	RE127	0.872834	-0.539341	ns
Mllt10_p2	RE57L	1	-0.228559	ns
Mllt10_p2	RE57M	1	0.0642365	ns
Mllt10_p2	RE57R	1	-0.153565	ns
Mllt10_p2	RE58	1	0.0390315	ns
Mllt10_p2	RE61	1	-0.104878	ns
Mllt10_p2	RE85	1	-0.294658	ns
Mllt10_p2	RE93	1	0.0122552	ns
Mllt10_p2	RE95	1	-0.309689	ns
Mllt10_p2	RE96	1	-0.236467	ns
Mllt10_p2	RE97	1	0.0634311	ns
Mxi1_p1	RE127	1	0.0882398	ns
Mxi1_p1	RE57L	1	-0.0246069	ns
Mxi1_p1	RE57M	1	-0.0893599	ns
Mxi1_p1	RE57R	1	-0.0203561	ns
Mxi1_p1	RE58	1	0.0634079	ns
Mxi1_p1	RE61	1	-0.141132	ns
Mxi1_p1	RE85	0.786393	-0.436035	ns
Mxi1_p1	RE93	1	-0.040446	ns
Mxi1_p1	RE95	1	0.213584	ns
Mxi1_p1	RE96	1	-0.0943601	ns
Mxi1_p1	RE97	1	0.102798	ns
Myc_p1	RE127	1	0.289631	rep
Myc_p1	RE57L	0.134783	-0.714015	rep
Myc_p1	RE57M	1.02e-06	-0.852275	rep
Myc_p1	RE57R	0.303876	-0.615367	rep
Myc_p1	RE58	1	-0.561988	rep
Myc_p1	RE61	0.979569	0.352003	rep
Myc_p1	RE85	0.786393	-0.387521	rep
Myc_p1	RE93	0.0442289	-0.596954	rep
Myc_p1	RE95	0.0317405	-0.444028	rep
Myc_p1	RE96	6.12e-05	-0.978688	rep
Myc_p1	RE97	1	-0.412388	rep
Myef2_p1	RE127	1	0.360305	ns
Myef2_p1	RE57L	1	0.573838	ns
Myef2_p1	RE57M	1	0.0127149	ns
Myef2_p1	RE57R	1	0.410536	ns
Myef2_p1	RE58	1	0.312996	ns
Myef2_p1	RE61	1	-0.0431871	ns
Myef2_p1	RE85	1	0.0487103	ns
Myef2_p1	RE93	1	0.436582	ns
Myef2_p1	RE95	1	0.225568	ns
Myef2_p1	RE96	1	-0.0737822	ns
Myef2_p1	RE97	1	0.199031	ns
Myrf_p1	RE127	1	0.0522094	act
Myrf_p1	RE57L	1	-0.151728	act
Myrf_p1	RE57M	1	0.230818	act
Myrf_p1	RE57R	1	-0.0849062	act
Myrf_p1	RE58	1	0.199681	act
Myrf_p1	RE61	1	-0.295971	act
Myrf_p1	RE85	1	-0.030632	act
Myrf_p1	RE93	1	0.127149	act
Myrf_p1	RE95	1	-0.136344	act
Myrf_p1	RE96	0.592114	0.536541	act
Myrf_p1	RE97	1	-0.0204491	act
Nanog_p1	RE127	1.98e-05	1.24254	ns
Nanog_p1	RE57L	0.000116	0.863005	ns
Nanog_p1	RE57M	1.32e-05	1.40699	ns
Nanog_p1	RE57R	1	-0.156047	ns
Nanog_p1	RE58	1	0.517055	ns
Nanog_p1	RE61	1	0.453916	ns
Nanog_p1	RE85	1.82e-08	0.986523	ns
Nanog_p1	RE93	0.00256093	0.881155	ns
Nanog_p1	RE95	1	0.425894	ns
Nanog_p1	RE96	1	-0.149996	ns
Nanog_p1	RE97	0.0502802	0.638273	ns
Ncor1_p2	RE127	1	0.13448	ns
Ncor1_p2	RE57L	1	0.0594737	ns
Ncor1_p2	RE57M	1	-0.299107	ns
Ncor1_p2	RE57R	1	-0.129508	ns
Ncor1_p2	RE58	1	-0.274552	ns
Ncor1_p2	RE61	1	-0.0660853	ns
Ncor1_p2	RE85	1	-0.0520184	ns
Ncor1_p2	RE93	1	-0.0128462	ns
Ncor1_p2	RE95	1	0.391551	ns
Ncor1_p2	RE96	1	-0.0958709	ns
Ncor1_p2	RE97	1	0.14247	ns
Nfatc4_p1	RE127	1	-0.216738	ns
Nfatc4_p1	RE57L	1	-0.220444	ns
Nfatc4_p1	RE57M	0.276089	-0.408057	ns
Nfatc4_p1	RE57R	1	-0.386068	ns
Nfatc4_p1	RE58	0.0493118	-0.816852	ns
Nfatc4_p1	RE61	0.00992935	-0.632423	ns
Nfatc4_p1	RE85	1	-0.357525	ns
Nfatc4_p1	RE93	0.410376	-0.474273	ns
Nfatc4_p1	RE95	0.120961	-0.639096	ns
Nfatc4_p1	RE96	0.037011	-0.513053	ns
Nfatc4_p1	RE97	1	-0.388715	ns
Nfe2l2_p1	RE127	0.503584	-0.557923	act
Nfe2l2_p1	RE57L	1	-0.108949	act
Nfe2l2_p1	RE57M	0.182267	0.471815	act
Nfe2l2_p1	RE57R	1	-0.112688	act
Nfe2l2_p1	RE58	1	-0.105003	act
Nfe2l2_p1	RE61	0.644172	0.477118	act
Nfe2l2_p1	RE85	0.0138491	0.96941	act
Nfe2l2_p1	RE93	1	0.157896	act
Nfe2l2_p1	RE95	1	0.0292654	act
Nfe2l2_p1	RE96	0.000102	1.00698	act
Nfe2l2_p1	RE97	1	-0.174247	act
Nkrf_p1	RE127	1	-0.0863045	ns
Nkrf_p1	RE57L	1	-0.26806	ns
Nkrf_p1	RE57M	1	-0.0203909	ns
Nkrf_p1	RE57R	1	-0.0541525	ns
Nkrf_p1	RE58	1	-0.0451508	ns
Nkrf_p1	RE61	1	-0.310315	ns
Nkrf_p1	RE85	0.00882034	-0.595014	ns
Nkrf_p1	RE93	1	-0.359255	ns
Nkrf_p1	RE95	1	-0.346539	ns
Nkrf_p1	RE96	0.751293	-0.457263	ns
Nkrf_p1	RE97	1	-0.191196	ns
Nme2_p1	RE127	1	-0.16461	rep
Nme2_p1	RE57L	1	-0.492597	rep
Nme2_p1	RE57M	0.106427	-0.47983	rep
Nme2_p1	RE57R	1	-0.3715	rep
Nme2_p1	RE58	1	-0.214965	rep
Nme2_p1	RE61	0.490684	-0.373517	rep
Nme2_p1	RE85	1	-0.407452	rep
Nme2_p1	RE93	1	-0.362315	rep
Nme2_p1	RE95	1	-0.119805	rep
Nme2_p1	RE96	1	-0.321947	rep
Nme2_p1	RE97	0.0050748	-0.606008	rep
Nr4a1_p1	RE127	1	0.153095	ns
Nr4a1_p1	RE57L	1	-0.288144	ns
Nr4a1_p1	RE57M	0.0326135	-0.558177	ns
Nr4a1_p1	RE57R	1	0.145723	ns
Nr4a1_p1	RE58	1	-0.382495	ns
Nr4a1_p1	RE61	1	0.330204	ns
Nr4a1_p1	RE85	1	-0.035591	ns
Nr4a1_p1	RE93	1	0.270625	ns
Nr4a1_p1	RE95	0.991673	0.484638	ns
Nr4a1_p1	RE96	1	-0.119325	ns
Nr4a1_p1	RE97	1	0.211671	ns
Otx2_p2	RE127	0.0688193	-0.753798	act
Otx2_p2	RE57L	1	-0.235588	act
Otx2_p2	RE57M	1	-0.328083	act
Otx2_p2	RE57R	1	-0.430908	act
Otx2_p2	RE58	1	-0.101416	act
Otx2_p2	RE61	1	-0.1545	act
Otx2_p2	RE85	1	-0.335887	act
Otx2_p2	RE93	1	-0.266928	act
Otx2_p2	RE95	1	-0.396566	act
Otx2_p2	RE96	0.19521	0.505289	act
Otx2_p2	RE97	1	-0.426013	act
Pias1_p1	RE127	1	-0.0766928	act
Pias1_p1	RE57L	1	0.293111	act
Pias1_p1	RE57M	1	0.190557	act
Pias1_p1	RE57R	1	-0.0270547	act
Pias1_p1	RE58	1	-0.125268	act
Pias1_p1	RE61	0.019779	-0.636131	act
Pias1_p1	RE85	1	-0.183676	act
Pias1_p1	RE93	1	-0.31747	act
Pias1_p1	RE95	1	-0.24332	act
Pias1_p1	RE96	1	-0.20493	act
Pias1_p1	RE97	1	-0.305228	act
Pias2_p2	RE127	1	-0.0878037	rep
Pias2_p2	RE57L	1	-0.337391	rep
Pias2_p2	RE57M	0.752374	-0.237398	rep
Pias2_p2	RE57R	1	0.263307	rep
Pias2_p2	RE58	1	0.0417168	rep
Pias2_p2	RE61	1	0.0269462	rep
Pias2_p2	RE85	0.849249	-0.357915	rep
Pias2_p2	RE93	1	-0.0886833	rep
Pias2_p2	RE95	1	0.114706	rep
Pias2_p2	RE96	1	-0.129035	rep
Pias2_p2	RE97	1	0.0595926	rep
Pknox1_p1	RE127	1	0.00124827	ns
Pknox1_p1	RE57L	1	0.0202283	ns
Pknox1_p1	RE57M	1	-0.196139	ns
Pknox1_p1	RE57R	1	0.324053	ns
Pknox1_p1	RE58	1	-0.506687	ns
Pknox1_p1	RE61	1	-0.276716	ns
Pknox1_p1	RE85	1	-0.180681	ns
Pknox1_p1	RE93	1	-0.122776	ns
Pknox1_p1	RE95	1	0.0191117	ns
Pknox1_p1	RE96	1	-0.519913	ns
Pknox1_p1	RE97	1	-0.0616872	ns
Pou2f1_p1	RE127	1	0.28072	ns
Pou2f1_p1	RE57L	1	-0.00786048	ns
Pou2f1_p1	RE57M	1	-0.283783	ns
Pou2f1_p1	RE57R	1	0.119306	ns
Pou2f1_p1	RE58	1	0.181307	ns
Pou2f1_p1	RE61	1	-0.0166072	ns
Pou2f1_p1	RE85	1	0.125842	ns
Pou2f1_p1	RE93	1	0.473714	ns
Pou2f1_p1	RE95	1	0.282978	ns
Pou2f1_p1	RE96	1	0.16487	ns
Pou2f1_p1	RE97	1	0.513859	ns
Pou5f1_p1	RE127	1	-0.0111997	act
Pou5f1_p1	RE57L	4.44e-06	2.09653	act
Pou5f1_p1	RE57M	8.06e-15	4.80958	act
Pou5f1_p1	RE57R	0.207674	0.912595	act
Pou5f1_p1	RE58	0.0124864	0.904985	act
Pou5f1_p1	RE61	9.81e-08	2.59591	act
Pou5f1_p1	RE85	2.1e-11	3.41419	act
Pou5f1_p1	RE93	1.75e-06	2.60261	act
Pou5f1_p1	RE95	1.9e-06	2.0875	act
Pou5f1_p1	RE96	2.34e-09	3.79	act
Pou5f1_p1	RE97	1	-0.325111	act
Prdm14_p1	RE127	1	-0.176582	ns
Prdm14_p1	RE57L	1	0.0899359	ns
Prdm14_p1	RE57M	1	-0.0663137	ns
Prdm14_p1	RE57R	1	-0.271396	ns
Prdm14_p1	RE58	1	-0.0146836	ns
Prdm14_p1	RE61	0.0316701	-0.65595	ns
Prdm14_p1	RE85	1	-0.470549	ns
Prdm14_p1	RE93	1	0.0756521	ns
Prdm14_p1	RE95	0.189666	-0.571924	ns
Prdm14_p1	RE96	1	-0.302903	ns
Prdm14_p1	RE97	1	-0.427889	ns
Rbpj_p2	RE127	7.57e-05	-1.46786	act
Rbpj_p2	RE57L	1	-0.199373	act
Rbpj_p2	RE57M	0.000867	-0.597055	act
Rbpj_p2	RE57R	1	-0.242003	act
Rbpj_p2	RE58	0.0280565	-0.663471	act
Rbpj_p2	RE61	0.868213	-0.451874	act
Rbpj_p2	RE85	0.000367	-0.799794	act
Rbpj_p2	RE93	1	-0.464391	act
Rbpj_p2	RE95	0.450676	-0.603579	act
Rbpj_p2	RE96	1	0.0939651	act
Rbpj_p2	RE97	0.761676	-0.495847	act
Rlf_p1	RE127	1	-0.444786	rep
Rlf_p1	RE57L	1	0.00375365	rep
Rlf_p1	RE57M	1	-0.0716332	rep
Rlf_p1	RE57R	0.41687	-0.4963	rep
Rlf_p1	RE58	1	-0.178244	rep
Rlf_p1	RE61	0.00237463	-0.723606	rep
Rlf_p1	RE85	1	-0.269167	rep
Rlf_p1	RE93	1	-0.200963	rep
Rlf_p1	RE95	1	-0.469037	rep
Rlf_p1	RE96	1	-0.270572	rep
Rlf_p1	RE97	1	-0.245279	rep
Setdb1_p1	RE127	1	-0.0529916	rep
Setdb1_p1	RE57L	0.484176	-0.753175	rep
Setdb1_p1	RE57M	4.49e-08	-1.41549	rep
Setdb1_p1	RE57R	1	-0.163858	rep
Setdb1_p1	RE58	1	-0.280853	rep
Setdb1_p1	RE61	1	-0.153694	rep
Setdb1_p1	RE85	1	0.116758	rep
Setdb1_p1	RE93	1	-0.234102	rep
Setdb1_p1	RE95	1	-0.331018	rep
Setdb1_p1	RE96	1	-0.349707	rep
Setdb1_p1	RE97	1	0.254296	rep
Smad7_p1	RE127	1	-0.167915	rep
Smad7_p1	RE57L	0.851517	-0.412497	rep
Smad7_p1	RE57M	0.00285642	-0.708495	rep
Smad7_p1	RE57R	0.0258555	-0.844987	rep
Smad7_p1	RE58	1	-0.0555418	rep
Smad7_p1	RE61	1	-0.298633	rep
Smad7_p1	RE85	1	-0.370158	rep
Smad7_p1	RE93	0.0203812	-0.55063	rep
Smad7_p1	RE95	1	-0.317944	rep
Smad7_p1	RE96	1	-0.29766	rep
Smad7_p1	RE97	1	-0.441123	rep
Smarcal1_p1	RE127	1	-0.0681924	ns
Smarcal1_p1	RE57L	1	-0.227845	ns
Smarcal1_p1	RE57M	0.011869	-0.416661	ns
Smarcal1_p1	RE57R	1	-0.0826394	ns
Smarcal1_p1	RE58	1	-0.314093	ns
Smarcal1_p1	RE61	1	-0.397074	ns
Smarcal1_p1	RE85	0.127014	-0.360879	ns
Smarcal1_p1	RE93	0.0307065	-0.712539	ns
Smarcal1_p1	RE95	0.142539	-0.603719	ns
Smarcal1_p1	RE96	1	-0.269552	ns
Smarcal1_p1	RE97	0.0403663	-0.613151	ns
Smarcc1_p2	RE127	1	-0.213683	act
Smarcc1_p2	RE57L	1	-0.510726	act
Smarcc1_p2	RE57M	0.473827	0.50839	act
Smarcc1_p2	RE57R	1	0.205459	act
Smarcc1_p2	RE58	1	-0.635331	act
Smarcc1_p2	RE61	1	0.409959	act
Smarcc1_p2	RE85	0.038747	1.84705	act
Smarcc1_p2	RE93	0.091357	-1.43293	act
Smarcc1_p2	RE95	1	-0.0520799	act
Smarcc1_p2	RE96	0.200294	0.989969	act
Smarcc1_p2	RE97	1	-0.444084	act
Smarce1_p2	RE127	0.040433	-1.21112	ns
Smarce1_p2	RE57L	0.207545	-0.626649	ns
Smarce1_p2	RE57M	1	0.0086752	ns
Smarce1_p2	RE57R	1	0.498602	ns
Smarce1_p2	RE58	1	-0.422083	ns
Smarce1_p2	RE61	0.994569	-0.488142	ns
Smarce1_p2	RE85	1	0.290038	ns
Smarce1_p2	RE93	0.0132175	-1.46675	ns
Smarce1_p2	RE95	1	-0.188804	ns
Smarce1_p2	RE96	0.0836044	0.784271	ns
Smarce1_p2	RE97	1	-0.0637887	ns
Son_p1	RE127	1	-0.111489	ns
Son_p1	RE57L	1	0.503629	ns
Son_p1	RE57M	1	0.1091	ns
Son_p1	RE57R	1	-0.181635	ns
Son_p1	RE58	1	-0.210866	ns
Son_p1	RE61	1	-0.14098	ns
Son_p1	RE85	1	-0.296834	ns
Son_p1	RE93	1	-0.0984798	ns
Son_p1	RE95	1	0.00268184	ns
Son_p1	RE96	1	-0.0188797	ns
Son_p1	RE97	1	-0.000322	ns
Sox2_p1	RE127	1	0.322801	ns
Sox2_p1	RE57L	1	0.72563	ns
Sox2_p1	RE57M	1	0.731672	ns
Sox2_p1	RE57R	1	0.027232	ns
Sox2_p1	RE58	1	0.343032	ns
Sox2_p1	RE61	1	0.139288	ns
Sox2_p1	RE85	1	0.586267	ns
Sox2_p1	RE93	1	0.272703	ns
Sox2_p1	RE95	1	-0.265278	ns
Sox2_p1	RE96	1	0.376106	ns
Sox2_p1	RE97	1	-0.0445825	ns
Srebf2_p1	RE127	1	0.117075	ns
Srebf2_p1	RE57L	1	-0.277317	ns
Srebf2_p1	RE57M	1	0.110282	ns
Srebf2_p1	RE57R	1	0.025326	ns
Srebf2_p1	RE58	1	0.105586	ns
Srebf2_p1	RE61	1	0.0301223	ns
Srebf2_p1	RE85	1	-0.146403	ns
Srebf2_p1	RE93	0.0211876	-0.632908	ns
Srebf2_p1	RE95	1	0.132888	ns
Srebf2_p1	RE96	1	-0.170681	ns
Srebf2_p1	RE97	1	-0.279918	ns
Ssrp1_p1	RE127	1	-0.394833	ns
Ssrp1_p1	RE57L	1	0.1692	ns
Ssrp1_p1	RE57M	1	0.0828098	ns
Ssrp1_p1	RE57R	1	-0.672162	ns
Ssrp1_p1	RE58	1	-0.0798707	ns
Ssrp1_p1	RE61	1	-0.401556	ns
Ssrp1_p1	RE85	0.306958	-0.508707	ns
Ssrp1_p1	RE93	1	-0.312157	ns
Ssrp1_p1	RE95	1	-0.225562	ns
Ssrp1_p1	RE96	1	0.297639	ns
Ssrp1_p1	RE97	0.252365	-1.09051	ns
Sub1_p1	RE127	1	0.346424	ns
Sub1_p1	RE57L	1	0.138053	ns
Sub1_p1	RE57M	0.123451	0.602315	ns
Sub1_p1	RE57R	1	0.27289	ns
Sub1_p1	RE58	1	0.0254241	ns
Sub1_p1	RE61	1	0.240886	ns
Sub1_p1	RE85	1	0.217837	ns
Sub1_p1	RE93	1	0.202713	ns
Sub1_p1	RE95	1	0.43217	ns
Sub1_p1	RE96	1	0.0688925	ns
Sub1_p1	RE97	1	0.253691	ns
Tcf12_p2	RE127	1	-0.0104823	ns
Tcf12_p2	RE57L	0.851517	-0.449327	ns
Tcf12_p2	RE57M	0.0514507	-0.62887	ns
Tcf12_p2	RE57R	1	0.0014712	ns
Tcf12_p2	RE58	1	-0.172428	ns
Tcf12_p2	RE61	1	-0.107227	ns
Tcf12_p2	RE85	1	-0.0550249	ns
Tcf12_p2	RE93	1	-0.356927	ns
Tcf12_p2	RE95	0.253338	-0.596404	ns
Tcf12_p2	RE96	1	-0.25759	ns
Tcf12_p2	RE97	1	0.0364196	ns
Tcf7_p2	RE127	1	-0.455329	ns
Tcf7_p2	RE57L	1	0.0473164	ns
Tcf7_p2	RE57M	1	0.0130313	ns
Tcf7_p2	RE57R	1	-0.0715459	ns
Tcf7_p2	RE58	1	-0.350284	ns
Tcf7_p2	RE61	1	-0.329254	ns
Tcf7_p2	RE85	0.275243	-0.425423	ns
Tcf7_p2	RE93	1	0.0300079	ns
Tcf7_p2	RE95	1	0.00471558	ns
Tcf7_p2	RE96	1	-0.33447	ns
Tcf7_p2	RE97	1	-0.183778	ns
Tead4_p1	RE127	1	-0.189352	ns
Tead4_p1	RE57L	1	-0.329857	ns
Tead4_p1	RE57M	0.00278445	-0.831852	ns
Tead4_p1	RE57R	1	-0.375028	ns
Tead4_p1	RE58	1	0.119672	ns
Tead4_p1	RE61	0.00294231	-0.617372	ns
Tead4_p1	RE85	0.00236872	-0.739081	ns
Tead4_p1	RE93	1	-0.238309	ns
Tead4_p1	RE95	1	-0.441542	ns
Tead4_p1	RE96	0.00539522	-0.677745	ns
Tead4_p1	RE97	1	-0.0350716	ns
Tfam_p2	RE127	1	-0.208829	ns
Tfam_p2	RE57L	0.464427	-0.463311	ns
Tfam_p2	RE57M	0.892297	-0.336405	ns
Tfam_p2	RE57R	1	-0.465099	ns
Tfam_p2	RE58	1	-0.395476	ns
Tfam_p2	RE61	1	-0.570529	ns
Tfam_p2	RE85	1	-0.349413	ns
Tfam_p2	RE93	1	-0.485796	ns
Tfam_p2	RE95	0.450169	-0.636392	ns
Tfam_p2	RE96	0.0741462	-0.594321	ns
Tfam_p2	RE97	0.0376829	-0.691213	ns
Tfeb_p2	RE127	1	-0.0120683	ns
Tfeb_p2	RE57L	1	-0.158037	ns
Tfeb_p2	RE57M	1	-0.0394337	ns
Tfeb_p2	RE57R	1	-0.182615	ns
Tfeb_p2	RE58	1	0.203122	ns
Tfeb_p2	RE61	0.559748	-0.35396	ns
Tfeb_p2	RE85	0.861079	-0.339784	ns
Tfeb_p2	RE93	1	-0.22197	ns
Tfeb_p2	RE95	1	-0.113231	ns
Tfeb_p2	RE96	1	-0.109588	ns
Tfeb_p2	RE97	1	-0.170804	ns
Tox4_p2	RE127	0.785759	0.728936	act
Tox4_p2	RE57L	1	0.372607	act
Tox4_p2	RE57M	1	0.424016	act
Tox4_p2	RE57R	0.114057	0.803275	act
Tox4_p2	RE58	1	0.428362	act
Tox4_p2	RE61	1	0.709489	act
Tox4_p2	RE85	0.00163867	1.22089	act
Tox4_p2	RE93	0.205673	0.72994	act
Tox4_p2	RE95	1	0.286305	act
Tox4_p2	RE96	0.0864028	0.809614	act
Tox4_p2	RE97	1	0.369548	act
Trp53_p1	RE127	1	0.305794	rep
Trp53_p1	RE57L	1	-0.318416	rep
Trp53_p1	RE57M	1	0.183662	rep
Trp53_p1	RE57R	0.397422	0.471769	rep
Trp53_p1	RE58	1	0.422604	rep
Trp53_p1	RE61	0.754762	0.417157	rep
Trp53_p1	RE85	1	-0.166953	rep
Trp53_p1	RE93	8.51e-08	1.75477	rep
Trp53_p1	RE95	0.0514895	0.567211	rep
Trp53_p1	RE96	1	0.0148491	rep
Trp53_p1	RE97	1	-0.0486511	rep
Ubp1_p2	RE127	1	-0.000872	ns
Ubp1_p2	RE57L	1	-0.20863	ns
Ubp1_p2	RE57M	1	-0.0351465	ns
Ubp1_p2	RE57R	1	0.341094	ns
Ubp1_p2	RE58	1	0.328522	ns
Ubp1_p2	RE61	1	-0.125715	ns
Ubp1_p2	RE85	1	-0.112387	ns
Ubp1_p2	RE93	1	0.129649	ns
Ubp1_p2	RE95	1	0.148673	ns
Ubp1_p2	RE96	1	0.0294745	ns
Ubp1_p2	RE97	1	0.288605	ns
Usf1_p1	RE127	1	0.104505	act
Usf1_p1	RE57L	1	0.173206	act
Usf1_p1	RE57M	1	0.188203	act
Usf1_p1	RE57R	1	-0.131393	act
Usf1_p1	RE58	1	-0.13409	act
Usf1_p1	RE61	0.000777	0.604836	act
Usf1_p1	RE85	0.00275439	0.699032	act
Usf1_p1	RE93	1	0.174746	act
Usf1_p1	RE95	1	0.251125	act
Usf1_p1	RE96	1	0.0750694	act
Usf1_p1	RE97	1	-0.156019	act
Ybx3_p1	RE127	1	0.23723	ns
Ybx3_p1	RE57L	1	-0.353568	ns
Ybx3_p1	RE57M	1	-0.141809	ns
Ybx3_p1	RE57R	1	0.126287	ns
Ybx3_p1	RE58	1	0.0871131	ns
Ybx3_p1	RE61	1	0.312106	ns
Ybx3_p1	RE85	0.439571	0.533904	ns
Ybx3_p1	RE93	1	0.0858395	ns
Ybx3_p1	RE95	1	0.147678	ns
Ybx3_p1	RE96	1	0.0306597	ns
Ybx3_p1	RE97	1	0.359989	ns
Yy1_p1	RE127	1	-0.665361	ns
Yy1_p1	RE57L	1	0.111929	ns
Yy1_p1	RE57M	1	-0.300964	ns
Yy1_p1	RE57R	1	-0.0762929	ns
Yy1_p1	RE58	1	0.384562	ns
Yy1_p1	RE61	0.348531	1.24925	ns
Yy1_p1	RE85	1	-0.33186	ns
Yy1_p1	RE93	1	0.0973921	ns
Yy1_p1	RE95	1	-0.0529897	ns
Yy1_p1	RE96	1	0.49082	ns
Yy1_p1	RE97	0.445638	0.939559	ns
Zbtb44_p1	RE127	1	-0.627661	ns
Zbtb44_p1	RE57L	0.331599	-0.42113	ns
Zbtb44_p1	RE57M	1	-0.0898596	ns
Zbtb44_p1	RE57R	1	-0.29255	ns
Zbtb44_p1	RE58	1	0.197302	ns
Zbtb44_p1	RE61	1	-0.327061	ns
Zbtb44_p1	RE85	0.0202682	-0.670138	ns
Zbtb44_p1	RE93	1	-0.439807	ns
Zbtb44_p1	RE95	1	-0.0173165	ns
Zbtb44_p1	RE96	0.688685	-0.531365	ns
Zbtb44_p1	RE97	1	-0.212237	ns
Zfp207_p1	RE127	1	0.400613	act
Zfp207_p1	RE57L	2.52e-08	2.24947	act
Zfp207_p1	RE57M	4.63e-08	1.95256	act
Zfp207_p1	RE57R	0.81265	0.806042	act
Zfp207_p1	RE58	0.000141	1.03709	act
Zfp207_p1	RE61	0.000293	1.8372	act
Zfp207_p1	RE85	9.11e-06	1.75829	act
Zfp207_p1	RE93	0.597968	0.466432	act
Zfp207_p1	RE95	0.492716	0.808797	act
Zfp207_p1	RE96	0.00304239	1.00784	act
Zfp207_p1	RE97	3.58e-08	2.05946	act
Zfp213_p1	RE127	1	0.158489	ns
Zfp213_p1	RE57L	1	-0.466843	ns
Zfp213_p1	RE57M	1	-0.121108	ns
Zfp213_p1	RE57R	1	-0.0171449	ns
Zfp213_p1	RE58	1	-0.128127	ns
Zfp213_p1	RE61	1	0.11558	ns
Zfp213_p1	RE85	1	-0.274565	ns
Zfp213_p1	RE93	0.065665	-0.688915	ns
Zfp213_p1	RE95	0.981089	-0.425221	ns
Zfp213_p1	RE96	0.640158	-0.389821	ns
Zfp213_p1	RE97	1	-0.278141	ns
Zfp217_p1	RE127	1	0.370357	act
Zfp217_p1	RE57L	1	0.100619	act
Zfp217_p1	RE57M	1	-0.12529	act
Zfp217_p1	RE57R	1	-0.0481147	act
Zfp217_p1	RE58	1	-0.195872	act
Zfp217_p1	RE61	1	0.414493	act
Zfp217_p1	RE85	0.00213827	0.923945	act
Zfp217_p1	RE93	1	-0.242327	act
Zfp217_p1	RE95	1	0.00806145	act
Zfp217_p1	RE96	1	-0.00565519	act
Zfp217_p1	RE97	1	-0.00509161	act
Zfp280c_p1	RE127	1	0.345706	rep
Zfp280c_p1	RE57L	1	-0.433937	rep
Zfp280c_p1	RE57M	0.0437305	-0.636039	rep
Zfp280c_p1	RE57R	1	0.0912603	rep
Zfp280c_p1	RE58	1	0.0681697	rep
Zfp280c_p1	RE61	1	-0.209276	rep
Zfp280c_p1	RE85	1	-0.280927	rep
Zfp280c_p1	RE93	1	0.119109	rep
Zfp280c_p1	RE95	1	-0.046726	rep
Zfp280c_p1	RE96	1	-0.0899768	rep
Zfp280c_p1	RE97	1	0.317573	rep
Zfp281_p1	RE127	1	0.177936	ns
Zfp281_p1	RE57L	0.00358496	-0.803313	ns
Zfp281_p1	RE57M	0.000181	-1.10262	ns
Zfp281_p1	RE57R	0.509225	-0.355095	ns
Zfp281_p1	RE58	1	-0.58072	ns
Zfp281_p1	RE61	1	0.351795	ns
Zfp281_p1	RE85	1	-0.132378	ns
Zfp281_p1	RE93	1	0.106029	ns
Zfp281_p1	RE95	1	0.102122	ns
Zfp281_p1	RE96	1	-0.200239	ns
Zfp281_p1	RE97	1	0.339597	ns
Zfp292_p1	RE127	1	0.399513	ns
Zfp292_p1	RE57L	0.0209487	0.898289	ns
Zfp292_p1	RE57M	0.0763199	0.640158	ns
Zfp292_p1	RE57R	1	0.219203	ns
Zfp292_p1	RE58	1	-0.0759677	ns
Zfp292_p1	RE61	1	0.24005	ns
Zfp292_p1	RE85	0.489845	0.53809	ns
Zfp292_p1	RE93	1	0.301947	ns
Zfp292_p1	RE95	0.436133	0.487217	ns
Zfp292_p1	RE96	1	0.369496	ns
Zfp292_p1	RE97	1	0.341126	ns
Zfp36l1_p1	RE127	1	0.184084	rep
Zfp36l1_p1	RE57L	1	-0.399177	rep
Zfp36l1_p1	RE57M	0.0103224	-0.986259	rep
Zfp36l1_p1	RE57R	0.12426	0.634055	rep
Zfp36l1_p1	RE58	1	-0.263056	rep
Zfp36l1_p1	RE61	0.232564	0.574546	rep
Zfp36l1_p1	RE85	1	0.393843	rep
Zfp36l1_p1	RE93	1	0.29995	rep
Zfp36l1_p1	RE95	1	-0.152278	rep
Zfp36l1_p1	RE96	1	0.0131476	rep
Zfp36l1_p1	RE97	1	0.152757	rep
Zfp42_p1	RE127	1	-0.100364	rep
Zfp42_p1	RE57L	1	-0.311234	rep
Zfp42_p1	RE57M	1	-0.1264	rep
Zfp42_p1	RE57R	1	0.150608	rep
Zfp42_p1	RE58	1	0.0250471	rep
Zfp42_p1	RE61	1	-0.019364	rep
Zfp42_p1	RE85	1	0.193818	rep
Zfp42_p1	RE93	1	0.0821176	rep
Zfp42_p1	RE95	1	0.158898	rep
Zfp42_p1	RE96	1	0.1409	rep
Zfp42_p1	RE97	1	-0.0253862	rep
Zfp445_p1	RE127	1	0.112062	ns
Zfp445_p1	RE57L	1	-0.354418	ns
Zfp445_p1	RE57M	1	-0.0548638	ns
Zfp445_p1	RE57R	1	0.0170493	ns
Zfp445_p1	RE58	1	0.277694	ns
Zfp445_p1	RE61	1	-0.1543	ns
Zfp445_p1	RE85	1	0.158434	ns
Zfp445_p1	RE93	1	0.175286	ns
Zfp445_p1	RE95	1	0.00457349	ns
Zfp445_p1	RE96	1	0.168445	ns
Zfp445_p1	RE97	1	0.298279	ns
Zfp518b_p1	RE127	1	-0.0851183	act
Zfp518b_p1	RE57L	0.122851	0.694041	act
Zfp518b_p1	RE57M	1.73e-07	0.930663	act
Zfp518b_p1	RE57R	1	-0.293733	act
Zfp518b_p1	RE58	1	-0.106098	act
Zfp518b_p1	RE61	0.994569	-0.491854	act
Zfp518b_p1	RE85	1	-0.34118	act
Zfp518b_p1	RE93	1	0.207858	act
Zfp518b_p1	RE95	1	0.057271	act
Zfp518b_p1	RE96	0.640158	0.474303	act
Zfp518b_p1	RE97	1	-0.0372386	act
Zfp574_p2	RE127	1	0.295818	ns
Zfp574_p2	RE57L	1	0.16474	ns
Zfp574_p2	RE57M	1	-0.0520306	ns
Zfp574_p2	RE57R	1	-0.0267359	ns
Zfp574_p2	RE58	1	0.120213	ns
Zfp574_p2	RE61	1	0.106889	ns
Zfp574_p2	RE85	1	0.0106162	ns
Zfp574_p2	RE93	1	-0.507858	ns
Zfp574_p2	RE95	1	0.13918	ns
Zfp574_p2	RE96	1	0.460226	ns
Zfp574_p2	RE97	1	-0.249145	ns
Zfp654_p1	RE127	1	-0.308678	rep
Zfp654_p1	RE57L	1	-0.334924	rep
Zfp654_p1	RE57M	0.014459	-0.733221	rep
Zfp654_p1	RE57R	1	-0.133857	rep
Zfp654_p1	RE58	1	-0.340351	rep
Zfp654_p1	RE61	1	-0.548067	rep
Zfp654_p1	RE85	1	-0.211118	rep
Zfp654_p1	RE93	1	-0.496566	rep
Zfp654_p1	RE95	1	-0.420361	rep
Zfp654_p1	RE96	0.0167242	-0.712788	rep
Zfp654_p1	RE97	1	-0.239165	rep
Zfp748_p1	RE127	1	0.0210136	ns
Zfp748_p1	RE57L	1	0.107231	ns
Zfp748_p1	RE57M	1	-0.28728	ns
Zfp748_p1	RE57R	1	0.248963	ns
Zfp748_p1	RE58	1	-0.236827	ns
Zfp748_p1	RE61	1	0.278006	ns
Zfp748_p1	RE85	1	-0.256189	ns
Zfp748_p1	RE93	1	0.201584	ns
Zfp748_p1	RE95	1	0.0569953	ns
Zfp748_p1	RE96	1	-0.122612	ns
Zfp748_p1	RE97	1	0.266022	ns
Zfp771_p2	RE127	1	0.186721	ns
Zfp771_p2	RE57L	1	-0.355441	ns
Zfp771_p2	RE57M	1	0.00730542	ns
Zfp771_p2	RE57R	1	0.216473	ns
Zfp771_p2	RE58	1	0.210515	ns
Zfp771_p2	RE61	1	0.36368	ns
Zfp771_p2	RE85	1	-0.24239	ns
Zfp771_p2	RE93	1	0.276192	ns
Zfp771_p2	RE95	1	0.27903	ns
Zfp771_p2	RE96	1	-0.0618454	ns
Zfp771_p2	RE97	1	0.00589431	ns
Zfp958_p1	RE127	1	0.220959	rep
Zfp958_p1	RE57L	1	-0.0328932	rep
Zfp958_p1	RE57M	1	-0.162109	rep
Zfp958_p1	RE57R	1	0.354679	rep
Zfp958_p1	RE58	1	-0.1321	rep
Zfp958_p1	RE61	1	-0.0981838	rep
Zfp958_p1	RE85	1	0.0556062	rep
Zfp958_p1	RE93	1	0.150561	rep
Zfp958_p1	RE95	1	0.0157447	rep
Zfp958_p1	RE96	1	-0.0589779	rep
Zfp958_p1	RE97	1	0.154449	rep
Zfp985_p1	RE127	0.872834	0.362413	ns
Zfp985_p1	RE57L	1	0.105972	ns
Zfp985_p1	RE57M	1	0.216157	ns
Zfp985_p1	RE57R	1	-0.0790457	ns
Zfp985_p1	RE58	1	0.281823	ns
Zfp985_p1	RE61	1	0.24804	ns
Zfp985_p1	RE85	1	-0.0606272	ns
Zfp985_p1	RE93	1	0.287296	ns
Zfp985_p1	RE95	1	0.154543	ns
Zfp985_p1	RE96	1	0.197165	ns
Zfp985_p1	RE97	1	0.282339	ns
Zfx_p1	RE127	1	-0.52144	rep
Zfx_p1	RE57L	1	-0.112572	rep
Zfx_p1	RE57M	1	-0.253424	rep
Zfx_p1	RE57R	0.251352	-0.776568	rep
Zfx_p1	RE58	1	-0.527437	rep
Zfx_p1	RE61	1	-0.402754	rep
Zfx_p1	RE85	0.912133	-0.456511	rep
Zfx_p1	RE93	1	-0.482074	rep
Zfx_p1	RE95	0.907428	-0.672832	rep
Zfx_p1	RE96	0.105375	-0.755864	rep
Zfx_p1	RE97	1	-0.353811	rep
Zic3_p1	RE127	1	0.0957797	act
Zic3_p1	RE57L	3.58e-08	2.29818	act
Zic3_p1	RE57M	2.5e-10	2.85203	act
Zic3_p1	RE57R	1	0.335668	act
Zic3_p1	RE58	0.00125285	0.737187	act
Zic3_p1	RE61	0.0022049	1.04123	act
Zic3_p1	RE85	2.84e-05	1.11849	act
Zic3_p1	RE93	0.00142906	1.08714	act
Zic3_p1	RE95	1	0.473787	act
Zic3_p1	RE96	0.00142037	0.959747	act
Zic3_p1	RE97	1	0.174605	act
Zmiz2_p1	RE127	1	-0.104477	ns
Zmiz2_p1	RE57L	1	-0.208732	ns
Zmiz2_p1	RE57M	1	-0.358407	ns
Zmiz2_p1	RE57R	1	-0.278243	ns
Zmiz2_p1	RE58	1	-0.0292876	ns
Zmiz2_p1	RE61	0.222073	-0.424274	ns
Zmiz2_p1	RE85	1	-0.294018	ns
Zmiz2_p1	RE93	1	-0.304563	ns
Zmiz2_p1	RE95	0.981089	-0.45086	ns
Zmiz2_p1	RE96	1	-0.285872	ns
Zmiz2_p1	RE97	0.104847	-0.649992	ns
Zscan10_p1	RE127	1	0.45972	act
Zscan10_p1	RE57L	1	-0.419429	act
Zscan10_p1	RE57M	1	-0.200709	act
Zscan10_p1	RE57R	1	0.323501	act
Zscan10_p1	RE58	1	0.20143	act
Zscan10_p1	RE61	1	-0.0435035	act
Zscan10_p1	RE85	1	0.0659815	act
Zscan10_p1	RE93	1	0.348607	act
Zscan10_p1	RE95	1	0.209285	act
Zscan10_p1	RE96	0.74241	0.470926	act
Zscan10_p1	RE97	1	0.0506415	act

## Sheet: 4g
sample	PC1	PC2
RE127_R1	-2.02875	-0.231234
RE127_R2	-1.35432	-0.502626
RE127_R3	-2.01644	-0.942471
RE57L_R1	3.29406	2.63753
RE57L_R2	1.82152	3.8459
RE57L_R3	1.45032	3.67563
RE57M_R1	2.84561	1.09084
RE57M_R2	2.81844	1.25909
RE57M_R3	3.84748	1.21565
RE57R_R1	-0.589296	-0.418461
RE57R_R2	-1.35023	0.490666
RE57R_R3	-2.14052	-1.08012
RE58_R1	-0.237996	0.862027
RE58_R2	-1.48485	0.693466
RE58_R3	-0.945444	1.04683
RE61_R1	0.734336	-1.2384
RE61_R2	0.540311	-0.920533
RE61_R3	-0.119331	-1.26353
RE85_R1	3.10584	-3.33356
RE85_R2	3.21091	-2.70137
RE85_R3	3.04406	-2.65472
RE93_R1	-1.31055	0.833069
RE93_R2	-1.11011	0.538268
RE93_R3	-0.857903	0.838124
RE95_R1	-0.99536	-0.465465
RE95_R2	-0.99296	-0.00342223
RE95_R3	-1.07573	0.131209
RE96_R1	1.47298	-1.46838
RE96_R2	0.769373	-1.08429
RE96_R3	1.51099	-1.04422
RE97_R1	-2.13636	0.0988357
RE97_R2	-1.34088	0.97743
RE97_R3	-2.35763	0.758157
noRE_R1	-2.06968	-0.395091
noRE_R2	-2.07786	-0.513913
noRE_R3	-1.87404	-0.730893

## Sheet: 4h
Gene	screen_comp	rank	cumul_score	reporter
Pou5f1_p1	low_order	1	-0.0111997	RE127
Pou5f1_p1	high_order	1	-0.0111997	RE127
Pou5f1_p1	low_order	1	2.09653	RE57L
Pou5f1_p1	high_order	1	2.09653	RE57L
Pou5f1_p1	low_order	1	4.80958	RE57M
Pou5f1_p1	high_order	1	4.80958	RE57M
Pou5f1_p1	low_order	1	0.912595	RE57R
Pou5f1_p1	high_order	1	0.912595	RE57R
Pou5f1_p1	low_order	1	0.904985	RE58
Pou5f1_p1	high_order	1	0.904985	RE58
Pou5f1_p1	low_order	1	2.59591	RE61
Pou5f1_p1	high_order	1	2.59591	RE61
Pou5f1_p1	low_order	1	3.41419	RE85
Pou5f1_p1	high_order	1	3.41419	RE85
Pou5f1_p1	low_order	1	2.60261	RE93
Pou5f1_p1	high_order	1	2.60261	RE93
Pou5f1_p1	low_order	1	2.0875	RE95
Pou5f1_p1	high_order	1	2.0875	RE95
Pou5f1_p1	low_order	1	3.79	RE96
Pou5f1_p1	high_order	1	3.79	RE96
Pou5f1_p1	low_order	1	-0.325111	RE97
Pou5f1_p1	high_order	1	-0.325111	RE97
Esrrb_p3	low_order	2	0.259304	RE127
Esrrb_p3	low_order	2	3.39917	RE57L
Esrrb_p3	low_order	2	5.55211	RE57M
Esrrb_p3	low_order	2	1.83262	RE57R
Esrrb_p3	low_order	2	2.11634	RE58
Esrrb_p3	low_order	2	1.93895	RE61
Esrrb_p3	low_order	2	1.9312	RE85
Esrrb_p3	low_order	2	4.0485	RE93
Esrrb_p3	low_order	2	2.94465	RE95
Esrrb_p3	low_order	2	3.14896	RE96
Esrrb_p3	low_order	2	1.04352	RE97
Zic3_p1	high_order	2	0.08458	RE127
Zic3_p1	high_order	2	4.39471	RE57L
Zic3_p1	high_order	2	7.66161	RE57M
Zic3_p1	high_order	2	1.24826	RE57R
Zic3_p1	high_order	2	1.64217	RE58
Zic3_p1	high_order	2	3.63715	RE61
Zic3_p1	high_order	2	4.53268	RE85
Zic3_p1	high_order	2	3.68975	RE93
Zic3_p1	high_order	2	2.56128	RE95
Zic3_p1	high_order	2	4.74975	RE96
Zic3_p1	high_order	2	-0.150506	RE97
Otx2_p2	high_order	3	-0.669218	RE127
Otx2_p2	high_order	3	4.15912	RE57L
Otx2_p2	high_order	3	7.33352	RE57M
Otx2_p2	high_order	3	0.817355	RE57R
Otx2_p2	high_order	3	1.54076	RE58
Otx2_p2	high_order	3	3.48265	RE61
Otx2_p2	high_order	3	4.1968	RE85
Otx2_p2	high_order	3	3.42282	RE93
Otx2_p2	high_order	3	2.16472	RE95
Otx2_p2	high_order	3	5.25504	RE96
Otx2_p2	high_order	3	-0.576518	RE97
Zic3_p1	low_order	3	0.355084	RE127
Zic3_p1	low_order	3	5.69735	RE57L
Zic3_p1	low_order	3	8.40414	RE57M
Zic3_p1	low_order	3	2.16829	RE57R
Zic3_p1	low_order	3	2.85352	RE58
Zic3_p1	low_order	3	2.98019	RE61
Zic3_p1	low_order	3	3.04969	RE85
Zic3_p1	low_order	3	5.13564	RE93
Zic3_p1	low_order	3	3.41843	RE95
Zic3_p1	low_order	3	4.10871	RE96
Zic3_p1	low_order	3	1.21812	RE97
Nanog_p1	low_order	4	1.59762	RE127
Nanog_p1	low_order	4	6.56035	RE57L
Nanog_p1	low_order	4	9.81113	RE57M
Nanog_p1	low_order	4	2.01224	RE57R
Nanog_p1	low_order	4	3.37058	RE58
Nanog_p1	low_order	4	3.4341	RE61
Nanog_p1	low_order	4	4.03622	RE85
Nanog_p1	low_order	4	6.01679	RE93
Nanog_p1	low_order	4	3.84433	RE95
Nanog_p1	low_order	4	3.95872	RE96
Nanog_p1	low_order	4	1.85639	RE97
Nfe2l2_p1	high_order	4	-1.22714	RE127
Nfe2l2_p1	high_order	4	4.05017	RE57L
Nfe2l2_p1	high_order	4	7.80534	RE57M
Nfe2l2_p1	high_order	4	0.704667	RE57R
Nfe2l2_p1	high_order	4	1.43575	RE58
Nfe2l2_p1	high_order	4	3.95976	RE61
Nfe2l2_p1	high_order	4	5.16621	RE85
Nfe2l2_p1	high_order	4	3.58072	RE93
Nfe2l2_p1	high_order	4	2.19398	RE95
Nfe2l2_p1	high_order	4	6.26202	RE96
Nfe2l2_p1	high_order	4	-0.750765	RE97
Adnp_p1	low_order	5	2.22103	RE127
Adnp_p1	low_order	5	6.42061	RE57L
Adnp_p1	low_order	5	10.2636	RE57M
Adnp_p1	low_order	5	2.64232	RE57R
Adnp_p1	low_order	5	3.80532	RE58
Adnp_p1	low_order	5	3.91557	RE61
Adnp_p1	low_order	5	3.82307	RE85
Adnp_p1	low_order	5	6.47808	RE93
Adnp_p1	low_order	5	4.41045	RE95
Adnp_p1	low_order	5	4.32517	RE96
Adnp_p1	low_order	5	3.55944	RE97
Zfp518b_p1	high_order	5	-1.31226	RE127
Zfp518b_p1	high_order	5	4.74421	RE57L
Zfp518b_p1	high_order	5	8.736	RE57M
Zfp518b_p1	high_order	5	0.410934	RE57R
Zfp518b_p1	high_order	5	1.32965	RE58
Zfp518b_p1	high_order	5	3.46791	RE61
Zfp518b_p1	high_order	5	4.82503	RE85
Zfp518b_p1	high_order	5	3.78858	RE93
Zfp518b_p1	high_order	5	2.25125	RE95
Zfp518b_p1	high_order	5	6.73633	RE96
Zfp518b_p1	high_order	5	-0.788004	RE97
Adnp_p1	high_order	6	-0.688852	RE127
Adnp_p1	high_order	6	4.60446	RE57L
Adnp_p1	high_order	6	9.18843	RE57M
Adnp_p1	high_order	6	1.04102	RE57R
Adnp_p1	high_order	6	1.7644	RE58
Adnp_p1	high_order	6	3.94937	RE61
Adnp_p1	high_order	6	4.61188	RE85
Adnp_p1	high_order	6	4.24986	RE93
Adnp_p1	high_order	6	2.81737	RE95
Adnp_p1	high_order	6	7.10278	RE96
Adnp_p1	high_order	6	0.915043	RE97
Tox4_p2	low_order	6	2.94997	RE127
Tox4_p2	low_order	6	6.79322	RE57L
Tox4_p2	low_order	6	10.6876	RE57M
Tox4_p2	low_order	6	3.4456	RE57R
Tox4_p2	low_order	6	4.23369	RE58
Tox4_p2	low_order	6	4.62505	RE61
Tox4_p2	low_order	6	5.04396	RE85
Tox4_p2	low_order	6	7.20802	RE93
Tox4_p2	low_order	6	4.69675	RE95
Tox4_p2	low_order	6	5.13479	RE96
Tox4_p2	low_order	6	3.92899	RE97
Tox4_p2	high_order	7	0.0400844	RE127
Tox4_p2	high_order	7	4.97707	RE57L
Tox4_p2	high_order	7	9.61244	RE57M
Tox4_p2	high_order	7	1.84429	RE57R
Tox4_p2	high_order	7	2.19276	RE58
Tox4_p2	high_order	7	4.65886	RE61
Tox4_p2	high_order	7	5.83277	RE85
Tox4_p2	high_order	7	4.9798	RE93
Tox4_p2	high_order	7	3.10368	RE95
Tox4_p2	high_order	7	7.9124	RE96
Tox4_p2	high_order	7	1.28459	RE97
Zfp518b_p1	low_order	7	2.86485	RE127
Zfp518b_p1	low_order	7	7.48726	RE57L
Zfp518b_p1	low_order	7	11.6182	RE57M
Zfp518b_p1	low_order	7	3.15187	RE57R
Zfp518b_p1	low_order	7	4.12759	RE58
Zfp518b_p1	low_order	7	4.1332	RE61
Zfp518b_p1	low_order	7	4.70278	RE85
Zfp518b_p1	low_order	7	7.41588	RE93
Zfp518b_p1	low_order	7	4.75402	RE95
Zfp518b_p1	low_order	7	5.60909	RE96
Zfp518b_p1	low_order	7	3.89175	RE97
Pias1_p1	low_order	8	2.78816	RE127
Pias1_p1	low_order	8	7.78037	RE57L
Pias1_p1	low_order	8	11.8088	RE57M
Pias1_p1	low_order	8	3.12481	RE57R
Pias1_p1	low_order	8	4.00232	RE58
Pias1_p1	low_order	8	3.49707	RE61
Pias1_p1	low_order	8	4.51911	RE85
Pias1_p1	low_order	8	7.09841	RE93
Pias1_p1	low_order	8	4.5107	RE95
Pias1_p1	low_order	8	5.40416	RE96
Pias1_p1	low_order	8	3.58652	RE97
Rbpj_p2	high_order	8	-1.42777	RE127
Rbpj_p2	high_order	8	4.7777	RE57L
Rbpj_p2	high_order	8	9.01539	RE57M
Rbpj_p2	high_order	8	1.60229	RE57R
Rbpj_p2	high_order	8	1.52929	RE58
Rbpj_p2	high_order	8	4.20699	RE61
Rbpj_p2	high_order	8	5.03298	RE85
Rbpj_p2	high_order	8	4.51541	RE93
Rbpj_p2	high_order	8	2.5001	RE95
Rbpj_p2	high_order	8	8.00636	RE96
Rbpj_p2	high_order	8	0.788743	RE97
E2f8_p2	low_order	9	3.08382	RE127
E2f8_p2	low_order	9	8.16567	RE57L
E2f8_p2	low_order	9	12.2561	RE57M
E2f8_p2	low_order	9	3.48137	RE57R
E2f8_p2	low_order	9	4.68281	RE58
E2f8_p2	low_order	9	4.01644	RE61
E2f8_p2	low_order	9	4.71878	RE85
E2f8_p2	low_order	9	7.59259	RE93
E2f8_p2	low_order	9	5.00058	RE95
E2f8_p2	low_order	9	5.86844	RE96
E2f8_p2	low_order	9	3.7941	RE97
Foxd3_p1	high_order	9	-1.30884	RE127
Foxd3_p1	high_order	9	3.61335	RE57L
Foxd3_p1	high_order	9	10.0887	RE57M
Foxd3_p1	high_order	9	1.3351	RE57R
Foxd3_p1	high_order	9	0.948447	RE58
Foxd3_p1	high_order	9	5.32499	RE61
Foxd3_p1	high_order	9	7.51936	RE85
Foxd3_p1	high_order	9	3.72337	RE93
Foxd3_p1	high_order	9	2.31869	RE95
Foxd3_p1	high_order	9	9.70209	RE96
Foxd3_p1	high_order	9	-0.829912	RE97
Arnt_p1	high_order	10	-2.25821	RE127
Arnt_p1	high_order	10	4.00447	RE57L
Arnt_p1	high_order	10	10.3942	RE57M
Arnt_p1	high_order	10	1.10738	RE57R
Arnt_p1	high_order	10	0.842087	RE58
Arnt_p1	high_order	10	5.75086	RE61
Arnt_p1	high_order	10	7.59481	RE85
Arnt_p1	high_order	10	3.77602	RE93
Arnt_p1	high_order	10	2.39684	RE95
Arnt_p1	high_order	10	10.3236	RE96
Arnt_p1	high_order	10	-1.2275	RE97
Zfp207_p1	low_order	10	3.48444	RE127
Zfp207_p1	low_order	10	10.4151	RE57L
Zfp207_p1	low_order	10	14.2087	RE57M
Zfp207_p1	low_order	10	4.28741	RE57R
Zfp207_p1	low_order	10	5.7199	RE58
Zfp207_p1	low_order	10	5.85363	RE61
Zfp207_p1	low_order	10	6.47708	RE85
Zfp207_p1	low_order	10	8.05902	RE93
Zfp207_p1	low_order	10	5.80937	RE95
Zfp207_p1	low_order	10	6.87628	RE96
Zfp207_p1	low_order	10	5.85356	RE97
Ahctf1_p1	low_order	11	3.62698	RE127
Ahctf1_p1	low_order	11	10.6542	RE57L
Ahctf1_p1	low_order	11	14.2584	RE57M
Ahctf1_p1	low_order	11	4.32637	RE57R
Ahctf1_p1	low_order	11	5.79697	RE58
Ahctf1_p1	low_order	11	5.89922	RE61
Ahctf1_p1	low_order	11	6.59995	RE85
Ahctf1_p1	low_order	11	7.60998	RE93
Ahctf1_p1	low_order	11	5.77255	RE95
Ahctf1_p1	low_order	11	6.78338	RE96
Ahctf1_p1	low_order	11	6.01173	RE97
Zfp207_p1	high_order	11	-1.8576	RE127
Zfp207_p1	high_order	11	6.25394	RE57L
Zfp207_p1	high_order	11	12.3468	RE57M
Zfp207_p1	high_order	11	1.91342	RE57R
Zfp207_p1	high_order	11	1.87918	RE58
Zfp207_p1	high_order	11	7.58805	RE61
Zfp207_p1	high_order	11	9.3531	RE85
Zfp207_p1	high_order	11	4.24245	RE93
Zfp207_p1	high_order	11	3.20564	RE95
Zfp207_p1	high_order	11	11.3314	RE96
Zfp207_p1	high_order	11	0.831958	RE97
Myrf_p1	low_order	12	3.67919	RE127
Myrf_p1	low_order	12	10.5025	RE57L
Myrf_p1	low_order	12	14.4893	RE57M
Myrf_p1	low_order	12	4.24146	RE57R
Myrf_p1	low_order	12	5.99665	RE58
Myrf_p1	low_order	12	5.60325	RE61
Myrf_p1	low_order	12	6.56931	RE85
Myrf_p1	low_order	12	7.73713	RE93
Myrf_p1	low_order	12	5.63621	RE95
Myrf_p1	low_order	12	7.31992	RE96
Myrf_p1	low_order	12	5.99128	RE97
Ssrp1_p1	high_order	12	-2.25243	RE127
Ssrp1_p1	high_order	12	6.42314	RE57L
Ssrp1_p1	high_order	12	12.4296	RE57M
Ssrp1_p1	high_order	12	1.24126	RE57R
Ssrp1_p1	high_order	12	1.79931	RE58
Ssrp1_p1	high_order	12	7.1865	RE61
Ssrp1_p1	high_order	12	8.84439	RE85
Ssrp1_p1	high_order	12	3.93029	RE93
Ssrp1_p1	high_order	12	2.98008	RE95
Ssrp1_p1	high_order	12	11.6291	RE96
Ssrp1_p1	high_order	12	-0.258551	RE97
Mbd3_p1	low_order	13	3.93786	RE127
Mbd3_p1	low_order	13	10.9709	RE57L
Mbd3_p1	low_order	13	14.9709	RE57M
Mbd3_p1	low_order	13	4.05064	RE57R
Mbd3_p1	low_order	13	6.30612	RE58
Mbd3_p1	low_order	13	5.95184	RE61
Mbd3_p1	low_order	13	7.14059	RE85
Mbd3_p1	low_order	13	8.4038	RE93
Mbd3_p1	low_order	13	5.78523	RE95
Mbd3_p1	low_order	13	7.77055	RE96
Mbd3_p1	low_order	13	6.5906	RE97
Zfp217_p1	high_order	13	-1.88207	RE127
Zfp217_p1	high_order	13	6.52376	RE57L
Zfp217_p1	high_order	13	12.3043	RE57M
Zfp217_p1	high_order	13	1.19314	RE57R
Zfp217_p1	high_order	13	1.60344	RE58
Zfp217_p1	high_order	13	7.60099	RE61
Zfp217_p1	high_order	13	9.76834	RE85
Zfp217_p1	high_order	13	3.68796	RE93
Zfp217_p1	high_order	13	2.98814	RE95
Zfp217_p1	high_order	13	11.6234	RE96
Zfp217_p1	high_order	13	-0.263642	RE97
Nfe2l2_p1	low_order	14	3.37994	RE127
Nfe2l2_p1	low_order	14	10.8619	RE57L
Nfe2l2_p1	low_order	14	15.4428	RE57M
Nfe2l2_p1	low_order	14	3.93795	RE57R
Nfe2l2_p1	low_order	14	6.20111	RE58
Nfe2l2_p1	low_order	14	6.42896	RE61
Nfe2l2_p1	low_order	14	8.11	RE85
Nfe2l2_p1	low_order	14	8.56169	RE93
Nfe2l2_p1	low_order	14	5.8145	RE95
Nfe2l2_p1	low_order	14	8.77754	RE96
Nfe2l2_p1	low_order	14	6.41635	RE97
Smarcc1_p2	high_order	14	-2.09576	RE127
Smarcc1_p2	high_order	14	6.01304	RE57L
Smarcc1_p2	high_order	14	12.8127	RE57M
Smarcc1_p2	high_order	14	1.3986	RE57R
Smarcc1_p2	high_order	14	0.968104	RE58
Smarcc1_p2	high_order	14	8.01095	RE61
Smarcc1_p2	high_order	14	11.6154	RE85
Smarcc1_p2	high_order	14	2.25503	RE93
Smarcc1_p2	high_order	14	2.93606	RE95
Smarcc1_p2	high_order	14	12.6134	RE96
Smarcc1_p2	high_order	14	-0.707727	RE97
Arid4a_p1	low_order	15	2.96883	RE127
Arid4a_p1	low_order	15	10.6834	RE57L
Arid4a_p1	low_order	15	15.3623	RE57M
Arid4a_p1	low_order	15	3.8017	RE57R
Arid4a_p1	low_order	15	5.41917	RE58
Arid4a_p1	low_order	15	6.51663	RE61
Arid4a_p1	low_order	15	9.16942	RE85
Arid4a_p1	low_order	15	8.09079	RE93
Arid4a_p1	low_order	15	5.17238	RE95
Arid4a_p1	low_order	15	8.36521	RE96
Arid4a_p1	low_order	15	5.62465	RE97
Atf5_p1	high_order	15	-1.40289	RE127
Atf5_p1	high_order	15	6.77722	RE57L
Atf5_p1	high_order	15	13.9963	RE57M
Atf5_p1	high_order	15	1.54788	RE57R
Atf5_p1	high_order	15	1.51766	RE58
Atf5_p1	high_order	15	8.9201	RE61
Atf5_p1	high_order	15	12.912	RE85
Atf5_p1	high_order	15	2.62997	RE93
Atf5_p1	high_order	15	3.04053	RE95
Atf5_p1	high_order	15	13.4014	RE96
Atf5_p1	high_order	15	-0.464494	RE97
Pias1_p1	high_order	16	-1.47958	RE127
Pias1_p1	high_order	16	7.07033	RE57L
Pias1_p1	high_order	16	14.1869	RE57M
Pias1_p1	high_order	16	1.52083	RE57R
Pias1_p1	high_order	16	1.3924	RE58
Pias1_p1	high_order	16	8.28397	RE61
Pias1_p1	high_order	16	12.7283	RE85
Pias1_p1	high_order	16	2.3125	RE93
Pias1_p1	high_order	16	2.79721	RE95
Pias1_p1	high_order	16	13.1965	RE96
Pias1_p1	high_order	16	-0.769722	RE97
Pou2f1_p1	low_order	16	3.24955	RE127
Pou2f1_p1	low_order	16	10.6756	RE57L
Pou2f1_p1	low_order	16	15.0785	RE57M
Pou2f1_p1	low_order	16	3.92101	RE57R
Pou2f1_p1	low_order	16	5.60048	RE58
Pou2f1_p1	low_order	16	6.50002	RE61
Pou2f1_p1	low_order	16	9.29527	RE85
Pou2f1_p1	low_order	16	8.56451	RE93
Pou2f1_p1	low_order	16	5.45536	RE95
Pou2f1_p1	low_order	16	8.53008	RE96
Pou2f1_p1	low_order	16	6.13851	RE97
Arid1a_p1	high_order	17	-0.937872	RE127
Arid1a_p1	high_order	17	6.77108	RE57L
Arid1a_p1	high_order	17	14.3749	RE57M
Arid1a_p1	high_order	17	1.63881	RE57R
Arid1a_p1	high_order	17	1.55162	RE58
Arid1a_p1	high_order	17	8.80867	RE61
Arid1a_p1	high_order	17	13.1489	RE85
Arid1a_p1	high_order	17	2.21022	RE93
Arid1a_p1	high_order	17	2.98046	RE95
Arid1a_p1	high_order	17	13.2538	RE96
Arid1a_p1	high_order	17	-1.08777	RE97
Sox2_p1	low_order	17	3.57235	RE127
Sox2_p1	low_order	17	11.4012	RE57L
Sox2_p1	low_order	17	15.8101	RE57M
Sox2_p1	low_order	17	3.94824	RE57R
Sox2_p1	low_order	17	5.94351	RE58
Sox2_p1	low_order	17	6.63931	RE61
Sox2_p1	low_order	17	9.88153	RE85
Sox2_p1	low_order	17	8.83721	RE93
Sox2_p1	low_order	17	5.19008	RE95
Sox2_p1	low_order	17	8.90619	RE96
Sox2_p1	low_order	17	6.09393	RE97
Hmg20b_p1	high_order	18	-0.445867	RE127
Hmg20b_p1	high_order	18	6.97952	RE57L
Hmg20b_p1	high_order	18	14.648	RE57M
Hmg20b_p1	high_order	18	1.75237	RE57R
Hmg20b_p1	high_order	18	1.5252	RE58
Hmg20b_p1	high_order	18	8.736	RE61
Hmg20b_p1	high_order	18	13.2754	RE85
Hmg20b_p1	high_order	18	2.21646	RE93
Hmg20b_p1	high_order	18	2.85596	RE95
Hmg20b_p1	high_order	18	13.32	RE96
Hmg20b_p1	high_order	18	-1.36863	RE97
Ssrp1_p1	low_order	18	3.17751	RE127
Ssrp1_p1	low_order	18	11.5704	RE57L
Ssrp1_p1	low_order	18	15.893	RE57M
Ssrp1_p1	low_order	18	3.27608	RE57R
Ssrp1_p1	low_order	18	5.86364	RE58
Ssrp1_p1	low_order	18	6.23776	RE61
Ssrp1_p1	low_order	18	9.37283	RE85
Ssrp1_p1	low_order	18	8.52505	RE93
Ssrp1_p1	low_order	18	4.96452	RE95
Ssrp1_p1	low_order	18	9.20383	RE96
Ssrp1_p1	low_order	18	5.00342	RE97
Csrnp1_p1	low_order	19	2.82115	RE127
Csrnp1_p1	low_order	19	11.61	RE57L
Csrnp1_p1	low_order	19	15.6776	RE57M
Csrnp1_p1	low_order	19	3.01402	RE57R
Csrnp1_p1	low_order	19	6.15612	RE58
Csrnp1_p1	low_order	19	5.68656	RE61
Csrnp1_p1	low_order	19	8.79366	RE85
Csrnp1_p1	low_order	19	7.98085	RE93
Csrnp1_p1	low_order	19	4.21876	RE95
Csrnp1_p1	low_order	19	9.01088	RE96
Csrnp1_p1	low_order	19	4.70944	RE97
Epas1_p1	high_order	19	-0.90354	RE127
Epas1_p1	high_order	19	7.02266	RE57L
Epas1_p1	high_order	19	14.6667	RE57M
Epas1_p1	high_order	19	1.64756	RE57R
Epas1_p1	high_order	19	1.34308	RE58
Epas1_p1	high_order	19	8.34495	RE61
Epas1_p1	high_order	19	12.8722	RE85
Epas1_p1	high_order	19	2.17635	RE93
Epas1_p1	high_order	19	2.39198	RE95
Epas1_p1	high_order	19	13.3265	RE96
Epas1_p1	high_order	19	-1.69142	RE97
Atf5_p1	low_order	20	3.51402	RE127
Atf5_p1	low_order	20	12.3742	RE57L
Atf5_p1	low_order	20	16.8612	RE57M
Atf5_p1	low_order	20	3.1633	RE57R
Atf5_p1	low_order	20	6.70568	RE58
Atf5_p1	low_order	20	6.59571	RE61
Atf5_p1	low_order	20	10.0902	RE85
Atf5_p1	low_order	20	8.35578	RE93
Atf5_p1	low_order	20	4.32324	RE95
Atf5_p1	low_order	20	9.79887	RE96
Atf5_p1	low_order	20	4.95267	RE97
Esrrb_p3	high_order	20	-0.633036	RE127
Esrrb_p3	high_order	20	8.32531	RE57L
Esrrb_p3	high_order	20	15.4092	RE57M
Esrrb_p3	high_order	20	2.56758	RE57R
Esrrb_p3	high_order	20	2.55443	RE58
Esrrb_p3	high_order	20	7.68799	RE61
Esrrb_p3	high_order	20	11.3892	RE85
Esrrb_p3	high_order	20	3.62224	RE93
Esrrb_p3	high_order	20	3.24914	RE95
Esrrb_p3	high_order	20	12.6855	RE96
Esrrb_p3	high_order	20	-0.322796	RE97
Myrf_p1	high_order	21	-0.580827	RE127
Myrf_p1	high_order	21	8.17358	RE57L
Myrf_p1	high_order	21	15.6401	RE57M
Myrf_p1	high_order	21	2.48268	RE57R
Myrf_p1	high_order	21	2.75411	RE58
Myrf_p1	high_order	21	7.39202	RE61
Myrf_p1	high_order	21	11.3586	RE85
Myrf_p1	high_order	21	3.74939	RE93
Myrf_p1	high_order	21	3.11279	RE95
Myrf_p1	high_order	21	13.222	RE96
Myrf_p1	high_order	21	-0.343245	RE97
Zfp985_p1	low_order	21	3.87643	RE127
Zfp985_p1	low_order	21	12.4801	RE57L
Zfp985_p1	low_order	21	17.0774	RE57M
Zfp985_p1	low_order	21	3.08425	RE57R
Zfp985_p1	low_order	21	6.9875	RE58
Zfp985_p1	low_order	21	6.84375	RE61
Zfp985_p1	low_order	21	10.0296	RE85
Zfp985_p1	low_order	21	8.64308	RE93
Zfp985_p1	low_order	21	4.47778	RE95
Zfp985_p1	low_order	21	9.99604	RE96
Zfp985_p1	low_order	21	5.23501	RE97
Mbd3_p1	high_order	22	-0.322157	RE127
Mbd3_p1	high_order	22	8.64198	RE57L
Mbd3_p1	high_order	22	16.1217	RE57M
Mbd3_p1	high_order	22	2.29186	RE57R
Mbd3_p1	high_order	22	3.06358	RE58
Mbd3_p1	high_order	22	7.74061	RE61
Mbd3_p1	high_order	22	11.9299	RE85
Mbd3_p1	high_order	22	4.41606	RE93
Mbd3_p1	high_order	22	3.26181	RE95
Mbd3_p1	high_order	22	13.6726	RE96
Mbd3_p1	high_order	22	0.256078	RE97
Yy1_p1	low_order	22	3.21107	RE127
Yy1_p1	low_order	22	12.5921	RE57L
Yy1_p1	low_order	22	16.7764	RE57M
Yy1_p1	low_order	22	3.00796	RE57R
Yy1_p1	low_order	22	7.37206	RE58
Yy1_p1	low_order	22	8.093	RE61
Yy1_p1	low_order	22	9.69776	RE85
Yy1_p1	low_order	22	8.74047	RE93
Yy1_p1	low_order	22	4.42479	RE95
Yy1_p1	low_order	22	10.4869	RE96
Yy1_p1	low_order	22	6.17457	RE97
Gli2_p1	low_order	23	2.83219	RE127
Gli2_p1	low_order	23	12.2455	RE57L
Gli2_p1	low_order	23	16.3103	RE57M
Gli2_p1	low_order	23	2.55362	RE57R
Gli2_p1	low_order	23	6.5699	RE58
Gli2_p1	low_order	23	7.34149	RE61
Gli2_p1	low_order	23	9.34265	RE85
Gli2_p1	low_order	23	8.41079	RE93
Gli2_p1	low_order	23	4.07721	RE95
Gli2_p1	low_order	23	9.73773	RE96
Gli2_p1	low_order	23	5.8219	RE97
Srebf2_p1	high_order	23	-0.205082	RE127
Srebf2_p1	high_order	23	8.36466	RE57L
Srebf2_p1	high_order	23	16.232	RE57M
Srebf2_p1	high_order	23	2.31718	RE57R
Srebf2_p1	high_order	23	3.16917	RE58
Srebf2_p1	high_order	23	7.77073	RE61
Srebf2_p1	high_order	23	11.7835	RE85
Srebf2_p1	high_order	23	3.78315	RE93
Srebf2_p1	high_order	23	3.3947	RE95
Srebf2_p1	high_order	23	13.502	RE96
Srebf2_p1	high_order	23	-0.0238403	RE97
E2f8_p2	high_order	24	0.0905859	RE127
E2f8_p2	high_order	24	8.74996	RE57L
E2f8_p2	high_order	24	16.6793	RE57M
E2f8_p2	high_order	24	2.67374	RE57R
E2f8_p2	high_order	24	3.84966	RE58
E2f8_p2	high_order	24	8.2901	RE61
E2f8_p2	high_order	24	11.9831	RE85
E2f8_p2	high_order	24	4.27733	RE93
E2f8_p2	high_order	24	3.88458	RE95
E2f8_p2	high_order	24	13.9662	RE96
E2f8_p2	high_order	24	0.183743	RE97
Srebf2_p1	low_order	24	2.94926	RE127
Srebf2_p1	low_order	24	11.9682	RE57L
Srebf2_p1	low_order	24	16.4205	RE57M
Srebf2_p1	low_order	24	2.57895	RE57R
Srebf2_p1	low_order	24	6.67548	RE58
Srebf2_p1	low_order	24	7.37161	RE61
Srebf2_p1	low_order	24	9.19625	RE85
Srebf2_p1	low_order	24	7.77789	RE93
Srebf2_p1	low_order	24	4.2101	RE95
Srebf2_p1	low_order	24	9.56705	RE96
Srebf2_p1	low_order	24	5.54198	RE97
Hmg20b_p1	low_order	25	3.44127	RE127
Hmg20b_p1	low_order	25	12.1766	RE57L
Hmg20b_p1	low_order	25	16.6936	RE57M
Hmg20b_p1	low_order	25	2.69251	RE57R
Hmg20b_p1	low_order	25	6.64907	RE58
Hmg20b_p1	low_order	25	7.29893	RE61
Hmg20b_p1	low_order	25	9.32273	RE85
Hmg20b_p1	low_order	25	7.78413	RE93
Hmg20b_p1	low_order	25	4.08561	RE95
Hmg20b_p1	low_order	25	9.63321	RE96
Hmg20b_p1	low_order	25	5.26112	RE97
Pou2f1_p1	high_order	25	0.371306	RE127
Pou2f1_p1	high_order	25	8.7421	RE57L
Pou2f1_p1	high_order	25	16.3955	RE57M
Pou2f1_p1	high_order	25	2.79304	RE57R
Pou2f1_p1	high_order	25	4.03097	RE58
Pou2f1_p1	high_order	25	8.27349	RE61
Pou2f1_p1	high_order	25	12.109	RE85
Pou2f1_p1	high_order	25	4.75105	RE93
Pou2f1_p1	high_order	25	4.16756	RE95
Pou2f1_p1	high_order	25	14.1311	RE96
Pou2f1_p1	high_order	25	0.697601	RE97
Cnbp_p1	low_order	26	3.79799	RE127
Cnbp_p1	low_order	26	12.4231	RE57L
Cnbp_p1	low_order	26	16.5539	RE57M
Cnbp_p1	low_order	26	2.5917	RE57R
Cnbp_p1	low_order	26	6.66894	RE58
Cnbp_p1	low_order	26	7.82835	RE61
Cnbp_p1	low_order	26	9.80954	RE85
Cnbp_p1	low_order	26	7.31022	RE93
Cnbp_p1	low_order	26	4.26679	RE95
Cnbp_p1	low_order	26	9.97684	RE96
Cnbp_p1	low_order	26	5.36007	RE97
Zscan10_p1	high_order	26	0.831026	RE127
Zscan10_p1	high_order	26	8.32267	RE57L
Zscan10_p1	high_order	26	16.1948	RE57M
Zscan10_p1	high_order	26	3.11654	RE57R
Zscan10_p1	high_order	26	4.2324	RE58
Zscan10_p1	high_order	26	8.22999	RE61
Zscan10_p1	high_order	26	12.175	RE85
Zscan10_p1	high_order	26	5.09965	RE93
Zscan10_p1	high_order	26	4.37684	RE95
Zscan10_p1	high_order	26	14.602	RE96
Zscan10_p1	high_order	26	0.748243	RE97
Tfeb_p2	low_order	27	3.78592	RE127
Tfeb_p2	low_order	27	12.2651	RE57L
Tfeb_p2	low_order	27	16.5144	RE57M
Tfeb_p2	low_order	27	2.40909	RE57R
Tfeb_p2	low_order	27	6.87206	RE58
Tfeb_p2	low_order	27	7.47439	RE61
Tfeb_p2	low_order	27	9.46975	RE85
Tfeb_p2	low_order	27	7.08825	RE93
Tfeb_p2	low_order	27	4.15356	RE95
Tfeb_p2	low_order	27	9.86725	RE96
Tfeb_p2	low_order	27	5.18927	RE97
Usf1_p1	high_order	27	0.935531	RE127
Usf1_p1	high_order	27	8.49587	RE57L
Usf1_p1	high_order	27	16.383	RE57M
Usf1_p1	high_order	27	2.98515	RE57R
Usf1_p1	high_order	27	4.09831	RE58
Usf1_p1	high_order	27	8.83483	RE61
Usf1_p1	high_order	27	12.874	RE85
Usf1_p1	high_order	27	5.2744	RE93
Usf1_p1	high_order	27	4.62797	RE95
Usf1_p1	high_order	27	14.6771	RE96
Usf1_p1	high_order	27	0.592224	RE97
Capn15_p1	low_order	28	3.77743	RE127
Capn15_p1	low_order	28	12.2068	RE57L
Capn15_p1	low_order	28	16.4489	RE57M
Capn15_p1	low_order	28	2.20286	RE57R
Capn15_p1	low_order	28	7.09851	RE58
Capn15_p1	low_order	28	7.54419	RE61
Capn15_p1	low_order	28	9.26282	RE85
Capn15_p1	low_order	28	7.36012	RE93
Capn15_p1	low_order	28	3.98013	RE95
Capn15_p1	low_order	28	9.8449	RE96
Capn15_p1	low_order	28	5.132	RE97
Etv5_p1	high_order	28	0.63206	RE127
Etv5_p1	high_order	28	8.64936	RE57L
Etv5_p1	high_order	28	16.1616	RE57M
Etv5_p1	high_order	28	2.58402	RE57R
Etv5_p1	high_order	28	3.69828	RE58
Etv5_p1	high_order	28	8.9032	RE61
Etv5_p1	high_order	28	12.9059	RE85
Etv5_p1	high_order	28	5.28309	RE93
Etv5_p1	high_order	28	4.4662	RE95
Etv5_p1	high_order	28	14.7075	RE96
Etv5_p1	high_order	28	0.415958	RE97
Rbpj_p2	low_order	29	2.30957	RE127
Rbpj_p2	low_order	29	12.0074	RE57L
Rbpj_p2	low_order	29	15.8519	RE57M
Rbpj_p2	low_order	29	1.96086	RE57R
Rbpj_p2	low_order	29	6.43503	RE58
Rbpj_p2	low_order	29	7.09232	RE61
Rbpj_p2	low_order	29	8.46303	RE85
Rbpj_p2	low_order	29	6.89573	RE93
Rbpj_p2	low_order	29	3.37655	RE95
Rbpj_p2	low_order	29	9.93887	RE96
Rbpj_p2	low_order	29	4.63615	RE97
Zfp574_p2	high_order	29	0.927878	RE127
Zfp574_p2	high_order	29	8.8141	RE57L
Zfp574_p2	high_order	29	16.1096	RE57M
Zfp574_p2	high_order	29	2.55728	RE57R
Zfp574_p2	high_order	29	3.81849	RE58
Zfp574_p2	high_order	29	9.01009	RE61
Zfp574_p2	high_order	29	12.9165	RE85
Zfp574_p2	high_order	29	4.77523	RE93
Zfp574_p2	high_order	29	4.60538	RE95
Zfp574_p2	high_order	29	15.1678	RE96
Zfp574_p2	high_order	29	0.166814	RE97
Cdx4_p1	low_order	30	1.93628	RE127
Cdx4_p1	low_order	30	11.6257	RE57L
Cdx4_p1	low_order	30	15.4162	RE57M
Cdx4_p1	low_order	30	1.57719	RE57R
Cdx4_p1	low_order	30	6.17688	RE58
Cdx4_p1	low_order	30	6.44172	RE61
Cdx4_p1	low_order	30	7.88216	RE85
Cdx4_p1	low_order	30	6.51205	RE93
Cdx4_p1	low_order	30	3.04014	RE95
Cdx4_p1	low_order	30	9.47413	RE96
Cdx4_p1	low_order	30	4.04759	RE97
Gmeb2_p1	high_order	30	0.129901	RE127
Gmeb2_p1	high_order	30	8.97734	RE57L
Gmeb2_p1	high_order	30	15.4147	RE57M
Gmeb2_p1	high_order	30	2.57751	RE57R
Gmeb2_p1	high_order	30	3.59929	RE58
Gmeb2_p1	high_order	30	9.15498	RE61
Gmeb2_p1	high_order	30	12.8209	RE85
Gmeb2_p1	high_order	30	4.51576	RE93
Gmeb2_p1	high_order	30	4.96359	RE95
Gmeb2_p1	high_order	30	15.5273	RE96
Gmeb2_p1	high_order	30	0.0683456	RE97
Gm20422_p1	low_order	31	2.00972	RE127
Gm20422_p1	low_order	31	11.6799	RE57L
Gm20422_p1	low_order	31	15.2119	RE57M
Gm20422_p1	low_order	31	1.76136	RE57R
Gm20422_p1	low_order	31	6.07361	RE58
Gm20422_p1	low_order	31	6.3271	RE61
Gm20422_p1	low_order	31	7.89999	RE85
Gm20422_p1	low_order	31	6.57603	RE93
Gm20422_p1	low_order	31	2.94013	RE95
Gm20422_p1	low_order	31	9.2835	RE96
Gm20422_p1	low_order	31	3.98689	RE97
Smarce1_p2	high_order	31	-1.08122	RE127
Smarce1_p2	high_order	31	8.35069	RE57L
Smarce1_p2	high_order	31	15.4234	RE57M
Smarce1_p2	high_order	31	3.07612	RE57R
Smarce1_p2	high_order	31	3.17721	RE58
Smarce1_p2	high_order	31	8.66684	RE61
Smarce1_p2	high_order	31	13.111	RE85
Smarce1_p2	high_order	31	3.04902	RE93
Smarce1_p2	high_order	31	4.77479	RE95
Smarce1_p2	high_order	31	16.3116	RE96
Smarce1_p2	high_order	31	0.00455691	RE97
Tfam_p2	low_order	32	1.80089	RE127
Tfam_p2	high_order	32	-1.29005	RE127
Tfam_p2	low_order	32	11.2165	RE57L
Tfam_p2	high_order	32	7.88738	RE57L
Tfam_p2	low_order	32	14.8755	RE57M
Tfam_p2	high_order	32	15.087	RE57M
Tfam_p2	low_order	32	1.29626	RE57R
Tfam_p2	high_order	32	2.61102	RE57R
Tfam_p2	low_order	32	5.67813	RE58
Tfam_p2	high_order	32	2.78174	RE58
Tfam_p2	low_order	32	5.75657	RE61
Tfam_p2	high_order	32	8.09631	RE61
Tfam_p2	low_order	32	7.55058	RE85
Tfam_p2	high_order	32	12.7615	RE85
Tfam_p2	low_order	32	6.09023	RE93
Tfam_p2	high_order	32	2.56322	RE93
Tfam_p2	low_order	32	2.30374	RE95
Tfam_p2	high_order	32	4.1384	RE95
Tfam_p2	low_order	32	8.68918	RE96
Tfam_p2	high_order	32	15.7172	RE96
Tfam_p2	low_order	32	3.29567	RE97
Tfam_p2	high_order	32	-0.686656	RE97
Prdm14_p1	low_order	33	1.62431	RE127
Prdm14_p1	low_order	33	11.3065	RE57L
Prdm14_p1	low_order	33	14.8092	RE57M
Prdm14_p1	low_order	33	1.02487	RE57R
Prdm14_p1	low_order	33	5.66345	RE58
Prdm14_p1	low_order	33	5.10062	RE61
Prdm14_p1	low_order	33	7.08003	RE85
Prdm14_p1	low_order	33	6.16588	RE93
Prdm14_p1	low_order	33	1.73182	RE95
Prdm14_p1	low_order	33	8.38628	RE96
Prdm14_p1	low_order	33	2.86778	RE97
Zfp985_p1	high_order	33	-0.927635	RE127
Zfp985_p1	high_order	33	7.99335	RE57L
Zfp985_p1	high_order	33	15.3032	RE57M
Zfp985_p1	high_order	33	2.53197	RE57R
Zfp985_p1	high_order	33	3.06356	RE58
Zfp985_p1	high_order	33	8.34435	RE61
Zfp985_p1	high_order	33	12.7009	RE85
Zfp985_p1	high_order	33	2.85052	RE93
Zfp985_p1	high_order	33	4.29294	RE95
Zfp985_p1	high_order	33	15.9144	RE96
Zfp985_p1	high_order	33	-0.404317	RE97
Zfp292_p1	high_order	34	-0.528122	RE127
Zfp292_p1	high_order	34	8.89164	RE57L
Zfp292_p1	high_order	34	15.9433	RE57M
Zfp292_p1	high_order	34	2.75117	RE57R
Zfp292_p1	high_order	34	2.98759	RE58
Zfp292_p1	high_order	34	8.5844	RE61
Zfp292_p1	high_order	34	13.239	RE85
Zfp292_p1	high_order	34	3.15247	RE93
Zfp292_p1	high_order	34	4.78016	RE95
Zfp292_p1	high_order	34	16.2839	RE96
Zfp292_p1	high_order	34	-0.0631909	RE97
Zmiz2_p1	low_order	34	1.51983	RE127
Zmiz2_p1	low_order	34	11.0977	RE57L
Zmiz2_p1	low_order	34	14.4508	RE57M
Zmiz2_p1	low_order	34	0.746625	RE57R
Zmiz2_p1	low_order	34	5.63416	RE58
Zmiz2_p1	low_order	34	4.67634	RE61
Zmiz2_p1	low_order	34	6.78601	RE85
Zmiz2_p1	low_order	34	5.86132	RE93
Zmiz2_p1	low_order	34	1.28096	RE95
Zmiz2_p1	low_order	34	8.1004	RE96
Zmiz2_p1	low_order	34	2.21779	RE97
Ahctf1_p1	high_order	35	-0.385575	RE127
Ahctf1_p1	high_order	35	9.13069	RE57L
Ahctf1_p1	high_order	35	15.9931	RE57M
Ahctf1_p1	high_order	35	2.79014	RE57R
Ahctf1_p1	high_order	35	3.06466	RE58
Ahctf1_p1	high_order	35	8.62999	RE61
Ahctf1_p1	high_order	35	13.3619	RE85
Ahctf1_p1	high_order	35	2.70343	RE93
Ahctf1_p1	high_order	35	4.74333	RE95
Ahctf1_p1	high_order	35	16.191	RE96
Ahctf1_p1	high_order	35	0.0949719	RE97
Sub1_p1	low_order	35	1.86625	RE127
Sub1_p1	low_order	35	11.2358	RE57L
Sub1_p1	low_order	35	15.0531	RE57M
Sub1_p1	low_order	35	1.01952	RE57R
Sub1_p1	low_order	35	5.65959	RE58
Sub1_p1	low_order	35	4.91723	RE61
Sub1_p1	low_order	35	7.00385	RE85
Sub1_p1	low_order	35	6.06403	RE93
Sub1_p1	low_order	35	1.71313	RE95
Sub1_p1	low_order	35	8.1693	RE96
Sub1_p1	low_order	35	2.47148	RE97
Myef2_p1	low_order	36	2.22656	RE127
Myef2_p1	low_order	36	11.8096	RE57L
Myef2_p1	low_order	36	15.0658	RE57M
Myef2_p1	low_order	36	1.43005	RE57R
Myef2_p1	low_order	36	5.97258	RE58
Myef2_p1	low_order	36	4.87404	RE61
Myef2_p1	low_order	36	7.05256	RE85
Myef2_p1	low_order	36	6.50062	RE93
Myef2_p1	low_order	36	1.93869	RE95
Myef2_p1	low_order	36	8.09551	RE96
Myef2_p1	low_order	36	2.67051	RE97
Sox2_p1	high_order	36	-0.0627741	RE127
Sox2_p1	high_order	36	9.85632	RE57L
Sox2_p1	high_order	36	16.7248	RE57M
Sox2_p1	high_order	36	2.81737	RE57R
Sox2_p1	high_order	36	3.40769	RE58
Sox2_p1	high_order	36	8.76928	RE61
Sox2_p1	high_order	36	13.9481	RE85
Sox2_p1	high_order	36	2.97613	RE93
Sox2_p1	high_order	36	4.47806	RE95
Sox2_p1	high_order	36	16.5671	RE96
Sox2_p1	high_order	36	0.0503894	RE97
Mllt10_p2	low_order	37	1.68722	RE127
Mllt10_p2	low_order	37	11.5811	RE57L
Mllt10_p2	low_order	37	15.1301	RE57M
Mllt10_p2	low_order	37	1.27649	RE57R
Mllt10_p2	low_order	37	6.01161	RE58
Mllt10_p2	low_order	37	4.76916	RE61
Mllt10_p2	low_order	37	6.7579	RE85
Mllt10_p2	low_order	37	6.51287	RE93
Mllt10_p2	low_order	37	1.629	RE95
Mllt10_p2	low_order	37	7.85905	RE96
Mllt10_p2	low_order	37	2.73395	RE97
Smarcal1_p1	high_order	37	-0.130967	RE127
Smarcal1_p1	high_order	37	9.62848	RE57L
Smarcal1_p1	high_order	37	16.3081	RE57M
Smarcal1_p1	high_order	37	2.73473	RE57R
Smarcal1_p1	high_order	37	3.0936	RE58
Smarcal1_p1	high_order	37	8.3722	RE61
Smarcal1_p1	high_order	37	13.5873	RE85
Smarcal1_p1	high_order	37	2.26359	RE93
Smarcal1_p1	high_order	37	3.87434	RE95
Smarcal1_p1	high_order	37	16.2975	RE96
Smarcal1_p1	high_order	37	-0.562761	RE97
Arid4a_p1	high_order	38	-0.542081	RE127
Arid4a_p1	high_order	38	9.44998	RE57L
Arid4a_p1	high_order	38	16.2276	RE57M
Arid4a_p1	high_order	38	2.59848	RE57R
Arid4a_p1	high_order	38	2.31165	RE58
Arid4a_p1	high_order	38	8.45988	RE61
Arid4a_p1	high_order	38	14.6467	RE85
Arid4a_p1	high_order	38	1.79269	RE93
Arid4a_p1	high_order	38	3.23222	RE95
Arid4a_p1	high_order	38	15.8852	RE96
Arid4a_p1	high_order	38	-1.35446	RE97
Mitf_p1	low_order	38	1.70899	RE127
Mitf_p1	low_order	38	11.4484	RE57L
Mitf_p1	low_order	38	15.0023	RE57M
Mitf_p1	low_order	38	1.20245	RE57R
Mitf_p1	low_order	38	6.19013	RE58
Mitf_p1	low_order	38	4.68144	RE61
Mitf_p1	low_order	38	6.5023	RE85
Mitf_p1	low_order	38	6.78996	RE93
Mitf_p1	low_order	38	1.66575	RE95
Mitf_p1	low_order	38	7.64631	RE96
Mitf_p1	low_order	38	2.89189	RE97
Cnbp_p1	high_order	39	-0.185355	RE127
Cnbp_p1	high_order	39	9.69644	RE57L
Cnbp_p1	high_order	39	16.0879	RE57M
Cnbp_p1	high_order	39	2.49767	RE57R
Cnbp_p1	high_order	39	2.33152	RE58
Cnbp_p1	high_order	39	8.98929	RE61
Cnbp_p1	high_order	39	15.1335	RE85
Cnbp_p1	high_order	39	1.31878	RE93
Cnbp_p1	high_order	39	3.41341	RE95
Cnbp_p1	high_order	39	16.2289	RE96
Cnbp_p1	high_order	39	-1.25551	RE97
Zfp292_p1	low_order	39	2.1085	RE127
Zfp292_p1	low_order	39	12.3466	RE57L
Zfp292_p1	low_order	39	15.6424	RE57M
Zfp292_p1	low_order	39	1.42166	RE57R
Zfp292_p1	low_order	39	6.11416	RE58
Zfp292_p1	low_order	39	4.92149	RE61
Zfp292_p1	low_order	39	7.04039	RE85
Zfp292_p1	low_order	39	7.0919	RE93
Zfp292_p1	low_order	39	2.15296	RE95
Zfp292_p1	low_order	39	8.01581	RE96
Zfp292_p1	low_order	39	3.23301	RE97
Csrnp1_p1	high_order	40	-0.541722	RE127
Csrnp1_p1	high_order	40	9.73604	RE57L
Csrnp1_p1	high_order	40	15.8725	RE57M
Csrnp1_p1	high_order	40	2.23561	RE57R
Csrnp1_p1	high_order	40	2.624	RE58
Csrnp1_p1	high_order	40	8.43809	RE61
Csrnp1_p1	high_order	40	14.5543	RE85
Csrnp1_p1	high_order	40	0.77458	RE93
Csrnp1_p1	high_order	40	2.66765	RE95
Csrnp1_p1	high_order	40	16.0359	RE96
Csrnp1_p1	high_order	40	-1.54949	RE97
Zfp771_p2	low_order	40	2.29522	RE127
Zfp771_p2	low_order	40	11.9912	RE57L
Zfp771_p2	low_order	40	15.6497	RE57M
Zfp771_p2	low_order	40	1.63813	RE57R
Zfp771_p2	low_order	40	6.32467	RE58
Zfp771_p2	low_order	40	5.28517	RE61
Zfp771_p2	low_order	40	6.798	RE85
Zfp771_p2	low_order	40	7.36809	RE93
Zfp771_p2	low_order	40	2.43199	RE95
Zfp771_p2	low_order	40	7.95396	RE96
Zfp771_p2	low_order	40	3.23891	RE97
Cdx4_p1	high_order	41	-0.915011	RE127
Cdx4_p1	high_order	41	9.35433	RE57L
Cdx4_p1	high_order	41	15.4369	RE57M
Cdx4_p1	high_order	41	1.85194	RE57R
Cdx4_p1	high_order	41	2.36584	RE58
Cdx4_p1	high_order	41	7.7875	RE61
Cdx4_p1	high_order	41	13.9735	RE85
Cdx4_p1	high_order	41	0.390902	RE93
Cdx4_p1	high_order	41	2.33125	RE95
Cdx4_p1	high_order	41	15.5712	RE96
Cdx4_p1	high_order	41	-2.13806	RE97
Otx2_p2	low_order	41	1.54142	RE127
Otx2_p2	low_order	41	11.7556	RE57L
Otx2_p2	low_order	41	15.3216	RE57M
Otx2_p2	low_order	41	1.20722	RE57R
Otx2_p2	low_order	41	6.22326	RE58
Otx2_p2	low_order	41	5.13067	RE61
Otx2_p2	low_order	41	6.46212	RE85
Otx2_p2	low_order	41	7.10117	RE93
Otx2_p2	low_order	41	2.03543	RE95
Otx2_p2	low_order	41	8.45925	RE96
Otx2_p2	low_order	41	2.8129	RE97
Myef2_p1	high_order	42	-0.554705	RE127
Myef2_p1	high_order	42	9.92817	RE57L
Myef2_p1	high_order	42	15.4496	RE57M
Myef2_p1	high_order	42	2.26247	RE57R
Myef2_p1	high_order	42	2.67884	RE58
Myef2_p1	high_order	42	7.74431	RE61
Myef2_p1	high_order	42	14.0222	RE85
Myef2_p1	high_order	42	0.827484	RE93
Myef2_p1	high_order	42	2.55681	RE95
Myef2_p1	high_order	42	15.4974	RE96
Myef2_p1	high_order	42	-1.93903	RE97
Zscan10_p1	low_order	42	2.00114	RE127
Zscan10_p1	low_order	42	11.3362	RE57L
Zscan10_p1	low_order	42	15.1209	RE57M
Zscan10_p1	low_order	42	1.53072	RE57R
Zscan10_p1	low_order	42	6.42469	RE58
Zscan10_p1	low_order	42	5.08717	RE61
Zscan10_p1	low_order	42	6.5281	RE85
Zscan10_p1	low_order	42	7.44977	RE93
Zscan10_p1	low_order	42	2.24471	RE95
Zscan10_p1	low_order	42	8.93018	RE96
Zscan10_p1	low_order	42	2.86354	RE97
Sub1_p1	high_order	43	-0.208282	RE127
Sub1_p1	high_order	43	10.0662	RE57L
Sub1_p1	high_order	43	16.0519	RE57M
Sub1_p1	high_order	43	2.53537	RE57R
Sub1_p1	high_order	43	2.70426	RE58
Sub1_p1	high_order	43	7.9852	RE61
Sub1_p1	high_order	43	14.24	RE85
Sub1_p1	high_order	43	1.0302	RE93
Sub1_p1	high_order	43	2.98898	RE95
Sub1_p1	high_order	43	15.5663	RE96
Sub1_p1	high_order	43	-1.68534	RE97
Zfp574_p2	low_order	43	2.29696	RE127
Zfp574_p2	low_order	43	11.5009	RE57L
Zfp574_p2	low_order	43	15.0689	RE57M
Zfp574_p2	low_order	43	1.50399	RE57R
Zfp574_p2	low_order	43	6.5449	RE58
Zfp574_p2	low_order	43	5.19406	RE61
Zfp574_p2	low_order	43	6.53871	RE85
Zfp574_p2	low_order	43	6.94192	RE93
Zfp574_p2	low_order	43	2.38389	RE95
Zfp574_p2	low_order	43	9.3904	RE96
Zfp574_p2	low_order	43	2.61439	RE97
Capn15_p1	high_order	44	-0.216777	RE127
Capn15_p1	high_order	44	10.0079	RE57L
Capn15_p1	high_order	44	15.9864	RE57M
Capn15_p1	high_order	44	2.32914	RE57R
Capn15_p1	high_order	44	2.93071	RE58
Capn15_p1	high_order	44	8.055	RE61
Capn15_p1	high_order	44	14.0331	RE85
Capn15_p1	high_order	44	1.30206	RE93
Capn15_p1	high_order	44	2.81555	RE95
Capn15_p1	high_order	44	15.5439	RE96
Capn15_p1	high_order	44	-1.74261	RE97
Epas1_p1	low_order	44	1.83929	RE127
Epas1_p1	low_order	44	11.5441	RE57L
Epas1_p1	low_order	44	15.0876	RE57M
Epas1_p1	low_order	44	1.39917	RE57R
Epas1_p1	low_order	44	6.36278	RE58
Epas1_p1	low_order	44	4.80301	RE61
Epas1_p1	low_order	44	6.13555	RE85
Epas1_p1	low_order	44	6.90181	RE93
Epas1_p1	low_order	44	1.91992	RE95
Epas1_p1	low_order	44	9.39692	RE96
Epas1_p1	low_order	44	2.2916	RE97
Usf1_p1	low_order	45	1.94379	RE127
Usf1_p1	low_order	45	11.7173	RE57L
Usf1_p1	low_order	45	15.2758	RE57M
Usf1_p1	low_order	45	1.26778	RE57R
Usf1_p1	low_order	45	6.22869	RE58
Usf1_p1	low_order	45	5.40785	RE61
Usf1_p1	low_order	45	6.83458	RE85
Usf1_p1	low_order	45	7.07655	RE93
Usf1_p1	low_order	45	2.17104	RE95
Usf1_p1	low_order	45	9.47199	RE96
Usf1_p1	low_order	45	2.13558	RE97
Zfp771_p2	high_order	45	-0.0300565	RE127
Zfp771_p2	high_order	45	9.6525	RE57L
Zfp771_p2	high_order	45	15.9937	RE57M
Zfp771_p2	high_order	45	2.54561	RE57R
Zfp771_p2	high_order	45	3.14122	RE58
Zfp771_p2	high_order	45	8.41868	RE61
Zfp771_p2	high_order	45	13.7907	RE85
Zfp771_p2	high_order	45	1.57825	RE93
Zfp771_p2	high_order	45	3.09458	RE95
Zfp771_p2	high_order	45	15.4821	RE96
Zfp771_p2	high_order	45	-1.73671	RE97
Smarcal1_p1	low_order	46	1.8756	RE127
Smarcal1_p1	low_order	46	11.4894	RE57L
Smarcal1_p1	low_order	46	14.8592	RE57M
Smarcal1_p1	low_order	46	1.18514	RE57R
Smarcal1_p1	low_order	46	5.91459	RE58
Smarcal1_p1	low_order	46	5.01077	RE61
Smarcal1_p1	low_order	46	6.4737	RE85
Smarcal1_p1	low_order	46	6.36401	RE93
Smarcal1_p1	low_order	46	1.56732	RE95
Smarcal1_p1	low_order	46	9.20244	RE96
Smarcal1_p1	low_order	46	1.52243	RE97
Tfeb_p2	high_order	46	-0.0421248	RE127
Tfeb_p2	high_order	46	9.49446	RE57L
Tfeb_p2	high_order	46	15.9543	RE57M
Tfeb_p2	high_order	46	2.363	RE57R
Tfeb_p2	high_order	46	3.34435	RE58
Tfeb_p2	high_order	46	8.06472	RE61
Tfeb_p2	high_order	46	13.4509	RE85
Tfeb_p2	high_order	46	1.35628	RE93
Tfeb_p2	high_order	46	2.98135	RE95
Tfeb_p2	high_order	46	15.3725	RE96
Tfeb_p2	high_order	46	-1.90752	RE97
Etv5_p1	low_order	47	1.57213	RE127
Etv5_p1	low_order	47	11.6429	RE57L
Etv5_p1	low_order	47	14.6378	RE57M
Etv5_p1	low_order	47	0.784002	RE57R
Etv5_p1	low_order	47	5.51457	RE58
Etv5_p1	low_order	47	5.07914	RE61
Etv5_p1	low_order	47	6.5056	RE85
Etv5_p1	low_order	47	6.3727	RE93
Etv5_p1	low_order	47	1.40556	RE95
Etv5_p1	low_order	47	9.23289	RE96
Etv5_p1	low_order	47	1.34617	RE97
Mllt10_p2	high_order	47	-0.581466	RE127
Mllt10_p2	high_order	47	9.26591	RE57L
Mllt10_p2	high_order	47	16.0185	RE57M
Mllt10_p2	high_order	47	2.20943	RE57R
Mllt10_p2	high_order	47	3.38338	RE58
Mllt10_p2	high_order	47	7.95984	RE61
Mllt10_p2	high_order	47	13.1562	RE85
Mllt10_p2	high_order	47	1.36854	RE93
Mllt10_p2	high_order	47	2.67166	RE95
Mllt10_p2	high_order	47	15.136	RE96
Mllt10_p2	high_order	47	-1.84408	RE97
Klf5_p1	low_order	48	2.23686	RE127
Klf5_p1	low_order	48	11.2529	RE57L
Klf5_p1	low_order	48	14.7759	RE57M
Klf5_p1	low_order	48	1.0694	RE57R
Klf5_p1	low_order	48	6.09948	RE58
Klf5_p1	low_order	48	5.08212	RE61
Klf5_p1	low_order	48	6.37792	RE85
Klf5_p1	low_order	48	7.03831	RE93
Klf5_p1	low_order	48	2.02065	RE95
Klf5_p1	low_order	48	9.34506	RE96
Klf5_p1	low_order	48	1.7652	RE97
Zmiz2_p1	high_order	48	-0.685942	RE127
Zmiz2_p1	high_order	48	9.05717	RE57L
Zmiz2_p1	high_order	48	15.6601	RE57M
Zmiz2_p1	high_order	48	1.93119	RE57R
Zmiz2_p1	high_order	48	3.35409	RE58
Zmiz2_p1	high_order	48	7.53557	RE61
Zmiz2_p1	high_order	48	12.8622	RE85
Zmiz2_p1	high_order	48	1.06398	RE93
Zmiz2_p1	high_order	48	2.2208	RE95
Zmiz2_p1	high_order	48	14.8502	RE96
Zmiz2_p1	high_order	48	-2.49408	RE97
Gm20422_p1	high_order	49	-0.612505	RE127
Gm20422_p1	high_order	49	9.11132	RE57L
Gm20422_p1	high_order	49	15.4558	RE57M
Gm20422_p1	high_order	49	2.11536	RE57R
Gm20422_p1	high_order	49	3.25082	RE58
Gm20422_p1	high_order	49	7.42094	RE61
Gm20422_p1	high_order	49	12.88	RE85
Gm20422_p1	high_order	49	1.12795	RE93
Gm20422_p1	high_order	49	2.12079	RE95
Gm20422_p1	high_order	49	14.6595	RE96
Gm20422_p1	high_order	49	-2.55477	RE97
Klf2_p1	low_order	49	1.56282	RE127
Klf2_p1	low_order	49	12.1526	RE57L
Klf2_p1	low_order	49	15.6194	RE57M
Klf2_p1	low_order	49	1.1672	RE57R
Klf2_p1	low_order	49	6.31265	RE58
Klf2_p1	low_order	49	4.43457	RE61
Klf2_p1	low_order	49	5.09306	RE85
Klf2_p1	low_order	49	7.29106	RE93
Klf2_p1	low_order	49	2.30174	RE95
Klf2_p1	low_order	49	9.00863	RE96
Klf2_p1	low_order	49	1.5999	RE97
Mitf_p1	high_order	50	-0.590733	RE127
Mitf_p1	high_order	50	8.9786	RE57L
Mitf_p1	high_order	50	15.328	RE57M
Mitf_p1	high_order	50	2.04133	RE57R
Mitf_p1	high_order	50	3.42933	RE58
Mitf_p1	high_order	50	7.33322	RE61
Mitf_p1	high_order	50	12.6245	RE85
Mitf_p1	high_order	50	1.40504	RE93
Mitf_p1	high_order	50	2.15753	RE95
Mitf_p1	high_order	50	14.4468	RE96
Mitf_p1	high_order	50	-2.39683	RE97
Zfp217_p1	low_order	50	1.93318	RE127
Zfp217_p1	low_order	50	12.2532	RE57L
Zfp217_p1	low_order	50	15.4941	RE57M
Zfp217_p1	low_order	50	1.11908	RE57R
Zfp217_p1	low_order	50	6.11678	RE58
Zfp217_p1	low_order	50	4.84906	RE61
Zfp217_p1	low_order	50	6.017	RE85
Zfp217_p1	low_order	50	7.04873	RE93
Zfp217_p1	low_order	50	2.3098	RE95
Zfp217_p1	low_order	50	9.00298	RE96
Zfp217_p1	low_order	50	1.5948	RE97
Foxn3_p2	low_order	51	2.16634	RE127
Foxn3_p2	low_order	51	12.2425	RE57L
Foxn3_p2	low_order	51	15.438	RE57M
Foxn3_p2	low_order	51	1.45041	RE57R
Foxn3_p2	low_order	51	6.09597	RE58
Foxn3_p2	low_order	51	4.96206	RE61
Foxn3_p2	low_order	51	5.90339	RE85
Foxn3_p2	low_order	51	7.1187	RE93
Foxn3_p2	low_order	51	2.7144	RE95
Foxn3_p2	low_order	51	9.10237	RE96
Foxn3_p2	low_order	51	1.60101	RE97
Yy1_p1	high_order	51	-1.25609	RE127
Yy1_p1	high_order	51	9.09053	RE57L
Yy1_p1	high_order	51	15.027	RE57M
Yy1_p1	high_order	51	1.96504	RE57R
Yy1_p1	high_order	51	3.81389	RE58
Yy1_p1	high_order	51	8.58247	RE61
Yy1_p1	high_order	51	12.2926	RE85
Yy1_p1	high_order	51	1.50243	RE93
Yy1_p1	high_order	51	2.10454	RE95
Yy1_p1	high_order	51	14.9376	RE96
Yy1_p1	high_order	51	-1.45727	RE97
Nanog_p1	high_order	52	-0.0135549	RE127
Nanog_p1	high_order	52	9.95353	RE57L
Nanog_p1	high_order	52	16.434	RE57M
Nanog_p1	high_order	52	1.80899	RE57R
Nanog_p1	high_order	52	4.33095	RE58
Nanog_p1	high_order	52	9.03639	RE61
Nanog_p1	high_order	52	13.2791	RE85
Nanog_p1	high_order	52	2.38359	RE93
Nanog_p1	high_order	52	2.53044	RE95
Nanog_p1	high_order	52	14.7876	RE96
Nanog_p1	high_order	52	-0.819001	RE97
Nme2_p1	low_order	52	2.00173	RE127
Nme2_p1	low_order	52	11.7499	RE57L
Nme2_p1	low_order	52	14.9582	RE57M
Nme2_p1	low_order	52	1.07891	RE57R
Nme2_p1	low_order	52	5.881	RE58
Nme2_p1	low_order	52	4.58855	RE61
Nme2_p1	low_order	52	5.49594	RE85
Nme2_p1	low_order	52	6.75638	RE93
Nme2_p1	low_order	52	2.5946	RE95
Nme2_p1	low_order	52	8.78042	RE96
Nme2_p1	low_order	52	0.995002	RE97
Gpbp1l1_p1	low_order	53	2.42152	RE127
Gpbp1l1_p1	low_order	53	11.8821	RE57L
Gpbp1l1_p1	low_order	53	15.0294	RE57M
Gpbp1l1_p1	low_order	53	1.20104	RE57R
Gpbp1l1_p1	low_order	53	6.30435	RE58
Gpbp1l1_p1	low_order	53	4.90076	RE61
Gpbp1l1_p1	low_order	53	5.77324	RE85
Gpbp1l1_p1	low_order	53	7.07818	RE93
Gpbp1l1_p1	low_order	53	2.74986	RE95
Gpbp1l1_p1	low_order	53	8.87762	RE96
Gpbp1l1_p1	low_order	53	1.24719	RE97
Prdm14_p1	high_order	53	-0.190137	RE127
Prdm14_p1	high_order	53	10.0435	RE57L
Prdm14_p1	high_order	53	16.3677	RE57M
Prdm14_p1	high_order	53	1.53759	RE57R
Prdm14_p1	high_order	53	4.31627	RE58
Prdm14_p1	high_order	53	8.38044	RE61
Prdm14_p1	high_order	53	12.8086	RE85
Prdm14_p1	high_order	53	2.45924	RE93
Prdm14_p1	high_order	53	1.95851	RE95
Prdm14_p1	high_order	53	14.4847	RE96
Prdm14_p1	high_order	53	-1.24689	RE97
Erf_p1	low_order	54	2.70683	RE127
Erf_p1	low_order	54	11.8725	RE57L
Erf_p1	low_order	54	14.8169	RE57M
Erf_p1	low_order	54	1.30192	RE57R
Erf_p1	low_order	54	6.24965	RE58
Erf_p1	low_order	54	4.93603	RE61
Erf_p1	low_order	54	5.67652	RE85
Erf_p1	low_order	54	7.15911	RE93
Erf_p1	low_order	54	3.06818	RE95
Erf_p1	low_order	54	8.66112	RE96
Erf_p1	low_order	54	1.30507	RE97
Foxi3_p1	high_order	54	0.00511019	RE127
Foxi3_p1	high_order	54	9.89055	RE57L
Foxi3_p1	high_order	54	16.0907	RE57M
Foxi3_p1	high_order	54	1.62552	RE57R
Foxi3_p1	high_order	54	4.40004	RE58
Foxi3_p1	high_order	54	8.40682	RE61
Foxi3_p1	high_order	54	12.9147	RE85
Foxi3_p1	high_order	54	2.42888	RE93
Foxi3_p1	high_order	54	1.95954	RE95
Foxi3_p1	high_order	54	14.5457	RE96
Foxi3_p1	high_order	54	-1.65568	RE97
Foxd3_p1	low_order	55	2.82576	RE127
Foxd3_p1	low_order	55	10.7081	RE57L
Foxd3_p1	low_order	55	15.8903	RE57M
Foxd3_p1	low_order	55	1.03473	RE57R
Foxd3_p1	low_order	55	5.66881	RE58
Foxd3_p1	low_order	55	6.05403	RE61
Foxd3_p1	low_order	55	8.1629	RE85
Foxd3_p1	low_order	55	6.36707	RE93
Foxd3_p1	low_order	55	2.88677	RE95
Foxd3_p1	low_order	55	10.3569	RE96
Foxd3_p1	low_order	55	-0.31358	RE97
Zfp445_p1	high_order	55	0.117172	RE127
Zfp445_p1	high_order	55	9.53613	RE57L
Zfp445_p1	high_order	55	16.0358	RE57M
Zfp445_p1	high_order	55	1.64257	RE57R
Zfp445_p1	high_order	55	4.67773	RE58
Zfp445_p1	high_order	55	8.25252	RE61
Zfp445_p1	high_order	55	13.0731	RE85
Zfp445_p1	high_order	55	2.60416	RE93
Zfp445_p1	high_order	55	1.96411	RE95
Zfp445_p1	high_order	55	14.7141	RE96
Zfp445_p1	high_order	55	-1.3574	RE97
Pknox1_p1	high_order	56	0.118421	RE127
Pknox1_p1	high_order	56	9.55636	RE57L
Pknox1_p1	high_order	56	15.8397	RE57M
Pknox1_p1	high_order	56	1.96662	RE57R
Pknox1_p1	high_order	56	4.17105	RE58
Pknox1_p1	high_order	56	7.9758	RE61
Pknox1_p1	high_order	56	12.8924	RE85
Pknox1_p1	high_order	56	2.48139	RE93
Pknox1_p1	high_order	56	1.98323	RE95
Pknox1_p1	high_order	56	14.1942	RE96
Pknox1_p1	high_order	56	-1.41909	RE97
Tcf12_p2	low_order	56	2.81528	RE127
Tcf12_p2	low_order	56	10.2588	RE57L
Tcf12_p2	low_order	56	15.2614	RE57M
Tcf12_p2	low_order	56	1.0362	RE57R
Tcf12_p2	low_order	56	5.49638	RE58
Tcf12_p2	low_order	56	5.94681	RE61
Tcf12_p2	low_order	56	8.10787	RE85
Tcf12_p2	low_order	56	6.01015	RE93
Tcf12_p2	low_order	56	2.29037	RE95
Tcf12_p2	low_order	56	10.0993	RE96
Tcf12_p2	low_order	56	-0.277161	RE97
Arid1a_p1	low_order	57	3.35699	RE127
Arid1a_p1	low_order	57	9.95954	RE57L
Arid1a_p1	low_order	57	15.4494	RE57M
Arid1a_p1	low_order	57	1.15418	RE57R
Arid1a_p1	low_order	57	5.6556	RE58
Arid1a_p1	low_order	57	6.47151	RE61
Arid1a_p1	low_order	57	8.52847	RE85
Arid1a_p1	low_order	57	5.90787	RE93
Arid1a_p1	low_order	57	2.47361	RE95
Arid1a_p1	low_order	57	10.1566	RE96
Arid1a_p1	low_order	57	-0.59521	RE97
Foxn3_p2	high_order	57	0.351581	RE127
Foxn3_p2	high_order	57	9.54563	RE57L
Foxn3_p2	high_order	57	15.7836	RE57M
Foxn3_p2	high_order	57	2.29795	RE57R
Foxn3_p2	high_order	57	4.15024	RE58
Foxn3_p2	high_order	57	8.08881	RE61
Foxn3_p2	high_order	57	12.7788	RE85
Foxn3_p2	high_order	57	2.55135	RE93
Foxn3_p2	high_order	57	2.38783	RE95
Foxn3_p2	high_order	57	14.2936	RE96
Foxn3_p2	high_order	57	-1.41289	RE97
Bnc2_p1	high_order	58	0.832984	RE127
Bnc2_p1	high_order	58	9.50981	RE57L
Bnc2_p1	high_order	58	15.7805	RE57M
Bnc2_p1	high_order	58	2.61391	RE57R
Bnc2_p1	high_order	58	4.49174	RE58
Bnc2_p1	high_order	58	8.14784	RE61
Bnc2_p1	high_order	58	12.9838	RE85
Bnc2_p1	high_order	58	2.65609	RE93
Bnc2_p1	high_order	58	2.77516	RE95
Bnc2_p1	high_order	58	14.6441	RE96
Bnc2_p1	high_order	58	-0.82022	RE97
Tead4_p1	low_order	58	3.16764	RE127
Tead4_p1	low_order	58	9.62968	RE57L
Tead4_p1	low_order	58	14.6176	RE57M
Tead4_p1	low_order	58	0.779156	RE57R
Tead4_p1	low_order	58	5.77527	RE58
Tead4_p1	low_order	58	5.85414	RE61
Tead4_p1	low_order	58	7.78939	RE85
Tead4_p1	low_order	58	5.66956	RE93
Tead4_p1	low_order	58	2.03207	RE95
Tead4_p1	low_order	58	9.47888	RE96
Tead4_p1	low_order	58	-0.630282	RE97
Smad7_p1	high_order	59	0.66507	RE127
Smad7_p1	high_order	59	9.09731	RE57L
Smad7_p1	high_order	59	15.072	RE57M
Smad7_p1	high_order	59	1.76892	RE57R
Smad7_p1	high_order	59	4.4362	RE58
Smad7_p1	high_order	59	7.8492	RE61
Smad7_p1	high_order	59	12.6136	RE85
Smad7_p1	high_order	59	2.10546	RE93
Smad7_p1	high_order	59	2.45722	RE95
Smad7_p1	high_order	59	14.3464	RE96
Smad7_p1	high_order	59	-1.26134	RE97
Son_p1	low_order	59	3.05615	RE127
Son_p1	low_order	59	10.1333	RE57L
Son_p1	low_order	59	14.7267	RE57M
Son_p1	low_order	59	0.597521	RE57R
Son_p1	low_order	59	5.56441	RE58
Son_p1	low_order	59	5.71316	RE61
Son_p1	low_order	59	7.49256	RE85
Son_p1	low_order	59	5.57108	RE93
Son_p1	low_order	59	2.03475	RE95
Son_p1	low_order	59	9.46	RE96
Son_p1	low_order	59	-0.630604	RE97
Gabpa_p1	high_order	60	0.444867	RE127
Gabpa_p1	high_order	60	8.63401	RE57L
Gabpa_p1	high_order	60	14.6835	RE57M
Gabpa_p1	high_order	60	1.27203	RE57R
Gabpa_p1	high_order	60	4.45715	RE58
Gabpa_p1	high_order	60	7.79338	RE61
Gabpa_p1	high_order	60	12.5772	RE85
Gabpa_p1	high_order	60	1.83051	RE93
Gabpa_p1	high_order	60	2.47394	RE95
Gabpa_p1	high_order	60	13.9698	RE96
Gabpa_p1	high_order	60	-1.50386	RE97
Zfp654_p1	low_order	60	2.74747	RE127
Zfp654_p1	low_order	60	9.79839	RE57L
Zfp654_p1	low_order	60	13.9935	RE57M
Zfp654_p1	low_order	60	0.463664	RE57R
Zfp654_p1	low_order	60	5.22406	RE58
Zfp654_p1	low_order	60	5.1651	RE61
Zfp654_p1	low_order	60	7.28144	RE85
Zfp654_p1	low_order	60	5.07451	RE93
Zfp654_p1	low_order	60	1.61439	RE95
Zfp654_p1	low_order	60	8.74721	RE96
Zfp654_p1	low_order	60	-0.86977	RE97
Ncor1_p2	low_order	61	2.88195	RE127
Ncor1_p2	low_order	61	9.85786	RE57L
Ncor1_p2	low_order	61	13.6944	RE57M
Ncor1_p2	low_order	61	0.334156	RE57R
Ncor1_p2	low_order	61	4.94951	RE58
Ncor1_p2	low_order	61	5.09901	RE61
Ncor1_p2	low_order	61	7.22942	RE85
Ncor1_p2	low_order	61	5.06167	RE93
Ncor1_p2	low_order	61	2.00594	RE95
Ncor1_p2	low_order	61	8.65134	RE96
Ncor1_p2	low_order	61	-0.7273	RE97
Zfp748_p1	high_order	61	0.465881	RE127
Zfp748_p1	high_order	61	8.74124	RE57L
Zfp748_p1	high_order	61	14.3962	RE57M
Zfp748_p1	high_order	61	1.521	RE57R
Zfp748_p1	high_order	61	4.22032	RE58
Zfp748_p1	high_order	61	8.07139	RE61
Zfp748_p1	high_order	61	12.3211	RE85
Zfp748_p1	high_order	61	2.03209	RE93
Zfp748_p1	high_order	61	2.53094	RE95
Zfp748_p1	high_order	61	13.8472	RE96
Zfp748_p1	high_order	61	-1.23784	RE97
Id2_p2	low_order	62	2.86294	RE127
Id2_p2	low_order	62	9.7852	RE57L
Id2_p2	low_order	62	13.3767	RE57M
Id2_p2	low_order	62	0.367202	RE57R
Id2_p2	low_order	62	4.88363	RE58
Id2_p2	low_order	62	4.45209	RE61
Id2_p2	low_order	62	7.11222	RE85
Id2_p2	low_order	62	5.11737	RE93
Id2_p2	low_order	62	1.60327	RE95
Id2_p2	low_order	62	8.29072	RE96
Id2_p2	low_order	62	-0.637954	RE97
Mxi1_p1	high_order	62	0.554121	RE127
Mxi1_p1	high_order	62	8.71663	RE57L
Mxi1_p1	high_order	62	14.3069	RE57M
Mxi1_p1	high_order	62	1.50064	RE57R
Mxi1_p1	high_order	62	4.28373	RE58
Mxi1_p1	high_order	62	7.93026	RE61
Mxi1_p1	high_order	62	11.885	RE85
Mxi1_p1	high_order	62	1.99165	RE93
Mxi1_p1	high_order	62	2.74452	RE95
Mxi1_p1	high_order	62	13.7529	RE96
Mxi1_p1	high_order	62	-1.13504	RE97
Gabpa_p1	low_order	63	2.64274	RE127
Gabpa_p1	low_order	63	9.3219	RE57L
Gabpa_p1	low_order	63	12.9882	RE57M
Gabpa_p1	low_order	63	-0.129683	RE57R
Gabpa_p1	low_order	63	4.90458	RE58
Gabpa_p1	low_order	63	4.39627	RE61
Gabpa_p1	low_order	63	7.07584	RE85
Gabpa_p1	low_order	63	4.84242	RE93
Gabpa_p1	low_order	63	1.61999	RE95
Gabpa_p1	low_order	63	7.91417	RE96
Gabpa_p1	low_order	63	-0.880471	RE97
Klf2_p1	high_order	63	-0.119916	RE127
Klf2_p1	high_order	63	9.61633	RE57L
Klf2_p1	high_order	63	15.1504	RE57M
Klf2_p1	high_order	63	1.59844	RE57R
Klf2_p1	high_order	63	4.4969	RE58
Klf2_p1	high_order	63	7.2827	RE61
Klf2_p1	high_order	63	10.6002	RE85
Klf2_p1	high_order	63	2.24439	RE93
Klf2_p1	high_order	63	3.02561	RE95
Klf2_p1	high_order	63	13.4164	RE96
Klf2_p1	high_order	63	-1.30034	RE97
Mis18bp1_p1	high_order	64	-0.606359	RE127
Mis18bp1_p1	high_order	64	10.0068	RE57L
Mis18bp1_p1	high_order	64	15.0293	RE57M
Mis18bp1_p1	high_order	64	1.48619	RE57R
Mis18bp1_p1	high_order	64	4.43445	RE58
Mis18bp1_p1	high_order	64	7.03842	RE61
Mis18bp1_p1	high_order	64	10.9537	RE85
Mis18bp1_p1	high_order	64	2.0002	RE93
Mis18bp1_p1	high_order	64	3.46345	RE95
Mis18bp1_p1	high_order	64	13.1689	RE96
Mis18bp1_p1	high_order	64	-1.18982	RE97
Zfp445_p1	low_order	64	2.7548	RE127
Zfp445_p1	low_order	64	8.96748	RE57L
Zfp445_p1	low_order	64	12.9333	RE57M
Zfp445_p1	low_order	64	-0.112634	RE57R
Zfp445_p1	low_order	64	5.18227	RE58
Zfp445_p1	low_order	64	4.24197	RE61
Zfp445_p1	low_order	64	7.23428	RE85
Zfp445_p1	low_order	64	5.01771	RE93
Zfp445_p1	low_order	64	1.62456	RE95
Zfp445_p1	low_order	64	8.08261	RE96
Zfp445_p1	low_order	64	-0.582191	RE97
Gtf2ird1_p2	low_order	65	2.55869	RE127
Gtf2ird1_p2	low_order	65	8.28965	RE57L
Gtf2ird1_p2	low_order	65	12.4654	RE57M
Gtf2ird1_p2	low_order	65	-0.104265	RE57R
Gtf2ird1_p2	low_order	65	4.87922	RE58
Gtf2ird1_p2	low_order	65	3.95288	RE61
Gtf2ird1_p2	low_order	65	6.74789	RE85
Gtf2ird1_p2	low_order	65	4.5404	RE93
Gtf2ird1_p2	low_order	65	1.58677	RE95
Gtf2ird1_p2	low_order	65	7.68634	RE96
Gtf2ird1_p2	low_order	65	-0.806129	RE97
Klf5_p1	high_order	65	0.0583679	RE127
Klf5_p1	high_order	65	9.61678	RE57L
Klf5_p1	high_order	65	15.1674	RE57M
Klf5_p1	high_order	65	1.77159	RE57R
Klf5_p1	high_order	65	5.01937	RE58
Klf5_p1	high_order	65	7.04141	RE61
Klf5_p1	high_order	65	10.826	RE85
Klf5_p1	high_order	65	2.66581	RE93
Klf5_p1	high_order	65	4.07855	RE95
Klf5_p1	high_order	65	13.2811	RE96
Klf5_p1	high_order	65	-0.770788	RE97
Rlf_p1	high_order	66	-0.386418	RE127
Rlf_p1	high_order	66	9.62054	RE57L
Rlf_p1	high_order	66	15.0958	RE57M
Rlf_p1	high_order	66	1.27529	RE57R
Rlf_p1	high_order	66	4.84112	RE58
Rlf_p1	high_order	66	6.3178	RE61
Rlf_p1	high_order	66	10.5568	RE85
Rlf_p1	high_order	66	2.46485	RE93
Rlf_p1	high_order	66	3.60951	RE95
Rlf_p1	high_order	66	13.0105	RE96
Rlf_p1	high_order	66	-1.01607	RE97
Zfp958_p1	low_order	66	2.77965	RE127
Zfp958_p1	low_order	66	8.25676	RE57L
Zfp958_p1	low_order	66	12.3033	RE57M
Zfp958_p1	low_order	66	0.250413	RE57R
Zfp958_p1	low_order	66	4.74712	RE58
Zfp958_p1	low_order	66	3.8547	RE61
Zfp958_p1	low_order	66	6.8035	RE85
Zfp958_p1	low_order	66	4.69096	RE93
Zfp958_p1	low_order	66	1.60252	RE95
Zfp958_p1	low_order	66	7.62737	RE96
Zfp958_p1	low_order	66	-0.651679	RE97
Hic2_p1	high_order	67	-0.247758	RE127
Hic2_p1	high_order	67	9.19144	RE57L
Hic2_p1	high_order	67	14.7975	RE57M
Hic2_p1	high_order	67	1.45871	RE57R
Hic2_p1	high_order	67	4.76686	RE58
Hic2_p1	high_order	67	6.1667	RE61
Hic2_p1	high_order	67	10.6156	RE85
Hic2_p1	high_order	67	2.38833	RE93
Hic2_p1	high_order	67	3.36079	RE95
Hic2_p1	high_order	67	12.4706	RE96
Hic2_p1	high_order	67	-0.752792	RE97
Pknox1_p1	low_order	67	2.7809	RE127
Pknox1_p1	low_order	67	8.27699	RE57L
Pknox1_p1	low_order	67	12.1072	RE57M
Pknox1_p1	low_order	67	0.574466	RE57R
Pknox1_p1	low_order	67	4.24044	RE58
Pknox1_p1	low_order	67	3.57798	RE61
Pknox1_p1	low_order	67	6.62282	RE85
Pknox1_p1	low_order	67	4.56819	RE93
Pknox1_p1	low_order	67	1.62163	RE95
Pknox1_p1	low_order	67	7.10745	RE96
Pknox1_p1	low_order	67	-0.713367	RE97
Klf4_p2	low_order	68	2.63011	RE127
Klf4_p2	low_order	68	8.24062	RE57L
Klf4_p2	low_order	68	12.0781	RE57M
Klf4_p2	low_order	68	0.578861	RE57R
Klf4_p2	low_order	68	4.0559	RE58
Klf4_p2	low_order	68	3.09254	RE61
Klf4_p2	low_order	68	5.9239	RE85
Klf4_p2	low_order	68	3.98698	RE93
Klf4_p2	low_order	68	1.52632	RE95
Klf4_p2	low_order	68	6.77483	RE96
Klf4_p2	low_order	68	-0.899406	RE97
Tead4_p1	high_order	68	-0.43711	RE127
Tead4_p1	high_order	68	8.86158	RE57L
Tead4_p1	high_order	68	13.9656	RE57M
Tead4_p1	high_order	68	1.08368	RE57R
Tead4_p1	high_order	68	4.88653	RE58
Tead4_p1	high_order	68	5.54933	RE61
Tead4_p1	high_order	68	9.87656	RE85
Tead4_p1	high_order	68	2.15002	RE93
Tead4_p1	high_order	68	2.91925	RE95
Tead4_p1	high_order	68	11.7928	RE96
Tead4_p1	high_order	68	-0.787864	RE97
Arnt_p1	low_order	69	1.68074	RE127
Arnt_p1	low_order	69	8.63174	RE57L
Arnt_p1	low_order	69	12.3836	RE57M
Arnt_p1	low_order	69	0.351135	RE57R
Arnt_p1	low_order	69	3.94954	RE58
Arnt_p1	low_order	69	3.51841	RE61
Arnt_p1	low_order	69	5.99935	RE85
Arnt_p1	low_order	69	4.03962	RE93
Arnt_p1	low_order	69	1.60447	RE95
Arnt_p1	low_order	69	7.39634	RE96
Arnt_p1	low_order	69	-1.29699	RE97
Zfp654_p1	high_order	69	-0.745788	RE127
Zfp654_p1	high_order	69	8.52666	RE57L
Zfp654_p1	high_order	69	13.2324	RE57M
Zfp654_p1	high_order	69	0.949827	RE57R
Zfp654_p1	high_order	69	4.54618	RE58
Zfp654_p1	high_order	69	5.00126	RE61
Zfp654_p1	high_order	69	9.66545	RE85
Zfp654_p1	high_order	69	1.65346	RE93
Zfp654_p1	high_order	69	2.49889	RE95
Zfp654_p1	high_order	69	11.08	RE96
Zfp654_p1	high_order	69	-1.02703	RE97
Smad7_p1	low_order	70	1.51283	RE127
Smad7_p1	low_order	70	8.21925	RE57L
Smad7_p1	low_order	70	11.6751	RE57M
Smad7_p1	low_order	70	-0.493852	RE57R
Smad7_p1	low_order	70	3.89399	RE58
Smad7_p1	low_order	70	3.21978	RE61
Smad7_p1	low_order	70	5.62919	RE85
Smad7_p1	low_order	70	3.48899	RE93
Smad7_p1	low_order	70	1.28653	RE95
Smad7_p1	low_order	70	7.09868	RE96
Smad7_p1	low_order	70	-1.73812	RE97
Zfp958_p1	high_order	70	-0.524829	RE127
Zfp958_p1	high_order	70	8.49377	RE57L
Zfp958_p1	high_order	70	13.0703	RE57M
Zfp958_p1	high_order	70	1.30451	RE57R
Zfp958_p1	high_order	70	4.41408	RE58
Zfp958_p1	high_order	70	4.90308	RE61
Zfp958_p1	high_order	70	9.72105	RE85
Zfp958_p1	high_order	70	1.80402	RE93
Zfp958_p1	high_order	70	2.51463	RE95
Zfp958_p1	high_order	70	11.021	RE96
Zfp958_p1	high_order	70	-0.87258	RE97
Elf1_p1	high_order	71	-0.53509	RE127
Elf1_p1	high_order	71	8.38061	RE57L
Elf1_p1	high_order	71	12.8492	RE57M
Elf1_p1	high_order	71	1.47168	RE57R
Elf1_p1	high_order	71	4.23411	RE58
Elf1_p1	high_order	71	4.62353	RE61
Elf1_p1	high_order	71	9.546	RE85
Elf1_p1	high_order	71	1.6069	RE93
Elf1_p1	high_order	71	2.41153	RE95
Elf1_p1	high_order	71	10.7733	RE96
Elf1_p1	high_order	71	-1.05631	RE97
Zfp748_p1	low_order	71	1.53384	RE127
Zfp748_p1	low_order	71	8.32648	RE57L
Zfp748_p1	low_order	71	11.3878	RE57M
Zfp748_p1	low_order	71	-0.244889	RE57R
Zfp748_p1	low_order	71	3.65717	RE58
Zfp748_p1	low_order	71	3.49778	RE61
Zfp748_p1	low_order	71	5.373	RE85
Zfp748_p1	low_order	71	3.69057	RE93
Zfp748_p1	low_order	71	1.34352	RE95
Zfp748_p1	low_order	71	6.97607	RE96
Zfp748_p1	low_order	71	-1.47209	RE97
Nfatc4_p1	high_order	72	-0.751828	RE127
Nfatc4_p1	high_order	72	8.16017	RE57L
Nfatc4_p1	high_order	72	12.4411	RE57M
Nfatc4_p1	high_order	72	1.08561	RE57R
Nfatc4_p1	high_order	72	3.41726	RE58
Nfatc4_p1	high_order	72	3.99111	RE61
Nfatc4_p1	high_order	72	9.18847	RE85
Nfatc4_p1	high_order	72	1.13262	RE93
Nfatc4_p1	high_order	72	1.77244	RE95
Nfatc4_p1	high_order	72	10.2603	RE96
Nfatc4_p1	high_order	72	-1.44502	RE97
Smarcc1_p2	low_order	72	1.32016	RE127
Smarcc1_p2	low_order	72	7.81575	RE57L
Smarcc1_p2	low_order	72	11.8962	RE57M
Smarcc1_p2	low_order	72	-0.0394299	RE57R
Smarcc1_p2	low_order	72	3.02184	RE58
Smarcc1_p2	low_order	72	3.90774	RE61
Smarcc1_p2	low_order	72	7.22005	RE85
Smarcc1_p2	low_order	72	2.25765	RE93
Smarcc1_p2	low_order	72	1.29144	RE95
Smarcc1_p2	low_order	72	7.96604	RE96
Smarcc1_p2	low_order	72	-1.91618	RE97
Hic2_p1	low_order	73	1.45882	RE127
Hic2_p1	low_order	73	7.38665	RE57L
Hic2_p1	low_order	73	11.5979	RE57M
Hic2_p1	low_order	73	0.143991	RE57R
Hic2_p1	low_order	73	2.94757	RE58
Hic2_p1	low_order	73	3.75664	RE61
Hic2_p1	low_order	73	7.27888	RE85
Hic2_p1	low_order	73	2.18113	RE93
Hic2_p1	low_order	73	1.04272	RE95
Hic2_p1	low_order	73	7.42605	RE96
Hic2_p1	low_order	73	-1.6529	RE97
Ubp1_p2	high_order	73	-0.752701	RE127
Ubp1_p2	high_order	73	7.95154	RE57L
Ubp1_p2	high_order	73	12.406	RE57M
Ubp1_p2	high_order	73	1.42671	RE57R
Ubp1_p2	high_order	73	3.74578	RE58
Ubp1_p2	high_order	73	3.8654	RE61
Ubp1_p2	high_order	73	9.07609	RE85
Ubp1_p2	high_order	73	1.26227	RE93
Ubp1_p2	high_order	73	1.92111	RE95
Ubp1_p2	high_order	73	10.2898	RE96
Ubp1_p2	high_order	73	-1.15642	RE97
Myc_p1	low_order	74	1.74845	RE127
Myc_p1	low_order	74	6.67264	RE57L
Myc_p1	low_order	74	10.7456	RE57M
Myc_p1	low_order	74	-0.471376	RE57R
Myc_p1	low_order	74	2.38558	RE58
Myc_p1	low_order	74	4.10864	RE61
Myc_p1	low_order	74	6.89136	RE85
Myc_p1	low_order	74	1.58418	RE93
Myc_p1	low_order	74	0.598696	RE95
Myc_p1	low_order	74	6.44736	RE96
Myc_p1	low_order	74	-2.06529	RE97
Ybx3_p1	high_order	74	-0.51547	RE127
Ybx3_p1	high_order	74	7.59797	RE57L
Ybx3_p1	high_order	74	12.2642	RE57M
Ybx3_p1	high_order	74	1.55299	RE57R
Ybx3_p1	high_order	74	3.83289	RE58
Ybx3_p1	high_order	74	4.1775	RE61
Ybx3_p1	high_order	74	9.60999	RE85
Ybx3_p1	high_order	74	1.34811	RE93
Ybx3_p1	high_order	74	2.06879	RE95
Ybx3_p1	high_order	74	10.3204	RE96
Ybx3_p1	high_order	74	-0.796429	RE97
Mis18bp1_p1	low_order	75	1.262	RE127
Mis18bp1_p1	low_order	75	7.06314	RE57L
Mis18bp1_p1	low_order	75	10.6245	RE57M
Mis18bp1_p1	low_order	75	-0.583624	RE57R
Mis18bp1_p1	low_order	75	2.32314	RE58
Mis18bp1_p1	low_order	75	3.86437	RE61
Mis18bp1_p1	low_order	75	7.24487	RE85
Mis18bp1_p1	low_order	75	1.33999	RE93
Mis18bp1_p1	low_order	75	1.03654	RE95
Mis18bp1_p1	low_order	75	6.19986	RE96
Mis18bp1_p1	low_order	75	-1.95477	RE97
Nme2_p1	high_order	75	-0.68008	RE127
Nme2_p1	high_order	75	7.10537	RE57L
Nme2_p1	high_order	75	11.7843	RE57M
Nme2_p1	high_order	75	1.18149	RE57R
Nme2_p1	high_order	75	3.61793	RE58
Nme2_p1	high_order	75	3.80398	RE61
Nme2_p1	high_order	75	9.20254	RE85
Nme2_p1	high_order	75	0.985797	RE93
Nme2_p1	high_order	75	1.94898	RE95
Nme2_p1	high_order	75	9.99848	RE96
Nme2_p1	high_order	75	-1.40244	RE97
Trp53_p1	low_order	76	1.5678	RE127
Trp53_p1	low_order	76	6.74473	RE57L
Trp53_p1	low_order	76	10.8082	RE57M
Trp53_p1	low_order	76	-0.111855	RE57R
Trp53_p1	low_order	76	2.74574	RE58
Trp53_p1	low_order	76	4.28152	RE61
Trp53_p1	low_order	76	7.07792	RE85
Trp53_p1	low_order	76	3.09476	RE93
Trp53_p1	low_order	76	1.60375	RE95
Trp53_p1	low_order	76	6.21471	RE96
Trp53_p1	low_order	76	-2.00342	RE97
Zbtb44_p1	high_order	76	-1.30774	RE127
Zbtb44_p1	high_order	76	6.68424	RE57L
Zbtb44_p1	high_order	76	11.6945	RE57M
Zbtb44_p1	high_order	76	0.888944	RE57R
Zbtb44_p1	high_order	76	3.81523	RE58
Zbtb44_p1	high_order	76	3.47692	RE61
Zbtb44_p1	high_order	76	8.5324	RE85
Zbtb44_p1	high_order	76	0.54599	RE93
Zbtb44_p1	high_order	76	1.93167	RE95
Zbtb44_p1	high_order	76	9.46711	RE96
Zbtb44_p1	high_order	76	-1.61467	RE97
Gpbp1l1_p1	high_order	77	-0.887949	RE127
Gpbp1l1_p1	high_order	77	6.81648	RE57L
Gpbp1l1_p1	high_order	77	11.7656	RE57M
Gpbp1l1_p1	high_order	77	1.01107	RE57R
Gpbp1l1_p1	high_order	77	4.23858	RE58
Gpbp1l1_p1	high_order	77	3.78913	RE61
Gpbp1l1_p1	high_order	77	8.80971	RE85
Gpbp1l1_p1	high_order	77	0.867791	RE93
Gpbp1l1_p1	high_order	77	2.08693	RE95
Gpbp1l1_p1	high_order	77	9.56431	RE96
Gpbp1l1_p1	high_order	77	-1.36249	RE97
Rlf_p1	low_order	77	1.12301	RE127
Rlf_p1	low_order	77	6.74848	RE57L
Rlf_p1	low_order	77	10.7365	RE57M
Rlf_p1	low_order	77	-0.608155	RE57R
Rlf_p1	low_order	77	2.5675	RE58
Rlf_p1	low_order	77	3.55792	RE61
Rlf_p1	low_order	77	6.80875	RE85
Rlf_p1	low_order	77	2.8938	RE93
Rlf_p1	low_order	77	1.13471	RE95
Rlf_p1	low_order	77	5.94414	RE96
Rlf_p1	low_order	77	-2.2487	RE97
E2f3_p2	high_order	78	-0.686094	RE127
E2f3_p2	high_order	78	6.77449	RE57L
E2f3_p2	high_order	78	11.569	RE57M
E2f3_p2	high_order	78	0.975922	RE57R
E2f3_p2	high_order	78	4.35318	RE58
E2f3_p2	high_order	78	3.53751	RE61
E2f3_p2	high_order	78	8.70148	RE85
E2f3_p2	high_order	78	0.670799	RE93
E2f3_p2	high_order	78	1.96603	RE95
E2f3_p2	high_order	78	9.08729	RE96
E2f3_p2	high_order	78	-1.65574	RE97
Gabpb1_p1	low_order	78	1.09468	RE127
Gabpb1_p1	low_order	78	6.96963	RE57L
Gabpb1_p1	low_order	78	10.3797	RE57M
Gabpb1_p1	low_order	78	-1.24973	RE57R
Gabpb1_p1	low_order	78	1.73693	RE58
Gabpb1_p1	low_order	78	2.99332	RE61
Gabpb1_p1	low_order	78	7.52199	RE85
Gabpb1_p1	low_order	78	2.6209	RE93
Gabpb1_p1	low_order	78	0.360459	RE95
Gabpb1_p1	low_order	78	4.89329	RE96
Gabpb1_p1	low_order	78	-2.68131	RE97
Zfp213_p1	low_order	79	1.25317	RE127
Zfp213_p1	high_order	79	-0.527605	RE127
Zfp213_p1	low_order	79	6.50278	RE57L
Zfp213_p1	high_order	79	6.30765	RE57L
Zfp213_p1	low_order	79	10.2586	RE57M
Zfp213_p1	high_order	79	11.4479	RE57M
Zfp213_p1	low_order	79	-1.26687	RE57R
Zfp213_p1	high_order	79	0.958777	RE57R
Zfp213_p1	low_order	79	1.6088	RE58
Zfp213_p1	high_order	79	4.22505	RE58
Zfp213_p1	low_order	79	3.1089	RE61
Zfp213_p1	high_order	79	3.65309	RE61
Zfp213_p1	low_order	79	7.24742	RE85
Zfp213_p1	high_order	79	8.42691	RE85
Zfp213_p1	low_order	79	1.93199	RE93
Zfp213_p1	high_order	79	-0.0181163	RE93
Zfp213_p1	low_order	79	-0.0647623	RE95
Zfp213_p1	high_order	79	1.54081	RE95
Zfp213_p1	low_order	79	4.50346	RE96
Zfp213_p1	high_order	79	8.69747	RE96
Zfp213_p1	low_order	79	-2.95945	RE97
Zfp213_p1	high_order	79	-1.93388	RE97
Grhl3_p1	high_order	80	0.000259	RE127
Grhl3_p1	high_order	80	6.65758	RE57L
Grhl3_p1	high_order	80	11.5717	RE57M
Grhl3_p1	high_order	80	1.57498	RE57R
Grhl3_p1	high_order	80	4.57529	RE58
Grhl3_p1	high_order	80	4.3039	RE61
Grhl3_p1	high_order	80	8.53382	RE85
Grhl3_p1	high_order	80	0.172068	RE93
Grhl3_p1	high_order	80	2.57995	RE95
Grhl3_p1	high_order	80	9.1418	RE96
Grhl3_p1	high_order	80	-1.32627	RE97
Mxi1_p1	low_order	80	1.34141	RE127
Mxi1_p1	low_order	80	6.47818	RE57L
Mxi1_p1	low_order	80	10.1692	RE57M
Mxi1_p1	low_order	80	-1.28723	RE57R
Mxi1_p1	low_order	80	1.67221	RE58
Mxi1_p1	low_order	80	2.96776	RE61
Mxi1_p1	low_order	80	6.81139	RE85
Mxi1_p1	low_order	80	1.89154	RE93
Mxi1_p1	low_order	80	0.148822	RE95
Mxi1_p1	low_order	80	4.4091	RE96
Mxi1_p1	low_order	80	-2.85666	RE97
Tcf12_p2	high_order	81	-0.0102232	RE127
Tcf12_p2	high_order	81	6.20826	RE57L
Tcf12_p2	high_order	81	10.9428	RE57M
Tcf12_p2	high_order	81	1.57645	RE57R
Tcf12_p2	high_order	81	4.40286	RE58
Tcf12_p2	high_order	81	4.19667	RE61
Tcf12_p2	high_order	81	8.47879	RE85
Tcf12_p2	high_order	81	-0.184859	RE93
Tcf12_p2	high_order	81	1.98354	RE95
Tcf12_p2	high_order	81	8.88421	RE96
Tcf12_p2	high_order	81	-1.28985	RE97
Zfx_p1	low_order	81	0.819971	RE127
Zfx_p1	low_order	81	6.3656	RE57L
Zfx_p1	low_order	81	9.91577	RE57M
Zfx_p1	low_order	81	-2.0638	RE57R
Zfx_p1	low_order	81	1.14477	RE58
Zfx_p1	low_order	81	2.56501	RE61
Zfx_p1	low_order	81	6.35488	RE85
Zfx_p1	low_order	81	1.40947	RE93
Zfx_p1	low_order	81	-0.52401	RE95
Zfx_p1	low_order	81	3.65324	RE96
Zfx_p1	low_order	81	-3.21047	RE97
Gm38394_p1	low_order	82	0.159808	RE127
Gm38394_p1	low_order	82	5.97381	RE57L
Gm38394_p1	low_order	82	9.71188	RE57M
Gm38394_p1	low_order	82	-2.07045	RE57R
Gm38394_p1	low_order	82	0.727478	RE58
Gm38394_p1	low_order	82	2.22598	RE61
Gm38394_p1	low_order	82	5.62069	RE85
Gm38394_p1	low_order	82	1.38986	RE93
Gm38394_p1	low_order	82	-0.913677	RE95
Gm38394_p1	low_order	82	3.21345	RE96
Gm38394_p1	low_order	82	-2.96169	RE97
Trp53_p1	high_order	82	0.295571	RE127
Trp53_p1	high_order	82	5.88984	RE57L
Trp53_p1	high_order	82	11.1265	RE57M
Trp53_p1	high_order	82	2.04822	RE57R
Trp53_p1	high_order	82	4.82547	RE58
Trp53_p1	high_order	82	4.61383	RE61
Trp53_p1	high_order	82	8.31184	RE85
Trp53_p1	high_order	82	1.56991	RE93
Trp53_p1	high_order	82	2.55076	RE95
Trp53_p1	high_order	82	8.89906	RE96
Trp53_p1	high_order	82	-1.3385	RE97
Ascl2_p2	high_order	83	0.740439	RE127
Ascl2_p2	high_order	83	5.86495	RE57L
Ascl2_p2	high_order	83	11.0689	RE57M
Ascl2_p2	high_order	83	2.28091	RE57R
Ascl2_p2	high_order	83	5.01314	RE58
Ascl2_p2	high_order	83	4.80889	RE61
Ascl2_p2	high_order	83	8.3384	RE85
Ascl2_p2	high_order	83	1.97978	RE93
Ascl2_p2	high_order	83	3.34021	RE95
Ascl2_p2	high_order	83	9.13828	RE96
Ascl2_p2	high_order	83	-0.783768	RE97
Zfp42_p1	low_order	83	0.0594444	RE127
Zfp42_p1	low_order	83	5.66258	RE57L
Zfp42_p1	low_order	83	9.58548	RE57M
Zfp42_p1	low_order	83	-1.91984	RE57R
Zfp42_p1	low_order	83	0.752525	RE58
Zfp42_p1	low_order	83	2.20662	RE61
Zfp42_p1	low_order	83	5.81451	RE85
Zfp42_p1	low_order	83	1.47198	RE93
Zfp42_p1	low_order	83	-0.754779	RE95
Zfp42_p1	low_order	83	3.35435	RE96
Zfp42_p1	low_order	83	-2.98708	RE97
Elf1_p1	low_order	84	0.0491834	RE127
Elf1_p1	low_order	84	5.54942	RE57L
Elf1_p1	low_order	84	9.36434	RE57M
Elf1_p1	low_order	84	-1.75267	RE57R
Elf1_p1	low_order	84	0.572558	RE58
Elf1_p1	low_order	84	1.92707	RE61
Elf1_p1	low_order	84	5.63945	RE85
Elf1_p1	low_order	84	1.27485	RE93
Elf1_p1	low_order	84	-0.857877	RE95
Elf1_p1	low_order	84	3.10665	RE96
Elf1_p1	low_order	84	-3.17081	RE97
Ncor1_p2	high_order	84	0.874919	RE127
Ncor1_p2	high_order	84	5.92442	RE57L
Ncor1_p2	high_order	84	10.7698	RE57M
Ncor1_p2	high_order	84	2.15141	RE57R
Ncor1_p2	high_order	84	4.73859	RE58
Ncor1_p2	high_order	84	4.74281	RE61
Ncor1_p2	high_order	84	8.28638	RE85
Ncor1_p2	high_order	84	1.96693	RE93
Ncor1_p2	high_order	84	3.73176	RE95
Ncor1_p2	high_order	84	9.04241	RE96
Ncor1_p2	high_order	84	-0.641298	RE97
Gabpb2_p1	low_order	85	-0.0258362	RE127
Gabpb2_p1	low_order	85	5.27626	RE57L
Gabpb2_p1	low_order	85	8.89006	RE57M
Gabpb2_p1	low_order	85	-1.7315	RE57R
Gabpb2_p1	low_order	85	0.767784	RE58
Gabpb2_p1	low_order	85	1.90031	RE61
Gabpb2_p1	low_order	85	5.58995	RE85
Gabpb2_p1	low_order	85	1.1842	RE93
Gabpb2_p1	low_order	85	-0.772459	RE95
Gabpb2_p1	low_order	85	2.95062	RE96
Gabpb2_p1	low_order	85	-2.95968	RE97
Id2_p2	high_order	85	0.855913	RE127
Id2_p2	high_order	85	5.85176	RE57L
Id2_p2	high_order	85	10.4521	RE57M
Id2_p2	high_order	85	2.18445	RE57R
Id2_p2	high_order	85	4.67271	RE58
Id2_p2	high_order	85	4.09589	RE61
Id2_p2	high_order	85	8.16917	RE85
Id2_p2	high_order	85	2.02264	RE93
Id2_p2	high_order	85	3.32909	RE95
Id2_p2	high_order	85	8.68178	RE96
Id2_p2	high_order	85	-0.551952	RE97
Nr4a1_p1	high_order	86	1.00901	RE127
Nr4a1_p1	high_order	86	5.56362	RE57L
Nr4a1_p1	high_order	86	9.8939	RE57M
Nr4a1_p1	high_order	86	2.33017	RE57R
Nr4a1_p1	high_order	86	4.29022	RE58
Nr4a1_p1	high_order	86	4.42609	RE61
Nr4a1_p1	high_order	86	8.13358	RE85
Nr4a1_p1	high_order	86	2.29327	RE93
Nr4a1_p1	high_order	86	3.81373	RE95
Nr4a1_p1	high_order	86	8.56246	RE96
Nr4a1_p1	high_order	86	-0.340281	RE97
Zbtb44_p1	low_order	86	-0.653498	RE127
Zbtb44_p1	low_order	86	4.85513	RE57L
Zbtb44_p1	low_order	86	8.8002	RE57M
Zbtb44_p1	low_order	86	-2.02405	RE57R
Zbtb44_p1	low_order	86	0.965086	RE58
Zbtb44_p1	low_order	86	1.57325	RE61
Zbtb44_p1	low_order	86	4.91981	RE85
Zbtb44_p1	low_order	86	0.744391	RE93
Zbtb44_p1	low_order	86	-0.789775	RE95
Zbtb44_p1	low_order	86	2.41926	RE96
Zbtb44_p1	low_order	86	-3.17192	RE97
E2f3_p2	low_order	87	-0.451642	RE127
E2f3_p2	low_order	87	4.81315	RE57L
E2f3_p2	low_order	87	8.60359	RE57M
E2f3_p2	low_order	87	-2.0592	RE57R
E2f3_p2	low_order	87	1.07969	RE58
E2f3_p2	low_order	87	1.32163	RE61
E2f3_p2	low_order	87	4.81158	RE85
E2f3_p2	low_order	87	0.547398	RE93
E2f3_p2	low_order	87	-0.910672	RE95
E2f3_p2	low_order	87	1.94224	RE96
E2f3_p2	low_order	87	-3.46517	RE97
Gtf2ird1_p2	high_order	87	0.812897	RE127
Gtf2ird1_p2	high_order	87	4.88579	RE57L
Gtf2ird1_p2	high_order	87	9.426	RE57M
Gtf2ird1_p2	high_order	87	2.33854	RE57R
Gtf2ird1_p2	high_order	87	3.98717	RE58
Gtf2ird1_p2	high_order	87	4.137	RE61
Gtf2ird1_p2	high_order	87	7.6472	RE85
Gtf2ird1_p2	high_order	87	1.81596	RE93
Gtf2ird1_p2	high_order	87	3.77594	RE95
Gtf2ird1_p2	high_order	87	8.16619	RE96
Gtf2ird1_p2	high_order	87	-0.564218	RE97
Ybx3_p1	low_order	88	-0.214412	RE127
Ybx3_p1	low_order	88	4.45958	RE57L
Ybx3_p1	low_order	88	8.46178	RE57M
Ybx3_p1	low_order	88	-1.93291	RE57R
Ybx3_p1	low_order	88	1.1668	RE58
Ybx3_p1	low_order	88	1.63374	RE61
Ybx3_p1	low_order	88	5.34548	RE85
Ybx3_p1	low_order	88	0.633238	RE93
Ybx3_p1	low_order	88	-0.762995	RE95
Ybx3_p1	low_order	88	1.9729	RE96
Ybx3_p1	low_order	88	-3.10518	RE97
Zfx_p1	high_order	88	0.291457	RE127
Zfx_p1	high_order	88	4.77322	RE57L
Zfx_p1	high_order	88	9.17258	RE57M
Zfx_p1	high_order	88	1.56197	RE57R
Zfx_p1	high_order	88	3.45973	RE58
Zfx_p1	high_order	88	3.73425	RE61
Zfx_p1	high_order	88	7.19069	RE85
Zfx_p1	high_order	88	1.33388	RE93
Zfx_p1	high_order	88	3.1031	RE95
Zfx_p1	high_order	88	7.41032	RE96
Zfx_p1	high_order	88	-0.91803	RE97
Foxm1_p1	high_order	89	0.404594	RE127
Foxm1_p1	high_order	89	4.91757	RE57L
Foxm1_p1	high_order	89	8.84599	RE57M
Foxm1_p1	high_order	89	1.45694	RE57R
Foxm1_p1	high_order	89	3.03954	RE58
Foxm1_p1	high_order	89	3.38284	RE61
Foxm1_p1	high_order	89	7.0798	RE85
Foxm1_p1	high_order	89	1.19496	RE93
Foxm1_p1	high_order	89	2.81643	RE95
Foxm1_p1	high_order	89	7.38186	RE96
Foxm1_p1	high_order	89	-1.306	RE97
Ubp1_p2	low_order	89	-0.215284	RE127
Ubp1_p2	low_order	89	4.25095	RE57L
Ubp1_p2	low_order	89	8.42663	RE57M
Ubp1_p2	low_order	89	-1.59182	RE57R
Ubp1_p2	low_order	89	1.49532	RE58
Ubp1_p2	low_order	89	1.50803	RE61
Ubp1_p2	low_order	89	5.2331	RE85
Ubp1_p2	low_order	89	0.762887	RE93
Ubp1_p2	low_order	89	-0.614322	RE95
Ubp1_p2	low_order	89	2.00238	RE96
Ubp1_p2	low_order	89	-2.81658	RE97
Nkrf_p1	high_order	90	0.31829	RE127
Nkrf_p1	high_order	90	4.64951	RE57L
Nkrf_p1	high_order	90	8.8256	RE57M
Nkrf_p1	high_order	90	1.40278	RE57R
Nkrf_p1	high_order	90	2.99439	RE58
Nkrf_p1	high_order	90	3.07252	RE61
Nkrf_p1	high_order	90	6.48478	RE85
Nkrf_p1	high_order	90	0.8357	RE93
Nkrf_p1	high_order	90	2.46989	RE95
Nkrf_p1	high_order	90	6.92459	RE96
Nkrf_p1	high_order	90	-1.4972	RE97
Setdb1_p1	low_order	90	-0.268276	RE127
Setdb1_p1	low_order	90	3.49777	RE57L
Setdb1_p1	low_order	90	7.01114	RE57M
Setdb1_p1	low_order	90	-1.75568	RE57R
Setdb1_p1	low_order	90	1.21447	RE58
Setdb1_p1	low_order	90	1.35433	RE61
Setdb1_p1	low_order	90	5.34985	RE85
Setdb1_p1	low_order	90	0.528785	RE93
Setdb1_p1	low_order	90	-0.94534	RE95
Setdb1_p1	low_order	90	1.65267	RE96
Setdb1_p1	low_order	90	-2.56228	RE97
Foxi3_p1	low_order	91	-0.0730284	RE127
Foxi3_p1	low_order	91	3.34486	RE57L
Foxi3_p1	low_order	91	6.73409	RE57M
Foxi3_p1	low_order	91	-1.66775	RE57R
Foxi3_p1	low_order	91	1.29824	RE58
Foxi3_p1	low_order	91	1.38071	RE61
Foxi3_p1	low_order	91	5.45594	RE85
Foxi3_p1	low_order	91	0.498426	RE93
Foxi3_p1	low_order	91	-0.944311	RE95
Foxi3_p1	low_order	91	1.71366	RE96
Foxi3_p1	low_order	91	-2.97107	RE97
Gabpb1_p1	high_order	91	0.28996	RE127
Gabpb1_p1	high_order	91	4.87065	RE57L
Gabpb1_p1	high_order	91	8.46872	RE57M
Gabpb1_p1	high_order	91	0.761212	RE57R
Gabpb1_p1	high_order	91	2.16382	RE58
Gabpb1_p1	high_order	91	2.50792	RE61
Gabpb1_p1	high_order	91	7.19802	RE85
Gabpb1_p1	high_order	91	0.562806	RE93
[truncated: 421 more rows]

## Sheet: 4i
cluster	pval	ES	reporter	pval_bin
naive	0.0689311	1.91484	RE57L	0.1
transient1	0.225774	1.46644	RE57L	0.5
transient2	0.688312	0.787465	RE57L	>0.5
transient3	0.507493	0.950701	RE57L	>0.5
committed	0.861139	0.314696	RE57L	>0.5
xx_biased	0.001998	2.24084	RE57L	0.01
naive	0.0879121	1.82125	RE57M	0.1
transient1	0.142857	1.64552	RE57M	0.2
transient2	0.58042	0.907713	RE57M	>0.5
transient3	0.777223	0.365281	RE57M	>0.5
committed	0.795205	0.459366	RE57M	>0.5
xx_biased	0.012987	2.04901	RE57M	0.1
naive	0.377622	1.15151	RE57R	0.5
transient1	0.183816	1.51417	RE57R	0.2
transient2	0.448551	1.03964	RE57R	0.5
transient3	0.958042	0.0641937	RE57R	>0.5
committed	0.713287	0.667152	RE57R	>0.5
xx_biased	0.704296	0.688284	RE57R	>0.5
naive	0.00599401	2.82119	RE58	0.01
transient1	0.421578	1.09483	RE58	0.5
transient2	0.703297	0.651632	RE58	>0.5
transient3	0.665335	0.627873	RE58	>0.5
committed	1	0	RE58	>0.5
xx_biased	0.0749251	1.8659	RE58	0.1
naive	0.863137	0.280318	RE61	>0.5
transient1	0.254745	1.44072	RE61	0.5
transient2	0.024975	2.07693	RE61	0.1
transient3	0.368631	1.24736	RE61	0.5
committed	0.941059	0.0782076	RE61	>0.5
xx_biased	0.874126	0.281851	RE61	>0.5
naive	0.981019	0.00848138	RE85	>0.5
transient1	0.393606	1.15642	RE85	0.5
transient2	0.001998	2.17506	RE85	0.01
transient3	0.837163	0.365934	RE85	>0.5
committed	0.816184	0.523012	RE85	>0.5
xx_biased	0.924076	0.2769	RE85	>0.5
naive	0.241758	1.51179	RE93	0.5
transient1	0.0499501	2.038	RE93	0.1
transient2	0.92008	0.0884859	RE93	>0.5
transient3	0.244755	1.53687	RE93	0.5
committed	1	0	RE93	>0.5
xx_biased	0.0499501	1.99875	RE93	0.1
naive	0.0619381	2.00177	RE95	0.1
transient1	0.395604	1.17876	RE95	0.5
transient2	0.804196	0.429479	RE95	>0.5
transient3	0.506494	0.910799	RE95	>0.5
committed	0.971029	0.0636428	RE95	>0.5
xx_biased	0.442557	1.11459	RE95	0.5
naive	0.808192	0.382327	RE96	>0.5
transient1	0.27972	1.42846	RE96	0.5
transient2	0.0889111	1.79998	RE96	0.1
transient3	0.546454	0.788577	RE96	>0.5
committed	0.921079	0.144122	RE96	>0.5
xx_biased	0.823177	0.396666	RE96	>0.5
naive	0.0849151	1.93411	RE97	0.1
transient1	0.895105	0.143296	RE97	>0.5
transient2	0.597403	0.865251	RE97	>0.5
transient3	0.37962	1.24801	RE97	0.5
committed	0.471528	1.0564	RE97	0.5
xx_biased	0.130869	1.70028	RE97	0.2
naive	0.128871	1.76396	RE127	0.2
transient1	1	0	RE127	>0.5
transient2	0.20979	1.52845	RE127	0.5
transient3	0.895105	0.151889	RE127	>0.5
committed	0.821179	0.368002	RE127	>0.5
xx_biased	0.285714	1.31937	RE127	0.5
