# Supplementary material for: Reporter CRISPR screens decipher cis-regulatory and trans-regulatory principles at the Xist locus
Source: Nat Struct Mol Biol. 2025 Oct 6;32(12):2465–75. doi: 10.1038/s41594-025-01686-3 (PMC12700789; doi:10.1038/s41594-025-01686-3)
Supplement: Supplementary file 14 — Statistical source data. [file 41594_2025_1686_MOESM14_ESM.xlsx]

## Sheet: 5c
RE	H3K27ac_sgFoxd3	H3K27ac_sgNfrkb	H3K27ac_sgOtx2	H3K27ac_sgZic3	H3K4me1_sgFoxd3	H3K4me1_sgNfrkb	H3K4me1_sgOtx2	H3K4me1_sgZic3	H3K4me3_sgFoxd3	H3K4me3_sgNfrkb	H3K4me3_sgOtx2	H3K4me3_sgZic3		RE	mark	line	pval
RE_127	-0.0935933	0.964211	-0.0881893	0.474059	0.516156	0.577265	0.244653	0.36153	-0.0425255	0.749661	0.0258265	0.431911		RE_12	H3K27ac	sgZic3	0.142852
RE_57L	0.303402	-1.8159	0.392748	-0.59301	0.601097	0.35417	0.625963	0.504495	0.306972	-1.6442	0.338117	-0.586896		RE_22	H3K27ac	sgZic3	0.616341
RE_57M	0.327898	-1.85954	0.296073	-0.525884	1.22011	0.968449	0.413512	0.596695	0.356616	-1.5855	0.383533	-0.572409		RE_45	H3K27ac	sgZic3	0.218778
RE_57R	0.424388	-1.52062	0.284528	-0.602273	NA	NA	NA	NA	0.432685	-1.26639	0.371181	-0.721923		RE_46	H3K27ac	sgZic3	0.160546
RE_58	NA	NA	NA	NA	NA	NA	NA	NA	0.00610362	-1.13647	0.564447	-0.504151		RE_47	H3K27ac	sgZic3	0.470521
RE_61	-1.34554	-0.738337	-0.989878	0.025355	-0.612537	-0.61995	-0.521848	-0.13592	-0.170716	-0.0240459	0.0292801	0.380569		RE_48	H3K27ac	sgZic3	0.00250207
RE_85	-0.533936	0.269549	-0.124809	0.00782358	-0.36662	0.173392	-0.123159	-0.0187477	-0.0137699	0.226524	0.287852	0.33889		RE_49	H3K27ac	sgZic3	0.441943
RE_93	-1.07703	-0.7428	-1.17566	-0.315105	-0.935949	0.143444	-0.858638	0.115071	NA	NA	NA	NA		RE_50	H3K27ac	sgZic3	0.577921
RE_95	-0.683884	-1.22158	-1.9525	-0.655727	-0.766445	-0.116736	-0.992083	0.481715	NA	NA	NA	NA		RE_51	H3K27ac	sgZic3	0.273255
RE_96	-0.521149	-0.670154	-1.82227	-0.751883	-0.788	0.00596067	-0.664557	0.223566	NA	NA	NA	NA		RE_52	H3K27ac	sgZic3	0.291941
RE_97	-0.854741	-0.157523	-1.32839	-0.217325	-0.841876	0.0870973	-0.884618	-0.207917	NA	NA	NA	NA		RE_53	H3K27ac	sgZic3	0.122983
														RE_55	H3K27ac	sgZic3	0.462662
														RE_56	H3K27ac	sgZic3	0.445537
														RE_57	H3K27ac	sgZic3	0.097995
														RE_57L	H3K27ac	sgZic3	0.112248
														RE_57M	H3K27ac	sgZic3	0.0822264
														RE_57R	H3K27ac	sgZic3	0.307855
														RE_58	H3K27ac	sgZic3	0.120049
														RE_59	H3K27ac	sgZic3	0.490321
														RE_60	H3K27ac	sgZic3	0.871231
														RE_61	H3K27ac	sgZic3	0.932306
														RE_71	H3K27ac	sgZic3	0.78814
														RE_85	H3K27ac	sgZic3	0.964427
														RE_87	H3K27ac	sgZic3	0.94419
														RE_93	H3K27ac	sgZic3	0.101348
														RE_95	H3K27ac	sgZic3	0.0877078
														RE_96	H3K27ac	sgZic3	0.0445618
														RE_97	H3K27ac	sgZic3	0.54519
														RE_123	H3K27ac	sgZic3	0.317703
														RE_127	H3K27ac	sgZic3	0.000126
														RE_12	H3K4me1	sgZic3	0.897083
														RE_22	H3K4me1	sgZic3	0.014572
														RE_45	H3K4me1	sgZic3	0.142516
														RE_46	H3K4me1	sgZic3	0.0211645
														RE_47	H3K4me1	sgZic3	0.246743
														RE_48	H3K4me1	sgZic3	0.0745841
														RE_49	H3K4me1	sgZic3	0.239011
														RE_50	H3K4me1	sgZic3	0.756903
														RE_51	H3K4me1	sgZic3	0.124435
														RE_52	H3K4me1	sgZic3	0.135623
														RE_53	H3K4me1	sgZic3	0.287496
														RE_55	H3K4me1	sgZic3	0.0473863
														RE_56	H3K4me1	sgZic3	0.0027844
														RE_57	H3K4me1	sgZic3	0.0588214
														RE_57L	H3K4me1	sgZic3	0.304393
														RE_57M	H3K4me1	sgZic3	0.0994558
														RE_57R	H3K4me1	sgZic3	0.153805
														RE_58	H3K4me1	sgZic3	0.474224
														RE_59	H3K4me1	sgZic3	0.838681
														RE_60	H3K4me1	sgZic3	0.319619
														RE_61	H3K4me1	sgZic3	0.70075
														RE_71	H3K4me1	sgZic3	0.851788
														RE_85	H3K4me1	sgZic3	0.935938
														RE_87	H3K4me1	sgZic3	0.773827
														RE_93	H3K4me1	sgZic3	0.219858
														RE_95	H3K4me1	sgZic3	0.0105298
														RE_96	H3K4me1	sgZic3	0.10862
														RE_97	H3K4me1	sgZic3	0.180617
														RE_123	H3K4me1	sgZic3	0.0768635
														RE_127	H3K4me1	sgZic3	0.212158
														RE_12	H3K4me3	sgZic3	0.00166136
														RE_22	H3K4me3	sgZic3	0.196648
														RE_45	H3K4me3	sgZic3	0.000822
														RE_46	H3K4me3	sgZic3	4.22e-05
														RE_47	H3K4me3	sgZic3	0.00891205
														RE_48	H3K4me3	sgZic3	0.961157
														RE_49	H3K4me3	sgZic3	0.37327
														RE_50	H3K4me3	sgZic3	0.580361
														RE_51	H3K4me3	sgZic3	0.0985769
														RE_52	H3K4me3	sgZic3	0.85323
														RE_53	H3K4me3	sgZic3	0.845489
														RE_55	H3K4me3	sgZic3	0.305847
														RE_56	H3K4me3	sgZic3	0.0983705
														RE_57	H3K4me3	sgZic3	0.0113566
														RE_57L	H3K4me3	sgZic3	0.068386
														RE_57M	H3K4me3	sgZic3	0.00945121
														RE_57R	H3K4me3	sgZic3	0.00789983
														RE_58	H3K4me3	sgZic3	0.303466
														RE_59	H3K4me3	sgZic3	0.123546
														RE_60	H3K4me3	sgZic3	0.444199
														RE_61	H3K4me3	sgZic3	0.00796159
														RE_71	H3K4me3	sgZic3	0.974042
														RE_85	H3K4me3	sgZic3	0.00920271
														RE_87	H3K4me3	sgZic3	0.206351
														RE_93	H3K4me3	sgZic3	0.63719
														RE_95	H3K4me3	sgZic3	0.718427
														RE_96	H3K4me3	sgZic3	0.0427396
														RE_97	H3K4me3	sgZic3	0.562977
														RE_123	H3K4me3	sgZic3	0.76666
														RE_127	H3K4me3	sgZic3	0.0294585
														RE_12	H3K27ac	sgNfrkb	0.00344135
														RE_22	H3K27ac	sgNfrkb	0.812656
														RE_45	H3K27ac	sgNfrkb	0.745584
														RE_46	H3K27ac	sgNfrkb	0.664252
														RE_47	H3K27ac	sgNfrkb	0.53445
														RE_48	H3K27ac	sgNfrkb	0.361734
														RE_49	H3K27ac	sgNfrkb	0.0282712
														RE_50	H3K27ac	sgNfrkb	0.00341294
														RE_51	H3K27ac	sgNfrkb	0.305419
														RE_52	H3K27ac	sgNfrkb	0.683856
														RE_53	H3K27ac	sgNfrkb	0.696065
														RE_55	H3K27ac	sgNfrkb	0.649021
														RE_56	H3K27ac	sgNfrkb	0.132063
														RE_57	H3K27ac	sgNfrkb	0.00292371
														RE_57L	H3K27ac	sgNfrkb	0.00772291
														RE_57M	H3K27ac	sgNfrkb	0.00206481
														RE_57R	H3K27ac	sgNfrkb	0.0195609
														RE_58	H3K27ac	sgNfrkb	0.204102
														RE_59	H3K27ac	sgNfrkb	0.803827
														RE_60	H3K27ac	sgNfrkb	0.365482
														RE_61	H3K27ac	sgNfrkb	0.0558452
														RE_71	H3K27ac	sgNfrkb	0.262299
														RE_85	H3K27ac	sgNfrkb	0.341524
														RE_87	H3K27ac	sgNfrkb	0.260854
														RE_93	H3K27ac	sgNfrkb	0.0138788
														RE_95	H3K27ac	sgNfrkb	0.0155329
														RE_96	H3K27ac	sgNfrkb	0.0554372
														RE_97	H3K27ac	sgNfrkb	0.297141
														RE_123	H3K27ac	sgNfrkb	0.629288
														RE_127	H3K27ac	sgNfrkb	0.000155
														RE_12	H3K4me1	sgNfrkb	0.559281
														RE_22	H3K4me1	sgNfrkb	0.946648
														RE_45	H3K4me1	sgNfrkb	0.171848
														RE_46	H3K4me1	sgNfrkb	0.615725
														RE_47	H3K4me1	sgNfrkb	0.388896
														RE_48	H3K4me1	sgNfrkb	0.0317732
														RE_49	H3K4me1	sgNfrkb	0.142863
														RE_50	H3K4me1	sgNfrkb	0.390046
														RE_51	H3K4me1	sgNfrkb	0.0360652
														RE_52	H3K4me1	sgNfrkb	0.0723693
														RE_53	H3K4me1	sgNfrkb	0.217598
														RE_55	H3K4me1	sgNfrkb	0.639328
														RE_56	H3K4me1	sgNfrkb	0.0692378
														RE_57	H3K4me1	sgNfrkb	0.237691
														RE_57L	H3K4me1	sgNfrkb	0.537266
														RE_57M	H3K4me1	sgNfrkb	0.232309
														RE_57R	H3K4me1	sgNfrkb	0.163418
														RE_58	H3K4me1	sgNfrkb	0.740791
														RE_59	H3K4me1	sgNfrkb	0.559909
														RE_60	H3K4me1	sgNfrkb	0.445963
														RE_61	H3K4me1	sgNfrkb	0.150808
														RE_71	H3K4me1	sgNfrkb	0.809386
														RE_85	H3K4me1	sgNfrkb	0.590044
														RE_87	H3K4me1	sgNfrkb	0.247071
														RE_93	H3K4me1	sgNfrkb	0.194929
														RE_95	H3K4me1	sgNfrkb	0.423591
														RE_96	H3K4me1	sgNfrkb	0.962825
														RE_97	H3K4me1	sgNfrkb	0.658274
														RE_123	H3K4me1	sgNfrkb	0.436966
														RE_127	H3K4me1	sgNfrkb	0.151366
														RE_12	H3K4me3	sgNfrkb	0.144742
														RE_22	H3K4me3	sgNfrkb	0.0627333
														RE_45	H3K4me3	sgNfrkb	0.699274
														RE_46	H3K4me3	sgNfrkb	0.186406
														RE_47	H3K4me3	sgNfrkb	0.894232
														RE_48	H3K4me3	sgNfrkb	0.141141
														RE_49	H3K4me3	sgNfrkb	0.124563
														RE_50	H3K4me3	sgNfrkb	0.0678781
														RE_51	H3K4me3	sgNfrkb	0.1448
														RE_52	H3K4me3	sgNfrkb	0.427348
														RE_53	H3K4me3	sgNfrkb	0.316644
														RE_55	H3K4me3	sgNfrkb	0.416335
														RE_56	H3K4me3	sgNfrkb	0.0235776
														RE_57	H3K4me3	sgNfrkb	0.0010482
														RE_57L	H3K4me3	sgNfrkb	0.0083289
														RE_57M	H3K4me3	sgNfrkb	0.00057
														RE_57R	H3K4me3	sgNfrkb	0.0014015
														RE_58	H3K4me3	sgNfrkb	0.0953667
														RE_59	H3K4me3	sgNfrkb	0.0568033
														RE_60	H3K4me3	sgNfrkb	0.264807
														RE_61	H3K4me3	sgNfrkb	0.856815
														RE_71	H3K4me3	sgNfrkb	0.199316
														RE_85	H3K4me3	sgNfrkb	0.0562091
														RE_87	H3K4me3	sgNfrkb	0.0370707
														RE_93	H3K4me3	sgNfrkb	0.911468
														RE_95	H3K4me3	sgNfrkb	0.058359
														RE_96	H3K4me3	sgNfrkb	0.787699
														RE_97	H3K4me3	sgNfrkb	0.450697
														RE_123	H3K4me3	sgNfrkb	0.0911549
														RE_127	H3K4me3	sgNfrkb	0.00362949
														RE_12	H3K27ac	sgOtx2	0.974556
														RE_22	H3K27ac	sgOtx2	0.428319
														RE_45	H3K27ac	sgOtx2	0.591925
														RE_46	H3K27ac	sgOtx2	0.820981
														RE_47	H3K27ac	sgOtx2	0.187614
														RE_48	H3K27ac	sgOtx2	0.0260224
														RE_49	H3K27ac	sgOtx2	0.0857357
														RE_50	H3K27ac	sgOtx2	0.564232
														RE_51	H3K27ac	sgOtx2	0.497903
														RE_52	H3K27ac	sgOtx2	0.11447
														RE_53	H3K27ac	sgOtx2	0.0794716
														RE_55	H3K27ac	sgOtx2	0.0614503
														RE_56	H3K27ac	sgOtx2	0.524627
														RE_57	H3K27ac	sgOtx2	0.176331
														RE_57L	H3K27ac	sgOtx2	0.271153
														RE_57M	H3K27ac	sgOtx2	0.17483
														RE_57R	H3K27ac	sgOtx2	0.452637
														RE_58	H3K27ac	sgOtx2	0.155889
														RE_59	H3K27ac	sgOtx2	0.0753952
														RE_60	H3K27ac	sgOtx2	0.754527
														RE_61	H3K27ac	sgOtx2	0.0246588
														RE_71	H3K27ac	sgOtx2	0.000161
														RE_85	H3K27ac	sgOtx2	0.511706
														RE_87	H3K27ac	sgOtx2	0.0249379
														RE_93	H3K27ac	sgOtx2	0.000691
														RE_95	H3K27ac	sgOtx2	0.00898936
														RE_96	H3K27ac	sgOtx2	0.00237514
														RE_97	H3K27ac	sgOtx2	0.00551226
														RE_123	H3K27ac	sgOtx2	0.279237
														RE_127	H3K27ac	sgOtx2	0.443713
														RE_12	H3K4me1	sgOtx2	0.895817
														RE_22	H3K4me1	sgOtx2	0.495655
														RE_45	H3K4me1	sgOtx2	0.2323
														RE_46	H3K4me1	sgOtx2	0.000531
														RE_47	H3K4me1	sgOtx2	0.2675
														RE_48	H3K4me1	sgOtx2	0.0997315
														RE_49	H3K4me1	sgOtx2	0.849131
														RE_50	H3K4me1	sgOtx2	0.434894
														RE_51	H3K4me1	sgOtx2	0.169954
														RE_52	H3K4me1	sgOtx2	0.0266309
														RE_53	H3K4me1	sgOtx2	0.145183
														RE_55	H3K4me1	sgOtx2	0.0190777
														RE_56	H3K4me1	sgOtx2	0.948196
														RE_57	H3K4me1	sgOtx2	0.0233984
														RE_57L	H3K4me1	sgOtx2	0.19168
														RE_57M	H3K4me1	sgOtx2	0.433004
														RE_57R	H3K4me1	sgOtx2	0.0931786
														RE_58	H3K4me1	sgOtx2	0.122842
														RE_59	H3K4me1	sgOtx2	0.115994
														RE_60	H3K4me1	sgOtx2	0.0402336
														RE_61	H3K4me1	sgOtx2	0.291338
														RE_71	H3K4me1	sgOtx2	0.0778094
														RE_85	H3K4me1	sgOtx2	0.613039
														RE_87	H3K4me1	sgOtx2	0.934612
														RE_93	H3K4me1	sgOtx2	0.000609
														RE_95	H3K4me1	sgOtx2	0.0165899
														RE_96	H3K4me1	sgOtx2	0.0100995
														RE_97	H3K4me1	sgOtx2	0.00250979
														RE_123	H3K4me1	sgOtx2	0.662812
														RE_127	H3K4me1	sgOtx2	0.369728
														RE_12	H3K4me3	sgOtx2	0.127792
														RE_22	H3K4me3	sgOtx2	0.0186179
														RE_45	H3K4me3	sgOtx2	0.0547481
														RE_46	H3K4me3	sgOtx2	0.0256212
														RE_47	H3K4me3	sgOtx2	0.00284298
														RE_48	H3K4me3	sgOtx2	0.0329407
														RE_49	H3K4me3	sgOtx2	0.0294388
														RE_50	H3K4me3	sgOtx2	0.0717698
														RE_51	H3K4me3	sgOtx2	0.557511
														RE_52	H3K4me3	sgOtx2	0.315146
														RE_53	H3K4me3	sgOtx2	0.207276
														RE_55	H3K4me3	sgOtx2	0.0871453
														RE_56	H3K4me3	sgOtx2	0.65271
														RE_57	H3K4me3	sgOtx2	0.108131
														RE_57L	H3K4me3	sgOtx2	0.256215
														RE_57M	H3K4me3	sgOtx2	0.103287
														RE_57R	H3K4me3	sgOtx2	0.0869656
														RE_58	H3K4me3	sgOtx2	0.18995
														RE_59	H3K4me3	sgOtx2	0.313994
														RE_60	H3K4me3	sgOtx2	0.22761
														RE_61	H3K4me3	sgOtx2	0.838914
														RE_71	H3K4me3	sgOtx2	0.278382
														RE_85	H3K4me3	sgOtx2	0.108637
														RE_87	H3K4me3	sgOtx2	0.0394553
														RE_93	H3K4me3	sgOtx2	0.928119
														RE_95	H3K4me3	sgOtx2	0.330747
														RE_96	H3K4me3	sgOtx2	0.0022997
														RE_97	H3K4me3	sgOtx2	0.403098
														RE_123	H3K4me3	sgOtx2	0.708639
														RE_127	H3K4me3	sgOtx2	0.812174
														RE_12	H3K27ac	sgFoxd3	0.176534
														RE_22	H3K27ac	sgFoxd3	0.0885731
														RE_45	H3K27ac	sgFoxd3	0.0295771
														RE_46	H3K27ac	sgFoxd3	0.0190452
														RE_47	H3K27ac	sgFoxd3	0.457105
														RE_48	H3K27ac	sgFoxd3	0.022919
														RE_49	H3K27ac	sgFoxd3	0.0189196
														RE_50	H3K27ac	sgFoxd3	0.247836
														RE_51	H3K27ac	sgFoxd3	0.105979
														RE_52	H3K27ac	sgFoxd3	0.288493
														RE_53	H3K27ac	sgFoxd3	0.0245664
														RE_55	H3K27ac	sgFoxd3	0.181292
														RE_56	H3K27ac	sgFoxd3	0.39055
														RE_57	H3K27ac	sgFoxd3	0.146304
														RE_57L	H3K27ac	sgFoxd3	0.319002
														RE_57M	H3K27ac	sgFoxd3	0.163465
														RE_57R	H3K27ac	sgFoxd3	0.121216
														RE_58	H3K27ac	sgFoxd3	0.112568
														RE_59	H3K27ac	sgFoxd3	0.0818022
														RE_60	H3K27ac	sgFoxd3	0.219265
														RE_61	H3K27ac	sgFoxd3	0.0189808
														RE_71	H3K27ac	sgFoxd3	0.00158361
														RE_85	H3K27ac	sgFoxd3	0.0995007
														RE_87	H3K27ac	sgFoxd3	0.271403
														RE_93	H3K27ac	sgFoxd3	0.00219684
														RE_95	H3K27ac	sgFoxd3	0.0981628
														RE_96	H3K27ac	sgFoxd3	0.0432959
														RE_97	H3K27ac	sgFoxd3	0.0150603
														RE_123	H3K27ac	sgFoxd3	0.210888
														RE_127	H3K27ac	sgFoxd3	0.399214
														RE_12	H3K4me1	sgFoxd3	0.200276
														RE_22	H3K4me1	sgFoxd3	0.0880778
														RE_45	H3K4me1	sgFoxd3	0.0610816
														RE_46	H3K4me1	sgFoxd3	0.0333779
														RE_47	H3K4me1	sgFoxd3	0.184003
														RE_48	H3K4me1	sgFoxd3	0.30787
														RE_49	H3K4me1	sgFoxd3	0.939187
														RE_50	H3K4me1	sgFoxd3	0.590508
														RE_51	H3K4me1	sgFoxd3	0.192824
														RE_52	H3K4me1	sgFoxd3	0.00870545
														RE_53	H3K4me1	sgFoxd3	0.0215343
														RE_55	H3K4me1	sgFoxd3	0.0566449
														RE_56	H3K4me1	sgFoxd3	0.168058
														RE_57	H3K4me1	sgFoxd3	0.0684449
														RE_57L	H3K4me1	sgFoxd3	0.161041
														RE_57M	H3K4me1	sgFoxd3	0.114466
														RE_57R	H3K4me1	sgFoxd3	0.17391
														RE_58	H3K4me1	sgFoxd3	0.406256
														RE_59	H3K4me1	sgFoxd3	0.00123071
														RE_60	H3K4me1	sgFoxd3	0.511214
														RE_61	H3K4me1	sgFoxd3	0.27033
														RE_71	H3K4me1	sgFoxd3	0.00986948
														RE_85	H3K4me1	sgFoxd3	0.206613
														RE_87	H3K4me1	sgFoxd3	0.150883
														RE_93	H3K4me1	sgFoxd3	0.000216
														RE_95	H3K4me1	sgFoxd3	0.0128245
														RE_96	H3K4me1	sgFoxd3	0.00545486
														RE_97	H3K4me1	sgFoxd3	0.0034204
														RE_123	H3K4me1	sgFoxd3	0.125985
														RE_127	H3K4me1	sgFoxd3	0.147081
														RE_12	H3K4me3	sgFoxd3	0.123026
														RE_22	H3K4me3	sgFoxd3	0.000652
														RE_45	H3K4me3	sgFoxd3	0.000303
														RE_46	H3K4me3	sgFoxd3	0.00233988
														RE_47	H3K4me3	sgFoxd3	8.85e-06
														RE_48	H3K4me3	sgFoxd3	0.063137
														RE_49	H3K4me3	sgFoxd3	0.740802
														RE_50	H3K4me3	sgFoxd3	0.891393
														RE_51	H3K4me3	sgFoxd3	0.0942497
														RE_52	H3K4me3	sgFoxd3	0.00892752
														RE_53	H3K4me3	sgFoxd3	0.795759
														RE_55	H3K4me3	sgFoxd3	0.0611939
														RE_56	H3K4me3	sgFoxd3	0.531075
														RE_57	H3K4me3	sgFoxd3	0.0410929
														RE_57L	H3K4me3	sgFoxd3	0.177114
														RE_57M	H3K4me3	sgFoxd3	0.0348243
														RE_57R	H3K4me3	sgFoxd3	0.0419226
														RE_58	H3K4me3	sgFoxd3	0.989605
														RE_59	H3K4me3	sgFoxd3	0.178487
														RE_60	H3K4me3	sgFoxd3	0.645595
														RE_61	H3K4me3	sgFoxd3	0.281212
														RE_71	H3K4me3	sgFoxd3	0.624558
														RE_85	H3K4me3	sgFoxd3	0.9278
														RE_87	H3K4me3	sgFoxd3	0.129151
														RE_93	H3K4me3	sgFoxd3	0.191249
														RE_95	H3K4me3	sgFoxd3	0.136708
														RE_96	H3K4me3	sgFoxd3	0.407475
														RE_97	H3K4me3	sgFoxd3	0.900392
														RE_123	H3K4me3	sgFoxd3	0.636258
														RE_127	H3K4me3	sgFoxd3	0.703601

## Sheet: 5e
rep	guide	xist_perc	mono_perc	bi_perc	multi_perc		guide	pval
R1	sgNT	0.663265	0.540816	0.122449	0		sgNT	NA
R1	sgOtx2	0.420561	0.327103	0.0934579	0		sgOtx2	0.0325702
R1	sgZic3	0.369792	0.333333	0.0364583	0		sgZic3	0.0411824
R1	sgNfrkb	0.32381	0.27619	0.047619	0		sgNfrkb	0.0435266
R1	sgFoxd3	0.44586	0.420382	0.0254777	0		sgFoxd3	0.0431876
R2	sgNT	0.755952	0.654762	0.10119	0
R2	sgOtx2	0.492308	0.410256	0.0820513	0
R2	sgZic3	0.203883	0.203883	0	0
R2	sgNfrkb	0.228916	0.210843	0.0180723	0
R2	sgFoxd3	0.561905	0.409524	0.152381	0
R3	sgNT	0.635762	0.529801	0.10596	0
R3	sgOtx2	0.5	0.420455	0.0681818	0.0113636
R3	sgZic3	0.312102	0.286624	0.0254777	0
R3	sgNfrkb	0.381579	0.335526	0.0460526	0
R3	sgFoxd3	0.262712	0.237288	0.0254237	0

## Sheet: 5f
guide	rep	scene	cell_id	cy5_norm_sub			guide	pval
sgNT	R1	9	12	4885.39			sgNT	1
sgNT	R1	5	6	1091.69			sgOtx2	6.02e-30
sgNT	R1	6	2	1723.51			sgZic3	6.72e-10
sgNT	R1	3	3	5743.66			sgNfrkb	4.34e-05
sgNT	R1	7	5	986.164			sgFoxd3	8.67e-11
sgNT	R1	7	6	1702.02
sgNT	R1	10	5	88.3706
sgNT	R1	8	10	290.645
sgNT	R1	10	3	3555.37
sgNT	R1	8	1	6081.78
sgNT	R1	6	8	2861.12
sgNT	R1	11	4	6793.97
sgNT	R1	6	1	3003.32
sgNT	R1	5	9	8781.06
sgNT	R1	4	4	205.534
sgNT	R1	4	8	484.017
sgNT	R1	8	4	178.781
sgNT	R1	2	3	440.559
sgNT	R1	3	2	2576.28
sgNT	R1	7	9	1740.03
sgNT	R1	6	5	4581.93
sgNT	R1	10	8	1468.4
sgNT	R1	9	1	471.377
sgNT	R1	11	7	3259.3
sgNT	R1	11	7	395.776
sgNT	R1	3	1	3529.05
sgNT	R1	1	1	586.271
sgNT	R1	8	4	288.644
sgNT	R1	11	6	3244.31
sgNT	R1	9	1	226.792
sgNT	R1	6	4	443.442
sgNT	R1	2	7	3924.05
sgNT	R1	3	6	989.979
sgNT	R1	3	6	302.345
sgNT	R1	4	4	702.839
sgNT	R1	5	5	13158.6
sgNT	R1	4	2	2437.63
sgNT	R1	7	9	2737.18
sgNT	R1	8	10	2972.91
sgNT	R1	2	5	5467.12
sgNT	R1	2	7	2113.44
sgNT	R1	9	8	2484.11
sgNT	R1	8	7	1388.02
sgNT	R1	1	4	3648.66
sgNT	R1	4	3	4433.41
sgNT	R1	6	9	707.161
sgNT	R1	9	11	3549.19
sgNT	R1	9	13	2067.74
sgNT	R1	9	3	643.686
sgNT	R1	11	1	1111.7
sgNT	R1	9	7	199.495
sgNT	R1	3	7	169.817
sgNT	R1	6	4	265.03
sgNT	R1	11	5	14694.4
sgNT	R1	3	9	11685.2
sgNT	R1	5	1	982.626
sgNT	R1	11	3	2751.1
sgNT	R1	4	7	1039.51
sgNT	R1	9	7	467.265
sgNT	R1	1	6	4815.41
sgNT	R1	9	10	5186.3
sgNT	R1	1	2	9209.65
sgNT	R1	5	6	981.893
sgNT	R1	1	1	1136.68
sgNT	R1	7	3	4473.55
sgNT	R1	8	6	319.679
sgNT	R1	2	1	3977.81
sgNT	R1	8	5	2217.4
sgNT	R1	0	5	3512.68
sgNT	R1	10	1	882.844
sgNT	R1	0	2	2951.08
sgNT	R1	7	2	845.207
sgNT	R1	8	9	1528.14
sgNT	R1	8	3	1216.65
sgNT	R1	1	5	3825.37
sgNT	R1	10	4	672.703
sgNT	R1	9	6	3009.24
sgNT	R2	6	12	18436
sgNT	R2	9	10	13846.2
sgNT	R2	2	6	19580.2
sgNT	R2	11	11	1006.51
sgNT	R2	2	9	732.757
sgNT	R2	6	5	6560.41
sgNT	R2	1	7	45898.2
sgNT	R2	7	10	924.802
sgNT	R2	11	10	1160.12
sgNT	R2	1	12	12456.2
sgNT	R2	8	7	559.981
sgNT	R2	6	2	976.714
sgNT	R2	11	14	298.859
sgNT	R2	6	9	16104.8
sgNT	R2	4	12	15397
sgNT	R2	3	2	2529.48
sgNT	R2	1	13	4595.94
sgNT	R2	3	9	5933.4
sgNT	R2	7	7	35372.4
sgNT	R2	10	18	3438.61
sgNT	R2	3	1	1017.81
sgNT	R2	2	7	16491.4
sgNT	R2	5	12	1400.76
sgNT	R2	2	2	5608.67
sgNT	R2	11	7	2546.22
sgNT	R2	9	9	1402.92
sgNT	R2	6	7	10522.4
sgNT	R2	8	13	2596.64
sgNT	R2	8	12	7124.83
sgNT	R2	3	5	13288.1
sgNT	R2	8	14	7780.03
sgNT	R2	2	6	6169.28
sgNT	R2	9	13	2086.57
sgNT	R2	1	3	11342.1
sgNT	R2	0	14	63956.8
sgNT	R2	0	4	2817.25
sgNT	R2	7	4	20448.1
sgNT	R2	0	9	13933.1
sgNT	R2	6	7	538.741
sgNT	R2	3	12	1728.66
sgNT	R2	8	3	12008.8
sgNT	R2	0	15	24678
sgNT	R2	8	9	5463.62
sgNT	R2	8	4	18637.3
sgNT	R2	2	4	3141.34
sgNT	R2	10	19	1472.49
sgNT	R2	11	15	1249.06
sgNT	R2	1	2	26398.4
sgNT	R2	3	11	10579.2
sgNT	R2	7	7	5583.7
sgNT	R2	1	17	9802.4
sgNT	R2	3	1	14625.8
sgNT	R2	2	10	3900.11
sgNT	R2	1	16	2666.32
sgNT	R2	11	1	237.902
sgNT	R2	7	12	11852.9
sgNT	R2	3	4	219.802
sgNT	R2	4	7	9102.44
sgNT	R2	9	7	12314.6
sgNT	R2	3	12	22199.2
sgNT	R2	5	7	15284.2
sgNT	R2	3	7	3492.73
sgNT	R2	6	8	283.736
sgNT	R2	11	6	5667.02
sgNT	R2	6	4	894.066
sgNT	R2	11	13	4719.96
sgNT	R2	0	7	19444.6
sgNT	R2	2	15	33187.8
sgNT	R2	7	13	27495.7
sgNT	R2	11	2	1455.47
sgNT	R2	10	17	6290.82
sgNT	R2	4	4	18900.4
sgNT	R2	2	5	9380.82
sgNT	R2	3	3	8650.05
sgNT	R2	2	13	15547
sgNT	R2	6	13	156.698
sgNT	R2	4	12	7955.65
sgNT	R3	9	10	4370.19
sgNT	R3	1	6	2779.37
sgNT	R3	2	6	7805.63
sgNT	R3	8	6	21969.5
sgNT	R3	0	12	3621.95
sgNT	R3	4	10	17048
sgNT	R3	7	15	360.223
sgNT	R3	1	6	15436.3
sgNT	R3	10	6	12308
sgNT	R3	9	15	1172.03
sgNT	R3	9	4	9764.93
sgNT	R3	8	5	2260.56
sgNT	R3	9	10	486.662
sgNT	R3	4	13	15709.7
sgNT	R3	7	4	5379.42
sgNT	R3	0	14	3386.62
sgNT	R3	3	6	1707.34
sgNT	R3	2	8	19813.6
sgNT	R3	5	4	5710.09
sgNT	R3	8	8	7353.55
sgNT	R3	7	5	12005.4
sgNT	R3	5	2	1107.92
sgNT	R3	0	11	932.572
sgNT	R3	8	15	26623.9
sgNT	R3	11	11	5025.82
sgNT	R3	3	11	6548.7
sgNT	R3	8	8	14153.4
sgNT	R3	2	2	1393.33
sgNT	R3	4	3	247.727
sgNT	R3	8	14	2500.48
sgNT	R3	0	10	2583.43
sgNT	R3	3	6	12687.6
sgNT	R3	6	13	15348.2
sgNT	R3	10	11	1267.95
sgNT	R3	10	8	3996.46
sgNT	R3	10	5	577.599
sgNT	R3	4	14	3269.59
sgNT	R3	11	17	397.424
sgNT	R3	1	9	17003
sgNT	R3	9	11	704.9
sgNT	R3	9	9	3220.27
sgNT	R3	9	6	1359.36
sgNT	R3	3	2	1077.92
sgNT	R3	8	3	3067.2
sgNT	R3	11	14	4404.48
sgNT	R3	7	4	1848.52
sgNT	R3	9	8	9149.97
sgNT	R3	3	2	5472.03
sgNT	R3	3	5	3963.85
sgNT	R3	7	13	926.082
sgNT	R3	0	6	2690.25
sgNT	R3	11	11	2158.78
sgNT	R3	7	6	164.086
sgNT	R3	4	12	920.24
sgNT	R3	4	9	13220.5
sgNT	R3	9	7	14082.7
sgNT	R3	6	7	515.266
sgNT	R3	7	12	8617.75
sgNT	R3	11	7	2130.5
sgNT	R3	6	3	13347.5
sgNT	R3	0	12	2786.2
sgNT	R3	9	13	3025.97
sgNT	R3	5	11	1120.85
sgNT	R3	1	11	7882.59
sgNT	R3	11	16	148.941
sgNT	R3	10	6	9854.87
sgNT	R3	10	4	2582.44
sgNT	R3	8	16	5236.11
sgNT	R3	10	2	7124.27
sgNT	R3	5	5	3451.38
sgNT	R3	0	2	8224.74
sgNT	R3	4	7	8249.28
sgNT	R3	6	2	5951.85
sgNT	R3	3	8	17817
sgNT	R3	6	14	16166.7
sgNT	R3	1	9	3865.91
sgNT	R3	1	10	2328.27
sgOtx2	R1	0	11	387.628
sgOtx2	R1	1	6	158.59
sgOtx2	R1	3	9	138.145
sgOtx2	R1	10	4	91.4971
sgOtx2	R1	2	11	734.036
sgOtx2	R1	2	7	92.772
sgOtx2	R1	1	4	64.7182
sgOtx2	R1	10	5	408.192
sgOtx2	R1	7	5	159.582
sgOtx2	R1	9	15	2.603
sgOtx2	R1	2	3	58.3408
sgOtx2	R1	0	15	105.185
sgOtx2	R1	11	5	85.6899
sgOtx2	R1	1	5	218.129
sgOtx2	R1	4	4	62.0532
sgOtx2	R1	6	8	102.05
sgOtx2	R1	2	5	140.013
sgOtx2	R1	0	11	1800.32
sgOtx2	R1	6	6	1226.9
sgOtx2	R1	7	12	122.452
sgOtx2	R1	8	3	100.367
sgOtx2	R1	10	1	153.407
sgOtx2	R1	8	7	183.41
sgOtx2	R1	6	10	135.086
sgOtx2	R1	0	3	231.605
sgOtx2	R1	0	13	142.181
sgOtx2	R1	6	12	66.9342
sgOtx2	R1	0	8	504.969
sgOtx2	R1	3	3	74.1325
sgOtx2	R1	8	7	68.2051
sgOtx2	R1	3	4	101.047
sgOtx2	R1	0	10	1941.87
sgOtx2	R1	1	7	160.985
sgOtx2	R1	6	7	100.132
sgOtx2	R1	7	1	633.107
sgOtx2	R1	5	3	274.417
sgOtx2	R1	3	4	254.141
sgOtx2	R1	4	3	1890.43
sgOtx2	R1	4	5	303.327
sgOtx2	R1	1	10	281.877
sgOtx2	R1	11	8	1056.1
sgOtx2	R1	1	5	113.109
sgOtx2	R1	2	5	886.454
sgOtx2	R1	1	10	148.569
sgOtx2	R1	7	6	294.824
sgOtx2	R1	10	4	101.622
sgOtx2	R1	7	3	335.278
sgOtx2	R1	0	7	1193.69
sgOtx2	R1	3	8	446.287
sgOtx2	R2	3	6	78.0748
sgOtx2	R2	1	7	1168.34
sgOtx2	R2	0	5	2532.19
sgOtx2	R2	7	7	2050.14
sgOtx2	R2	3	3	2132.05
sgOtx2	R2	1	4	6393.64
sgOtx2	R2	3	4	717.68
sgOtx2	R2	4	5	1303.47
sgOtx2	R2	4	8	414.577
sgOtx2	R2	6	5	29.0796
sgOtx2	R2	1	19	13602.5
sgOtx2	R2	1	24	278.658
sgOtx2	R2	8	14	695.452
sgOtx2	R2	5	4	269.655
sgOtx2	R2	3	7	6047.35
sgOtx2	R2	2	21	393.69
sgOtx2	R2	2	21	1545.49
sgOtx2	R2	1	20	1059.79
sgOtx2	R2	5	11	375.567
sgOtx2	R2	1	1	1512.68
sgOtx2	R2	1	15	292.007
sgOtx2	R2	6	16	4015.65
sgOtx2	R2	3	16	1407.43
sgOtx2	R2	1	23	1850.38
sgOtx2	R2	9	3	1043.66
sgOtx2	R2	6	8	1026
sgOtx2	R2	7	8	200.308
sgOtx2	R2	0	4	17.191
sgOtx2	R2	3	24	1639.59
sgOtx2	R2	0	4	524.54
sgOtx2	R2	3	15	1208.52
sgOtx2	R2	4	8	2007.07
sgOtx2	R2	2	16	92.2073
sgOtx2	R2	5	10	5605.3
sgOtx2	R2	2	16	463.256
sgOtx2	R2	2	22	179.752
sgOtx2	R2	10	11	588.612
sgOtx2	R2	6	13	1271.94
sgOtx2	R2	8	2	49.5268
sgOtx2	R2	4	13	2782.97
sgOtx2	R2	1	9	2306.05
sgOtx2	R2	1	3	3142.04
sgOtx2	R2	0	2	7760.86
sgOtx2	R2	7	22	220.393
sgOtx2	R2	4	3	3250.66
sgOtx2	R2	11	9	207.133
sgOtx2	R2	5	18	1343.96
sgOtx2	R2	7	12	554.262
sgOtx2	R2	6	1	1220.76
sgOtx2	R3	0	10	185.162
sgOtx2	R3	5	4	117.552
sgOtx2	R3	11	2	94.2209
sgOtx2	R3	9	6	161.945
sgOtx2	R3	0	9	471.891
sgOtx2	R3	1	4	168.047
sgOtx2	R3	8	11	108.91
sgOtx2	R3	8	2	1322.28
sgOtx2	R3	10	2	1531.01
sgOtx2	R3	4	2	2685.03
sgOtx2	R3	9	9	348.693
sgOtx2	R3	1	4	208.77
sgOtx2	R3	5	6	2256.2
sgOtx2	R3	8	10	206.005
sgOtx2	R3	2	3	404.555
sgOtx2	R3	3	5	2245.23
sgOtx2	R3	10	4	192.916
sgOtx2	R3	2	8	3537.81
sgOtx2	R3	2	4	286.106
sgOtx2	R3	5	4	145.262
sgOtx2	R3	9	3	285.394
sgOtx2	R3	0	3	177.163
sgOtx2	R3	9	9	265.641
sgOtx2	R3	8	5	123.401
sgOtx2	R3	3	7	2949.97
sgOtx2	R3	8	9	476.57
sgOtx2	R3	0	5	388.841
sgOtx2	R3	9	5	1231.52
sgOtx2	R3	7	6	172.435
sgOtx2	R3	0	8	1200.42
sgOtx2	R3	11	7	666.516
sgOtx2	R3	3	3	1089.79
sgOtx2	R3	2	12	278.932
sgOtx2	R3	2	6	24.2984
sgOtx2	R3	9	4	1249.08
sgOtx2	R3	5	1	617.122
sgOtx2	R3	4	7	1363.68
sgOtx2	R3	0	4	430.963
sgOtx2	R3	6	1	350.866
sgOtx2	R3	5	5	858.495
sgOtx2	R3	3	4	143.217
sgOtx2	R3	0	1	589.296
sgOtx2	R3	1	5	374.748
sgOtx2	R3	11	6	135.913
sgOtx2	R3	0	9	506.2
sgOtx2	R3	4	8	425.308
sgOtx2	R3	6	4	1090.97
sgOtx2	R3	5	6	394.001
sgOtx2	R3	0	1	128.685
sgZic3	R1	0	6	2558.61
sgZic3	R1	9	8	624.03
sgZic3	R1	6	11	1328.49
sgZic3	R1	5	4	564.55
sgZic3	R1	8	10	263.519
sgZic3	R1	3	18	1057.49
sgZic3	R1	5	3	2051.41
sgZic3	R1	4	15	270.244
sgZic3	R1	9	18	2753.78
sgZic3	R1	6	14	303.206
sgZic3	R1	8	15	3468.74
sgZic3	R1	0	5	942.86
sgZic3	R1	1	8	522.015
sgZic3	R1	10	16	2205.18
sgZic3	R1	4	12	327.014
sgZic3	R1	8	13	201.517
sgZic3	R1	9	6	580.929
sgZic3	R1	2	11	84.501
sgZic3	R1	8	12	2806.72
sgZic3	R1	2	7	1399.24
sgZic3	R1	10	9	4486.83
sgZic3	R2	11	9	185
sgZic3	R2	0	3	1602.59
sgZic3	R2	7	8	8190
sgZic3	R2	10	5	1132.07
sgZic3	R2	2	1	1130.09
sgZic3	R2	5	7	172.539
sgZic3	R2	0	1	1631.7
sgZic3	R2	7	6	723.743
sgZic3	R2	0	16	2839.16
sgZic3	R2	8	5	2737.56
sgZic3	R2	2	10	1621.7
sgZic3	R2	8	2	177.245
sgZic3	R2	5	2	437.989
sgZic3	R2	10	10	1548.8
sgZic3	R2	11	7	1283.48
sgZic3	R2	9	5	356.27
sgZic3	R2	1	7	411.199
sgZic3	R2	3	9	1230.44
sgZic3	R2	2	7	597.834
sgZic3	R2	3	16	847.354
sgZic3	R2	6	8	747.715
sgZic3	R3	0	7	1899.89
sgZic3	R3	3	16	3292.43
sgZic3	R3	2	2	2151.11
sgZic3	R3	9	14	329.549
sgZic3	R3	6	2	339.255
sgZic3	R3	1	8	1292.87
sgZic3	R3	0	8	1817.05
sgZic3	R3	9	5	1374.42
sgZic3	R3	6	15	1947.26
sgZic3	R3	1	6	1370.64
sgZic3	R3	7	8	1423
sgZic3	R3	2	10	815.905
sgZic3	R3	9	7	120.562
sgZic3	R3	3	14	275.133
sgZic3	R3	7	4	1233.01
sgZic3	R3	1	10	1259.33
sgZic3	R3	6	8	397.932
sgZic3	R3	4	7	546.314
sgZic3	R3	3	13	2813.39
sgZic3	R3	6	4	4191.7
sgZic3	R3	6	1	2113.59
sgNfrkb	R1	11	6	543.765
sgNfrkb	R1	5	3	5433.68
sgNfrkb	R1	6	8	1726.32
sgNfrkb	R1	5	2	2843.12
sgNfrkb	R1	10	8	311.515
sgNfrkb	R1	10	8	347.272
sgNfrkb	R1	2	7	7072.23
sgNfrkb	R1	10	10	1402.27
sgNfrkb	R1	11	5	531.793
sgNfrkb	R1	1	9	399.456
sgNfrkb	R1	0	6	201.371
sgNfrkb	R1	10	6	801.116
sgNfrkb	R1	7	8	606.839
sgNfrkb	R1	8	5	1812.41
sgNfrkb	R1	7	6	184.068
sgNfrkb	R1	3	9	4239.91
sgNfrkb	R1	3	4	1947.08
sgNfrkb	R1	7	7	3128.95
sgNfrkb	R1	9	3	98.466
sgNfrkb	R1	6	13	1605.84
sgNfrkb	R1	5	5	1106.46
sgNfrkb	R1	1	7	2609.55
sgNfrkb	R1	10	16	547.702
sgNfrkb	R1	5	5	4002.78
sgNfrkb	R1	8	3	854.228
sgNfrkb	R1	6	7	63.591
sgNfrkb	R1	11	5	798.668
sgNfrkb	R1	6	13	488.335
sgNfrkb	R1	1	4	205.111
sgNfrkb	R1	7	2	206.989
sgNfrkb	R1	10	5	435.357
sgNfrkb	R1	11	9	2057.69
sgNfrkb	R1	6	6	1130.57
sgNfrkb	R1	0	7	883.894
sgNfrkb	R1	8	4	167.204
sgNfrkb	R1	8	3	188.344
sgNfrkb	R1	9	8	165.139
sgNfrkb	R1	10	15	453.852
sgNfrkb	R1	0	9	522.973
sgNfrkb	R2	6	10	362.066
sgNfrkb	R2	2	1	963.446
sgNfrkb	R2	3	7	1097.14
sgNfrkb	R2	4	2	7317.48
sgNfrkb	R2	4	8	2385
sgNfrkb	R2	11	22	2472.01
sgNfrkb	R2	11	26	973.068
sgNfrkb	R2	1	12	161.371
sgNfrkb	R2	2	6	7726.1
sgNfrkb	R2	5	4	3966.02
sgNfrkb	R2	4	8	14394.2
sgNfrkb	R2	11	10	26048.4
sgNfrkb	R2	8	14	2652.39
sgNfrkb	R2	8	17	4305.67
sgNfrkb	R2	2	10	790.027
sgNfrkb	R2	11	22	2259.21
sgNfrkb	R2	11	9	484.896
sgNfrkb	R2	7	3	826.032
sgNfrkb	R2	1	14	749.158
sgNfrkb	R2	7	4	14442
sgNfrkb	R2	5	7	13091.8
sgNfrkb	R2	3	11	3261.88
sgNfrkb	R2	11	2	13502
sgNfrkb	R2	2	5	7433.95
sgNfrkb	R2	5	9	1256.31
sgNfrkb	R2	0	8	3461.1
sgNfrkb	R2	1	6	3115.37
sgNfrkb	R2	10	10	2119.25
sgNfrkb	R2	1	15	307.671
sgNfrkb	R2	0	7	1428.43
sgNfrkb	R2	3	13	4645.87
sgNfrkb	R2	11	20	687.142
sgNfrkb	R2	9	5	1054.37
sgNfrkb	R2	5	4	3510.95
sgNfrkb	R2	3	10	1159.57
sgNfrkb	R2	8	8	15815.7
sgNfrkb	R2	11	1	739.814
sgNfrkb	R2	0	2	1836.66
sgNfrkb	R2	3	6	606.76
sgNfrkb	R3	7	7	5836.85
sgNfrkb	R3	11	10	7067.5
sgNfrkb	R3	3	17	13103.9
sgNfrkb	R3	9	16	2055.51
sgNfrkb	R3	4	2	523.751
sgNfrkb	R3	6	5	5932.01
sgNfrkb	R3	4	6	500.361
sgNfrkb	R3	2	9	12913.2
sgNfrkb	R3	9	5	7693.67
sgNfrkb	R3	9	3	6234.16
sgNfrkb	R3	3	11	960.29
sgNfrkb	R3	9	3	5333.26
sgNfrkb	R3	10	17	1958.62
sgNfrkb	R3	1	2	1669.92
sgNfrkb	R3	8	14	828.563
sgNfrkb	R3	5	7	7310.95
sgNfrkb	R3	9	9	11933.4
sgNfrkb	R3	5	6	3841.94
sgNfrkb	R3	8	18	1214.44
sgNfrkb	R3	7	4	7993.2
sgNfrkb	R3	8	3	23648.5
sgNfrkb	R3	8	18	4629.64
sgNfrkb	R3	3	10	2374.11
sgNfrkb	R3	10	9	15995.2
sgNfrkb	R3	8	9	4463.16
sgNfrkb	R3	9	11	4065.54
sgNfrkb	R3	10	19	929.177
sgNfrkb	R3	8	12	12992.6
sgNfrkb	R3	2	6	260.116
sgNfrkb	R3	11	14	1115.27
sgNfrkb	R3	3	4	292.966
sgNfrkb	R3	2	5	916.561
sgNfrkb	R3	3	12	411.65
sgNfrkb	R3	11	4	3157.01
sgNfrkb	R3	6	1	380.636
sgNfrkb	R3	4	11	4107.11
sgNfrkb	R3	9	12	2111.34
sgNfrkb	R3	5	8	1091.1
sgNfrkb	R3	9	16	510.327
sgFoxd3	R1	1	3	1360.73
sgFoxd3	R1	11	7	83.1
sgFoxd3	R1	0	13	442.754
sgFoxd3	R1	10	6	51.5326
sgFoxd3	R1	0	5	571.808
sgFoxd3	R1	2	16	140.429
sgFoxd3	R1	1	16	3.94629
sgFoxd3	R1	11	15	599.524
sgFoxd3	R1	8	5	765.681
sgFoxd3	R1	7	16	57.583
sgFoxd3	R1	9	17	576.941
sgFoxd3	R1	0	12	2064.66
sgFoxd3	R1	3	10	598.021
sgFoxd3	R1	8	8	3964.54
sgFoxd3	R1	4	12	1504.95
sgFoxd3	R1	11	15	111.525
sgFoxd3	R1	7	15	1037.64
sgFoxd3	R1	4	17	1597.93
sgFoxd3	R1	7	5	1090.76
sgFoxd3	R1	4	13	1618.59
sgFoxd3	R1	3	15	2271.28
sgFoxd3	R1	4	4	1608.6
sgFoxd3	R1	6	7	573.809
sgFoxd3	R1	1	14	143.51
sgFoxd3	R1	2	16	143.839
sgFoxd3	R1	3	9	67.6567
sgFoxd3	R1	9	14	729.976
sgFoxd3	R1	9	6	576.213
sgFoxd3	R1	2	2	394.462
sgFoxd3	R1	6	4	30.5133
sgFoxd3	R1	10	11	46.8953
sgFoxd3	R1	6	13	133.064
sgFoxd3	R1	3	6	463.392
sgFoxd3	R1	1	6	2276.42
sgFoxd3	R2	7	5	429.633
sgFoxd3	R2	1	7	910.419
sgFoxd3	R2	10	15	1926.26
sgFoxd3	R2	3	24	1559.3
sgFoxd3	R2	0	10	4949.22
sgFoxd3	R2	10	18	1187.75
sgFoxd3	R2	0	16	2569.34
sgFoxd3	R2	2	12	2742.36
sgFoxd3	R2	1	22	1495.03
sgFoxd3	R2	5	12	23765.8
sgFoxd3	R2	10	8	4602.26
sgFoxd3	R2	5	14	5859.29
sgFoxd3	R2	8	6	11819.7
sgFoxd3	R2	5	4	8809.42
sgFoxd3	R2	10	13	1065.24
sgFoxd3	R2	6	10	7025.09
sgFoxd3	R2	0	21	1690.16
sgFoxd3	R2	11	3	6616.69
sgFoxd3	R2	2	18	5626.05
sgFoxd3	R2	3	12	26041.5
sgFoxd3	R2	5	15	612.739
sgFoxd3	R2	11	13	1315.35
sgFoxd3	R2	1	3	6893.02
sgFoxd3	R2	11	2	5601.41
sgFoxd3	R2	1	12	309.197
sgFoxd3	R2	11	10	9116.14
sgFoxd3	R2	2	22	418.287
sgFoxd3	R2	3	11	3300.08
sgFoxd3	R2	8	2	6427.58
sgFoxd3	R2	7	12	1521.33
sgFoxd3	R2	10	1	19417.2
sgFoxd3	R2	10	16	424.658
sgFoxd3	R2	9	23	2024.8
sgFoxd3	R2	1	17	3025.93
sgFoxd3	R3	5	12	1313.51
sgFoxd3	R3	10	3	523.644
sgFoxd3	R3	1	8	163.076
sgFoxd3	R3	6	9	2856.5
sgFoxd3	R3	7	12	1232.15
sgFoxd3	R3	11	11	710.443
sgFoxd3	R3	0	2	643.506
sgFoxd3	R3	8	3	3113.93
sgFoxd3	R3	7	13	542.135
sgFoxd3	R3	8	4	677.475
sgFoxd3	R3	3	11	220.349
sgFoxd3	R3	7	4	408.947
sgFoxd3	R3	5	3	246.962
sgFoxd3	R3	2	1	990.922
sgFoxd3	R3	3	1	87.4083
sgFoxd3	R3	10	11	9397.27
sgFoxd3	R3	3	11	87.2661
sgFoxd3	R3	3	6	426.804
sgFoxd3	R3	2	5	410.664
sgFoxd3	R3	5	7	236.069
sgFoxd3	R3	2	8	1082.31
sgFoxd3	R3	8	12	528.266
sgFoxd3	R3	10	8	879.158
sgFoxd3	R3	11	11	136.077
sgFoxd3	R3	0	10	1596.8
sgFoxd3	R3	0	9	963.388
sgFoxd3	R3	5	12	1469.65
sgFoxd3	R3	6	12	3251.23
sgFoxd3	R3	4	5	2093.47
sgFoxd3	R3	10	13	537.173
sgFoxd3	R3	1	10	590.389
sgFoxd3	R3	7	8	988.987
sgFoxd3	R3	3	4	554.729
sgFoxd3	R3	10	10	1010.01

## Sheet: 5g
rep	guide	norm_signal	norm_perc
R1	sgOtx2	-0.921775	-0.242705
R1	sgZic3	-0.367635	-0.293474
R1	sgNfrkb	-0.32982	-0.339456
R1	sgFoxd3	-0.483815	-0.217405
R2	sgOtx2	-0.785271	-0.263645
R2	sgZic3	-0.72385	-0.552069
R2	sgNfrkb	-0.30952	-0.527037
R2	sgFoxd3	-0.249911	-0.194048
R3	sgOtx2	-0.976939	-0.135762
R3	sgZic3	-0.543959	-0.32366
R3	sgNfrkb	-0.194888	-0.254183
R3	sgFoxd3	-0.754644	-0.37305
