# Supplementary material for: Reporter CRISPR screens decipher cis-regulatory and trans-regulatory principles at the Xist locus
Source: Nat Struct Mol Biol. 2025 Oct 6;32(12):2465–75. doi: 10.1038/s41594-025-01686-3 (PMC12700789; doi:10.1038/s41594-025-01686-3)
Supplement: Supplementary file 15 — Statistical source data. [file 41594_2025_1686_MOESM15_ESM.xlsx]

## Sheet: 6c
sample	rep	xist_perc		cont	sample	pval
WT	rep1	0.682171		WT	dFtx-Xert	0.142601
WT	rep2	0.611321
dFtx-Xert	rep1	0.528302
dFtx-Xert	rep2	0.381818

## Sheet: 6d
cell	sample	Xist		cont	sample	pval
AAAGGGCCAACGGTAG	WT	0.397943		WT	dFtx-Xert	0.000658
AAAGTGACAGGTGACA	WT	1.23489
AAGCGAGAGCTCTTCC	WT	2.51842
AAGGTAAAGGTATTGA	WT	2.72329
AAGTTCGCATGAAGCG	WT	2.46715
AATCGACCATGAGGGT	WT	0.235466
ACCAACACACCTCAGG	WT	0.256317
ACCACAATCAGTCCGG	WT	1.85584
AGACAGGGTTGTATGC	WT	1.22258
AGACCCGTCACAGTGT	WT	2.07771
AGAGCAGAGTCGGCCT	WT	1.43202
AGGCTGCGTGGTTTAC	WT	2.00187
ATAGAGATCCTCTGCA	WT	3.29328
ATAGAGATCGCTAGCG	WT	2.44624
ATCACAGTCTGGAAGG	WT	2.1452
ATCAGGTGTTCAGGTT	WT	2.08938
ATGAGGGTCGGTGTAT	WT	1.0901
ATTATCCTCCTGGGAC	WT	1.01112
CAACAGTCAAAGCTCT	WT	2.26617
CACTTCGAGATGGCAC	WT	1.86274
CAGTTAGGTCACCTTC	WT	1.44877
CATCCCAGTAGCTGAG	WT	1.57662
CATCGCTAGATAGCTA	WT	1.83229
CATGCTCAGGTAGATT	WT	1.29677
CATGGATCACCAGCCA	WT	2.74956
CCAATTTAGACGGTCA	WT	1.08739
CCCTTAGGTTTGTTCT	WT	2.70569
CCGGGTAGTGATACCT	WT	1.4562
CCTCTCCCAACTCGAT	WT	2.84752
CGAGAAGTCACCGGGT	WT	0.439092
CGAGGAATCCTTCGAC	WT	3.80182
CGGACACCAAGAGTTA	WT	2.42897
CGGGTCACACCCAAGC	WT	2.49265
CGTAATGGTTCGGCGT	WT	0.60735
CTAACCCCATGGCTAT	WT	1.27344
CTCATCGGTACGGGAT	WT	2.01524
CTGTACCCATTCAGCA	WT	1.7497
GAAGCCCCAGAAATCA	WT	1.62557
GACGCTGAGGTTCTTG	WT	1.2804
GAGGCCTCATCTAACG	WT	1.54359
GAGGCCTTCCTCCACA	WT	1.82322
GAGGGTACATGTTCAG	WT	3.29964
GCCGTGAAGCCGCTTG	WT	2.10028
GCGAGAATCAAGCCCG	WT	0.208737
GCTTGGGCAAATGGAT	WT	1.02609
GGCTGTGCATCTGTTT	WT	2.88375
GTCAAACTCGCATTGA	WT	1.03641
GTCACGGCATAGATGA	WT	1.71205
GTCCACTCAACAGCTT	WT	2.34184
GTGACGCGTGTCTCCT	WT	1.69173
GTTACAGCACACCGCA	WT	2.42179
TAATTCCGTTCCGCTT	WT	0.889916
TACACCCGTGACCTGC	WT	2.54951
TACGCTCCATCAACCA	WT	2.576
TACGGGCTCGGCCCAA	WT	2.06927
TACTTACTCTTAGCTT	WT	2.62906
TATTGGGCACACCTTC	WT	0.494472
TCATCATGTGCGAGTA	WT	2.3918
TCCAGAACACGGTGCT	WT	1.29196
TCCATGCTCATCGCCT	WT	3.00423
TCTCTGGCAACGTATC	WT	2.32037
TCTTAGTTCAAGTAAG	WT	2.43924
TGAGGGACAGTAACGG	WT	2.28874
TGCTCGTTCTTAATCC	WT	1.32817
TGGAACTCACGAGAAC	WT	0.388759
TGTAAGCGTCAATCTG	WT	1.57636
TGTGAGTTCGAAGAAT	WT	2.40075
TGTGTGAAGCTTACGT	WT	0.271993
TGTTGAGGTATCTTCT	WT	1.96993
TTACAGGAGGATGTTA	WT	0.542291
TTACGTTAGGAAAGTG	WT	1.47755
TTAGTCTTCCTACGGG	WT	0.850664
TTCCACGCATGAGTAA	WT	3.21952
TTCCTTCGTGTGGTCC	WT	1.71038
TTCCTTCGTGTTAAAG	WT	1.02755
TTGTTTGAGCATCAGG	WT	1.15988
AATGGAATCACCTCTG	dFtx-Xert	1.19056
ACATGCAAGCGTTACT	dFtx-Xert	1.95219
ACGTACAGTATGGGAC	dFtx-Xert	0.479409
AGACAGGAGAATCTAG	dFtx-Xert	2.12861
AGCGCCACAGGAGACT	dFtx-Xert	0.413594
AGTACCAAGCCTTCTC	dFtx-Xert	1.57723
ATTACCTGTTCTAACG	dFtx-Xert	0.528267
CAGCACGCACGGGTAA	dFtx-Xert	0.426426
CATTGTTAGTTCCATG	dFtx-Xert	1.59367
CCACGAGCAGGAACCA	dFtx-Xert	0.889804
CGGAATTGTGTTAAAG	dFtx-Xert	2.84571
CGGACACTCTCGAACA	dFtx-Xert	1.65936
CGTGTCTAGGTCCGAA	dFtx-Xert	1.75828
CTGCAGGCATGGAAGC	dFtx-Xert	2.4956
GCCCGAATCCATCAGA	dFtx-Xert	1.70878
GGAGGATCAGACGGAT	dFtx-Xert	2.6025
GTCCCATAGAGGATCC	dFtx-Xert	0.227721
GTGAGGACAAATACAG	dFtx-Xert	0.700801
TGCTTCGCACCTCTAC	dFtx-Xert	1.55271
TTCTGTAAGGATCACG	dFtx-Xert	0.480701
TTTCGATGTGTATTCG	dFtx-Xert	2.49969
AAACCCACATCAGCTA	WT	2.68601
AAAGGATTCGATCCAA	WT	1.77406
AAAGTCCGTGAGAACC	WT	2.70437
AACACACTCGGTAGGA	WT	0.760781
AACCAACCAGTTTCAG	WT	3.17828
AACGGGATCACCATCC	WT	1.41431
AAGACAAAGTCATGAA	WT	2.39274
AAGTCGTGTGAACCGA	WT	1.66781
ACAGGGACATCCGAAT	WT	1.97055
ACCCTCACATCGGTTA	WT	0.735956
ACCTGAAAGTCGTCTA	WT	2.32013
ACGCACGAGGAGTCTG	WT	2.23667
ACGGAAGGTTCGGTAT	WT	0.778723
ACTTAGGCACTAAACC	WT	1.98005
AGATCCATCAACGCTA	WT	1.77995
AGCCAGCCATCTCAAG	WT	1.35918
AGGAATAGTTACCCTC	WT	1.78798
AGGACGAAGTCCCAAT	WT	3.18739
AGGCCACCACGACGAA	WT	2.24019
AGGGCCTGTCCACATA	WT	2.15303
AGTACTGCACGGCTAC	WT	2.35256
AGTCAACGTATGGGAC	WT	1.4849
AGTGATCAGCCTTTCC	WT	2.46195
AGTTAGCGTCGGTGAA	WT	0.587644
ATCACGAAGCTAAATG	WT	1.64256
ATCACTTCACAATTCG	WT	2.55787
ATGGGAGAGAAGGGAT	WT	0.463606
ATGGGTTCATCCGATA	WT	1.13239
ATGGTTGGTGATCATC	WT	2.50944
ATGTCCCGTGCCTGCA	WT	2.11846
ATGTCTTCACGGTCTG	WT	2.73614
ATGTCTTCATTGTGCA	WT	1.56399
ATTCGTTAGAGTCAGC	WT	1.87546
CACGAATAGTAAGCAT	WT	0.92531
CAGCAATCAAATCAGA	WT	1.17997
CAGCCAGTCAAACGTC	WT	0.482403
CATAAGCGTGAATAAC	WT	2.14492
CATACCCAGGTTCACT	WT	1.69706
CATACTTTCAGCGGAA	WT	1.6493
CATCAAGTCCTTGACC	WT	1.76629
CATCCACAGATGCTGG	WT	2.38299
CCACCATTCGCTCCTA	WT	0.882308
CCATAAGAGATGCTTC	WT	1.59766
CCCTCAAAGGGTCACA	WT	2.60831
CCGGTGAAGGTGCCAA	WT	1.54801
CCTTCAGTCGCTTGAA	WT	2.45149
CGAAGTTGTATTTCTC	WT	2.26322
CGAGGCTGTCACTGAT	WT	1.33887
CGATGGCCATCGGTTA	WT	0.362641
CGGAACCAGTATTGCC	WT	3.01305
CGGACACCAGTTCACA	WT	1.7413
CGTAAGTCATTCACCC	WT	0.837827
CGTCAAAGTGTTACAC	WT	1.95614
CTAAGTGTCAAACCCA	WT	1.62938
CTACGGGGTCCATACA	WT	0.958244
CTCAACCAGTCTTGGT	WT	1.17529
CTCACTGCAGTATTCG	WT	1.56271
CTCCAACAGTTGGAGC	WT	2.70625
CTGAATGCAGGTTTAC	WT	3.3133
CTGCAGGGTATGGTAA	WT	1.25093
CTGTACCCAGTTCACA	WT	1.94458
CTTCAATCAGCTGTAT	WT	2.67232
GAAGCCCGTCTCTCTG	WT	1.4332
GAAGGGTTCAAATGAG	WT	2.64761
GAGAAATCAACCGGAA	WT	1.96871
GAGAGGTAGACTACGG	WT	1.85427
GAGATGGTCGTCGGGT	WT	2.6791
GATAGCTAGAGTCCGA	WT	1.20241
GATGGAGTCCACGTCT	WT	0.734746
GCACGTGGTAGGTCAG	WT	1.06489
GCAGTTATCAGATTGC	WT	1.27118
GCCAGGTTCACGAGGA	WT	2.38899
GCCGTGATCAATCAGC	WT	2.91725
GCGGATCGTGATACAA	WT	2.47824
GCGTGCAGTCATCCGG	WT	1.93285
GCTTGGGTCCCTCGAT	WT	2.47787
GGAATGGAGCTCGACC	WT	1.99939
GGAGATGGTCGGAACA	WT	1.52318
GGAGGATGTTGCTCGG	WT	1.1777
GGGTATTTCCCGTTCA	WT	0.212867
GGTGTTAGTGGTATGG	WT	2.60425
GGTTCTCCAGAGAGGG	WT	1.68487
GTAGAGGAGACGGTCA	WT	1.61285
GTCACTCGTACAAACA	WT	1.25881
GTCATCCAGGCGTCCT	WT	2.27199
GTCCACTTCGAATCCA	WT	1.75749
GTCGCGAAGAGGTTAT	WT	2.32187
GTCGTTCGTAGCGCCT	WT	2.5957
GTCTAGATCCAAAGGG	WT	1.13226
GTGCACGCACAGTGAG	WT	0.889832
GTGGCGTAGTCCTACA	WT	2.04076
GTGGTTACAGGTCCGT	WT	2.10841
GTGTAACCATCATCTT	WT	1.51009
GTTCATTTCGCCAACG	WT	2.25807
TAACTTCAGAGGTCGT	WT	0.969209
TAATTCCGTGGAGAAA	WT	1.58944
TACCGGGTCCCTTGTG	WT	0.935153
TACCTGCAGATTCGAA	WT	2.17012
TAGACCAGTCCCGCAA	WT	1.5061
TAGATCGAGCCTGTGC	WT	1.86287
TAGGAGGAGGTGGTTG	WT	2.05447
TATACCTTCATGCCGG	WT	1.74536
TATCCTACAATGCAGG	WT	0.196582
TATTGCTTCGCCTAGG	WT	1.28066
TCAGTTTTCGAGCTGC	WT	0.282238
TCATCATCACCGTCTT	WT	0.600443
TCCAGAACAAGCTGCC	WT	2.71147
TCCATCGGTCAATGGG	WT	2.49177
TCCCACAAGTGCGCTC	WT	2.07925
TCCCATGGTGAGTGAC	WT	2.11521
TCCTAATAGACTCCGC	WT	3.26383
TCCTCTTTCAGTCCGG	WT	2.21416
TCCTGCAAGGTCCTGC	WT	2.15954
TCCTTCTGTCCCTGTT	WT	2.34428
TCTAACTTCTCTTCAA	WT	0.818274
TCTCTGGAGTTGGCGA	WT	2.84059
TCTTTGAAGAGATGCC	WT	2.25796
TGAACGTTCCCATTTA	WT	1.16566
TGAGCATTCGGAGCAA	WT	0.315522
TGAGCGCCAGTGTATC	WT	2.05782
TGAGGGATCTACACTT	WT	0.398698
TGCACGGTCAGCGCGT	WT	1.90414
TGCAGGCAGCGAGAAA	WT	0.396162
TGCCGAGTCGCAAGAG	WT	1.40041
TGCGGGTGTACGATGG	WT	2.31093
TGGGTTAAGCGGGTTA	WT	0.436783
TGGGTTACAGACCAAG	WT	2.94982
TGTTCCGGTCTCACGG	WT	1.6275
TTACCGCTCACCTGTC	WT	1.25761
TTCCTTCCAAGACCGA	WT	1.38099
TTCTAGTGTTAAGACA	WT	2.44328
TTGCATTCAGGGATAC	WT	0.804662
TTGGATGTCTTGCAAG	WT	2.32114
TTGGGTAGTCGTACTA	WT	2.3224
TTGTTCAGTGTATACC	WT	2.00446
TTTATGCTCGACGAGA	WT	3.09586
TTTCACAAGCGTGTCC	WT	0.571047
TTTCGATCATAGGAGC	WT	1.50735
AACAGGGTCAAGCCCG	dFtx-Xert	0.548357
AAGCGTTCATTCACCC	dFtx-Xert	1.02243
AATGAAGTCGGCCAAC	dFtx-Xert	1.3959
ACCCTTGTCTATCACT	dFtx-Xert	1.29167
ACTGTGACAGTGAGCA	dFtx-Xert	1.31068
ATGGTTGTCACTCACC	dFtx-Xert	2.1227
CACCAAACACGGGCTT	dFtx-Xert	1.00771
CACTGGGCAGAACTAA	dFtx-Xert	0.318522
CAGCGTGGTTGGGATG	dFtx-Xert	0.55072
CTCTGGTTCTTACCAT	dFtx-Xert	1.79141
GCACGGTTCCGAACGC	dFtx-Xert	0.789411
GCACGTGAGGTGGTTG	dFtx-Xert	2.21747
GGTCTGGTCTGGTCAA	dFtx-Xert	0.211255
GTAATCGTCTCCGTGT	dFtx-Xert	0.799943
TCATGGACATACTGTG	dFtx-Xert	1.1003
TCTCCGACATCCTAAG	dFtx-Xert	1.07411
TTGTTCAGTAACATCC	dFtx-Xert	1.43912

## Sheet: 6e
Xist	cell	sample	chrX_ratio			sample	cont	pval
0.196582	TATCCTACAATGCAGG	WT	0.389163			dFTX-Xert	WT	0.00011963
0.208737	GCGAGAATCAAGCCCG	WT	0.482143
0.211255	GGTCTGGTCTGGTCAA	dFTX-Xert	0.50495
0.212867	GGGTATTTCCCGTTCA	WT	0.518717
0.227721	GTCCCATAGAGGATCC	dFTX-Xert	0.35865
0.235466	AATCGACCATGAGGGT	WT	0.572289
0.256317	ACCAACACACCTCAGG	WT	0.467456
0.271993	TGTGTGAAGCTTACGT	WT	0.422819
0.282238	TCAGTTTTCGAGCTGC	WT	0.47973
0.315522	TGAGCATTCGGAGCAA	WT	0.510417
0.318522	CACTGGGCAGAACTAA	dFTX-Xert	0.460784
0.362641	CGATGGCCATCGGTTA	WT	0.490566
0.388759	TGGAACTCACGAGAAC	WT	0.368421
0.396162	TGCAGGCAGCGAGAAA	WT	0.452229
0.397943	AAAGGGCCAACGGTAG	WT	0.516949
0.398698	TGAGGGATCTACACTT	WT	0.449153
0.413594	AGCGCCACAGGAGACT	dFTX-Xert	0.462633
0.426426	CAGCACGCACGGGTAA	dFTX-Xert	0.522222
0.436783	TGGGTTAAGCGGGTTA	WT	0.496815
0.439092	CGAGAAGTCACCGGGT	WT	0.512821
0.463606	ATGGGAGAGAAGGGAT	WT	0.411765
0.479409	ACGTACAGTATGGGAC	dFTX-Xert	0.380368
0.480701	TTCTGTAAGGATCACG	dFTX-Xert	0.433735
0.482403	CAGCCAGTCAAACGTC	WT	0.464684
0.494472	TATTGGGCACACCTTC	WT	0.333333
0.542291	TTACAGGAGGATGTTA	WT	0.47541
0.548357	AACAGGGTCAAGCCCG	dFTX-Xert	0.457143
0.55072	CAGCGTGGTTGGGATG	dFTX-Xert	0.471338
0.571047	TTTCACAAGCGTGTCC	WT	0.566929
0.587644	AGTTAGCGTCGGTGAA	WT	0.5
0.600443	TCATCATCACCGTCTT	WT	0.505495
0.60735	CGTAATGGTTCGGCGT	WT	0.533981
0.700801	GTGAGGACAAATACAG	dFTX-Xert	0.4125
0.734746	GATGGAGTCCACGTCT	WT	0.521277
0.735956	ACCCTCACATCGGTTA	WT	0.411458
0.760781	AACACACTCGGTAGGA	WT	0.496403
0.778723	ACGGAAGGTTCGGTAT	WT	0.423729
0.789411	GCACGGTTCCGAACGC	dFTX-Xert	0.452381
0.799943	GTAATCGTCTCCGTGT	dFTX-Xert	0.533333
0.818274	TCTAACTTCTCTTCAA	WT	0.490909
0.837827	CGTAAGTCATTCACCC	WT	0.421053
0.850664	TTAGTCTTCCTACGGG	WT	0.075
0.882308	CCACCATTCGCTCCTA	WT	0.295699
0.889804	CCACGAGCAGGAACCA	dFTX-Xert	0.322222
0.889832	GTGCACGCACAGTGAG	WT	0.209302
0.889916	TAATTCCGTTCCGCTT	WT	0.48
0.92531	CACGAATAGTAAGCAT	WT	0.443299
0.935153	TACCGGGTCCCTTGTG	WT	0.519084
0.969209	TAACTTCAGAGGTCGT	WT	0.361702
1.01112	ATTATCCTCCTGGGAC	WT	0.442857
1.02243	AAGCGTTCATTCACCC	dFTX-Xert	0.431818
1.02755	TTCCTTCGTGTTAAAG	WT	0.27027
1.03641	GTCAAACTCGCATTGA	WT	0.12987
1.06489	GCACGTGGTAGGTCAG	WT	0.315789
1.07411	TCTCCGACATCCTAAG	dFTX-Xert	0.40625
1.1003	TCATGGACATACTGTG	dFTX-Xert	0.25
1.15988	TTGTTTGAGCATCAGG	WT	0.401515
1.17529	CTCAACCAGTCTTGGT	WT	0.408451
1.1777	GGAGGATGTTGCTCGG	WT	0.382166
1.17997	CAGCAATCAAATCAGA	WT	0.271429
1.19056	AATGGAATCACCTCTG	dFTX-Xert	0.374233
1.22258	AGACAGGGTTGTATGC	WT	0.34127
1.23489	AAAGTGACAGGTGACA	WT	0.353846
1.25093	CTGCAGGGTATGGTAA	WT	0.255172
1.25761	TTACCGCTCACCTGTC	WT	0.487685
1.27118	GCAGTTATCAGATTGC	WT	0.277228
1.27344	CTAACCCCATGGCTAT	WT	0.428571
1.28066	TATTGCTTCGCCTAGG	WT	0.138889
1.29167	ACCCTTGTCTATCACT	dFTX-Xert	0.45
1.29196	TCCAGAACACGGTGCT	WT	0.525
1.29677	CATGCTCAGGTAGATT	WT	0.514286
1.31068	ACTGTGACAGTGAGCA	dFTX-Xert	0.493976
1.32817	TGCTCGTTCTTAATCC	WT	0.277778
1.33887	CGAGGCTGTCACTGAT	WT	0.333333
1.35918	AGCCAGCCATCTCAAG	WT	0.294118
1.38099	TTCCTTCCAAGACCGA	WT	0.289855
1.3959	AATGAAGTCGGCCAAC	dFTX-Xert	0.25
1.40041	TGCCGAGTCGCAAGAG	WT	0.413462
1.41431	AACGGGATCACCATCC	WT	0.0888889
1.43202	AGAGCAGAGTCGGCCT	WT	0.133333
1.4332	GAAGCCCGTCTCTCTG	WT	0.0714286
1.43912	TTGTTCAGTAACATCC	dFTX-Xert	0.579545
1.44877	CAGTTAGGTCACCTTC	WT	0.186813
1.4562	CCGGGTAGTGATACCT	WT	0.589041
1.4849	AGTCAACGTATGGGAC	WT	0.34555
1.50735	TTTCGATCATAGGAGC	WT	0.313725
1.52318	GGAGATGGTCGGAACA	WT	0.361111
1.54359	GAGGCCTCATCTAACG	WT	0.128205
1.56271	CTCACTGCAGTATTCG	WT	0.409639
1.56399	ATGTCTTCATTGTGCA	WT	0.346154
1.57636	TGTAAGCGTCAATCTG	WT	0.182796
1.57662	CATCCCAGTAGCTGAG	WT	0.22807
1.57723	AGTACCAAGCCTTCTC	dFTX-Xert	0.55
1.58944	TAATTCCGTGGAGAAA	WT	0.403509
1.59367	CATTGTTAGTTCCATG	dFTX-Xert	0.209877
1.59766	CCATAAGAGATGCTTC	WT	0.227273
1.61285	GTAGAGGAGACGGTCA	WT	0.336842
1.6275	TGTTCCGGTCTCACGG	WT	0.324324
1.62938	CTAAGTGTCAAACCCA	WT	0.106667
1.64256	ATCACGAAGCTAAATG	WT	0.326923
1.6493	CATACTTTCAGCGGAA	WT	0.448529
1.65936	CGGACACTCTCGAACA	dFTX-Xert	0.443182
1.69173	GTGACGCGTGTCTCCT	WT	0.0714286
1.69706	CATACCCAGGTTCACT	WT	0.350211
1.70878	GCCCGAATCCATCAGA	dFTX-Xert	0.225296
1.71038	TTCCTTCGTGTGGTCC	WT	0.347826
1.71205	GTCACGGCATAGATGA	WT	0.509434
1.7413	CGGACACCAGTTCACA	WT	0.285714
1.74536	TATACCTTCATGCCGG	WT	0.382609
1.7497	CTGTACCCATTCAGCA	WT	0.34375
1.75749	GTCCACTTCGAATCCA	WT	0.329545
1.75828	CGTGTCTAGGTCCGAA	dFTX-Xert	0.428571
1.76629	CATCAAGTCCTTGACC	WT	0.278846
1.77406	AAAGGATTCGATCCAA	WT	0.142857
1.77995	AGATCCATCAACGCTA	WT	0.405248
1.78798	AGGAATAGTTACCCTC	WT	0.373333
1.79141	CTCTGGTTCTTACCAT	dFTX-Xert	0.590909
1.82322	GAGGCCTTCCTCCACA	WT	0.254237
1.83229	CATCGCTAGATAGCTA	WT	0.0641026
1.85584	ACCACAATCAGTCCGG	WT	0.175926
1.86287	TAGATCGAGCCTGTGC	WT	0.216867
1.87546	ATTCGTTAGAGTCAGC	WT	0.157143
1.90414	TGCACGGTCAGCGCGT	WT	0.176471
1.93285	GCGTGCAGTCATCCGG	WT	0.265306
1.94458	CTGTACCCAGTTCACA	WT	0.0588235
1.96871	GAGAAATCAACCGGAA	WT	0.383234
1.96993	TGTTGAGGTATCTTCT	WT	0.333333
1.99939	GGAATGGAGCTCGACC	WT	0.377193
2.00187	AGGCTGCGTGGTTTAC	WT	0.479167
2.00446	TTGTTCAGTGTATACC	WT	0.55
2.01524	CTCATCGGTACGGGAT	WT	0.333333
2.05447	TAGGAGGAGGTGGTTG	WT	0.245902
2.05782	TGAGCGCCAGTGTATC	WT	0.0689655
2.06927	TACGGGCTCGGCCCAA	WT	0.349515
2.07771	AGACCCGTCACAGTGT	WT	0.111111
2.07925	TCCCACAAGTGCGCTC	WT	0.306931
2.08938	ATCAGGTGTTCAGGTT	WT	0.424658
2.10028	GCCGTGAAGCCGCTTG	WT	0.241379
2.10841	GTGGTTACAGGTCCGT	WT	0.220779
2.11521	TCCCATGGTGAGTGAC	WT	0.320755
2.1227	ATGGTTGTCACTCACC	dFTX-Xert	0.18
2.14492	CATAAGCGTGAATAAC	WT	0.37037
2.1452	ATCACAGTCTGGAAGG	WT	0.402439
2.15303	AGGGCCTGTCCACATA	WT	0.108434
2.15954	TCCTGCAAGGTCCTGC	WT	0.36
2.17012	TACCTGCAGATTCGAA	WT	0.173077
2.21416	TCCTCTTTCAGTCCGG	WT	0.18
2.21747	GCACGTGAGGTGGTTG	dFTX-Xert	0.309091
2.24019	AGGCCACCACGACGAA	WT	0.206667
2.25796	TCTTTGAAGAGATGCC	WT	0.104167
2.25807	GTTCATTTCGCCAACG	WT	0.29703
2.27199	GTCATCCAGGCGTCCT	WT	0.0638298
2.31093	TGCGGGTGTACGATGG	WT	0.272727
2.32013	ACCTGAAAGTCGTCTA	WT	0.282051
2.32037	TCTCTGGCAACGTATC	WT	0.505155
2.32114	TTGGATGTCTTGCAAG	WT	0.177215
2.32187	GTCGCGAAGAGGTTAT	WT	0.357143
2.3224	TTGGGTAGTCGTACTA	WT	0.421053
2.35256	AGTACTGCACGGCTAC	WT	0.263736
2.38299	CATCCACAGATGCTGG	WT	0.271605
2.38899	GCCAGGTTCACGAGGA	WT	0.303483
2.3918	TCATCATGTGCGAGTA	WT	0.181818
2.39274	AAGACAAAGTCATGAA	WT	0.031746
2.40075	TGTGAGTTCGAAGAAT	WT	0.056338
2.42179	GTTACAGCACACCGCA	WT	0.284483
2.42897	CGGACACCAAGAGTTA	WT	0.25
2.43924	TCTTAGTTCAAGTAAG	WT	0.117647
2.44624	ATAGAGATCGCTAGCG	WT	0.0625
2.45149	CCTTCAGTCGCTTGAA	WT	0.242718
2.46195	AGTGATCAGCCTTTCC	WT	0.333333
2.46715	AAGTTCGCATGAAGCG	WT	0.297189
2.47787	GCTTGGGTCCCTCGAT	WT	0.177419
2.47824	GCGGATCGTGATACAA	WT	0.0735294
2.49177	TCCATCGGTCAATGGG	WT	0.47619
2.49265	CGGGTCACACCCAAGC	WT	0.0952381
2.4956	CTGCAGGCATGGAAGC	dFTX-Xert	0.232323
2.49969	TTTCGATGTGTATTCG	dFTX-Xert	0.532189
2.50944	ATGGTTGGTGATCATC	WT	0.215686
2.51842	AAGCGAGAGCTCTTCC	WT	0.192308
2.54951	TACACCCGTGACCTGC	WT	0.148148
2.55787	ATCACTTCACAATTCG	WT	0.393035
2.576	TACGCTCCATCAACCA	WT	0.197368
2.5957	GTCGTTCGTAGCGCCT	WT	0.428571
2.6025	GGAGGATCAGACGGAT	dFTX-Xert	0.409091
2.60425	GGTGTTAGTGGTATGG	WT	0.288136
2.62906	TACTTACTCTTAGCTT	WT	0.142857
2.64761	GAAGGGTTCAAATGAG	WT	0.285714
2.67232	CTTCAATCAGCTGTAT	WT	0.264151
2.6791	GAGATGGTCGTCGGGT	WT	0.388889
2.68601	AAACCCACATCAGCTA	WT	0.22293
2.70437	AAAGTCCGTGAGAACC	WT	0.11828
2.70569	CCCTTAGGTTTGTTCT	WT	0.126761
2.70625	CTCCAACAGTTGGAGC	WT	0.253012
2.71147	TCCAGAACAAGCTGCC	WT	0.173913
2.73614	ATGTCTTCACGGTCTG	WT	0.238095
2.84752	CCTCTCCCAACTCGAT	WT	0.15493
2.88375	GGCTGTGCATCTGTTT	WT	0.242424
2.94982	TGGGTTACAGACCAAG	WT	0.0641026
3.00423	TCCATGCTCATCGCCT	WT	0.1875
3.01305	CGGAACCAGTATTGCC	WT	0.125
3.09586	TTTATGCTCGACGAGA	WT	0.125
3.17828	AACCAACCAGTTTCAG	WT	0.0645161
3.21952	TTCCACGCATGAGTAA	WT	0.291667
3.26383	TCCTAATAGACTCCGC	WT	0.183099
3.29964	GAGGGTACATGTTCAG	WT	0.125
3.3133	CTGAATGCAGGTTTAC	WT	0.555556
3.80182	CGAGGAATCCTTCGAC	WT	0.166667

## Sheet: 6g
sample	dTAG	rep	xist_perc			dTAG	sample	pval
Xist-PROM	dTAG-0	rep1	0.4163			dTAG-0	Xist-PROM	0.0455101
Xist-PROM	dTAG-0	rep2	0.329843			dTAG-1	Xist-PROM	0.0490998
Xist-PROM	dTAG-1	rep1	0.444			dTAG-2	Xist-PROM	0.0474226
Xist-PROM	dTAG-1	rep2	0.371859			dTAG-4	Xist-PROM	0.0883459
Xist-PROM	dTAG-2	rep1	0.465541			dTAG-8	Xist-PROM	0.297967
Xist-PROM	dTAG-2	rep2	0.415441			dTAG-0	Xist-RE	0.017088
Xist-PROM	dTAG-4	rep1	0.478442			dTAG-1	Xist-RE	0.0165988
Xist-PROM	dTAG-4	rep2	0.518349			dTAG-2	Xist-RE	0.0497198
Xist-PROM	dTAG-500	rep1	0.631579			dTAG-4	Xist-RE	0.183985
Xist-PROM	dTAG-500	rep2	0.577093			dTAG-8	Xist-RE	0.577098
Xist-PROM	dTAG-8	rep1	0.568528
Xist-PROM	dTAG-8	rep2	0.56391
Xist-RE	dTAG-0	rep1	0.510578
Xist-RE	dTAG-0	rep2	0.480469
Xist-RE	dTAG-1	rep1	0.552632
Xist-RE	dTAG-1	rep2	0.539062
Xist-RE	dTAG-2	rep1	0.554529
Xist-RE	dTAG-2	rep2	0.517699
Xist-RE	dTAG-4	rep1	0.646465
Xist-RE	dTAG-4	rep2	0.634043
Xist-RE	dTAG-500	rep1	0.628499
Xist-RE	dTAG-500	rep2	0.614213
Xist-RE	dTAG-8	rep1	0.628049
Xist-RE	dTAG-8	rep2	0.58427

## Sheet: 6h
cell	sample	dTAG	Xist		dTAG	sample	pval
AAACCCAAGCCACCGT	Xist-RE	dTAG-0	2.66008		dTAG-0	Xist-PROM	2.45e-20
AAACCCAGTCATACCA	Xist-RE	dTAG-0	2.78486		dTAG-1	Xist-PROM	7.67e-22
AACAAAGAGTCTACCA	Xist-RE	dTAG-0	0.777959		dTAG-2	Xist-PROM	3.85e-10
AACAAGATCTCTGAGA	Xist-RE	dTAG-0	2.11204		dTAG-4	Xist-PROM	1.56e-06
AACACACTCTGGCCGA	Xist-RE	dTAG-0	2.77079		dTAG-8	Xist-PROM	0.387933
AACCTTTCACGACCTG	Xist-RE	dTAG-0	1.60154		dTAG-0	Xist-RE	2.34e-13
AAGACTCTCAAGTAAG	Xist-RE	dTAG-0	1.20182		dTAG-1	Xist-RE	0.00019
AAGCATCTCCACCCTA	Xist-RE	dTAG-0	2.21302		dTAG-2	Xist-RE	3.09e-05
AAGTCGTCATAACGGG	Xist-RE	dTAG-0	0.628877		dTAG-4	Xist-RE	0.95642
ACAAAGAAGTTTGCTG	Xist-RE	dTAG-0	0.696236		dTAG-8	Xist-RE	0.862806
ACACTGAAGTTACGAA	Xist-RE	dTAG-0	1.41158
ACGCACGGTCACTCAA	Xist-RE	dTAG-0	0.513264
ACGGGTCCACCGGAAA	Xist-RE	dTAG-0	1.39593
ACGTCCTTCCTTGGAA	Xist-RE	dTAG-0	2.6444
ACTATTCCAAGTGGTG	Xist-RE	dTAG-0	2.20379
AGAAATGTCTTTGCAT	Xist-RE	dTAG-0	1.31382
AGAACAACACTCCCTA	Xist-RE	dTAG-0	1.81896
AGACCCGGTCTACAAC	Xist-RE	dTAG-0	0.380522
AGCCAATAGGCAGTCA	Xist-RE	dTAG-0	2.24535
AGCGCCACACACGCCA	Xist-RE	dTAG-0	1.19843
AGCGCCAGTGGCCCAT	Xist-RE	dTAG-0	2.8772
AGCGCTGAGGACAAGA	Xist-RE	dTAG-0	2.03914
AGCGCTGTCGTAACAC	Xist-RE	dTAG-0	1.54124
AGCGTATTCGTAGTGT	Xist-RE	dTAG-0	0.813928
AGGCCACCACCAAATC	Xist-RE	dTAG-0	0.541493
AGGTAGGTCGGTCACG	Xist-RE	dTAG-0	1.56968
AGGTTACTCCACGGGT	Xist-RE	dTAG-0	0.846717
AGTACTGAGCACTCAT	Xist-RE	dTAG-0	1.17261
AGTCAACCACGGATCC	Xist-RE	dTAG-0	2.39684
AGTCATGTCAGTGGGA	Xist-RE	dTAG-0	1.69924
ATCCCTGAGTAGAGTT	Xist-RE	dTAG-0	2.22222
ATCCGTCCAGCGGATA	Xist-RE	dTAG-0	1.92997
ATGACCAAGCGCTTCG	Xist-RE	dTAG-0	0.462166
ATGAGTCAGCTGAGTG	Xist-RE	dTAG-0	3.49363
ATTACCTAGCCATGCC	Xist-RE	dTAG-0	1.5008
ATTACCTTCAACCGAT	Xist-RE	dTAG-0	0.961159
ATTCATCAGCCGATCC	Xist-RE	dTAG-0	1.20013
ATTCATCTCTTGCAAG	Xist-RE	dTAG-0	1.04908
ATTCCTAGTTTACGTG	Xist-RE	dTAG-0	1.99099
ATTCTTGGTACTGACT	Xist-RE	dTAG-0	0.806649
ATTTCACCAGGCGATA	Xist-RE	dTAG-0	1.96501
CAAAGAAAGTGGCCTC	Xist-RE	dTAG-0	2.18256
CAACCTCGTTTCCATT	Xist-RE	dTAG-0	1.272
CAATGACTCCTTTGAT	Xist-RE	dTAG-0	0.432361
CAATTTCGTACAGTAA	Xist-RE	dTAG-0	0.740036
CAATTTCGTACTGACT	Xist-RE	dTAG-0	3.25775
CACCAAATCCCGAAAT	Xist-RE	dTAG-0	0.338201
CACGTGGTCTTCCAGC	Xist-RE	dTAG-0	0.432418
CACTGGGCAGTCAGTT	Xist-RE	dTAG-0	1.54702
CAGCACGAGTTACGTC	Xist-RE	dTAG-0	2.59731
CAGCACGCAATTTCCT	Xist-RE	dTAG-0	0.411025
CAGCGTGCAGTTGCGC	Xist-RE	dTAG-0	0.481243
CATACTTGTAAGGCCA	Xist-RE	dTAG-0	0.95009
CATGCGGTCCGTAATG	Xist-RE	dTAG-0	0.724509
CATGGATCACAATGCT	Xist-RE	dTAG-0	1.00827
CATTCCGAGAGCATAT	Xist-RE	dTAG-0	2.09777
CATTGCCGTCACTACA	Xist-RE	dTAG-0	1.02042
CCAATGAAGTCATTGC	Xist-RE	dTAG-0	0.847184
CCAATTTCACTGGCGT	Xist-RE	dTAG-0	1.14234
CCAATTTGTGTTGATC	Xist-RE	dTAG-0	0.706579
CCACCATGTCTCGGAC	Xist-RE	dTAG-0	2.23136
CCACTTGAGAAGGATG	Xist-RE	dTAG-0	2.36974
CCACTTGAGGGACACT	Xist-RE	dTAG-0	1.70226
CCACTTGAGTATCTGC	Xist-RE	dTAG-0	1.5631
CCCGAAGTCCTTCTAA	Xist-RE	dTAG-0	0.761349
CCCTCTCTCCCTCATG	Xist-RE	dTAG-0	1.5729
CCTCTAGCATCCGCGA	Xist-RE	dTAG-0	1.55425
CCTTCAGAGGTAGATT	Xist-RE	dTAG-0	1.91641
CGAGGAAAGAATCGCG	Xist-RE	dTAG-0	2.16934
CGAGGAAAGGGCAATC	Xist-RE	dTAG-0	2.36098
CGATGGCCAGCGTATT	Xist-RE	dTAG-0	1.11439
CGCCAGAGTCTTACTT	Xist-RE	dTAG-0	3.51763
CGCGTGAAGTCTCGTA	Xist-RE	dTAG-0	1.77851
CGGAATTCAGATAAAC	Xist-RE	dTAG-0	1.48472
CGTAAGTCAAGCTACT	Xist-RE	dTAG-0	0.78154
CGTCCATTCTAGGCAT	Xist-RE	dTAG-0	2.46065
CGTTGGGTCGCGTCGA	Xist-RE	dTAG-0	2.23025
CTAACCCCAGAAATCA	Xist-RE	dTAG-0	0.740896
CTAACCCGTACATTGC	Xist-RE	dTAG-0	1.70775
CTAACTTTCTCTGAGA	Xist-RE	dTAG-0	1.80117
CTACTATCACCGCTAG	Xist-RE	dTAG-0	1.58658
CTCAAGAGTCACTCAA	Xist-RE	dTAG-0	1.74561
CTCATGCAGATGAAGG	Xist-RE	dTAG-0	1.78802
CTCCCTCCAGGTTCGC	Xist-RE	dTAG-0	1.83358
CTCCTCCGTAGAATAC	Xist-RE	dTAG-0	1.47451
CTGATCCCAATGAAAC	Xist-RE	dTAG-0	2.08529
CTGATCCGTTTAGACC	Xist-RE	dTAG-0	1.13918
CTGCCTATCCAAGCTA	Xist-RE	dTAG-0	1.57514
CTGGTCTGTTTACCTT	Xist-RE	dTAG-0	1.71292
CTGGTCTTCAGGAAGC	Xist-RE	dTAG-0	1.39696
CTTACCGGTGAGAGGG	Xist-RE	dTAG-0	1.88475
CTTCCTTAGTCAGAGC	Xist-RE	dTAG-0	1.62544
CTTGATTTCTCCGAGG	Xist-RE	dTAG-0	2.28954
GAAGAATTCGCAAGAG	Xist-RE	dTAG-0	1.69303
GACCCTTGTACTGAGG	Xist-RE	dTAG-0	0.816084
GACGCTGCATCGGAAG	Xist-RE	dTAG-0	3.04289
GAGTCTACAGACAAGC	Xist-RE	dTAG-0	0.512834
GAGTGTTCAAACTCGT	Xist-RE	dTAG-0	0.867291
GAGTGTTGTGCCTGCA	Xist-RE	dTAG-0	2.37991
GAGTTGTCAGCCGTCA	Xist-RE	dTAG-0	2.20696
GATCAGTCACCGTGGT	Xist-RE	dTAG-0	3.44301
GCACTAAAGATAGCTA	Xist-RE	dTAG-0	1.65151
GCCAGGTCACTGAGTT	Xist-RE	dTAG-0	1.06735
GCGATCGCAGTCAGCC	Xist-RE	dTAG-0	0.913987
GCTTTCGTCTACACTT	Xist-RE	dTAG-0	1.4167
GGAATCTCACCCATAA	Xist-RE	dTAG-0	1.72576
GGATGTTGTGTTATCG	Xist-RE	dTAG-0	1.37285
GGCACGTGTTCGAACT	Xist-RE	dTAG-0	2.42298
GGGTTTAAGACGCAGT	Xist-RE	dTAG-0	0.928466
GGGTTTAAGCGGGTAT	Xist-RE	dTAG-0	0.445071
GTCACTCAGCAAGTCG	Xist-RE	dTAG-0	0.639734
GTCCACTAGATTCGCT	Xist-RE	dTAG-0	1.54991
GTCGAATGTATGAGCG	Xist-RE	dTAG-0	2.38303
GTCGAATGTGCATTTG	Xist-RE	dTAG-0	1.91514
GTCGTAAGTATCGTTG	Xist-RE	dTAG-0	1.62119
GTCGTAATCTTTGATC	Xist-RE	dTAG-0	1.16111
GTCGTTCAGCCATTGT	Xist-RE	dTAG-0	1.32934
GTCTCACAGACCTCCG	Xist-RE	dTAG-0	1.77325
GTGATGTAGTGATAAC	Xist-RE	dTAG-0	0.212223
GTGTGATAGCGCCTAC	Xist-RE	dTAG-0	1.04545
GTTACCCAGTCTGCAT	Xist-RE	dTAG-0	0.577487
GTTAGACTCTGTCAGA	Xist-RE	dTAG-0	2.26598
GTTCTATTCGAGTACT	Xist-RE	dTAG-0	1.09192
GTTGAACAGCGCTTCG	Xist-RE	dTAG-0	2.10582
GTTTGGAAGAGTCAGC	Xist-RE	dTAG-0	1.20998
GTTTGGAGTCACCGCA	Xist-RE	dTAG-0	2.22474
TAACTTCGTTGCCAAT	Xist-RE	dTAG-0	1.02711
TAAGCGTCACCGTGGT	Xist-RE	dTAG-0	1.95217
TAAGTCGTCTGGGCCA	Xist-RE	dTAG-0	1.46986
TACACCCAGACCATGG	Xist-RE	dTAG-0	0.296673
TACATTCCAATTTCCT	Xist-RE	dTAG-0	1.67886
TACCTCGTCGCCTAGG	Xist-RE	dTAG-0	1.01473
TACTGCCCACCCAACG	Xist-RE	dTAG-0	1.28404
TACTTACAGCAAATCA	Xist-RE	dTAG-0	1.76498
TATTCCAAGGGACACT	Xist-RE	dTAG-0	1.2712
TCAATCTTCATCCTGC	Xist-RE	dTAG-0	0.789134
TCACGCTTCAAGGTGG	Xist-RE	dTAG-0	1.90667
TCACTCGAGATCCGAG	Xist-RE	dTAG-0	1.32292
TCAGCCTGTAACGTTC	Xist-RE	dTAG-0	0.653609
TCATATCTCCCGAAAT	Xist-RE	dTAG-0	1.18127
TCATCCGGTTCTCGCT	Xist-RE	dTAG-0	1.22988
TCATTCAAGCAGATAT	Xist-RE	dTAG-0	0.580815
TCCACCATCATCGTAG	Xist-RE	dTAG-0	0.39695
TCCATGCCAGTATGAA	Xist-RE	dTAG-0	2.18562
TCCATGCGTCACCTTC	Xist-RE	dTAG-0	0.606363
TCCGAAAGTATACCCA	Xist-RE	dTAG-0	0.531515
TCCGATCTCCTGTAAG	Xist-RE	dTAG-0	3.40278
TCCGGGACAGGGAGAG	Xist-RE	dTAG-0	1.69678
TCCGGGAGTCCTATAG	Xist-RE	dTAG-0	0.490107
TCCGGGATCCCGTGTT	Xist-RE	dTAG-0	2.60197
TCCGTGTCATAAGCGG	Xist-RE	dTAG-0	1.53108
TCCTCCCCATTAGGAA	Xist-RE	dTAG-0	0.622888
TCGATTTTCGACACTA	Xist-RE	dTAG-0	0.490046
TCGTCCAGTCCTTTGC	Xist-RE	dTAG-0	1.1561
TCTATACTCATTCTTG	Xist-RE	dTAG-0	2.35753
TCTTCCTAGAAGCTGC	Xist-RE	dTAG-0	2.27349
TGACCCTCAAATTGCC	Xist-RE	dTAG-0	1.33334
TGACTCCAGTGGTTCT	Xist-RE	dTAG-0	0.219504
TGAGTCACAACAGCCC	Xist-RE	dTAG-0	0.844545
TGATTTCGTCGCACAC	Xist-RE	dTAG-0	2.39935
TGATTTCTCACACGAT	Xist-RE	dTAG-0	1.62241
TGGAACTCAACCCTCT	Xist-RE	dTAG-0	1.23136
TGGGAGATCGATGGAG	Xist-RE	dTAG-0	3.00836
TGGTACATCTAGCATG	Xist-RE	dTAG-0	1.57406
TGTAAGCGTTGTGCAT	Xist-RE	dTAG-0	1.05958
TGTCCACCAATGTGGG	Xist-RE	dTAG-0	4.28019
TGTCCACCATACAGAA	Xist-RE	dTAG-0	0.181179
TGTCCTGCAGACAAGC	Xist-RE	dTAG-0	1.61552
TGTGAGTTCCAGCCTT	Xist-RE	dTAG-0	2.22084
TGTGCGGAGAGGGCGA	Xist-RE	dTAG-0	1.79594
TGTTGAGAGCGCGTTC	Xist-RE	dTAG-0	1.72032
TGTTGGAAGAAGTATC	Xist-RE	dTAG-0	1.91947
TGTTTGTAGGTTCCGC	Xist-RE	dTAG-0	1.3335
TTACGCCAGAGAGTGA	Xist-RE	dTAG-0	2.04274
TTAGTCTTCAAACCCA	Xist-RE	dTAG-0	1.69423
TTCCTAAGTTTGTTGG	Xist-RE	dTAG-0	2.36267
TTGCTGCTCCTCACTG	Xist-RE	dTAG-0	1.84558
TTGGGTAGTACCGCGT	Xist-RE	dTAG-0	1.66658
TTGTGGAAGTGCGACA	Xist-RE	dTAG-0	2.19014
TTGTGGATCCAACACA	Xist-RE	dTAG-0	3.34746
TTTACCAAGTCATAGA	Xist-RE	dTAG-0	1.90375
TTTACGTGTGCCCACA	Xist-RE	dTAG-0	1.683
TTTGACTAGGTAGCCA	Xist-RE	dTAG-0	2.0303
AACCTTTTCTCTGACC	Xist-RE	dTAG-0	2.4852
AATGCCAAGTTGGAGC	Xist-RE	dTAG-0	2.15455
ACAAAGAGTACGAGTG	Xist-RE	dTAG-0	1.55706
ACATTTCGTATCGCAT	Xist-RE	dTAG-0	1.6429
ACCCTCACATCTCAAG	Xist-RE	dTAG-0	1.97005
ACTATTCCAGGGTCTC	Xist-RE	dTAG-0	2.55025
ACTGATGCAGAAATCA	Xist-RE	dTAG-0	0.224603
ACTTCCGCACACCAGC	Xist-RE	dTAG-0	1.8321
ACTTCCGTCTGACAGT	Xist-RE	dTAG-0	1.5048
AGAACAAAGTCCCGGT	Xist-RE	dTAG-0	0.656209
AGCCAATTCCTACGGG	Xist-RE	dTAG-0	1.7117
AGCGATTAGTGGTCAG	Xist-RE	dTAG-0	2.35176
AGCGTATTCTCCTACG	Xist-RE	dTAG-0	0.59043
AGGAATAAGATGCAGC	Xist-RE	dTAG-0	1.64436
AGGACTTAGGTGCTGA	Xist-RE	dTAG-0	0.961858
AGTCTCCGTATCTCGA	Xist-RE	dTAG-0	0.214259
ATCTTCACAGATCACT	Xist-RE	dTAG-0	1.27862
ATTCGTTTCTGTCGTC	Xist-RE	dTAG-0	1.07436
CAACCTCGTCCATAGT	Xist-RE	dTAG-0	1.12475
CAAGGGACATTGAGCT	Xist-RE	dTAG-0	1.60579
CAAGGGATCACAATGC	Xist-RE	dTAG-0	0.636338
CACATGATCCAGTACA	Xist-RE	dTAG-0	0.658988
CAGGCCAAGGTACAAT	Xist-RE	dTAG-0	3.0072
CAGGTATCACTCACTC	Xist-RE	dTAG-0	2.10905
CATAAGCCAATGGCAG	Xist-RE	dTAG-0	0.874397
CATGAGTAGGCTGGAT	Xist-RE	dTAG-0	0.242423
CATGCAACAGCACGAA	Xist-RE	dTAG-0	2.22079
CATTGTTCATGCACTA	Xist-RE	dTAG-0	0.161104
CCAAGCGCAAGAATAC	Xist-RE	dTAG-0	1.85027
CCACCATTCAGCAATC	Xist-RE	dTAG-0	0.380625
CCCGGAAGTTTCACTT	Xist-RE	dTAG-0	0.218416
CGTGCTTTCCTGATAG	Xist-RE	dTAG-0	3.30557
CGTTAGATCTTGATTC	Xist-RE	dTAG-0	1.24833
CTAGGTAGTGTTACTG	Xist-RE	dTAG-0	2.09526
CTCAATTAGGATATGT	Xist-RE	dTAG-0	2.43903
CTCATTAGTCGAGCTC	Xist-RE	dTAG-0	1.84925
CTGCATCTCTCGACGG	Xist-RE	dTAG-0	0.807611
CTTACCGGTCGAAGCA	Xist-RE	dTAG-0	0.646238
CTTCTCTTCACTTCTA	Xist-RE	dTAG-0	2.50035
GAAACCTTCCGGACGT	Xist-RE	dTAG-0	1.25672
GAAGTAACATGTTCGA	Xist-RE	dTAG-0	1.49623
GACAGCCCATCTATCT	Xist-RE	dTAG-0	1.181
GACAGCCTCGTTGCCT	Xist-RE	dTAG-0	1.60112
GACCGTGAGCCTGTCG	Xist-RE	dTAG-0	2.2646
GAGAAATTCGGTTAGT	Xist-RE	dTAG-0	0.685144
GAGGCCTAGACTGAGC	Xist-RE	dTAG-0	0.291619
GATCACACACGGTAGA	Xist-RE	dTAG-0	2.16623
GATGCTAGTATCACCA	Xist-RE	dTAG-0	1.58669
GATGGAGCAGCATTGT	Xist-RE	dTAG-0	1.47851
GATGGAGTCGTGGCGT	Xist-RE	dTAG-0	1.10885
GATTCTTCAAACCGGA	Xist-RE	dTAG-0	0.641944
GCAGTTACAAACGTGG	Xist-RE	dTAG-0	1.16985
GGGAGATAGGCCTGAA	Xist-RE	dTAG-0	0.939129
GGGCCATAGAGGGTCT	Xist-RE	dTAG-0	1.14352
GGGCTCATCAGGTGTT	Xist-RE	dTAG-0	1.99061
GTCAAGTAGCACACAG	Xist-RE	dTAG-0	1.20262
GTGGAAGCACATAACC	Xist-RE	dTAG-0	0.644212
GTGTCCTAGCGACTGA	Xist-RE	dTAG-0	2.6431
GTTGTCCCATGAATAG	Xist-RE	dTAG-0	0.936151
GTTTACTGTCCGCAGT	Xist-RE	dTAG-0	1.42902
TAACACGAGGTTCCGC	Xist-RE	dTAG-0	1.71949
TAAGCGTGTCCGGCAT	Xist-RE	dTAG-0	3.27403
TACAACGCATCGCTGG	Xist-RE	dTAG-0	1.05732
TACATTCGTACACGTT	Xist-RE	dTAG-0	0.443586
TACGCTCCAGACAATA	Xist-RE	dTAG-0	2.54784
TACGTCCCATACAGAA	Xist-RE	dTAG-0	1.22135
TATCTGTTCTACGGGC	Xist-RE	dTAG-0	1.0023
TCATGTTCAGCACCCA	Xist-RE	dTAG-0	1.66047
TCCTCGAGTTTCACTT	Xist-RE	dTAG-0	2.48421
TCTCACGGTAGCGCCT	Xist-RE	dTAG-0	2.32656
TGAATGCAGGTCCGAA	Xist-RE	dTAG-0	2.46907
TGTCCCAAGCACTAAA	Xist-RE	dTAG-0	1.09595
TGTTGGAAGTACGAGC	Xist-RE	dTAG-0	1.2215
TTCACCGGTCGAACGA	Xist-RE	dTAG-0	1.77773
TTCCGTGTCGGATAAA	Xist-RE	dTAG-0	1.6253
TTCTCTCCAGCAGGAT	Xist-RE	dTAG-0	0.888032
TTCTCTCTCACTTATC	Xist-RE	dTAG-0	1.80454
TTGGATGAGTATGGCG	Xist-RE	dTAG-0	2.23831
TTGTGGAGTTGCCGAC	Xist-RE	dTAG-0	0.479902
TTGTTCAAGAGCCGTA	Xist-RE	dTAG-0	1.80983
TTTCCTCTCCCGAACG	Xist-RE	dTAG-0	2.63476
AACAAAGCACAACGAG	Xist-RE	dTAG-1	2.12615
ACACTGACACGCGCTA	Xist-RE	dTAG-1	0.365536
ACATGCACATGAGATA	Xist-RE	dTAG-1	0.826446
ACGATCATCTGTACAG	Xist-RE	dTAG-1	1.81511
ACGGGTCAGGCTCACC	Xist-RE	dTAG-1	1.27406
ACGTTCCCAACACAGG	Xist-RE	dTAG-1	2.22387
ACTTTCATCGTGCGAC	Xist-RE	dTAG-1	1.67231
AGAGAATGTGACGTCC	Xist-RE	dTAG-1	2.95655
AGGAGGTCAGCCTACG	Xist-RE	dTAG-1	1.84808
AGGATAATCTACACTT	Xist-RE	dTAG-1	0.88037
AGTAACCCATCTGCGG	Xist-RE	dTAG-1	1.17477
AGTGCCGTCCCTTGGT	Xist-RE	dTAG-1	3.05661
AGTTCGAGTACCTTCC	Xist-RE	dTAG-1	0.566384
ATACCGAGTGAAGCGT	Xist-RE	dTAG-1	1.67493
ATAGAGACAGGGTTGA	Xist-RE	dTAG-1	2.48424
ATCACGACAGCGGATA	Xist-RE	dTAG-1	1.10926
ATCCATTTCTTCGTAT	Xist-RE	dTAG-1	1.33944
ATCGGATCAATGAACA	Xist-RE	dTAG-1	2.9451
ATCGGCGTCTAGTACG	Xist-RE	dTAG-1	0.931279
ATGCGATAGCATAGGC	Xist-RE	dTAG-1	1.61239
ATTACCTAGGTTCACT	Xist-RE	dTAG-1	1.92337
ATTACTCCATTGCTTT	Xist-RE	dTAG-1	1.49041
CAACGGCGTTAACAGA	Xist-RE	dTAG-1	2.3361
CAATACGCATTGACCA	Xist-RE	dTAG-1	1.32659
CAATGACAGCCATATC	Xist-RE	dTAG-1	2.15965
CAATGACAGCCTCAGC	Xist-RE	dTAG-1	2.34079
CACCAAAAGCTAGATA	Xist-RE	dTAG-1	1.5715
CAGAGCCCACCATTCC	Xist-RE	dTAG-1	2.37983
CAGCAATAGATGGTAT	Xist-RE	dTAG-1	1.57843
CAGCAGCAGGGAGGGT	Xist-RE	dTAG-1	2.031
CAGCGTGTCTCGAACA	Xist-RE	dTAG-1	1.88741
CAGGTATTCTGAGGTT	Xist-RE	dTAG-1	2.72444
CAGTGCGAGCCGAACA	Xist-RE	dTAG-1	2.07335
CATCAAGTCACCGCTT	Xist-RE	dTAG-1	1.66199
CATCGTCAGTCTAGAA	Xist-RE	dTAG-1	3.04883
CATTCCGCATAATCCG	Xist-RE	dTAG-1	0.954528
CATTCTATCCAGTACA	Xist-RE	dTAG-1	2.32721
CATTGCCCATAATGCC	Xist-RE	dTAG-1	0.675162
CCGGTAGTCTACTGAG	Xist-RE	dTAG-1	1.7442
CGATGGCAGAATACAC	Xist-RE	dTAG-1	1.50482
CGCCAGAGTACACTCA	Xist-RE	dTAG-1	0.699151
CGGAACCCACAAGGTG	Xist-RE	dTAG-1	2.57479
CGTAAGTCACCAGGTC	Xist-RE	dTAG-1	2.07041
CGTAAGTCAGCGGATA	Xist-RE	dTAG-1	2.54514
CGTAATGAGTATTAGG	Xist-RE	dTAG-1	2.21085
CGTGTCTCATGCGGTC	Xist-RE	dTAG-1	1.6415
CGTTCTGAGTGGACTG	Xist-RE	dTAG-1	1.5788
CTACCCACAAATGGTA	Xist-RE	dTAG-1	0.652968
CTAGGTATCAGCCCAG	Xist-RE	dTAG-1	1.34351
CTATAGGAGCAATTAG	Xist-RE	dTAG-1	1.35432
CTTCCTTGTTGGGAAC	Xist-RE	dTAG-1	0.761632
GAACTGTCATTCTTCA	Xist-RE	dTAG-1	0.423402
GAAGGACCATATCTCT	Xist-RE	dTAG-1	1.42525
GAAGGACGTCCATAGT	Xist-RE	dTAG-1	1.85269
GACAGCCAGGTAGCAC	Xist-RE	dTAG-1	2.21853
GAGACCCAGACCAGCA	Xist-RE	dTAG-1	1.62881
GAGCCTGTCCGTGTCT	Xist-RE	dTAG-1	0.508226
GAGGGTACAGCTGAAG	Xist-RE	dTAG-1	2.07538
GAGTTTGAGTTCATCG	Xist-RE	dTAG-1	2.15709
GATCCCTCACGCGTGT	Xist-RE	dTAG-1	1.30454
GATCGTACACAACGTT	Xist-RE	dTAG-1	1.76612
GATGTTGTCTTGGTCC	Xist-RE	dTAG-1	2.60045
GATTGGTAGCATGCGA	Xist-RE	dTAG-1	1.79493
GCAACATTCTGGACCG	Xist-RE	dTAG-1	1.2826
GCACATATCGCGTGCA	Xist-RE	dTAG-1	1.37544
GCACATATCTGGACCG	Xist-RE	dTAG-1	2.07541
GCACGTGGTTTACTTC	Xist-RE	dTAG-1	2.3558
GCAGCTGGTCGTTATG	Xist-RE	dTAG-1	1.6646
GCATCGGTCAATGCAC	Xist-RE	dTAG-1	1.01384
GCATTAGAGAAGCTGC	Xist-RE	dTAG-1	2.3363
GCATTAGCACAAGCAG	Xist-RE	dTAG-1	1.97589
GCCAACGGTGGACTGA	Xist-RE	dTAG-1	1.6813
GCCATGGTCCACGTGG	Xist-RE	dTAG-1	1.11744
GCCCGAAGTTTGAACC	Xist-RE	dTAG-1	0.735129
GCGATCGAGTTTCTTC	Xist-RE	dTAG-1	1.19502
GCGGATCAGTAGCATA	Xist-RE	dTAG-1	1.45755
GCTACCTAGCAACAAT	Xist-RE	dTAG-1	1.07104
GCTCAAACAGGTTTAC	Xist-RE	dTAG-1	2.2165
GGGTATTAGCCGATTT	Xist-RE	dTAG-1	2.18064
GGGTATTTCTGACAGT	Xist-RE	dTAG-1	1.7806
GGTGTTAAGTCGGCAA	Xist-RE	dTAG-1	2.8002
GGTTGTAAGTGATAAC	Xist-RE	dTAG-1	0.284237
GTCAAACCAGCGACCT	Xist-RE	dTAG-1	2.22551
GTCGCGAGTCCGAAAG	Xist-RE	dTAG-1	2.23083
GTCGCGATCGGACGTC	Xist-RE	dTAG-1	2.95478
GTGCGTGCACTCCCTA	Xist-RE	dTAG-1	1.36417
GTGTGATTCAGCTCTC	Xist-RE	dTAG-1	1.26889
GTGTTCCTCTGTAACG	Xist-RE	dTAG-1	2.73285
GTTACGATCACTACTT	Xist-RE	dTAG-1	1.23243
GTTAGACCAAAGGATT	Xist-RE	dTAG-1	0.764402
GTTAGACCACTCCTTG	Xist-RE	dTAG-1	2.1638
GTTCATTGTTCTTGCC	Xist-RE	dTAG-1	0.320437
TAAGCACGTCCCGCAA	Xist-RE	dTAG-1	0.852667
TAATTCCGTAGTATAG	Xist-RE	dTAG-1	0.842225
TAGACCAAGATGTTGA	Xist-RE	dTAG-1	0.771462
TAGGAGGGTACGCGTC	Xist-RE	dTAG-1	0.738036
TAGGTTGAGATGCTAA	Xist-RE	dTAG-1	1.4989
TAGTGCAGTATTCCGA	Xist-RE	dTAG-1	1.74539
TATCCTACAACGCCCA	Xist-RE	dTAG-1	2.19226
TATCTTGGTTCAACGT	Xist-RE	dTAG-1	1.49652
TATTGGGTCGGCATCG	Xist-RE	dTAG-1	2.81779
TCACTATAGCCAGAGT	Xist-RE	dTAG-1	1.92245
TCATGGAAGTATAACG	Xist-RE	dTAG-1	2.74486
TCCACCAAGATGTTCC	Xist-RE	dTAG-1	0.495296
TCCACGTGTCCTCATC	Xist-RE	dTAG-1	2.17779
TCCGATCAGCTCCGAC	Xist-RE	dTAG-1	0.752695
TCCGATCAGCTCCGAC	Xist-RE	dTAG-1	0.752695
TCCTCCCTCTGGGTCG	Xist-RE	dTAG-1	1.578
TCGAACAGTCTTCCGT	Xist-RE	dTAG-1	0.99682
TCGGGCATCAAAGCCT	Xist-RE	dTAG-1	1.12139
TCTACCGAGCACGGAT	Xist-RE	dTAG-1	3.17757
TCTACCGTCAACCGAT	Xist-RE	dTAG-1	1.16317
TCTGGCTTCGAAGGAC	Xist-RE	dTAG-1	1.77015
TCTTGCGCAGGTACGA	Xist-RE	dTAG-1	1.85242
TGACAGTCAGATAAAC	Xist-RE	dTAG-1	2.6204
TGAGGGACAACAAGAT	Xist-RE	dTAG-1	1.01469
TGAGGGAGTGACGCCT	Xist-RE	dTAG-1	2.17759
TGATCAGTCCAAATGC	Xist-RE	dTAG-1	2.3808
TGATTTCAGGTCATTC	Xist-RE	dTAG-1	2.03399
TGCTCGTAGTCAGCGA	Xist-RE	dTAG-1	2.37648
TGGATCATCCTTATAC	Xist-RE	dTAG-1	1.35049
TGGATGTGTTAGGGTG	Xist-RE	dTAG-1	0.591833
TGGGAGACAATTGAAG	Xist-RE	dTAG-1	3.35608
TGGTACATCATAAGGA	Xist-RE	dTAG-1	2.05974
TTGATGGAGGCAGGGA	Xist-RE	dTAG-1	1.66028
TTGGGCGAGCACCGAA	Xist-RE	dTAG-1	2.25251
AACCCAACAAAGGCGT	Xist-RE	dTAG-1	1.07632
AAGCATCTCGTCCTTG	Xist-RE	dTAG-1	1.92921
AATGGAAAGCCGATTT	Xist-RE	dTAG-1	1.68523
ACAACCATCGACCTAA	Xist-RE	dTAG-1	0.182773
ACAGAAACACACGTGC	Xist-RE	dTAG-1	0.565491
ACAGCCGAGGGCGAGA	Xist-RE	dTAG-1	0.685437
ACTACGAGTTGCAACT	Xist-RE	dTAG-1	0.594132
ACTTTCACACCAAAGG	Xist-RE	dTAG-1	2.48797
AGTCAACCACGGTGAA	Xist-RE	dTAG-1	0.654651
ATCACGAGTAACGGTG	Xist-RE	dTAG-1	0.92729
ATCACTTCACTCTGCT	Xist-RE	dTAG-1	1.26599
ATCCATTCAGGAATAT	Xist-RE	dTAG-1	0.451114
ATCGTCCTCCACTGGG	Xist-RE	dTAG-1	2.23128
ATTTCACGTGATACAA	Xist-RE	dTAG-1	0.483819
CACAGATCAGACATCT	Xist-RE	dTAG-1	1.22239
CAGGTATGTAACCCTA	Xist-RE	dTAG-1	3.60975
CATCCGTAGGTTACCT	Xist-RE	dTAG-1	0.395931
CATCGTCGTGTCCGGT	Xist-RE	dTAG-1	2.2088
CCACGAGGTCACAGAG	Xist-RE	dTAG-1	0.438076
CGTCCATAGCAGCACA	Xist-RE	dTAG-1	0.795883
CTATAGGTCATCAGTG	Xist-RE	dTAG-1	0.619924
CTATCCGCAGCAAGAC	Xist-RE	dTAG-1	1.60122
CTGCCATAGGAACTCG	Xist-RE	dTAG-1	3.19692
CTTTCAACAGACCTAT	Xist-RE	dTAG-1	0.594805
GAGAAATAGACTCAAA	Xist-RE	dTAG-1	1.18255
GAGCCTGTCATTGTTC	Xist-RE	dTAG-1	1.31193
GAGTTGTTCAGACCGC	Xist-RE	dTAG-1	2.8348
GATGATCTCACTGAAC	Xist-RE	dTAG-1	1.66706
GATGCTAGTAAGATTG	Xist-RE	dTAG-1	0.338161
GCATCTCCAGTGTACT	Xist-RE	dTAG-1	1.19054
GGCTTGGGTCGCTGCA	Xist-RE	dTAG-1	2.14733
GTCTACCGTATTGACC	Xist-RE	dTAG-1	1.6975
GTCTAGATCACCTTAT	Xist-RE	dTAG-1	1.13697
TAATCTCTCCTTGGAA	Xist-RE	dTAG-1	1.03504
TACACCCCATCGAAGG	Xist-RE	dTAG-1	0.78154
TACCTCGGTGAGGATC	Xist-RE	dTAG-1	1.65626
TACTGCCAGAGCAGCT	Xist-RE	dTAG-1	2.19628
TAGTGCAGTCAGGTAG	Xist-RE	dTAG-1	0.582363
TCAGCCTCACTTCCTG	Xist-RE	dTAG-1	0.477566
TCATCCGAGCAAACAT	Xist-RE	dTAG-1	1.39786
TCGCTCAAGGTTCTAC	Xist-RE	dTAG-1	0.585097
TGAATCGTCTGAGGCC	Xist-RE	dTAG-1	1.83476
TGAGGAGAGCTGCCTG	Xist-RE	dTAG-1	2.01907
TGGTACAAGACGAAGA	Xist-RE	dTAG-1	2.67156
TTCACCGTCTAAGCGT	Xist-RE	dTAG-1	2.54854
TTTACTGAGGTAAGAG	Xist-RE	dTAG-1	2.74227
TTTCCTCGTCCGACGT	Xist-RE	dTAG-1	0.831318
TTTGTTGAGTTGAATG	Xist-RE	dTAG-1	1.02548
AAACGAATCGAAACAA	Xist-RE	dTAG-2	1.3425
AAAGGATTCCATTTAC	Xist-RE	dTAG-2	0.543136
AACAAAGAGGTGGCTA	Xist-RE	dTAG-2	1.10122
AACCAACGTTAAACCC	Xist-RE	dTAG-2	1.14399
AACCATGCAAAGTGTA	Xist-RE	dTAG-2	1.82313
AACTTCTGTTCGAAGG	Xist-RE	dTAG-2	1.57067
AAGTCGTCAAATCAAG	Xist-RE	dTAG-2	1.03195
AAGTCGTCACTCCCTA	Xist-RE	dTAG-2	1.44355
AATTTCCTCTCTCTTC	Xist-RE	dTAG-2	2.11884
ACATCGAAGCTAAGTA	Xist-RE	dTAG-2	2.92773
ACATGCACAGCGTACC	Xist-RE	dTAG-2	0.658359
ACCAAACAGGACTATA	Xist-RE	dTAG-2	0.70844
ACCGTTCCAATAGGAT	Xist-RE	dTAG-2	2.19321
ACGCACGTCTCGAACA	Xist-RE	dTAG-2	2.43859
ACGGTTAGTCGAAACG	Xist-RE	dTAG-2	2.34311
ACTCCCACATGAAAGT	Xist-RE	dTAG-2	0.904807
ACTCTCGCAAGAGAGA	Xist-RE	dTAG-2	1.18953
ACTTATCCATAGGAGC	Xist-RE	dTAG-2	2.90076
ACTTCCGCAGGCGATA	Xist-RE	dTAG-2	1.18771
ACTTTGTTCCACTTTA	Xist-RE	dTAG-2	1.02006
AGAAGCGCAAGTGCTT	Xist-RE	dTAG-2	1.0268
AGATGCTTCTCGGTAA	Xist-RE	dTAG-2	2.57311
AGCCACGAGCTGGTGA	Xist-RE	dTAG-2	2.68745
AGGAGGTTCATATGGC	Xist-RE	dTAG-2	2.35547
AGGGTCCCATGTGCCG	Xist-RE	dTAG-2	0.372392
AGGGTGACACGGCACT	Xist-RE	dTAG-2	2.17081
AGGTCATCACGTTGGC	Xist-RE	dTAG-2	1.76317
AGTACCACACACAGCC	Xist-RE	dTAG-2	1.29465
AGTCACACATTAAAGG	Xist-RE	dTAG-2	1.98216
AGTCATGCATGTCTAG	Xist-RE	dTAG-2	0.83177
AGTGCCGAGCGCGTTC	Xist-RE	dTAG-2	2.24994
AGTTCGAAGTAAACAC	Xist-RE	dTAG-2	2.48586
ATACCTTGTATCGTAC	Xist-RE	dTAG-2	2.03623
ATCACGAAGCACTCGC	Xist-RE	dTAG-2	1.94522
ATCACTTAGAAACACT	Xist-RE	dTAG-2	1.21724
ATCACTTTCCACACCT	Xist-RE	dTAG-2	2.11739
ATCAGGTAGTTCAACC	Xist-RE	dTAG-2	2.43422
ATCATTCGTTGCTCCT	Xist-RE	dTAG-2	2.03415
ATCCGTCAGACATGCG	Xist-RE	dTAG-2	0.855107
ATCCTATTCGGCATAT	Xist-RE	dTAG-2	1.07296
ATCGATGGTAACAGGC	Xist-RE	dTAG-2	0.538669
ATCGCCTAGTGGACGT	Xist-RE	dTAG-2	0.6918
ATCGGATTCGGTAAGG	Xist-RE	dTAG-2	1.57204
ATGACCAGTTCCTACC	Xist-RE	dTAG-2	2.35049
ATGACCAGTTTGAAAG	Xist-RE	dTAG-2	1.14503
ATGAGGGTCACCACAA	Xist-RE	dTAG-2	0.575948
ATGATCGTCGATACAC	Xist-RE	dTAG-2	0.437045
ATGCGATAGATCGCCC	Xist-RE	dTAG-2	2.31
ATTACCTCATAGAATG	Xist-RE	dTAG-2	1.54864
ATTACCTGTAGTCTGT	Xist-RE	dTAG-2	1.55186
ATTCACTTCGAGTACT	Xist-RE	dTAG-2	2.07575
ATTGGGTAGGACAACC	Xist-RE	dTAG-2	1.43655
CAATGACAGTTGTACC	Xist-RE	dTAG-2	1.08746
CACGAATTCCGTACGG	Xist-RE	dTAG-2	1.3656
CACGTTCCATGTGACT	Xist-RE	dTAG-2	2.18786
CACTGTCAGCTGGTGA	Xist-RE	dTAG-2	2.00481
CAGAGCCAGTTGGCGA	Xist-RE	dTAG-2	0.494422
CAGCACGTCACGGAGA	Xist-RE	dTAG-2	2.15137
CAGCAGCCAAGGTACG	Xist-RE	dTAG-2	1.68729
CAGCCAGTCATAGCAC	Xist-RE	dTAG-2	0.520849
CATCCACCAGGCATGA	Xist-RE	dTAG-2	1.42894
CATCCGTAGCTACTGT	Xist-RE	dTAG-2	1.32747
CATCGCTGTCAACCAT	Xist-RE	dTAG-2	1.84135
CATGCTCTCTCTGGTC	Xist-RE	dTAG-2	1.0827
CATTGCCAGTAGCATA	Xist-RE	dTAG-2	2.30735
CATTGTTTCTGGCTGG	Xist-RE	dTAG-2	1.74914
CCCTCAAGTAGCACAG	Xist-RE	dTAG-2	1.53011
CCTCTCCAGTAGCAAT	Xist-RE	dTAG-2	2.64319
CCTTGTGGTTGCATGT	Xist-RE	dTAG-2	1.73344
CCTTTGGAGGTAGTCG	Xist-RE	dTAG-2	1.96616
CGAGGCTAGGCTCAAG	Xist-RE	dTAG-2	1.58204
CGCGTGATCATTACGG	Xist-RE	dTAG-2	3.20428
CGGAACCCACAGTCCG	Xist-RE	dTAG-2	1.50876
CGGAACCCACTCTGCT	Xist-RE	dTAG-2	2.23695
CGTGAATCACCGTGAC	Xist-RE	dTAG-2	2.44473
CTAGGTATCAAACCCA	Xist-RE	dTAG-2	0.809198
CTCACTGTCCGTGCGA	Xist-RE	dTAG-2	1.53956
CTCATCGTCTGCATAG	Xist-RE	dTAG-2	1.34508
CTGGCAGGTTTGCCGG	Xist-RE	dTAG-2	2.56295
CTGTATTTCTTCCAGC	Xist-RE	dTAG-2	1.98913
CTGTGAATCCCGTGTT	Xist-RE	dTAG-2	1.79783
CTTACCGGTACGAGCA	Xist-RE	dTAG-2	2.26517
CTTAGGACACCGTGAC	Xist-RE	dTAG-2	1.56181
CTTCGGTAGGCGTCCT	Xist-RE	dTAG-2	2.00599
CTTGAGACAGGTACGA	Xist-RE	dTAG-2	1.08325
CTTTCGGGTATGCGGA	Xist-RE	dTAG-2	2.65252
GAACGTTAGATTGACA	Xist-RE	dTAG-2	0.665653
GAAGGGTAGGCTCTAT	Xist-RE	dTAG-2	3.0086
GACATCATCAGTGATC	Xist-RE	dTAG-2	0.764791
GACCTTCTCAGCGCGT	Xist-RE	dTAG-2	2.06522
GAGAAATTCAAGCTTG	Xist-RE	dTAG-2	0.440784
GAGTCTAAGCTTACGT	Xist-RE	dTAG-2	0.390188
GATGTTGAGCATTGAA	Xist-RE	dTAG-2	1.66937
GATGTTGCACACACTA	Xist-RE	dTAG-2	0.882582
GCAGTTAGTTAGTCGT	Xist-RE	dTAG-2	1.31132
GCATCGGTCAAACCCA	Xist-RE	dTAG-2	1.63676
GGAATCTAGCCTAACT	Xist-RE	dTAG-2	2.01099
GGAGATGAGCCTCCAG	Xist-RE	dTAG-2	2.12187
GGGATCCTCAACACGT	Xist-RE	dTAG-2	2.02037
GGGCGTTCAGTCGCAC	Xist-RE	dTAG-2	1.58103
GGGCTACAGCCTCTGG	Xist-RE	dTAG-2	2.5554
GGGTTTAGTCTGTCAA	Xist-RE	dTAG-2	2.28493
GGTAACTCAATGACCT	Xist-RE	dTAG-2	0.388164
GGTAATCCAAAGAACT	Xist-RE	dTAG-2	1.62087
GGTCACGTCCTTCTAA	Xist-RE	dTAG-2	0.294823
GGTGAAGCAGGAATCG	Xist-RE	dTAG-2	1.38826
GGTTAACAGTCCTACA	Xist-RE	dTAG-2	1.48905
GGTTAACTCTTCTGTA	Xist-RE	dTAG-2	2.17562
GTAACACGTGCTCCGA	Xist-RE	dTAG-2	0.698706
GTAAGTCCAACCCGCA	Xist-RE	dTAG-2	0.819568
GTATTGGGTCTCACAA	Xist-RE	dTAG-2	3.23509
GTCACTCTCAGGTGTT	Xist-RE	dTAG-2	0.940888
GTCATGAGTAACATAG	Xist-RE	dTAG-2	0.338242
GTCGTAAGTTAGAGTA	Xist-RE	dTAG-2	1.22576
GTGTAACTCCTATGGA	Xist-RE	dTAG-2	0.706854
GTGTTAGCAATCCTTT	Xist-RE	dTAG-2	3.19014
GTTAGACGTACAGTCT	Xist-RE	dTAG-2	2.30674
GTTGCGGCAGCGGATA	Xist-RE	dTAG-2	2.99844
GTTGCTCGTTATCCAG	Xist-RE	dTAG-2	2.26059
GTTGTCCTCGGAGTGA	Xist-RE	dTAG-2	1.98384
TAATTCCTCATGGCCG	Xist-RE	dTAG-2	0.970327
TACCCACCATCCAACA	Xist-RE	dTAG-2	0.614024
TACCCGTTCACTCGAA	Xist-RE	dTAG-2	1.01163
TACCGAATCCTTTAGT	Xist-RE	dTAG-2	0.516462
TACCGGGAGATAGCAT	Xist-RE	dTAG-2	1.79823
TACTTCAAGGTAGGCT	Xist-RE	dTAG-2	2.98712
TACTTGTTCATCGTAG	Xist-RE	dTAG-2	2.77112
TATACCTTCCATCTGC	Xist-RE	dTAG-2	0.464022
TATACCTTCCCTCTTT	Xist-RE	dTAG-2	1.47785
TCACTATCAGCACGAA	Xist-RE	dTAG-2	0.680059
TCATACTGTCACTGAT	Xist-RE	dTAG-2	0.586306
TCATTCAAGCATTTGC	Xist-RE	dTAG-2	2.14214
TCCATGCAGGCACCAA	Xist-RE	dTAG-2	3.33656
TCCCAGTCAAAGCTCT	Xist-RE	dTAG-2	0.456657
TCCCATGGTTGCGTAT	Xist-RE	dTAG-2	1.19981
TCCGTGTTCTGCTCTG	Xist-RE	dTAG-2	1.5274
TCCTTCTCAGCGTGAA	Xist-RE	dTAG-2	2.78072
TCCTTTCGTATACGGG	Xist-RE	dTAG-2	1.85578
TCGGGTGGTTGCACGC	Xist-RE	dTAG-2	0.718664
TCGGGTGTCAGGTGTT	Xist-RE	dTAG-2	1.51927
TCGTGGGTCATTTGCT	Xist-RE	dTAG-2	1.89602
TCTCAGCGTGTTTCTT	Xist-RE	dTAG-2	2.62124
TCTGTCGTCTTGGTGA	Xist-RE	dTAG-2	1.09375
TCTTCCTAGACTAAGT	Xist-RE	dTAG-2	1.24634
TGATGCATCTGAGATC	Xist-RE	dTAG-2	2.22861
TGATTTCCAAATCCCA	Xist-RE	dTAG-2	0.551832
TGCAGATAGTGAATAC	Xist-RE	dTAG-2	0.503296
TGCATGACAACGGCTC	Xist-RE	dTAG-2	1.54027
TGGTGATCACGTAGTT	Xist-RE	dTAG-2	2.61809
TGTCCACCAAGCACAG	Xist-RE	dTAG-2	1.51788
TGTGTGATCCACCCTA	Xist-RE	dTAG-2	1.28184
TGTTACTCAAATGGAT	Xist-RE	dTAG-2	1.04485
TGTTCATTCAACCGAT	Xist-RE	dTAG-2	2.1722
TTCACCGTCTGTGCAA	Xist-RE	dTAG-2	1.75284
TTCATTGGTATGCAAA	Xist-RE	dTAG-2	1.58561
TTCATTGGTGCACAAG	Xist-RE	dTAG-2	2.62809
TTCCACGAGCCACAAG	Xist-RE	dTAG-2	1.71834
TTCCTAACAAGTGGCA	Xist-RE	dTAG-2	1.90771
TTCGGTCAGATGTTGA	Xist-RE	dTAG-2	2.66345
TTCTTCCAGCGAATGC	Xist-RE	dTAG-2	1.6974
TTCTTGACAGCTTTCC	Xist-RE	dTAG-2	0.876766
TTGAGTGAGTCTTCCC	Xist-RE	dTAG-2	0.116333
TTGCGTCCATTGGCAT	Xist-RE	dTAG-2	1.14831
TTGCTGCGTGATACTC	Xist-RE	dTAG-2	2.12586
TTGTGTTCAATCTAGC	Xist-RE	dTAG-2	0.859441
TTGTGTTCACTCGATA	Xist-RE	dTAG-2	1.09022
AACAAAGCAGAGAATT	Xist-RE	dTAG-2	2.5897
AAGTTCGGTCGCCACA	Xist-RE	dTAG-2	0.706614
ACATCGAAGGCTTTCA	Xist-RE	dTAG-2	2.10449
ACCTGAACAAGATCCT	Xist-RE	dTAG-2	0.336747
ACCTGTCTCCCTCTTT	Xist-RE	dTAG-2	1.00814
ACGATCAAGGTAGTAT	Xist-RE	dTAG-2	1.517
ACGATGTCATTGTCGA	Xist-RE	dTAG-2	0.856598
ACTGATGAGTCACTAC	Xist-RE	dTAG-2	2.24349
ACTGCAACACCCTTGT	Xist-RE	dTAG-2	1.61393
ACTTCCGCAACCCGCA	Xist-RE	dTAG-2	1.95667
AGAGCAGCACGGCTAC	Xist-RE	dTAG-2	1.91551
AGGAAATAGATGGCAC	Xist-RE	dTAG-2	1.12264
AGGTCTACACAGACGA	Xist-RE	dTAG-2	1.57642
ATCCATTGTGGCTTGC	Xist-RE	dTAG-2	1.95349
ATTCCATGTTTACACG	Xist-RE	dTAG-2	0.625746
CAAAGAAGTACACGCC	Xist-RE	dTAG-2	1.48086
CATCCGTTCAACTGAC	Xist-RE	dTAG-2	1.41353
CCATCACAGCATCCTA	Xist-RE	dTAG-2	0.675383
CGAGGCTGTGAAAGTT	Xist-RE	dTAG-2	1.14853
CGCAGGTAGATCACTC	Xist-RE	dTAG-2	0.32122
CGGAATTCAGTGTATC	Xist-RE	dTAG-2	1.46454
CTACTATAGCTAATCC	Xist-RE	dTAG-2	0.977198
CTATCCGGTGCCTTTC	Xist-RE	dTAG-2	0.558472
CTCACTGCACGCGTCA	Xist-RE	dTAG-2	1.26742
CTGAATGAGATCCGAG	Xist-RE	dTAG-2	2.28993
CTGAGGCGTGACCGTC	Xist-RE	dTAG-2	2.07343
CTGCGAGAGTCAGAGC	Xist-RE	dTAG-2	1.8909
CTGGCAGCAAATAAGC	Xist-RE	dTAG-2	1.42956
CTTTCGGAGCGCACAA	Xist-RE	dTAG-2	1.18442
CTTTCGGGTAGATCCT	Xist-RE	dTAG-2	0.964678
GACACGCCAGTCCCGA	Xist-RE	dTAG-2	2.08541
GACTTCCTCCACAGGC	Xist-RE	dTAG-2	1.93732
GAGTGAGCAGGCATGA	Xist-RE	dTAG-2	1.33958
GATAGAAAGTAGTCTC	Xist-RE	dTAG-2	1.86385
GCGATCGTCACACGAT	Xist-RE	dTAG-2	2.84367
GCGATCGTCACACGAT	Xist-RE	dTAG-2	2.84367
GCTACAAGTTTGTTCT	Xist-RE	dTAG-2	0.341025
GCTGCAGCAACAGAGC	Xist-RE	dTAG-2	1.4827
GGAAGTGTCACTGATG	Xist-RE	dTAG-2	1.05159
GGTAGAGTCATTTCGT	Xist-RE	dTAG-2	0.864022
GTAATCGAGGAAGTCC	Xist-RE	dTAG-2	1.44558
GTACAACGTACGGATG	Xist-RE	dTAG-2	2.8946
GTTTACTCAGCGACAA	Xist-RE	dTAG-2	0.809613
TCACGCTAGCTGCCAC	Xist-RE	dTAG-2	2.90177
TCAGCAATCGAGATGG	Xist-RE	dTAG-2	2.21302
TCAGTGAGTACGGATG	Xist-RE	dTAG-2	1.5501
TCAGTTTAGACGATAT	Xist-RE	dTAG-2	2.27372
TCATCATGTCAACACT	Xist-RE	dTAG-2	2.10154
TCCGAAAAGGTCATTC	Xist-RE	dTAG-2	0.996836
TCGAACACATGTTCAG	Xist-RE	dTAG-2	1.60291
TCTCTGGTCCATACTT	Xist-RE	dTAG-2	0.584288
TGAGACTCACTTCCTG	Xist-RE	dTAG-2	1.04877
TGAGCGCCATCACGGC	Xist-RE	dTAG-2	1.36811
TGATCAGAGCTAGCCC	Xist-RE	dTAG-2	2.31923
TGATTCTGTTACCGTA	Xist-RE	dTAG-2	2.35264
TGTGGCGCAAATGAAC	Xist-RE	dTAG-2	2.46433
TTACCGCGTAAGGCCA	Xist-RE	dTAG-2	1.60477
TTATTGCGTGTATTCG	Xist-RE	dTAG-2	0.940222
TTCGCTGGTTACCTTT	Xist-RE	dTAG-2	1.97234
TTCTGTACACGACGTC	Xist-RE	dTAG-2	2.43715
TTTGTTGGTGACTGTT	Xist-RE	dTAG-2	2.22679
AAACGAAGTCACAATC	Xist-RE	dTAG-4	0.959716
AAAGGTACATCGAACT	Xist-RE	dTAG-4	2.36878
AACCACAAGCATCCTA	Xist-RE	dTAG-4	2.44929
AACCACATCTAGTGAC	Xist-RE	dTAG-4	1.51169
AAGCGAGAGGACGGAG	Xist-RE	dTAG-4	2.07836
AAGGAATCAGAACTCT	Xist-RE	dTAG-4	1.39484
AAGGAATCATTGTACG	Xist-RE	dTAG-4	3.79591
AAGGAATTCGTTCCTG	Xist-RE	dTAG-4	0.975312
AAGGTAAAGCTTAAGA	Xist-RE	dTAG-4	2.01347
AAGGTAACACCATATG	Xist-RE	dTAG-4	0.75679
ACAACCAGTCGCTTAA	Xist-RE	dTAG-4	1.13956
ACACAGTGTAGCTGAG	Xist-RE	dTAG-4	1.72893
ACCAAACTCAGCCTTC	Xist-RE	dTAG-4	1.51802
ACCAACATCATCGCTC	Xist-RE	dTAG-4	0.812391
ACCTACCAGGCAGTCA	Xist-RE	dTAG-4	1.60101
ACCTGAACATGTGGCC	Xist-RE	dTAG-4	0.956201
ACGCACGAGGAGGCAG	Xist-RE	dTAG-4	0.423102
ACGGGTCCAGTGACCC	Xist-RE	dTAG-4	1.46035
ACGGTTAGTAACGATA	Xist-RE	dTAG-4	2.96946
ACGTACATCACCTGTC	Xist-RE	dTAG-4	1.25957
ACTCTCGCAGCACAAG	Xist-RE	dTAG-4	1.38983
ACTCTCGTCTAGTTCT	Xist-RE	dTAG-4	0.948575
ACTGATGTCTGTCTCG	Xist-RE	dTAG-4	0.747448
ACTGTCCCACGCCAGT	Xist-RE	dTAG-4	1.73424
AGAAATGTCAATCGGT	Xist-RE	dTAG-4	2.57466
AGAACCTGTTCTCGCT	Xist-RE	dTAG-4	2.81238
AGACAAACAGAAACCG	Xist-RE	dTAG-4	1.81046
AGACCCGCATATAGCC	Xist-RE	dTAG-4	0.97844
AGATAGACATGGTGGA	Xist-RE	dTAG-4	1.73853
AGATCGTCAGCAGTCC	Xist-RE	dTAG-4	2.25047
AGCATCATCCGTGTAA	Xist-RE	dTAG-4	1.50557
AGCCACGTCATTGTTC	Xist-RE	dTAG-4	1.81005
AGCGCCAGTAGACGGT	Xist-RE	dTAG-4	0.778553
AGCTCAATCATAGCAC	Xist-RE	dTAG-4	1.35238
AGGAAATCATCACCAA	Xist-RE	dTAG-4	1.88399
AGGTCTACACGAGGTA	Xist-RE	dTAG-4	2.37802
AGTCAACCACACACGC	Xist-RE	dTAG-4	2.21885
AGTGCCGTCAATGTCG	Xist-RE	dTAG-4	0.617684
ATCCTATCACGTAGTT	Xist-RE	dTAG-4	1.52164
ATCGGCGCATTCAGCA	Xist-RE	dTAG-4	0.879561
ATCGTGACAGAACTAA	Xist-RE	dTAG-4	1.04924
ATGCCTCCACATATGC	Xist-RE	dTAG-4	1.12055
ATGCCTCGTGAGTAAT	Xist-RE	dTAG-4	1.11529
ATGGAGGGTCCTCATC	Xist-RE	dTAG-4	3.57915
ATGGATCAGGTAAGGA	Xist-RE	dTAG-4	2.78272
ATTTCACGTCACTCTC	Xist-RE	dTAG-4	1.5278
ATTTCACTCATCTGTT	Xist-RE	dTAG-4	1.18295
CAATTTCGTTATTCTC	Xist-RE	dTAG-4	1.44583
CACGAATTCTAGTTCT	Xist-RE	dTAG-4	2.11856
CACTGGGGTACTGGGA	Xist-RE	dTAG-4	2.28846
CATAGACCAGTGTGCC	Xist-RE	dTAG-4	0.929295
CATCCCACACTGAATC	Xist-RE	dTAG-4	1.80117
CATGAGTGTTGTCAGT	Xist-RE	dTAG-4	1.7212
CATGCGGAGGGACCAT	Xist-RE	dTAG-4	2.19465
CCAATGACAAGCTCTA	Xist-RE	dTAG-4	0.57605
CCAATGAGTCAGGTAG	Xist-RE	dTAG-4	1.08976
CCAATGAGTCGTGTTA	Xist-RE	dTAG-4	1.10917
CCAATTTGTGGTCTGC	Xist-RE	dTAG-4	2.38377
CCACACTAGTCGTTAC	Xist-RE	dTAG-4	1.91304
CCACCATTCAAATGCC	Xist-RE	dTAG-4	2.39378
CCACGAGCATTGCTTT	Xist-RE	dTAG-4	1.95363
CCACGTTGTAATGCTC	Xist-RE	dTAG-4	0.540848
CCACTTGCAGCTGTAT	Xist-RE	dTAG-4	1.63967
CCGATGGCAAGCGCAA	Xist-RE	dTAG-4	0.853924
CCTAAGATCTTCGATT	Xist-RE	dTAG-4	1.24204
CCTCAGTGTAGTCGGA	Xist-RE	dTAG-4	1.66365
CCTCCAACACAGACGA	Xist-RE	dTAG-4	1.3385
CCTCTCCTCAAGCTTG	Xist-RE	dTAG-4	1.78973
CCTTCAGTCCTCCACA	Xist-RE	dTAG-4	2.48203
CCTTGTGTCGGCTCTT	Xist-RE	dTAG-4	2.92508
CGAATTGGTCCTTAAG	Xist-RE	dTAG-4	0.246092
CGATGGCTCCGTGGCA	Xist-RE	dTAG-4	2.98315
CGCATGGGTACTAGCT	Xist-RE	dTAG-4	1.32163
CGCCAGACAATCACGT	Xist-RE	dTAG-4	2.15381
CGCCAGACAATTCGTG	Xist-RE	dTAG-4	1.21925
CGGAATTCAATCAGCT	Xist-RE	dTAG-4	1.76442
CGGCAGTCAGATCCAT	Xist-RE	dTAG-4	1.56852
CGTTAGATCAGTCTTT	Xist-RE	dTAG-4	2.23018
CGTTCTGGTATGCAAA	Xist-RE	dTAG-4	2.19466
CTATCTACAGCTGGTC	Xist-RE	dTAG-4	0.357996
CTCAGAATCTCTTAAC	Xist-RE	dTAG-4	1.74178
CTGCCATGTCTTGCGG	Xist-RE	dTAG-4	1.86731
CTGCGAGAGATACCAA	Xist-RE	dTAG-4	2.21593
CTGCGAGGTCATTCCC	Xist-RE	dTAG-4	0.761714
CTGTAGAAGAATCTAG	Xist-RE	dTAG-4	2.37577
CTGTATTAGCACCGTC	Xist-RE	dTAG-4	2.67935
CTGTGAACAAATGAAC	Xist-RE	dTAG-4	1.94552
CTTGATTTCCCTCTAG	Xist-RE	dTAG-4	2.68563
GACCTTCCAATCGCGC	Xist-RE	dTAG-4	2.33039
GACTCAAGTGACCGTC	Xist-RE	dTAG-4	1.91329
GACTGATGTCGTCTCT	Xist-RE	dTAG-4	1.54723
GAGTCATGTGTCCGTG	Xist-RE	dTAG-4	2.2156
GATTTCTGTGAATTGA	Xist-RE	dTAG-4	2.23136
GCACATAGTCACTACA	Xist-RE	dTAG-4	2.07139
GCAGCTGTCGTCGCTT	Xist-RE	dTAG-4	3.37315
GCATTAGAGGAACGCT	Xist-RE	dTAG-4	1.96598
GCCAACGGTATCCTTT	Xist-RE	dTAG-4	2.69737
GCCAGGTTCTGACCCT	Xist-RE	dTAG-4	3.62392
GCCCAGATCAGCCTCT	Xist-RE	dTAG-4	0.973903
GCTCAAACATGTAACC	Xist-RE	dTAG-4	1.77578
GGAACCCTCCACACAA	Xist-RE	dTAG-4	2.70867
GGAATCTCATGGGAAC	Xist-RE	dTAG-4	0.619779
GGAGAACTCGGACTGC	Xist-RE	dTAG-4	3.13592
GGAGCAACACCTGCAG	Xist-RE	dTAG-4	1.30854
GGCTGTGTCTAAGCCA	Xist-RE	dTAG-4	3.38189
GGGAAGTCACAGAGAC	Xist-RE	dTAG-4	1.78717
GGGATGATCCCAAGCG	Xist-RE	dTAG-4	5.86825
GGGTGAATCTCGCGTT	Xist-RE	dTAG-4	0.816667
GGTAGAGGTATAGCTC	Xist-RE	dTAG-4	1.71736
GGTTCTCTCTTTGATC	Xist-RE	dTAG-4	1.76665
GTACAGTCACGGTGCT	Xist-RE	dTAG-4	0.685535
GTCAAACCAATGTCTG	Xist-RE	dTAG-4	1.39821
GTCAAGTCAAATGGCG	Xist-RE	dTAG-4	0.348921
GTCATCCTCCTTCTGG	Xist-RE	dTAG-4	2.14381
GTCATTTCAAGGATGC	Xist-RE	dTAG-4	3.23256
GTCCTCAGTTTCACTT	Xist-RE	dTAG-4	0.266681
GTGAGGAAGTGATCGG	Xist-RE	dTAG-4	1.85653
GTGATGTTCCTCGATC	Xist-RE	dTAG-4	1.45663
GTGCGTGGTATCATGC	Xist-RE	dTAG-4	1.15022
GTGGAGACAGCTTCCT	Xist-RE	dTAG-4	0.460941
GTGGCGTGTGGCTCTG	Xist-RE	dTAG-4	1.99025
GTTACCCAGCAGGGAG	Xist-RE	dTAG-4	2.32226
GTTACGACAAGACCGA	Xist-RE	dTAG-4	0.799078
GTTACGACACAGAGAC	Xist-RE	dTAG-4	2.00227
GTTATGGGTGAATTGA	Xist-RE	dTAG-4	3.06166
GTTGAACCAGTATTCG	Xist-RE	dTAG-4	1.73496
GTTGCGGCACCATAAC	Xist-RE	dTAG-4	1.51649
GTTGTCCCAGACCATT	Xist-RE	dTAG-4	1.19203
GTTTGGACAAATTGGA	Xist-RE	dTAG-4	1.3713
TAACACGGTTTACCTT	Xist-RE	dTAG-4	2.59964
TAAGTCGTCTCTGAGA	Xist-RE	dTAG-4	2.26736
TACCCACGTTTCTATC	Xist-RE	dTAG-4	0.511493
TACTTACAGACCTTTG	Xist-RE	dTAG-4	2.80476
TAGACCAGTATTCCGA	Xist-RE	dTAG-4	2.22627
TATACCTGTGACAGGT	Xist-RE	dTAG-4	2.21126
TATCTGTGTGGTGATG	Xist-RE	dTAG-4	1.98668
TATGTTCTCAAATGAG	Xist-RE	dTAG-4	1.86198
TATTGCTCAACATACC	Xist-RE	dTAG-4	1.11284
TCAAGACAGCGGATCA	Xist-RE	dTAG-4	2.00904
TCACATTGTCCGGTGT	Xist-RE	dTAG-4	0.488641
TCATATCGTCGGATTT	Xist-RE	dTAG-4	0.825435
TCATCATCAAAGCGTG	Xist-RE	dTAG-4	0.754272
TCCATCGCAGGTTCAT	Xist-RE	dTAG-4	1.70603
TCCTCCCCAAGTCCCG	Xist-RE	dTAG-4	2.01988
TCCTTCTGTGTACGCC	Xist-RE	dTAG-4	1.09503
TCGGGACCAATGAACA	Xist-RE	dTAG-4	2.25569
TCGTAGATCCCGGTAG	Xist-RE	dTAG-4	2.43195
TCTAACTAGCCTCTGG	Xist-RE	dTAG-4	1.16377
TGAGCGCTCACGGTCG	Xist-RE	dTAG-4	1.52054
TGCACGGGTCCAGAAG	Xist-RE	dTAG-4	2.29223
TGCAGATCACGTTGGC	Xist-RE	dTAG-4	0.561206
TGCTCGTGTTCGATTG	Xist-RE	dTAG-4	1.34984
TGCTTGCCACTACCCT	Xist-RE	dTAG-4	1.17946
TGGTACATCGAGTCTA	Xist-RE	dTAG-4	0.971933
TGTAACGAGAGCAAGA	Xist-RE	dTAG-4	1.8992
TGTCAGAGTGAGCAGT	Xist-RE	dTAG-4	1.55303
TGTCCTGCATGGAAGC	Xist-RE	dTAG-4	2.32235
TGTTGGATCACACCCT	Xist-RE	dTAG-4	2.29445
TGTTGGATCCCTCTTT	Xist-RE	dTAG-4	0.697475
TTCAATCAGCGACCCT	Xist-RE	dTAG-4	2.27577
TTCACCGGTTGTTGAC	Xist-RE	dTAG-4	2.96146
TTCCGTGCATCGTTCC	Xist-RE	dTAG-4	2.07562
TTCCTAACAATTCACG	Xist-RE	dTAG-4	2.32839
TTCTAACAGCCTCCAG	Xist-RE	dTAG-4	3.05329
TTCTAGTGTAAGGTCG	Xist-RE	dTAG-4	2.71553
TTGATGGCACGCTATA	Xist-RE	dTAG-4	2.65231
TTGCCTGCATCGATAC	Xist-RE	dTAG-4	1.53393
TTGCGTCGTTCAACGT	Xist-RE	dTAG-4	2.53164
TTGTTCAGTGTCCCTT	Xist-RE	dTAG-4	2.11602
TTGTTGTCATGGGCAA	Xist-RE	dTAG-4	1.99706
TTGTTGTTCCTTGGAA	Xist-RE	dTAG-4	1.30025
TTTACCAAGCGAGGAG	Xist-RE	dTAG-4	3.04866
TTTACCACAAGCGAGT	Xist-RE	dTAG-4	2.07524
TTTACTGTCTAGCCTC	Xist-RE	dTAG-4	3.42192
TTTGTTGAGATTAGTG	Xist-RE	dTAG-4	1.97981
AACCACAGTTGTAAAG	Xist-RE	dTAG-4	2.79259
AAGGAATCATACTGAC	Xist-RE	dTAG-4	2.443
ACGTCCTCACTGGATT	Xist-RE	dTAG-4	2.32299
ACTGATGGTTACGCCG	Xist-RE	dTAG-4	2.0552
ACTGTGAAGTACAACA	Xist-RE	dTAG-4	2.62204
ACTTCGCCAATGGGTG	Xist-RE	dTAG-4	2.92226
AGACAAAAGACTTAAG	Xist-RE	dTAG-4	1.92896
AGACCATGTCCTTGTC	Xist-RE	dTAG-4	2.77212
AGAGCCCTCGAGTCTA	Xist-RE	dTAG-4	0.577384
AGATGAAAGCTGTTAC	Xist-RE	dTAG-4	3.23219
AGGCTGCCAAGAGTTA	Xist-RE	dTAG-4	2.07344
AGGCTGCTCCGAGTGC	Xist-RE	dTAG-4	0.930441
AGTAGTCAGTGCACCC	Xist-RE	dTAG-4	0.800315
AGTGCCGAGCTACTGT	Xist-RE	dTAG-4	0.555987
ATCCCTGGTCCCACGA	Xist-RE	dTAG-4	2.92601
ATGGAGGTCCGAAGGA	Xist-RE	dTAG-4	2.41963
ATTCCTATCGACGACC	Xist-RE	dTAG-4	1.65666
ATTTCTGTCTCCGAGG	Xist-RE	dTAG-4	2.37606
CAAAGAAAGGCATGGT	Xist-RE	dTAG-4	0.561314
CACGTTCGTGAGTCAG	Xist-RE	dTAG-4	1.72762
CACTAAGTCACAGTGT	Xist-RE	dTAG-4	0.522883
CAGAGCCGTTTCCATT	Xist-RE	dTAG-4	1.92557
CAGCACGGTCAGTTTG	Xist-RE	dTAG-4	2.02044
CATACTTTCTGCCCTA	Xist-RE	dTAG-4	2.30531
CATGAGTCACGGCACT	Xist-RE	dTAG-4	1.62521
CATGGATAGTCATAGA	Xist-RE	dTAG-4	2.18484
CCATCACCACGCTATA	Xist-RE	dTAG-4	1.81626
CCCAACTGTTTACCAG	Xist-RE	dTAG-4	2.37813
CCCTAACCACGCGTCA	Xist-RE	dTAG-4	1.19443
CCGGGTAAGAGGTATT	Xist-RE	dTAG-4	1.7599
CCTCAACGTGTGCTTA	Xist-RE	dTAG-4	0.941174
CCTCACAGTTCGGTAT	Xist-RE	dTAG-4	0.969361
CCTCAGTGTGGTTTGT	Xist-RE	dTAG-4	1.3844
CGAGTTAGTACCCGAC	Xist-RE	dTAG-4	3.50385
CGCCAGACATGTGGCC	Xist-RE	dTAG-4	0.458144
CGTGAATTCGTGGACC	Xist-RE	dTAG-4	2.01067
CTAGACAGTGCGAGTA	Xist-RE	dTAG-4	0.215818
CTAGACATCATCTCTA	Xist-RE	dTAG-4	2.31426
CTAGACATCGGCTCTT	Xist-RE	dTAG-4	2.86052
CTCTCGACACCCTAGG	Xist-RE	dTAG-4	2.44578
CTGAGCGCAGCGCTTG	Xist-RE	dTAG-4	2.51338
GAAGGACTCTCTCTAA	Xist-RE	dTAG-4	3.34327
GACCAATAGTACGTCT	Xist-RE	dTAG-4	1.93502
GATGTTGCAGGGTTGA	Xist-RE	dTAG-4	1.94608
GATTGGTAGCTGTACT	Xist-RE	dTAG-4	1.20858
GCATCGGTCAGGCGAA	Xist-RE	dTAG-4	3.94934
GCCTGTTGTCTGCCTT	Xist-RE	dTAG-4	2.46737
GCGAGAAAGTTGGAGC	Xist-RE	dTAG-4	0.264714
GGAGATGCAGTCCGTG	Xist-RE	dTAG-4	4.16788
GGAGCAATCCGCTAGG	Xist-RE	dTAG-4	0.334428
GGAGGTATCGGCTCTT	Xist-RE	dTAG-4	2.73882
GGATGTTGTCCTGAAT	Xist-RE	dTAG-4	1.74689
GGGTAGAGTATGGTAA	Xist-RE	dTAG-4	1.8318
GGGTTTAAGCTGCCTG	Xist-RE	dTAG-4	0.2683
GGTCACGCAACCCGCA	Xist-RE	dTAG-4	2.60921
GGTGAAGCACGGTGCT	Xist-RE	dTAG-4	2.16489
GGTTAACGTGAACTAA	Xist-RE	dTAG-4	0.433809
GTCACTCCACGACAGA	Xist-RE	dTAG-4	0.265598
GTTATGGAGGAATCGC	Xist-RE	dTAG-4	1.10182
TAGTGCATCCAAAGGG	Xist-RE	dTAG-4	2.3042
TATCTGTTCTAAGCCA	Xist-RE	dTAG-4	2.66025
TATTTCGAGTTGTCAC	Xist-RE	dTAG-4	1.74827
TCCACCAGTCAATCTG	Xist-RE	dTAG-4	0.920485
TCCGAAAAGGGATCGT	Xist-RE	dTAG-4	0.755976
TGAGCATGTCCAGCCA	Xist-RE	dTAG-4	2.83673
TGCACGGTCTGTGCTC	Xist-RE	dTAG-4	2.43359
TGGTACAAGTCTCGTA	Xist-RE	dTAG-4	3.53612
TGGTTAGAGCGTATGG	Xist-RE	dTAG-4	0.921786
TGTAACGCACTCATAG	Xist-RE	dTAG-4	0.626192
TGTGGCGGTTGAAGTA	Xist-RE	dTAG-4	1.85487
AACCAACGTAATCAAG	Xist-RE	dTAG-8	2.31975
AACGAAAGTTTCGTGA	Xist-RE	dTAG-8	2.33321
AACGGGAGTCGAATGG	Xist-RE	dTAG-8	1.04051
AAGTACCTCACCTCGT	Xist-RE	dTAG-8	0.650592
AATAGAGCAGAGCGTA	Xist-RE	dTAG-8	2.19896
AATCGACAGAGGTTTA	Xist-RE	dTAG-8	1.59191
AATGAAGGTAAGATCA	Xist-RE	dTAG-8	2.44612
AATTCCTAGCCTGGAA	Xist-RE	dTAG-8	2.68808
ACAAAGACATCTGCGG	Xist-RE	dTAG-8	3.07237
ACAAAGATCCTACCGT	Xist-RE	dTAG-8	0.888608
ACAGCCGTCTCCCTAG	Xist-RE	dTAG-8	1.89011
ACCATTTCACTCCCTA	Xist-RE	dTAG-8	1.16686
ACGTACACATGGCACC	Xist-RE	dTAG-8	3.75139
ACTACGATCTCCTACG	Xist-RE	dTAG-8	2.92141
ACTGCAACACTACAGT	Xist-RE	dTAG-8	0.573149
ACTGTCCAGTTTGTCG	Xist-RE	dTAG-8	0.572189
ACTTTCATCCATTGTT	Xist-RE	dTAG-8	1.39964
AGACTCAAGAGTTCGG	Xist-RE	dTAG-8	2.58965
AGATGCTGTATTGAGA	Xist-RE	dTAG-8	2.38348
AGATGCTTCGTCCATC	Xist-RE	dTAG-8	1.40995
AGCCACGCAAGTAGTA	Xist-RE	dTAG-8	2.87694
AGCGCCACAGATTTCG	Xist-RE	dTAG-8	1.36747
AGGGAGTGTCACGCTG	Xist-RE	dTAG-8	4.05808
AGGGTCCAGCCTATCA	Xist-RE	dTAG-8	2.30407
AGGGTGAGTACGCGTC	Xist-RE	dTAG-8	1.89663
AGGTTACCATCCAATG	Xist-RE	dTAG-8	1.95495
AGTAACCTCGAGATGG	Xist-RE	dTAG-8	3.18984
AGTAGTCTCGATGCTA	Xist-RE	dTAG-8	2.59763
AGTCAACAGATCCAAA	Xist-RE	dTAG-8	2.22383
ATACCGAAGAGAGAAC	Xist-RE	dTAG-8	2.72055
ATACCTTAGGATTCAA	Xist-RE	dTAG-8	0.706979
ATACTTCCATTGTAGC	Xist-RE	dTAG-8	2.27233
ATCGCCTGTCGCAACC	Xist-RE	dTAG-8	2.07973
ATCGTGACATATGCGT	Xist-RE	dTAG-8	2.37741
ATCTTCAAGACCAGCA	Xist-RE	dTAG-8	1.65787
ATGGATCGTATGTCCA	Xist-RE	dTAG-8	2.46268
ATTACCTAGTACCCTA	Xist-RE	dTAG-8	1.81606
ATTACTCTCCAACTAG	Xist-RE	dTAG-8	2.28875
ATTCACTAGTTTGAGA	Xist-RE	dTAG-8	2.72973
ATTCAGGGTACGGCAA	Xist-RE	dTAG-8	2.48726
ATTCCTACAGTGTGGA	Xist-RE	dTAG-8	2.90614
ATTCTACTCCATCTCG	Xist-RE	dTAG-8	1.47898
ATTGGGTCATCCCACT	Xist-RE	dTAG-8	1.99813
CAACGGCAGGGCCTCT	Xist-RE	dTAG-8	1.20324
CAAGACTTCCATCTGC	Xist-RE	dTAG-8	1.59566
CAAGACTTCTCAACCC	Xist-RE	dTAG-8	1.07283
CAAGGGATCGTAGGGA	Xist-RE	dTAG-8	1.28115
CACAACACAGATTTCG	Xist-RE	dTAG-8	1.95609
CACAGGCAGCGCCATC	Xist-RE	dTAG-8	1.13547
CACATGAGTCGATTAC	Xist-RE	dTAG-8	1.75141
CACCAAATCTGTCCCA	Xist-RE	dTAG-8	0.516926
CACGAATGTCTCCCTA	Xist-RE	dTAG-8	2.34667
CACGTTCGTAATGTGA	Xist-RE	dTAG-8	1.48231
CAGCAATTCTAGATCG	Xist-RE	dTAG-8	1.85144
CAGCCAGTCAAAGAAC	Xist-RE	dTAG-8	2.58903
CAGGCCACAAGCAGGT	Xist-RE	dTAG-8	1.87847
CATAGACCAAATGCTC	Xist-RE	dTAG-8	1.53868
CATCCCACAACCAGAG	Xist-RE	dTAG-8	0.626922
CATCCCAGTTCATCTT	Xist-RE	dTAG-8	1.63813
CATGAGTGTGTCCGTG	Xist-RE	dTAG-8	2.21337
CATGCGGAGGGACTGT	Xist-RE	dTAG-8	0.816456
CATGCTCGTCCTGAAT	Xist-RE	dTAG-8	1.68317
CATGCTCGTGCAACAG	Xist-RE	dTAG-8	2.12797
CCACAAAAGCGTATGG	Xist-RE	dTAG-8	2.0886
CCACAAAAGGAACATT	Xist-RE	dTAG-8	0.662337
CCCATTGGTGCATCTA	Xist-RE	dTAG-8	2.18901
CCCGAAGCATGGCACC	Xist-RE	dTAG-8	0.960616
CCCGAAGGTAACAAGT	Xist-RE	dTAG-8	2.33993
CCCTCAACAGCAAGAC	Xist-RE	dTAG-8	0.465915
CCGTTCACAACTCCAA	Xist-RE	dTAG-8	1.79143
CCTCAACCAAGGTCTT	Xist-RE	dTAG-8	1.59905
CCTCATGAGAACAGGA	Xist-RE	dTAG-8	0.750465
CCTCTCCTCACTGCTC	Xist-RE	dTAG-8	2.91331
CCTGTTGTCAGCAGAG	Xist-RE	dTAG-8	3.00762
CGAAGGAGTGGAACCA	Xist-RE	dTAG-8	3.09935
CGACAGCGTCTGCGCA	Xist-RE	dTAG-8	1.26925
CGAGTGCTCTCGTGGG	Xist-RE	dTAG-8	1.8983
CGATGCGCACGGTGTC	Xist-RE	dTAG-8	3.63823
CGATGGCCAGGATCTT	Xist-RE	dTAG-8	2.27183
CGCATGGCAGTACTAC	Xist-RE	dTAG-8	0.325882
CGCCAGAGTGGACCAA	Xist-RE	dTAG-8	1.62213
CGGCAGTAGAGATTCA	Xist-RE	dTAG-8	1.25346
CGGGACTAGAGGTTTA	Xist-RE	dTAG-8	2.38104
CGGGACTCAGCGTACC	Xist-RE	dTAG-8	2.15783
CGTAATGTCTGGAGAG	Xist-RE	dTAG-8	0.666781
CGTGAATCAGTAACGG	Xist-RE	dTAG-8	1.15545
CGTTAGAAGCATACTC	Xist-RE	dTAG-8	2.27886
CTCAGGGGTTGTAAAG	Xist-RE	dTAG-8	2.37184
CTCAGTCCAATAACGA	Xist-RE	dTAG-8	1.32567
CTCCAACGTATCTCGA	Xist-RE	dTAG-8	1.74106
CTCCAACTCTTACGTT	Xist-RE	dTAG-8	1.51636
CTCCCAATCAGGAGAC	Xist-RE	dTAG-8	2.53959
CTCTGGTTCCAACCGG	Xist-RE	dTAG-8	2.01528
CTGCATCGTATGCGTT	Xist-RE	dTAG-8	1.88725
CTGCATCGTCACCACG	Xist-RE	dTAG-8	2.25296
CTGGACGGTTCAGGTT	Xist-RE	dTAG-8	1.82666
CTGTAGAGTCGGTGAA	Xist-RE	dTAG-8	2.73399
CTGTGAATCTGGTCAA	Xist-RE	dTAG-8	1.17207
CTTCAATAGGTGCGAT	Xist-RE	dTAG-8	1.2917
CTTTCGGAGTTGCATC	Xist-RE	dTAG-8	1.78963
CTTTCGGCAGTTCCAA	Xist-RE	dTAG-8	1.12463
GAACTGTTCTGCTTAT	Xist-RE	dTAG-8	2.33371
GACCTTCTCTCATGCC	Xist-RE	dTAG-8	1.58359
GACGTTACAGCACCCA	Xist-RE	dTAG-8	1.18156
GACTCTCAGAGCTTTC	Xist-RE	dTAG-8	1.74899
GACTTCCGTAGAGGAA	Xist-RE	dTAG-8	1.68237
GATGATCTCATGCATG	Xist-RE	dTAG-8	1.80848
GATGTTGTCCAACTAG	Xist-RE	dTAG-8	2.71313
GATTCGAAGGCTTAGG	Xist-RE	dTAG-8	3.11051
GCAACCGGTAGGCAGT	Xist-RE	dTAG-8	2.58768
GCCAGTGAGCGTTCAT	Xist-RE	dTAG-8	2.09138
GCCAGTGGTTCAAGTC	Xist-RE	dTAG-8	1.5527
GCCATTCAGATCCCAT	Xist-RE	dTAG-8	0.810505
GCGAGAAAGACGTCCC	Xist-RE	dTAG-8	1.24487
GCTACAAGTAGTACGG	Xist-RE	dTAG-8	2.01924
GCTCAAAGTTTATGCG	Xist-RE	dTAG-8	2.07184
GCTGAATTCTTGAACG	Xist-RE	dTAG-8	2.09327
GCTGCAGTCGAGAAAT	Xist-RE	dTAG-8	2.77628
GCTGGGTAGAGGTTTA	Xist-RE	dTAG-8	2.27064
GCTTGGGCAGCCATTA	Xist-RE	dTAG-8	0.841774
GCTTTCGGTCGTTATG	Xist-RE	dTAG-8	0.768535
GGAGGATGTCTTACTT	Xist-RE	dTAG-8	1.5141
GGATGTTCAACACGAG	Xist-RE	dTAG-8	2.90914
GGCTGTGCAGAAGCTG	Xist-RE	dTAG-8	2.79048
GGGACAACAGAACTCT	Xist-RE	dTAG-8	2.6857
GGGAGTAAGAGAGAAC	Xist-RE	dTAG-8	2.11895
GGGCTCACAGTTACCA	Xist-RE	dTAG-8	1.96281
GGGTTTAAGGAGGTTC	Xist-RE	dTAG-8	2.96918
GGTAATCTCGCCGATG	Xist-RE	dTAG-8	1.54428
GGTGTCGCACCAGGTC	Xist-RE	dTAG-8	1.29247
GTAGATCTCATAAGGA	Xist-RE	dTAG-8	2.35155
GTCAAACGTTCAAAGA	Xist-RE	dTAG-8	0.665814
GTCCACTTCACGAGGA	Xist-RE	dTAG-8	1.16651
GTCGTTCAGTGAGCCA	Xist-RE	dTAG-8	0.470898
GTGCACGTCGAAGGAC	Xist-RE	dTAG-8	3.11355
GTGCTGGTCAAGAGTA	Xist-RE	dTAG-8	2.81655
GTGGAAGGTTCTAAGC	Xist-RE	dTAG-8	1.80293
GTGGTTAGTCAGTCGC	Xist-RE	dTAG-8	0.523513
GTGGTTATCGACCTAA	Xist-RE	dTAG-8	3.21214
GTGTAACGTGTTAACC	Xist-RE	dTAG-8	2.73414
GTGTGGCCAGTTTGGT	Xist-RE	dTAG-8	1.98358
GTGTTAGGTCCAATCA	Xist-RE	dTAG-8	3.18452
GTTGTAGAGGACAAGA	Xist-RE	dTAG-8	3.1857
GTTGTGACAATCAAGA	Xist-RE	dTAG-8	0.982525
GTTTGGACATATTCGG	Xist-RE	dTAG-8	2.78703
GTTTGGAGTGTAAATG	Xist-RE	dTAG-8	2.78434
TAACACGGTTCGTTCC	Xist-RE	dTAG-8	0.706796
TAAGCACGTAGGTGCA	Xist-RE	dTAG-8	1.58332
TAAGCGTTCAAGAGGC	Xist-RE	dTAG-8	1.54629
TAATCTCAGACTACGG	Xist-RE	dTAG-8	1.69026
TACATTCTCAGCTCTC	Xist-RE	dTAG-8	0.402553
TAGAGTCAGCTAATGA	Xist-RE	dTAG-8	1.96601
TCAAGACAGGATTACA	Xist-RE	dTAG-8	0.711046
TCAATCTCATCAGCGC	Xist-RE	dTAG-8	1.8524
TCACGCTTCGACCACG	Xist-RE	dTAG-8	1.69153
TCACTATAGCCGGAAT	Xist-RE	dTAG-8	2.75374
TCAGGGCGTCCATCTC	Xist-RE	dTAG-8	0.867451
TCAGGTATCGTTAGAC	Xist-RE	dTAG-8	0.837217
TCATGGAGTTGCCATA	Xist-RE	dTAG-8	2.20735
TCCATGCCACATCCCT	Xist-RE	dTAG-8	1.13578
TCCGATCTCATTGAGC	Xist-RE	dTAG-8	2.74157
TCCTCGATCATGCCGG	Xist-RE	dTAG-8	1.80063
TCGTAGAAGGCCCGTT	Xist-RE	dTAG-8	1.19341
TCTTAGTGTTTCCCAC	Xist-RE	dTAG-8	3.56105
TCTTGCGTCCATTCAT	Xist-RE	dTAG-8	1.67199
TGAATGCAGTCAATCC	Xist-RE	dTAG-8	0.585132
TGACAGTGTAAGGCCA	Xist-RE	dTAG-8	2.71466
TGAGACTTCGAGAGCA	Xist-RE	dTAG-8	2.87483
TGAGCGCGTCACGCTG	Xist-RE	dTAG-8	1.35506
TGATCTTAGAACTGAT	Xist-RE	dTAG-8	1.99215
TGATGGTGTGTCTTGA	Xist-RE	dTAG-8	0.487499
TGCTCGTAGTCACTGT	Xist-RE	dTAG-8	2.44887
TGCTTGCCAGAATGTA	Xist-RE	dTAG-8	1.4534
TGGAGAGTCCTACGAA	Xist-RE	dTAG-8	2.41873
TGGTGATTCAGATGCT	Xist-RE	dTAG-8	2.43642
TGTGAGTAGGTGGGTT	Xist-RE	dTAG-8	1.85693
TGTGGCGAGCCACCGT	Xist-RE	dTAG-8	2.27596
TGTGGCGTCTCAACCC	Xist-RE	dTAG-8	2.16077
TGTTTGTCAAGCGCAA	Xist-RE	dTAG-8	2.39949
TTACCGCCACTAGAGG	Xist-RE	dTAG-8	0.972316
TTACGCCTCACCTGTC	Xist-RE	dTAG-8	0.715471
TTACGTTCAGAGGTTG	Xist-RE	dTAG-8	1.96167
TTATTGCAGTTCCGTA	Xist-RE	dTAG-8	1.60382
TTCAATCAGATCCTAC	Xist-RE	dTAG-8	1.60816
TTCATTGGTTTGGGTT	Xist-RE	dTAG-8	2.66855
TTCCGGTTCACGAGGA	Xist-RE	dTAG-8	1.8575
TTCCGTGGTGAGGAAA	Xist-RE	dTAG-8	2.77132
TTCGATTAGCGGTAGT	Xist-RE	dTAG-8	1.94758
TTCGCTGGTGGCTGAA	Xist-RE	dTAG-8	1.90234
TTCGGTCCAACCCGCA	Xist-RE	dTAG-8	2.35773
TTCGGTCCAGTCGAGA	Xist-RE	dTAG-8	2.67658
TTCTGTAGTTGTGTAC	Xist-RE	dTAG-8	2.18619
TTGCCTGAGAGCTTTC	Xist-RE	dTAG-8	1.44069
TTGCCTGTCTGACGCG	Xist-RE	dTAG-8	2.06891
AACCATGTCAGACAAA	Xist-RE	dTAG-8	2.78337
AACCTTTGTGTGTCCG	Xist-RE	dTAG-8	1.50525
AACTTCTGTAGCACGA	Xist-RE	dTAG-8	1.23132
AAGCATCAGTACAACA	Xist-RE	dTAG-8	2.25836
ACACAGTAGAGTCGAC	Xist-RE	dTAG-8	2.28307
ACGTCCTAGAGTGACC	Xist-RE	dTAG-8	2.11223
ACTCTCGCATTGGATC	Xist-RE	dTAG-8	0.956398
AGACCCGGTCTACAGT	Xist-RE	dTAG-8	1.83675
AGCATCAAGAAACTCA	Xist-RE	dTAG-8	0.779106
AGCCAGCCACTATCGA	Xist-RE	dTAG-8	2.23832
AGCTTCCGTCGACTTA	Xist-RE	dTAG-8	2.62716
AGGATCTTCCACGTAA	Xist-RE	dTAG-8	1.54718
AGTCACAAGAGTACCG	Xist-RE	dTAG-8	1.61702
AGTCTCCGTGTATACC	Xist-RE	dTAG-8	0.302865
ATCACAGAGAGAGCCT	Xist-RE	dTAG-8	2.685
ATCACGACAACGTAAA	Xist-RE	dTAG-8	0.823709
ATGCATGTCCTCAGGG	Xist-RE	dTAG-8	2.04324
ATGCCTCAGGTCCGAA	Xist-RE	dTAG-8	0.777069
ATTCACTCACCCTGAG	Xist-RE	dTAG-8	0.77933
ATTCATCTCATTCACT	Xist-RE	dTAG-8	0.402389
CAACGATGTCAACCAT	Xist-RE	dTAG-8	0.297162
CAGCCAGCAAGGTTGG	Xist-RE	dTAG-8	2.35493
CAGCCAGTCCAGCACG	Xist-RE	dTAG-8	0.996177
CAGTTCCAGTATAGAC	Xist-RE	dTAG-8	1.37316
CATGAGTCAAGGCGTA	Xist-RE	dTAG-8	1.75814
CATGCAAAGCTGTCCG	Xist-RE	dTAG-8	2.31803
CATTGAGCATTGGCAT	Xist-RE	dTAG-8	2.79444
CGCAGGTCAAGCACCC	Xist-RE	dTAG-8	1.86836
CGGACACGTGCCGTAC	Xist-RE	dTAG-8	3.06377
CTCAAGATCTTGGTGA	Xist-RE	dTAG-8	0.469075
CTCCTCCCATCTCCCA	Xist-RE	dTAG-8	1.49681
CTGAGGCGTACTGCGC	Xist-RE	dTAG-8	0.51868
CTGCATCCAACCGTGC	Xist-RE	dTAG-8	1.98313
GAATCGTAGCTATCCA	Xist-RE	dTAG-8	1.85912
GAGACTTCACAGCTGC	Xist-RE	dTAG-8	0.808922
GCACATACATACCAGT	Xist-RE	dTAG-8	1.27362
GCACGGTTCGTTTACT	Xist-RE	dTAG-8	0.7652
GCGTGCACAGTTTCAG	Xist-RE	dTAG-8	1.67795
GCTCAAATCCAATGCA	Xist-RE	dTAG-8	0.585702
GGAGAACGTGTTTGCA	Xist-RE	dTAG-8	2.76908
GGCGTCAGTAACACCT	Xist-RE	dTAG-8	0.39289
GTAACCATCAGGACAG	Xist-RE	dTAG-8	0.421951
GTATTTCGTGAGTTGG	Xist-RE	dTAG-8	0.464769
GTCCACTAGCGCCTCA	Xist-RE	dTAG-8	2.74256
GTGCACGCACTCATAG	Xist-RE	dTAG-8	2.26401
GTGGAAGCAGAACTAA	Xist-RE	dTAG-8	2.56687
GTGGGAATCGTCCTCA	Xist-RE	dTAG-8	3.25172
GTTACCCGTACGACAG	Xist-RE	dTAG-8	2.16876
TAACCAGGTCGCAACC	Xist-RE	dTAG-8	1.67422
TAATTCCCACGACAGA	Xist-RE	dTAG-8	2.40345
TACGCTCAGTCGAATA	Xist-RE	dTAG-8	3.06684
TATCGCCAGATTCGCT	Xist-RE	dTAG-8	0.771212
TCAAGTGCATGAGGGT	Xist-RE	dTAG-8	3.15073
TCAGCAATCGTTAGAC	Xist-RE	dTAG-8	2.32235
TCCATCGAGATCCTAC	Xist-RE	dTAG-8	1.74551
TCCCACACAAGGCCTC	Xist-RE	dTAG-8	2.79158
TCCCACACACGGTCTG	Xist-RE	dTAG-8	0.615682
TCTACCGCAGCATCTA	Xist-RE	dTAG-8	2.15212
TCTGGCTGTCTTGGTA	Xist-RE	dTAG-8	2.05768
TGACGCGTCTCCTGCA	Xist-RE	dTAG-8	2.72639
TGTAACGTCCAATCCC	Xist-RE	dTAG-8	1.9919
TGTCCACGTGGAAATT	Xist-RE	dTAG-8	2.2667
TGTTCATGTGTGGACA	Xist-RE	dTAG-8	0.509204
TTGCTGCAGCGCATCC	Xist-RE	dTAG-8	2.47906
TTGGGTATCTCGACCT	Xist-RE	dTAG-8	2.41778
TTTCGATTCTGTCTCG	Xist-RE	dTAG-8	2.84229
AAAGTGACAAGGTTGG	Xist-RE	dTAG-500	2.31069
AACAAAGAGGTAGTCG	Xist-RE	dTAG-500	2.30576
AACCAACCACACGTGC	Xist-RE	dTAG-500	2.69571
AACCTTTCACATGGTT	Xist-RE	dTAG-500	2.00661
AACGGGAAGTAACAGT	Xist-RE	dTAG-500	2.0468
AAGCATCTCCAGCACG	Xist-RE	dTAG-500	0.281271
AAGCGTTGTTCCTAAG	Xist-RE	dTAG-500	1.06982
AAGCGTTTCGACGCGT	Xist-RE	dTAG-500	2.21666
AAGTACCAGTACGTCT	Xist-RE	dTAG-500	2.65366
AATCGACTCGATGGAG	Xist-RE	dTAG-500	0.778979
AATGAAGTCTTTGATC	Xist-RE	dTAG-500	0.900015
AATGACCAGTAGCAAT	Xist-RE	dTAG-500	0.684803
AATGGAATCACGTAGT	Xist-RE	dTAG-500	1.67275
AATGGCTCAGACCGCT	Xist-RE	dTAG-500	2.46042
ACACTGAGTAGGTCAG	Xist-RE	dTAG-500	1.48578
ACCCAAAGTGGATACG	Xist-RE	dTAG-500	1.72793
ACGTAACAGCTATCCA	Xist-RE	dTAG-500	1.44619
ACGTAGTTCGCTGACG	Xist-RE	dTAG-500	2.07583
ACGTTCCGTTATGTGC	Xist-RE	dTAG-500	1.52304
ACTGCAAGTACACGCC	Xist-RE	dTAG-500	2.72814
ACTGCAAGTTCGATTG	Xist-RE	dTAG-500	1.63139
ACTTCGCTCTCGCAGG	Xist-RE	dTAG-500	2.08718
AGAAGTAGTTAAGTCC	Xist-RE	dTAG-500	1.69754
AGATGAAAGAAGCGCT	Xist-RE	dTAG-500	2.30146
AGCGTATCACCTGTCT	Xist-RE	dTAG-500	2.18564
AGGATCTAGGTGATAT	Xist-RE	dTAG-500	2.75606
AGGCTGCGTACGTAGG	Xist-RE	dTAG-500	3.1117
AGGTCATTCTAGAACC	Xist-RE	dTAG-500	2.70411
AGGTGTTGTGCACGCT	Xist-RE	dTAG-500	1.14674
AGGTTGTAGAAGTGTT	Xist-RE	dTAG-500	1.97326
AGGTTGTGTCTTCGAA	Xist-RE	dTAG-500	2.59931
ATACCTTTCCTACCGT	Xist-RE	dTAG-500	3.07881
ATCCCTGGTGAGTTTC	Xist-RE	dTAG-500	1.87743
ATCCCTGGTGGATCGA	Xist-RE	dTAG-500	2.01905
ATCGATGTCCTGCCAT	Xist-RE	dTAG-500	2.18194
ATTACTCTCACTACTT	Xist-RE	dTAG-500	0.938835
ATTATCCAGTCTTGGT	Xist-RE	dTAG-500	0.521058
ATTTCACCATTGACAC	Xist-RE	dTAG-500	1.96592
CAACAGTCATGTAACC	Xist-RE	dTAG-500	0.714991
CAAGACTCACTAGGCC	Xist-RE	dTAG-500	2.56674
CACACAAAGGTCGTAG	Xist-RE	dTAG-500	1.11923
CACAGGCCATGGGTCC	Xist-RE	dTAG-500	1.87965
CACGTTCGTTGTGCCG	Xist-RE	dTAG-500	3.49433
CAGGGCTTCGCGGTAC	Xist-RE	dTAG-500	2.58341
CAGTTCCTCTCGACGG	Xist-RE	dTAG-500	1.09895
CATAAGCTCTCCTGCA	Xist-RE	dTAG-500	1.83352
CATACTTGTTCCTAAG	Xist-RE	dTAG-500	2.94028
CATCGCTAGAAACTAC	Xist-RE	dTAG-500	1.94733
CATCGTCCAGAGTGTG	Xist-RE	dTAG-500	2.32152
CATTCCGTCGGCAGTC	Xist-RE	dTAG-500	0.511066
CATTCTATCCAGCTCT	Xist-RE	dTAG-500	1.35149
CATTGTTCAGAGGGTT	Xist-RE	dTAG-500	1.98082
CCACACTGTATCGTTG	Xist-RE	dTAG-500	1.94883
CCCGAAGTCCACTTCG	Xist-RE	dTAG-500	0.754457
CCCTAACCATAGGAGC	Xist-RE	dTAG-500	2.05314
CCCTCAACATACACCA	Xist-RE	dTAG-500	1.04904
CCCTCAATCTCTGGTC	Xist-RE	dTAG-500	3.16491
CCCTTAGTCCGCTGTT	Xist-RE	dTAG-500	0.863942
CCGATGGTCTGTGCAA	Xist-RE	dTAG-500	2.09012
CCGCAAGGTCCACACG	Xist-RE	dTAG-500	2.98135
CCGTTCAGTCTGCATA	Xist-RE	dTAG-500	1.82381
CCTACGTTCCGAGTGC	Xist-RE	dTAG-500	2.4276
CCTCCAAGTTCGGCGT	Xist-RE	dTAG-500	2.11463
CCTTGTGGTGCACGCT	Xist-RE	dTAG-500	2.77259
CGAATTGCATCGCTAA	Xist-RE	dTAG-500	0.705212
CGACAGCTCTATACGG	Xist-RE	dTAG-500	1.16413
CGATGCGAGACATAAC	Xist-RE	dTAG-500	2.26247
CGATGGCTCCTTACCG	Xist-RE	dTAG-500	1.40977
CGCAGGTAGAACCGCA	Xist-RE	dTAG-500	2.52555
CGCATAAAGTCGGGAT	Xist-RE	dTAG-500	2.13545
CGCATAACAGATGCGA	Xist-RE	dTAG-500	2.48213
CGGAACCCACATGGTT	Xist-RE	dTAG-500	1.32074
CGGACACTCCGTGTGG	Xist-RE	dTAG-500	2.69191
CGGCAGTAGGTTAAAC	Xist-RE	dTAG-500	1.99472
CGGGCATCAGTTTCGA	Xist-RE	dTAG-500	0.668214
CGTAAGTCAGGTTTAC	Xist-RE	dTAG-500	0.8585
CTACAGATCTCGGTAA	Xist-RE	dTAG-500	1.74033
CTATAGGAGAGTAACT	Xist-RE	dTAG-500	0.833667
CTATAGGGTATCTCTT	Xist-RE	dTAG-500	2.65749
CTCAATTTCGACCATA	Xist-RE	dTAG-500	0.614375
CTCGAGGTCAAGATAG	Xist-RE	dTAG-500	1.24273
CTGAGGCAGTCGAAAT	Xist-RE	dTAG-500	1.59875
CTGCATCCAGGCATGA	Xist-RE	dTAG-500	2.47083
CTGCATCCATGTAACC	Xist-RE	dTAG-500	0.524187
CTGCCTAGTCGTGGAA	Xist-RE	dTAG-500	1.11606
CTGCTCATCGAAGAAT	Xist-RE	dTAG-500	1.6083
CTGTACCGTAGGTTTC	Xist-RE	dTAG-500	1.62651
CTGTACCTCTACTGCC	Xist-RE	dTAG-500	1.95401
CTTTCGGTCGTTCAGA	Xist-RE	dTAG-500	1.68882
GAACGTTTCCGGTTCT	Xist-RE	dTAG-500	1.47244
GAAGGACCATGGCCAC	Xist-RE	dTAG-500	2.4744
GAAGGGTGTAGAGTTA	Xist-RE	dTAG-500	2.84504
GAATCGTCAGTAACAA	Xist-RE	dTAG-500	1.05603
GACCGTGGTACAGTCT	Xist-RE	dTAG-500	2.62716
GACTCAACAGCGGATA	Xist-RE	dTAG-500	2.31716
GACTGATTCGTTCTCG	Xist-RE	dTAG-500	2.35776
GACTTCCGTCACTTAG	Xist-RE	dTAG-500	1.7211
GAGACTTAGCCGATAG	Xist-RE	dTAG-500	1.06631
GAGAGGTCAAGGGTCA	Xist-RE	dTAG-500	1.03428
GAGATGGTCAAAGGAT	Xist-RE	dTAG-500	2.04994
GAGTCTAGTTCAGGTT	Xist-RE	dTAG-500	1.81451
GAGTTGTGTACGGTTT	Xist-RE	dTAG-500	2.42218
GATCACAAGTGGTGGT	Xist-RE	dTAG-500	1.09516
GATCCCTGTCTACGAT	Xist-RE	dTAG-500	0.821347
GCACGGTTCATGCAGT	Xist-RE	dTAG-500	2.28621
GCACTAAAGCTGAGCA	Xist-RE	dTAG-500	1.69472
GCTTTCGTCCAAGAGG	Xist-RE	dTAG-500	1.60533
GGAGATGTCAGGAAAT	Xist-RE	dTAG-500	2.93525
GGAGCAAAGCACCGAA	Xist-RE	dTAG-500	3.13211
GGCTGTGCAGGATGAC	Xist-RE	dTAG-500	0.789769
GGCTTTCTCTGTGCGG	Xist-RE	dTAG-500	2.76006
GGGAGTAGTTAGGGTG	Xist-RE	dTAG-500	2.31899
GGGATCCCAGAGCGTA	Xist-RE	dTAG-500	1.45335
GGGCCATGTTCTCGCT	Xist-RE	dTAG-500	2.7131
GTAACACTCGCCTAGG	Xist-RE	dTAG-500	2.5625
GTATTTCTCTCGTGGG	Xist-RE	dTAG-500	0.846385
GTCACTCGTGCGTTTA	Xist-RE	dTAG-500	1.49042
GTCCCATAGAAACTAC	Xist-RE	dTAG-500	2.18663
GTGGAGAAGTACCCTA	Xist-RE	dTAG-500	0.212903
TAACCAGAGTGGCCTC	Xist-RE	dTAG-500	2.98433
TAAGCGTTCCTTCTAA	Xist-RE	dTAG-500	2.21932
TACGGTATCGGAAACG	Xist-RE	dTAG-500	2.14535
TAGATCGTCTATCGTT	Xist-RE	dTAG-500	1.67634
TAGGTACTCTTTGCGC	Xist-RE	dTAG-500	1.93411
TCACACCGTTTCTATC	Xist-RE	dTAG-500	0.989063
TCATCATAGCTGAGTG	Xist-RE	dTAG-500	2.19886
TCCAGAATCGTGCAGC	Xist-RE	dTAG-500	3.31036
TCCCACAAGGTGCTGA	Xist-RE	dTAG-500	2.07633
TCCGGGAGTGACCTGC	Xist-RE	dTAG-500	0.465121
TCCTCGACAACTTGCA	Xist-RE	dTAG-500	1.09701
TCCTTTCAGAATCGCG	Xist-RE	dTAG-500	1.17926
TCGAAGTGTGGGTCAA	Xist-RE	dTAG-500	1.85976
TCGACGGTCACTTGTT	Xist-RE	dTAG-500	1.37181
TCGTAGAGTATTGCCA	Xist-RE	dTAG-500	2.04636
TCGTCCAAGCGTCAAG	Xist-RE	dTAG-500	0.81267
TCTAACTCACGCGTCA	Xist-RE	dTAG-500	1.66783
TGAATCGCACCGGCTA	Xist-RE	dTAG-500	3.37898
TGAATCGGTGGTTTGT	Xist-RE	dTAG-500	2.00495
TGAATGCCAATACGAA	Xist-RE	dTAG-500	1.3225
TGAGTCATCCATTCGC	Xist-RE	dTAG-500	0.393171
TGCGGGTTCTAGAGCT	Xist-RE	dTAG-500	2.7965
TGCTGAAGTTGCACGC	Xist-RE	dTAG-500	3.11293
TGCTTGCCACCCTCTA	Xist-RE	dTAG-500	2.0868
TGGAGAGTCATGAGGG	Xist-RE	dTAG-500	1.47334
TGGCGTGCATGAGTAA	Xist-RE	dTAG-500	2.15742
TGGGAAGGTACTTCCC	Xist-RE	dTAG-500	1.1551
TGTAACGCACGACGTC	Xist-RE	dTAG-500	1.97367
TGTCCTGGTGGCATCC	Xist-RE	dTAG-500	1.99079
TGTTCATAGAGTAACT	Xist-RE	dTAG-500	1.68095
TTACCATCACCGTGCA	Xist-RE	dTAG-500	1.61274
TTAGTCTCATTAGGAA	Xist-RE	dTAG-500	1.60357
TTCAATCAGACTCTTG	Xist-RE	dTAG-500	1.45949
TTCATTGCACATAGCT	Xist-RE	dTAG-500	2.44883
TTCCAATTCGGTGAAG	Xist-RE	dTAG-500	1.87319
TTGAGTGTCGTGGCTG	Xist-RE	dTAG-500	1.92868
TTGCTGCGTAACTTCG	Xist-RE	dTAG-500	2.59707
TTGTGGATCCGAGTGC	Xist-RE	dTAG-500	2.49388
TTTACCATCTGGGTCG	Xist-RE	dTAG-500	1.81059
TTTATGCAGGGCAGGA	Xist-RE	dTAG-500	2.26169
AACCTTTAGGTAGATT	Xist-RE	dTAG-500	2.91089
AATCGACTCGGACGTC	Xist-RE	dTAG-500	3.27042
AATTCCTTCTTCCCAG	Xist-RE	dTAG-500	0.685193
ACGATGTTCACCTTAT	Xist-RE	dTAG-500	2.23235
AGCGCTGCATCTATCT	Xist-RE	dTAG-500	3.44142
AGTCTCCCACTTGTGA	Xist-RE	dTAG-500	2.3047
CAATCGAAGCGCACAA	Xist-RE	dTAG-500	1.61738
CACTGAAAGTACTCGT	Xist-RE	dTAG-500	1.98455
CAGATACGTTGATGTC	Xist-RE	dTAG-500	1.81552
CAGATCAAGCTTGTGT	Xist-RE	dTAG-500	1.84778
CATACTTAGACCAAAT	Xist-RE	dTAG-500	2.23429
CATCGGGCAGGGTTGA	Xist-RE	dTAG-500	2.39186
CCACTTGCACTTCCTG	Xist-RE	dTAG-500	0.53773
CCTTCAGGTAGAAACT	Xist-RE	dTAG-500	2.20128
CGAGTTACAGTCGAGA	Xist-RE	dTAG-500	2.53324
CGTGTCTCAGCACAAG	Xist-RE	dTAG-500	2.22434
CTACGGGTCTACCTTA	Xist-RE	dTAG-500	0.585097
CTAGACATCACCTTAT	Xist-RE	dTAG-500	2.02643
CTCAGAATCCGCAGTG	Xist-RE	dTAG-500	1.76782
CTCTCGATCGGCTTGG	Xist-RE	dTAG-500	1.52234
CTTCCGAGTCTGTGGC	Xist-RE	dTAG-500	2.50139
GGATCTACACATATCG	Xist-RE	dTAG-500	0.416512
GGGCGTTGTTGGGACA	Xist-RE	dTAG-500	2.10954
GGTCACGAGTTCCTGA	Xist-RE	dTAG-500	3.31272
GTAATGCAGGGAGTTC	Xist-RE	dTAG-500	2.62119
GTCTCACCAGTTGCGC	Xist-RE	dTAG-500	2.30864
GTCTCACGTGACACGA	Xist-RE	dTAG-500	1.33786
GTCTGTCCAAAGGGCT	Xist-RE	dTAG-500	1.00282
TAAGCGTCAACCTAAC	Xist-RE	dTAG-500	2.62655
TACCGGGGTCGTTCAA	Xist-RE	dTAG-500	1.92525
TACCGGGTCGATTGGT	Xist-RE	dTAG-500	2.26951
TACTTCACATAGGTAA	Xist-RE	dTAG-500	2.94826
TAGTGCATCGCTCCTA	Xist-RE	dTAG-500	1.47909
TCATCCGTCTGCTTAT	Xist-RE	dTAG-500	0.682156
TCGCACTCAAATGAGT	Xist-RE	dTAG-500	2.46171
TGTGGCGAGAGCAGCT	Xist-RE	dTAG-500	2.64892
TGTGTGATCTGCTCTG	Xist-RE	dTAG-500	1.20339
TTCACGCTCTCCCTAG	Xist-RE	dTAG-500	0.277686
TTGACCCAGGTACTGG	Xist-RE	dTAG-500	2.53819
TTTGGTTAGGCTCCCA	Xist-RE	dTAG-500	2.95424
AAACCCACAGAGTAAT	Xist-PROM	dTAG-0	2.09108
AAACGCTTCCATTTCA	Xist-PROM	dTAG-0	1.81468
AACAAAGTCGTCAGAT	Xist-PROM	dTAG-0	2.2862
AACGTCACACCCTGTT	Xist-PROM	dTAG-0	0.607572
AAGGAATCACGCTATA	Xist-PROM	dTAG-0	0.882946
AATCACGTCAAGTCGT	Xist-PROM	dTAG-0	0.958872
AATCGACAGTTGCATC	Xist-PROM	dTAG-0	0.913122
AATGACCAGTGCCAGA	Xist-PROM	dTAG-0	0.538491
ACACAGTTCCATATGG	Xist-PROM	dTAG-0	1.49184
ACAGCCGGTAATGATG	Xist-PROM	dTAG-0	0.974006
ACATCGAAGCTGCCTG	Xist-PROM	dTAG-0	2.12206
ACCCTTGCACAGTGAG	Xist-PROM	dTAG-0	2.10577
ACCTGAACAAGCTGTT	Xist-PROM	dTAG-0	0.816984
ACGATCACAAGCAGGT	Xist-PROM	dTAG-0	3.95525
ACGATGTGTATTGAGA	Xist-PROM	dTAG-0	2.22441
ACGATGTTCAATCCAG	Xist-PROM	dTAG-0	0.93758
ACGGGTCAGGCACAAC	Xist-PROM	dTAG-0	1.04158
ACGGGTCCAACAGATA	Xist-PROM	dTAG-0	1.64332
ACGTAACTCGACATCA	Xist-PROM	dTAG-0	2.38979
ACTACGATCCTGGTCT	Xist-PROM	dTAG-0	0.920602
ACTTAGGGTACTGTTG	Xist-PROM	dTAG-0	2.35653
ACTTAGGGTAGCGCCT	Xist-PROM	dTAG-0	1.25267
ACTTAGGTCCATTGTT	Xist-PROM	dTAG-0	0.249812
ACTTATCAGCCAACCC	Xist-PROM	dTAG-0	0.967815
ACTTATCTCTCATTAC	Xist-PROM	dTAG-0	1.40629
AGACTCAAGGAGGCAG	Xist-PROM	dTAG-0	1.77275
AGAGAATTCCTACGGG	Xist-PROM	dTAG-0	1.35912
AGATGCTCAGCAGAAC	Xist-PROM	dTAG-0	2.06137
AGCCAGCGTCTAGATC	Xist-PROM	dTAG-0	0.74127
AGCTCAAAGCATGGGT	Xist-PROM	dTAG-0	0.461044
AGGAAATAGCCTTTGA	Xist-PROM	dTAG-0	1.80086
AGGAGGTCATCAACCA	Xist-PROM	dTAG-0	1.59855
AGGCATTGTGCATTAC	Xist-PROM	dTAG-0	0.751731
AGGCTGCCACAGTCAT	Xist-PROM	dTAG-0	1.23588
AGGTTGTAGAGCACTG	Xist-PROM	dTAG-0	2.05557
AGTAACCTCGCTTGAA	Xist-PROM	dTAG-0	1.17161
AGTCAACGTAGTGCGA	Xist-PROM	dTAG-0	1.65831
AGTCTCCCACAATCTG	Xist-PROM	dTAG-0	0.874702
AGTCTCCCAGATACCT	Xist-PROM	dTAG-0	2.58823
AGTGATCTCCCGTGAG	Xist-PROM	dTAG-0	1.45398
ATAGACCCAAACTAAG	Xist-PROM	dTAG-0	0.31739
ATAGGCTGTCTTGCTC	Xist-PROM	dTAG-0	1.40687
ATCCTATGTTACGGAG	Xist-PROM	dTAG-0	0.244394
ATCGTAGCATAACGGG	Xist-PROM	dTAG-0	1.33422
ATCGTCCCATCAGCGC	Xist-PROM	dTAG-0	0.447898
ATGACCATCTCGTGAA	Xist-PROM	dTAG-0	2.37312
ATGGGTTTCAACGCTA	Xist-PROM	dTAG-0	0.148105
ATTACTCTCGACATCA	Xist-PROM	dTAG-0	2.20293
ATTCTACTCAGCCTCT	Xist-PROM	dTAG-0	0.984175
CAACGATGTACCATAC	Xist-PROM	dTAG-0	2.64194
CAATGACCACTAAACC	Xist-PROM	dTAG-0	1.16671
CACACAAAGGTCCCTG	Xist-PROM	dTAG-0	0.227961
CACACAATCAGAGTTC	Xist-PROM	dTAG-0	1.4926
CACCAAAAGCGGATCA	Xist-PROM	dTAG-0	3.51466
CACGGGTTCCAAGCAT	Xist-PROM	dTAG-0	1.36378
CACGTGGAGTACAGCG	Xist-PROM	dTAG-0	1.1774
CACGTTCTCATTGTTC	Xist-PROM	dTAG-0	2.35317
CACTGAAAGCAGCAGT	Xist-PROM	dTAG-0	2.5287
CAGATACTCATTCATC	Xist-PROM	dTAG-0	0.271495
CAGATACTCTGGAGAG	Xist-PROM	dTAG-0	1.53645
CAGTGCGTCGAGAGCA	Xist-PROM	dTAG-0	0.776911
CATCGCTCAATCTCTT	Xist-PROM	dTAG-0	0.6468
CATTGTTTCGTAACTG	Xist-PROM	dTAG-0	1.26997
CATTTCACAAAGACGC	Xist-PROM	dTAG-0	0.571852
CCACACTAGCGCCTTG	Xist-PROM	dTAG-0	0.808507
CCCGGAAAGACGACGT	Xist-PROM	dTAG-0	1.05855
CCCTAACAGCAACTCT	Xist-PROM	dTAG-0	1.67215
CCGATCTAGTTGCTGT	Xist-PROM	dTAG-0	0.564589
CCTAAGATCAGCAATC	Xist-PROM	dTAG-0	1.01462
CCTATCGTCTTACGTT	Xist-PROM	dTAG-0	2.52565
CCTCACACAAGGTCGA	Xist-PROM	dTAG-0	1.37556
CCTCACACAATTGGTC	Xist-PROM	dTAG-0	0.869941
CCTCCTCGTCTACGAT	Xist-PROM	dTAG-0	1.72599
CCTTCAGGTCCAGGTC	Xist-PROM	dTAG-0	0.726451
CCTTGTGAGGAAAGGT	Xist-PROM	dTAG-0	2.28118
CCTTGTGGTTAAACCC	Xist-PROM	dTAG-0	0.608217
CGAGGCTTCCATCAGA	Xist-PROM	dTAG-0	0.772987
CGCCAGACAGTCAGAG	Xist-PROM	dTAG-0	1.06735
CGCCAGATCGTGTGGC	Xist-PROM	dTAG-0	1.62465
CGGAGAAAGCACCTGC	Xist-PROM	dTAG-0	0.313671
CGTCCATTCCCATAAG	Xist-PROM	dTAG-0	1.27048
CTATAGGCATCACAGT	Xist-PROM	dTAG-0	0.609948
CTCACTGCACCAGGTC	Xist-PROM	dTAG-0	2.54503
CTCAGAAGTTAACCTG	Xist-PROM	dTAG-0	0.573605
CTCCATGGTGATTCTG	Xist-PROM	dTAG-0	0.876902
CTCGAGGAGGTCTGGA	Xist-PROM	dTAG-0	0.790166
CTCTCGAAGACCACGA	Xist-PROM	dTAG-0	0.557513
CTCTGGTCAACCTAAC	Xist-PROM	dTAG-0	2.66317
CTGGTCTGTTGTCCCT	Xist-PROM	dTAG-0	0.780353
CTTCTAAGTGACCTGC	Xist-PROM	dTAG-0	1.85775
CTTTCAACAACACAAA	Xist-PROM	dTAG-0	1.14137
GAAGCGACACCGTCGA	Xist-PROM	dTAG-0	1.04743
GACAGCCTCGTTCATT	Xist-PROM	dTAG-0	1.44065
GACCAATTCTAGCATG	Xist-PROM	dTAG-0	2.5486
GACCCTTGTTCGGGTC	Xist-PROM	dTAG-0	2.35052
GACCGTGGTGAGAGGG	Xist-PROM	dTAG-0	2.89689
GACCTTCAGGGCTAAC	Xist-PROM	dTAG-0	1.19186
GACTATGTCACTCGAA	Xist-PROM	dTAG-0	0.771337
GACTCAAGTGTCTTCC	Xist-PROM	dTAG-0	2.08594
GACTCAATCCGTCAAA	Xist-PROM	dTAG-0	0.509151
GAGAAATTCAAGTAAG	Xist-PROM	dTAG-0	1.58152
GAGAAATTCGCCAGTG	Xist-PROM	dTAG-0	1.16061
GAGACTTGTTTACGAC	Xist-PROM	dTAG-0	1.22708
GAGCCTGAGCTTCTAG	Xist-PROM	dTAG-0	1.61938
GAGGGTATCCGACGGT	Xist-PROM	dTAG-0	1.83737
GAGTGAGTCCGCGGAT	Xist-PROM	dTAG-0	1.24899
GAGTTGTCAGGTGTGA	Xist-PROM	dTAG-0	1.77671
GATAGCTGTCAGGTAG	Xist-PROM	dTAG-0	1.91267
GATCACAGTCCGGCAT	Xist-PROM	dTAG-0	2.39771
GATCAGTCAGAACTCT	Xist-PROM	dTAG-0	1.17072
GATCATGTCCCAATAG	Xist-PROM	dTAG-0	1.91461
GATTCTTCAACTCCAA	Xist-PROM	dTAG-0	0.743511
GATTGGTTCTCCGTGT	Xist-PROM	dTAG-0	2.90706
GCATGATGTTCCGCAG	Xist-PROM	dTAG-0	1.72853
GCATTAGTCATATGGC	Xist-PROM	dTAG-0	1.01814
GCTGCAGGTGATACCT	Xist-PROM	dTAG-0	0.980326
GCTTCACGTCTCTCAC	Xist-PROM	dTAG-0	2.70007
GCTTGGGAGAATAACC	Xist-PROM	dTAG-0	2.68684
GGAGATGCAGTTCCAA	Xist-PROM	dTAG-0	2.07336
GGAGCAAAGAAGCCAC	Xist-PROM	dTAG-0	1.3336
GGAGGATCAGGAATAT	Xist-PROM	dTAG-0	0.511908
GGCGTCATCATGTCTT	Xist-PROM	dTAG-0	0.650592
GGCTGTGTCGACATCA	Xist-PROM	dTAG-0	2.91834
GGCTTTCAGCTCGACC	Xist-PROM	dTAG-0	1.99271
GGGACAATCCCAAGCG	Xist-PROM	dTAG-0	1.40613
GGGAGTAAGCCACAAG	Xist-PROM	dTAG-0	0.266716
GGGATGATCACCTCTG	Xist-PROM	dTAG-0	1.68191
GGGTCTGAGGTCGCCT	Xist-PROM	dTAG-0	0.834121
GGGTCTGAGGTTCAGG	Xist-PROM	dTAG-0	0.751083
GGGTGTCCATTAAGCC	Xist-PROM	dTAG-0	2.22268
GGTAGAGGTCAACCAT	Xist-PROM	dTAG-0	2.0037
GGTGGCTGTGAGTTGG	Xist-PROM	dTAG-0	0.578397
GGTTCTCGTGGCTTGC	Xist-PROM	dTAG-0	1.76064
GTAATCGAGAAGCTCG	Xist-PROM	dTAG-0	0.318819
GTAATGCCAATAACCC	Xist-PROM	dTAG-0	0.469098
GTCTAGATCCGTTGGG	Xist-PROM	dTAG-0	1.49627
GTGACGCGTGTCATTG	Xist-PROM	dTAG-0	0.407896
GTGATGTCAAGCCCAC	Xist-PROM	dTAG-0	2.09827
GTGCACGTCAGTCCGG	Xist-PROM	dTAG-0	2.1169
GTGCAGCTCGGAATGG	Xist-PROM	dTAG-0	1.98216
GTGCTTCGTCCTCCTA	Xist-PROM	dTAG-0	1.89675
GTGTAACTCGGTGAAG	Xist-PROM	dTAG-0	1.68009
GTTGTGATCGATCCAA	Xist-PROM	dTAG-0	1.63837
GTTTACTTCAAGTGGG	Xist-PROM	dTAG-0	1.22138
TAACCAGGTTAGGCCC	Xist-PROM	dTAG-0	1.53712
TAACTTCTCAATCAGC	Xist-PROM	dTAG-0	0.235235
TACAGGTTCGAGTGGA	Xist-PROM	dTAG-0	2.76803
TACCCACGTCCGGCAT	Xist-PROM	dTAG-0	1.8789
TACCGGGAGGTAGCCA	Xist-PROM	dTAG-0	1.94941
TACCTGCTCTACTCAT	Xist-PROM	dTAG-0	1.33094
TAGGGTTAGGTCACTT	Xist-PROM	dTAG-0	0.968718
TAGGTTGCAGCGACAA	Xist-PROM	dTAG-0	0.743202
TATACCTAGAATCTAG	Xist-PROM	dTAG-0	0.311714
TATCAGGTCTTAGCCC	Xist-PROM	dTAG-0	0.749987
TATTCCACAATTCACG	Xist-PROM	dTAG-0	1.66246
TCAATCTAGAGCAACC	Xist-PROM	dTAG-0	1.29005
TCACATTCAGGTTCGC	Xist-PROM	dTAG-0	1.77009
TCACTATCAGATTCGT	Xist-PROM	dTAG-0	0.640476
TCAGGTATCTTCACAT	Xist-PROM	dTAG-0	1.23076
TCATACTGTCAGTCTA	Xist-PROM	dTAG-0	0.243455
TCCTAATTCATTGGTG	Xist-PROM	dTAG-0	1.22401
TCCTCCCGTCGTATGT	Xist-PROM	dTAG-0	1.42147
TCCTCTTCAGAGGGTT	Xist-PROM	dTAG-0	0.255065
TCCTCTTCATTCCTCG	Xist-PROM	dTAG-0	1.28308
TCGACGGTCATTTGTC	Xist-PROM	dTAG-0	1.72585
TCGACGGTCGCTTGCT	Xist-PROM	dTAG-0	1.09413
TCGCTCACAACGTATC	Xist-PROM	dTAG-0	0.9071
TCGGGTGGTCTGTAAC	Xist-PROM	dTAG-0	1.35824
TCTATCAGTTTAAGGA	Xist-PROM	dTAG-0	0.943832
TCTTCCTCACTCACTC	Xist-PROM	dTAG-0	2.33567
TCTTTGATCAAGAGGC	Xist-PROM	dTAG-0	2.59557
TGAATCGGTCCACATA	Xist-PROM	dTAG-0	1.34848
TGCATGAAGTGATGGC	Xist-PROM	dTAG-0	0.98519
TGCTTCGTCCTCTGCA	Xist-PROM	dTAG-0	1.5751
TGGCGTGGTCAAGCCC	Xist-PROM	dTAG-0	1.811
TGGGAAGAGTACAGAT	Xist-PROM	dTAG-0	0.900015
TGGGAAGTCTTGCAAG	Xist-PROM	dTAG-0	1.53776
TGGGAGATCTCTGACC	Xist-PROM	dTAG-0	0.837626
TGGGCGTCATGAAAGT	Xist-PROM	dTAG-0	2.31829
TGGGTTAAGCACTTTG	Xist-PROM	dTAG-0	0.992047
TGTGAGTAGTACAACA	Xist-PROM	dTAG-0	0.669236
TGTTCATAGCAGTAAT	Xist-PROM	dTAG-0	0.802709
TGTTCATCACAAATCC	Xist-PROM	dTAG-0	2.11365
TTACCGCCACGCAGTC	Xist-PROM	dTAG-0	1.44611
TTCACGCCAAAGCTCT	Xist-PROM	dTAG-0	0.850488
TTCAGGAAGGCCATAG	Xist-PROM	dTAG-0	0.634861
TTCAGGACAGTAGAAT	Xist-PROM	dTAG-0	1.29215
TTGGATGGTACTGAGG	Xist-PROM	dTAG-0	1.7968
TTGGTTTAGGACGGAG	Xist-PROM	dTAG-0	2.24306
TTTACTGGTGGCTACC	Xist-PROM	dTAG-0	0.427636
TTTCAGTCAGACATCT	Xist-PROM	dTAG-0	0.810375
TTTCATGAGTTGTCAC	Xist-PROM	dTAG-0	0.595571
TTTGGTTGTGGATTTC	Xist-PROM	dTAG-0	0.9686
AAAGTGATCGGTGTTA	Xist-PROM	dTAG-0	2.5952
AACCACACAACAGCCC	Xist-PROM	dTAG-0	0.687594
AACGAAACAGCGTTTA	Xist-PROM	dTAG-0	0.492397
AACTTCTAGCGGATCA	Xist-PROM	dTAG-0	0.222059
AAGTCGTAGTTCTACG	Xist-PROM	dTAG-0	0.696009
ACTACGATCATCTCTA	Xist-PROM	dTAG-0	2.2749
ACTATGGCAACCGTGC	Xist-PROM	dTAG-0	0.332052
ACTCTCGGTCACTCAA	Xist-PROM	dTAG-0	1.97953
AGCATCACACGTACAT	Xist-PROM	dTAG-0	2.54097
AGCTTCCCATTCAGCA	Xist-PROM	dTAG-0	1.71137
AGTAACCGTAGACGGT	Xist-PROM	dTAG-0	0.26229
AGTACTGTCTAGCAAC	Xist-PROM	dTAG-0	1.08286
AGTCACAGTATCCCTC	Xist-PROM	dTAG-0	2.9769
ATACCGAAGGCGTTGA	Xist-PROM	dTAG-0	1.21838
ATACCGAGTCTACTGA	Xist-PROM	dTAG-0	0.540639
ATCGTCCGTATGAGAT	Xist-PROM	dTAG-0	0.389096
ATGCATGCAGGAACCA	Xist-PROM	dTAG-0	0.761364
ATTCTACCAGCTGAAG	Xist-PROM	dTAG-0	1.20052
ATTTCTGAGCTAAACA	Xist-PROM	dTAG-0	0.241881
CAAGGGAAGGCATCAG	Xist-PROM	dTAG-0	0.333247
CAATTTCTCCTTATCA	Xist-PROM	dTAG-0	0.56941
CACAGGCGTCACGCTG	Xist-PROM	dTAG-0	1.1341
CACGAATGTCATCCGG	Xist-PROM	dTAG-0	2.77188
CACGTTCAGTAGTCCT	Xist-PROM	dTAG-0	1.84294
CAGATTGCAAGGGTCA	Xist-PROM	dTAG-0	1.89064
CATACCCCATAGAAAC	Xist-PROM	dTAG-0	1.5871
CATGCAAAGATCCGAG	Xist-PROM	dTAG-0	0.487875
CATGCGGCAACAAGTA	Xist-PROM	dTAG-0	1.47239
CATTCATCAGTGTGCC	Xist-PROM	dTAG-0	0.256034
CATTGTTGTTCTCCTG	Xist-PROM	dTAG-0	0.362402
CCACGTTTCAGCTCTC	Xist-PROM	dTAG-0	0.243867
CCATCACAGGATTCAA	Xist-PROM	dTAG-0	0.834625
CCCATTGGTAGGCTCC	Xist-PROM	dTAG-0	1.51825
CGACAGCCAACCCTCT	Xist-PROM	dTAG-0	0.16462
CGATCGGAGGCTCTCG	Xist-PROM	dTAG-0	1.08745
CGGGCATTCGCAGATT	Xist-PROM	dTAG-0	1.66963
CTACATTAGGACAAGA	Xist-PROM	dTAG-0	0.965602
CTGGTCTAGCCTCCAG	Xist-PROM	dTAG-0	0.222118
CTGTCGTAGTTGGAAT	Xist-PROM	dTAG-0	0.487851
GAAGGGTTCTCCATAT	Xist-PROM	dTAG-0	0.662019
GAGAAATGTACACGCC	Xist-PROM	dTAG-0	0.765431
GAGATGGAGTACAACA	Xist-PROM	dTAG-0	1.43362
GAGGCCTAGTGTTCAC	Xist-PROM	dTAG-0	2.84114
GATCCCTCAGGTTCCG	Xist-PROM	dTAG-0	0.251111
GATCGTAGTGGGCTTC	Xist-PROM	dTAG-0	0.383894
GATGACTAGTGGTTAA	Xist-PROM	dTAG-0	2.19305
GCCAACGCACCGGTCA	Xist-PROM	dTAG-0	2.39765
GCCAGGTGTGCATTTG	Xist-PROM	dTAG-0	0.43258
GCGATCGTCCCGTTCA	Xist-PROM	dTAG-0	3.3124
GCGGAAACATAGAAAC	Xist-PROM	dTAG-0	0.911874
GCTGGGTAGTTGCATC	Xist-PROM	dTAG-0	1.47929
GGAAGTGAGCCGTAAG	Xist-PROM	dTAG-0	0.55945
GGTAATCAGGTTATAG	Xist-PROM	dTAG-0	0.918087
GGTTAACCACACCGCA	Xist-PROM	dTAG-0	0.37747
GTAGAGGCAGCACCCA	Xist-PROM	dTAG-0	0.452922
GTCCTCATCCATTTCA	Xist-PROM	dTAG-0	0.5545
TAATTCCGTTACGTAC	Xist-PROM	dTAG-0	1.24387
TACCGGGGTATGCGTT	Xist-PROM	dTAG-0	0.239339
TATTTCGTCCATTGGA	Xist-PROM	dTAG-0	0.385535
TCACATTGTCGACTGC	Xist-PROM	dTAG-0	0.396727
TCAGTCCTCGCAATGT	Xist-PROM	dTAG-0	2.30395
TCATCATGTTGCTCCT	Xist-PROM	dTAG-0	0.379339
TCGGGTGTCGGAATGG	Xist-PROM	dTAG-0	0.273009
TCTACATCAGAGTTGG	Xist-PROM	dTAG-0	1.6336
TGAATCGCATATCGGT	Xist-PROM	dTAG-0	0.500868
TGAGCGCCAACGATCT	Xist-PROM	dTAG-0	0.954626
TGAGTCATCCGAAATC	Xist-PROM	dTAG-0	1.00364
TGATCTTCACATTCTT	Xist-PROM	dTAG-0	0.3508
TGCCGAGTCGGTGTTA	Xist-PROM	dTAG-0	1.49593
TGGATGTAGCCTCAAT	Xist-PROM	dTAG-0	0.271221
TGGTACAGTTGATGTC	Xist-PROM	dTAG-0	0.507936
TGTCCACGTCATCTAG	Xist-PROM	dTAG-0	0.161461
TGTTCTAAGTGTGTTC	Xist-PROM	dTAG-0	0.83438
TTTGACTGTGTTATCG	Xist-PROM	dTAG-0	2.01879
AAACGCTCACCTGATA	Xist-PROM	dTAG-1	0.472507
AACAAAGCACAGACGA	Xist-PROM	dTAG-1	2.67334
AACACACTCGCGTCGA	Xist-PROM	dTAG-1	2.2272
AACAGGGTCATTTCGT	Xist-PROM	dTAG-1	1.5858
AAGCCATCACGGTGTC	Xist-PROM	dTAG-1	0.915227
AAGCGAGTCTGGGATT	Xist-PROM	dTAG-1	1.91083
AATCGACAGCAGGTCA	Xist-PROM	dTAG-1	1.20474
AATCGTGGTGTCATGT	Xist-PROM	dTAG-1	2.08922
AATGAAGAGCGCCATC	Xist-PROM	dTAG-1	1.05891
ACAGGGAGTGTTTGCA	Xist-PROM	dTAG-1	0.406384
ACATGCAGTCGCGTTG	Xist-PROM	dTAG-1	0.588214
ACCAAACCATCTCGTC	Xist-PROM	dTAG-1	1.08556
ACCATTTAGAGATTCA	Xist-PROM	dTAG-1	1.69327
ACCATTTCACTGTCCT	Xist-PROM	dTAG-1	1.81457
ACCGTTCAGCACTCGC	Xist-PROM	dTAG-1	1.70979
ACCTGTCTCCCTCTAG	Xist-PROM	dTAG-1	2.38058
ACTATTCTCGCCAACG	Xist-PROM	dTAG-1	2.06419
ACTCCCAGTACAAAGT	Xist-PROM	dTAG-1	3.09714
ACTCTCGCATCCAACA	Xist-PROM	dTAG-1	1.78212
ACTGCAACAGAAATTG	Xist-PROM	dTAG-1	2.94248
ACTGTGACAAATGAGT	Xist-PROM	dTAG-1	0.295957
ACTTCCGCAGCTGTTA	Xist-PROM	dTAG-1	0.522115
AGAACCTGTGTCCTAA	Xist-PROM	dTAG-1	2.58485
AGACCCGGTCCGCAGT	Xist-PROM	dTAG-1	0.671521
AGACCCGTCATTTCCA	Xist-PROM	dTAG-1	0.934702
AGATCCAGTCGCGTTG	Xist-PROM	dTAG-1	1.26693
AGATGCTGTGCGGATA	Xist-PROM	dTAG-1	0.28568
AGCCACGGTATTCCGA	Xist-PROM	dTAG-1	1.94694
AGCGTCGGTTAACCTG	Xist-PROM	dTAG-1	2.08271
AGGACTTAGAGGTATT	Xist-PROM	dTAG-1	2.23043
AGGACTTAGCGCCCAT	Xist-PROM	dTAG-1	1.33106
AGGCCACTCGCTCATC	Xist-PROM	dTAG-1	1.06599
AGGCCACTCTGGCCGA	Xist-PROM	dTAG-1	0.606629
AGGGAGTCATCAGCTA	Xist-PROM	dTAG-1	0.615643
AGGGAGTTCCATCAGA	Xist-PROM	dTAG-1	1.27292
AGGGTGAAGCCACAAG	Xist-PROM	dTAG-1	1.89405
AGGGTGATCTACACTT	Xist-PROM	dTAG-1	1.51115
AGGTCATCATCGATAC	Xist-PROM	dTAG-1	2.10075
AGTCAACGTAATTGGA	Xist-PROM	dTAG-1	2.55108
ATACCGAGTTCAACGT	Xist-PROM	dTAG-1	0.199119
ATAGAGACATCAACCA	Xist-PROM	dTAG-1	2.0222
ATCAGGTCAGAGGTAC	Xist-PROM	dTAG-1	0.543393
ATCATTCGTACTAACC	Xist-PROM	dTAG-1	1.68078
ATCCATTCACTCCGGA	Xist-PROM	dTAG-1	2.50667
ATCCGTCAGCAAATGT	Xist-PROM	dTAG-1	1.70754
ATCCGTCGTAGCTTTG	Xist-PROM	dTAG-1	2.68782
ATCGATGTCCGTTTCG	Xist-PROM	dTAG-1	2.93514
ATCGGCGTCGGAATTC	Xist-PROM	dTAG-1	0.911399
ATGACCAGTCTTTATC	Xist-PROM	dTAG-1	0.559177
ATTACTCTCTAGACCA	Xist-PROM	dTAG-1	2.39284
ATTATCCAGGTAGCAC	Xist-PROM	dTAG-1	0.514046
ATTGGGTAGAGCCCAA	Xist-PROM	dTAG-1	0.830612
ATTTCACGTAGTCGTT	Xist-PROM	dTAG-1	1.89907
CAACAGTGTACGTAGG	Xist-PROM	dTAG-1	0.562665
CAAGGGACATCTGGGC	Xist-PROM	dTAG-1	1.10829
CAATCGATCAGGAGAC	Xist-PROM	dTAG-1	0.333303
CAATGACCAGAACCGA	Xist-PROM	dTAG-1	0.194053
CAATTTCGTTTCTATC	Xist-PROM	dTAG-1	1.32606
CACAGATGTTACAGCT	Xist-PROM	dTAG-1	0.722786
CACAGGCTCTCCACTG	Xist-PROM	dTAG-1	0.385151
CACCGTTGTGGCCACT	Xist-PROM	dTAG-1	2.46262
CAGATACGTATGCAAA	Xist-PROM	dTAG-1	0.364029
CAGATACTCGCTGATA	Xist-PROM	dTAG-1	2.11779
CAGGCCATCGTAATGC	Xist-PROM	dTAG-1	0.745232
CATAAGCTCACTGATG	Xist-PROM	dTAG-1	2.54511
CATCCACAGGTCGAGT	Xist-PROM	dTAG-1	2.13569
CATCCCAGTTAAGGAT	Xist-PROM	dTAG-1	1.35329
CATCGTCAGTTGCGAG	Xist-PROM	dTAG-1	0.348135
CATTTCATCATTTGCT	Xist-PROM	dTAG-1	1.41265
CCAATGATCGCTGTTC	Xist-PROM	dTAG-1	1.00742
CCACACTCAACTTCTT	Xist-PROM	dTAG-1	1.87362
CCATAAGCAGCATGCC	Xist-PROM	dTAG-1	1.76271
CCATAAGTCTCGTGGG	Xist-PROM	dTAG-1	2.94744
CCCATTGTCCGCAAAT	Xist-PROM	dTAG-1	0.857475
CCGTGAGGTCTCACGG	Xist-PROM	dTAG-1	2.76322
CCTCAACTCCCGAAAT	Xist-PROM	dTAG-1	1.21857
CCTTCAGCAAGCGAGT	Xist-PROM	dTAG-1	0.486761
CGAAGGACACAGTATC	Xist-PROM	dTAG-1	1.12006
CGACAGCCAGTCGCAC	Xist-PROM	dTAG-1	1.84682
CGATGGCGTATCCTCC	Xist-PROM	dTAG-1	0.716702
CGCAGGTTCCCGTAAA	Xist-PROM	dTAG-1	2.75474
CGCAGGTTCGCGTGAC	Xist-PROM	dTAG-1	2.89639
CGCCAGAAGCTAGCCC	Xist-PROM	dTAG-1	0.811591
CGCGTGACAGACCCGT	Xist-PROM	dTAG-1	3.99305
CGGCAGTTCCCTGGTT	Xist-PROM	dTAG-1	0.354837
CGTGATAGTGGAAGTC	Xist-PROM	dTAG-1	0.214565
CGTTGGGAGCCGGAAT	Xist-PROM	dTAG-1	0.925172
CGTTGGGCAAACCACT	Xist-PROM	dTAG-1	0.870541
CGTTGGGGTTCAAAGA	Xist-PROM	dTAG-1	1.13582
CGTTGGGTCTAAGAAG	Xist-PROM	dTAG-1	1.06076
CTATCCGAGCGAGTAC	Xist-PROM	dTAG-1	2.1551
CTATCTACAATGCAAA	Xist-PROM	dTAG-1	0.774223
CTCAGTCTCCGACATA	Xist-PROM	dTAG-1	2.74332
CTCCAACGTTAGGACG	Xist-PROM	dTAG-1	1.70745
CTCCATGCAATGAACA	Xist-PROM	dTAG-1	0.436638
CTGAATGTCCCGAAAT	Xist-PROM	dTAG-1	1.75066
CTGCAGGAGTCGAGGT	Xist-PROM	dTAG-1	1.09302
CTGCAGGTCAAGGAGC	Xist-PROM	dTAG-1	1.49534
CTGCGAGGTTGCTCCT	Xist-PROM	dTAG-1	1.228
CTGGTCTGTGACGCCT	Xist-PROM	dTAG-1	1.52986
GAACACTTCCACGTAA	Xist-PROM	dTAG-1	0.3
GAACGTTAGCAGCACA	Xist-PROM	dTAG-1	2.46667
GAAGGGTTCATTCCTA	Xist-PROM	dTAG-1	1.02531
GAAGTAAAGAGGTATT	Xist-PROM	dTAG-1	2.25642
GAATCGTCAGGTCCCA	Xist-PROM	dTAG-1	2.70143
GAATCGTTCTTTGATC	Xist-PROM	dTAG-1	0.586828
GACCAATCAGTTGTCA	Xist-PROM	dTAG-1	0.398376
GACCAATTCCGAAATC	Xist-PROM	dTAG-1	0.874978
GACCTTCTCACTTGGA	Xist-PROM	dTAG-1	1.17641
GACGTTACACGATAGG	Xist-PROM	dTAG-1	1.53674
GACTGATGTCTTGGTA	Xist-PROM	dTAG-1	0.956398
GACTGATTCTGTGCAA	Xist-PROM	dTAG-1	2.2634
GAGACTTTCGGTTGTA	Xist-PROM	dTAG-1	2.03062
GAGCCTGAGTGCCAGA	Xist-PROM	dTAG-1	0.432114
GAGCCTGGTCCGGCAT	Xist-PROM	dTAG-1	3.08339
GATGACTCAACCGCCA	Xist-PROM	dTAG-1	1.56787
GATGAGGCAGCGGTCT	Xist-PROM	dTAG-1	0.920718
GATGAGGCATCCAACA	Xist-PROM	dTAG-1	1.09781
GATTGGTTCGAGTACT	Xist-PROM	dTAG-1	0.394192
GATTTCTGTGTGGTCC	Xist-PROM	dTAG-1	1.76228
GCAACATGTTGGACTT	Xist-PROM	dTAG-1	2.45288
GCACGGTAGGCAGGGA	Xist-PROM	dTAG-1	0.574316
GCACGGTGTGTTACAC	Xist-PROM	dTAG-1	1.46963
GCACGGTTCAGGAACG	Xist-PROM	dTAG-1	0.223389
GCAGCTGTCTGCACCT	Xist-PROM	dTAG-1	0.706146
GCCAGTGAGGGTCAAC	Xist-PROM	dTAG-1	2.597
GCGGATCGTTGTTGCA	Xist-PROM	dTAG-1	1.74383
GGAGCAAAGTCCTGCG	Xist-PROM	dTAG-1	1.34815
GGAGCAAGTCCACGCA	Xist-PROM	dTAG-1	0.449835
GGAGGTACAGAGTTCT	Xist-PROM	dTAG-1	0.585132
GGCTGTGGTGATGTAA	Xist-PROM	dTAG-1	0.815409
GGGACTCTCCCGATCT	Xist-PROM	dTAG-1	3.40903
GGGCTCAGTTCTAAGC	Xist-PROM	dTAG-1	2.13154
GGGTTATGTTAGCGGA	Xist-PROM	dTAG-1	1.61102
GGGTTTAAGGTAACTA	Xist-PROM	dTAG-1	2.33419
GGTAGAGCAACTACGT	Xist-PROM	dTAG-1	3.29775
GGTGTTACACCAGCCA	Xist-PROM	dTAG-1	2.16023
GGTTGTAAGTTAGTGA	Xist-PROM	dTAG-1	2.23477
GTAGAGGTCGTGGGTC	Xist-PROM	dTAG-1	1.30936
GTCAAACAGTGATAGT	Xist-PROM	dTAG-1	1.45136
GTCGTAATCCGTGCGA	Xist-PROM	dTAG-1	0.33961
GTCTGTCCACCAGCTG	Xist-PROM	dTAG-1	2.18453
GTGCAGCGTAACCCTA	Xist-PROM	dTAG-1	3.27277
GTGCTTCAGCAATAAC	Xist-PROM	dTAG-1	1.22902
GTGCTTCCAATTGCCA	Xist-PROM	dTAG-1	0.213803
GTGGAAGGTGCCTACG	Xist-PROM	dTAG-1	0.904456
GTGGTTACAATTGAAG	Xist-PROM	dTAG-1	0.541704
GTTCCGTAGCTCTTCC	Xist-PROM	dTAG-1	2.50906
GTTGAACCAGTATACC	Xist-PROM	dTAG-1	1.69173
GTTTACTCAAAGGTTA	Xist-PROM	dTAG-1	0.669848
TAACCAGAGGTACTGG	Xist-PROM	dTAG-1	0.460844
TAAGTCGGTTCCCACT	Xist-PROM	dTAG-1	0.939937
TACAACGCATCACCAA	Xist-PROM	dTAG-1	0.329507
TACACCCCAGGTCCCA	Xist-PROM	dTAG-1	1.45257
TACATTCAGGATACAT	Xist-PROM	dTAG-1	1.23426
TACATTCTCACTAGCA	Xist-PROM	dTAG-1	0.99464
TACCGAACAATCCAGT	Xist-PROM	dTAG-1	2.03508
TACCGGGTCATTGCCC	Xist-PROM	dTAG-1	2.02595
TAGACCAGTGGCCTCA	Xist-PROM	dTAG-1	1.73741
TAGACCATCCTACAAG	Xist-PROM	dTAG-1	1.9316
TATGTTCGTTCTTGTT	Xist-PROM	dTAG-1	1.71759
TCAAGCACACATGTTG	Xist-PROM	dTAG-1	0.737743
TCAAGTGTCCTTTAGT	Xist-PROM	dTAG-1	0.438427
TCACATTAGACATCCT	Xist-PROM	dTAG-1	2.00773
TCACGCTGTTATAGCC	Xist-PROM	dTAG-1	1.21709
TCATCATGTAAGTCAA	Xist-PROM	dTAG-1	2.13497
TCCACCAAGACCAAAT	Xist-PROM	dTAG-1	2.01657
TCCAGAAGTCGCATCG	Xist-PROM	dTAG-1	3.21405
TCCCACACAGCATTGT	Xist-PROM	dTAG-1	0.996434
TCCCAGTGTGCCTGAC	Xist-PROM	dTAG-1	1.17438
TCCCATGCACCTTCCA	Xist-PROM	dTAG-1	0.782011
TCCTCCCTCTCAATCT	Xist-PROM	dTAG-1	1.34466
TCCTCTTCACGCGCTA	Xist-PROM	dTAG-1	0.537542
TCCTGCAGTCCCGGTA	Xist-PROM	dTAG-1	0.804184
TCCTTTCGTCAGTCCG	Xist-PROM	dTAG-1	1.97407
TCGAAGTAGCAAATCA	Xist-PROM	dTAG-1	1.20675
TCGTGCTTCGCTGATA	Xist-PROM	dTAG-1	1.78745
TCTCACGCACGGCGTT	Xist-PROM	dTAG-1	1.63878
TCTCAGCGTTAACCTG	Xist-PROM	dTAG-1	0.672013
TCTGCCACAAGCGAGT	Xist-PROM	dTAG-1	0.187816
TCTGCCAGTGCAAGAC	Xist-PROM	dTAG-1	2.31283
TCTGGCTCACGACAGA	Xist-PROM	dTAG-1	0.32926
TCTTCCTTCGCTCCTA	Xist-PROM	dTAG-1	1.68435
TGAACGTAGGCGCTTC	Xist-PROM	dTAG-1	3.28018
TGAATCGAGTTGCATC	Xist-PROM	dTAG-1	0.755766
TGACCCTTCGTAGTCA	Xist-PROM	dTAG-1	0.487705
TGCGACGCACGCTGCA	Xist-PROM	dTAG-1	1.01879
TGCGGCATCCGTACGG	Xist-PROM	dTAG-1	2.23513
TGCTCCATCAAGCTGT	Xist-PROM	dTAG-1	1.81679
TGCTGAATCTGACCCT	Xist-PROM	dTAG-1	1.07158
TGGATGTTCTGTGCTC	Xist-PROM	dTAG-1	0.620652
TGGGATTAGCACTAGG	Xist-PROM	dTAG-1	0.517729
TGGGCGTCATAGATGA	Xist-PROM	dTAG-1	0.761835
TGGTACAAGTGATGGC	Xist-PROM	dTAG-1	0.736132
TGTAACGGTTCTCCAC	Xist-PROM	dTAG-1	1.54556
TGTACAGTCTGTTCAT	Xist-PROM	dTAG-1	0.221905
TGTCCTGCATAACCCA	Xist-PROM	dTAG-1	0.776847
TGTCCTGTCGAAGTGG	Xist-PROM	dTAG-1	0.847603
TGTGAGTCAGGGTTGA	Xist-PROM	dTAG-1	2.07268
TTACAGGGTCGTTGCG	Xist-PROM	dTAG-1	2.15261
TTACGTTAGTCCGCCA	Xist-PROM	dTAG-1	1.61572
TTACTGTTCACGTCCT	Xist-PROM	dTAG-1	0.59825
TTAGGCAAGGAACATT	Xist-PROM	dTAG-1	0.521335
TTCACGCAGCAAGTCG	Xist-PROM	dTAG-1	1.32425
TTCATGTCATGCCATA	Xist-PROM	dTAG-1	1.24358
TTCCTTCTCGGCCTTT	Xist-PROM	dTAG-1	0.732214
TTCTGTACAAGTGCTT	Xist-PROM	dTAG-1	0.57605
TTCTTCCGTCATCCCT	Xist-PROM	dTAG-1	1.24359
TTGGGTAGTAAGGCTG	Xist-PROM	dTAG-1	1.29793
TTGGGTAGTCAGTTTG	Xist-PROM	dTAG-1	1.79657
TTTGGAGTCCTTGGAA	Xist-PROM	dTAG-1	0.817196
TTTGTTGGTCGTTCAA	Xist-PROM	dTAG-1	0.388882
AAGACTCTCTGTCCGT	Xist-PROM	dTAG-1	0.632909
AAGCCATCACAGTCCG	Xist-PROM	dTAG-1	0.551738
AAGCGTTTCGAAGCCC	Xist-PROM	dTAG-1	2.11987
AAGTTCGGTATGGTAA	Xist-PROM	dTAG-1	0.944203
ACCTACCCATGTTCGA	Xist-PROM	dTAG-1	2.10099
AGAAGCGAGATTAGCA	Xist-PROM	dTAG-1	1.19389
AGACAAATCGTCAACA	Xist-PROM	dTAG-1	0.817373
AGACACTAGGACACTG	Xist-PROM	dTAG-1	1.09243
AGACCATGTGGGACAT	Xist-PROM	dTAG-1	0.284355
AGAGAATTCTTCGCTG	Xist-PROM	dTAG-1	3.74849
AGCTACACACACCAGC	Xist-PROM	dTAG-1	1.08961
AGGATAAGTTGCCAAT	Xist-PROM	dTAG-1	0.260143
AGGTGTTTCCGTCAAA	Xist-PROM	dTAG-1	0.430612
AGTACCAAGTTGCGCC	Xist-PROM	dTAG-1	0.187655
AGTAGTCGTAGCCAGA	Xist-PROM	dTAG-1	0.149478
AGTCAACTCCTTGAAG	Xist-PROM	dTAG-1	0.479081
ATACCTTTCATTCATC	Xist-PROM	dTAG-1	1.04288
ATCCACCCAATGTTGC	Xist-PROM	dTAG-1	1.28048
ATCCATTTCATTCTTG	Xist-PROM	dTAG-1	0.686808
ATCCGTCAGCGCTGCT	Xist-PROM	dTAG-1	3.81134
ATGCGATTCTCGAACA	Xist-PROM	dTAG-1	2.15021
ATGGAGGAGAGTGTGC	Xist-PROM	dTAG-1	2.06616
ATGTCCCCAGGAGGAG	Xist-PROM	dTAG-1	1.60625
ATGTCCCGTGTCATTG	Xist-PROM	dTAG-1	1.04354
ATTCATCTCCTATTGT	Xist-PROM	dTAG-1	1.33134
CAACGGCAGTGGATAT	Xist-PROM	dTAG-1	1.01628
CAATGACTCTGCCTGT	Xist-PROM	dTAG-1	2.76532
CACAGATGTAGCGAGT	Xist-PROM	dTAG-1	2.11995
CACGAATGTGGTAATA	Xist-PROM	dTAG-1	1.36975
CACTTCGTCGTTGTGA	Xist-PROM	dTAG-1	0.920511
CAGGGCTGTTGTGCAT	Xist-PROM	dTAG-1	3.17215
CATCCGTCATATAGCC	Xist-PROM	dTAG-1	1.8818
CATCGCTTCGCACGAC	Xist-PROM	dTAG-1	0.355602
CCCAACTTCTTCGGTC	Xist-PROM	dTAG-1	0.772715
CCTCAACCAAGCACAG	Xist-PROM	dTAG-1	1.38904
CGAGTTAGTTGACGGA	Xist-PROM	dTAG-1	0.568039
CGGGCATAGGCGTCCT	Xist-PROM	dTAG-1	0.556908
CGTAAGTCAGAGTTCT	Xist-PROM	dTAG-1	1.23936
CGTAAGTGTTACGTAC	Xist-PROM	dTAG-1	0.834478
CTAACCCTCGACACCG	Xist-PROM	dTAG-1	3.55915
CTCAATTCATTAGGAA	Xist-PROM	dTAG-1	1.45933
CTGAGCGCAGGACTAG	Xist-PROM	dTAG-1	0.742047
CTGAGCGGTCTTACTT	Xist-PROM	dTAG-1	0.753289
CTGATCCTCCTCGATC	Xist-PROM	dTAG-1	1.19166
CTGTCGTCATGTGACT	Xist-PROM	dTAG-1	1.40256
CTTGAGACACACACTA	Xist-PROM	dTAG-1	0.32096
CTTGATTAGGACTATA	Xist-PROM	dTAG-1	0.677331
CTTTCGGCATCCCACT	Xist-PROM	dTAG-1	1.3581
GACCGTGTCGAAGCAG	Xist-PROM	dTAG-1	0.395995
GAGAAATGTATGAAGT	Xist-PROM	dTAG-1	1.84121
GAGCTGCCAATACGCT	Xist-PROM	dTAG-1	0.302505
GAGTTGTCAGTAGATA	Xist-PROM	dTAG-1	0.42087
GATCGTATCCCGGTAG	Xist-PROM	dTAG-1	1.12331
GCAACCGCACAAGCCC	Xist-PROM	dTAG-1	0.212876
GCACATAAGTTGTCAC	Xist-PROM	dTAG-1	0.317634
GGATCTACAACAAGAT	Xist-PROM	dTAG-1	1.02634
GGCGTCAGTCAGTTTG	Xist-PROM	dTAG-1	0.751233
GGGATCCTCCTACTGC	Xist-PROM	dTAG-1	2.26164
GGGATGAAGGACAACC	Xist-PROM	dTAG-1	1.68576
GGGCTCAAGAGTGGCT	Xist-PROM	dTAG-1	1.70769
GGGTCACTCAGCTCTC	Xist-PROM	dTAG-1	1.05479
GGTAACTTCCGAAATC	Xist-PROM	dTAG-1	2.30987
GTACAACTCGGACCAC	Xist-PROM	dTAG-1	0.265768
GTACAGTCAAGTCCAT	Xist-PROM	dTAG-1	1.68523
GTCATCCGTGTCTTGA	Xist-PROM	dTAG-1	1.94574
GTCGTTCTCTGGGCAC	Xist-PROM	dTAG-1	2.11275
GTGGGAACACTTGAAC	Xist-PROM	dTAG-1	0.422123
TAAGTCGCAGTGTGCC	Xist-PROM	dTAG-1	2.12479
TACGGGCGTGGCATCC	Xist-PROM	dTAG-1	1.53063
TACTTCATCGAAACAA	Xist-PROM	dTAG-1	0.599581
TAGAGTCAGCGCAATG	Xist-PROM	dTAG-1	1.24581
TATATCCAGAAGCGAA	Xist-PROM	dTAG-1	0.263766
TATCCTACAGAGCGTA	Xist-PROM	dTAG-1	1.92224
TCAGTTTGTGAGTGAC	Xist-PROM	dTAG-1	0.911517
TCATGCCCATTCCTAT	Xist-PROM	dTAG-1	1.30239
TCCAGAATCTGTCCGT	Xist-PROM	dTAG-1	0.869941
TCCGATCGTTCTTAGG	Xist-PROM	dTAG-1	1.94164
TCCGTGTGTGACCGAA	Xist-PROM	dTAG-1	0.279278
TCCTGCACATCTTTCA	Xist-PROM	dTAG-1	0.243527
TCGCTTGGTATTAAGG	Xist-PROM	dTAG-1	1.9879
TCGTAGAGTTCCTACC	Xist-PROM	dTAG-1	0.914883
TCGTGCTCACTGTCCT	Xist-PROM	dTAG-1	2.72956
TCGTGGGCAGCTGGTC	Xist-PROM	dTAG-1	0.869941
TCTCAGCTCCGACGGT	Xist-PROM	dTAG-1	1.44601
TCTTTGAGTGCCGTTG	Xist-PROM	dTAG-1	0.182525
TGAGTCAAGAACTGAT	Xist-PROM	dTAG-1	0.734464
TGATGCAAGCTGGCTC	Xist-PROM	dTAG-1	0.685096
TGCAGGCCATGGAAGC	Xist-PROM	dTAG-1	1.46543
TGCAGTACATGGTACT	Xist-PROM	dTAG-1	0.284819
TGCATCCTCCGTAATG	Xist-PROM	dTAG-1	1.51422
TGCGGCAAGTCACGAG	Xist-PROM	dTAG-1	1.48194
TGGCGTGAGTCCGCCA	Xist-PROM	dTAG-1	0.938892
TGGTAGTGTATCAGGG	Xist-PROM	dTAG-1	0.816879
TTACCGCGTCATCTAG	Xist-PROM	dTAG-1	0.853517
TTACGTTCATACCGTA	Xist-PROM	dTAG-1	0.257796
TTCCACGAGACTCTTG	Xist-PROM	dTAG-1	1.66062
TTCCGTGAGTAACCGG	Xist-PROM	dTAG-1	0.861041
TTCGATTTCCATAGGT	Xist-PROM	dTAG-1	0.445575
TTGTTGTCAACAGTGG	Xist-PROM	dTAG-1	0.182218
TTTCCTCGTACTCAAC	Xist-PROM	dTAG-1	1.82203
AAACCCACAGCGCTTG	Xist-PROM	dTAG-2	2.87073
AAACCCAGTTTGAACC	Xist-PROM	dTAG-2	1.9632
AAACGAAAGGAGTACC	Xist-PROM	dTAG-2	1.69134
AAAGAACTCGTTTACT	Xist-PROM	dTAG-2	0.860621
AAAGTGAAGGCATTTC	Xist-PROM	dTAG-2	1.27508
AACAGGGCATGAAGGC	Xist-PROM	dTAG-2	1.98637
AACGGGAAGGGCCTCT	Xist-PROM	dTAG-2	1.77882
AACGTCATCTTAATCC	Xist-PROM	dTAG-2	0.384641
AAGACTCAGGTCTGGA	Xist-PROM	dTAG-2	3.26729
AATCGTGGTCAACATC	Xist-PROM	dTAG-2	3.07358
ACAAAGAAGCCGATTT	Xist-PROM	dTAG-2	1.50482
ACACAGTAGTACCGGA	Xist-PROM	dTAG-2	0.61958
ACACGCGGTGGTCAAG	Xist-PROM	dTAG-2	3.09999
ACCCTTGAGTTCAACC	Xist-PROM	dTAG-2	2.10737
ACCCTTGCACAGCATT	Xist-PROM	dTAG-2	0.768814
ACGGAAGGTCTACACA	Xist-PROM	dTAG-2	1.68821
ACGTACAAGCTATCCA	Xist-PROM	dTAG-2	2.90288
ACGTTCCTCTCTTAAC	Xist-PROM	dTAG-2	0.957386
ACTATCTCATCCTTCG	Xist-PROM	dTAG-2	0.393626
ACTATCTGTGCACAAG	Xist-PROM	dTAG-2	2.23455
ACTCTCGCAAGTATCC	Xist-PROM	dTAG-2	1.63754
ACTCTCGTCTGCAGCG	Xist-PROM	dTAG-2	2.53126
ACTTATCTCCCTATTA	Xist-PROM	dTAG-2	2.65929
AGCTACATCCGGTAAT	Xist-PROM	dTAG-2	1.76374
AGCTCAACATGACACT	Xist-PROM	dTAG-2	1.75954
AGCTCAATCCTTTGAT	Xist-PROM	dTAG-2	1.755
AGCTTCCGTGCTCTTC	Xist-PROM	dTAG-2	0.95443
AGGAATAGTTGCATCA	Xist-PROM	dTAG-2	2.55577
AGGATAACAACCGCCA	Xist-PROM	dTAG-2	2.62214
AGTAGCTAGAAACTCA	Xist-PROM	dTAG-2	0.866251
AGTAGTCAGAGTGACC	Xist-PROM	dTAG-2	1.48618
AGTTAGCAGGGATCTG	Xist-PROM	dTAG-2	2.01679
ATCACTTTCCTATGGA	Xist-PROM	dTAG-2	1.9496
ATCGCCTAGCTTAAGA	Xist-PROM	dTAG-2	1.09478
ATGACCACATGCTGCG	Xist-PROM	dTAG-2	2.11432
ATGAGTCCAGTCAACT	Xist-PROM	dTAG-2	1.50607
ATGCGATCAGAGCTAG	Xist-PROM	dTAG-2	1.55716
ATTACTCTCGTTCGCT	Xist-PROM	dTAG-2	3.10543
ATTCACTGTCATCGGC	Xist-PROM	dTAG-2	1.6395
ATTCAGGAGGAGGTTC	Xist-PROM	dTAG-2	0.74222
ATTCGTTTCGATGCAT	Xist-PROM	dTAG-2	1.4285
CAACAACTCCGATCGG	Xist-PROM	dTAG-2	1.30936
CACAGATGTAACAGTA	Xist-PROM	dTAG-2	1.85169
CACATGAAGTCGCCCA	Xist-PROM	dTAG-2	1.68438
CACCGTTCATTGCCGG	Xist-PROM	dTAG-2	0.699788
CAGATCATCTGTTGGA	Xist-PROM	dTAG-2	3.3655
CAGCGTGCAACACAAA	Xist-PROM	dTAG-2	1.74711
CAGGGCTTCAAGAAAC	Xist-PROM	dTAG-2	1.17215
CATGCAATCAGACTGT	Xist-PROM	dTAG-2	0.247046
CATGCTCTCCGCAAAT	Xist-PROM	dTAG-2	0.330611
CATGGATAGTCCCGAC	Xist-PROM	dTAG-2	1.23315
[truncated: 2,082 more rows]

## Sheet: 6i
cell	sample	dTAG	chrX_ratio			sample	dTAG	pval
TCTACCGCACGCACCA	Xist-PROM	dTAG-8	0.423971			Xist-PROM	dTAG-8	0.00642767
AGAAATGGTGAAGCGT	Xist-RE	dTAG-4	0.502119			Xist-PROM	dTAG-4	4.54e-05
TTGAGTGAGTCTTCCC	Xist-RE	dTAG-2	0.430769			Xist-PROM	dTAG-2	1.4e-07
ACTGCAACAGTAGAGC	Xist-RE	dTAG-0	0.467213			Xist-PROM	dTAG-0	1.35e-14
AGAACAAAGGGCCCTT	Xist-RE	dTAG-0	0.488223			Xist-PROM	dTAG-1	3.35e-21
CATTCTACATCCAATG	Xist-PROM	dTAG-4	0.42711			Xist-RE	dTAG-8	0.364312
CCTGCATGTTGCCAAT	Xist-RE	dTAG-0	0.46875			Xist-RE	dTAG-4	0.0135186
TATCGCCAGCTGTCCG	Xist-PROM	dTAG-4	0.599483			Xist-RE	dTAG-2	0.00964007
TCCTTCTGTGACTGAG	Xist-PROM	dTAG-8	0.507212			Xist-RE	dTAG-0	2.89e-16
ATGGGTTTCAACGCTA	Xist-PROM	dTAG-0	0.460227			Xist-RE	dTAG-1	6e-05
AATGCCAGTCCTCATC	Xist-PROM	dTAG-500	0.377834
TCATTCACATGCCATA	Xist-PROM	dTAG-2	0.515306
AGTAGTCGTAGCCAGA	Xist-PROM	dTAG-1	0.488491
GTGGGAAGTGCAGTGA	Xist-RE	dTAG-0	0.417989
CCACTTGTCACTTATC	Xist-PROM	dTAG-1	0.431429
GCATTAGAGCGTTCAT	Xist-RE	dTAG-0	0.506739
GTCTGTCTCACTACGA	Xist-PROM	dTAG-500	0.519637
TTGGTTTAGACTCCGC	Xist-PROM	dTAG-1	0.45245
CATTGTTCATGCACTA	Xist-RE	dTAG-0	0.52027
TGTCCACGTCATCTAG	Xist-PROM	dTAG-0	0.492918
GTTCTATTCTCACTCG	Xist-PROM	dTAG-0	0.456284
CGACAGCCAACCCTCT	Xist-PROM	dTAG-0	0.539162
GTGCACGGTAGTCACT	Xist-RE	dTAG-0	0.48433
TTACAGGCATGGCTAT	Xist-PROM	dTAG-8	0.522152
TAGCACAAGCTGACAG	Xist-RE	dTAG-500	0.554859
CTCAGTCCAGAAGTTA	Xist-PROM	dTAG-1	0.421053
CAGCAATAGCGAACTG	Xist-PROM	dTAG-8	0.466867
CCTGCATTCATGGTAC	Xist-RE	dTAG-0	0.537791
ACTATGGGTGGGACAT	Xist-PROM	dTAG-1	0.585139
AACAACCTCCATGATG	Xist-PROM	dTAG-1	0.579235
ATCGATGGTCGATTCA	Xist-RE	dTAG-1	0.470948
GTACAGTTCTGCATAG	Xist-PROM	dTAG-1	0.475921
TTAGGCATCCCAGCGA	Xist-RE	dTAG-2	0.378571
GTTCCGTGTTCTCAGA	Xist-RE	dTAG-0	0.538194
CCATCACGTCTCGGAC	Xist-PROM	dTAG-0	0.527859
TGTCCACCATACAGAA	Xist-RE	dTAG-0	0.381579
TTGTTGTCAACAGTGG	Xist-PROM	dTAG-1	0.5
TCTTTGAGTGCCGTTG	Xist-PROM	dTAG-1	0.498008
ACAACCATCGACCTAA	Xist-RE	dTAG-1	0.572368
AACAGGGAGCCTTTGA	Xist-PROM	dTAG-2	0.454277
TGTTCCGTCACCGGGT	Xist-RE	dTAG-1	0.462633
AGTACCAAGTTGCGCC	Xist-PROM	dTAG-1	0.546371
GAGATGGCAGAGACTG	Xist-PROM	dTAG-2	0.396491
TCTGCCACAAGCGAGT	Xist-PROM	dTAG-1	0.395257
GACGTTAAGACGGTCA	Xist-PROM	dTAG-2	0.554307
CTGCTCAGTTGCGTAT	Xist-PROM	dTAG-2	0.55205
TATCTTGTCACACCGG	Xist-RE	dTAG-0	0.505495
AGACCCGGTCACAATC	Xist-RE	dTAG-1	0.445652
TTAATCCCAAGCCATT	Xist-RE	dTAG-0	0.504144
CCGATGGGTTACGCCG	Xist-PROM	dTAG-4	0.525692
CAGCACGGTATAGGGC	Xist-RE	dTAG-0	0.35786
CAATGACCAGAACCGA	Xist-PROM	dTAG-1	0.463878
GTGCGTGTCATGTCTT	Xist-RE	dTAG-2	0.401544
TGTACAGAGATCCAAA	Xist-PROM	dTAG-2	0.520548
CCCGAAGCAGCTGTAT	Xist-PROM	dTAG-4	0.498361
GTTATGGGTAACTAAG	Xist-RE	dTAG-0	0.503472
GGTCACGCACACCGCA	Xist-PROM	dTAG-4	0.447964
TCTCCGATCTGAACGT	Xist-RE	dTAG-2	0.53617
GGTAGAGGTTGCATCA	Xist-RE	dTAG-0	0.522807
ATACCGAGTTCAACGT	Xist-PROM	dTAG-1	0.510373
TTGTTCAAGGAGGCAG	Xist-PROM	dTAG-1	0.569565
ACCCTCACACTCTCGT	Xist-PROM	dTAG-1	0.521084
TCGCTTGTCGCATTAG	Xist-PROM	dTAG-2	0.543396
AGGATAATCTAAGGAA	Xist-PROM	dTAG-1	0.481203
CATAGACCACGCAGTC	Xist-RE	dTAG-500	0.446494
AGACACTAGAAATGGG	Xist-PROM	dTAG-1	0.5209
ACATGCAAGTTTCGGT	Xist-PROM	dTAG-1	0.599057
GAGGGATAGACGCAGT	Xist-PROM	dTAG-8	0.451827
GTGATGTAGTGATAAC	Xist-RE	dTAG-0	0.53125
GAAGGACTCACCTACC	Xist-PROM	dTAG-0	0.492683
GAAATGAAGTAGTCTC	Xist-PROM	dTAG-4	0.454902
GCAACCGCACAAGCCC	Xist-PROM	dTAG-1	0.53211
GTGGAGAAGTACCCTA	Xist-RE	dTAG-500	0.458182
GTGCTTCCAATTGCCA	Xist-PROM	dTAG-1	0.484848
AGTCTCCGTATCTCGA	Xist-RE	dTAG-0	0.566502
GAGTCATTCATTACGG	Xist-RE	dTAG-0	0.466912
CATGAGTGTTCCCAAA	Xist-PROM	dTAG-1	0.503165
CGTGATAGTGGAAGTC	Xist-PROM	dTAG-1	0.514045
TGTGTGACATTAAAGG	Xist-RE	dTAG-1	0.543568
GGATGTTTCTGCTAGA	Xist-PROM	dTAG-4	0.587234
CTAGACAGTGCGAGTA	Xist-RE	dTAG-4	0.543689
GACGCTGCACGTCATA	Xist-PROM	dTAG-0	0.458621
CTCAGTCAGCAGCAGT	Xist-PROM	dTAG-2	0.598253
CCCGGAAGTTTCACTT	Xist-RE	dTAG-0	0.467681
TGACTCCAGTGGTTCT	Xist-RE	dTAG-0	0.436214
CTGTGGGTCCTGTTAT	Xist-RE	dTAG-0	0.526515
GTTACCCAGGATCACG	Xist-PROM	dTAG-500	0.560606
GCATGATCATACACCA	Xist-PROM	dTAG-1	0.55137
TCCGTGTCACAAGCCC	Xist-RE	dTAG-8	0.444444
TGTACAGTCTGTTCAT	Xist-PROM	dTAG-1	0.439689
AACTTCTAGCGGATCA	Xist-PROM	dTAG-0	0.493056
CTGGTCTAGCCTCCAG	Xist-PROM	dTAG-0	0.490272
GGTGTTATCGGAAGGT	Xist-PROM	dTAG-1	0.572727
GCACGGTTCAGGAACG	Xist-PROM	dTAG-1	0.489362
CCCAACTCAACACTAC	Xist-PROM	dTAG-1	0.593985
ACTGATGCAGAAATCA	Xist-RE	dTAG-0	0.591489
GACACGCAGGAAAGTG	Xist-RE	dTAG-0	0.495652
CTTTCAACAACGCATT	Xist-PROM	dTAG-500	0.505285
GAGTCATGTATAGCTC	Xist-RE	dTAG-0	0.561265
GAAACCTTCTAGCCAA	Xist-RE	dTAG-8	0.549569
CACACAAAGGTCCCTG	Xist-PROM	dTAG-0	0.212903
CACTAAGAGACTCATC	Xist-RE	dTAG-0	0.468254
AAGCGAGAGGAACGCT	Xist-PROM	dTAG-500	0.391304
TGTCCACAGAGAGAAC	Xist-PROM	dTAG-0	0.561856
TCTGTCGCATACTTTC	Xist-PROM	dTAG-0	0.497462
TCGTGGGTCATTCTTG	Xist-RE	dTAG-0	0.491453
CGGAGAATCCAACCGG	Xist-RE	dTAG-0	0.584615
GGTCTGGAGCCGATAG	Xist-PROM	dTAG-1	0.484305
ATGAAAGCAGCTGAAG	Xist-RE	dTAG-4	0.563319
ATACTTCCAGGGAATC	Xist-PROM	dTAG-1	0.459259
TAACTTCTCAATCAGC	Xist-PROM	dTAG-0	0.462264
TCTGCCAAGTAAGAGG	Xist-PROM	dTAG-1	0.458515
GCAGCTGAGGAAAGGT	Xist-RE	dTAG-1	0.461883
GTTGCGGCACGGTCTG	Xist-PROM	dTAG-0	0.566845
TACCGGGGTATGCGTT	Xist-PROM	dTAG-0	0.448598
ATTTCTGAGCTAAACA	Xist-PROM	dTAG-0	0.512195
TCACGGGCAACGGCCT	Xist-PROM	dTAG-1	0.473896
TTCCGGTTCACACCCT	Xist-PROM	dTAG-0	0.526923
CATGAGTAGGCTGGAT	Xist-RE	dTAG-0	0.55
AAGTGAATCCATCAGA	Xist-RE	dTAG-0	0.449761
ATCGCCTAGGAAAGTG	Xist-RE	dTAG-1	0.513402
ATCACGAAGATTCGAA	Xist-PROM	dTAG-1	0.445255
TATACCTTCGTTCTGC	Xist-RE	dTAG-500	0.443966
TCATACTGTCAGTCTA	Xist-PROM	dTAG-0	0.381974
TCCTGCACATCTTTCA	Xist-PROM	dTAG-1	0.50813
CCACGTTTCAGCTCTC	Xist-PROM	dTAG-0	0.491409
GTAATCGTCATCGGGC	Xist-RE	dTAG-0	0.474886
ATCCTATGTTACGGAG	Xist-PROM	dTAG-0	0.468293
CATCGCTGTCCCGGTA	Xist-PROM	dTAG-1	0.420814
GAGACTTCACCAACAT	Xist-PROM	dTAG-2	0.515419
CATGCAATCAGACTGT	Xist-PROM	dTAG-2	0.453552
GGGCTACTCGCTTGAA	Xist-RE	dTAG-2	0.53211
TGATTCTTCATTTACC	Xist-PROM	dTAG-4	0.514019
GCGGATCGTTTAGAGA	Xist-RE	dTAG-0	0.412844
GATGACTCAAAGGCAC	Xist-PROM	dTAG-4	0.519048
ACTTAGGTCCATTGTT	Xist-PROM	dTAG-0	0.454212
GATCCCTCAGGTTCCG	Xist-PROM	dTAG-0	0.508475
ATTATCCGTCTGATAC	Xist-PROM	dTAG-500	0.471204
GCAGCCACAGCGCTTG	Xist-PROM	dTAG-1	0.428571
TTGCATTCAGCGTTTA	Xist-PROM	dTAG-0	0.375
CACGTGGAGCGACTTT	Xist-PROM	dTAG-0	0.435484
TCCTCTTCAGAGGGTT	Xist-PROM	dTAG-0	0.521531
CATTCATCAGTGTGCC	Xist-PROM	dTAG-0	0.516129
TATCCTACAAAGCTAA	Xist-PROM	dTAG-1	0.56391
TTACGTTCATACCGTA	Xist-PROM	dTAG-1	0.458537
CCCAACTTCGCGGACT	Xist-RE	dTAG-1	0.434004
AGGATAAGTTGCCAAT	Xist-PROM	dTAG-1	0.551913
TGAATGCGTTTGGGAG	Xist-RE	dTAG-0	0.391566
GTGTGATAGGATGCGT	Xist-PROM	dTAG-0	0.180645
TCTGGCTGTTACGATC	Xist-PROM	dTAG-2	0.525773
AGTAACCGTAGACGGT	Xist-PROM	dTAG-0	0.550725
CAACGATTCGATTGGT	Xist-PROM	dTAG-500	0.584795
TCATGGATCTGTGCGG	Xist-PROM	dTAG-500	0.422222
AACGAAAAGTGGAAAG	Xist-RE	dTAG-1	0.568966
TATATCCAGAAGCGAA	Xist-PROM	dTAG-1	0.468354
AGACCCGGTTCGTGCG	Xist-RE	dTAG-0	0.464789
TTTCAGTCATCGCCTT	Xist-PROM	dTAG-1	0.406091
CTCTGGTTCTATCGGA	Xist-RE	dTAG-1	0.535065
GCGAGAAAGTTGGAGC	Xist-RE	dTAG-4	0.529032
GCATCTCCAAGACAAT	Xist-RE	dTAG-0	0.506438
GTCACTCCACGACAGA	Xist-RE	dTAG-4	0.551282
GTTGCGGAGAAAGCGA	Xist-PROM	dTAG-1	0.453704
ACTGTCCAGGCATCAG	Xist-RE	dTAG-0	0.467811
GTACAACTCGGACCAC	Xist-PROM	dTAG-1	0.548023
GTCCTCAGTTTCACTT	Xist-RE	dTAG-4	0.502618
GGGAGTAAGCCACAAG	Xist-PROM	dTAG-0	0.440594
TATTCCATCATTTGTC	Xist-PROM	dTAG-500	0.471698
AAGACAAGTTCCGGTG	Xist-PROM	dTAG-1	0.538462
GGGTTTAAGCTGCCTG	Xist-RE	dTAG-4	0.530055
ACTTTCACACATGAAA	Xist-PROM	dTAG-0	0.558659
TGAGTCAGTGTAGCAG	Xist-PROM	dTAG-500	0.566138
CCTAAGACAACCAATC	Xist-PROM	dTAG-1	0.531987
CCTCAACCACAAGCCC	Xist-PROM	dTAG-2	0.435685
CATTGTTGTGGCTCTG	Xist-PROM	dTAG-0	0.320988
TTCAGGAGTATGCTTG	Xist-RE	dTAG-0	0.486239
ATAGACCGTCAAAGCG	Xist-PROM	dTAG-0	0.545455
TGGATGTAGCCTCAAT	Xist-PROM	dTAG-0	0.552339
CAGATACTCATTCATC	Xist-PROM	dTAG-0	0.55665
TCGGGTGTCGGAATGG	Xist-PROM	dTAG-0	0.550505
TAGGTTGTCACCCTGT	Xist-PROM	dTAG-8	0.351515
AAGCGAGGTTAAAGTG	Xist-PROM	dTAG-500	0.593548
ACATCGACAAGCGGAT	Xist-PROM	dTAG-8	0.518717
TCCGTGTGTGACCGAA	Xist-PROM	dTAG-1	0.517241
GGACGTCAGTCTGTAC	Xist-PROM	dTAG-0	0.470297
AAGATAGGTCGCTGCA	Xist-PROM	dTAG-4	0.434109
TCGCACTCAGTCGTTA	Xist-RE	dTAG-8	0.461538
AAGCATCTCCAGCACG	Xist-RE	dTAG-500	0.426829
ACCCAAAAGGCTCTCG	Xist-PROM	dTAG-500	0.441926
ACCGTTCCATACTTTC	Xist-PROM	dTAG-2	0.576087
ATTTCACCACAAGTGG	Xist-RE	dTAG-8	0.419355
CCCTAACCACGTACAT	Xist-RE	dTAG-500	0.538462
GACTCTCGTGATGTAA	Xist-PROM	dTAG-0	0.448864
GATAGAACAGTAACCT	Xist-PROM	dTAG-4	0.474576
CTGAATGAGCATACTC	Xist-PROM	dTAG-500	0.368056
GGTTGTAAGTGATAAC	Xist-RE	dTAG-1	0.406077
AGACCATGTGGGACAT	Xist-PROM	dTAG-1	0.473988
TGCAGTACATGGTACT	Xist-PROM	dTAG-1	0.548571
CTCGAGGTCCTTATAC	Xist-PROM	dTAG-1	0.436275
AGATGCTGTGCGGATA	Xist-PROM	dTAG-1	0.445783
TGAGGAGTCTTAATCC	Xist-PROM	dTAG-1	0.56044
ACTGTGACACCATATG	Xist-PROM	dTAG-4	0.442211
TCACGCTTCCACGAAT	Xist-RE	dTAG-0	0.419098
AACGGGACATCTATCT	Xist-PROM	dTAG-0	0.493088
GAGGCCTAGACTGAGC	Xist-RE	dTAG-0	0.477273
TCCCAGTAGTTAGTGA	Xist-PROM	dTAG-4	0.510769
GGTCACGTCCTTCTAA	Xist-RE	dTAG-2	0.526012
ACACAGTTCTCCACTG	Xist-RE	dTAG-1	0.437086
ACTGTGACAAATGAGT	Xist-PROM	dTAG-1	0.529762
TACACCCAGACCATGG	Xist-RE	dTAG-0	0.457143
CAACGATGTCAACCAT	Xist-RE	dTAG-8	0.584337
CGGAACCGTGGTCTTA	Xist-PROM	dTAG-1	0.471014
TGATGGTCAATTGAAG	Xist-PROM	dTAG-500	0.467033
GAACACTTCCACGTAA	Xist-PROM	dTAG-1	0.497738
GCCATGGTCATCGACA	Xist-PROM	dTAG-500	0.557252
GAGCTGCCAATACGCT	Xist-PROM	dTAG-1	0.594444
AGTCTCCGTGTATACC	Xist-RE	dTAG-8	0.460993
CCCAACTAGATCCCGC	Xist-PROM	dTAG-1	0.5
AAGTGAACAACAAAGT	Xist-PROM	dTAG-1	0.529762
GGCTGTGTCGTCTAAG	Xist-PROM	dTAG-4	0.5
CTGCCTAAGAATCGTA	Xist-PROM	dTAG-0	0.494681
CCCATTGTCGGTGAAG	Xist-PROM	dTAG-0	0.381818
AGACAGGGTCGGAACA	Xist-PROM	dTAG-2	0.457792
TCTTAGTAGTACAGAT	Xist-RE	dTAG-1	0.519608
GAGTTTGAGCCGTTAT	Xist-PROM	dTAG-0	0.348993
GTGAGTTCATGGCCCA	Xist-PROM	dTAG-1	0.466667
CTGAATGCAGGTCCCA	Xist-PROM	dTAG-1	0.421053
TGATCAGTCCCAAGCG	Xist-PROM	dTAG-1	0.359116
TGTAAGCGTAACGCGA	Xist-PROM	dTAG-0	0.588608
ATATCCTAGGCTTAAA	Xist-PROM	dTAG-8	0.525773
GTAAGTCGTACGAAAT	Xist-PROM	dTAG-2	0.527397
TCGCACTTCTCGCCTA	Xist-PROM	dTAG-0	0.363636
TATACCTAGAATCTAG	Xist-PROM	dTAG-0	0.527869
CTAAGTGCACCAGACC	Xist-PROM	dTAG-2	0.494737
ATCACAGCACGAAGAC	Xist-PROM	dTAG-1	0.505556
CGTGATACATACACCA	Xist-PROM	dTAG-500	0.490566
CGGAGAAAGCACCTGC	Xist-PROM	dTAG-0	0.43617
CACGGGTGTCACCGAC	Xist-RE	dTAG-0	0.55615
ATGACCACAGGAACCA	Xist-RE	dTAG-2	0.569296
AGGAGGTTCACGGAGA	Xist-PROM	dTAG-500	0.445255
AGGTTACTCGCGGTAC	Xist-PROM	dTAG-8	0.51049
TTGGGCGGTAGACAAT	Xist-PROM	dTAG-2	0.425806
ATAGACCCAAACTAAG	Xist-PROM	dTAG-0	0.42069
GCACATAAGTTGTCAC	Xist-PROM	dTAG-1	0.566434
GTAATCGAGAAGCTCG	Xist-PROM	dTAG-0	0.423611
GGGCTCACACGCGGTT	Xist-PROM	dTAG-0	0.474138
GTTCATTGTTCTTGCC	Xist-RE	dTAG-1	0.496933
AATGCCAGTCTAATCG	Xist-RE	dTAG-0	0.51462
TTCAATCTCTTACCGC	Xist-PROM	dTAG-2	0.572254
CGCAGGTAGATCACTC	Xist-RE	dTAG-2	0.596296
GGGTTATAGTCTTGGT	Xist-PROM	dTAG-2	0.571429
TGCTCCAGTTCAGTAC	Xist-PROM	dTAG-2	0.518405
TTCCGGTAGTGGTGAC	Xist-PROM	dTAG-1	0.559211
GTCATTTAGACGTCCC	Xist-PROM	dTAG-4	0.398693
CAGTGCGAGTTCTACG	Xist-PROM	dTAG-0	0.461111
GACAGCCTCACTAGCA	Xist-RE	dTAG-0	0.274038
GAAGCGAAGCTACTGT	Xist-RE	dTAG-4	0.558824
CGCATGGCAGTACTAC	Xist-RE	dTAG-8	0.432836
GGGCTCAAGTAATTGG	Xist-PROM	dTAG-500	0.419355
TATGTTCGTACTCAAC	Xist-PROM	dTAG-1	0.44186
TGAGGAGAGAAGCTGC	Xist-PROM	dTAG-4	0.447761
TCTCCGATCAGGAAGC	Xist-PROM	dTAG-1	0.533784
GTTAGTGTCGATGGAG	Xist-RE	dTAG-1	0.489362
TCAAGCAGTGTGTCGC	Xist-RE	dTAG-1	0.374233
ATCACTTAGACCTGGA	Xist-PROM	dTAG-1	0.538462
GTTTGGAAGCGATGGT	Xist-RE	dTAG-0	0.565217
TCTGGCTCACGACAGA	Xist-PROM	dTAG-1	0.528777
TACAACGCATCACCAA	Xist-PROM	dTAG-1	0.469613
TCCGATCAGCTCCGAC	Xist-RE	dTAG-0	0.469274
TTAGTCTCAGTAGAAT	Xist-PROM	dTAG-500	0.43956
CATGCTCTCCGCAAAT	Xist-PROM	dTAG-2	0.444444
CAAGGGAAGGCATCAG	Xist-PROM	dTAG-0	0.577181
CAATCGATCAGGAGAC	Xist-PROM	dTAG-1	0.501873
GGCTTTCGTACGACAG	Xist-PROM	dTAG-2	0.545113
CCTCACAAGGCATTTC	Xist-PROM	dTAG-500	0.358974
GGAGCAATCCGCTAGG	Xist-RE	dTAG-4	0.565517
GCAGGCTGTTCCAGGC	Xist-PROM	dTAG-1	0.527473
GCGTGCAAGAGCCGAT	Xist-RE	dTAG-0	0.452229
CATACAGAGTTGCCTA	Xist-PROM	dTAG-0	0.544521
TGTTGAGCACGCGGTT	Xist-RE	dTAG-0	0.533898
AACGTCAAGGAGCAAA	Xist-PROM	dTAG-1	0.596859
AGGCCACTCGTCGACG	Xist-RE	dTAG-0	0.536585
GATGCTAGTAAGATTG	Xist-RE	dTAG-1	0.487952
CACCAAATCCCGAAAT	Xist-RE	dTAG-0	0.490625
GTCATGAGTAACATAG	Xist-RE	dTAG-2	0.435028
CAACGATTCAGATTGC	Xist-PROM	dTAG-0	0.4
ATCGATGGTTCTGAGT	Xist-PROM	dTAG-1	0.517045
CGTTGGGTCCACAGCG	Xist-PROM	dTAG-4	0.561151
GTCGTAATCCGTGCGA	Xist-PROM	dTAG-1	0.5
CATGCTCCATGTGTCA	Xist-PROM	dTAG-1	0.503185
TTCCTAAGTATCACGT	Xist-PROM	dTAG-4	0.480263
TGCTGAACAACGATTC	Xist-RE	dTAG-1	0.435897
ACTGTCCCAAAGAGTT	Xist-PROM	dTAG-8	0.548387
AAACCCAGTGTAGGAC	Xist-PROM	dTAG-500	0.496644
GGGATCCAGTGAGTGC	Xist-RE	dTAG-1	0.587786
TGGAACTAGCATAGGC	Xist-PROM	dTAG-4	0.386207
AGTAGTCTCTGGGCCA	Xist-PROM	dTAG-0	0.48913
GTAGGAGCAGCCTATA	Xist-RE	dTAG-0	0.393939
AGTCTCCAGCATTGTC	Xist-RE	dTAG-8	0.458015
CATCGTCAGTTGCGAG	Xist-PROM	dTAG-1	0.514286
AGTGTTGAGTCATCCA	Xist-RE	dTAG-0	0.553922
GTCAAGTCAAATGGCG	Xist-RE	dTAG-4	0.443609
AAAGTCCCAATACCTG	Xist-RE	dTAG-8	0.464286
CTTGATTTCAAGAGGC	Xist-RE	dTAG-0	0.486275
TGATCTTCACATTCTT	Xist-PROM	dTAG-0	0.52451
GAGTGAGTCTCAACGA	Xist-PROM	dTAG-4	0.414141
GCATTAGTCACATTGG	Xist-PROM	dTAG-1	0.543956
TGATGGTCAGCGTACC	Xist-RE	dTAG-1	0.472492
CACGAATTCTTAAGGC	Xist-PROM	dTAG-2	0.524904
CGGCAGTTCCCTGGTT	Xist-PROM	dTAG-1	0.55814
CATCGCTTCGCACGAC	Xist-PROM	dTAG-1	0.53719
CTCTCGAAGGTTCTTG	Xist-RE	dTAG-4	0.456
ATCTCTATCTTTGCGC	Xist-RE	dTAG-1	0.516517
AGGGTGAGTACTAACC	Xist-RE	dTAG-0	0.403361
TGTTTGTGTTAGTTCG	Xist-PROM	dTAG-2	0.434783
GGGAGATGTGGTAATA	Xist-PROM	dTAG-2	0.468085
GAGGGATTCGATGCAT	Xist-PROM	dTAG-2	0.144444
CTATCTACAGCTGGTC	Xist-RE	dTAG-4	0.455782
ACACGCGAGGGTTGCA	Xist-PROM	dTAG-1	0.538462
GAATCACAGAGCTGCA	Xist-RE	dTAG-1	0.382114
TCCTCTTCATAGCACT	Xist-PROM	dTAG-4	0.392739
ATGGGAGTCACTGGTA	Xist-PROM	dTAG-2	0.533784
CATTGTTGTTCTCCTG	Xist-PROM	dTAG-0	0.550562
TCAGCCTTCACCCATC	Xist-PROM	dTAG-1	0.438272
CAGATACGTATGCAAA	Xist-PROM	dTAG-1	0.541096
GCCCAGAAGGTCGTAG	Xist-PROM	dTAG-2	0.311111
ACACTGACACGCGCTA	Xist-RE	dTAG-1	0.485915
CATTGCCTCGCTTGCT	Xist-PROM	dTAG-0	0.478088
AATTCCTAGATGGCAC	Xist-PROM	dTAG-4	0.442748
TCAGTGAGTCGTTATG	Xist-RE	dTAG-0	0.384342
TTTCATGGTTTCGCTC	Xist-PROM	dTAG-2	0.52349
TTTACCAGTCGCCTAG	Xist-PROM	dTAG-4	0.455357
GTTATGGGTTCATCTT	Xist-PROM	dTAG-8	0.202899
TGAGCATCACGAGGTA	Xist-RE	dTAG-500	0.435374
TACGGTAAGAGAGCAA	Xist-RE	dTAG-2	0.438462
TTGGGCGCAGTTAGGG	Xist-RE	dTAG-1	0.45045
AGGGTCCCATGTGCCG	Xist-RE	dTAG-2	0.357143
CATTGTTTCGGAATTC	Xist-RE	dTAG-0	0.451327
TCAATCTTCATAAGGA	Xist-PROM	dTAG-8	0.279279
GCAACCGGTTGACGGA	Xist-PROM	dTAG-1	0.462478
AGCCAATAGATTGGGC	Xist-RE	dTAG-500	0.554455
GTTGTGACATGCGGTC	Xist-PROM	dTAG-2	0.445378
GCTTCACCACTGATTG	Xist-RE	dTAG-2	0.432653
CTAACTTGTTGTCCCT	Xist-RE	dTAG-1	0.586118
TCATCATGTTGCTCCT	Xist-PROM	dTAG-0	0.475
ATCACGAAGGCATCTT	Xist-PROM	dTAG-1	0.494585
ACCTGTCTCATTATCC	Xist-RE	dTAG-4	0.464419
CACGTTCTCTGTGCGG	Xist-PROM	dTAG-500	0.47479
TTCCAATTCGAACACT	Xist-PROM	dTAG-4	0.468401
AGACCCGGTCTACAAC	Xist-RE	dTAG-0	0.485149
CCACCATTCAGCAATC	Xist-RE	dTAG-0	0.47619
ACCACAACACCCTAGG	Xist-PROM	dTAG-4	0.492537
GATCGTAGTGGGCTTC	Xist-PROM	dTAG-0	0.536082
GTCCCATGTGTTCCAA	Xist-PROM	dTAG-0	0.506579
GTGGCGTCAAGTCGTT	Xist-RE	dTAG-500	0.503876
AACGTCATCTTAATCC	Xist-PROM	dTAG-2	0.478927
CACAGGCTCTCCACTG	Xist-PROM	dTAG-1	0.429429
TATTTCGTCCATTGGA	Xist-PROM	dTAG-0	0.503165
CGTTCTGAGGTAGCAC	Xist-PROM	dTAG-1	0.482517
ACGTAACGTACGACTT	Xist-RE	dTAG-0	0.551282
GGTAACTCAATGACCT	Xist-RE	dTAG-2	0.488372
TTCTCTCGTTCCTAGA	Xist-PROM	dTAG-2	0.428571
TTTGTTGGTCGTTCAA	Xist-PROM	dTAG-1	0.43609
CAACAGTCAAGTGGTG	Xist-PROM	dTAG-4	0.46789
ATCGTCCGTATGAGAT	Xist-PROM	dTAG-0	0.582278
TCACGGGAGAATCGTA	Xist-RE	dTAG-0	0.262295
TACTTCAGTCTCAGGC	Xist-PROM	dTAG-8	0.514925
GAGTCTAAGCTTACGT	Xist-RE	dTAG-2	0.339286
TGAGGAGCACGGCTAC	Xist-RE	dTAG-0	0.466667
AGTACCAGTACCACGC	Xist-PROM	dTAG-2	0.557047
GGCGTCAGTAACACCT	Xist-RE	dTAG-8	0.564815
ATTCATCAGGTTCTTG	Xist-PROM	dTAG-500	0.469657
TGAGTCATCCATTCGC	Xist-RE	dTAG-500	0.512195
CCGAACGGTGTCTTGA	Xist-PROM	dTAG-1	0.441558
ACTATCTCATCCTTCG	Xist-PROM	dTAG-2	0.382979
GATTGGTTCGAGTACT	Xist-PROM	dTAG-1	0.42246
GGTGTTAAGAAATTGC	Xist-RE	dTAG-0	0.550459
CCGATGGGTGACTGTT	Xist-PROM	dTAG-4	0.557377
CATCCGTAGGTTACCT	Xist-RE	dTAG-1	0.402299
CTCATGCCAATTGAGA	Xist-RE	dTAG-0	0.508475
GACCGTGTCGAAGCAG	Xist-PROM	dTAG-1	0.478261
GGAGGATAGCCAAGTG	Xist-PROM	dTAG-8	0.512
TCACATTGTCGACTGC	Xist-PROM	dTAG-0	0.507576
TCCACCATCATCGTAG	Xist-RE	dTAG-0	0.408
GACCAATCAGTTGTCA	Xist-PROM	dTAG-1	0.465116
GTGGAAGAGGATTACA	Xist-RE	dTAG-0	0.397959
CCGAACGAGACCAAGC	Xist-PROM	dTAG-4	0.517241
TCCTTCTGTGCTCCGA	Xist-RE	dTAG-500	0.56051
AGATGAAAGACCCGCT	Xist-PROM	dTAG-1	0.539568
ATTCATCTCATTCACT	Xist-RE	dTAG-8	0.527869
TACATTCTCAGCTCTC	Xist-RE	dTAG-8	0.483871
AGGTTGTAGCGCCATC	Xist-RE	dTAG-0	0.526087
ATTATCCAGCACGATG	Xist-PROM	dTAG-4	0.578199
CCCTAACCATGACTCA	Xist-RE	dTAG-8	0.396104
TCAGCAAAGAGCTGAC	Xist-PROM	dTAG-1	0.455285
TACGGTAAGGCTCACC	Xist-RE	dTAG-2	0.569231
AATGGCTGTATCAGCT	Xist-PROM	dTAG-2	0.518248
TCATCCGAGTATGATG	Xist-PROM	dTAG-2	0.54955
ACAGGGAGTGTTTGCA	Xist-PROM	dTAG-1	0.5
TGGGTTAAGTAAGAGG	Xist-PROM	dTAG-1	0.353211
AGATAGAAGGTTAAAC	Xist-PROM	dTAG-500	0.488372
GTGACGCGTGTCATTG	Xist-PROM	dTAG-0	0.522523
TATATCCGTGGACCAA	Xist-PROM	dTAG-500	0.478632
AGACACTAGGGTGAAA	Xist-PROM	dTAG-8	0.536
AGGGTGATCTGCACCT	Xist-RE	dTAG-2	0.55
GTCAGCGTCACCGGTG	Xist-PROM	dTAG-8	0.535088
GGGTCTGAGTAGACAT	Xist-PROM	dTAG-2	0.416667
CAGCACGCAATTTCCT	Xist-RE	dTAG-0	0.515358
ATTCCTAGTGCCGGTT	Xist-RE	dTAG-2	0.563636
GGAATCTTCCCGAGAC	Xist-PROM	dTAG-4	0.402597
CATGGTAAGTGTACCT	Xist-RE	dTAG-500	0.403101
GACCCAGAGAGACAAG	Xist-RE	dTAG-8	0.44898
GGATCTACACATATCG	Xist-RE	dTAG-500	0.453704
ATTCATCGTAGATTGA	Xist-PROM	dTAG-2	0.420354
TGAGGTTCAAGGTACG	Xist-RE	dTAG-8	0.536842
CTCCCTCTCACCTCAC	Xist-PROM	dTAG-4	0.474048
GTCTTTACACAAATCC	Xist-PROM	dTAG-2	0.492308
CCCTTAGGTCACCCTT	Xist-PROM	dTAG-2	0.504132
GCAGCCATCGATGGAG	Xist-PROM	dTAG-0	0.505703
GTAACCATCAGGACAG	Xist-RE	dTAG-8	0.5
GTGGGAACACTTGAAC	Xist-PROM	dTAG-1	0.537954
ACGCACGAGGAGGCAG	Xist-RE	dTAG-4	0.465686
GAACTGTCATTCTTCA	Xist-RE	dTAG-1	0.471545
GAAGCCCCACTTCATT	Xist-PROM	dTAG-1	0.469484
AGAAATGGTCTAGGTT	Xist-PROM	dTAG-4	0.487603
CAACGGCTCTAAACGC	Xist-PROM	dTAG-1	0.584746
CGAGGCTCAAGTTGGG	Xist-PROM	dTAG-2	0.465116
AGACAAAGTAGTCTGT	Xist-RE	dTAG-0	0.427046
TCAATTCGTAACAGGC	Xist-PROM	dTAG-1	0.455224
TGTAACGAGTTGCATC	Xist-PROM	dTAG-500	0.531915
GTGCTGGAGTCGTCTA	Xist-PROM	dTAG-4	0.442982
AGGTGTTTCCGTCAAA	Xist-PROM	dTAG-1	0.57672
ACACGCGGTGAATGAT	Xist-RE	dTAG-1	0.376344
TAAGCGTTCCACATAG	Xist-PROM	dTAG-2	0.589744
ATCGATGTCCTCTTTC	Xist-PROM	dTAG-0	0.424419
GAGCCTGAGTGCCAGA	Xist-PROM	dTAG-1	0.565657
CAATGACTCCTTTGAT	Xist-RE	dTAG-0	0.457831
CACGTGGTCTTCCAGC	Xist-RE	dTAG-0	0.445652
GCCAGGTGTGCATTTG	Xist-PROM	dTAG-0	0.552846
TGGTGATTCTCCGTGT	Xist-RE	dTAG-2	0.428571
TCATGGACATTCTTCA	Xist-PROM	dTAG-500	0.556604
GGTTAACGTGAACTAA	Xist-RE	dTAG-4	0.51
CTACTATAGCGACATG	Xist-RE	dTAG-0	0.418182
CTCCATGCAATGAACA	Xist-PROM	dTAG-1	0.405172
ATGATCGTCGATACAC	Xist-RE	dTAG-2	0.587629
TTGGATGGTTCGAACT	Xist-PROM	dTAG-0	0.561644
CAGTTAGAGACCATGG	Xist-RE	dTAG-1	0.509434
CCACGAGGTCACAGAG	Xist-RE	dTAG-1	0.469799
TCAAGTGTCCTTTAGT	Xist-PROM	dTAG-1	0.505747
GGATGTTCAGAGCGTA	Xist-RE	dTAG-8	0.396552
GAGAAATTCAAGCTTG	Xist-RE	dTAG-2	0.43617
GGTTGTAAGAAGATCT	Xist-PROM	dTAG-2	0.456522
TACCTCGGTCACTAGT	Xist-PROM	dTAG-0	0.46
CCTCACATCTCGACCT	Xist-PROM	dTAG-1	0.427419
GGATCTACATCCGTTC	Xist-PROM	dTAG-2	0.529412
GTCTTTAGTTTCACTT	Xist-PROM	dTAG-8	0.461538
AAAGGATTCGATACGT	Xist-RE	dTAG-2	0.356436
TACATTCGTACACGTT	Xist-RE	dTAG-0	0.384615
AAGACAACACACAGCC	Xist-RE	dTAG-0	0.540541
GGGTTTAAGCGGGTAT	Xist-RE	dTAG-0	0.386207
TTCGATTTCCATAGGT	Xist-PROM	dTAG-1	0.5
ATCGGATCATCGATGT	Xist-PROM	dTAG-1	0.598039
AGGGTGAGTCAACACT	Xist-PROM	dTAG-4	0.447674
GGAGCAAGTCCACGCA	Xist-PROM	dTAG-1	0.592593
CGATCGGCATCGAAGG	Xist-RE	dTAG-2	0.370044
ATCCATTCAGGAATAT	Xist-RE	dTAG-1	0.511111
GAGCTGCAGAAGCGGG	Xist-PROM	dTAG-4	0.446429
TTGTTCACATATCTCT	Xist-PROM	dTAG-500	0.527559
TTGCTGCAGTGAACAT	Xist-PROM	dTAG-4	0.478261
TTTCACATCTGCCTGT	Xist-PROM	dTAG-0	0.510204
ATTCATCTCCGTGTCT	Xist-PROM	dTAG-1	0.425926
TGGAGAGTCAAGCCAT	Xist-RE	dTAG-500	0.448454
TTCCGGTAGCAGCCCT	Xist-RE	dTAG-0	0.407216
TCCCAGTCAAAGCTCT	Xist-RE	dTAG-2	0.472081
CGCCAGACATGTGGCC	Xist-RE	dTAG-4	0.545455
TGGTAGTTCGATTTCT	Xist-PROM	dTAG-4	0.551724
TAACCAGAGGTACTGG	Xist-PROM	dTAG-1	0.425
AGCTCAAAGCATGGGT	Xist-PROM	dTAG-0	0.502732
ATGACCAAGCGCTTCG	Xist-RE	dTAG-0	0.473988
GTGAGCCAGAGAGCAA	Xist-RE	dTAG-4	0.42562
TATACCTTCCATCTGC	Xist-RE	dTAG-2	0.458101
GTATTTCGTGAGTTGG	Xist-RE	dTAG-8	0.387097
TCCGGGAGTGACCTGC	Xist-RE	dTAG-500	0.5
CCCTCAACAGCAAGAC	Xist-RE	dTAG-8	0.53913
TTACCATTCCGGCAGT	Xist-PROM	dTAG-0	0.546875
CTCAAGATCTTGGTGA	Xist-RE	dTAG-8	0.521127
GTAATGCCAATAACCC	Xist-PROM	dTAG-0	0.484043
GTTGCTCGTACCTATG	Xist-RE	dTAG-1	0.50495
GTCGTTCAGTGAGCCA	Xist-RE	dTAG-8	0.486111
AAACGCTCACCTGATA	Xist-PROM	dTAG-1	0.485981
TGGTACAGTTAAGACA	Xist-PROM	dTAG-4	0.516129
GTCATGAGTGCCTTTC	Xist-RE	dTAG-4	0.538462
GTCGTAAGTCGTCATA	Xist-PROM	dTAG-4	0.466667
TCAGCCTCACTTCCTG	Xist-RE	dTAG-1	0.517647
AGTCAACTCCTTGAAG	Xist-PROM	dTAG-1	0.39604
GGGTCTGAGAACAAGG	Xist-PROM	dTAG-8	0.428571
TTGTGGAGTTGCCGAC	Xist-RE	dTAG-0	0.47093
GTTCATTTCCGTTGGG	Xist-RE	dTAG-500	0.478632
CAGCGTGCAGTTGCGC	Xist-RE	dTAG-0	0.462264
CTGTATTTCAAAGCCT	Xist-PROM	dTAG-2	0.419355
ATTTCACGTGATACAA	Xist-RE	dTAG-1	0.468354
GCGTGCACACGCTATA	Xist-PROM	dTAG-500	0.51735
CGTGTCTGTAACTGCT	Xist-PROM	dTAG-4	0.578947
TCACACCAGCGTTGTT	Xist-RE	dTAG-1	0.5625
AATCGTGAGATGAACT	Xist-RE	dTAG-0	0.431579
GTCCCATGTGGTCTTA	Xist-RE	dTAG-2	0.497175
TACTTACAGCTACTAC	Xist-PROM	dTAG-1	0.550661
CCTTCAGCAAGCGAGT	Xist-PROM	dTAG-1	0.295775
TGATGGTGTGTCTTGA	Xist-RE	dTAG-8	0.396104
GTAGCTACATATTCGG	Xist-RE	dTAG-8	0.55914
TGACCCTTCGTAGTCA	Xist-PROM	dTAG-1	0.316176
CTGTCGTAGTTGGAAT	Xist-PROM	dTAG-0	0.588235
CATGCAAAGATCCGAG	Xist-PROM	dTAG-0	0.572917
CGATGCGGTTCGAAGG	Xist-PROM	dTAG-4	0.189781
ATGTCCCCAGAGTGAC	Xist-PROM	dTAG-4	0.465116
GTTGTCCCACATACTG	Xist-PROM	dTAG-4	0.561702
ATCGTAGGTACGCTTA	Xist-RE	dTAG-1	0.385417
CTATAGGGTAGGTTTC	Xist-PROM	dTAG-4	0.427083
ACCCAAACAGCATTGT	Xist-PROM	dTAG-500	0.424084
ATCGATGGTTAGTTCG	Xist-RE	dTAG-2	0.492593
AACGAAACAGCGTTTA	Xist-PROM	dTAG-0	0.441341
CAGAGCCAGTTGGCGA	Xist-RE	dTAG-2	0.12
CGGGACTGTAGGATAT	Xist-PROM	dTAG-1	0.345238
TCCACCAAGATGTTCC	Xist-RE	dTAG-1	0.394495
TCTATCATCTGAACGT	Xist-RE	dTAG-0	0.536585
AAAGAACCACTGAGGA	Xist-RE	dTAG-4	0.522059
AGTACTGAGAATTCAG	Xist-PROM	dTAG-4	0.416894
TGAATCGCATATCGGT	Xist-PROM	dTAG-0	0.459184
GAGACTTCATGAAAGT	Xist-PROM	dTAG-500	0.563636
AAGTCGTAGAGAAGGT	Xist-PROM	dTAG-0	0.425532
AGCCACGCAGTAGGAC	Xist-PROM	dTAG-4	0.401361
AGCATCAGTTAACAGA	Xist-PROM	dTAG-2	0.439306
GGGTATTTCGTTATCT	Xist-RE	dTAG-0	0.414474
ATCACAGCATGGTGGA	Xist-PROM	dTAG-2	0.524324
ACTACGAGTACCTAAC	Xist-PROM	dTAG-500	0.495146
TCATGGACATGACTCA	Xist-PROM	dTAG-0	0.525253
GTTACGATCGGCCAAC	Xist-PROM	dTAG-2	0.453125
TGGTACAGTTGATGTC	Xist-PROM	dTAG-0	0.48
GAGCCTGTCCGTGTCT	Xist-RE	dTAG-1	0.436782
TTCTGTAGTTATTCTC	Xist-PROM	dTAG-2	0.532609
GACTCAATCCGTCAAA	Xist-PROM	dTAG-0	0.361111
TGTTCATGTGTGGACA	Xist-RE	dTAG-8	0.478261
CATTCCGTCGGCAGTC	Xist-RE	dTAG-500	0.470085
TACCCACGTTTCTATC	Xist-RE	dTAG-4	0.510417
TCATCATCAAGACGAC	Xist-PROM	dTAG-2	0.468127
GGAGGATCAGGAATAT	Xist-PROM	dTAG-0	0.470588
GAGTCTACAGACAAGC	Xist-RE	dTAG-0	0.42246
ACGCACGGTCACTCAA	Xist-RE	dTAG-0	0.320988
ATTATCCAGGTAGCAC	Xist-PROM	dTAG-1	0.418182
TACCGAATCCTTTAGT	Xist-RE	dTAG-2	0.25
CACCAAATCTGTCCCA	Xist-RE	dTAG-8	0.432099
TGGGATTAGCACTAGG	Xist-PROM	dTAG-1	0.538462
GTTAGTGGTCTTGAGT	Xist-RE	dTAG-0	0.401639
CTGAGGCGTACTGCGC	Xist-RE	dTAG-8	0.487179
TAGATCGTCTTTGCAT	Xist-PROM	dTAG-500	0.459459
CTCATTAGTCCACATA	Xist-PROM	dTAG-0	0.430693
TTCGATTGTGTTGACT	Xist-RE	dTAG-1	0.47093
CTGTATTGTGCCTAAT	Xist-PROM	dTAG-8	0.516556
CAGCCAGTCATAGCAC	Xist-RE	dTAG-2	0.5
ATTATCCAGTCTTGGT	Xist-RE	dTAG-500	0.393258
TTAGGCAAGGAACATT	Xist-PROM	dTAG-1	0.435897
GATTCGAGTGCAGTGA	Xist-PROM	dTAG-4	0.56044
ACTTCCGCAGCTGTTA	Xist-PROM	dTAG-1	0.45679
CACTAAGTCACAGTGT	Xist-RE	dTAG-4	0.51145
GTGGTTAGTCAGTCGC	Xist-RE	dTAG-8	0.445946
AAGACAAGTGACTCTA	Xist-PROM	dTAG-4	0.446541
CTGCATCCATGTAACC	Xist-RE	dTAG-500	0.506329
TACTTACGTTCAACGT	Xist-RE	dTAG-1	0.511945
TAGAGTCTCATTATCC	Xist-PROM	dTAG-2	0.527778
CTTGAGATCTTCCGTG	Xist-PROM	dTAG-2	0.486486
TATCTGTGTTAACAGA	Xist-RE	dTAG-500	0.356643
GAGTCTACAACAACAA	Xist-PROM	dTAG-4	0.536232
TCCGAAAGTATACCCA	Xist-RE	dTAG-0	0.428571
AAGAACAGTGAACTAA	Xist-RE	dTAG-2	0.471338
CCTCATGGTCACCGAC	Xist-PROM	dTAG-2	0.543478
CTACTATTCCATCTAT	Xist-PROM	dTAG-8	0.388013
TCCTCTTCACGCGCTA	Xist-PROM	dTAG-1	0.527559
CCACTTGCACTTCCTG	Xist-RE	dTAG-500	0.36646
TTCTAACTCAATGCAC	Xist-PROM	dTAG-4	0.550562
AAAGGGCAGCTCGTGC	Xist-PROM	dTAG-500	0.04
AATGACCAGTGCCAGA	Xist-PROM	dTAG-0	0.390625
ATCGATGGTAACAGGC	Xist-RE	dTAG-2	0.414474
TCATGAGCACATGTTG	Xist-PROM	dTAG-1	0.540541
GGGTATTAGTTATGGA	Xist-PROM	dTAG-4	0.55102
GCTACAATCTCGCTCA	Xist-PROM	dTAG-500	0.329412
TCATTACAGTTTGAGA	Xist-PROM	dTAG-4	0.4625
TCTTCCTCACCTTCGT	Xist-RE	dTAG-8	0.468864
TTAATCCCATCATCCC	Xist-PROM	dTAG-2	0.504545
ATACCGAGTCTACTGA	Xist-PROM	dTAG-0	0.455357
CCACGTTGTAATGCTC	Xist-RE	dTAG-4	0.5
GTGGTTACAATTGAAG	Xist-PROM	dTAG-1	0.439024
AAAGGATTCCATTTAC	Xist-RE	dTAG-2	0.339286
ATCAGGTCAGAGGTAC	Xist-PROM	dTAG-1	0.439716
GTCTAGACAAATTGGA	Xist-PROM	dTAG-500	0.434211
GTTAGTGCAATACGCT	Xist-RE	dTAG-0	0.471649
TGATTCTTCCGGCAAC	Xist-PROM	dTAG-4	0.536145
ACGCACGCAGGTACGA	Xist-RE	dTAG-4	0.400517
CCGGGTATCCGACGGT	Xist-PROM	dTAG-2	0.525641
GCATGATCAGAAATCA	Xist-PROM	dTAG-4	0.294643
CGGAATTTCGGCGATC	Xist-RE	dTAG-500	0.56
CATCCGTGTATCTCGA	Xist-RE	dTAG-0	0.404
GTCTACCGTACGCTAT	Xist-RE	dTAG-4	0.486842
AAGCCATCACAGTCCG	Xist-PROM	dTAG-1	0.49505
TGATTTCCAAATCCCA	Xist-RE	dTAG-2	0.5625
GTCCTCATCCATTTCA	Xist-PROM	dTAG-0	0.481481
TTGGGATAGTCGCTAT	Xist-RE	dTAG-8	0.558442
CGGGCATAGGCGTCCT	Xist-PROM	dTAG-1	0.486111
CTCTCGAAGACCACGA	Xist-PROM	dTAG-0	0.483516
CTATCCGGTGCCTTTC	Xist-RE	dTAG-2	0.575342
ATGACCAGTCTTTATC	Xist-PROM	dTAG-1	0.47619
GGAAGTGAGCCGTAAG	Xist-PROM	dTAG-0	0.52657
TGCAGATCACGTTGGC	Xist-RE	dTAG-4	0.449275
CAAAGAAAGGCATGGT	Xist-RE	dTAG-4	0.522388
CAACAGTGTACGTAGG	Xist-PROM	dTAG-1	0.472222
TCAGCAATCTGTCAGA	Xist-PROM	dTAG-8	0.534483
AGGGCCTTCACCGCTT	Xist-RE	dTAG-4	0.439437
CCGATCTAGTTGCTGT	Xist-PROM	dTAG-0	0.477941
GTCAGCGCAATGAACA	Xist-PROM	dTAG-2	0.544444
ACAGAAACACACGTGC	Xist-RE	dTAG-1	0.433333
TCATTTGTCCTTGGAA	Xist-PROM	dTAG-4	0.339286
CGAGTTAGTTGACGGA	Xist-PROM	dTAG-1	0.540179
CAATTTCTCCTTATCA	Xist-PROM	dTAG-0	0.53211
TCCTGCAAGCTCGTGC	Xist-RE	dTAG-4	0.533101
CATTTCACAAAGACGC	Xist-PROM	dTAG-0	0.523256
TCCACCATCTAGCATG	Xist-PROM	dTAG-8	0.396694
ACTGTCCAGTTTGTCG	Xist-RE	dTAG-8	0.586667
CTCAGAAGTTAACCTG	Xist-PROM	dTAG-0	0.450704
GCACGGTAGGCAGGGA	Xist-PROM	dTAG-1	0.426471
GTCTTTACAGGATGAC	Xist-PROM	dTAG-500	0.348684
ATGAGGGTCACCACAA	Xist-RE	dTAG-2	0.421875
CCAATGACAAGCTCTA	Xist-RE	dTAG-4	0.466216
TTCTGTACAAGTGCTT	Xist-PROM	dTAG-1	0.544304
AGAGCCCTCGAGTCTA	Xist-RE	dTAG-4	0.596491
GTTACCCAGTCTGCAT	Xist-RE	dTAG-0	0.403846
GGTGGCTGTGAGTTGG	Xist-PROM	dTAG-0	0.5
TGAGGAGAGTCGCTAT	Xist-RE	dTAG-0	0.458333
AGCCAGCAGGTGGCTA	Xist-PROM	dTAG-8	0.416667
TCACACCAGACCTTTG	Xist-PROM	dTAG-2	0.527027
TCAGTGACATTACTCT	Xist-PROM	dTAG-4	0.514286
TCATTCAAGCAGATAT	Xist-RE	dTAG-0	0.518987
TAGTGCAGTCAGGTAG	Xist-RE	dTAG-1	0.532258
AACTTCTAGCCAGAGT	Xist-RE	dTAG-2	0.456954
AGTGATCGTGGGACAT	Xist-PROM	dTAG-8	0.4
TCTCTGGTCCATACTT	Xist-RE	dTAG-2	0.240741
CTACGGGTCTACCTTA	Xist-RE	dTAG-500	0.5
TCGCTCAAGGTTCTAC	Xist-RE	dTAG-1	0.545455
GGAGGTACAGAGTTCT	Xist-PROM	dTAG-1	0.467532
TGAATGCAGTCAATCC	Xist-RE	dTAG-8	0.327273
TGATTCTTCAAGGTGG	Xist-PROM	dTAG-2	0.448276
TGTTCCGGTTATGACC	Xist-PROM	dTAG-4	0.377778
GCTCAAATCCAATGCA	Xist-RE	dTAG-8	0.559165
TCATACTGTCACTGAT	Xist-RE	dTAG-2	0.384921
GAATCGTTCTTTGATC	Xist-PROM	dTAG-1	0.418972
CCTTGTGGTGCGACAA	Xist-RE	dTAG-4	0.385246
AAGAACAGTCTCAAGT	Xist-PROM	dTAG-500	0.569444
AGACTCAGTGAACTAA	Xist-PROM	dTAG-500	0.421384
AGCGTATTCTCCTACG	Xist-RE	dTAG-0	0.477273
TGGATGTGTTAGGGTG	Xist-RE	dTAG-1	0.533333
TCCATCGAGCGCTTCG	Xist-PROM	dTAG-500	0.513889
CATTGCCAGGCAGTCA	Xist-PROM	dTAG-1	0.357143
ACTACGAGTTGCAACT	Xist-RE	dTAG-1	0.557143
TGAACGTCACATCCCT	Xist-RE	dTAG-4	0.531469
TGGAGGACAACGATTC	Xist-PROM	dTAG-2	0.485714
TTTCATGAGTTGTCAC	Xist-PROM	dTAG-0	0.55
TTCCTCTGTGGTCTGC	Xist-PROM	dTAG-8	0.203704
CACCGTTCACCATTCC	Xist-PROM	dTAG-500	0.427586
TACTTCATCGAAACAA	Xist-PROM	dTAG-1	0.517647
ACGTAACGTAGGTAGC	Xist-PROM	dTAG-1	0.497585
TCACTCGCACGAGGTA	Xist-RE	dTAG-2	0.526138
AGGTTGTAGCGTCGAA	Xist-PROM	dTAG-0	0.294416
ACCTGAATCGGTCACG	Xist-PROM	dTAG-500	0.423529
TCGGGACTCGAAGCCC	Xist-RE	dTAG-0	0.421053
TATCAGGCATCATGAC	Xist-RE	dTAG-2	0.480226
TCCATGCGTCACCTTC	Xist-RE	dTAG-0	0.486301
AGGCCACTCTGGCCGA	Xist-PROM	dTAG-1	0.42487
AACGTCACACCCTGTT	Xist-PROM	dTAG-0	0.392324
CCTTGTGGTTAAACCC	Xist-PROM	dTAG-0	0.478386
TGCTCGTGTCGTCTCT	Xist-RE	dTAG-0	0.462121
CTATAGGCATCACAGT	Xist-PROM	dTAG-0	0.368421
TCTACCGAGCCTGAGA	Xist-PROM	dTAG-2	0.436202
TACCCACCATCCAACA	Xist-RE	dTAG-2	0.476821
CTCAATTTCGACCATA	Xist-RE	dTAG-500	0.403509
AGGGAGTCATCAGCTA	Xist-PROM	dTAG-1	0.509091
TCCCACACACGGTCTG	Xist-RE	dTAG-8	0.0731707
ACGTAGTGTGCAGTGA	Xist-RE	dTAG-4	0.0128205
AGTGCCGTCAATGTCG	Xist-RE	dTAG-4	0.151515
AATGACCTCTTAGGAC	Xist-PROM	dTAG-8	0.258333
ACACAGTAGTACCGGA	Xist-PROM	dTAG-2	0.421053
GGAATCTCATGGGAAC	Xist-RE	dTAG-4	0.47541
CTATAGGTCATCAGTG	Xist-RE	dTAG-1	0.483871
CTATAGGGTCTCACGG	Xist-RE	dTAG-2	0.333333
CGTTCTGCAGGCATGA	Xist-RE	dTAG-0	0.36
CGAGTGCCAAATACAG	Xist-PROM	dTAG-4	0.527027
CATCAAGCACCCTAGG	Xist-RE	dTAG-1	0.424028
TATATCCGTGATGGCA	Xist-PROM	dTAG-1	0.521452
CCTTTGGTCCTTATCA	Xist-RE	dTAG-8	0.446237
TCCTCCCCATTAGGAA	Xist-RE	dTAG-0	0.45082
CGGGTGTTCCATCTGC	Xist-PROM	dTAG-8	0.521739
ATTCCATGTTTACACG	Xist-RE	dTAG-2	0.482143
TGTAACGCACTCATAG	Xist-RE	dTAG-4	0.566372
TGAGTCAAGATAACAC	Xist-RE	dTAG-1	0.37037
CATCCCACAACCAGAG	Xist-RE	dTAG-8	0.447761
AGATGCTAGCCTTGAT	Xist-RE	dTAG-0	0.433862
AAGTCGTCATAACGGG	Xist-RE	dTAG-0	0.353448
GAGAAATTCATGGAGG	Xist-PROM	dTAG-1	0.510067
CTATCCGGTGCAACAG	Xist-PROM	dTAG-4	0.486842
GTAATGCGTTGTATGC	Xist-RE	dTAG-1	0.48
GTGTGGCGTAGGACTG	Xist-RE	dTAG-2	0.54918
TAGACTGTCCCTTGTG	Xist-RE	dTAG-500	0.219697
AAGACTCTCTGTCCGT	Xist-PROM	dTAG-1	0.482759
AGATCCAGTGATTCTG	Xist-PROM	dTAG-4	0.0705882
TTCAGGAAGGCCATAG	Xist-PROM	dTAG-0	0.537313
GATTGGTAGACGCCCT	Xist-RE	dTAG-1	0.398058
ATCCGTCTCCGAAGGA	Xist-PROM	dTAG-4	0.422764
GCATCTCTCTTGAGCA	Xist-PROM	dTAG-500	0.391667
CAAGGGATCACAATGC	Xist-RE	dTAG-0	0.478947
CACGAATGTAACGTTC	Xist-RE	dTAG-2	0.444444
AGTTAGCTCTACTATC	Xist-PROM	dTAG-8	0.384211
GTCACTCAGCAAGTCG	Xist-RE	dTAG-0	0.434783
TCACTATCAGATTCGT	Xist-PROM	dTAG-0	0.428571
GATTCTTCAAACCGGA	Xist-RE	dTAG-0	0.485714
GTGGAAGCACATAACC	Xist-RE	dTAG-0	0.59322
CTTACCGGTCGAAGCA	Xist-RE	dTAG-0	0.529412
CATCGCTCAATCTCTT	Xist-PROM	dTAG-0	0.311475
CGCATGGGTTTACTTC	Xist-PROM	dTAG-8	0.481728
GGTCACGAGAAGATCT	Xist-PROM	dTAG-1	0.544944
AAGTACCTCACCTCGT	Xist-RE	dTAG-8	0.48
GGCGTCATCATGTCTT	Xist-PROM	dTAG-0	0.431193
CTACCCACAAATGGTA	Xist-RE	dTAG-1	0.296296
TCAGCCTGTAACGTTC	Xist-RE	dTAG-0	0.435115
GACCGTGGTGCACGCT	Xist-PROM	dTAG-0	0.0294118
AGTCAACCACGGTGAA	Xist-RE	dTAG-1	0.559322
AGAACAAAGTCCCGGT	Xist-RE	dTAG-0	0.553846
TATGTTCAGCGAAACC	Xist-RE	dTAG-1	0.395833
AGCCACGAGAACTGAT	Xist-PROM	dTAG-4	0.453202
TCGAACACATCAGTGT	Xist-RE	dTAG-8	0.507246
ACATGCACAGCGTACC	Xist-RE	dTAG-2	0.269231
CACATGATCCAGTACA	Xist-RE	dTAG-0	0.430556
GAAGGGTTCTCCATAT	Xist-PROM	dTAG-0	0.584615
GATGCTAGTTCGGTCG	Xist-PROM	dTAG-2	0.438596
CCACAAAAGGAACATT	Xist-RE	dTAG-8	0.398058
GTTATGGAGGCACAAC	Xist-RE	dTAG-4	0.357143
GAACGTTAGATTGACA	Xist-RE	dTAG-2	0.544
GTCAAACGTTCAAAGA	Xist-RE	dTAG-8	0.444444
CGGACACTCGACCATA	Xist-PROM	dTAG-2	0.544974
CGTAATGTCTGGAGAG	Xist-RE	dTAG-8	0.507937
ATTCCCGTCATGGGAG	Xist-PROM	dTAG-2	0.373984
CGGGCATCAGTTTCGA	Xist-RE	dTAG-500	0.425532
ATCCTATTCTCAATCT	Xist-PROM	dTAG-8	0.210526
TCTGGCTGTATCTCTT	Xist-PROM	dTAG-500	0.518325
TTGGTTTGTTTAGTCG	Xist-PROM	dTAG-500	0.427083
CACAGATAGATACCAA	Xist-RE	dTAG-1	0.570707
AGACCCGGTCCGCAGT	Xist-PROM	dTAG-1	0.518797
CTGCAGGTCATGCATG	Xist-RE	dTAG-1	0.5
TCTCAGCGTTAACCTG	Xist-PROM	dTAG-1	0.389381
GAATCACGTTGAGTCT	Xist-PROM	dTAG-2	0.526316
CATTGCCCATAATGCC	Xist-RE	dTAG-1	0.496894
GGGTTATAGGATACAT	Xist-PROM	dTAG-1	0.550781
CCATCACAGCATCCTA	Xist-RE	dTAG-2	0.496183
TCACACCAGGTTTACC	Xist-PROM	dTAG-4	0.404762
CTTGATTAGGACTATA	Xist-PROM	dTAG-1	0.468085
CCGGTGAAGACTAAGT	Xist-PROM	dTAG-1	0.548173
TCACTATCAGCACGAA	Xist-RE	dTAG-2	0.392857
TTTCAGTGTTTACCAG	Xist-PROM	dTAG-500	0.445283
TCATCCGTCTGCTTAT	Xist-RE	dTAG-500	0.557895
CGTAATGCACGGCTAC	Xist-PROM	dTAG-4	0.454545
CCACCATAGGTAGTCG	Xist-PROM	dTAG-4	0.511628
TGAATCGCAGAGGTTG	Xist-RE	dTAG-8	0.0681818
AATGACCAGTAGCAAT	Xist-RE	dTAG-500	0.376068
TGATGCAAGCTGGCTC	Xist-PROM	dTAG-1	0.525773
GAGAAATTCGGTTAGT	Xist-RE	dTAG-0	0.576923
AATTCCTTCTTCCCAG	Xist-RE	dTAG-500	0.480315
ACAGCCGAGGGCGAGA	Xist-RE	dTAG-1	0.463158
GTACAGTCACGGTGCT	Xist-RE	dTAG-4	0.557252
GAACTGTTCGGTTAGT	Xist-PROM	dTAG-1	0.301724
ATCCATTTCATTCTTG	Xist-PROM	dTAG-1	0.48
AACCACACAACAGCCC	Xist-PROM	dTAG-0	0.48855
CATGCAAGTGCCTATA	Xist-PROM	dTAG-4	0.597015
GTCTTTACATACCATG	Xist-PROM	dTAG-8	0.180328
TAGGGTTGTATGGAGC	Xist-RE	dTAG-1	0.362637
ATCGCCTAGTGGACGT	Xist-RE	dTAG-2	0.423077
CGCATGGAGTACTCGT	Xist-RE	dTAG-1	0.517986
TGCAGATTCGCGCTGA	Xist-PROM	dTAG-4	0.522222
AATGACCGTAGCGTCC	Xist-RE	dTAG-8	0.53
ACTTTCATCGTTCTAT	Xist-PROM	dTAG-4	0.392157
CAGATCAAGAGTCGAC	Xist-PROM	dTAG-4	0.446154
AAGTCGTAGTTCTACG	Xist-PROM	dTAG-0	0.5
CACAGATGTTGACGGA	Xist-PROM	dTAG-0	0.52459
TGTTGGATCCCTCTTT	Xist-RE	dTAG-4	0.3875
TGTGTGAGTATCGCGC	Xist-PROM	dTAG-8	0.296296
GTAACACGTGCTCCGA	Xist-RE	dTAG-2	0.333333
GATCGTATCGGCTTGG	Xist-RE	dTAG-8	0.351621
CACCGTTCATTGCCGG	Xist-PROM	dTAG-2	0.533835
GAACACTCATCGGATT	Xist-RE	dTAG-2	0.442623
GCATCTCAGCATGCGA	Xist-PROM	dTAG-4	0.476923
TCGCTTGAGACTAAGT	Xist-RE	dTAG-8	0.415842
GACCCAGTCATTTACC	Xist-PROM	dTAG-4	0.461538
CGAATTGCATCGCTAA	Xist-RE	dTAG-500	0.483871
CTCATTATCTAGGCAT	Xist-PROM	dTAG-2	0.509554
GCAGCTGTCTGCACCT	Xist-PROM	dTAG-1	0.510638
GTGTAACTCCTATGGA	Xist-RE	dTAG-2	0.423868
ATACCTTAGGATTCAA	Xist-RE	dTAG-8	0.414634
AGTGTTGGTGGGCTCT	Xist-RE	dTAG-0	0.140625
ACCAAACAGGACTATA	Xist-RE	dTAG-2	0.454545
TCAAGACAGGATTACA	Xist-RE	dTAG-8	0.307263
TGCGACGCACTCCTTG	Xist-PROM	dTAG-4	0.264151
CAACAGTCATGTAACC	Xist-RE	dTAG-500	0.369565
TTACGCCTCACCTGTC	Xist-RE	dTAG-8	0.0930233
CGATGGCGTATCCTCC	Xist-PROM	dTAG-1	0.453125
TCGGGTGGTTGCACGC	Xist-RE	dTAG-2	0.545455
GCACTAAGTAGTTACC	Xist-RE	dTAG-1	0.16129
CACAGATGTTACAGCT	Xist-PROM	dTAG-1	0.475336
CATGCGGTCCGTAATG	Xist-RE	dTAG-0	0.416667
ACAAGCTGTCCGGATC	Xist-PROM	dTAG-4	0.393617
CCTTCAGGTCCAGGTC	Xist-PROM	dTAG-0	0.283688
TTCGGTCGTCGTTCAA	Xist-PROM	dTAG-8	0.578947
AGATAGAAGGCACGAT	Xist-PROM	dTAG-500	0.402299
TCCGTGTCAAGACAAT	Xist-PROM	dTAG-500	0.535354
AGCGCTGTCCTACAAG	Xist-RE	dTAG-8	0.509804
TTCCTTCTCGGCCTTT	Xist-PROM	dTAG-1	0.538922
ACGGTCGGTCCAACGC	Xist-PROM	dTAG-4	0.423729
GCCCGAAGTTTGAACC	Xist-RE	dTAG-1	0.479218
CACGTTCCACATTCTT	Xist-RE	dTAG-500	0.424028
GTGTAACCACATAGCT	Xist-PROM	dTAG-0	0.333333
TACGTCCCAGCTCCTT	Xist-PROM	dTAG-2	0.5
TAGGAGGGTACGCGTC	Xist-RE	dTAG-1	0.424242
TTAATCCTCACTCACC	Xist-PROM	dTAG-500	0.466102
GTGGTTAAGGCTCCCA	Xist-RE	dTAG-8	0.11236
CAATTTCGTACAGTAA	Xist-RE	dTAG-0	0.422222
AGAGCCCTCTGACAGT	Xist-PROM	dTAG-500	0.454212
CTAACCCCAGAAATCA	Xist-RE	dTAG-0	0.355932
AGCCAGCGTCTAGATC	Xist-PROM	dTAG-0	0.446809
CTGAGCGCAGGACTAG	Xist-PROM	dTAG-1	0.508475
ATTCAGGAGGAGGTTC	Xist-PROM	dTAG-2	0.377778
GTTGTAGAGTCGCTAT	Xist-RE	dTAG-1	0.387952
TAGGTTGCAGCGACAA	Xist-PROM	dTAG-0	0.404762
GATTCTTCAACTCCAA	Xist-PROM	dTAG-0	0.414449
CAGGCCATCGTAATGC	Xist-PROM	dTAG-1	0.490566
ACTGATGTCTGTCTCG	Xist-RE	dTAG-4	0.459016
GAGCTGCTCGCGGACT	Xist-PROM	dTAG-2	0.5
TCTACCGGTGTCCAAT	Xist-RE	dTAG-0	0.424779
CCTCATGAGAACAGGA	Xist-RE	dTAG-8	0.382022
GGGTCTGAGGTTCAGG	Xist-PROM	dTAG-0	0.511538
GGCGTCAGTCAGTTTG	Xist-PROM	dTAG-1	0.496644
AGGCATTGTGCATTAC	Xist-PROM	dTAG-0	0.308571
TCCGATCAGCTCCGAC	Xist-RE	dTAG-1	0.34
GCGTGCAGTCAACCTA	Xist-RE	dTAG-8	0.22093
CTGAGCGGTCTTACTT	Xist-PROM	dTAG-1	0.404762
AAGTCGTAGAAGTATC	Xist-PROM	dTAG-1	0.438095
AAGCATCCATTCTTCA	Xist-PROM	dTAG-2	0.513804
TCATCATCAAAGCGTG	Xist-RE	dTAG-4	0.505495
CCCGAAGTCCACTTCG	Xist-RE	dTAG-500	0.37037
TATTTCGAGTAGAGTT	Xist-RE	dTAG-4	0.378505
CCGGTAGAGGTTGACG	Xist-PROM	dTAG-0	0.457143
GACTCTCCATAGGCGA	Xist-PROM	dTAG-500	0.181818
TTACCGCCAATACGAA	Xist-RE	dTAG-0	0.448598
CCCGAAGTCCTTCTAA	Xist-RE	dTAG-0	0.327586
ATGCATGCAGGAACCA	Xist-PROM	dTAG-0	0.45641
CTTCCTTGTTGGGAAC	Xist-RE	dTAG-1	0.424242
CTGCGAGGTCATTCCC	Xist-RE	dTAG-4	0.509434
TGGGCGTCATAGATGA	Xist-PROM	dTAG-1	0.506667
GTTAGACCAAAGGATT	Xist-RE	dTAG-1	0.37037
GAGAAATGTACACGCC	Xist-PROM	dTAG-0	0.432558
ACCCTTGCACAGCATT	Xist-PROM	dTAG-2	0.446309
CGTTCTGCATCCTAAG	Xist-PROM	dTAG-4	0.44898
TATCGCCAGATTCGCT	Xist-RE	dTAG-8	0.552239
GACTATGTCACTCGAA	Xist-PROM	dTAG-0	0.542373
TAGACCAAGATGTTGA	Xist-RE	dTAG-1	0.415094
CCCAACTTCTTCGGTC	Xist-PROM	dTAG-1	0.485981
GGCACGTCACCGTGCA	Xist-PROM	dTAG-8	0.138889
AGGTCATTCGTCTACC	Xist-PROM	dTAG-4	0.448889
CTATCTACAATGCAAA	Xist-PROM	dTAG-1	0.480769
TGTCCTGCATAACCCA	Xist-PROM	dTAG-1	0.419048
CAGTGCGTCGAGAGCA	Xist-PROM	dTAG-0	0.52381
ATGCCTCAGGTCCGAA	Xist-RE	dTAG-8	0.575824
TCCGTGTGTAGCGTTT	Xist-RE	dTAG-1	0.435897
AGCGCCAGTAGACGGT	Xist-RE	dTAG-4	0.438849
AATCGACTCGATGGAG	Xist-RE	dTAG-500	0.432432
ATTCACTCACCCTGAG	Xist-RE	dTAG-8	0.55
CTGGTCTGTTGTCCCT	Xist-PROM	dTAG-0	0.555556
TTCAATCCAGGTTCCG	Xist-RE	dTAG-0	0.491525
TCAAGACTCCTCTAAT	Xist-PROM	dTAG-4	0.555556
CGTAAGTCAAGCTACT	Xist-RE	dTAG-0	0.409639
TACACCCCATCGAAGG	Xist-RE	dTAG-1	0.5625
AACCTGACAGGTGGAT	Xist-RE	dTAG-8	0.317181
TCCCATGCACCTTCCA	Xist-PROM	dTAG-1	0.51497
TCAATCTTCATCCTGC	Xist-RE	dTAG-0	0.404255
GGCTGTGCAGGATGAC	Xist-RE	dTAG-500	0.284314
CCCGAAGTCTGAGAAA	Xist-PROM	dTAG-8	0.489655
TACTGCCGTGACCGTC	Xist-RE	dTAG-0	0.319149
CGTCCATAGCAGCACA	Xist-RE	dTAG-1	0.395833
CCTCATGTCACGGTCG	Xist-PROM	dTAG-4	0.395556
GTTACGACAAGACCGA	Xist-RE	dTAG-4	0.433333
AGTAGTCAGTGCACCC	Xist-RE	dTAG-4	0.421053
TGTTACTGTACGAGTG	Xist-RE	dTAG-4	0.333333
GACTCAAGTCAAAGCG	Xist-PROM	dTAG-0	0.435754
CAATACGTCCCGAGGT	Xist-PROM	dTAG-4	0.34375
GACTGATCAAACGAGC	Xist-PROM	dTAG-8	0.506329
CTCCTCCGTTGTATGC	Xist-PROM	dTAG-0	0.387387
ATTCTTGGTACTGACT	Xist-RE	dTAG-0	0.4
GTGTCCTGTGTCCATA	Xist-RE	dTAG-4	0.0925926
CTGCATCTCTCGACGG	Xist-RE	dTAG-0	0.590164
CCACACTAGCGCCTTG	Xist-PROM	dTAG-0	0.44
GAGACTTCACAGCTGC	Xist-RE	dTAG-8	0.368421
CTAGGTATCAAACCCA	Xist-RE	dTAG-2	0.33871
CGCCAGAAGCTAGCCC	Xist-PROM	dTAG-1	0.550265
ACCAACATCATCGCTC	Xist-RE	dTAG-4	0.453125
TCGTCCAAGCGTCAAG	Xist-RE	dTAG-500	0.487805
AGCGTATTCGTAGTGT	Xist-RE	dTAG-0	0.520833
GGCTGTGGTGATGTAA	Xist-PROM	dTAG-1	0.520095
CATGCGGAGGGACTGT	Xist-RE	dTAG-8	0.30303
GGGTGAATCTCGCGTT	Xist-RE	dTAG-4	0.421429
TGGTAGTGTATCAGGG	Xist-PROM	dTAG-1	0.467391
ACCTGAACAAGCTGTT	Xist-PROM	dTAG-0	0.442006
TTTGGAGTCCTTGGAA	Xist-PROM	dTAG-1	0.47191
AGACAAATCGTCAACA	Xist-PROM	dTAG-1	0.488889
GAAGCCCGTCCGACGT	Xist-RE	dTAG-4	0.410526
GATCCCTGTCTACGAT	Xist-RE	dTAG-500	0.309524
GCTTTCGAGAGATCGC	Xist-RE	dTAG-0	0.51634
TCGAAGTCACAGAGCA	Xist-PROM	dTAG-2	0.272727
ATCACGACAACGTAAA	Xist-RE	dTAG-8	0.587591
TCATATCGTCGGATTT	Xist-RE	dTAG-4	0.404762
CGTGAATCAGAGTTCT	Xist-PROM	dTAG-2	0.497512
GTCTTTATCACCTCTG	Xist-PROM	dTAG-2	0.40678
ACATGCACATGAGATA	Xist-RE	dTAG-1	0.391892
GTCATCCCAGTGTATC	Xist-PROM	dTAG-4	0.463687
ACATCGATCTGCTTTA	Xist-PROM	dTAG-4	0.37037
ATTGGGTAGAGCCCAA	Xist-PROM	dTAG-1	0.219048
TTTCCTCGTCCGACGT	Xist-RE	dTAG-1	0.510638
TAATTCCGTTGCTCGG	Xist-PROM	dTAG-2	0.384615
GGGTCTGAGGTCGCCT	Xist-PROM	dTAG-0	0.441176
TGTTCTAAGTGTGTTC	Xist-PROM	dTAG-0	0.588235
CGTAAGTGTTACGTAC	Xist-PROM	dTAG-1	0.555556
CCATCACAGGATTCAA	Xist-PROM	dTAG-0	0.52
GTACAACGTCTTGCGG	Xist-PROM	dTAG-0	0.315789
TCAGGTATCGTTAGAC	Xist-RE	dTAG-8	0.206897
TGGGAGATCTCTGACC	Xist-PROM	dTAG-0	0.45679
TCCCATGAGGCGACAT	Xist-PROM	dTAG-500	0.282723
GAGTTACCAACCGTGC	Xist-RE	dTAG-1	0.52439
GCTTGGGCAGCCATTA	Xist-RE	dTAG-8	0.1
CACGTTCGTTCGGTTA	Xist-RE	dTAG-0	0.477124
TAATTCCGTAGTATAG	Xist-RE	dTAG-1	0.468085
CCGCAAGTCCTTACCG	Xist-RE	dTAG-0	0.413462
GATGAGGGTTTGCAGT	Xist-RE	dTAG-0	0.442105
TCCTCCCCATCTAGAC	Xist-PROM	dTAG-8	0.510417
TGAGTCACAACAGCCC	Xist-RE	dTAG-0	0.418605
TTCTCTCCACAGCCTG	Xist-RE	dTAG-8	0.26284
GTATTTCTCTCGTGGG	Xist-RE	dTAG-500	0.510791
AGGTTACTCCACGGGT	Xist-RE	dTAG-0	0.48415
AATGAAGTCGCGATCG	Xist-PROM	dTAG-500	0.491935
CCAATGAAGTCATTGC	Xist-RE	dTAG-0	0.44898
TGTCCTGTCGAAGTGG	Xist-PROM	dTAG-1	0.378378
ACTACGACATGTAACC	Xist-RE	dTAG-500	0.188172
TTCACGCCAAAGCTCT	Xist-PROM	dTAG-0	0.446262
TACGGTAGTTAGAGTA	Xist-PROM	dTAG-500	0.451613
TAAGCACGTCCCGCAA	Xist-RE	dTAG-1	0.483871
CACGAATAGCCTTTCC	Xist-PROM	dTAG-2	0.405797
TTACCGCGTCATCTAG	Xist-PROM	dTAG-1	0.577778
CCGATGGCAAGCGCAA	Xist-RE	dTAG-4	0.392857
ATCCGTCAGACATGCG	Xist-RE	dTAG-2	0.394118
TTGGTTTCATACTTTC	Xist-PROM	dTAG-500	0.416667
ACGATGTCATTGTCGA	Xist-RE	dTAG-2	0.128205
CCCATTGTCCGCAAAT	Xist-PROM	dTAG-1	0.339888
TCAGGGCAGTGGCCTC	Xist-PROM	dTAG-2	0.435644
CGTAAGTCAGGTTTAC	Xist-RE	dTAG-500	0.328767
TTGTGTTCAATCTAGC	Xist-RE	dTAG-2	0.482759
GAGCTGCAGACTTCAC	Xist-PROM	dTAG-500	0.370213
AAAGAACTCGTTTACT	Xist-PROM	dTAG-2	0.386364
TTCCGTGAGTAACCGG	Xist-PROM	dTAG-1	0.375
CTACTATCAGCTATAC	Xist-PROM	dTAG-4	0.48125
GGTAGAGTCATTTCGT	Xist-RE	dTAG-2	0.558824
GATGTTGCAGGACTAG	Xist-RE	dTAG-1	0.341564
AGTAGCTAGAAACTCA	Xist-PROM	dTAG-2	0.315789
GAGTGTTCAAACTCGT	Xist-RE	dTAG-0	0.407407
TCAGGGCGTCCATCTC	Xist-RE	dTAG-8	0.381503
CAGGCCATCCATCGTC	Xist-PROM	dTAG-500	0.485149
CCTCACACAATTGGTC	Xist-PROM	dTAG-0	0.4
TCCAGAATCTGTCCGT	Xist-PROM	dTAG-1	0.526316
TCGTGGGCAGCTGGTC	Xist-PROM	dTAG-1	0.486486
CCGGACAAGAGCAAGA	Xist-PROM	dTAG-500	0.376106
CCTGCATCAACTGCCG	Xist-PROM	dTAG-4	0.486239
AGTCTCCCACAATCTG	Xist-PROM	dTAG-0	0.487889
GACCAATTCCGAAATC	Xist-PROM	dTAG-1	0.378049
TGAGCATCAGGTACGA	Xist-PROM	dTAG-4	0.564103
GGGCTCACACGGTAGA	Xist-PROM	dTAG-8	0.420513
TTCTTGACAGCTTTCC	Xist-RE	dTAG-2	0.5
CTCCATGGTGATTCTG	Xist-PROM	dTAG-0	0.394366
GCCAACGTCCGTATAG	Xist-PROM	dTAG-2	0.473684
ATCGGCGCATTCAGCA	Xist-RE	dTAG-4	0.554217
GATGTTGCACACACTA	Xist-RE	dTAG-2	0.452174
AAGGAATCACGCTATA	Xist-PROM	dTAG-0	0.37377
GTGTTAGCACATACTG	Xist-PROM	dTAG-4	0.52
AAGGAATAGAGAATCT	Xist-RE	dTAG-0	0.577778
CATCCCAAGTTTAGGA	Xist-PROM	dTAG-4	0.45
GTTGAACGTCCAGCAC	Xist-RE	dTAG-1	0.316667
CATTCTAGTTACCTTT	Xist-RE	dTAG-0	0.357143
TTCTCTCCAGCAGGAT	Xist-RE	dTAG-0	0.478589
CTGCAGGGTCTTTCAT	Xist-PROM	dTAG-4	0.5
ACAAAGATCCTACCGT	Xist-RE	dTAG-8	0.492754
CCCAACTCACTGTGAT	Xist-PROM	dTAG-8	0.538462
TTTAGTCGTCAAATCC	Xist-RE	dTAG-500	0.413333
AGTAGTCCACAAAGTA	Xist-PROM	dTAG-4	0.48
AGAACCTGTGTGATGG	Xist-PROM	dTAG-0	0.582645
TGCTTGCGTACAAGTA	Xist-PROM	dTAG-2	0.405797
CCTCCTCCAATACGAA	Xist-PROM	dTAG-2	0.512605
AATGAAGTCTTTGATC	Xist-RE	dTAG-500	0.555556
TGGGAAGAGTACAGAT	Xist-PROM	dTAG-0	0.566667
GTGGAAGGTGCCTACG	Xist-PROM	dTAG-1	0.432432
TTTATGCTCGACCAAT	Xist-PROM	dTAG-2	0.382576
ACTCCCACATGAAAGT	Xist-RE	dTAG-2	0.415459
GAGTGAGTCGGCCCAA	Xist-PROM	dTAG-500	0.5
TCGCTCACAACGTATC	Xist-PROM	dTAG-0	0.322464
CCTTTGGCAAACGGCA	Xist-PROM	dTAG-4	0.448052
ATCGGCGTCGGAATTC	Xist-PROM	dTAG-1	0.366667
TCAGTTTGTGAGTGAC	Xist-PROM	dTAG-1	0.478261
GCGGAAACATAGAAAC	Xist-PROM	dTAG-0	0.508982
AATAGAGGTGGATACG	Xist-RE	dTAG-1	0.523179
AATCGACAGTTGCATC	Xist-PROM	dTAG-0	0.384615
GCGATCGCAGTCAGCC	Xist-RE	dTAG-0	0.432203
CTGTACCCAGAACTAA	Xist-PROM	dTAG-2	0.446203
TCGTAGAGTTCCTACC	Xist-PROM	dTAG-1	0.435185
AAGCCATCACGGTGTC	Xist-PROM	dTAG-1	0.567568
TTACGCCAGGCACAAC	Xist-PROM	dTAG-8	0.0758929
GGTAATCAGGTTATAG	Xist-PROM	dTAG-0	0.52
TCCACCAGTCAATCTG	Xist-RE	dTAG-4	0.460251
CACTTCGTCGTTGTGA	Xist-PROM	dTAG-1	0.472222
ACTACGATCCTGGTCT	Xist-PROM	dTAG-0	0.439024
GATGAGGCAGCGGTCT	Xist-PROM	dTAG-1	0.459239
TGTGCGGGTAGCTGTT	Xist-PROM	dTAG-0	0.417143
TGGTTAGAGCGTATGG	Xist-RE	dTAG-4	0.580645
GTTGAACCAGCAGAAC	Xist-PROM	dTAG-4	0.581081
CGTTGGGAGCCGGAAT	Xist-PROM	dTAG-1	0.472222
ATCACGAGTAACGGTG	Xist-RE	dTAG-1	0.125
TGACAGTTCCAGCAAT	Xist-PROM	dTAG-2	0.58209
GGGTTTAAGACGCAGT	Xist-RE	dTAG-0	0.439516
CATAGACCAGTGTGCC	Xist-RE	dTAG-4	0.552632
AGGCTGCTCCGAGTGC	Xist-RE	dTAG-4	0.55
ATCGGCGTCTAGTACG	Xist-RE	dTAG-1	0.423077
CCTTGTGGTACAGAGC	Xist-RE	dTAG-8	0.42487
TGGAACTGTGGCTGAA	Xist-RE	dTAG-1	0.364078
CGCGTGAGTCTCTCAC	Xist-RE	dTAG-4	0.573248
ACTCTCGAGTCGCTAT	Xist-PROM	dTAG-4	0.438462
GTTGTCCCATGAATAG	Xist-RE	dTAG-0	0.583333
GCACATAAGCGATCGA	Xist-RE	dTAG-8	0.387681
ATTACTCTCACTACTT	Xist-RE	dTAG-500	0.448276
TGGCGTGAGTCCGCCA	Xist-PROM	dTAG-1	0.428571
GGGAGATAGGCCTGAA	Xist-RE	dTAG-0	0.57513
TCTCTGGCATGCCGGT	Xist-RE	dTAG-4	0.37037
TTATTGCGTGTATTCG	Xist-RE	dTAG-2	0.4
GTCACTCTCAGGTGTT	Xist-RE	dTAG-2	0.432161
CCTCAACGTGTGCTTA	Xist-RE	dTAG-4	0.533333
TCTATCAGTTTAAGGA	Xist-PROM	dTAG-0	0.423077
AAGTTCGGTATGGTAA	Xist-PROM	dTAG-1	0.534351
TTCTGTATCACATCAG	Xist-PROM	dTAG-2	0.309091
ACTCTCGTCTAGTTCT	Xist-RE	dTAG-4	0.545455
CATACTTGTAAGGCCA	Xist-RE	dTAG-0	0.519608
TGTGAGTGTCGTGGTC	Xist-PROM	dTAG-4	0.470588
TGTCCTGTCCGGGACT	Xist-PROM	dTAG-2	0.474286
TGATTTCGTGACAGCA	Xist-RE	dTAG-8	0.335714
AGCTTCCGTGCTCTTC	Xist-PROM	dTAG-2	0.390805
TGAGCGCCAACGATCT	Xist-PROM	dTAG-0	0.538462
ACCTGAACATGTGGCC	Xist-RE	dTAG-4	0.227273
ACTCTCGCATTGGATC	Xist-RE	dTAG-8	0.451613
CTTCAATTCCTGATAG	Xist-RE	dTAG-2	0.460317
CCTCTCCCATGGCCAC	Xist-RE	dTAG-2	0.343653
TTAGGGTTCTCGCTCA	Xist-PROM	dTAG-1	0.52381
GCAGTTATCGGTCATA	Xist-PROM	dTAG-4	0.39375
ACGTTCCTCTCTTAAC	Xist-PROM	dTAG-2	0.181818
AATCACGTCAAGTCGT	Xist-PROM	dTAG-0	0.423077
AAACGAAGTCACAATC	Xist-RE	dTAG-4	0.396226
CCCGAAGCATGGCACC	Xist-RE	dTAG-8	0.453634
CCGGTAGGTGGCCACT	Xist-RE	dTAG-1	0.32
AGGACTTAGGTGCTGA	Xist-RE	dTAG-0	0.552995
ACGGAAGCATGATAGA	Xist-RE	dTAG-0	0.450704
CTTTCGGGTAGATCCT	Xist-RE	dTAG-2	0.523404
TTCCGGTTCTCCGAGG	Xist-PROM	dTAG-2	0.37931
CTACATTAGGACAAGA	Xist-PROM	dTAG-0	0.566265
ATCACAGCATGAAAGT	Xist-PROM	dTAG-2	0.441718
TCATGCCAGTTCATCG	Xist-RE	dTAG-2	0.377143
GGGCCATCAAATACGA	Xist-PROM	dTAG-500	0.2
TAGGGTTAGGTCACTT	Xist-PROM	dTAG-0	0.311881
TTCTTCCAGATGTTGA	Xist-PROM	dTAG-2	0.265957
CCTCACAGTTCGGTAT	Xist-RE	dTAG-4	0.545455
GTGAGCCTCGTCGCTT	Xist-RE	dTAG-8	0.328671
TAATTCCTCATGGCCG	Xist-RE	dTAG-2	0.454545
TGGCGTGCAGCCGTCA	Xist-PROM	dTAG-2	0.539683
ACGTAACCAACCAACT	Xist-PROM	dTAG-2	0.422383
TGGTACATCGAGTCTA	Xist-RE	dTAG-4	0.38587
TTACCGCCACTAGAGG	Xist-RE	dTAG-8	0.4375
GCCCAGATCAGCCTCT	Xist-RE	dTAG-4	0.181818
ACAGCCGGTAATGATG	Xist-PROM	dTAG-0	0.208333
AAGGAATTCGTTCCTG	Xist-RE	dTAG-4	0.414508
ACATGCAAGAATACAC	Xist-PROM	dTAG-4	0.273196
CTACTATAGCTAATCC	Xist-RE	dTAG-2	0.483607
AGACCCGCATATAGCC	Xist-RE	dTAG-4	0.105263
GCTGCAGGTGATACCT	Xist-PROM	dTAG-0	0.416216
TAATTCCAGGTAAGTT	Xist-PROM	dTAG-2	0.425
GTTGTGACAATCAAGA	Xist-RE	dTAG-8	0.330097
ATTCTACTCAGCCTCT	Xist-PROM	dTAG-0	0.532895
TCTTAGTTCGGCCAAC	Xist-PROM	dTAG-8	0.141026
CCGATCTAGCATGCGA	Xist-PROM	dTAG-4	0.558621
CGCGTGACACGACCTG	Xist-PROM	dTAG-4	0.3
CGAGAAGCAATCTGCA	Xist-PROM	dTAG-0	0.365854
TGTAGACTCTCTCTTC	Xist-PROM	dTAG-500	0.5625
CTCATTACACTCACTC	Xist-PROM	dTAG-2	0.444795
CAGCCAGTCCAGCACG	Xist-RE	dTAG-8	0.558416
TCGAACAGTCTTCCGT	Xist-RE	dTAG-1	0.397196
TCCGAAAAGGTCATTC	Xist-RE	dTAG-2	0.555556
GCTCAAATCCGTGCGA	Xist-PROM	dTAG-1	0.381857
GGAGGATTCCATTTGT	Xist-PROM	dTAG-500	0.277108
TATCTGTTCTACGGGC	Xist-RE	dTAG-0	0.433333
GTCTGTCCAAAGGGCT	Xist-RE	dTAG-500	0.545012
TGAGTCATCCGAAATC	Xist-PROM	dTAG-0	0.46087
GTAGATCCATAATCCG	Xist-PROM	dTAG-4	0.387417
TGCTTGCTCTAGACCA	Xist-PROM	dTAG-1	0.328431
GTTACAGCACCCTGAG	Xist-PROM	dTAG-8	0.0972222
ATCACAGTCTAGCAAC	Xist-PROM	dTAG-8	0.258065
CCAATGATCGCTGTTC	Xist-PROM	dTAG-1	0.471429
ACCTGTCTCCCTCTTT	Xist-RE	dTAG-2	0.578947
CATGGATCACAATGCT	Xist-RE	dTAG-0	0.310811
TACAACGCAAGTCCCG	Xist-PROM	dTAG-8	0.376271
TACCCGTTCACTCGAA	Xist-RE	dTAG-2	0.368421
TGTCCTGGTACTGACT	Xist-PROM	dTAG-2	0.463768
GCATCGGTCAATGCAC	Xist-RE	dTAG-1	0.38255
CCTAAGATCAGCAATC	Xist-PROM	dTAG-0	0.452381
TGAGGGACAACAAGAT	Xist-RE	dTAG-1	0.486842
TACCTCGTCGCCTAGG	Xist-RE	dTAG-0	0.463602
GGGCGTTAGTGGCCTC	Xist-PROM	dTAG-2	0.38806
CAACGGCAGTGGATAT	Xist-PROM	dTAG-1	0.547619
GCATTAGTCATATGGC	Xist-PROM	dTAG-0	0.32
TGCGACGCACGCTGCA	Xist-PROM	dTAG-1	0.454545
ACTTTGTTCCACTTTA	Xist-RE	dTAG-2	0.483871
CATTGCCGTCACTACA	Xist-RE	dTAG-0	0.348101
CCTCATGGTCTTGAGT	Xist-RE	dTAG-1	0.364532
TCGGATACACTATGTG	Xist-PROM	dTAG-8	0.111111
TTTGTTGAGTTGAATG	Xist-RE	dTAG-1	0.53125
GGATCTACAACAAGAT	Xist-PROM	dTAG-1	0.436782
AGAAGCGCAAGTGCTT	Xist-RE	dTAG-2	0.0555556
TAACTTCGTTGCCAAT	Xist-RE	dTAG-0	0.354386
AAGTCGTCAAATCAAG	Xist-RE	dTAG-2	0.492308
GAGAGGTCAAGGGTCA	Xist-RE	dTAG-500	0.459016
TAATCTCTCCTTGGAA	Xist-RE	dTAG-1	0.222222
AGCGTCGGTTCCAAAC	Xist-RE	dTAG-2	0.444444
AACGGGAGTCGAATGG	Xist-RE	dTAG-8	0.419643
ACGGGTCAGGCACAAC	Xist-PROM	dTAG-0	0.205128
TAATCTCCATAATGAG	Xist-RE	dTAG-8	0.305085
ATACCTTTCATTCATC	Xist-PROM	dTAG-1	0.493827
ATGTCCCGTGTCATTG	Xist-PROM	dTAG-1	0.5
AATCACGCACTGCATA	Xist-RE	dTAG-1	0.352697
ATGGAGGGTCCACACG	Xist-RE	dTAG-0	0.375
AGCATCATCGTAGGAG	Xist-RE	dTAG-2	0.490991
AGGTTGTCAACAACAA	Xist-RE	dTAG-1	0.116071
TGAGACTCACTTCCTG	Xist-RE	dTAG-2	0.460674
ATTCATCTCTTGCAAG	Xist-RE	dTAG-0	0.428571
ATCGTGACAGAACTAA	Xist-RE	dTAG-4	0.327869
GGGTCACTCAGCTCTC	Xist-PROM	dTAG-1	0.528889
AACCTGATCTTGATTC	Xist-RE	dTAG-2	0.291139
CATGGATAGTCTGGAG	Xist-PROM	dTAG-500	0.0819672
GAATCGTCAGTAACAA	Xist-RE	dTAG-500	0.368421
TACAACGCATCGCTGG	Xist-RE	dTAG-0	0.4
AATGAAGAGCGCCATC	Xist-PROM	dTAG-1	0.222222
TGTAAGCGTTGTGCAT	Xist-RE	dTAG-0	0.373418
TACCCGTAGGACAGTC	Xist-RE	dTAG-0	0.441558
GTGGTTACACTTCAGA	Xist-PROM	dTAG-2	0.311111
AGGCCACTCGCTCATC	Xist-PROM	dTAG-1	0.358804
TCTCCGAAGGACAAGA	Xist-RE	dTAG-0	0.468023
GAGACTTAGCCGATAG	Xist-RE	dTAG-500	0.406977
GCCAGGTCACTGAGTT	Xist-RE	dTAG-0	0.505882
AGTCATGAGAGAGGTA	Xist-PROM	dTAG-4	0.43617
GATTCTTAGCCTTCTC	Xist-PROM	dTAG-2	0.522388
AAGTACCAGGAAAGTG	Xist-PROM	dTAG-2	0.458333
AAAGTGACACCAGTAT	Xist-PROM	dTAG-4	0.463415
CTGCTCATCGAGCTGC	Xist-PROM	dTAG-2	0.567901
AAGCGTTGTTCCTAAG	Xist-RE	dTAG-500	0.324324
GCTACCTAGCAACAAT	Xist-RE	dTAG-1	0.25
TGCTGAATCTGACCCT	Xist-PROM	dTAG-1	0.378486
ATTCGTTTCTGTCGTC	Xist-RE	dTAG-0	0.52381
GATCATGAGAGGTGCT	Xist-RE	dTAG-0	0.369863
AGTACTGTCTAGCAAC	Xist-PROM	dTAG-0	0.447368
CTTGAGACAGGTACGA	Xist-RE	dTAG-2	0.5
ACCAAACCATCTCGTC	Xist-PROM	dTAG-1	0.424069
CGATCGGAGGCTCTCG	Xist-PROM	dTAG-0	0.553191
CAATGACAGTTGTACC	Xist-RE	dTAG-2	0.422434
GTCTTTACATCGAGCC	Xist-PROM	dTAG-2	0.422222
CACAACATCTCGTCGT	Xist-RE	dTAG-0	0.450237
CTCAGAATCACAACCA	Xist-PROM	dTAG-4	0.197531
AGCTACACACACCAGC	Xist-PROM	dTAG-1	0.474916
CCAATGAGTCAGGTAG	Xist-RE	dTAG-4	0.448
CTACCCAAGAAGGTAG	Xist-PROM	dTAG-4	0.5
ATCCGTCCACGTTGGC	Xist-PROM	dTAG-500	0.45481
TCCGATCAGTGGCCTC	Xist-PROM	dTAG-2	0.409091
GTTCTATTCGAGTACT	Xist-RE	dTAG-0	0.445652
AGACACTAGGACACTG	Xist-PROM	dTAG-1	0.54386
TCTGTCGTCTTGGTGA	Xist-RE	dTAG-2	0.35468
TCGACGGTCGCTTGCT	Xist-PROM	dTAG-0	0.522634
ATCGCCTAGCTTAAGA	Xist-PROM	dTAG-2	0.389121
TCCTTCTGTGTACGCC	Xist-RE	dTAG-4	0.206897
GATCACAAGTGGTGGT	Xist-RE	dTAG-500	0.362637
TGTCCCAAGCACTAAA	Xist-RE	dTAG-0	0.290323
CTTGATTGTCACTTCC	Xist-RE	dTAG-0	0.387435
TCCTCGACAACTTGCA	Xist-RE	dTAG-500	0.101266
GATGAGGCATCCAACA	Xist-PROM	dTAG-1	0.283721
CAGTTCCTCTCGACGG	Xist-RE	dTAG-500	0.125
TATCGCCAGTGCAGGT	Xist-RE	dTAG-2	0.21978
AGGTGTTGTGATCATC	Xist-RE	dTAG-0	0.336842
AACAAAGAGGTGGCTA	Xist-RE	dTAG-2	0.221053
TGTGAGTCACTACGGC	Xist-RE	dTAG-8	0.375375
GGCAGTCTCCAGTGTA	Xist-PROM	dTAG-2	0.425532
GAGGGATGTAATGATG	Xist-PROM	dTAG-2	0.428571
CGGAGAACATTGACCA	Xist-PROM	dTAG-500	0.391667
CAAGGGACATCTGGGC	Xist-PROM	dTAG-1	0.512821
CTGGTCTCAAGGTCGA	Xist-PROM	dTAG-4	0.575
GATGGAGTCGTGGCGT	Xist-RE	dTAG-0	0.560976
ATCACGACAGCGGATA	Xist-RE	dTAG-1	0.5
GGAGCAACATGACTGT	Xist-PROM	dTAG-2	0.386076
AACCTTTGTCCAATCA	Xist-RE	dTAG-8	0.11828
TATTGCTCAACATACC	Xist-RE	dTAG-4	0.247253
TGCAGATAGTATGATG	Xist-PROM	dTAG-4	0.373737
CGATGGCCAGCGTATT	Xist-RE	dTAG-0	0.131148
TGACTCCGTTGCCGCA	Xist-PROM	dTAG-4	0.403361
GTTACCCTCTTTGCTA	Xist-PROM	dTAG-2	0.4375
GCCATGGTCCACGTGG	Xist-RE	dTAG-1	0.402746
CACACAAAGGTCGTAG	Xist-RE	dTAG-500	0.2
ATGCCTCCACATATGC	Xist-RE	dTAG-4	0.357143
TCGGGCATCAAAGCCT	Xist-RE	dTAG-1	0.362416
CTACCTGTCGCTGCGA	Xist-PROM	dTAG-4	0.393805
AGGAAATAGATGGCAC	Xist-RE	dTAG-2	0.581818
CCTTCAGAGTTGAAAC	Xist-PROM	dTAG-2	0.5625
CTTTCGGCAGTTCCAA	Xist-RE	dTAG-8	0.392857
CAACCTCGTCCATAGT	Xist-RE	dTAG-0	0.534884
CGAATTGCAGGTTACT	Xist-PROM	dTAG-4	0.168317
TGGAACTGTGGCCACT	Xist-PROM	dTAG-4	0.445378
ACGGAAGGTGAGATTA	Xist-RE	dTAG-0	0.337349
GGGCTCAGTCAAAGCG	Xist-PROM	dTAG-2	0.5875
CACAGGCGTCACGCTG	Xist-PROM	dTAG-0	0.46875
AATGAAGCAAGACCGA	Xist-PROM	dTAG-4	0.109375
CACAGGCAGCGCCATC	Xist-RE	dTAG-8	0.455072
TCCATGCCACATCCCT	Xist-RE	dTAG-8	0.0735294
CGTTGGGGTTCAAAGA	Xist-PROM	dTAG-1	0.422222
CTGATCCGTTTAGACC	Xist-RE	dTAG-0	0.402778
TACGTCCTCTCTATGT	Xist-PROM	dTAG-8	0.385681
ACAACCAGTCGCTTAA	Xist-RE	dTAG-4	0.375
CTTTCAACAACACAAA	Xist-PROM	dTAG-0	0.1875
CCAATTTCACTGGCGT	Xist-RE	dTAG-0	0.437037
GGGCCATAGAGGGTCT	Xist-RE	dTAG-0	0.545
AACCAACGTTAAACCC	Xist-RE	dTAG-2	0.45283
ATGACCAGTTTGAAAG	Xist-RE	dTAG-2	0.328358
TAACCAGGTTATCCAG	Xist-PROM	dTAG-8	0.346939
GGATGTTAGACAACTA	Xist-PROM	dTAG-2	0.425532
AGGTGTTGTGCACGCT	Xist-RE	dTAG-500	0.245902
TTGCGTCCATTGGCAT	Xist-RE	dTAG-2	0.428571
CGAGGCTGTGAAAGTT	Xist-RE	dTAG-2	0.111111
GTGCGTGGTATCATGC	Xist-RE	dTAG-4	0.315789
GCAACATTCCATCGTC	Xist-PROM	dTAG-8	0.37594
TTGCCTGCATCTGTTT	Xist-RE	dTAG-0	0.334586
CGTGAATCAGTAACGG	Xist-RE	dTAG-8	0.524752
ACGCACGCAAACGGCA	Xist-PROM	dTAG-8	0.206522
TCGTCCAGTCCTTTGC	Xist-RE	dTAG-0	0.371429
CAGGCCAAGATACATG	Xist-RE	dTAG-0	0.419355
GAGAAATTCGCCAGTG	Xist-PROM	dTAG-0	0.450495
GTCGTAATCTTTGATC	Xist-RE	dTAG-0	0.558824
TCTACCGTCAACCGAT	Xist-RE	dTAG-1	0.384615
TCTAACTAGCCTCTGG	Xist-RE	dTAG-4	0.369231
CGACAGCTCTATACGG	Xist-RE	dTAG-500	0.115942
TGTTCATCAGAGAGGG	Xist-RE	dTAG-1	0.487455
CAATGACCACTAAACC	Xist-PROM	dTAG-0	0.460396
GCAGTTACAAACGTGG	Xist-RE	dTAG-0	0.463104
TTTAGTCGTCTGATCA	Xist-PROM	dTAG-8	0.501661
GGGCTCATCATTGCGA	Xist-PROM	dTAG-4	0.417062
AGTAACCTCGCTTGAA	Xist-PROM	dTAG-0	0.366667
CTGTGAATCTGGTCAA	Xist-RE	dTAG-8	0.544304
CGCAGGTCAGCATACT	Xist-PROM	dTAG-4	0.286458
AGTACTGAGCACTCAT	Xist-RE	dTAG-0	0.412698
TCCCAGTGTGCCTGAC	Xist-PROM	dTAG-1	0.488889
CTACAGAGTTGTTGAC	Xist-PROM	dTAG-2	0.382166
CACGTGGAGTACAGCG	Xist-PROM	dTAG-0	0.0625
TCCTTTCAGAATCGCG	Xist-RE	dTAG-500	0.448529
TGCTTGCCACTACCCT	Xist-RE	dTAG-4	0.339713
GACAGCCCATCTATCT	Xist-RE	dTAG-0	0.516981
GGAGATGAGATAGCAT	Xist-RE	dTAG-4	0.41543
GATGTTGTCGTAGTCA	Xist-PROM	dTAG-8	0.142857
TCATATCTCCCGAAAT	Xist-RE	dTAG-0	0.362319
CAGGTATAGTTCGCAT	Xist-PROM	dTAG-500	0.070922
GACGTTACAGCACCCA	Xist-RE	dTAG-8	0.376812
CGAAGTTTCCGCAACG	Xist-PROM	dTAG-2	0.245902
GAGAAATAGACTCAAA	Xist-RE	dTAG-1	0.45614
ATTTCACTCATCTGTT	Xist-RE	dTAG-4	0.46729
CCAATGAAGTAAGAGG	Xist-PROM	dTAG-1	0.362832
GTGCTTCGTCTTCCGT	Xist-PROM	dTAG-2	0.542857
CTTTCGGAGCGCACAA	Xist-RE	dTAG-2	0.559006
TTAGTCTCAGGCGATA	Xist-PROM	dTAG-2	0.495192
ACCACAATCTCGAACA	Xist-PROM	dTAG-4	0.501901
ACTCTCGCAAGAGAGA	Xist-RE	dTAG-2	0.389831
GCATCTCCAGTGTACT	Xist-RE	dTAG-1	0.368421
ATTCTTGAGAGCATCG	Xist-RE	dTAG-0	0.512605
AAGGTAAGTTCACCGG	Xist-RE	dTAG-500	0.448718
CTGATCCTCCTCGATC	Xist-PROM	dTAG-1	0.435644
GACCTTCAGGGCTAAC	Xist-PROM	dTAG-0	0.412568
TGCGGCAAGAGTCCGA	Xist-RE	dTAG-500	0.408638
TCGTAGAAGGCCCGTT	Xist-RE	dTAG-8	0.437037
AGAAGCGAGATTAGCA	Xist-PROM	dTAG-1	0.385965
GCGATCGAGTTTCTTC	Xist-RE	dTAG-1	0.578947
TAGAGTCGTATGAAGT	Xist-RE	dTAG-0	0.388889
AGCGCCACACACGCCA	Xist-RE	dTAG-0	0.277108
CCTCCTCTCGCATTAG	Xist-PROM	dTAG-4	0.350195
TCCCATGGTTGCGTAT	Xist-RE	dTAG-2	0.381743
ATTCATCAGCCGATCC	Xist-RE	dTAG-0	0.384615
ATTCTACCAGCTGAAG	Xist-PROM	dTAG-0	0.438806
GTCAAGTAGCACACAG	Xist-RE	dTAG-0	0.5
TGTGTGATCTGCTCTG	Xist-RE	dTAG-500	0.314286
GAAACCTGTGGAAGTC	Xist-PROM	dTAG-4	0.3
AATCGACAGCAGGTCA	Xist-PROM	dTAG-1	0.35461
AGCGCCAAGTAATCCC	Xist-RE	dTAG-500	0.0528846
TCGAAGTAGCAAATCA	Xist-PROM	dTAG-1	0.433333
GTTTGGAAGAGTCAGC	Xist-RE	dTAG-0	0.421053
TACAACGGTTCTCCAC	Xist-PROM	dTAG-500	0.503448
CAGCAATCACCCTAGG	Xist-PROM	dTAG-2	0.49505
ATCACTTAGAAACACT	Xist-RE	dTAG-2	0.24
CGAATTGCAGTTGTCA	Xist-PROM	dTAG-500	0.343511
CGCCAGACAATTCGTG	Xist-RE	dTAG-4	0.129032
TACGTCCCATACAGAA	Xist-RE	dTAG-0	0.175
GTTTACTTCAAGTGGG	Xist-PROM	dTAG-0	0.437086
TGTTGGAAGTACGAGC	Xist-RE	dTAG-0	0.57561
CACAGATCAGACATCT	Xist-RE	dTAG-1	0.512987
ATCGGCGAGGGCAATC	Xist-PROM	dTAG-0	0.363296
GTCGTAAGTTAGAGTA	Xist-RE	dTAG-2	0.428571
GAGACTTGTTTACGAC	Xist-PROM	dTAG-0	0.468843
GTGCTTCCATAACCCA	Xist-PROM	dTAG-500	0.372093
TCCATGCTCTACCACC	Xist-RE	dTAG-4	0.462046
CTGCGAGGTTGCTCCT	Xist-PROM	dTAG-1	0.420513
GTGCTTCAGCAATAAC	Xist-PROM	dTAG-1	0.446866
TCATCCGGTTCTCGCT	Xist-RE	dTAG-0	0.387097
GTGCTGGTCACAACCA	Xist-PROM	dTAG-500	0.115385
TCAGGTATCTTCACAT	Xist-PROM	dTAG-0	0.328467
AACTTCTGTAGCACGA	Xist-RE	dTAG-8	0.467626
TGGAACTCAACCCTCT	Xist-RE	dTAG-0	0.397129
GTTACGATCACTACTT	Xist-RE	dTAG-1	0.525
GGAGGATCACATGACT	Xist-PROM	dTAG-500	0.473118
CATGGATAGTCCCGAC	Xist-PROM	dTAG-2	0.348837
CTGCGAGAGACCAACG	Xist-RE	dTAG-500	0.412439
TACATTCAGGATACAT	Xist-PROM	dTAG-1	0.506631
AGGCTGCCACAGTCAT	Xist-PROM	dTAG-0	0.445946
TAGATCGCAAACGGCA	Xist-RE	dTAG-500	0.27027
CGTAAGTCAGAGTTCT	Xist-PROM	dTAG-1	0.333333
TAGCACAGTCTTTCAT	Xist-PROM	dTAG-4	0.217073
GGGCGTTAGGACAACC	Xist-RE	dTAG-500	0.0322581
CTCGAGGTCAAGATAG	Xist-RE	dTAG-500	0.487261
TTCATGTCATGCCATA	Xist-PROM	dTAG-1	0.482353
TAATTCCGTTACGTAC	Xist-PROM	dTAG-0	0.4625
CCAAGCGCAAGAAACT	Xist-PROM	dTAG-2	0.408072
GCGAGAAAGACGTCCC	Xist-RE	dTAG-8	0.402597
TTGCATTCATGAGATA	Xist-PROM	dTAG-2	0.32
TAGAGTCAGCGCAATG	Xist-PROM	dTAG-1	0.420455
TCTTCCTAGACTAAGT	Xist-RE	dTAG-2	0.471503
AGCATCACAGTGACCC	Xist-RE	dTAG-4	0.405694
CGTTAGATCTTGATTC	Xist-RE	dTAG-0	0.566225
CAATTTCCATGGCTAT	Xist-RE	dTAG-0	0.395918
GTGCTTCAGGGAGATA	Xist-RE	dTAG-500	0.417373
TTACCATTCTAGACAC	Xist-RE	dTAG-4	0.0340909
GAAACCTTCCGGACGT	Xist-RE	dTAG-0	0.516129
ACGTACATCACCTGTC	Xist-RE	dTAG-4	0.351485
TTGTTTGAGGATATGT	Xist-PROM	dTAG-2	0.559322
CATCCGTTCGGTGCAC	Xist-RE	dTAG-1	0.298013
ATCACTTCACTCTGCT	Xist-RE	dTAG-1	0.53
ACGATGTGTCACTTCC	Xist-PROM	dTAG-2	0.188272
CTCACTGCACGCGTCA	Xist-RE	dTAG-2	0.333333
CCTGCATTCTCATTAC	Xist-RE	dTAG-0	0.333333
GTGTGATTCAGCTCTC	Xist-RE	dTAG-1	0.428571
CATGCAACACATGTTG	Xist-PROM	dTAG-4	0.097561
CGACAGCGTCTGCGCA	Xist-RE	dTAG-8	0.308333
CGTCCATTCCCATAAG	Xist-PROM	dTAG-0	0.327869
CGAATTGTCATCACAG	Xist-PROM	dTAG-500	0.121212
TGAGCGCTCTGTGTGA	Xist-PROM	dTAG-4	0.0533333
TATTCCAAGGGACACT	Xist-RE	dTAG-0	0.461988
CAACCTCGTTTCCATT	Xist-RE	dTAG-0	0.313725
ATCCTATTCAGCTGTA	Xist-PROM	dTAG-500	0.382812
AGGGAGTTCCATCAGA	Xist-PROM	dTAG-1	0.368966
GCACATACATACCAGT	Xist-RE	dTAG-8	0.396226
ATCGCCTTCCAAGCTA	Xist-RE	dTAG-2	0.192308
AAAGTGAAGGCATTTC	Xist-PROM	dTAG-2	0.236842
GAGAGGTGTACGAAAT	Xist-RE	dTAG-0	0.372549
GTTACCCGTACAGTTC	Xist-PROM	dTAG-500	0.0824742
ATCTTCACAGATCACT	Xist-RE	dTAG-0	0.326531
ATCCACCCAATGTTGC	Xist-PROM	dTAG-1	0.410853
CAAGGGATCGTAGGGA	Xist-RE	dTAG-8	0.405405
ACAGGGAAGCCTGGAA	Xist-PROM	dTAG-4	0.487903
TGTGTGATCCACCCTA	Xist-RE	dTAG-2	0.360515
GCAACATTCTGGACCG	Xist-RE	dTAG-1	0.43301
GGTAGAGCAAAGCACG	Xist-RE	dTAG-1	0.302239
TCCTCTTCATTCCTCG	Xist-PROM	dTAG-0	0.192982
TATTGCTTCCTACAAG	Xist-PROM	dTAG-4	0.362069
TACTGCCCACCCAACG	Xist-RE	dTAG-0	0.0612245
CCTTTGGGTCGTGGAA	Xist-PROM	dTAG-8	0.504274
TGAGTCATCGCGATCG	Xist-RE	dTAG-0	0.465385
CGTGCTTTCTCTGAGA	Xist-PROM	dTAG-4	0.188119
TCAATCTAGAGCAACC	Xist-PROM	dTAG-0	0.333333
AGGGAGTCATAACCCA	Xist-PROM	dTAG-500	0.509317
CTTCAATAGGTGCGAT	Xist-RE	dTAG-8	0.42328
GGTGTCGCACCAGGTC	Xist-RE	dTAG-8	0.107143
TTTCATGTCACGGGCT	Xist-RE	dTAG-1	0.111111
CATCGGGTCCTGTTGC	Xist-PROM	dTAG-8	0.410714
CTACCCAGTGTAAATG	Xist-PROM	dTAG-2	0.512727
TTGGGTAGTAAGGCTG	Xist-PROM	dTAG-1	0.513636
TACAACGAGACGGTCA	Xist-PROM	dTAG-2	0.487455
TTGTTGTTCCTTGGAA	Xist-RE	dTAG-4	0.477273
TCATGCCCATTCCTAT	Xist-PROM	dTAG-1	0.527273
CCTCACAAGGGCAGAG	Xist-RE	dTAG-2	0.352584
GGGCGTTTCTTGGCTC	Xist-RE	dTAG-2	0.296
CCCTTAGAGCCAACCC	Xist-PROM	dTAG-500	0.485714
TGAGTCACAAATACGA	Xist-PROM	dTAG-2	0.391304
TCGGATACAGATGCGA	Xist-PROM	dTAG-2	0.393443
GATCCCTCACGCGTGT	Xist-RE	dTAG-1	0.55814
GGAGCAACACCTGCAG	Xist-RE	dTAG-4	0.386473
CAACAACTCCGATCGG	Xist-PROM	dTAG-2	0.313725
GCAGTTAGTTAGTCGT	Xist-RE	dTAG-2	0.425743
GAGCCTGTCATTGTTC	Xist-RE	dTAG-1	0.447368
AGAAATGTCTTTGCAT	Xist-RE	dTAG-0	0.463415
AGGTCTACACTATCCC	Xist-PROM	dTAG-4	0.5
AGCCACGTCGATCCAA	Xist-PROM	dTAG-500	0.382911
TTCACCGTCGCCGAAC	Xist-RE	dTAG-0	0.477273
TTGATGGGTACCGTCG	Xist-PROM	dTAG-0	0.336088
TGGTTAGTCTACACTT	Xist-PROM	dTAG-0	0.342593
TTCCGTGAGCCACCGT	Xist-PROM	dTAG-8	0.273743
CGGAACCCACATGGTT	Xist-RE	dTAG-500	0.436275
CACGTGGAGTTGTAAG	Xist-PROM	dTAG-4	0.451923
CTGGCAGGTCAGCTTA	Xist-PROM	dTAG-4	0.402439
TGAATGCCAATACGAA	Xist-RE	dTAG-500	0.350515
TCACTCGAGATCCGAG	Xist-RE	dTAG-0	0.373333
TGAGTCAGTGCCTATA	Xist-PROM	dTAG-8	0.461165
TCCACGTGTCAGATTC	Xist-PROM	dTAG-500	0.17284
GCTCAAACAATATCCG	Xist-PROM	dTAG-4	0.313725
TTCACGCAGCAAGTCG	Xist-PROM	dTAG-1	0.423611
CTCAGTCCAATAACGA	Xist-RE	dTAG-8	0
CAATTTCGTTTCTATC	Xist-PROM	dTAG-1	0.509091
CATCCGTAGCTACTGT	Xist-RE	dTAG-2	0.300654
GTCGTTCAGCCATTGT	Xist-RE	dTAG-0	0.347826
AGGACTTAGCGCCCAT	Xist-PROM	dTAG-1	0.429429
ATTCATCTCCTATTGT	Xist-PROM	dTAG-1	0.528926
CTATAGGCATGACGTT	Xist-RE	dTAG-0	0.4
TGACCCTCAAATTGCC	Xist-RE	dTAG-0	0.253846
TGTTTGTAGGTTCCGC	Xist-RE	dTAG-0	0.354331
GGAGCAAAGAAGCCAC	Xist-PROM	dTAG-0	0.318841
TGCGACGCATGGTACT	Xist-RE	dTAG-0	0.243697
ATCGTAGCATAACGGG	Xist-PROM	dTAG-0	0.363636
ATGCATGCAGATCATC	Xist-PROM	dTAG-0	0.243697
CTTACCGTCGGAGTAG	Xist-RE	dTAG-2	0.37
GTCTCACGTGACACGA	Xist-RE	dTAG-500	0.472817
ATGGTTGTCAATCAGC	Xist-PROM	dTAG-500	0.201005
AACGGGAAGGTAGCAC	Xist-PROM	dTAG-2	0.43662
GAGTGAGCAGGCATGA	Xist-RE	dTAG-2	0.145833
GATCATGCACTGCTTC	Xist-PROM	dTAG-500	0.151786
TTCCGGTGTCATCCGG	Xist-PROM	dTAG-4	0.328244
GCACATAAGCTGCGAA	Xist-RE	dTAG-500	0.237624
AGACAGGAGGCACTAG	Xist-PROM	dTAG-4	0.52
TGGTAGTCAAGGTCTT	Xist-PROM	dTAG-2	0.425339
TCATGTTTCTAGTGTG	Xist-RE	dTAG-0	0.393305
CTAGGTATCAGCCCAG	Xist-RE	dTAG-1	0.436782
TCCTCCCTCTCAATCT	Xist-PROM	dTAG-1	0.322449
CTCATCGTCTGCATAG	Xist-RE	dTAG-2	0.125
GGAGCAAAGTCCTGCG	Xist-PROM	dTAG-1	0.379562
TAATTCCCAGCCTACG	Xist-RE	dTAG-500	0.453947
ACAACCAAGCATCCTA	Xist-PROM	dTAG-500	0.195652
CATTCTATCCAGCTCT	Xist-RE	dTAG-500	0.333333
TCACACCAGTCGCCCA	Xist-RE	dTAG-500	0.38914
TCTATACTCCCATTCG	Xist-PROM	dTAG-2	0.250896
CATCCCAGTTAAGGAT	Xist-PROM	dTAG-1	0.432161
TGCTCCAGTACTAACC	Xist-PROM	dTAG-1	0.35
CGCAGGTAGCGTATAA	Xist-RE	dTAG-4	0.0769231
TGAGCGCGTCACGCTG	Xist-RE	dTAG-8	0.360825
AACCATGGTGAATGTA	Xist-PROM	dTAG-4	0.189781
CTTTCGGCATCCCACT	Xist-PROM	dTAG-1	0.476852
TCGGGTGGTCTGTAAC	Xist-PROM	dTAG-0	0.4
CTGCATCTCATTTCCA	Xist-PROM	dTAG-500	0.464135
GTGGGAAAGCAAACAT	Xist-PROM	dTAG-4	0.45045
AGAGAATTCCTACGGG	Xist-PROM	dTAG-0	0.378531
TTGTGTTTCCCTCTAG	Xist-PROM	dTAG-4	0.543103
GTCATGATCAGCTGAT	Xist-PROM	dTAG-4	0.196203
CACGGGTTCCAAGCAT	Xist-PROM	dTAG-0	0.493151
GTGCGTGCACTCCCTA	Xist-RE	dTAG-1	0.208333
CACGAATTCCGTACGG	Xist-RE	dTAG-2	0.453608
CTAACCCGTCGGCCTA	Xist-PROM	dTAG-8	0.0736842
TACACCCTCGAGAATA	Xist-PROM	dTAG-500	0.352713
AGCGCCACAGATTTCG	Xist-RE	dTAG-8	0.368852
GTTTACTAGTGCCGAA	Xist-PROM	dTAG-500	0.321739
TGAGCGCCATCACGGC	Xist-RE	dTAG-2	0.433673
CACGAATGTGGTAATA	Xist-PROM	dTAG-1	0.572193
AGAACAACAGCCGTTG	Xist-PROM	dTAG-0	0.130435
TCGACGGTCACTTGTT	Xist-RE	dTAG-500	0.148148
GGATGTTGTGTTATCG	Xist-RE	dTAG-0	0.344828
CATCGTCAGGCTCACC	Xist-PROM	dTAG-8	0.0384615
CAGTTCCAGTATAGAC	Xist-RE	dTAG-8	0.426966
TTTCAGTCAGCTCGGT	Xist-PROM	dTAG-8	0.555556
GGATCTACATACTGTG	Xist-PROM	dTAG-8	0.218391
GCACATATCGCGTGCA	Xist-RE	dTAG-1	0.454545
CCTCACACAAGGTCGA	Xist-PROM	dTAG-0	0.358289
TTTCACATCATCTATC	Xist-RE	dTAG-1	0.11828
CATTCCGTCACTTGTT	Xist-PROM	dTAG-500	0.588785
GAGATGGAGACTACCT	Xist-RE	dTAG-500	0.379061
AGGTCTATCACTCCGT	Xist-PROM	dTAG-500	0.247191
TTTATGCAGAGGTTAT	Xist-RE	dTAG-500	0.107143
GGGCTACGTATTTCCT	Xist-RE	dTAG-0	0.416988
GACCGTGCAGAGCCCT	Xist-PROM	dTAG-4	0.342857
TTAGGCAAGCCATATC	Xist-PROM	dTAG-4	0.294872
GTCTCACTCAGACAAA	Xist-PROM	dTAG-500	0.465882
TACCGGGCAATACAGA	Xist-PROM	dTAG-500	0.443439
ACATCCCCAACATCGT	Xist-PROM	dTAG-4	0.178082
TAGAGTCTCCCTCTTT	Xist-RE	dTAG-8	0.481481
ATGAGTCCAGGACGAT	Xist-PROM	dTAG-4	0.503937
CCTCAGTGTGGTTTGT	Xist-RE	dTAG-4	0.438462
TTTGGAGAGGACGCTA	Xist-PROM	dTAG-8	0.153846
CGAAGGATCAGAGCGA	Xist-PROM	dTAG-0	0.152174
GGTGAAGCAGGAATCG	Xist-RE	dTAG-2	0.352459
CCTCAACCAAGCACAG	Xist-PROM	dTAG-1	0.366412
ACGTCCTCATCCGTGG	Xist-PROM	dTAG-4	0.383178
GATAGAATCTAGGAAA	Xist-PROM	dTAG-500	0.289474
ACTCTCGCAGCACAAG	Xist-RE	dTAG-4	0.367347
TCATTTGAGCGTTCCG	Xist-PROM	dTAG-4	0.5
AAGGAATCAGAACTCT	Xist-RE	dTAG-4	0.45283
GGGTCTGTCGCTGTTC	Xist-PROM	dTAG-8	0.372727
ACGGAAGGTTCTCGTC	Xist-RE	dTAG-500	0.277778
ACGGGTCCACCGGAAA	Xist-RE	dTAG-0	0.376344
TCATCCGAGCAAACAT	Xist-RE	dTAG-1	0.396226
GTCAAACCAATGTCTG	Xist-RE	dTAG-4	0.433692
CGCATGGAGGAGAGTA	Xist-PROM	dTAG-2	0.30625
TCAGTGATCGCTGCGA	Xist-PROM	dTAG-500	0.428571
TTCGCTGTCCAACTGA	Xist-RE	dTAG-0	0.28125
ACTTTCATCCATTGTT	Xist-RE	dTAG-8	0.375
GCAGCCAAGCGCAATG	Xist-PROM	dTAG-8	0.414062
CTGTCGTCATGTGACT	Xist-PROM	dTAG-1	0.444444
ACTGTGACACGGGTAA	Xist-PROM	dTAG-500	0.397516
GGGACAATCCCAAGCG	Xist-PROM	dTAG-0	0.324484
ATAGGCTGTCTTGCTC	Xist-PROM	dTAG-0	0.365854
CGATGGCTCCTTACCG	Xist-RE	dTAG-500	0.318182
AGATGCTTCGTCCATC	Xist-RE	dTAG-8	0.287081
ACACTGAAGTTACGAA	Xist-RE	dTAG-0	0.543726
AGGGCCTGTTCATCGA	Xist-PROM	dTAG-4	0.3
CATCCGTTCAACTGAC	Xist-RE	dTAG-2	0.5
TGGGATTGTCTTTCTA	Xist-PROM	dTAG-500	0.452381
TCCTCCCTCCTTTGAT	Xist-PROM	dTAG-1	0.478161
CGTTAGACATTCAGGT	Xist-RE	dTAG-2	0.285714
TGATCAGTCATGTCAG	Xist-PROM	dTAG-1	0.102804
ATTGGGTGTAGCTGCC	Xist-RE	dTAG-8	0.379928
TTCTAGTGTTAGAAAC	Xist-RE	dTAG-2	0.471239
CGTTCTGGTCGAAACG	Xist-RE	dTAG-4	0.1375
GAAGGACCATATCTCT	Xist-RE	dTAG-1	0.487805
TGCGACGAGACGACGT	Xist-RE	dTAG-1	0.358586
TATCAGGCAGGCCTGT	Xist-PROM	dTAG-8	0.362319
CATCCACCAGGCATGA	Xist-RE	dTAG-2	0.340909
GTTTACTGTCCGCAGT	Xist-RE	dTAG-0	0.395833
TTGCTGCCAATAGAGT	Xist-PROM	dTAG-2	0.337989
TCATCATGTGGCCACT	Xist-PROM	dTAG-4	0.0512821
TTAGTCTCACCTGATA	Xist-RE	dTAG-0	0.295455
GGTGTTATCCCAAGTA	Xist-PROM	dTAG-8	0.402105
TATTGGGGTTCGAGCC	Xist-PROM	dTAG-4	0.452174
TTGTTCACACTACCGG	Xist-PROM	dTAG-500	0.230769
CCTTCAGTCCCGAGAC	Xist-PROM	dTAG-4	0.464646
GAGATGGAGTACAACA	Xist-PROM	dTAG-0	0.51
GGGAAGTTCCCTCTCC	Xist-PROM	dTAG-2	0.225806
ATTGGGTAGGACAACC	Xist-RE	dTAG-2	0.357143
AACGGGAGTGACCTGC	Xist-RE	dTAG-500	0.146667
GATGCTAGTTACGTAC	Xist-PROM	dTAG-2	0.378378
GACAGCCTCGTTCATT	Xist-PROM	dTAG-0	0.423913
TTGCCTGAGAGCTTTC	Xist-RE	dTAG-8	0.372
TCCTAATAGTTGGAGC	Xist-PROM	dTAG-8	0.0909091
CGAGGCTTCACTTGGA	Xist-PROM	dTAG-2	0.463918
GTAATCGAGGAAGTCC	Xist-RE	dTAG-2	0.488889
CAATTTCGTTATTCTC	Xist-RE	dTAG-4	0.409722
TCTCAGCTCCGACGGT	Xist-PROM	dTAG-1	0.549618
TTACCGCCACGCAGTC	Xist-PROM	dTAG-0	0.4081
GAATAGACAGCATTGT	Xist-PROM	dTAG-4	0.0588235
AATAGAGGTAGCGCCT	Xist-PROM	dTAG-8	0.497238
GCTGGGTTCTGAGAGG	Xist-PROM	dTAG-2	0.253333
CTCATTAAGATAGCTA	Xist-RE	dTAG-1	0.38674
TTCATTGCAGTATTCG	Xist-PROM	dTAG-4	0.333333
GAAGAATTCGAGATGG	Xist-PROM	dTAG-0	0.260116
GTCAAACAGTGATAGT	Xist-PROM	dTAG-1	0.489362
AGAACCTTCGAACACT	Xist-PROM	dTAG-500	0.529801
TGCAGATCACTCACTC	Xist-PROM	dTAG-2	0.377778
TACCGGGCAAGCCTGC	Xist-RE	dTAG-4	0.340116
AGCGATTTCTCTGAGA	Xist-PROM	dTAG-8	0.357377
GGGATCCCAGAGCGTA	Xist-RE	dTAG-500	0.375
TGCTTGCCAGAATGTA	Xist-RE	dTAG-8	0.227273
AAACGCTCAATGTTGC	Xist-PROM	dTAG-2	0.589041
AGTGATCTCCCGTGAG	Xist-PROM	dTAG-0	0.338095
CATGCAAGTATGGAGC	Xist-PROM	dTAG-8	0.169014
TACTTACGTGAGAACC	Xist-PROM	dTAG-500	0.266055
ACGGGTCAGGAGCAAA	Xist-RE	dTAG-8	0.174419
AACCAACCAGAGTTGG	Xist-PROM	dTAG-4	0.345528
TCTACCGAGAGAGCGG	Xist-RE	dTAG-1	0.326531
TTCTAGTGTAACGATA	Xist-PROM	dTAG-4	0.238095
GCGGATCAGTAGCATA	Xist-RE	dTAG-1	0.111111
GCACGTGGTCTGTTAG	Xist-PROM	dTAG-4	0.409836
AGGGTGAGTCTGTGCG	Xist-RE	dTAG-500	0.205298
CTCAATTCATTAGGAA	Xist-PROM	dTAG-1	0.474201
TGGGAGAGTATCGTAC	Xist-PROM	dTAG-2	0.368421
CAATCGATCGCTTAAG	Xist-PROM	dTAG-500	0.387755
TTCAATCAGACTCTTG	Xist-RE	dTAG-500	0.375661
ACGGGTCCAGTGACCC	Xist-RE	dTAG-4	0.436441
GAGACTTCACCCTAAA	Xist-RE	dTAG-1	0.392562
CTCTGGTAGGCGTCCT	Xist-PROM	dTAG-8	0.416268
CGGAATTCAGTGTATC	Xist-RE	dTAG-2	0.315789
ACCTGTCCATGCTGCG	Xist-RE	dTAG-1	0.255556
TGCAGGCCATGGAAGC	Xist-PROM	dTAG-1	0.414773
CCGTAGGTCAGTGATC	Xist-PROM	dTAG-500	0.293706
ACTTTCAAGTGAGTGC	Xist-PROM	dTAG-4	0.391473
GCTGAATGTCCGGTGT	Xist-PROM	dTAG-4	0.342222
GCACGGTGTGTTACAC	Xist-PROM	dTAG-1	0.482993
TAAGTCGTCTGGGCCA	Xist-RE	dTAG-0	0.413249
TTCGCTGTCCTACCAC	Xist-PROM	dTAG-500	0.252252
CATGCGGCAACAAGTA	Xist-PROM	dTAG-0	0.44898
TGGAGAGTCATGAGGG	Xist-RE	dTAG-500	0.350649
CTCCTCCGTAGAATAC	Xist-RE	dTAG-0	0.470588
GCGGAAAGTTAAGGGC	Xist-PROM	dTAG-4	0.333333
GACTATGTCATTCTTG	Xist-PROM	dTAG-500	0.322957
CCCTTAGAGCCTGCCA	Xist-RE	dTAG-500	0.184971
TATACCTTCCCTCTTT	Xist-RE	dTAG-2	0.275862
ATTCTACTCCATCTCG	Xist-RE	dTAG-8	0.142857
TAGTGCATCGCTCCTA	Xist-RE	dTAG-500	0.520979
GCTGGGTAGTTGCATC	Xist-PROM	dTAG-0	0.545455
TATACCTAGCCTGTGC	Xist-PROM	dTAG-2	0.418182
CAAAGAAGTACACGCC	Xist-RE	dTAG-2	0.259259
GCCCAGAAGGTTGGTG	Xist-PROM	dTAG-500	0.112903
TGCGGCAAGTCACGAG	Xist-PROM	dTAG-1	0.52861
CACGTTCGTAATGTGA	Xist-RE	dTAG-8	0.181818
GCTGCAGCAACAGAGC	Xist-RE	dTAG-2	0.410256
TAGGTTGCAATAACGA	Xist-PROM	dTAG-2	0.18254
CGGAATTCAGATAAAC	Xist-RE	dTAG-0	0.38764
TGTCCTGAGCAATAAC	Xist-PROM	dTAG-2	0.421053
GTGTTCCCACGAGAAC	Xist-PROM	dTAG-8	0.0930233
ACACTGAGTAGGTCAG	Xist-RE	dTAG-500	0.1875
GGTTAACAGTCCTACA	Xist-RE	dTAG-2	0.230769
GTCACTCGTGCGTTTA	Xist-RE	dTAG-500	0.289474
TAGACCATCCTCAGGG	Xist-RE	dTAG-4	0.113924
CCGGTAGGTCGTCTCT	Xist-PROM	dTAG-2	0.588235
CGACAGCTCGAGCCTG	Xist-PROM	dTAG-1	0.577399
GGAACCCTCCATTTGT	Xist-RE	dTAG-500	0.357702
GGTGAAGAGTCGTCTA	Xist-PROM	dTAG-4	0.349515
GTAGTACAGCGCCTTG	Xist-PROM	dTAG-500	0.353293
CAACCTCAGTTACGTC	Xist-PROM	dTAG-500	0.284238
TGCCGAGTCGGTGTTA	Xist-PROM	dTAG-0	0.495413
GAAGTAACATGTTCGA	Xist-RE	dTAG-0	0.478873
GTCTAGATCCGTTGGG	Xist-PROM	dTAG-0	0.578125
TATCTTGGTTCAACGT	Xist-RE	dTAG-1	0.393939
CTCCTCCCATCTCCCA	Xist-RE	dTAG-8	0.317073
TCTCACGCATCCGTGG	Xist-RE	dTAG-1	0.298755
GTACAGTCATCGTGCG	Xist-RE	dTAG-8	0.115385
TGGGATTCACGAGGTA	Xist-PROM	dTAG-2	0.333333
ATTACCTAGCCATGCC	Xist-RE	dTAG-0	0.157895
CCGAACGGTTGTAGCT	Xist-RE	dTAG-1	0.169492
TGACCCTGTGAGTAGC	Xist-PROM	dTAG-4	0.210526
ACAAAGAGTGTTGATC	Xist-RE	dTAG-500	0.407018
ACTTCCGTCTGACAGT	Xist-RE	dTAG-0	0.4525
ACAAAGAAGCCGATTT	Xist-PROM	dTAG-2	0.411552
CGATGGCAGAATACAC	Xist-RE	dTAG-1	0.103448
AACCTTTGTGTGTCCG	Xist-RE	dTAG-8	0.422096
AGCATCATCCGTGTAA	Xist-RE	dTAG-4	0.179487
GGAGGTAAGATGTTCC	Xist-PROM	dTAG-2	0.455959
ATGAGTCCAGTCAACT	Xist-PROM	dTAG-2	0.328947
AGCGTATCAATAGGAT	Xist-PROM	dTAG-4	0.0875
CGGAACCCACAGTCCG	Xist-RE	dTAG-2	0.390805
AGTAACCAGTGAGGCT	Xist-RE	dTAG-0	0.370892
GCCGATGAGGCGACAT	Xist-PROM	dTAG-500	0.147059
CGGCAGTGTAGCGCCT	Xist-PROM	dTAG-0	0.369231
ATGGATCCATCCCGTT	Xist-PROM	dTAG-1	0.177515
AGGGTGATCTACACTT	Xist-PROM	dTAG-1	0.425532
GAGATGGAGAACAAGG	Xist-RE	dTAG-4	0.206897
AACCACATCTAGTGAC	Xist-RE	dTAG-4	0.35
CCTACGTGTGACACAG	Xist-RE	dTAG-500	0.0444444
GGAGGATGTCTTACTT	Xist-RE	dTAG-8	0.247706
TGCATCCTCCGTAATG	Xist-PROM	dTAG-1	0.411972
CAGATCAGTTGCGGCT	Xist-RE	dTAG-1	0.333333
CTCCAACTCTTACGTT	Xist-RE	dTAG-8	0.32
GTTGCGGCACCATAAC	Xist-RE	dTAG-4	0.214286
ACGATCAAGGTAGTAT	Xist-RE	dTAG-2	0.380952
TGTCCACCAAGCACAG	Xist-RE	dTAG-2	0.20339
CCCATTGGTAGGCTCC	Xist-PROM	dTAG-0	0.428571
TTACGTTAGCTCCCTT	Xist-PROM	dTAG-500	0.284519
TCGGGTGTCAGGTGTT	Xist-RE	dTAG-2	0.564103
ACTGCAATCATCAGTG	Xist-PROM	dTAG-4	0.125
TGAGCGCTCACGGTCG	Xist-RE	dTAG-4	0.43871
ATCCTATCACGTAGTT	Xist-RE	dTAG-4	0.222222
CTCTCGATCGGCTTGG	Xist-RE	dTAG-500	0.0697674
ACGTTCCGTTATGTGC	Xist-RE	dTAG-500	0.304348
CTCACTGCAAATAAGC	Xist-PROM	dTAG-8	0.103448
CAACGATTCGCAAGAG	Xist-RE	dTAG-1	0.225806
AGTAACCGTTGTGCCG	Xist-PROM	dTAG-8	0.240741
CCTCATGAGAAATCCA	Xist-PROM	dTAG-8	0.0882353
GCCATTCGTATGAGGC	Xist-RE	dTAG-500	0.347107
TCCGTGTTCTGCTCTG	Xist-RE	dTAG-2	0.555556
ATTTCACGTCACTCTC	Xist-RE	dTAG-4	0.471264
TTGGGCGAGGCCTTGC	Xist-PROM	dTAG-0	0.186667
CCCTCAAGTAGCACAG	Xist-RE	dTAG-2	0.387597
CACACAATCATTCCTA	Xist-RE	dTAG-500	0.148936
TACGGGCGTGGCATCC	Xist-PROM	dTAG-1	0.536232
TTGCCTGCATCGATAC	Xist-RE	dTAG-4	0.432692
AAACGCTTCATGAGTC	Xist-PROM	dTAG-500	0.329167
TGATCAGCAATAACCC	Xist-RE	dTAG-0	0.119403
ATCGCCTTCATGACAC	Xist-RE	dTAG-2	0.486726
GACGTTACACGATAGG	Xist-PROM	dTAG-1	0.342105
CTGTGAATCCGACATA	Xist-RE	dTAG-2	0.24581
TAACCAGGTTAGGCCC	Xist-PROM	dTAG-0	0.305085
TTCTTGAGTAGCCCTG	Xist-RE	dTAG-0	0.36214
CATAGACCAAATGCTC	Xist-RE	dTAG-8	0.200658
CTCACTGTCCGTGCGA	Xist-RE	dTAG-2	0.326087
AGCGCTGTCGTAACAC	Xist-RE	dTAG-0	0.272727
CACCAAAGTTTCCAAG	Xist-PROM	dTAG-500	0.468354
GGTAATCTCGCCGATG	Xist-RE	dTAG-8	0.258065
AGGGTCCGTGAATTGA	Xist-PROM	dTAG-500	0.2
TGTAACGGTTCTCCAC	Xist-PROM	dTAG-1	0.380952
AGGGTCCTCTCGACCT	Xist-PROM	dTAG-2	0.255474
TAAGCGTTCAAGAGGC	Xist-RE	dTAG-8	0.391753
ACCATTTTCGTTGCCT	Xist-RE	dTAG-4	0.266932
CACTGGGCAGTCAGTT	Xist-RE	dTAG-0	0.420168
TACGGGCGTATCTCGA	Xist-PROM	dTAG-0	0.0945946
AGGATCTTCCACGTAA	Xist-RE	dTAG-8	0.381443
GACTGATGTCGTCTCT	Xist-RE	dTAG-4	0.445545
TGTTCTACAGCTTCCT	Xist-RE	dTAG-0	0.315789
ATTACCTCATAGAATG	Xist-RE	dTAG-2	0.4375
ACGGTTAGTATGGTTC	Xist-PROM	dTAG-8	0.374684
GTCCACTAGATTCGCT	Xist-RE	dTAG-0	0.454023
GTTGAACCATTAGGAA	Xist-PROM	dTAG-2	0.375
TCAGTGAGTACGGATG	Xist-RE	dTAG-2	0.0666667
GAGTGAGTCTAAGAAG	Xist-RE	dTAG-2	0.125
GCCAGTGGTTCAAGTC	Xist-RE	dTAG-8	0.244444
ATTGGGTCAACGTTAC	Xist-RE	dTAG-4	0.0823529
TGTCAGAGTGAGCAGT	Xist-RE	dTAG-4	0.310345
CCTCACACACATACTG	Xist-PROM	dTAG-500	0.457844
TGCCGAGCATCATTGG	Xist-RE	dTAG-500	0.195122
CAACAACCAAGACGGT	Xist-RE	dTAG-1	0.417391
GGTTGTAAGAAGTATC	Xist-PROM	dTAG-8	0.112108
ACGGTCGTCCGAGGCT	Xist-RE	dTAG-500	0.495468
ACAAAGAGTACGAGTG	Xist-RE	dTAG-0	0.472222
ATGCGATCAGAGCTAG	Xist-PROM	dTAG-2	0.147059
GAACTGTTCGCTTGAA	Xist-PROM	dTAG-500	0.076087
CTTAGGACACCGTGAC	Xist-RE	dTAG-2	0.148148
GCGGAAATCGCAATTG	Xist-PROM	dTAG-500	0.111111
TACCTGCAGAACGCGT	Xist-RE	dTAG-500	0.372385
GAAGCGATCCACCTGT	Xist-PROM	dTAG-2	0.388664
TGCGGGTTCCAAACCA	Xist-PROM	dTAG-500	0.147059
CATTGCCGTATGTGTC	Xist-PROM	dTAG-2	0.421769
CGGCAGTCAGATCCAT	Xist-RE	dTAG-4	0.556863
CACCAAAAGCTAGATA	Xist-RE	dTAG-1	0.291667
ATCGGATTCGGTAAGG	Xist-RE	dTAG-2	0.216216
GTCGCGATCTCATGGA	Xist-RE	dTAG-1	0.173913
AGGAAATGTCTAATCG	Xist-PROM	dTAG-500	0.408088
ACGTTCCAGCATCAAA	Xist-PROM	dTAG-8	0.109589
TGGTACATCTAGCATG	Xist-RE	dTAG-0	0.5
TGAGACTCAGTCTGGC	Xist-RE	dTAG-0	0.0307692
GCTGAATTCTAATTCC	Xist-PROM	dTAG-4	0.507645
AGGTCTACACAGACGA	Xist-RE	dTAG-2	0.142857
ACTCCCAGTCGCCTAG	Xist-PROM	dTAG-500	0.127273
TCCTCCCTCTGGGTCG	Xist-RE	dTAG-1	0.313725
TGTTTGTCAATAGTGA	Xist-PROM	dTAG-4	0.348485
CTTCTCTTCGTTCGCT	Xist-PROM	dTAG-500	0.4
CGTTCTGAGTGGACTG	Xist-RE	dTAG-1	0.34375
CATCGGGCACCATATG	Xist-RE	dTAG-0	0.158879
CCCGGAAGTTCCTTGC	Xist-PROM	dTAG-500	0.411765
GGGCGTTCAGTCGCAC	Xist-RE	dTAG-2	0.112903
GTCATTTTCCTTACCG	Xist-PROM	dTAG-500	0.293651
TAAGCACGTAGGTGCA	Xist-RE	dTAG-8	0.183673
GAATCACTCACTTATC	Xist-PROM	dTAG-4	0.0923077
GACCTTCTCTCATGCC	Xist-RE	dTAG-8	0.4375
TGCATGATCTCATAGG	Xist-PROM	dTAG-2	0.05
TTCATTGGTATGCAAA	Xist-RE	dTAG-2	0.525926
GATGCTAGTATCACCA	Xist-RE	dTAG-0	0.428571
CATACCCCATAGAAAC	Xist-PROM	dTAG-0	0.4375
AATCGACAGAGGTTTA	Xist-RE	dTAG-8	0.590909
CTTCCGATCAGCTGAT	Xist-PROM	dTAG-500	0.30566
GTCCTCACATCTCAAG	Xist-PROM	dTAG-4	0.119266
TTGCTGCTCGGCATTA	Xist-PROM	dTAG-0	0.380435
CAAGACTTCCATCTGC	Xist-RE	dTAG-8	0.30303
ACCATTTAGTATGCAA	Xist-PROM	dTAG-4	0.364583
CATTCCGCAACCCTCT	Xist-RE	dTAG-0	0.228758
AATCACGTCTCTCTTC	Xist-PROM	dTAG-8	0.193798
CCTGTTGTCGGATTAC	Xist-RE	dTAG-8	0.0945946
AGGAGGTCATCAACCA	Xist-PROM	dTAG-0	0.433962
CTGAGGCAGTCGAAAT	Xist-RE	dTAG-500	0.26087
ACCTACCAGGCAGTCA	Xist-RE	dTAG-4	0.22
GACAGCCTCGTTGCCT	Xist-RE	dTAG-0	0.16129
CTATCCGCAGCAAGAC	Xist-RE	dTAG-1	0.519481
ACTGTCCGTGCCTGCA	Xist-PROM	dTAG-500	0.504348
TCGAACACATGTTCAG	Xist-RE	dTAG-2	0.173913
AGATCGTAGAACAAGG	Xist-PROM	dTAG-2	0.25
ACGATCAAGTTTCGGT	Xist-PROM	dTAG-4	0.357143
TTATTGCAGTTCCGTA	Xist-RE	dTAG-8	0.392857
TTACCGCGTAAGGCCA	Xist-RE	dTAG-2	0.529412
TACAGGTGTGGGTTGA	Xist-PROM	dTAG-4	0.5
GCTTTCGTCCAAGAGG	Xist-RE	dTAG-500	0.27907
CAAGGGACATTGAGCT	Xist-RE	dTAG-0	0.233766
ATGTCCCCAGGAGGAG	Xist-PROM	dTAG-1	0.381818
TTCAATCAGATCCTAC	Xist-RE	dTAG-8	0.224719
CTGCTCATCGAAGAAT	Xist-RE	dTAG-500	0.333333
GGCTTTCAGCCGTTGC	Xist-RE	dTAG-1	0.427757
GGGTTATGTTAGCGGA	Xist-PROM	dTAG-1	0.445026
ATGCGATAGCATAGGC	Xist-RE	dTAG-1	0.44898
TTACCATCACCGTGCA	Xist-RE	dTAG-500	0.157895
TCGCAGGTCCCTCTCC	Xist-PROM	dTAG-2	0.296296
ACTGCAACACCCTTGT	Xist-RE	dTAG-2	0.2
TGTCCTGCAGACAAGC	Xist-RE	dTAG-0	0.313901
TTACGTTAGTCCGCCA	Xist-PROM	dTAG-1	0.539792
GACACGCCATAGATCC	Xist-PROM	dTAG-1	0.16309
AGTCACAAGAGTACCG	Xist-RE	dTAG-8	0.325
CAATCGAAGCGCACAA	Xist-RE	dTAG-500	0.471429
GAGCCTGAGCTTCTAG	Xist-PROM	dTAG-0	0.441606
TCACATTAGCTCTGTA	Xist-RE	dTAG-4	0.36413
GGTAATCCAAAGAACT	Xist-RE	dTAG-2	0.429487
GTCGTAAGTATCGTTG	Xist-RE	dTAG-0	0.369231
CGCCAGAGTGGACCAA	Xist-RE	dTAG-8	0.310811
TGATTTCTCACACGAT	Xist-RE	dTAG-0	0.435484
CTTCGGTAGTGGAAGA	Xist-PROM	dTAG-8	0.390244
ACACTGATCGCTAATG	Xist-RE	dTAG-1	0.139535
TTCCGTGTCGGATAAA	Xist-RE	dTAG-0	0.583333
CTTCCTTAGTCAGAGC	Xist-RE	dTAG-0	0.246377
GAGTCTAAGTATCCTG	Xist-PROM	dTAG-2	0.375
CTGTACCGTAGGTTTC	Xist-RE	dTAG-500	0.354167
CCTCTCCCAGCAGGAT	Xist-PROM	dTAG-8	0.446809
GAGACCCAGACCAGCA	Xist-RE	dTAG-1	0.4
ACTGCAAGTTCGATTG	Xist-RE	dTAG-500	0.153846
TACGGGCAGACTCGAG	Xist-RE	dTAG-4	0.189076
TCTACATCAGAGTTGG	Xist-PROM	dTAG-0	0.451429
AGTCACATCATTTGGG	Xist-PROM	dTAG-500	0.27
GCATCGGTCAAACCCA	Xist-RE	dTAG-2	0.475728
ACATCCCAGAGGCGGA	Xist-RE	dTAG-8	0.12987
TGATTCTCATTGAGCT	Xist-RE	dTAG-1	0.125874
CATCCCAGTTCATCTT	Xist-RE	dTAG-8	0.336493
GTTGTGATCGATCCAA	Xist-PROM	dTAG-0	0.458333
AATGCCAAGGTGATCG	Xist-RE	dTAG-2	0.333333
ACCACAAGTAAGTAGT	Xist-RE	dTAG-0	0.377778
CCACTTGCAGCTGTAT	Xist-RE	dTAG-4	0.432432
TGGAGAGTCGTCGACG	Xist-RE	dTAG-0	0.475862
ACATTTCGTATCGCAT	Xist-RE	dTAG-0	0.225352
ACGGGTCCAACAGATA	Xist-PROM	dTAG-0	0.472222
AGGAATAAGATGCAGC	Xist-RE	dTAG-0	0.416667
CATGCTCGTAAGATAC	Xist-PROM	dTAG-4	0.435294
TGGGAAGAGAGCCTGA	Xist-PROM	dTAG-2	0.423858
ATGGAGGGTGACAACG	Xist-PROM	dTAG-4	0.138462
GCACTAAAGATAGCTA	Xist-RE	dTAG-0	0.283582
GGGCCATAGTTACGAA	Xist-PROM	dTAG-4	0.431438
TCCACGTGTGACTGAG	Xist-PROM	dTAG-0	0.283951
TGTAAGCCACCGCTGA	Xist-RE	dTAG-1	0.306306
CACATGACACGAGAAC	Xist-PROM	dTAG-4	0.360294
TACCTCGGTGAGGATC	Xist-RE	dTAG-1	0.0833333
GCATCGGTCCTTCGAC	Xist-PROM	dTAG-500	0.277778
ATTCCTATCGACGACC	Xist-RE	dTAG-4	0.461538
AGTCAACGTAGTGCGA	Xist-PROM	dTAG-0	0.114754
CATCAAGTCTAACACG	Xist-PROM	dTAG-0	0.292776
TTGATGGAGGCAGGGA	Xist-RE	dTAG-1	0.285714
TCATGTTCAGCACCCA	Xist-RE	dTAG-0	0.512821
CAGTGCGGTGCCTTCT	Xist-RE	dTAG-4	0.398126
TATTCCACAATTCACG	Xist-PROM	dTAG-0	0.366667
CCTCAGTGTAGTCGGA	Xist-RE	dTAG-4	0.105263
GTCGTAAAGTTCCATG	Xist-PROM	dTAG-4	0.117647
AAGGTAAGTTCTCACC	Xist-RE	dTAG-500	0.329114
TCAGTTTAGGGAGTGG	Xist-RE	dTAG-0	0.137255
GCAGCTGGTCGTTATG	Xist-RE	dTAG-1	0.463636
TATTGGGGTTACTCAG	Xist-PROM	dTAG-4	0.349057
TTGGGTAGTACCGCGT	Xist-RE	dTAG-0	0.578947
TTGCTGCAGCATCCTA	Xist-PROM	dTAG-500	0.333333
TCAAGCATCTGCTTTA	Xist-PROM	dTAG-4	0.277778
TCTAACTCACGCGTCA	Xist-RE	dTAG-500	0.517808
TCAATCTAGTGGTTAA	Xist-RE	dTAG-500	0.423188
ACCGTTCCAGTAGAGC	Xist-RE	dTAG-4	0.306818
GATGTTGAGCATTGAA	Xist-RE	dTAG-2	0.351351
CGGGCATTCGCAGATT	Xist-PROM	dTAG-0	0.431507
ACCCAAACAGCAGAAC	Xist-PROM	dTAG-500	0.320312
GAGTTGTGTACAATAG	Xist-RE	dTAG-2	0.0862069
TCTTGCGTCCATTCAT	Xist-RE	dTAG-8	0.218182
CCCTAACAGCAACTCT	Xist-PROM	dTAG-0	0.217391
ACTTTCATCGTGCGAC	Xist-RE	dTAG-1	0.28169
AATGGAATCACGTAGT	Xist-RE	dTAG-500	0.488
ATCGGATAGGTCCGAA	Xist-RE	dTAG-500	0.231771
TAACCAGGTCGCAACC	Xist-RE	dTAG-8	0.09375
ATACCGAGTGAAGCGT	Xist-RE	dTAG-1	0.302326
TTTGTTGTCTGTTCAT	Xist-PROM	dTAG-8	0.423977
TAGATCGTCTATCGTT	Xist-RE	dTAG-500	0.135135
GATCAGTAGCTCCGAC	Xist-RE	dTAG-1	0.336735
GGGATGAGTTGTGCAT	Xist-PROM	dTAG-4	0.12844
GCGTGCACAGTTTCAG	Xist-RE	dTAG-8	0.387097
TACATTCCAATTTCCT	Xist-RE	dTAG-0	0.191011
TTGTTGTAGCATTGTC	Xist-PROM	dTAG-4	0.39433
GTGTAACTCGGTGAAG	Xist-PROM	dTAG-0	0.369231
ATCATTCGTACTAACC	Xist-PROM	dTAG-1	0.422222
GCCAACGGTGGACTGA	Xist-RE	dTAG-1	0.0769231
GGGATGATCACCTCTG	Xist-PROM	dTAG-0	0.41989
GACTTCCGTAGAGGAA	Xist-RE	dTAG-8	0.233333
ACCCTCACAAGTGCTT	Xist-PROM	dTAG-4	0.410256
TTTACGTGTGCCCACA	Xist-RE	dTAG-0	0.451389
CATGCTCGTCCTGAAT	Xist-RE	dTAG-8	0.16129
TCTTCCTTCGCTCCTA	Xist-PROM	dTAG-1	0.428571
CACGTTCAGCATGTTC	Xist-PROM	dTAG-2	0.407035
AATGGAAAGCCGATTT	Xist-RE	dTAG-1	0.52
GTACAGTCAAGTCCAT	Xist-PROM	dTAG-1	0.546875
GGGATGAAGGACAACC	Xist-PROM	dTAG-1	0.383721
GATTTCTCAGGCCCTA	Xist-PROM	dTAG-4	0.353933
TTGTTGTAGCTTTCCC	Xist-PROM	dTAG-2	0.40404
ACCTACCGTCCATAGT	Xist-RE	dTAG-1	0.256637
ACGGAAGGTCTACACA	Xist-PROM	dTAG-2	0.427984
CTTTCGGTCGTTCAGA	Xist-RE	dTAG-500	0.214286
TTTCCTCTCCTTACCG	Xist-PROM	dTAG-4	0.223214
TAATCTCAGACTACGG	Xist-RE	dTAG-8	0.41129
TTCAATCTCGGAGTAG	Xist-RE	dTAG-1	0.270833
CATTTCACATCTCGTC	Xist-PROM	dTAG-4	0.265625
CAATGACCAAGTAGTA	Xist-PROM	dTAG-4	0.430769
AAACGAAAGGAGTACC	Xist-PROM	dTAG-2	0.157895
TCACGCTTCGACCACG	Xist-RE	dTAG-8	0.414062
TCTATCAAGGTGCGAT	Xist-RE	dTAG-2	0.114286
GAAGAATTCGCAAGAG	Xist-RE	dTAG-0	0.495495
TTAGTCTTCAAACCCA	Xist-RE	dTAG-0	0.330189
GCACTAAAGCTGAGCA	Xist-RE	dTAG-500	0.027027
AGACTCACATTACTCT	Xist-PROM	dTAG-2	0.136364
ATTACTCTCGTCGACG	Xist-PROM	dTAG-500	0
AAGCGTTGTGGATGAC	Xist-RE	dTAG-0	0.39375
GTAGGAGTCCGTGGGT	Xist-PROM	dTAG-8	0.02
TCCGGGACAGGGAGAG	Xist-RE	dTAG-0	0.1875
GTCTACCGTATTGACC	Xist-RE	dTAG-1	0.319588
AGAAGTAGTTAAGTCC	Xist-RE	dTAG-500	0.350467
ATCTTCAGTAGGTGCA	Xist-PROM	dTAG-8	0.42623
AGTCATGTCAGTGGGA	Xist-RE	dTAG-0	0.387755
GCACGGTGTCAACACT	Xist-PROM	dTAG-8	0.344156
ACAAAGAAGGCACTCC	Xist-PROM	dTAG-1	0.397436
TTTACCACATAACAGA	Xist-RE	dTAG-1	0.178947
AAGTACCGTGAAGCGT	Xist-PROM	dTAG-8	0.136364
CTCCAACGTTAGGACG	Xist-PROM	dTAG-1	0.414286
ATCCGTCAGCAAATGT	Xist-PROM	dTAG-1	0.413934
GGGCTCAAGAGTGGCT	Xist-PROM	dTAG-1	0.4
CTAACCCGTACATTGC	Xist-RE	dTAG-0	0.421429
CTCCCAAGTCGACGCT	Xist-RE	dTAG-4	0.34104
TTCACCGAGACTAAGT	Xist-RE	dTAG-8	0.23125
ACCGTTCAGCACTCGC	Xist-PROM	dTAG-1	0.415842
AGATGAATCAGAGTGG	Xist-RE	dTAG-0	0.42511
TCTACATGTGGCGTAA	Xist-PROM	dTAG-8	0.254717
AGCCAATTCCTACGGG	Xist-RE	dTAG-0	0.382022
CTGGTCTGTTTACCTT	Xist-RE	dTAG-0	0.219512
GTAGGTTTCGGTAGAG	Xist-RE	dTAG-4	0.0175439
GACTATGAGCTGTGCC	Xist-RE	dTAG-1	0.147727
CATTCATGTCGTACAT	Xist-PROM	dTAG-500	0.0744681
GGTAGAGGTATAGCTC	Xist-RE	dTAG-4	0.385135
CACAGGCTCGATCCAA	Xist-RE	dTAG-8	0.0819672
ACGGTCGCATAAGCGG	Xist-RE	dTAG-500	0.0130719
TTCCACGAGCCACAAG	Xist-RE	dTAG-2	0.346154
CGTCAAAGTTTACGTG	Xist-RE	dTAG-0	0.253731
TAACACGAGGTTCCGC	Xist-RE	dTAG-0	0.457143
TCAAGTGTCGCCGAAC	Xist-RE	dTAG-1	0.357143
CATGAGTGTTGTCAGT	Xist-RE	dTAG-4	0.0973451
CGCCAGAGTTGATGTC	Xist-RE	dTAG-0	0.21875
GTCAAGTAGACTGGGT	Xist-PROM	dTAG-2	0.386207
TATTGGGTCGGATACT	Xist-PROM	dTAG-0	0.28934
GGAATCTCACCCATAA	Xist-RE	dTAG-0	0.320755
TAGACCATCTTAAGGC	Xist-RE	dTAG-500	0.219512
CACGTTCGTGAGTCAG	Xist-RE	dTAG-4	0.404494
ACCCAAAGTGGATACG	Xist-RE	dTAG-500	0.506173
GCATGATGTTCCGCAG	Xist-PROM	dTAG-0	0.336957
ACACAGTGTAGCTGAG	Xist-RE	dTAG-4	0.225806
AGGTTACCAGGCACAA	Xist-PROM	dTAG-1	0.025
GATTTCTTCCTCGATC	Xist-PROM	dTAG-8	0.295455
ACTGTCCCACGCCAGT	Xist-RE	dTAG-4	0.363636
TCTTCCTGTACCAGAG	Xist-RE	dTAG-2	0.3125
CATCGCTTCCACTGAA	Xist-PROM	dTAG-2	0.04
TAACTTCAGGTAAACT	Xist-PROM	dTAG-8	0.0943396
TTAGGGTGTTACCGTA	Xist-RE	dTAG-0	0.459459
CACACAAGTAAGGCTG	Xist-PROM	dTAG-4	0.433155
TAGACCAGTGGCCTCA	Xist-PROM	dTAG-1	0.450746
CGTCAAAAGCCGGATA	Xist-PROM	dTAG-500	0.567568
AGATAGACATGGTGGA	Xist-RE	dTAG-4	0.05
GCTGCAGTCTGAGAAA	Xist-RE	dTAG-8	0.44523
GATGACTGTGAGGCAT	Xist-RE	dTAG-8	0.29902
CTACAGATCTCGGTAA	Xist-RE	dTAG-500	0.331288
CTCCAACGTATCTCGA	Xist-RE	dTAG-8	0.155556
CTCAGAATCTCTTAAC	Xist-RE	dTAG-4	0.409302
GTGCTTCAGAGTCTGG	Xist-RE	dTAG-8	0.106195
GCGGATCGTTGTTGCA	Xist-PROM	dTAG-1	0.367089
TATCGCCTCCATTTAC	Xist-RE	dTAG-1	0.181818
CCGGTAGTCTACTGAG	Xist-RE	dTAG-1	0.311111
TAGTGCAGTATTCCGA	Xist-RE	dTAG-1	0.0952381
TCCATCGAGATCCTAC	Xist-RE	dTAG-8	0.505092
CTCAAGAGTCACTCAA	Xist-RE	dTAG-0	0.309524
AAGCGTTCAGGTTTAC	Xist-RE	dTAG-2	0.383721
GGATGTTGTCCTGAAT	Xist-RE	dTAG-4	0.587302
GATAGCTTCCCTCGTA	Xist-RE	dTAG-2	0.2
TATTTCGAGTTGTCAC	Xist-RE	dTAG-4	0.428571
GACTCTCAGAGCTTTC	Xist-RE	dTAG-8	0.384615
CATTGTTTCTGGCTGG	Xist-RE	dTAG-2	0.325581
GTATTTCAGCGATGCA	Xist-RE	dTAG-1	0.533333
GTAAGTCCACCGTGCA	Xist-PROM	dTAG-2	0.147541
ATGAGTCCATGGAACG	Xist-RE	dTAG-2	0.258824
TGGGTTAAGTAAACTG	Xist-PROM	dTAG-0	0.288026
AGAGAATCACGCGCTA	Xist-PROM	dTAG-500	0.483871
CACATGAGTCGATTAC	Xist-RE	dTAG-8	0.341667
TTCACCGTCTGTGCAA	Xist-RE	dTAG-2	0.133333
TTCCACGCATCCGTTC	Xist-PROM	dTAG-1	0.270694
CTCCCAACATCTAGAC	Xist-RE	dTAG-2	0.163934
GTGATGTTCTGACAGT	Xist-PROM	dTAG-2	0.45
CATGAGTCAAGGCGTA	Xist-RE	dTAG-8	0.386364
AGCTCAACATGACACT	Xist-PROM	dTAG-2	0.2
GGTTCTCGTGGCTTGC	Xist-PROM	dTAG-0	0.305556
GATTGGTTCTTACTGT	Xist-PROM	dTAG-500	0.508571
ACGATGTCACGTAACT	Xist-PROM	dTAG-4	0.375
GATCGTAGTGTCATCA	Xist-PROM	dTAG-4	0.151515
GATTTCTGTGTGGTCC	Xist-PROM	dTAG-1	0.573333
AGCGCCATCATCGCCT	Xist-PROM	dTAG-4	0.24812
[truncated: 1,539 more rows]

## Sheet: 6k
cell	xist_bin	chrX_ratio
TCTACCGCACGCACCA	1	0.423971
AGAAATGGTGAAGCGT	1	0.502119
TTGAGTGAGTCTTCCC	1	0.430769
ACTGCAACAGTAGAGC	1	0.467213
AGAACAAAGGGCCCTT	1	0.488223
CATTCTACATCCAATG	1	0.42711
CCTGCATGTTGCCAAT	1	0.46875
TATCGCCAGCTGTCCG	1	0.599483
TCCTTCTGTGACTGAG	1	0.507212
ATGGGTTTCAACGCTA	1	0.460227
AATGCCAGTCCTCATC	1	0.377834
TCATTCACATGCCATA	1	0.515306
AGTAGTCGTAGCCAGA	1	0.488491
GTGGGAAGTGCAGTGA	1	0.417989
CCACTTGTCACTTATC	1	0.431429
GCATTAGAGCGTTCAT	1	0.506739
GTCTGTCTCACTACGA	1	0.519637
TTGGTTTAGACTCCGC	1	0.45245
CATTGTTCATGCACTA	1	0.52027
TGTCCACGTCATCTAG	1	0.492918
GTTCTATTCTCACTCG	1	0.456284
CGACAGCCAACCCTCT	1	0.539162
GTGCACGGTAGTCACT	1	0.48433
TTACAGGCATGGCTAT	1	0.522152
TAGCACAAGCTGACAG	1	0.554859
CTCAGTCCAGAAGTTA	1	0.421053
CAGCAATAGCGAACTG	1	0.466867
CCTGCATTCATGGTAC	1	0.537791
ACTATGGGTGGGACAT	1	0.585139
AACAACCTCCATGATG	1	0.579235
ATCGATGGTCGATTCA	1	0.470948
GTACAGTTCTGCATAG	1	0.475921
TTAGGCATCCCAGCGA	1	0.378571
GTTCCGTGTTCTCAGA	1	0.538194
CCATCACGTCTCGGAC	1	0.527859
TGTCCACCATACAGAA	1	0.381579
TTGTTGTCAACAGTGG	1	0.5
TCTTTGAGTGCCGTTG	1	0.498008
ACAACCATCGACCTAA	1	0.572368
AACAGGGAGCCTTTGA	1	0.454277
TGTTCCGTCACCGGGT	1	0.462633
AGTACCAAGTTGCGCC	1	0.546371
GAGATGGCAGAGACTG	1	0.396491
TCTGCCACAAGCGAGT	1	0.395257
GACGTTAAGACGGTCA	1	0.554307
CTGCTCAGTTGCGTAT	1	0.55205
TATCTTGTCACACCGG	1	0.505495
AGACCCGGTCACAATC	1	0.445652
TTAATCCCAAGCCATT	1	0.504144
CCGATGGGTTACGCCG	1	0.525692
CAGCACGGTATAGGGC	1	0.35786
CAATGACCAGAACCGA	1	0.463878
GTGCGTGTCATGTCTT	1	0.401544
TGTACAGAGATCCAAA	1	0.520548
CCCGAAGCAGCTGTAT	1	0.498361
GTTATGGGTAACTAAG	1	0.503472
GGTCACGCACACCGCA	1	0.447964
TCTCCGATCTGAACGT	1	0.53617
GGTAGAGGTTGCATCA	1	0.522807
ATACCGAGTTCAACGT	1	0.510373
TTGTTCAAGGAGGCAG	1	0.569565
ACCCTCACACTCTCGT	1	0.521084
TCGCTTGTCGCATTAG	1	0.543396
AGGATAATCTAAGGAA	1	0.481203
CATAGACCACGCAGTC	1	0.446494
AGACACTAGAAATGGG	1	0.5209
ACATGCAAGTTTCGGT	1	0.599057
GAGGGATAGACGCAGT	1	0.451827
GTGATGTAGTGATAAC	1	0.53125
GAAGGACTCACCTACC	1	0.492683
GAAATGAAGTAGTCTC	1	0.454902
GCAACCGCACAAGCCC	1	0.53211
GTGGAGAAGTACCCTA	1	0.458182
GTGCTTCCAATTGCCA	1	0.484848
AGTCTCCGTATCTCGA	1	0.566502
GAGTCATTCATTACGG	1	0.466912
CATGAGTGTTCCCAAA	1	0.503165
CGTGATAGTGGAAGTC	1	0.514045
TGTGTGACATTAAAGG	1	0.543568
GGATGTTTCTGCTAGA	1	0.587234
CTAGACAGTGCGAGTA	1	0.543689
GACGCTGCACGTCATA	1	0.458621
CTCAGTCAGCAGCAGT	1	0.598253
CCCGGAAGTTTCACTT	1	0.467681
TGACTCCAGTGGTTCT	1	0.436214
CTGTGGGTCCTGTTAT	1	0.526515
GTTACCCAGGATCACG	1	0.560606
GCATGATCATACACCA	1	0.55137
TCCGTGTCACAAGCCC	1	0.444444
TGTACAGTCTGTTCAT	1	0.439689
AACTTCTAGCGGATCA	1	0.493056
CTGGTCTAGCCTCCAG	1	0.490272
GGTGTTATCGGAAGGT	1	0.572727
GCACGGTTCAGGAACG	1	0.489362
CCCAACTCAACACTAC	1	0.593985
ACTGATGCAGAAATCA	1	0.591489
GACACGCAGGAAAGTG	1	0.495652
CTTTCAACAACGCATT	1	0.505285
GAGTCATGTATAGCTC	1	0.561265
GAAACCTTCTAGCCAA	1	0.549569
CACACAAAGGTCCCTG	1	0.212903
CACTAAGAGACTCATC	1	0.468254
AAGCGAGAGGAACGCT	1	0.391304
TGTCCACAGAGAGAAC	1	0.561856
TCTGTCGCATACTTTC	1	0.497462
TCGTGGGTCATTCTTG	1	0.491453
CGGAGAATCCAACCGG	1	0.584615
GGTCTGGAGCCGATAG	1	0.484305
ATGAAAGCAGCTGAAG	1	0.563319
ATACTTCCAGGGAATC	1	0.459259
TAACTTCTCAATCAGC	1	0.462264
TCTGCCAAGTAAGAGG	1	0.458515
GCAGCTGAGGAAAGGT	1	0.461883
GTTGCGGCACGGTCTG	1	0.566845
TACCGGGGTATGCGTT	1	0.448598
ATTTCTGAGCTAAACA	1	0.512195
TCACGGGCAACGGCCT	1	0.473896
TTCCGGTTCACACCCT	1	0.526923
CATGAGTAGGCTGGAT	1	0.55
AAGTGAATCCATCAGA	1	0.449761
ATCGCCTAGGAAAGTG	1	0.513402
ATCACGAAGATTCGAA	1	0.445255
TATACCTTCGTTCTGC	1	0.443966
TCATACTGTCAGTCTA	1	0.381974
TCCTGCACATCTTTCA	1	0.50813
CCACGTTTCAGCTCTC	1	0.491409
GTAATCGTCATCGGGC	1	0.474886
ATCCTATGTTACGGAG	1	0.468293
CATCGCTGTCCCGGTA	1	0.420814
GAGACTTCACCAACAT	1	0.515419
CATGCAATCAGACTGT	1	0.453552
GGGCTACTCGCTTGAA	1	0.53211
TGATTCTTCATTTACC	1	0.514019
GCGGATCGTTTAGAGA	1	0.412844
GATGACTCAAAGGCAC	1	0.519048
ACTTAGGTCCATTGTT	1	0.454212
GATCCCTCAGGTTCCG	1	0.508475
ATTATCCGTCTGATAC	1	0.471204
GCAGCCACAGCGCTTG	1	0.428571
TTGCATTCAGCGTTTA	1	0.375
CACGTGGAGCGACTTT	1	0.435484
TCCTCTTCAGAGGGTT	1	0.521531
CATTCATCAGTGTGCC	1	0.516129
TATCCTACAAAGCTAA	1	0.56391
TTACGTTCATACCGTA	1	0.458537
CCCAACTTCGCGGACT	1	0.434004
AGGATAAGTTGCCAAT	1	0.551913
TGAATGCGTTTGGGAG	1	0.391566
GTGTGATAGGATGCGT	1	0.180645
TCTGGCTGTTACGATC	1	0.525773
AGTAACCGTAGACGGT	1	0.550725
CAACGATTCGATTGGT	1	0.584795
TCATGGATCTGTGCGG	1	0.422222
AACGAAAAGTGGAAAG	1	0.568966
TATATCCAGAAGCGAA	1	0.468354
AGACCCGGTTCGTGCG	1	0.464789
TTTCAGTCATCGCCTT	1	0.406091
CTCTGGTTCTATCGGA	1	0.535065
GCGAGAAAGTTGGAGC	1	0.529032
GCATCTCCAAGACAAT	1	0.506438
GTCACTCCACGACAGA	1	0.551282
GTTGCGGAGAAAGCGA	1	0.453704
ACTGTCCAGGCATCAG	1	0.467811
GTACAACTCGGACCAC	1	0.548023
GTCCTCAGTTTCACTT	1	0.502618
GGGAGTAAGCCACAAG	1	0.440594
TATTCCATCATTTGTC	1	0.471698
AAGACAAGTTCCGGTG	1	0.538462
GGGTTTAAGCTGCCTG	1	0.530055
ACTTTCACACATGAAA	1	0.558659
TGAGTCAGTGTAGCAG	1	0.566138
CCTAAGACAACCAATC	1	0.531987
CCTCAACCACAAGCCC	1	0.435685
CATTGTTGTGGCTCTG	1	0.320988
TTCAGGAGTATGCTTG	1	0.486239
ATAGACCGTCAAAGCG	1	0.545455
TGGATGTAGCCTCAAT	1	0.552339
CAGATACTCATTCATC	1	0.55665
TCGGGTGTCGGAATGG	1	0.550505
TAGGTTGTCACCCTGT	1	0.351515
AAGCGAGGTTAAAGTG	1	0.593548
ACATCGACAAGCGGAT	1	0.518717
TCCGTGTGTGACCGAA	1	0.517241
GGACGTCAGTCTGTAC	1	0.470297
AAGATAGGTCGCTGCA	1	0.434109
TCGCACTCAGTCGTTA	1	0.461538
AAGCATCTCCAGCACG	1	0.426829
ACCCAAAAGGCTCTCG	1	0.441926
ACCGTTCCATACTTTC	1	0.576087
ATTTCACCACAAGTGG	1	0.419355
CCCTAACCACGTACAT	1	0.538462
GACTCTCGTGATGTAA	1	0.448864
GATAGAACAGTAACCT	1	0.474576
CTGAATGAGCATACTC	1	0.368056
GGTTGTAAGTGATAAC	1	0.406077
AGACCATGTGGGACAT	1	0.473988
TGCAGTACATGGTACT	1	0.548571
CTCGAGGTCCTTATAC	1	0.436275
AGATGCTGTGCGGATA	1	0.445783
TGAGGAGTCTTAATCC	1	0.56044
ACTGTGACACCATATG	1	0.442211
TCACGCTTCCACGAAT	1	0.419098
AACGGGACATCTATCT	1	0.493088
GAGGCCTAGACTGAGC	1	0.477273
TCCCAGTAGTTAGTGA	1	0.510769
GGTCACGTCCTTCTAA	1	0.526012
ACACAGTTCTCCACTG	1	0.437086
ACTGTGACAAATGAGT	1	0.529762
TACACCCAGACCATGG	1	0.457143
CAACGATGTCAACCAT	1	0.584337
CGGAACCGTGGTCTTA	1	0.471014
TGATGGTCAATTGAAG	1	0.467033
GAACACTTCCACGTAA	1	0.497738
GCCATGGTCATCGACA	1	0.557252
GAGCTGCCAATACGCT	1	0.594444
AGTCTCCGTGTATACC	1	0.460993
CCCAACTAGATCCCGC	1	0.5
AAGTGAACAACAAAGT	1	0.529762
GGCTGTGTCGTCTAAG	1	0.5
CTGCCTAAGAATCGTA	1	0.494681
CCCATTGTCGGTGAAG	1	0.381818
AGACAGGGTCGGAACA	1	0.457792
TCTTAGTAGTACAGAT	1	0.519608
GAGTTTGAGCCGTTAT	1	0.348993
GTGAGTTCATGGCCCA	1	0.466667
CTGAATGCAGGTCCCA	1	0.421053
TGATCAGTCCCAAGCG	1	0.359116
TGTAAGCGTAACGCGA	1	0.588608
ATATCCTAGGCTTAAA	1	0.525773
GTAAGTCGTACGAAAT	1	0.527397
TCGCACTTCTCGCCTA	1	0.363636
TATACCTAGAATCTAG	1	0.527869
CTAAGTGCACCAGACC	1	0.494737
ATCACAGCACGAAGAC	1	0.505556
CGTGATACATACACCA	1	0.490566
CGGAGAAAGCACCTGC	1	0.43617
CACGGGTGTCACCGAC	1	0.55615
ATGACCACAGGAACCA	1	0.569296
AGGAGGTTCACGGAGA	1	0.445255
AGGTTACTCGCGGTAC	1	0.51049
TTGGGCGGTAGACAAT	1	0.425806
ATAGACCCAAACTAAG	1	0.42069
GCACATAAGTTGTCAC	1	0.566434
GTAATCGAGAAGCTCG	1	0.423611
GGGCTCACACGCGGTT	1	0.474138
GTTCATTGTTCTTGCC	1	0.496933
AATGCCAGTCTAATCG	1	0.51462
TTCAATCTCTTACCGC	1	0.572254
CGCAGGTAGATCACTC	1	0.596296
GGGTTATAGTCTTGGT	1	0.571429
TGCTCCAGTTCAGTAC	1	0.518405
TTCCGGTAGTGGTGAC	1	0.559211
GTCATTTAGACGTCCC	1	0.398693
CAGTGCGAGTTCTACG	1	0.461111
GACAGCCTCACTAGCA	1	0.274038
GAAGCGAAGCTACTGT	1	0.558824
CGCATGGCAGTACTAC	1	0.432836
GGGCTCAAGTAATTGG	1	0.419355
TATGTTCGTACTCAAC	1	0.44186
TGAGGAGAGAAGCTGC	1	0.447761
TCTCCGATCAGGAAGC	1	0.533784
GTTAGTGTCGATGGAG	1	0.489362
TCAAGCAGTGTGTCGC	1	0.374233
ATCACTTAGACCTGGA	1	0.538462
GTTTGGAAGCGATGGT	1	0.565217
TCTGGCTCACGACAGA	1	0.528777
TACAACGCATCACCAA	1	0.469613
TCCGATCAGCTCCGAC	1	0.469274
TTAGTCTCAGTAGAAT	1	0.43956
CATGCTCTCCGCAAAT	1	0.444444
CAAGGGAAGGCATCAG	1	0.577181
CAATCGATCAGGAGAC	1	0.501873
GGCTTTCGTACGACAG	1	0.545113
CCTCACAAGGCATTTC	1	0.358974
GGAGCAATCCGCTAGG	1	0.565517
GCAGGCTGTTCCAGGC	1	0.527473
GCGTGCAAGAGCCGAT	1	0.452229
CATACAGAGTTGCCTA	1	0.544521
TGTTGAGCACGCGGTT	1	0.533898
AACGTCAAGGAGCAAA	1	0.596859
AGGCCACTCGTCGACG	1	0.536585
GATGCTAGTAAGATTG	1	0.487952
CACCAAATCCCGAAAT	1	0.490625
GTCATGAGTAACATAG	1	0.435028
CAACGATTCAGATTGC	1	0.4
ATCGATGGTTCTGAGT	1	0.517045
CGTTGGGTCCACAGCG	1	0.561151
GTCGTAATCCGTGCGA	1	0.5
CATGCTCCATGTGTCA	1	0.503185
TTCCTAAGTATCACGT	1	0.480263
TGCTGAACAACGATTC	1	0.435897
ACTGTCCCAAAGAGTT	1	0.548387
AAACCCAGTGTAGGAC	1	0.496644
GGGATCCAGTGAGTGC	1	0.587786
TGGAACTAGCATAGGC	1	0.386207
AGTAGTCTCTGGGCCA	1	0.48913
GTAGGAGCAGCCTATA	1	0.393939
AGTCTCCAGCATTGTC	1	0.458015
CATCGTCAGTTGCGAG	1	0.514286
AGTGTTGAGTCATCCA	1	0.553922
GTCAAGTCAAATGGCG	1	0.443609
AAAGTCCCAATACCTG	1	0.464286
CTTGATTTCAAGAGGC	1	0.486275
TGATCTTCACATTCTT	1	0.52451
GAGTGAGTCTCAACGA	1	0.414141
GCATTAGTCACATTGG	1	0.543956
TGATGGTCAGCGTACC	1	0.472492
CACGAATTCTTAAGGC	1	0.524904
CGGCAGTTCCCTGGTT	1	0.55814
CATCGCTTCGCACGAC	1	0.53719
CTCTCGAAGGTTCTTG	1	0.456
ATCTCTATCTTTGCGC	1	0.516517
AGGGTGAGTACTAACC	1	0.403361
TGTTTGTGTTAGTTCG	1	0.434783
GGGAGATGTGGTAATA	1	0.468085
GAGGGATTCGATGCAT	1	0.144444
CTATCTACAGCTGGTC	1	0.455782
ACACGCGAGGGTTGCA	1	0.538462
GAATCACAGAGCTGCA	1	0.382114
TCCTCTTCATAGCACT	1	0.392739
ATGGGAGTCACTGGTA	1	0.533784
CATTGTTGTTCTCCTG	1	0.550562
TCAGCCTTCACCCATC	1	0.438272
CAGATACGTATGCAAA	1	0.541096
GCCCAGAAGGTCGTAG	1	0.311111
ACACTGACACGCGCTA	1	0.485915
CATTGCCTCGCTTGCT	1	0.478088
AATTCCTAGATGGCAC	1	0.442748
TCAGTGAGTCGTTATG	1	0.384342
TTTCATGGTTTCGCTC	1	0.52349
TTTACCAGTCGCCTAG	1	0.455357
GTTATGGGTTCATCTT	1	0.202899
TGAGCATCACGAGGTA	1	0.435374
TACGGTAAGAGAGCAA	1	0.438462
TTGGGCGCAGTTAGGG	1	0.45045
AGGGTCCCATGTGCCG	1	0.357143
CATTGTTTCGGAATTC	1	0.451327
TCAATCTTCATAAGGA	1	0.279279
GCAACCGGTTGACGGA	1	0.462478
AGCCAATAGATTGGGC	1	0.554455
GTTGTGACATGCGGTC	1	0.445378
GCTTCACCACTGATTG	1	0.432653
CTAACTTGTTGTCCCT	1	0.586118
TCATCATGTTGCTCCT	1	0.475
ATCACGAAGGCATCTT	1	0.494585
ACCTGTCTCATTATCC	1	0.464419
CACGTTCTCTGTGCGG	1	0.47479
TTCCAATTCGAACACT	1	0.468401
AGACCCGGTCTACAAC	1	0.485149
CCACCATTCAGCAATC	1	0.47619
ACCACAACACCCTAGG	1	0.492537
GATCGTAGTGGGCTTC	1	0.536082
GTCCCATGTGTTCCAA	1	0.506579
GTGGCGTCAAGTCGTT	1	0.503876
AACGTCATCTTAATCC	2	0.478927
CACAGGCTCTCCACTG	2	0.429429
TATTTCGTCCATTGGA	2	0.503165
CGTTCTGAGGTAGCAC	2	0.482517
ACGTAACGTACGACTT	2	0.551282
GGTAACTCAATGACCT	2	0.488372
TTCTCTCGTTCCTAGA	2	0.428571
TTTGTTGGTCGTTCAA	2	0.43609
CAACAGTCAAGTGGTG	2	0.46789
ATCGTCCGTATGAGAT	2	0.582278
TCACGGGAGAATCGTA	2	0.262295
TACTTCAGTCTCAGGC	2	0.514925
GAGTCTAAGCTTACGT	2	0.339286
TGAGGAGCACGGCTAC	2	0.466667
AGTACCAGTACCACGC	2	0.557047
GGCGTCAGTAACACCT	2	0.564815
ATTCATCAGGTTCTTG	2	0.469657
TGAGTCATCCATTCGC	2	0.512195
CCGAACGGTGTCTTGA	2	0.441558
ACTATCTCATCCTTCG	2	0.382979
GATTGGTTCGAGTACT	2	0.42246
GGTGTTAAGAAATTGC	2	0.550459
CCGATGGGTGACTGTT	2	0.557377
CATCCGTAGGTTACCT	2	0.402299
CTCATGCCAATTGAGA	2	0.508475
GACCGTGTCGAAGCAG	2	0.478261
GGAGGATAGCCAAGTG	2	0.512
TCACATTGTCGACTGC	2	0.507576
TCCACCATCATCGTAG	2	0.408
GACCAATCAGTTGTCA	2	0.465116
GTGGAAGAGGATTACA	2	0.397959
CCGAACGAGACCAAGC	2	0.517241
TCCTTCTGTGCTCCGA	2	0.56051
AGATGAAAGACCCGCT	2	0.539568
ATTCATCTCATTCACT	2	0.527869
TACATTCTCAGCTCTC	2	0.483871
AGGTTGTAGCGCCATC	2	0.526087
ATTATCCAGCACGATG	2	0.578199
CCCTAACCATGACTCA	2	0.396104
TCAGCAAAGAGCTGAC	2	0.455285
TACGGTAAGGCTCACC	2	0.569231
AATGGCTGTATCAGCT	2	0.518248
TCATCCGAGTATGATG	2	0.54955
ACAGGGAGTGTTTGCA	2	0.5
TGGGTTAAGTAAGAGG	2	0.353211
AGATAGAAGGTTAAAC	2	0.488372
GTGACGCGTGTCATTG	2	0.522523
TATATCCGTGGACCAA	2	0.478632
AGACACTAGGGTGAAA	2	0.536
AGGGTGATCTGCACCT	2	0.55
GTCAGCGTCACCGGTG	2	0.535088
GGGTCTGAGTAGACAT	2	0.416667
CAGCACGCAATTTCCT	2	0.515358
ATTCCTAGTGCCGGTT	2	0.563636
GGAATCTTCCCGAGAC	2	0.402597
CATGGTAAGTGTACCT	2	0.403101
GACCCAGAGAGACAAG	2	0.44898
GGATCTACACATATCG	2	0.453704
ATTCATCGTAGATTGA	2	0.420354
TGAGGTTCAAGGTACG	2	0.536842
CTCCCTCTCACCTCAC	2	0.474048
GTCTTTACACAAATCC	2	0.492308
CCCTTAGGTCACCCTT	2	0.504132
GCAGCCATCGATGGAG	2	0.505703
GTAACCATCAGGACAG	2	0.5
GTGGGAACACTTGAAC	2	0.537954
ACGCACGAGGAGGCAG	2	0.465686
GAACTGTCATTCTTCA	2	0.471545
GAAGCCCCACTTCATT	2	0.469484
AGAAATGGTCTAGGTT	2	0.487603
CAACGGCTCTAAACGC	2	0.584746
CGAGGCTCAAGTTGGG	2	0.465116
AGACAAAGTAGTCTGT	2	0.427046
TCAATTCGTAACAGGC	2	0.455224
TGTAACGAGTTGCATC	2	0.531915
GTGCTGGAGTCGTCTA	2	0.442982
AGGTGTTTCCGTCAAA	2	0.57672
ACACGCGGTGAATGAT	2	0.376344
TAAGCGTTCCACATAG	2	0.589744
ATCGATGTCCTCTTTC	2	0.424419
GAGCCTGAGTGCCAGA	2	0.565657
CAATGACTCCTTTGAT	2	0.457831
CACGTGGTCTTCCAGC	2	0.445652
GCCAGGTGTGCATTTG	2	0.552846
TGGTGATTCTCCGTGT	2	0.428571
TCATGGACATTCTTCA	2	0.556604
GGTTAACGTGAACTAA	2	0.51
CTACTATAGCGACATG	2	0.418182
CTCCATGCAATGAACA	2	0.405172
ATGATCGTCGATACAC	2	0.587629
TTGGATGGTTCGAACT	2	0.561644
CAGTTAGAGACCATGG	2	0.509434
CCACGAGGTCACAGAG	2	0.469799
TCAAGTGTCCTTTAGT	2	0.505747
GGATGTTCAGAGCGTA	2	0.396552
GAGAAATTCAAGCTTG	2	0.43617
GGTTGTAAGAAGATCT	2	0.456522
TACCTCGGTCACTAGT	2	0.46
CCTCACATCTCGACCT	2	0.427419
GGATCTACATCCGTTC	2	0.529412
GTCTTTAGTTTCACTT	2	0.461538
AAAGGATTCGATACGT	2	0.356436
TACATTCGTACACGTT	2	0.384615
AAGACAACACACAGCC	2	0.540541
GGGTTTAAGCGGGTAT	2	0.386207
TTCGATTTCCATAGGT	2	0.5
ATCGGATCATCGATGT	2	0.598039
AGGGTGAGTCAACACT	2	0.447674
GGAGCAAGTCCACGCA	2	0.592593
CGATCGGCATCGAAGG	2	0.370044
ATCCATTCAGGAATAT	2	0.511111
GAGCTGCAGAAGCGGG	2	0.446429
TTGTTCACATATCTCT	2	0.527559
TTGCTGCAGTGAACAT	2	0.478261
TTTCACATCTGCCTGT	2	0.510204
ATTCATCTCCGTGTCT	2	0.425926
TGGAGAGTCAAGCCAT	2	0.448454
TTCCGGTAGCAGCCCT	2	0.407216
TCCCAGTCAAAGCTCT	2	0.472081
CGCCAGACATGTGGCC	2	0.545455
TGGTAGTTCGATTTCT	2	0.551724
TAACCAGAGGTACTGG	2	0.425
AGCTCAAAGCATGGGT	2	0.502732
ATGACCAAGCGCTTCG	2	0.473988
GTGAGCCAGAGAGCAA	2	0.42562
TATACCTTCCATCTGC	2	0.458101
GTATTTCGTGAGTTGG	2	0.387097
TCCGGGAGTGACCTGC	2	0.5
CCCTCAACAGCAAGAC	2	0.53913
TTACCATTCCGGCAGT	2	0.546875
CTCAAGATCTTGGTGA	2	0.521127
GTAATGCCAATAACCC	2	0.484043
GTTGCTCGTACCTATG	2	0.50495
GTCGTTCAGTGAGCCA	2	0.486111
AAACGCTCACCTGATA	2	0.485981
TGGTACAGTTAAGACA	2	0.516129
GTCATGAGTGCCTTTC	2	0.538462
GTCGTAAGTCGTCATA	2	0.466667
TCAGCCTCACTTCCTG	2	0.517647
AGTCAACTCCTTGAAG	2	0.39604
GGGTCTGAGAACAAGG	2	0.428571
TTGTGGAGTTGCCGAC	2	0.47093
GTTCATTTCCGTTGGG	2	0.478632
CAGCGTGCAGTTGCGC	2	0.462264
CTGTATTTCAAAGCCT	2	0.419355
ATTTCACGTGATACAA	2	0.468354
GCGTGCACACGCTATA	2	0.51735
CGTGTCTGTAACTGCT	2	0.578947
TCACACCAGCGTTGTT	2	0.5625
AATCGTGAGATGAACT	2	0.431579
GTCCCATGTGGTCTTA	2	0.497175
TACTTACAGCTACTAC	2	0.550661
CCTTCAGCAAGCGAGT	2	0.295775
TGATGGTGTGTCTTGA	2	0.396104
GTAGCTACATATTCGG	2	0.55914
TGACCCTTCGTAGTCA	2	0.316176
CTGTCGTAGTTGGAAT	2	0.588235
CATGCAAAGATCCGAG	2	0.572917
CGATGCGGTTCGAAGG	2	0.189781
ATGTCCCCAGAGTGAC	2	0.465116
GTTGTCCCACATACTG	2	0.561702
ATCGTAGGTACGCTTA	2	0.385417
CTATAGGGTAGGTTTC	2	0.427083
ACCCAAACAGCATTGT	2	0.424084
ATCGATGGTTAGTTCG	2	0.492593
AACGAAACAGCGTTTA	2	0.441341
CAGAGCCAGTTGGCGA	2	0.12
CGGGACTGTAGGATAT	2	0.345238
TCCACCAAGATGTTCC	2	0.394495
TCTATCATCTGAACGT	2	0.536585
AAAGAACCACTGAGGA	2	0.522059
AGTACTGAGAATTCAG	2	0.416894
TGAATCGCATATCGGT	2	0.459184
GAGACTTCATGAAAGT	2	0.563636
AAGTCGTAGAGAAGGT	2	0.425532
AGCCACGCAGTAGGAC	2	0.401361
AGCATCAGTTAACAGA	2	0.439306
GGGTATTTCGTTATCT	2	0.414474
ATCACAGCATGGTGGA	2	0.524324
ACTACGAGTACCTAAC	2	0.495146
TCATGGACATGACTCA	2	0.525253
GTTACGATCGGCCAAC	2	0.453125
TGGTACAGTTGATGTC	2	0.48
GAGCCTGTCCGTGTCT	2	0.436782
TTCTGTAGTTATTCTC	2	0.532609
GACTCAATCCGTCAAA	2	0.361111
TGTTCATGTGTGGACA	2	0.478261
CATTCCGTCGGCAGTC	2	0.470085
TACCCACGTTTCTATC	2	0.510417
TCATCATCAAGACGAC	2	0.468127
GGAGGATCAGGAATAT	2	0.470588
GAGTCTACAGACAAGC	2	0.42246
ACGCACGGTCACTCAA	2	0.320988
ATTATCCAGGTAGCAC	2	0.418182
TACCGAATCCTTTAGT	2	0.25
CACCAAATCTGTCCCA	2	0.432099
TGGGATTAGCACTAGG	2	0.538462
GTTAGTGGTCTTGAGT	2	0.401639
CTGAGGCGTACTGCGC	2	0.487179
TAGATCGTCTTTGCAT	2	0.459459
CTCATTAGTCCACATA	2	0.430693
TTCGATTGTGTTGACT	2	0.47093
CTGTATTGTGCCTAAT	2	0.516556
CAGCCAGTCATAGCAC	2	0.5
ATTATCCAGTCTTGGT	2	0.393258
TTAGGCAAGGAACATT	2	0.435897
GATTCGAGTGCAGTGA	2	0.56044
ACTTCCGCAGCTGTTA	2	0.45679
CACTAAGTCACAGTGT	2	0.51145
GTGGTTAGTCAGTCGC	2	0.445946
AAGACAAGTGACTCTA	2	0.446541
CTGCATCCATGTAACC	2	0.506329
TACTTACGTTCAACGT	2	0.511945
TAGAGTCTCATTATCC	2	0.527778
CTTGAGATCTTCCGTG	2	0.486486
TATCTGTGTTAACAGA	2	0.356643
GAGTCTACAACAACAA	2	0.536232
TCCGAAAGTATACCCA	2	0.428571
AAGAACAGTGAACTAA	2	0.471338
CCTCATGGTCACCGAC	2	0.543478
CTACTATTCCATCTAT	2	0.388013
TCCTCTTCACGCGCTA	2	0.527559
CCACTTGCACTTCCTG	2	0.36646
TTCTAACTCAATGCAC	2	0.550562
AAAGGGCAGCTCGTGC	2	0.04
AATGACCAGTGCCAGA	2	0.390625
ATCGATGGTAACAGGC	2	0.414474
TCATGAGCACATGTTG	2	0.540541
GGGTATTAGTTATGGA	2	0.55102
GCTACAATCTCGCTCA	2	0.329412
TCATTACAGTTTGAGA	2	0.4625
TCTTCCTCACCTTCGT	2	0.468864
TTAATCCCATCATCCC	2	0.504545
ATACCGAGTCTACTGA	2	0.455357
CCACGTTGTAATGCTC	2	0.5
GTGGTTACAATTGAAG	2	0.439024
AAAGGATTCCATTTAC	2	0.339286
ATCAGGTCAGAGGTAC	2	0.439716
GTCTAGACAAATTGGA	2	0.434211
GTTAGTGCAATACGCT	2	0.471649
TGATTCTTCCGGCAAC	2	0.536145
ACGCACGCAGGTACGA	2	0.400517
CCGGGTATCCGACGGT	2	0.525641
GCATGATCAGAAATCA	2	0.294643
CGGAATTTCGGCGATC	2	0.56
CATCCGTGTATCTCGA	2	0.404
GTCTACCGTACGCTAT	2	0.486842
AAGCCATCACAGTCCG	2	0.49505
TGATTTCCAAATCCCA	2	0.5625
GTCCTCATCCATTTCA	2	0.481481
TTGGGATAGTCGCTAT	2	0.558442
CGGGCATAGGCGTCCT	2	0.486111
CTCTCGAAGACCACGA	2	0.483516
CTATCCGGTGCCTTTC	2	0.575342
ATGACCAGTCTTTATC	2	0.47619
GGAAGTGAGCCGTAAG	2	0.52657
TGCAGATCACGTTGGC	2	0.449275
CAAAGAAAGGCATGGT	2	0.522388
CAACAGTGTACGTAGG	2	0.472222
TCAGCAATCTGTCAGA	2	0.534483
AGGGCCTTCACCGCTT	2	0.439437
CCGATCTAGTTGCTGT	2	0.477941
GTCAGCGCAATGAACA	2	0.544444
ACAGAAACACACGTGC	2	0.433333
TCATTTGTCCTTGGAA	2	0.339286
CGAGTTAGTTGACGGA	2	0.540179
CAATTTCTCCTTATCA	2	0.53211
TCCTGCAAGCTCGTGC	2	0.533101
CATTTCACAAAGACGC	2	0.523256
TCCACCATCTAGCATG	2	0.396694
ACTGTCCAGTTTGTCG	2	0.586667
CTCAGAAGTTAACCTG	2	0.450704
GCACGGTAGGCAGGGA	2	0.426471
GTCTTTACAGGATGAC	2	0.348684
ATGAGGGTCACCACAA	2	0.421875
CCAATGACAAGCTCTA	2	0.466216
TTCTGTACAAGTGCTT	2	0.544304
AGAGCCCTCGAGTCTA	2	0.596491
GTTACCCAGTCTGCAT	2	0.403846
GGTGGCTGTGAGTTGG	2	0.5
TGAGGAGAGTCGCTAT	2	0.458333
AGCCAGCAGGTGGCTA	2	0.416667
TCACACCAGACCTTTG	2	0.527027
TCAGTGACATTACTCT	2	0.514286
TCATTCAAGCAGATAT	2	0.518987
TAGTGCAGTCAGGTAG	2	0.532258
AACTTCTAGCCAGAGT	2	0.456954
AGTGATCGTGGGACAT	2	0.4
TCTCTGGTCCATACTT	2	0.240741
CTACGGGTCTACCTTA	2	0.5
TCGCTCAAGGTTCTAC	2	0.545455
GGAGGTACAGAGTTCT	2	0.467532
TGAATGCAGTCAATCC	2	0.327273
TGATTCTTCAAGGTGG	2	0.448276
TGTTCCGGTTATGACC	2	0.377778
GCTCAAATCCAATGCA	2	0.559165
TCATACTGTCACTGAT	2	0.384921
GAATCGTTCTTTGATC	2	0.418972
CCTTGTGGTGCGACAA	2	0.385246
AAGAACAGTCTCAAGT	2	0.569444
AGACTCAGTGAACTAA	2	0.421384
AGCGTATTCTCCTACG	2	0.477273
TGGATGTGTTAGGGTG	2	0.533333
TCCATCGAGCGCTTCG	2	0.513889
CATTGCCAGGCAGTCA	2	0.357143
ACTACGAGTTGCAACT	2	0.557143
TGAACGTCACATCCCT	2	0.531469
TGGAGGACAACGATTC	2	0.485714
TTTCATGAGTTGTCAC	2	0.55
TTCCTCTGTGGTCTGC	2	0.203704
CACCGTTCACCATTCC	2	0.427586
TACTTCATCGAAACAA	2	0.517647
ACGTAACGTAGGTAGC	2	0.497585
TCACTCGCACGAGGTA	2	0.526138
AGGTTGTAGCGTCGAA	2	0.294416
ACCTGAATCGGTCACG	2	0.423529
TCGGGACTCGAAGCCC	2	0.421053
TATCAGGCATCATGAC	2	0.480226
TCCATGCGTCACCTTC	2	0.486301
AGGCCACTCTGGCCGA	2	0.42487
AACGTCACACCCTGTT	2	0.392324
CCTTGTGGTTAAACCC	2	0.478386
TGCTCGTGTCGTCTCT	2	0.462121
CTATAGGCATCACAGT	2	0.368421
TCTACCGAGCCTGAGA	2	0.436202
TACCCACCATCCAACA	2	0.476821
CTCAATTTCGACCATA	2	0.403509
AGGGAGTCATCAGCTA	2	0.509091
TCCCACACACGGTCTG	2	0.0731707
ACGTAGTGTGCAGTGA	2	0.0128205
AGTGCCGTCAATGTCG	2	0.151515
AATGACCTCTTAGGAC	2	0.258333
ACACAGTAGTACCGGA	2	0.421053
GGAATCTCATGGGAAC	2	0.47541
CTATAGGTCATCAGTG	2	0.483871
CTATAGGGTCTCACGG	2	0.333333
CGTTCTGCAGGCATGA	2	0.36
CGAGTGCCAAATACAG	2	0.527027
CATCAAGCACCCTAGG	2	0.424028
TATATCCGTGATGGCA	2	0.521452
CCTTTGGTCCTTATCA	2	0.446237
TCCTCCCCATTAGGAA	2	0.45082
CGGGTGTTCCATCTGC	2	0.521739
ATTCCATGTTTACACG	2	0.482143
TGTAACGCACTCATAG	2	0.566372
TGAGTCAAGATAACAC	2	0.37037
CATCCCACAACCAGAG	2	0.447761
AGATGCTAGCCTTGAT	2	0.433862
AAGTCGTCATAACGGG	2	0.353448
GAGAAATTCATGGAGG	2	0.510067
CTATCCGGTGCAACAG	2	0.486842
GTAATGCGTTGTATGC	2	0.48
GTGTGGCGTAGGACTG	2	0.54918
TAGACTGTCCCTTGTG	2	0.219697
AAGACTCTCTGTCCGT	3	0.482759
AGATCCAGTGATTCTG	3	0.0705882
TTCAGGAAGGCCATAG	3	0.537313
GATTGGTAGACGCCCT	3	0.398058
ATCCGTCTCCGAAGGA	3	0.422764
GCATCTCTCTTGAGCA	3	0.391667
CAAGGGATCACAATGC	3	0.478947
CACGAATGTAACGTTC	3	0.444444
AGTTAGCTCTACTATC	3	0.384211
GTCACTCAGCAAGTCG	3	0.434783
TCACTATCAGATTCGT	3	0.428571
GATTCTTCAAACCGGA	3	0.485714
GTGGAAGCACATAACC	3	0.59322
CTTACCGGTCGAAGCA	3	0.529412
CATCGCTCAATCTCTT	3	0.311475
CGCATGGGTTTACTTC	3	0.481728
GGTCACGAGAAGATCT	3	0.544944
AAGTACCTCACCTCGT	3	0.48
GGCGTCATCATGTCTT	3	0.431193
CTACCCACAAATGGTA	3	0.296296
TCAGCCTGTAACGTTC	3	0.435115
GACCGTGGTGCACGCT	3	0.0294118
AGTCAACCACGGTGAA	3	0.559322
AGAACAAAGTCCCGGT	3	0.553846
TATGTTCAGCGAAACC	3	0.395833
AGCCACGAGAACTGAT	3	0.453202
TCGAACACATCAGTGT	3	0.507246
ACATGCACAGCGTACC	3	0.269231
CACATGATCCAGTACA	3	0.430556
GAAGGGTTCTCCATAT	3	0.584615
GATGCTAGTTCGGTCG	3	0.438596
CCACAAAAGGAACATT	3	0.398058
GTTATGGAGGCACAAC	3	0.357143
GAACGTTAGATTGACA	3	0.544
GTCAAACGTTCAAAGA	3	0.444444
CGGACACTCGACCATA	3	0.544974
CGTAATGTCTGGAGAG	3	0.507937
ATTCCCGTCATGGGAG	3	0.373984
CGGGCATCAGTTTCGA	3	0.425532
ATCCTATTCTCAATCT	3	0.210526
TCTGGCTGTATCTCTT	3	0.518325
TTGGTTTGTTTAGTCG	3	0.427083
CACAGATAGATACCAA	3	0.570707
AGACCCGGTCCGCAGT	3	0.518797
CTGCAGGTCATGCATG	3	0.5
TCTCAGCGTTAACCTG	3	0.389381
GAATCACGTTGAGTCT	3	0.526316
CATTGCCCATAATGCC	3	0.496894
GGGTTATAGGATACAT	3	0.550781
CCATCACAGCATCCTA	3	0.496183
TCACACCAGGTTTACC	3	0.404762
CTTGATTAGGACTATA	3	0.468085
CCGGTGAAGACTAAGT	3	0.548173
TCACTATCAGCACGAA	3	0.392857
TTTCAGTGTTTACCAG	3	0.445283
TCATCCGTCTGCTTAT	3	0.557895
CGTAATGCACGGCTAC	3	0.454545
CCACCATAGGTAGTCG	3	0.511628
TGAATCGCAGAGGTTG	3	0.0681818
AATGACCAGTAGCAAT	3	0.376068
TGATGCAAGCTGGCTC	3	0.525773
GAGAAATTCGGTTAGT	3	0.576923
AATTCCTTCTTCCCAG	3	0.480315
ACAGCCGAGGGCGAGA	3	0.463158
GTACAGTCACGGTGCT	3	0.557252
GAACTGTTCGGTTAGT	3	0.301724
ATCCATTTCATTCTTG	3	0.48
AACCACACAACAGCCC	3	0.48855
CATGCAAGTGCCTATA	3	0.597015
GTCTTTACATACCATG	3	0.180328
TAGGGTTGTATGGAGC	3	0.362637
ATCGCCTAGTGGACGT	3	0.423077
CGCATGGAGTACTCGT	3	0.517986
TGCAGATTCGCGCTGA	3	0.522222
AATGACCGTAGCGTCC	3	0.53
ACTTTCATCGTTCTAT	3	0.392157
CAGATCAAGAGTCGAC	3	0.446154
AAGTCGTAGTTCTACG	3	0.5
CACAGATGTTGACGGA	3	0.52459
TGTTGGATCCCTCTTT	3	0.3875
TGTGTGAGTATCGCGC	3	0.296296
GTAACACGTGCTCCGA	3	0.333333
GATCGTATCGGCTTGG	3	0.351621
CACCGTTCATTGCCGG	3	0.533835
GAACACTCATCGGATT	3	0.442623
GCATCTCAGCATGCGA	3	0.476923
TCGCTTGAGACTAAGT	3	0.415842
GACCCAGTCATTTACC	3	0.461538
CGAATTGCATCGCTAA	3	0.483871
CTCATTATCTAGGCAT	3	0.509554
GCAGCTGTCTGCACCT	3	0.510638
GTGTAACTCCTATGGA	3	0.423868
ATACCTTAGGATTCAA	3	0.414634
AGTGTTGGTGGGCTCT	3	0.140625
ACCAAACAGGACTATA	3	0.454545
TCAAGACAGGATTACA	3	0.307263
TGCGACGCACTCCTTG	3	0.264151
CAACAGTCATGTAACC	3	0.369565
TTACGCCTCACCTGTC	3	0.0930233
CGATGGCGTATCCTCC	3	0.453125
TCGGGTGGTTGCACGC	3	0.545455
GCACTAAGTAGTTACC	3	0.16129
CACAGATGTTACAGCT	3	0.475336
CATGCGGTCCGTAATG	3	0.416667
ACAAGCTGTCCGGATC	3	0.393617
CCTTCAGGTCCAGGTC	3	0.283688
TTCGGTCGTCGTTCAA	3	0.578947
AGATAGAAGGCACGAT	3	0.402299
TCCGTGTCAAGACAAT	3	0.535354
AGCGCTGTCCTACAAG	3	0.509804
TTCCTTCTCGGCCTTT	3	0.538922
ACGGTCGGTCCAACGC	3	0.423729
GCCCGAAGTTTGAACC	3	0.479218
CACGTTCCACATTCTT	3	0.424028
GTGTAACCACATAGCT	3	0.333333
TACGTCCCAGCTCCTT	3	0.5
TAGGAGGGTACGCGTC	3	0.424242
TTAATCCTCACTCACC	3	0.466102
GTGGTTAAGGCTCCCA	3	0.11236
CAATTTCGTACAGTAA	3	0.422222
AGAGCCCTCTGACAGT	3	0.454212
CTAACCCCAGAAATCA	3	0.355932
AGCCAGCGTCTAGATC	3	0.446809
CTGAGCGCAGGACTAG	3	0.508475
ATTCAGGAGGAGGTTC	3	0.377778
GTTGTAGAGTCGCTAT	3	0.387952
TAGGTTGCAGCGACAA	3	0.404762
GATTCTTCAACTCCAA	3	0.414449
CAGGCCATCGTAATGC	3	0.490566
ACTGATGTCTGTCTCG	3	0.459016
GAGCTGCTCGCGGACT	3	0.5
TCTACCGGTGTCCAAT	3	0.424779
CCTCATGAGAACAGGA	3	0.382022
GGGTCTGAGGTTCAGG	3	0.511538
GGCGTCAGTCAGTTTG	3	0.496644
AGGCATTGTGCATTAC	3	0.308571
TCCGATCAGCTCCGAC	3	0.34
GCGTGCAGTCAACCTA	3	0.22093
CTGAGCGGTCTTACTT	3	0.404762
AAGTCGTAGAAGTATC	3	0.438095
AAGCATCCATTCTTCA	3	0.513804
TCATCATCAAAGCGTG	3	0.505495
CCCGAAGTCCACTTCG	3	0.37037
TATTTCGAGTAGAGTT	3	0.378505
CCGGTAGAGGTTGACG	3	0.457143
GACTCTCCATAGGCGA	3	0.181818
TTACCGCCAATACGAA	3	0.448598
CCCGAAGTCCTTCTAA	3	0.327586
ATGCATGCAGGAACCA	3	0.45641
CTTCCTTGTTGGGAAC	3	0.424242
CTGCGAGGTCATTCCC	3	0.509434
TGGGCGTCATAGATGA	3	0.506667
GTTAGACCAAAGGATT	3	0.37037
GAGAAATGTACACGCC	3	0.432558
ACCCTTGCACAGCATT	3	0.446309
CGTTCTGCATCCTAAG	3	0.44898
TATCGCCAGATTCGCT	3	0.552239
GACTATGTCACTCGAA	3	0.542373
TAGACCAAGATGTTGA	3	0.415094
CCCAACTTCTTCGGTC	3	0.485981
GGCACGTCACCGTGCA	3	0.138889
AGGTCATTCGTCTACC	3	0.448889
CTATCTACAATGCAAA	3	0.480769
TGTCCTGCATAACCCA	3	0.419048
CAGTGCGTCGAGAGCA	3	0.52381
ATGCCTCAGGTCCGAA	3	0.575824
TCCGTGTGTAGCGTTT	3	0.435897
AGCGCCAGTAGACGGT	3	0.438849
AATCGACTCGATGGAG	3	0.432432
ATTCACTCACCCTGAG	3	0.55
CTGGTCTGTTGTCCCT	3	0.555556
TTCAATCCAGGTTCCG	3	0.491525
TCAAGACTCCTCTAAT	3	0.555556
CGTAAGTCAAGCTACT	3	0.409639
TACACCCCATCGAAGG	3	0.5625
AACCTGACAGGTGGAT	3	0.317181
TCCCATGCACCTTCCA	3	0.51497
TCAATCTTCATCCTGC	3	0.404255
GGCTGTGCAGGATGAC	3	0.284314
CCCGAAGTCTGAGAAA	3	0.489655
TACTGCCGTGACCGTC	3	0.319149
CGTCCATAGCAGCACA	3	0.395833
CCTCATGTCACGGTCG	3	0.395556
GTTACGACAAGACCGA	3	0.433333
AGTAGTCAGTGCACCC	3	0.421053
TGTTACTGTACGAGTG	3	0.333333
GACTCAAGTCAAAGCG	3	0.435754
CAATACGTCCCGAGGT	3	0.34375
GACTGATCAAACGAGC	3	0.506329
CTCCTCCGTTGTATGC	3	0.387387
ATTCTTGGTACTGACT	3	0.4
GTGTCCTGTGTCCATA	3	0.0925926
CTGCATCTCTCGACGG	3	0.590164
CCACACTAGCGCCTTG	3	0.44
GAGACTTCACAGCTGC	3	0.368421
CTAGGTATCAAACCCA	3	0.33871
CGCCAGAAGCTAGCCC	3	0.550265
ACCAACATCATCGCTC	3	0.453125
TCGTCCAAGCGTCAAG	3	0.487805
AGCGTATTCGTAGTGT	3	0.520833
GGCTGTGGTGATGTAA	3	0.520095
CATGCGGAGGGACTGT	3	0.30303
GGGTGAATCTCGCGTT	3	0.421429
TGGTAGTGTATCAGGG	3	0.467391
ACCTGAACAAGCTGTT	3	0.442006
TTTGGAGTCCTTGGAA	3	0.47191
AGACAAATCGTCAACA	3	0.488889
GAAGCCCGTCCGACGT	3	0.410526
GATCCCTGTCTACGAT	3	0.309524
GCTTTCGAGAGATCGC	3	0.51634
TCGAAGTCACAGAGCA	3	0.272727
ATCACGACAACGTAAA	3	0.587591
TCATATCGTCGGATTT	3	0.404762
CGTGAATCAGAGTTCT	3	0.497512
GTCTTTATCACCTCTG	3	0.40678
ACATGCACATGAGATA	3	0.391892
GTCATCCCAGTGTATC	3	0.463687
ACATCGATCTGCTTTA	3	0.37037
ATTGGGTAGAGCCCAA	3	0.219048
TTTCCTCGTCCGACGT	3	0.510638
TAATTCCGTTGCTCGG	3	0.384615
GGGTCTGAGGTCGCCT	3	0.441176
TGTTCTAAGTGTGTTC	3	0.588235
CGTAAGTGTTACGTAC	3	0.555556
CCATCACAGGATTCAA	3	0.52
GTACAACGTCTTGCGG	3	0.315789
TCAGGTATCGTTAGAC	3	0.206897
TGGGAGATCTCTGACC	3	0.45679
TCCCATGAGGCGACAT	3	0.282723
GAGTTACCAACCGTGC	3	0.52439
GCTTGGGCAGCCATTA	3	0.1
CACGTTCGTTCGGTTA	3	0.477124
TAATTCCGTAGTATAG	3	0.468085
CCGCAAGTCCTTACCG	3	0.413462
GATGAGGGTTTGCAGT	3	0.442105
TCCTCCCCATCTAGAC	3	0.510417
TGAGTCACAACAGCCC	3	0.418605
TTCTCTCCACAGCCTG	3	0.26284
GTATTTCTCTCGTGGG	3	0.510791
AGGTTACTCCACGGGT	3	0.48415
AATGAAGTCGCGATCG	3	0.491935
CCAATGAAGTCATTGC	3	0.44898
TGTCCTGTCGAAGTGG	3	0.378378
ACTACGACATGTAACC	3	0.188172
TTCACGCCAAAGCTCT	3	0.446262
TACGGTAGTTAGAGTA	3	0.451613
TAAGCACGTCCCGCAA	3	0.483871
CACGAATAGCCTTTCC	3	0.405797
TTACCGCGTCATCTAG	3	0.577778
CCGATGGCAAGCGCAA	3	0.392857
ATCCGTCAGACATGCG	3	0.394118
TTGGTTTCATACTTTC	3	0.416667
ACGATGTCATTGTCGA	3	0.128205
CCCATTGTCCGCAAAT	3	0.339888
TCAGGGCAGTGGCCTC	3	0.435644
CGTAAGTCAGGTTTAC	3	0.328767
TTGTGTTCAATCTAGC	3	0.482759
GAGCTGCAGACTTCAC	3	0.370213
AAAGAACTCGTTTACT	3	0.386364
TTCCGTGAGTAACCGG	3	0.375
CTACTATCAGCTATAC	3	0.48125
GGTAGAGTCATTTCGT	3	0.558824
GATGTTGCAGGACTAG	3	0.341564
AGTAGCTAGAAACTCA	3	0.315789
GAGTGTTCAAACTCGT	3	0.407407
TCAGGGCGTCCATCTC	3	0.381503
CAGGCCATCCATCGTC	3	0.485149
CCTCACACAATTGGTC	3	0.4
TCCAGAATCTGTCCGT	3	0.526316
TCGTGGGCAGCTGGTC	3	0.486486
CCGGACAAGAGCAAGA	3	0.376106
CCTGCATCAACTGCCG	3	0.486239
AGTCTCCCACAATCTG	3	0.487889
GACCAATTCCGAAATC	3	0.378049
TGAGCATCAGGTACGA	3	0.564103
GGGCTCACACGGTAGA	3	0.420513
TTCTTGACAGCTTTCC	3	0.5
CTCCATGGTGATTCTG	3	0.394366
GCCAACGTCCGTATAG	3	0.473684
ATCGGCGCATTCAGCA	3	0.554217
GATGTTGCACACACTA	3	0.452174
AAGGAATCACGCTATA	3	0.37377
GTGTTAGCACATACTG	3	0.52
AAGGAATAGAGAATCT	3	0.577778
CATCCCAAGTTTAGGA	3	0.45
GTTGAACGTCCAGCAC	3	0.316667
CATTCTAGTTACCTTT	3	0.357143
TTCTCTCCAGCAGGAT	3	0.478589
CTGCAGGGTCTTTCAT	3	0.5
ACAAAGATCCTACCGT	3	0.492754
CCCAACTCACTGTGAT	3	0.538462
TTTAGTCGTCAAATCC	3	0.413333
AGTAGTCCACAAAGTA	3	0.48
AGAACCTGTGTGATGG	3	0.582645
TGCTTGCGTACAAGTA	3	0.405797
CCTCCTCCAATACGAA	3	0.512605
AATGAAGTCTTTGATC	3	0.555556
TGGGAAGAGTACAGAT	3	0.566667
GTGGAAGGTGCCTACG	3	0.432432
TTTATGCTCGACCAAT	3	0.382576
ACTCCCACATGAAAGT	3	0.415459
GAGTGAGTCGGCCCAA	3	0.5
TCGCTCACAACGTATC	3	0.322464
CCTTTGGCAAACGGCA	3	0.448052
ATCGGCGTCGGAATTC	3	0.366667
TCAGTTTGTGAGTGAC	3	0.478261
GCGGAAACATAGAAAC	3	0.508982
AATAGAGGTGGATACG	3	0.523179
AATCGACAGTTGCATC	3	0.384615
GCGATCGCAGTCAGCC	3	0.432203
CTGTACCCAGAACTAA	3	0.446203
TCGTAGAGTTCCTACC	3	0.435185
AAGCCATCACGGTGTC	3	0.567568
TTACGCCAGGCACAAC	3	0.0758929
GGTAATCAGGTTATAG	3	0.52
TCCACCAGTCAATCTG	3	0.460251
CACTTCGTCGTTGTGA	3	0.472222
ACTACGATCCTGGTCT	3	0.439024
GATGAGGCAGCGGTCT	3	0.459239
TGTGCGGGTAGCTGTT	3	0.417143
TGGTTAGAGCGTATGG	3	0.580645
GTTGAACCAGCAGAAC	3	0.581081
CGTTGGGAGCCGGAAT	3	0.472222
ATCACGAGTAACGGTG	3	0.125
TGACAGTTCCAGCAAT	3	0.58209
GGGTTTAAGACGCAGT	3	0.439516
CATAGACCAGTGTGCC	3	0.552632
AGGCTGCTCCGAGTGC	3	0.55
ATCGGCGTCTAGTACG	3	0.423077
CCTTGTGGTACAGAGC	3	0.42487
TGGAACTGTGGCTGAA	3	0.364078
CGCGTGAGTCTCTCAC	3	0.573248
ACTCTCGAGTCGCTAT	3	0.438462
GTTGTCCCATGAATAG	3	0.583333
GCACATAAGCGATCGA	3	0.387681
ATTACTCTCACTACTT	3	0.448276
TGGCGTGAGTCCGCCA	3	0.428571
GGGAGATAGGCCTGAA	3	0.57513
TCTCTGGCATGCCGGT	3	0.37037
TTATTGCGTGTATTCG	3	0.4
GTCACTCTCAGGTGTT	3	0.432161
CCTCAACGTGTGCTTA	3	0.533333
TCTATCAGTTTAAGGA	3	0.423077
AAGTTCGGTATGGTAA	3	0.534351
TTCTGTATCACATCAG	3	0.309091
ACTCTCGTCTAGTTCT	3	0.545455
CATACTTGTAAGGCCA	3	0.519608
TGTGAGTGTCGTGGTC	3	0.470588
TGTCCTGTCCGGGACT	3	0.474286
TGATTTCGTGACAGCA	3	0.335714
AGCTTCCGTGCTCTTC	3	0.390805
TGAGCGCCAACGATCT	3	0.538462
ACCTGAACATGTGGCC	3	0.227273
ACTCTCGCATTGGATC	3	0.451613
CTTCAATTCCTGATAG	4	0.460317
CCTCTCCCATGGCCAC	4	0.343653
TTAGGGTTCTCGCTCA	4	0.52381
GCAGTTATCGGTCATA	4	0.39375
ACGTTCCTCTCTTAAC	4	0.181818
AATCACGTCAAGTCGT	4	0.423077
AAACGAAGTCACAATC	4	0.396226
CCCGAAGCATGGCACC	4	0.453634
CCGGTAGGTGGCCACT	4	0.32
AGGACTTAGGTGCTGA	4	0.552995
ACGGAAGCATGATAGA	4	0.450704
CTTTCGGGTAGATCCT	4	0.523404
TTCCGGTTCTCCGAGG	4	0.37931
CTACATTAGGACAAGA	4	0.566265
ATCACAGCATGAAAGT	4	0.441718
TCATGCCAGTTCATCG	4	0.377143
GGGCCATCAAATACGA	4	0.2
TAGGGTTAGGTCACTT	4	0.311881
TTCTTCCAGATGTTGA	4	0.265957
CCTCACAGTTCGGTAT	4	0.545455
GTGAGCCTCGTCGCTT	4	0.328671
TAATTCCTCATGGCCG	4	0.454545
TGGCGTGCAGCCGTCA	4	0.539683
ACGTAACCAACCAACT	4	0.422383
TGGTACATCGAGTCTA	4	0.38587
TTACCGCCACTAGAGG	4	0.4375
GCCCAGATCAGCCTCT	4	0.181818
ACAGCCGGTAATGATG	4	0.208333
AAGGAATTCGTTCCTG	4	0.414508
ACATGCAAGAATACAC	4	0.273196
CTACTATAGCTAATCC	4	0.483607
AGACCCGCATATAGCC	4	0.105263
GCTGCAGGTGATACCT	4	0.416216
TAATTCCAGGTAAGTT	4	0.425
GTTGTGACAATCAAGA	4	0.330097
ATTCTACTCAGCCTCT	4	0.532895
TCTTAGTTCGGCCAAC	4	0.141026
CCGATCTAGCATGCGA	4	0.558621
CGCGTGACACGACCTG	4	0.3
CGAGAAGCAATCTGCA	4	0.365854
TGTAGACTCTCTCTTC	4	0.5625
CTCATTACACTCACTC	4	0.444795
CAGCCAGTCCAGCACG	4	0.558416
TCGAACAGTCTTCCGT	4	0.397196
TCCGAAAAGGTCATTC	4	0.555556
GCTCAAATCCGTGCGA	4	0.381857
GGAGGATTCCATTTGT	4	0.277108
TATCTGTTCTACGGGC	4	0.433333
GTCTGTCCAAAGGGCT	4	0.545012
TGAGTCATCCGAAATC	4	0.46087
GTAGATCCATAATCCG	4	0.387417
TGCTTGCTCTAGACCA	4	0.328431
GTTACAGCACCCTGAG	4	0.0972222
ATCACAGTCTAGCAAC	4	0.258065
CCAATGATCGCTGTTC	4	0.471429
ACCTGTCTCCCTCTTT	4	0.578947
CATGGATCACAATGCT	4	0.310811
TACAACGCAAGTCCCG	4	0.376271
TACCCGTTCACTCGAA	4	0.368421
TGTCCTGGTACTGACT	4	0.463768
GCATCGGTCAATGCAC	4	0.38255
CCTAAGATCAGCAATC	4	0.452381
TGAGGGACAACAAGAT	4	0.486842
TACCTCGTCGCCTAGG	4	0.463602
GGGCGTTAGTGGCCTC	4	0.38806
CAACGGCAGTGGATAT	4	0.547619
GCATTAGTCATATGGC	4	0.32
TGCGACGCACGCTGCA	4	0.454545
ACTTTGTTCCACTTTA	4	0.483871
CATTGCCGTCACTACA	4	0.348101
CCTCATGGTCTTGAGT	4	0.364532
TCGGATACACTATGTG	4	0.111111
TTTGTTGAGTTGAATG	4	0.53125
GGATCTACAACAAGAT	4	0.436782
AGAAGCGCAAGTGCTT	4	0.0555556
TAACTTCGTTGCCAAT	4	0.354386
AAGTCGTCAAATCAAG	4	0.492308
GAGAGGTCAAGGGTCA	4	0.459016
TAATCTCTCCTTGGAA	4	0.222222
AGCGTCGGTTCCAAAC	4	0.444444
AACGGGAGTCGAATGG	4	0.419643
ACGGGTCAGGCACAAC	4	0.205128
TAATCTCCATAATGAG	4	0.305085
ATACCTTTCATTCATC	4	0.493827
ATGTCCCGTGTCATTG	4	0.5
AATCACGCACTGCATA	4	0.352697
ATGGAGGGTCCACACG	4	0.375
AGCATCATCGTAGGAG	4	0.490991
AGGTTGTCAACAACAA	4	0.116071
TGAGACTCACTTCCTG	4	0.460674
ATTCATCTCTTGCAAG	4	0.428571
ATCGTGACAGAACTAA	4	0.327869
GGGTCACTCAGCTCTC	4	0.528889
AACCTGATCTTGATTC	4	0.291139
CATGGATAGTCTGGAG	4	0.0819672
GAATCGTCAGTAACAA	4	0.368421
TACAACGCATCGCTGG	4	0.4
AATGAAGAGCGCCATC	4	0.222222
TGTAAGCGTTGTGCAT	4	0.373418
TACCCGTAGGACAGTC	4	0.441558
GTGGTTACACTTCAGA	4	0.311111
AGGCCACTCGCTCATC	4	0.358804
TCTCCGAAGGACAAGA	4	0.468023
GAGACTTAGCCGATAG	4	0.406977
GCCAGGTCACTGAGTT	4	0.505882
AGTCATGAGAGAGGTA	4	0.43617
GATTCTTAGCCTTCTC	4	0.522388
AAGTACCAGGAAAGTG	4	0.458333
AAAGTGACACCAGTAT	4	0.463415
CTGCTCATCGAGCTGC	4	0.567901
AAGCGTTGTTCCTAAG	4	0.324324
GCTACCTAGCAACAAT	4	0.25
TGCTGAATCTGACCCT	4	0.378486
ATTCGTTTCTGTCGTC	4	0.52381
GATCATGAGAGGTGCT	4	0.369863
AGTACTGTCTAGCAAC	4	0.447368
CTTGAGACAGGTACGA	4	0.5
ACCAAACCATCTCGTC	4	0.424069
CGATCGGAGGCTCTCG	4	0.553191
CAATGACAGTTGTACC	4	0.422434
GTCTTTACATCGAGCC	4	0.422222
CACAACATCTCGTCGT	4	0.450237
CTCAGAATCACAACCA	4	0.197531
AGCTACACACACCAGC	4	0.474916
CCAATGAGTCAGGTAG	4	0.448
CTACCCAAGAAGGTAG	4	0.5
ATCCGTCCACGTTGGC	4	0.45481
TCCGATCAGTGGCCTC	4	0.409091
GTTCTATTCGAGTACT	4	0.445652
AGACACTAGGACACTG	4	0.54386
TCTGTCGTCTTGGTGA	4	0.35468
TCGACGGTCGCTTGCT	4	0.522634
ATCGCCTAGCTTAAGA	4	0.389121
TCCTTCTGTGTACGCC	4	0.206897
GATCACAAGTGGTGGT	4	0.362637
TGTCCCAAGCACTAAA	4	0.290323
CTTGATTGTCACTTCC	4	0.387435
TCCTCGACAACTTGCA	4	0.101266
GATGAGGCATCCAACA	4	0.283721
CAGTTCCTCTCGACGG	4	0.125
TATCGCCAGTGCAGGT	4	0.21978
AGGTGTTGTGATCATC	4	0.336842
AACAAAGAGGTGGCTA	4	0.221053
TGTGAGTCACTACGGC	4	0.375375
GGCAGTCTCCAGTGTA	4	0.425532
GAGGGATGTAATGATG	4	0.428571
CGGAGAACATTGACCA	4	0.391667
CAAGGGACATCTGGGC	4	0.512821
CTGGTCTCAAGGTCGA	4	0.575
GATGGAGTCGTGGCGT	4	0.560976
ATCACGACAGCGGATA	4	0.5
GGAGCAACATGACTGT	4	0.386076
AACCTTTGTCCAATCA	4	0.11828
TATTGCTCAACATACC	4	0.247253
TGCAGATAGTATGATG	4	0.373737
CGATGGCCAGCGTATT	4	0.131148
TGACTCCGTTGCCGCA	4	0.403361
GTTACCCTCTTTGCTA	4	0.4375
GCCATGGTCCACGTGG	4	0.402746
CACACAAAGGTCGTAG	4	0.2
ATGCCTCCACATATGC	4	0.357143
TCGGGCATCAAAGCCT	4	0.362416
CTACCTGTCGCTGCGA	4	0.393805
AGGAAATAGATGGCAC	4	0.581818
CCTTCAGAGTTGAAAC	4	0.5625
CTTTCGGCAGTTCCAA	4	0.392857
CAACCTCGTCCATAGT	4	0.534884
CGAATTGCAGGTTACT	4	0.168317
TGGAACTGTGGCCACT	4	0.445378
ACGGAAGGTGAGATTA	4	0.337349
GGGCTCAGTCAAAGCG	4	0.5875
CACAGGCGTCACGCTG	4	0.46875
AATGAAGCAAGACCGA	4	0.109375
CACAGGCAGCGCCATC	4	0.455072
TCCATGCCACATCCCT	4	0.0735294
CGTTGGGGTTCAAAGA	4	0.422222
CTGATCCGTTTAGACC	4	0.402778
TACGTCCTCTCTATGT	4	0.385681
ACAACCAGTCGCTTAA	4	0.375
CTTTCAACAACACAAA	4	0.1875
CCAATTTCACTGGCGT	4	0.437037
GGGCCATAGAGGGTCT	4	0.545
AACCAACGTTAAACCC	4	0.45283
ATGACCAGTTTGAAAG	4	0.328358
TAACCAGGTTATCCAG	4	0.346939
GGATGTTAGACAACTA	4	0.425532
AGGTGTTGTGCACGCT	4	0.245902
TTGCGTCCATTGGCAT	4	0.428571
CGAGGCTGTGAAAGTT	4	0.111111
GTGCGTGGTATCATGC	4	0.315789
GCAACATTCCATCGTC	4	0.37594
TTGCCTGCATCTGTTT	4	0.334586
CGTGAATCAGTAACGG	4	0.524752
ACGCACGCAAACGGCA	4	0.206522
TCGTCCAGTCCTTTGC	4	0.371429
CAGGCCAAGATACATG	4	0.419355
GAGAAATTCGCCAGTG	4	0.450495
GTCGTAATCTTTGATC	4	0.558824
TCTACCGTCAACCGAT	4	0.384615
TCTAACTAGCCTCTGG	4	0.369231
CGACAGCTCTATACGG	4	0.115942
TGTTCATCAGAGAGGG	4	0.487455
CAATGACCACTAAACC	4	0.460396
GCAGTTACAAACGTGG	4	0.463104
TTTAGTCGTCTGATCA	4	0.501661
GGGCTCATCATTGCGA	4	0.417062
AGTAACCTCGCTTGAA	4	0.366667
CTGTGAATCTGGTCAA	4	0.544304
CGCAGGTCAGCATACT	4	0.286458
AGTACTGAGCACTCAT	4	0.412698
TCCCAGTGTGCCTGAC	4	0.488889
CTACAGAGTTGTTGAC	4	0.382166
CACGTGGAGTACAGCG	4	0.0625
TCCTTTCAGAATCGCG	4	0.448529
TGCTTGCCACTACCCT	4	0.339713
GACAGCCCATCTATCT	4	0.516981
GGAGATGAGATAGCAT	4	0.41543
GATGTTGTCGTAGTCA	4	0.142857
TCATATCTCCCGAAAT	4	0.362319
CAGGTATAGTTCGCAT	4	0.070922
GACGTTACAGCACCCA	4	0.376812
CGAAGTTTCCGCAACG	4	0.245902
GAGAAATAGACTCAAA	4	0.45614
ATTTCACTCATCTGTT	4	0.46729
CCAATGAAGTAAGAGG	4	0.362832
GTGCTTCGTCTTCCGT	4	0.542857
CTTTCGGAGCGCACAA	4	0.559006
TTAGTCTCAGGCGATA	4	0.495192
ACCACAATCTCGAACA	4	0.501901
ACTCTCGCAAGAGAGA	4	0.389831
GCATCTCCAGTGTACT	4	0.368421
ATTCTTGAGAGCATCG	4	0.512605
AAGGTAAGTTCACCGG	4	0.448718
CTGATCCTCCTCGATC	4	0.435644
GACCTTCAGGGCTAAC	4	0.412568
TGCGGCAAGAGTCCGA	4	0.408638
TCGTAGAAGGCCCGTT	4	0.437037
AGAAGCGAGATTAGCA	4	0.385965
GCGATCGAGTTTCTTC	4	0.578947
TAGAGTCGTATGAAGT	4	0.388889
AGCGCCACACACGCCA	4	0.277108
CCTCCTCTCGCATTAG	4	0.350195
TCCCATGGTTGCGTAT	4	0.381743
ATTCATCAGCCGATCC	4	0.384615
ATTCTACCAGCTGAAG	4	0.438806
GTCAAGTAGCACACAG	4	0.5
TGTGTGATCTGCTCTG	4	0.314286
GAAACCTGTGGAAGTC	4	0.3
AATCGACAGCAGGTCA	4	0.35461
AGCGCCAAGTAATCCC	4	0.0528846
TCGAAGTAGCAAATCA	4	0.433333
GTTTGGAAGAGTCAGC	4	0.421053
TACAACGGTTCTCCAC	4	0.503448
CAGCAATCACCCTAGG	4	0.49505
ATCACTTAGAAACACT	4	0.24
CGAATTGCAGTTGTCA	4	0.343511
CGCCAGACAATTCGTG	4	0.129032
TACGTCCCATACAGAA	4	0.175
GTTTACTTCAAGTGGG	4	0.437086
TGTTGGAAGTACGAGC	4	0.57561
CACAGATCAGACATCT	4	0.512987
ATCGGCGAGGGCAATC	4	0.363296
GTCGTAAGTTAGAGTA	4	0.428571
GAGACTTGTTTACGAC	4	0.468843
GTGCTTCCATAACCCA	4	0.372093
TCCATGCTCTACCACC	4	0.462046
CTGCGAGGTTGCTCCT	4	0.420513
GTGCTTCAGCAATAAC	4	0.446866
TCATCCGGTTCTCGCT	4	0.387097
GTGCTGGTCACAACCA	4	0.115385
TCAGGTATCTTCACAT	4	0.328467
AACTTCTGTAGCACGA	4	0.467626
TGGAACTCAACCCTCT	4	0.397129
GTTACGATCACTACTT	4	0.525
GGAGGATCACATGACT	4	0.473118
CATGGATAGTCCCGAC	4	0.348837
CTGCGAGAGACCAACG	4	0.412439
TACATTCAGGATACAT	4	0.506631
AGGCTGCCACAGTCAT	4	0.445946
TAGATCGCAAACGGCA	4	0.27027
CGTAAGTCAGAGTTCT	4	0.333333
TAGCACAGTCTTTCAT	4	0.217073
GGGCGTTAGGACAACC	4	0.0322581
CTCGAGGTCAAGATAG	4	0.487261
TTCATGTCATGCCATA	4	0.482353
TAATTCCGTTACGTAC	4	0.4625
CCAAGCGCAAGAAACT	4	0.408072
GCGAGAAAGACGTCCC	4	0.402597
TTGCATTCATGAGATA	4	0.32
TAGAGTCAGCGCAATG	4	0.420455
TCTTCCTAGACTAAGT	4	0.471503
AGCATCACAGTGACCC	4	0.405694
CGTTAGATCTTGATTC	4	0.566225
CAATTTCCATGGCTAT	4	0.395918
GTGCTTCAGGGAGATA	4	0.417373
TTACCATTCTAGACAC	4	0.0340909
GAAACCTTCCGGACGT	4	0.516129
ACGTACATCACCTGTC	4	0.351485
TTGTTTGAGGATATGT	4	0.559322
CATCCGTTCGGTGCAC	4	0.298013
ATCACTTCACTCTGCT	4	0.53
ACGATGTGTCACTTCC	4	0.188272
CTCACTGCACGCGTCA	4	0.333333
CCTGCATTCTCATTAC	4	0.333333
GTGTGATTCAGCTCTC	4	0.428571
CATGCAACACATGTTG	4	0.097561
CGACAGCGTCTGCGCA	4	0.308333
CGTCCATTCCCATAAG	4	0.327869
CGAATTGTCATCACAG	4	0.121212
TGAGCGCTCTGTGTGA	4	0.0533333
TATTCCAAGGGACACT	4	0.461988
CAACCTCGTTTCCATT	4	0.313725
ATCCTATTCAGCTGTA	4	0.382812
AGGGAGTTCCATCAGA	4	0.368966
GCACATACATACCAGT	4	0.396226
ATCGCCTTCCAAGCTA	4	0.192308
AAAGTGAAGGCATTTC	4	0.236842
GAGAGGTGTACGAAAT	4	0.372549
GTTACCCGTACAGTTC	4	0.0824742
ATCTTCACAGATCACT	4	0.326531
ATCCACCCAATGTTGC	4	0.410853
CAAGGGATCGTAGGGA	4	0.405405
ACAGGGAAGCCTGGAA	4	0.487903
TGTGTGATCCACCCTA	4	0.360515
GCAACATTCTGGACCG	4	0.43301
GGTAGAGCAAAGCACG	4	0.302239
TCCTCTTCATTCCTCG	4	0.192982
TATTGCTTCCTACAAG	4	0.362069
TACTGCCCACCCAACG	4	0.0612245
CCTTTGGGTCGTGGAA	4	0.504274
TGAGTCATCGCGATCG	4	0.465385
CGTGCTTTCTCTGAGA	4	0.188119
TCAATCTAGAGCAACC	4	0.333333
AGGGAGTCATAACCCA	4	0.509317
CTTCAATAGGTGCGAT	4	0.42328
GGTGTCGCACCAGGTC	4	0.107143
TTTCATGTCACGGGCT	4	0.111111
CATCGGGTCCTGTTGC	4	0.410714
CTACCCAGTGTAAATG	4	0.512727
TTGGGTAGTAAGGCTG	4	0.513636
TACAACGAGACGGTCA	4	0.487455
TTGTTGTTCCTTGGAA	4	0.477273
TCATGCCCATTCCTAT	4	0.527273
CCTCACAAGGGCAGAG	4	0.352584
GGGCGTTTCTTGGCTC	4	0.296
CCCTTAGAGCCAACCC	4	0.485714
TGAGTCACAAATACGA	4	0.391304
TCGGATACAGATGCGA	4	0.393443
GATCCCTCACGCGTGT	4	0.55814
GGAGCAACACCTGCAG	4	0.386473
CAACAACTCCGATCGG	4	0.313725
GCAGTTAGTTAGTCGT	4	0.425743
GAGCCTGTCATTGTTC	4	0.447368
AGAAATGTCTTTGCAT	4	0.463415
AGGTCTACACTATCCC	5	0.5
AGCCACGTCGATCCAA	5	0.382911
TTCACCGTCGCCGAAC	5	0.477273
TTGATGGGTACCGTCG	5	0.336088
TGGTTAGTCTACACTT	5	0.342593
TTCCGTGAGCCACCGT	5	0.273743
CGGAACCCACATGGTT	5	0.436275
CACGTGGAGTTGTAAG	5	0.451923
CTGGCAGGTCAGCTTA	5	0.402439
TGAATGCCAATACGAA	5	0.350515
TCACTCGAGATCCGAG	5	0.373333
TGAGTCAGTGCCTATA	5	0.461165
TCCACGTGTCAGATTC	5	0.17284
GCTCAAACAATATCCG	5	0.313725
TTCACGCAGCAAGTCG	5	0.423611
CTCAGTCCAATAACGA	5	0
CAATTTCGTTTCTATC	5	0.509091
CATCCGTAGCTACTGT	5	0.300654
GTCGTTCAGCCATTGT	5	0.347826
AGGACTTAGCGCCCAT	5	0.429429
ATTCATCTCCTATTGT	5	0.528926
CTATAGGCATGACGTT	5	0.4
TGACCCTCAAATTGCC	5	0.253846
TGTTTGTAGGTTCCGC	5	0.354331
GGAGCAAAGAAGCCAC	5	0.318841
TGCGACGCATGGTACT	5	0.243697
ATCGTAGCATAACGGG	5	0.363636
ATGCATGCAGATCATC	5	0.243697
CTTACCGTCGGAGTAG	5	0.37
GTCTCACGTGACACGA	5	0.472817
ATGGTTGTCAATCAGC	5	0.201005
AACGGGAAGGTAGCAC	5	0.43662
GAGTGAGCAGGCATGA	5	0.145833
GATCATGCACTGCTTC	5	0.151786
TTCCGGTGTCATCCGG	5	0.328244
GCACATAAGCTGCGAA	5	0.237624
AGACAGGAGGCACTAG	5	0.52
TGGTAGTCAAGGTCTT	5	0.425339
TCATGTTTCTAGTGTG	5	0.393305
CTAGGTATCAGCCCAG	5	0.436782
TCCTCCCTCTCAATCT	5	0.322449
CTCATCGTCTGCATAG	5	0.125
GGAGCAAAGTCCTGCG	5	0.379562
TAATTCCCAGCCTACG	5	0.453947
ACAACCAAGCATCCTA	5	0.195652
CATTCTATCCAGCTCT	5	0.333333
TCACACCAGTCGCCCA	5	0.38914
TCTATACTCCCATTCG	5	0.250896
CATCCCAGTTAAGGAT	5	0.432161
TGCTCCAGTACTAACC	5	0.35
CGCAGGTAGCGTATAA	5	0.0769231
TGAGCGCGTCACGCTG	5	0.360825
AACCATGGTGAATGTA	5	0.189781
CTTTCGGCATCCCACT	5	0.476852
TCGGGTGGTCTGTAAC	5	0.4
CTGCATCTCATTTCCA	5	0.464135
GTGGGAAAGCAAACAT	5	0.45045
AGAGAATTCCTACGGG	5	0.378531
TTGTGTTTCCCTCTAG	5	0.543103
GTCATGATCAGCTGAT	5	0.196203
CACGGGTTCCAAGCAT	5	0.493151
GTGCGTGCACTCCCTA	5	0.208333
CACGAATTCCGTACGG	5	0.453608
CTAACCCGTCGGCCTA	5	0.0736842
TACACCCTCGAGAATA	5	0.352713
AGCGCCACAGATTTCG	5	0.368852
GTTTACTAGTGCCGAA	5	0.321739
TGAGCGCCATCACGGC	5	0.433673
CACGAATGTGGTAATA	5	0.572193
AGAACAACAGCCGTTG	5	0.130435
TCGACGGTCACTTGTT	5	0.148148
GGATGTTGTGTTATCG	5	0.344828
CATCGTCAGGCTCACC	5	0.0384615
CAGTTCCAGTATAGAC	5	0.426966
TTTCAGTCAGCTCGGT	5	0.555556
GGATCTACATACTGTG	5	0.218391
GCACATATCGCGTGCA	5	0.454545
CCTCACACAAGGTCGA	5	0.358289
TTTCACATCATCTATC	5	0.11828
CATTCCGTCACTTGTT	5	0.588785
GAGATGGAGACTACCT	5	0.379061
AGGTCTATCACTCCGT	5	0.247191
TTTATGCAGAGGTTAT	5	0.107143
GGGCTACGTATTTCCT	5	0.416988
GACCGTGCAGAGCCCT	5	0.342857
TTAGGCAAGCCATATC	5	0.294872
GTCTCACTCAGACAAA	5	0.465882
TACCGGGCAATACAGA	5	0.443439
ACATCCCCAACATCGT	5	0.178082
TAGAGTCTCCCTCTTT	5	0.481481
ATGAGTCCAGGACGAT	5	0.503937
CCTCAGTGTGGTTTGT	5	0.438462
TTTGGAGAGGACGCTA	5	0.153846
CGAAGGATCAGAGCGA	5	0.152174
GGTGAAGCAGGAATCG	5	0.352459
CCTCAACCAAGCACAG	5	0.366412
ACGTCCTCATCCGTGG	5	0.383178
GATAGAATCTAGGAAA	5	0.289474
ACTCTCGCAGCACAAG	5	0.367347
TCATTTGAGCGTTCCG	5	0.5
AAGGAATCAGAACTCT	5	0.45283
GGGTCTGTCGCTGTTC	5	0.372727
ACGGAAGGTTCTCGTC	5	0.277778
ACGGGTCCACCGGAAA	5	0.376344
TCATCCGAGCAAACAT	5	0.396226
GTCAAACCAATGTCTG	5	0.433692
CGCATGGAGGAGAGTA	5	0.30625
TCAGTGATCGCTGCGA	5	0.428571
TTCGCTGTCCAACTGA	5	0.28125
ACTTTCATCCATTGTT	5	0.375
GCAGCCAAGCGCAATG	5	0.414062
CTGTCGTCATGTGACT	5	0.444444
ACTGTGACACGGGTAA	5	0.397516
GGGACAATCCCAAGCG	5	0.324484
ATAGGCTGTCTTGCTC	5	0.365854
CGATGGCTCCTTACCG	5	0.318182
AGATGCTTCGTCCATC	5	0.287081
ACACTGAAGTTACGAA	5	0.543726
AGGGCCTGTTCATCGA	5	0.3
CATCCGTTCAACTGAC	5	0.5
TGGGATTGTCTTTCTA	5	0.452381
TCCTCCCTCCTTTGAT	5	0.478161
CGTTAGACATTCAGGT	5	0.285714
TGATCAGTCATGTCAG	5	0.102804
ATTGGGTGTAGCTGCC	5	0.379928
TTCTAGTGTTAGAAAC	5	0.471239
CGTTCTGGTCGAAACG	5	0.1375
GAAGGACCATATCTCT	5	0.487805
TGCGACGAGACGACGT	5	0.358586
TATCAGGCAGGCCTGT	5	0.362319
CATCCACCAGGCATGA	5	0.340909
GTTTACTGTCCGCAGT	5	0.395833
TTGCTGCCAATAGAGT	5	0.337989
TCATCATGTGGCCACT	5	0.0512821
TTAGTCTCACCTGATA	5	0.295455
GGTGTTATCCCAAGTA	5	0.402105
TATTGGGGTTCGAGCC	5	0.452174
TTGTTCACACTACCGG	5	0.230769
CCTTCAGTCCCGAGAC	5	0.464646
GAGATGGAGTACAACA	5	0.51
GGGAAGTTCCCTCTCC	5	0.225806
ATTGGGTAGGACAACC	5	0.357143
AACGGGAGTGACCTGC	5	0.146667
GATGCTAGTTACGTAC	5	0.378378
GACAGCCTCGTTCATT	5	0.423913
TTGCCTGAGAGCTTTC	5	0.372
TCCTAATAGTTGGAGC	5	0.0909091
CGAGGCTTCACTTGGA	5	0.463918
GTAATCGAGGAAGTCC	5	0.488889
CAATTTCGTTATTCTC	5	0.409722
TCTCAGCTCCGACGGT	5	0.549618
TTACCGCCACGCAGTC	5	0.4081
GAATAGACAGCATTGT	5	0.0588235
AATAGAGGTAGCGCCT	5	0.497238
GCTGGGTTCTGAGAGG	5	0.253333
CTCATTAAGATAGCTA	5	0.38674
TTCATTGCAGTATTCG	5	0.333333
GAAGAATTCGAGATGG	5	0.260116
GTCAAACAGTGATAGT	5	0.489362
AGAACCTTCGAACACT	5	0.529801
TGCAGATCACTCACTC	5	0.377778
TACCGGGCAAGCCTGC	5	0.340116
AGCGATTTCTCTGAGA	5	0.357377
GGGATCCCAGAGCGTA	5	0.375
TGCTTGCCAGAATGTA	5	0.227273
AAACGCTCAATGTTGC	5	0.589041
AGTGATCTCCCGTGAG	5	0.338095
CATGCAAGTATGGAGC	5	0.169014
TACTTACGTGAGAACC	5	0.266055
ACGGGTCAGGAGCAAA	5	0.174419
AACCAACCAGAGTTGG	5	0.345528
TCTACCGAGAGAGCGG	5	0.326531
TTCTAGTGTAACGATA	5	0.238095
GCGGATCAGTAGCATA	5	0.111111
GCACGTGGTCTGTTAG	5	0.409836
AGGGTGAGTCTGTGCG	5	0.205298
CTCAATTCATTAGGAA	5	0.474201
TGGGAGAGTATCGTAC	5	0.368421
CAATCGATCGCTTAAG	5	0.387755
TTCAATCAGACTCTTG	5	0.375661
ACGGGTCCAGTGACCC	5	0.436441
GAGACTTCACCCTAAA	5	0.392562
CTCTGGTAGGCGTCCT	5	0.416268
CGGAATTCAGTGTATC	5	0.315789
ACCTGTCCATGCTGCG	5	0.255556
TGCAGGCCATGGAAGC	5	0.414773
CCGTAGGTCAGTGATC	5	0.293706
ACTTTCAAGTGAGTGC	5	0.391473
GCTGAATGTCCGGTGT	5	0.342222
GCACGGTGTGTTACAC	5	0.482993
TAAGTCGTCTGGGCCA	5	0.413249
TTCGCTGTCCTACCAC	5	0.252252
CATGCGGCAACAAGTA	5	0.44898
TGGAGAGTCATGAGGG	5	0.350649
CTCCTCCGTAGAATAC	5	0.470588
GCGGAAAGTTAAGGGC	5	0.333333
GACTATGTCATTCTTG	5	0.322957
CCCTTAGAGCCTGCCA	5	0.184971
TATACCTTCCCTCTTT	5	0.275862
ATTCTACTCCATCTCG	5	0.142857
TAGTGCATCGCTCCTA	5	0.520979
GCTGGGTAGTTGCATC	5	0.545455
TATACCTAGCCTGTGC	5	0.418182
CAAAGAAGTACACGCC	5	0.259259
GCCCAGAAGGTTGGTG	5	0.112903
TGCGGCAAGTCACGAG	5	0.52861
CACGTTCGTAATGTGA	5	0.181818
GCTGCAGCAACAGAGC	5	0.410256
TAGGTTGCAATAACGA	5	0.18254
CGGAATTCAGATAAAC	5	0.38764
TGTCCTGAGCAATAAC	5	0.421053
GTGTTCCCACGAGAAC	5	0.0930233
ACACTGAGTAGGTCAG	5	0.1875
GGTTAACAGTCCTACA	5	0.230769
GTCACTCGTGCGTTTA	5	0.289474
TAGACCATCCTCAGGG	5	0.113924
CCGGTAGGTCGTCTCT	5	0.588235
CGACAGCTCGAGCCTG	5	0.577399
GGAACCCTCCATTTGT	5	0.357702
GGTGAAGAGTCGTCTA	5	0.349515
GTAGTACAGCGCCTTG	5	0.353293
CAACCTCAGTTACGTC	5	0.284238
TGCCGAGTCGGTGTTA	5	0.495413
GAAGTAACATGTTCGA	5	0.478873
GTCTAGATCCGTTGGG	5	0.578125
TATCTTGGTTCAACGT	5	0.393939
CTCCTCCCATCTCCCA	5	0.317073
TCTCACGCATCCGTGG	5	0.298755
GTACAGTCATCGTGCG	5	0.115385
TGGGATTCACGAGGTA	5	0.333333
ATTACCTAGCCATGCC	5	0.157895
CCGAACGGTTGTAGCT	5	0.169492
TGACCCTGTGAGTAGC	5	0.210526
ACAAAGAGTGTTGATC	5	0.407018
ACTTCCGTCTGACAGT	5	0.4525
ACAAAGAAGCCGATTT	5	0.411552
CGATGGCAGAATACAC	5	0.103448
AACCTTTGTGTGTCCG	5	0.422096
AGCATCATCCGTGTAA	5	0.179487
GGAGGTAAGATGTTCC	5	0.455959
ATGAGTCCAGTCAACT	5	0.328947
AGCGTATCAATAGGAT	5	0.0875
CGGAACCCACAGTCCG	5	0.390805
AGTAACCAGTGAGGCT	5	0.370892
GCCGATGAGGCGACAT	5	0.147059
CGGCAGTGTAGCGCCT	5	0.369231
ATGGATCCATCCCGTT	5	0.177515
AGGGTGATCTACACTT	5	0.425532
GAGATGGAGAACAAGG	5	0.206897
AACCACATCTAGTGAC	5	0.35
CCTACGTGTGACACAG	5	0.0444444
GGAGGATGTCTTACTT	5	0.247706
TGCATCCTCCGTAATG	5	0.411972
CAGATCAGTTGCGGCT	5	0.333333
CTCCAACTCTTACGTT	5	0.32
GTTGCGGCACCATAAC	5	0.214286
ACGATCAAGGTAGTAT	5	0.380952
TGTCCACCAAGCACAG	5	0.20339
CCCATTGGTAGGCTCC	5	0.428571
TTACGTTAGCTCCCTT	5	0.284519
TCGGGTGTCAGGTGTT	5	0.564103
ACTGCAATCATCAGTG	5	0.125
TGAGCGCTCACGGTCG	5	0.43871
ATCCTATCACGTAGTT	5	0.222222
CTCTCGATCGGCTTGG	5	0.0697674
ACGTTCCGTTATGTGC	5	0.304348
CTCACTGCAAATAAGC	5	0.103448
CAACGATTCGCAAGAG	5	0.225806
AGTAACCGTTGTGCCG	5	0.240741
CCTCATGAGAAATCCA	5	0.0882353
GCCATTCGTATGAGGC	5	0.347107
TCCGTGTTCTGCTCTG	5	0.555556
ATTTCACGTCACTCTC	5	0.471264
TTGGGCGAGGCCTTGC	5	0.186667
CCCTCAAGTAGCACAG	5	0.387597
CACACAATCATTCCTA	5	0.148936
TACGGGCGTGGCATCC	5	0.536232
TTGCCTGCATCGATAC	5	0.432692
AAACGCTTCATGAGTC	5	0.329167
TGATCAGCAATAACCC	5	0.119403
ATCGCCTTCATGACAC	5	0.486726
GACGTTACACGATAGG	5	0.342105
CTGTGAATCCGACATA	5	0.24581
TAACCAGGTTAGGCCC	5	0.305085
TTCTTGAGTAGCCCTG	5	0.36214
CATAGACCAAATGCTC	5	0.200658
CTCACTGTCCGTGCGA	5	0.326087
AGCGCTGTCGTAACAC	5	0.272727
CACCAAAGTTTCCAAG	5	0.468354
GGTAATCTCGCCGATG	5	0.258065
AGGGTCCGTGAATTGA	5	0.2
TGTAACGGTTCTCCAC	5	0.380952
AGGGTCCTCTCGACCT	5	0.255474
TAAGCGTTCAAGAGGC	5	0.391753
ACCATTTTCGTTGCCT	5	0.266932
CACTGGGCAGTCAGTT	5	0.420168
TACGGGCGTATCTCGA	5	0.0945946
AGGATCTTCCACGTAA	5	0.381443
GACTGATGTCGTCTCT	5	0.445545
TGTTCTACAGCTTCCT	5	0.315789
ATTACCTCATAGAATG	5	0.4375
ACGGTTAGTATGGTTC	5	0.374684
GTCCACTAGATTCGCT	5	0.454023
GTTGAACCATTAGGAA	5	0.375
TCAGTGAGTACGGATG	5	0.0666667
GAGTGAGTCTAAGAAG	5	0.125
GCCAGTGGTTCAAGTC	5	0.244444
ATTGGGTCAACGTTAC	5	0.0823529
TGTCAGAGTGAGCAGT	5	0.310345
CCTCACACACATACTG	5	0.457844
TGCCGAGCATCATTGG	5	0.195122
CAACAACCAAGACGGT	5	0.417391
GGTTGTAAGAAGTATC	5	0.112108
ACGGTCGTCCGAGGCT	5	0.495468
ACAAAGAGTACGAGTG	5	0.472222
ATGCGATCAGAGCTAG	5	0.147059
GAACTGTTCGCTTGAA	5	0.076087
CTTAGGACACCGTGAC	5	0.148148
GCGGAAATCGCAATTG	5	0.111111
TACCTGCAGAACGCGT	5	0.372385
GAAGCGATCCACCTGT	5	0.388664
TGCGGGTTCCAAACCA	5	0.147059
CATTGCCGTATGTGTC	5	0.421769
CGGCAGTCAGATCCAT	5	0.556863
CACCAAAAGCTAGATA	5	0.291667
ATCGGATTCGGTAAGG	5	0.216216
GTCGCGATCTCATGGA	5	0.173913
AGGAAATGTCTAATCG	5	0.408088
ACGTTCCAGCATCAAA	5	0.109589
TGGTACATCTAGCATG	5	0.5
TGAGACTCAGTCTGGC	5	0.0307692
GCTGAATTCTAATTCC	5	0.507645
AGGTCTACACAGACGA	5	0.142857
ACTCCCAGTCGCCTAG	5	0.127273
TCCTCCCTCTGGGTCG	5	0.313725
TGTTTGTCAATAGTGA	5	0.348485
CTTCTCTTCGTTCGCT	5	0.4
CGTTCTGAGTGGACTG	5	0.34375
CATCGGGCACCATATG	5	0.158879
CCCGGAAGTTCCTTGC	5	0.411765
GGGCGTTCAGTCGCAC	5	0.112903
GTCATTTTCCTTACCG	5	0.293651
TAAGCACGTAGGTGCA	5	0.183673
GAATCACTCACTTATC	5	0.0923077
GACCTTCTCTCATGCC	5	0.4375
TGCATGATCTCATAGG	5	0.05
TTCATTGGTATGCAAA	5	0.525926
GATGCTAGTATCACCA	5	0.428571
CATACCCCATAGAAAC	5	0.4375
AATCGACAGAGGTTTA	5	0.590909
CTTCCGATCAGCTGAT	5	0.30566
GTCCTCACATCTCAAG	5	0.119266
TTGCTGCTCGGCATTA	5	0.380435
CAAGACTTCCATCTGC	5	0.30303
ACCATTTAGTATGCAA	6	0.364583
CATTCCGCAACCCTCT	6	0.228758
AATCACGTCTCTCTTC	6	0.193798
CCTGTTGTCGGATTAC	6	0.0945946
AGGAGGTCATCAACCA	6	0.433962
CTGAGGCAGTCGAAAT	6	0.26087
ACCTACCAGGCAGTCA	6	0.22
GACAGCCTCGTTGCCT	6	0.16129
CTATCCGCAGCAAGAC	6	0.519481
ACTGTCCGTGCCTGCA	6	0.504348
TCGAACACATGTTCAG	6	0.173913
AGATCGTAGAACAAGG	6	0.25
ACGATCAAGTTTCGGT	6	0.357143
TTATTGCAGTTCCGTA	6	0.392857
TTACCGCGTAAGGCCA	6	0.529412
TACAGGTGTGGGTTGA	6	0.5
GCTTTCGTCCAAGAGG	6	0.27907
CAAGGGACATTGAGCT	6	0.233766
ATGTCCCCAGGAGGAG	6	0.381818
TTCAATCAGATCCTAC	6	0.224719
CTGCTCATCGAAGAAT	6	0.333333
GGCTTTCAGCCGTTGC	6	0.427757
GGGTTATGTTAGCGGA	6	0.445026
ATGCGATAGCATAGGC	6	0.44898
TTACCATCACCGTGCA	6	0.157895
TCGCAGGTCCCTCTCC	6	0.296296
ACTGCAACACCCTTGT	6	0.2
TGTCCTGCAGACAAGC	6	0.313901
TTACGTTAGTCCGCCA	6	0.539792
GACACGCCATAGATCC	6	0.16309
AGTCACAAGAGTACCG	6	0.325
CAATCGAAGCGCACAA	6	0.471429
GAGCCTGAGCTTCTAG	6	0.441606
TCACATTAGCTCTGTA	6	0.36413
GGTAATCCAAAGAACT	6	0.429487
GTCGTAAGTATCGTTG	6	0.369231
CGCCAGAGTGGACCAA	6	0.310811
TGATTTCTCACACGAT	6	0.435484
CTTCGGTAGTGGAAGA	6	0.390244
ACACTGATCGCTAATG	6	0.139535
TTCCGTGTCGGATAAA	6	0.583333
CTTCCTTAGTCAGAGC	6	0.246377
GAGTCTAAGTATCCTG	6	0.375
CTGTACCGTAGGTTTC	6	0.354167
CCTCTCCCAGCAGGAT	6	0.446809
GAGACCCAGACCAGCA	6	0.4
ACTGCAAGTTCGATTG	6	0.153846
TACGGGCAGACTCGAG	6	0.189076
TCTACATCAGAGTTGG	6	0.451429
AGTCACATCATTTGGG	6	0.27
GCATCGGTCAAACCCA	6	0.475728
ACATCCCAGAGGCGGA	6	0.12987
TGATTCTCATTGAGCT	6	0.125874
CATCCCAGTTCATCTT	6	0.336493
GTTGTGATCGATCCAA	6	0.458333
AATGCCAAGGTGATCG	6	0.333333
ACCACAAGTAAGTAGT	6	0.377778
CCACTTGCAGCTGTAT	6	0.432432
TGGAGAGTCGTCGACG	6	0.475862
ACATTTCGTATCGCAT	6	0.225352
ACGGGTCCAACAGATA	6	0.472222
AGGAATAAGATGCAGC	6	0.416667
CATGCTCGTAAGATAC	6	0.435294
TGGGAAGAGAGCCTGA	6	0.423858
ATGGAGGGTGACAACG	6	0.138462
GCACTAAAGATAGCTA	6	0.283582
GGGCCATAGTTACGAA	6	0.431438
TCCACGTGTGACTGAG	6	0.283951
TGTAAGCCACCGCTGA	6	0.306306
CACATGACACGAGAAC	6	0.360294
TACCTCGGTGAGGATC	6	0.0833333
GCATCGGTCCTTCGAC	6	0.277778
ATTCCTATCGACGACC	6	0.461538
AGTCAACGTAGTGCGA	6	0.114754
CATCAAGTCTAACACG	6	0.292776
TTGATGGAGGCAGGGA	6	0.285714
TCATGTTCAGCACCCA	6	0.512821
CAGTGCGGTGCCTTCT	6	0.398126
TATTCCACAATTCACG	6	0.366667
CCTCAGTGTAGTCGGA	6	0.105263
GTCGTAAAGTTCCATG	6	0.117647
AAGGTAAGTTCTCACC	6	0.329114
TCAGTTTAGGGAGTGG	6	0.137255
GCAGCTGGTCGTTATG	6	0.463636
TATTGGGGTTACTCAG	6	0.349057
TTGGGTAGTACCGCGT	6	0.578947
TTGCTGCAGCATCCTA	6	0.333333
TCAAGCATCTGCTTTA	6	0.277778
TCTAACTCACGCGTCA	6	0.517808
TCAATCTAGTGGTTAA	6	0.423188
ACCGTTCCAGTAGAGC	6	0.306818
GATGTTGAGCATTGAA	6	0.351351
CGGGCATTCGCAGATT	6	0.431507
ACCCAAACAGCAGAAC	6	0.320312
GAGTTGTGTACAATAG	6	0.0862069
TCTTGCGTCCATTCAT	6	0.218182
CCCTAACAGCAACTCT	6	0.217391
ACTTTCATCGTGCGAC	6	0.28169
AATGGAATCACGTAGT	6	0.488
ATCGGATAGGTCCGAA	6	0.231771
TAACCAGGTCGCAACC	6	0.09375
ATACCGAGTGAAGCGT	6	0.302326
TTTGTTGTCTGTTCAT	6	0.423977
TAGATCGTCTATCGTT	6	0.135135
GATCAGTAGCTCCGAC	6	0.336735
GGGATGAGTTGTGCAT	6	0.12844
GCGTGCACAGTTTCAG	6	0.387097
TACATTCCAATTTCCT	6	0.191011
TTGTTGTAGCATTGTC	6	0.39433
GTGTAACTCGGTGAAG	6	0.369231
ATCATTCGTACTAACC	6	0.422222
GCCAACGGTGGACTGA	6	0.0769231
GGGATGATCACCTCTG	6	0.41989
GACTTCCGTAGAGGAA	6	0.233333
ACCCTCACAAGTGCTT	6	0.410256
TTTACGTGTGCCCACA	6	0.451389
CATGCTCGTCCTGAAT	6	0.16129
TCTTCCTTCGCTCCTA	6	0.428571
CACGTTCAGCATGTTC	6	0.407035
AATGGAAAGCCGATTT	6	0.52
GTACAGTCAAGTCCAT	6	0.546875
GGGATGAAGGACAACC	6	0.383721
GATTTCTCAGGCCCTA	6	0.353933
TTGTTGTAGCTTTCCC	6	0.40404
ACCTACCGTCCATAGT	6	0.256637
ACGGAAGGTCTACACA	6	0.427984
CTTTCGGTCGTTCAGA	6	0.214286
TTTCCTCTCCTTACCG	6	0.223214
TAATCTCAGACTACGG	6	0.41129
TTCAATCTCGGAGTAG	6	0.270833
CATTTCACATCTCGTC	6	0.265625
CAATGACCAAGTAGTA	6	0.430769
AAACGAAAGGAGTACC	6	0.157895
TCACGCTTCGACCACG	6	0.414062
TCTATCAAGGTGCGAT	6	0.114286
GAAGAATTCGCAAGAG	6	0.495495
TTAGTCTTCAAACCCA	6	0.330189
GCACTAAAGCTGAGCA	6	0.027027
AGACTCACATTACTCT	6	0.136364
ATTACTCTCGTCGACG	6	0
AAGCGTTGTGGATGAC	6	0.39375
GTAGGAGTCCGTGGGT	6	0.02
TCCGGGACAGGGAGAG	6	0.1875
GTCTACCGTATTGACC	6	0.319588
AGAAGTAGTTAAGTCC	6	0.350467
ATCTTCAGTAGGTGCA	6	0.42623
AGTCATGTCAGTGGGA	6	0.387755
GCACGGTGTCAACACT	6	0.344156
ACAAAGAAGGCACTCC	6	0.397436
TTTACCACATAACAGA	6	0.178947
AAGTACCGTGAAGCGT	6	0.136364
CTCCAACGTTAGGACG	6	0.414286
ATCCGTCAGCAAATGT	6	0.413934
GGGCTCAAGAGTGGCT	6	0.4
CTAACCCGTACATTGC	6	0.421429
CTCCCAAGTCGACGCT	6	0.34104
TTCACCGAGACTAAGT	6	0.23125
ACCGTTCAGCACTCGC	6	0.415842
AGATGAATCAGAGTGG	6	0.42511
TCTACATGTGGCGTAA	6	0.254717
AGCCAATTCCTACGGG	6	0.382022
CTGGTCTGTTTACCTT	6	0.219512
GTAGGTTTCGGTAGAG	6	0.0175439
GACTATGAGCTGTGCC	6	0.147727
CATTCATGTCGTACAT	6	0.0744681
GGTAGAGGTATAGCTC	6	0.385135
CACAGGCTCGATCCAA	6	0.0819672
ACGGTCGCATAAGCGG	6	0.0130719
TTCCACGAGCCACAAG	6	0.346154
CGTCAAAGTTTACGTG	6	0.253731
TAACACGAGGTTCCGC	6	0.457143
TCAAGTGTCGCCGAAC	6	0.357143
CATGAGTGTTGTCAGT	6	0.0973451
CGCCAGAGTTGATGTC	6	0.21875
GTCAAGTAGACTGGGT	6	0.386207
TATTGGGTCGGATACT	6	0.28934
GGAATCTCACCCATAA	6	0.320755
TAGACCATCTTAAGGC	6	0.219512
CACGTTCGTGAGTCAG	6	0.404494
ACCCAAAGTGGATACG	6	0.506173
GCATGATGTTCCGCAG	6	0.336957
ACACAGTGTAGCTGAG	6	0.225806
AGGTTACCAGGCACAA	6	0.025
GATTTCTTCCTCGATC	6	0.295455
ACTGTCCCACGCCAGT	6	0.363636
TCTTCCTGTACCAGAG	6	0.3125
CATCGCTTCCACTGAA	6	0.04
TAACTTCAGGTAAACT	6	0.0943396
TTAGGGTGTTACCGTA	6	0.459459
CACACAAGTAAGGCTG	6	0.433155
TAGACCAGTGGCCTCA	6	0.450746
CGTCAAAAGCCGGATA	6	0.567568
AGATAGACATGGTGGA	6	0.05
GCTGCAGTCTGAGAAA	6	0.44523
GATGACTGTGAGGCAT	6	0.29902
CTACAGATCTCGGTAA	6	0.331288
CTCCAACGTATCTCGA	6	0.155556
CTCAGAATCTCTTAAC	6	0.409302
GTGCTTCAGAGTCTGG	6	0.106195
GCGGATCGTTGTTGCA	6	0.367089
TATCGCCTCCATTTAC	6	0.181818
CCGGTAGTCTACTGAG	6	0.311111
TAGTGCAGTATTCCGA	6	0.0952381
TCCATCGAGATCCTAC	6	0.505092
CTCAAGAGTCACTCAA	6	0.309524
AAGCGTTCAGGTTTAC	6	0.383721
GGATGTTGTCCTGAAT	6	0.587302
GATAGCTTCCCTCGTA	6	0.2
TATTTCGAGTTGTCAC	6	0.428571
GACTCTCAGAGCTTTC	6	0.384615
CATTGTTTCTGGCTGG	6	0.325581
GTATTTCAGCGATGCA	6	0.533333
GTAAGTCCACCGTGCA	6	0.147541
ATGAGTCCATGGAACG	6	0.258824
TGGGTTAAGTAAACTG	6	0.288026
AGAGAATCACGCGCTA	6	0.483871
CACATGAGTCGATTAC	6	0.341667
TTCACCGTCTGTGCAA	6	0.133333
TTCCACGCATCCGTTC	6	0.270694
CTCCCAACATCTAGAC	6	0.163934
GTGATGTTCTGACAGT	6	0.45
CATGAGTCAAGGCGTA	6	0.386364
AGCTCAACATGACACT	6	0.2
GGTTCTCGTGGCTTGC	6	0.305556
GATTGGTTCTTACTGT	6	0.508571
ACGATGTCACGTAACT	6	0.375
GATCGTAGTGTCATCA	6	0.151515
GATTTCTGTGTGGTCC	6	0.573333
AGCGCCATCATCGCCT	6	0.24812
[truncated: 1,539 more rows]

## Sheet: 6l
xist_bin	chrX_ratio	norm_Xist	predicted_chrX_ratio
1	0.490419	0.0167363	0.47984
2	0.473105	0.0351727	0.461296
3	0.445718	0.0640834	0.436037
4	0.402672	0.11406	0.399699
5	0.351554	0.177332	0.362716
6	0.333333	0.24793	0.329573
7	0.279785	0.339222	0.295432
8	0.265986	0.446011	0.264068
9	0.210526	0.609152	0.227854
10	0.2	1	0.172709

## Sheet: 6m
xist_bin	gene	ratio
1	3830417A13Rik	0.591533
1	AU015836	0.447443
1	Acsl4	0.4625
1	Alg13	0.535682
1	Amer1	0.578431
1	Ammecr1	0.55236
1	Amot	0.522206
1	Apex2	0.466184
1	Araf	0.455308
1	Armcx1	0.408777
1	Arxes1	0.493506
1	Arxes2	0.555799
1	Atp11c	0.414634
1	Atp6ap2	0.462264
1	Atrx	0.478079
1	Bcap31	0.444603
1	Bclaf3	0.469925
1	Bex2	0.48929
1	Brcc3	0.405556
1	Brwd3	0.556723
1	Cetn2	0.414089
1	Chic1	0.60356
1	Chm	0.57732
1	Cited1	0.480717
1	Clcn5	0.511263
1	Cul4b	0.498307
1	Ddx3x	0.477381
1	Dkc1	0.445017
1	Dmd	0.542146
1	Ebp	0.494174
1	Eda2r	0.473684
1	Eif1ax	0.447517
1	Elk1	0.545867
1	Emd	0.495143
1	Eras	0.51686
1	Ercc6l	0.542289
1	Fam50a	0.557184
1	Fancb	0.505029
1	Firre	0.5
1	Flna	0.457921
1	Fmr1	0.458068
1	Fndc3c1	0.411403
1	Ftx	0.496867
1	Fundc1	0.498148
1	Fundc2	0.490052
1	Gdi1	0.350211
1	Gm364	0.534686
1	Gm4997	0.413194
1	Gnl3l	0.516111
1	Gprasp1	0.465922
1	Gripap1	0.41875
1	Gspt2	0.525194
1	Hccs	0.451927
1	Hcfc1	0.422419
1	Hdac6	0.44439
1	Hprt	0.469136
1	Hsd17b10	0.47896
1	Htatsf1	0.408558
1	Huwe1	0.472463
1	Idh3g	0.474944
1	Ids	0.513699
1	Irak1	0.535156
1	Itm2a	0.436916
1	Jade3	0.477011
1	Kantr	0.511739
1	Kctd12b	0.518362
1	Kdm5c	0.502083
1	Kdm6a	0.504444
1	Kif4	0.505755
1	Klhl13	0.425837
1	Las1l	0.496705
1	Ldoc1	0.441967
1	Lpar4	0.44161
1	Maged1	0.475663
1	Mageh1	0.484277
1	Magt1	0.484405
1	Maoa	0.455247
1	Map7d3	0.36478
1	Mbtps2	0.471947
1	Mecp2	0.511111
1	Med14	0.596154
1	Mmgt1	0.375086
1	Morc4	0.467748
1	Morf4l2	0.624603
1	Mospd2	0.620462
1	Msn	0.503774
1	Ndufb11	0.465414
1	Nkap	0.480795
1	Nono	0.513333
1	Nrk	0.510465
1	Nsdhl	0.460826
1	Nup62cl	0.490333
1	Ocrl	0.447917
1	Ofd1	0.44697
1	Otud5	0.476064
1	Pbdc1	0.572527
1	Pcsk1n	0.428897
1	Pdha1	0.47204
1	Pdk3	0.483086
1	Pdzd4	0.477143
1	Pfkfb1	0.521053
1	Phf6	0.420455
1	Pir	0.522599
1	Pls3	0.366279
1	Pnma5	0.4941
1	Pola1	0.588652
1	Prdx4	0.518393
1	Prps1	0.470061
1	Prps2	0.545135
1	Psmd10	0.494253
1	Pwwp3b	0.579348
1	Rbm3	0.46552
1	Rbmx	0.54321
1	Renbp	0.507479
1	Rhox6	0.474865
1	Rlim	0.486644
1	Rnf128	0.495811
1	Rp2	0.5
1	Rpgr	0.516835
1	Rps4x	0.491078
1	Rps6ka6	0.485383
1	Sh3bgrl	0.514598
1	Slc25a14	0.483051
1	Slc7a3	0.477516
1	Smc1a	0.497552
1	Sms	0.509901
1	Spin2c	0.520169
1	Syap1	0.508772
1	Taf1	0.51626
1	Tbl1x	0.49848
1	Tceal5	0.453393
1	Tceal8	0.481399
1	Tceal9	0.496397
1	Tfe3	0.462435
1	Tmem185a	0.47955
1	Tmem47	0.52036
1	Trap1a	0.446181
1	Tsix	0.592308
1	Tspan7	0.450234
1	Txlng	0.525114
1	Uba1	0.469428
1	Usp11	0.389179
1	Usp9x	0.440746
1	Utp14a	0.475287
1	Vbp1	0.467687
1	Wdr45	0.497689
1	Xiap	0.432722
1	Xist	1
1	Yipf6	0.509081
1	Zdhhc9	0.436314
1	Zfp185	0.466981
1	Zfp280c	0.412021
1	Zrsr2	0.471733
2	3830417A13Rik	0.456312
2	AU015836	0.404662
2	Acsl4	0.470192
2	Alg13	0.556107
2	Amer1	0.45283
2	Ammecr1	0.525641
2	Amot	0.469272
2	Apex2	0.452366
2	Araf	0.497898
2	Armcx1	0.445041
2	Arxes1	0.409091
2	Arxes2	0.423529
2	Atp11c	0.489362
2	Atp6ap2	0.286585
2	Atrx	0.481449
2	Bcap31	0.526104
2	Bclaf3	0.49552
2	Bex2	0.46014
2	Brcc3	0.54
2	Brwd3	0.536145
2	Cetn2	0.49375
2	Chic1	0.433081
2	Chm	0.659722
2	Cited1	0.451007
2	Clcn5	0.48158
2	Cul4b	0.455797
2	Ddx3x	0.432222
2	Dkc1	0.491713
2	Dmd	0.464286
2	Ebp	0.480645
2	Eda2r	0.544025
2	Eif1ax	0.416972
2	Elk1	0.487055
2	Emd	0.4475
2	Eras	0.502352
2	Ercc6l	0.48538
2	Fam50a	0.408333
2	Fancb	0.518293
2	Firre	0.397849
2	Flna	0.410631
2	Fmr1	0.434588
2	Fndc3c1	0.431165
2	Ftx	0.434685
2	Fundc1	0.42
2	Fundc2	0.489444
2	Gdi1	0.424242
2	Gm364	0.563725
2	Gm4997	0.313808
2	Gnl3l	0.466146
2	Gprasp1	0.531462
2	Gripap1	0.479167
2	Gspt2	0.525253
2	Hccs	0.528889
2	Hcfc1	0.444444
2	Hdac6	0.436819
2	Hprt	0.476103
2	Hsd17b10	0.536343
2	Htatsf1	0.377583
2	Huwe1	0.471157
2	Idh3g	0.434963
2	Ids	0.448718
2	Irak1	0.407631
2	Itm2a	0.428442
2	Jade3	0.523148
2	Kantr	0.502939
2	Kctd12b	0.362179
2	Kdm5c	0.527778
2	Kdm6a	0.512346
2	Kif4	0.513819
2	Klhl13	0.406362
2	Las1l	0.513961
2	Ldoc1	0.464748
2	Lpar4	0.402044
2	Maged1	0.494832
2	Mageh1	0.549242
2	Magt1	0.542
2	Maoa	0.358974
2	Map7d3	0.277778
2	Mbtps2	0.636905
2	Mecp2	0.581633
2	Med14	0.346847
2	Mmgt1	0.380631
2	Morc4	0.457265
2	Morf4l2	0.456731
2	Mospd2	0.491071
2	Msn	0.461721
2	Ndufb11	0.445534
2	Nkap	0.432622
2	Nono	0.479073
2	Nrk	0.361296
2	Nsdhl	0.375191
2	Nup62cl	0.532171
2	Ocrl	0.415301
2	Ofd1	0.547059
2	Otud5	0.466667
2	Pbdc1	0.515741
2	Pcsk1n	0.350091
2	Pdha1	0.477849
2	Pdk3	0.434387
2	Pdzd4	0.398889
2	Pfkfb1	0.497685
2	Phf6	0.366667
2	Pir	0.551252
2	Pls3	0.445652
2	Pnma5	0.446237
2	Pola1	0.437255
2	Prdx4	0.456561
2	Prps1	0.498566
2	Prps2	0.443067
2	Psmd10	0.459384
2	Pwwp3b	0.462403
2	Rbm3	0.480321
2	Rbmx	0.37069
2	Renbp	0.480392
2	Rhox6	0.471292
2	Rlim	0.448184
2	Rnf128	0.472642
2	Rp2	0.397727
2	Rpgr	0.388889
2	Rps4x	0.479914
2	Rps6ka6	0.454314
2	Sh3bgrl	0.380729
2	Slc25a14	0.386667
2	Slc7a3	0.417386
2	Smc1a	0.464171
2	Sms	0.477401
2	Spin2c	0.478024
2	Syap1	0.432018
2	Taf1	0.527211
2	Tbl1x	0.458016
2	Tceal5	0.514981
2	Tceal8	0.398734
2	Tceal9	0.46122
2	Tfe3	0.48763
2	Tmem185a	0.470546
2	Tmem47	0.560494
2	Trap1a	0.547348
2	Tsix	0.508621
2	Tspan7	0.46284
2	Txlng	0.432692
2	Uba1	0.430309
2	Usp11	0.394314
2	Usp9x	0.513542
2	Utp14a	0.476263
2	Vbp1	0.390212
2	Wdr45	0.481481
2	Xiap	0.52
2	Xist	1
2	Yipf6	0.523529
2	Zdhhc9	0.380392
2	Zfp185	0.386364
2	Zfp280c	0.297716
2	Zrsr2	0.481203
3	3830417A13Rik	0.58564
3	AU015836	0.442414
3	Acsl4	0.467369
3	Alg13	0.458029
3	Amer1	0.443452
3	Ammecr1	0.356808
3	Amot	0.47658
3	Apex2	0.436869
3	Araf	0.4655
3	Armcx1	0.393601
3	Arxes1	0.484127
3	Arxes2	0.405556
3	Atp11c	0.351064
3	Atp6ap2	0.440104
3	Atrx	0.420981
3	Bcap31	0.558333
3	Bclaf3	0.469858
3	Bex2	0.418877
3	Brcc3	0.345238
3	Brwd3	0.439583
3	Cetn2	0.393519
3	Chic1	0.409314
3	Chm	0.511696
3	Cited1	0.484725
3	Clcn5	0.497666
3	Cul4b	0.436073
3	Ddx3x	0.5
3	Dkc1	0.376479
3	Dmd	0.388889
3	Ebp	0.446546
3	Eda2r	0.470085
3	Eif1ax	0.424535
3	Elk1	0.30787
3	Emd	0.43897
3	Eras	0.395833
3	Ercc6l	0.52381
3	Fam50a	0.440301
3	Fancb	0.413043
3	Firre	0.434211
3	Flna	0.377885
3	Fmr1	0.457237
3	Fndc3c1	0.312862
3	Ftx	0.468165
3	Fundc1	0.540984
3	Fundc2	0.563158
3	Gdi1	0.375758
3	Gm364	0.612562
3	Gm4997	0.311688
3	Gnl3l	0.41954
3	Gprasp1	0.432783
3	Gripap1	0.440476
3	Gspt2	0.434426
3	Hccs	0.390071
3	Hcfc1	0.472222
3	Hdac6	0.414834
3	Hprt	0.435708
3	Hsd17b10	0.459795
3	Htatsf1	0.416826
3	Huwe1	0.4417
3	Idh3g	0.441138
3	Ids	0.387755
3	Irak1	0.412963
3	Itm2a	0.386775
3	Jade3	0.53125
3	Kantr	0.448312
3	Kctd12b	0.355072
3	Kdm5c	0.475
3	Kdm6a	0.438647
3	Kif4	0.438038
3	Klhl13	0.321416
3	Las1l	0.456881
3	Ldoc1	0.393947
3	Lpar4	0.379921
3	Maged1	0.396594
3	Mageh1	0.518779
3	Magt1	0.466814
3	Maoa	0.449588
3	Map7d3	0.272727
3	Mbtps2	0.524691
3	Mecp2	0.423913
3	Med14	0.483871
3	Mmgt1	0.415254
3	Morc4	0.465808
3	Morf4l2	0.525105
3	Mospd2	0.408805
3	Msn	0.41286
3	Ndufb11	0.419384
3	Nkap	0.379008
3	Nono	0.410385
3	Nrk	0.327597
3	Nsdhl	0.418751
3	Nup62cl	0.476357
3	Ocrl	0.335938
3	Ofd1	0.552743
3	Otud5	0.421986
3	Pbdc1	0.55
3	Pcsk1n	0.385113
3	Pdha1	0.475857
3	Pdk3	0.426292
3	Pdzd4	0.253483
3	Pfkfb1	0.389831
3	Phf6	0.441176
3	Pir	0.484587
3	Pls3	0.277778
3	Pnma5	0.398148
3	Pola1	0.484195
3	Prdx4	0.447704
3	Prps1	0.457165
3	Prps2	0.417927
3	Psmd10	0.525758
3	Pwwp3b	0.433333
3	Rbm3	0.464189
3	Rbmx	0.355263
3	Renbp	0.318627
3	Rhox6	0.446733
3	Rlim	0.391483
3	Rnf128	0.473611
3	Rp2	0.292683
3	Rpgr	0.390295
3	Rps4x	0.440219
3	Rps6ka6	0.441728
3	Sh3bgrl	0.358183
3	Slc25a14	0.378788
3	Slc7a3	0.382341
3	Smc1a	0.436458
3	Sms	0.352778
3	Spin2c	0.415858
3	Syap1	0.533333
3	Taf1	0.5
3	Tbl1x	0.411168
3	Tceal5	0.464286
3	Tceal8	0.432222
3	Tceal9	0.426218
3	Tfe3	0.602267
3	Tmem185a	0.432456
3	Tmem47	0.50024
3	Trap1a	0.578767
3	Tsix	0.528302
3	Tspan7	0.382178
3	Txlng	0.541667
3	Uba1	0.433259
3	Usp11	0.366883
3	Usp9x	0.474702
3	Utp14a	0.399757
3	Vbp1	0.393258
3	Wdr45	0.501792
3	Xiap	0.406989
3	Xist	0.999178
3	Yipf6	0.494118
3	Zdhhc9	0.407051
3	Zfp185	0.413842
3	Zfp280c	0.295518
3	Zrsr2	0.414419
4	3830417A13Rik	0.515355
4	AU015836	0.45187
4	Acsl4	0.387654
4	Alg13	0.467251
4	Amer1	0.298077
4	Ammecr1	0.327426
4	Amot	0.386882
4	Apex2	0.382484
4	Araf	0.515608
4	Armcx1	0.311966
4	Arxes1	0.292208
4	Arxes2	0.306322
4	Atp11c	0.322581
4	Atp6ap2	0.472637
4	Atrx	0.379151
4	Bcap31	0.37766
4	Bclaf3	0.453405
4	Bex2	0.344513
4	Brcc3	0.352459
4	Brwd3	0.42992
4	Cetn2	0.380342
4	Chic1	0.298701
4	Chm	0.378109
4	Cited1	0.464324
4	Clcn5	0.430031
4	Cul4b	0.38876
4	Ddx3x	0.455159
4	Dkc1	0.375146
4	Dmd	0.305195
4	Ebp	0.444223
4	Eda2r	0.33871
4	Eif1ax	0.354147
4	Elk1	0.358187
4	Emd	0.40312
4	Eras	0.258838
4	Ercc6l	0.433333
4	Fam50a	0.368065
4	Fancb	0.450397
4	Firre	0.379433
4	Flna	0.348918
4	Fmr1	0.4835
4	Fndc3c1	0.352865
4	Ftx	0.316978
4	Fundc1	0.344828
4	Fundc2	0.497587
4	Gdi1	0.34375
4	Gm364	0.510088
4	Gm4997	0.259109
4	Gnl3l	0.384409
4	Gprasp1	0.419261
4	Gripap1	0.315068
4	Gspt2	0.404762
4	Hccs	0.431572
4	Hcfc1	0.50502
4	Hdac6	0.403646
4	Hprt	0.353898
4	Hsd17b10	0.361346
4	Htatsf1	0.382787
4	Huwe1	0.404527
4	Idh3g	0.426446
4	Ids	0.335897
4	Irak1	0.338015
4	Itm2a	0.387205
4	Jade3	0.44494
4	Kantr	0.460905
4	Kctd12b	0.226415
4	Kdm5c	0.5375
4	Kdm6a	0.454248
4	Kif4	0.462196
4	Klhl13	0.312168
4	Las1l	0.394978
4	Ldoc1	0.34824
4	Lpar4	0.249306
4	Maged1	0.422439
4	Mageh1	0.43306
4	Magt1	0.40253
4	Maoa	0.334967
4	Map7d3	0.158915
4	Mbtps2	0.425
4	Mecp2	0.381818
4	Med14	0.404255
4	Mmgt1	0.335821
4	Morc4	0.377932
4	Morf4l2	0.546875
4	Mospd2	0.493421
4	Msn	0.320498
4	Ndufb11	0.456716
4	Nkap	0.430769
4	Nono	0.418477
4	Nrk	0.327698
4	Nsdhl	0.284907
4	Nup62cl	0.483936
4	Ocrl	0.319106
4	Ofd1	0.437778
4	Otud5	0.368644
4	Pbdc1	0.495092
4	Pcsk1n	0.336873
4	Pdha1	0.373685
4	Pdk3	0.322691
4	Pdzd4	0.282549
4	Pfkfb1	0.474359
4	Phf6	0.358333
4	Pir	0.469048
4	Pls3	0.298387
4	Pnma5	0.45614
4	Pola1	0.40625
4	Prdx4	0.437565
4	Prps1	0.345703
4	Prps2	0.357661
4	Psmd10	0.466049
4	Pwwp3b	0.366156
4	Rbm3	0.488618
4	Rbmx	0.246667
4	Renbp	0.374731
4	Rhox6	0.347854
4	Rlim	0.350609
4	Rnf128	0.417968
4	Rp2	0.339506
4	Rpgr	0.36214
4	Rps4x	0.405977
4	Rps6ka6	0.376978
4	Sh3bgrl	0.337097
4	Slc25a14	0.369697
4	Slc7a3	0.258745
4	Smc1a	0.384977
4	Sms	0.347458
4	Spin2c	0.328906
4	Syap1	0.431373
4	Taf1	0.44697
4	Tbl1x	0.34396
4	Tceal5	0.414373
4	Tceal8	0.392857
4	Tceal9	0.353893
4	Tfe3	0.447581
4	Tmem185a	0.45625
4	Tmem47	0.465035
4	Trap1a	0.608642
4	Tsix	0.468037
4	Tspan7	0.336059
4	Txlng	0.409091
4	Uba1	0.397675
4	Usp11	0.375949
4	Usp9x	0.436134
4	Utp14a	0.415601
4	Vbp1	0.363821
4	Wdr45	0.391228
4	Xiap	0.431159
4	Xist	0.99216
4	Yipf6	0.40404
4	Zdhhc9	0.302381
4	Zfp185	0.313333
4	Zfp280c	0.250278
4	Zrsr2	0.436606
5	3830417A13Rik	0.541635
5	AU015836	0.425
5	Acsl4	0.318018
5	Alg13	0.279932
5	Amer1	0.313953
5	Ammecr1	0.391775
5	Amot	0.347741
5	Apex2	0.314236
5	Araf	0.45028
5	Armcx1	0.306944
5	Arxes1	0.296296
5	Arxes2	0.340909
5	Atp11c	0.321429
5	Atp6ap2	0.408676
5	Atrx	0.365553
5	Bcap31	0.386076
5	Bclaf3	0.3125
5	Bex2	0.285499
5	Brcc3	0.448529
5	Brwd3	0.392694
5	Cetn2	0.305221
5	Chic1	0.311828
5	Chm	0.466049
5	Cited1	0.352051
5	Clcn5	0.357871
5	Cul4b	0.337302
5	Ddx3x	0.323171
5	Dkc1	0.325216
5	Dmd	0.179894
5	Ebp	0.363627
5	Eda2r	0.437107
5	Eif1ax	0.309661
5	Elk1	0.286738
5	Emd	0.336396
5	Eras	0.277667
5	Ercc6l	0.345455
5	Fam50a	0.355104
5	Fancb	0.400585
5	Firre	0.210526
5	Flna	0.364357
5	Fmr1	0.332474
5	Fndc3c1	0.272599
5	Ftx	0.334175
5	Fundc1	0.359375
5	Fundc2	0.388889
5	Gdi1	0.34058
5	Gm364	0.378095
5	Gm4997	0.256303
5	Gnl3l	0.302326
5	Gprasp1	0.302675
5	Gripap1	0.303333
5	Gspt2	0.317308
5	Hccs	0.476636
5	Hcfc1	0.25
5	Hdac6	0.308449
5	Hprt	0.283033
5	Hsd17b10	0.350456
5	Htatsf1	0.288247
5	Huwe1	0.386324
5	Idh3g	0.374769
5	Ids	0.314815
5	Irak1	0.38755
5	Itm2a	0.360465
5	Jade3	0.383333
5	Kantr	0.396368
5	Kctd12b	0.173729
5	Kdm5c	0.471631
5	Kdm6a	0.380208
5	Kif4	0.351351
5	Klhl13	0.262979
5	Las1l	0.33546
5	Ldoc1	0.347015
5	Lpar4	0.200124
5	Maged1	0.33547
5	Mageh1	0.294872
5	Magt1	0.388889
5	Maoa	0.430442
5	Map7d3	0.16092
5	Mbtps2	0.453704
5	Mecp2	0.392857
5	Med14	0.434211
5	Mmgt1	0.353571
5	Morc4	0.359145
5	Morf4l2	0.335659
5	Mospd2	0.482877
5	Msn	0.269257
5	Ndufb11	0.3398
5	Nkap	0.388439
5	Nono	0.366845
5	Nrk	0.397117
5	Nsdhl	0.277058
5	Nup62cl	0.407242
5	Ocrl	0.329167
5	Ofd1	0.449187
5	Otud5	0.379085
5	Pbdc1	0.467755
5	Pcsk1n	0.261679
5	Pdha1	0.311499
5	Pdk3	0.274778
5	Pdzd4	0.288121
5	Pfkfb1	0.342857
5	Phf6	0.145161
5	Pir	0.481646
5	Pls3	0.333333
5	Pnma5	0.354839
5	Pola1	0.330508
5	Prdx4	0.348301
5	Prps1	0.261227
5	Prps2	0.280822
5	Psmd10	0.437786
5	Pwwp3b	0.413655
5	Rbm3	0.475083
5	Rbmx	0.192857
5	Renbp	0.314103
5	Rhox6	0.439164
5	Rlim	0.308757
5	Rnf128	0.31689
5	Rp2	0.345455
5	Rpgr	0.342593
5	Rps4x	0.377917
5	Rps6ka6	0.382984
5	Sh3bgrl	0.260301
5	Slc25a14	0.320755
5	Slc7a3	0.259583
5	Smc1a	0.372489
5	Sms	0.233333
5	Spin2c	0.276675
5	Syap1	0.475124
5	Taf1	0.479592
5	Tbl1x	0.344302
5	Tceal5	0.279675
5	Tceal8	0.3
5	Tceal9	0.287527
5	Tfe3	0.467949
5	Tmem185a	0.324159
5	Tmem47	0.532909
5	Trap1a	0.644279
5	Tsix	0.606061
5	Tspan7	0.359245
5	Txlng	0.472222
5	Uba1	0.376592
5	Usp11	0.355556
5	Usp9x	0.325146
5	Utp14a	0.359465
5	Vbp1	0.275
5	Wdr45	0.386598
5	Xiap	0.305556
5	Xist	0.989442
5	Yipf6	0.380208
5	Zdhhc9	0.222222
5	Zfp185	0.305556
5	Zfp280c	0.210366
5	Zrsr2	0.349638
6	3830417A13Rik	0.535083
6	AU015836	0.329218
6	Acsl4	0.275433
6	Alg13	0.406915
6	Amer1	0.234694
6	Ammecr1	0.366667
6	Amot	0.273585
6	Apex2	0.230423
6	Araf	0.417438
6	Armcx1	0.249856
6	Arxes1	0.25
6	Arxes2	0.212165
6	Atp11c	0.259615
6	Atp6ap2	0.397727
6	Atrx	0.341283
6	Bcap31	0.394366
6	Bclaf3	0.447778
6	Bex2	0.259148
6	Brcc3	0.416667
6	Brwd3	0.457854
6	Cetn2	0.342949
6	Chic1	0.384058
6	Chm	0.373737
6	Cited1	0.448687
6	Clcn5	0.381232
6	Cul4b	0.305556
6	Ddx3x	0.542793
6	Dkc1	0.299937
6	Dmd	0.231618
6	Ebp	0.372963
6	Eda2r	0.344961
6	Eif1ax	0.282102
6	Elk1	0.257927
6	Emd	0.335301
6	Eras	0.213991
6	Ercc6l	0.223958
6	Fam50a	0.35401
6	Fancb	0.372396
6	Firre	0.255102
6	Flna	0.307619
6	Fmr1	0.343882
6	Fndc3c1	0.214091
6	Ftx	0.337302
6	Fundc1	0.382629
6	Fundc2	0.469575
6	Gdi1	0.227273
6	Gm364	0.334921
6	Gm4997	0.237288
6	Gnl3l	0.328383
6	Gprasp1	0.370022
6	Gripap1	0.355469
6	Gspt2	0.376263
6	Hccs	0.4
6	Hcfc1	0.295455
6	Hdac6	0.260586
6	Hprt	0.302526
6	Hsd17b10	0.32657
6	Htatsf1	0.260905
6	Huwe1	0.306733
6	Idh3g	0.395513
6	Ids	0.340686
6	Irak1	0.288889
6	Itm2a	0.21978
6	Jade3	0.329861
6	Kantr	0.421569
6	Kctd12b	0.244643
6	Kdm5c	0.32
6	Kdm6a	0.512281
6	Kif4	0.336949
6	Klhl13	0.266585
6	Las1l	0.335056
6	Ldoc1	0.475751
6	Lpar4	0.224026
6	Maged1	0.270915
6	Mageh1	0.336207
6	Magt1	0.353758
6	Maoa	0.403292
6	Map7d3	0.0747126
6	Mbtps2	0.387006
6	Mecp2	0.4375
6	Med14	0.433333
6	Mmgt1	0.296875
6	Morc4	0.310784
6	Morf4l2	0.325177
6	Mospd2	0.464912
6	Msn	0.274156
6	Ndufb11	0.344068
6	Nkap	0.328827
6	Nono	0.326278
6	Nrk	0.34753
6	Nsdhl	0.284845
6	Nup62cl	0.296014
6	Ocrl	0.340476
6	Ofd1	0.335784
6	Otud5	0.330357
6	Pbdc1	0.480263
6	Pcsk1n	0.275
6	Pdha1	0.311585
6	Pdk3	0.240725
6	Pdzd4	0.252059
6	Pfkfb1	0.302151
6	Phf6	0.171053
6	Pir	0.424109
6	Pls3	0.236559
6	Pnma5	0.315789
6	Pola1	0.32
6	Prdx4	0.327532
6	Prps1	0.241048
6	Prps2	0.353825
6	Psmd10	0.308642
6	Pwwp3b	0.271536
6	Rbm3	0.451401
6	Rbmx	0.166667
6	Renbp	0.347458
6	Rhox6	0.550929
6	Rlim	0.264737
6	Rnf128	0.326706
6	Rp2	0.324324
6	Rpgr	0.311828
6	Rps4x	0.376096
6	Rps6ka6	0.30321
6	Sh3bgrl	0.242579
6	Slc25a14	0.217949
6	Slc7a3	0.209479
6	Smc1a	0.301504
6	Sms	0.219048
6	Spin2c	0.349817
6	Syap1	0.365672
6	Taf1	0.46875
6	Tbl1x	0.277581
6	Tceal5	0.350427
6	Tceal8	0.268229
6	Tceal9	0.296748
6	Tfe3	0.466508
6	Tmem185a	0.245146
6	Tmem47	0.451172
6	Trap1a	0.603801
6	Tsix	0.560563
6	Tspan7	0.304298
6	Txlng	0.420455
6	Uba1	0.343322
6	Usp11	0.282609
6	Usp9x	0.354607
6	Utp14a	0.331905
6	Vbp1	0.387037
6	Wdr45	0.381857
6	Xiap	0.353881
6	Xist	0.987605
6	Yipf6	0.462199
6	Zdhhc9	0.214912
6	Zfp185	0.226415
6	Zfp280c	0.198163
6	Zrsr2	0.346606
7	3830417A13Rik	0.373198
7	AU015836	0.402632
7	Acsl4	0.302695
7	Alg13	0.265789
7	Amer1	0.12963
7	Ammecr1	0.238889
7	Amot	0.263706
7	Apex2	0.207627
7	Araf	0.366319
7	Armcx1	0.140833
7	Arxes1	0.189394
7	Arxes2	0.244337
7	Atp11c	0.185185
7	Atp6ap2	0.242188
7	Atrx	0.261567
7	Bcap31	0.263636
7	Bclaf3	0.375
7	Bex2	0.206356
7	Brcc3	0.270833
7	Brwd3	0.320312
7	Cetn2	0.154589
7	Chic1	0.21
7	Chm	0.442308
7	Cited1	0.368041
7	Clcn5	0.291714
7	Cul4b	0.20339
7	Ddx3x	0.366162
7	Dkc1	0.228362
7	Dmd	0.184343
7	Ebp	0.303981
7	Eda2r	0.284091
7	Eif1ax	0.252335
7	Elk1	0.281566
7	Emd	0.233381
7	Eras	0.160273
7	Ercc6l	0.2125
7	Fam50a	0.310484
7	Fancb	0.241935
7	Firre	0.205128
7	Flna	0.296995
7	Fmr1	0.422078
7	Fndc3c1	0.176724
7	Ftx	0.343889
7	Fundc1	0.277778
7	Fundc2	0.353495
7	Gdi1	0.2
7	Gm364	0.272947
7	Gm4997	0.210526
7	Gnl3l	0.182432
7	Gprasp1	0.290942
7	Gripap1	0.368421
7	Gspt2	0.165385
7	Hccs	0.346741
7	Hcfc1	0.291667
7	Hdac6	0.274616
7	Hprt	0.279916
7	Hsd17b10	0.1898
7	Htatsf1	0.221793
7	Huwe1	0.295335
7	Idh3g	0.376137
7	Ids	0.294444
7	Irak1	0.243056
7	Itm2a	0.241071
7	Jade3	0.46
7	Kantr	0.371795
7	Kctd12b	0.172989
7	Kdm5c	0.321839
7	Kdm6a	0.414729
7	Kif4	0.20253
7	Klhl13	0.24757
7	Las1l	0.237874
7	Ldoc1	0.339643
7	Lpar4	0.150839
7	Maged1	0.217262
7	Mageh1	0.323529
7	Magt1	0.204545
7	Maoa	0.332292
7	Map7d3	0.135965
7	Mbtps2	0.3125
7	Mecp2	0.264228
7	Med14	0.414062
7	Mmgt1	0.25
7	Morc4	0.355281
7	Morf4l2	0.369048
7	Mospd2	0.240741
7	Msn	0.20723
7	Ndufb11	0.306725
7	Nkap	0.41922
7	Nono	0.29729
7	Nrk	0.367578
7	Nsdhl	0.172236
7	Nup62cl	0.278295
7	Ocrl	0.192857
7	Ofd1	0.310386
7	Otud5	0.274854
7	Pbdc1	0.38017
7	Pcsk1n	0.242355
7	Pdha1	0.235248
7	Pdk3	0.219327
7	Pdzd4	0.126667
7	Pfkfb1	0.293478
7	Phf6	0.047619
7	Pir	0.348246
7	Pls3	0.14
7	Pnma5	0.204167
7	Pola1	0.308333
7	Prdx4	0.293279
7	Prps1	0.188482
7	Prps2	0.297297
7	Psmd10	0.346535
7	Pwwp3b	0.165663
7	Rbm3	0.433004
7	Rbmx	0.204762
7	Renbp	0.187831
7	Rhox6	0.338104
7	Rlim	0.242152
7	Rnf128	0.287553
7	Rp2	0.147727
7	Rpgr	0.321918
7	Rps4x	0.330764
7	Rps6ka6	0.228941
7	Sh3bgrl	0.160563
7	Slc25a14	0.0909091
7	Slc7a3	0.187019
7	Smc1a	0.316815
7	Sms	0.154762
7	Spin2c	0.261404
7	Syap1	0.320988
7	Taf1	0.532051
7	Tbl1x	0.212423
7	Tceal5	0.183983
7	Tceal8	0.130342
7	Tceal9	0.249133
7	Tfe3	0.420297
7	Tmem185a	0.186594
7	Tmem47	0.459572
7	Trap1a	0.554762
7	Tsix	0.600823
7	Tspan7	0.22485
7	Txlng	0.292793
7	Uba1	0.284146
7	Usp11	0.30914
7	Usp9x	0.28268
7	Utp14a	0.299265
7	Vbp1	0.256579
7	Wdr45	0.461443
7	Xiap	0.292241
7	Xist	0.990082
7	Yipf6	0.453184
7	Zdhhc9	0.16092
7	Zfp185	0.180851
7	Zfp280c	0.122642
7	Zrsr2	0.318505
8	3830417A13Rik	0.328231
8	AU015836	0.384195
8	Acsl4	0.227878
8	Alg13	0.236559
8	Amer1	0.121951
8	Ammecr1	0.23913
8	Amot	0.244315
8	Apex2	0.251261
8	Araf	0.391005
8	Armcx1	0.211806
8	Arxes1	0.211538
8	Arxes2	0.178135
8	Atp11c	0.18018
8	Atp6ap2	0.444444
8	Atrx	0.24064
8	Bcap31	0.306604
8	Bclaf3	0.307078
8	Bex2	0.221386
8	Brcc3	0.340909
8	Brwd3	0.241071
8	Cetn2	0.229508
8	Chic1	0.225989
8	Chm	0.432692
8	Cited1	0.414477
8	Clcn5	0.30784
8	Cul4b	0.320707
8	Ddx3x	0.329317
8	Dkc1	0.29711
8	Dmd	0.27551
8	Ebp	0.312196
8	Eda2r	0.353659
8	Eif1ax	0.214141
8	Elk1	0.194444
8	Emd	0.259243
8	Eras	0.184145
8	Ercc6l	0.166667
8	Fam50a	0.331579
8	Fancb	0.353448
8	Firre	0.191489
8	Flna	0.264286
8	Fmr1	0.259494
8	Fndc3c1	0.129798
8	Ftx	0.350725
8	Fundc1	0.313725
8	Fundc2	0.376269
8	Gdi1	0.230769
8	Gm364	0.209127
8	Gm4997	0.309237
8	Gnl3l	0.212121
8	Gprasp1	0.293056
8	Gripap1	0.277778
8	Gspt2	0.24
8	Hccs	0.366667
8	Hcfc1	0.239035
8	Hdac6	0.206944
8	Hprt	0.219382
8	Hsd17b10	0.22037
8	Htatsf1	0.235172
8	Huwe1	0.284111
8	Idh3g	0.354936
8	Ids	0.355556
8	Irak1	0.317251
8	Itm2a	0.170886
8	Jade3	0.367347
8	Kantr	0.306011
8	Kctd12b	0.22093
8	Kdm5c	0.333333
8	Kdm6a	0.439394
8	Kif4	0.258736
8	Klhl13	0.248473
8	Las1l	0.249204
8	Ldoc1	0.261052
8	Lpar4	0.167986
8	Maged1	0.257426
8	Mageh1	0.265258
8	Magt1	0.26938
8	Maoa	0.260417
8	Map7d3	0.135593
8	Mbtps2	0.297619
8	Mecp2	0.2
8	Med14	0.318182
8	Mmgt1	0.331633
8	Morc4	0.240299
8	Morf4l2	0.332171
8	Mospd2	0.444444
8	Msn	0.204687
8	Ndufb11	0.273661
8	Nkap	0.329072
8	Nono	0.3044
8	Nrk	0.256391
8	Nsdhl	0.174317
8	Nup62cl	0.386928
8	Ocrl	0.25
8	Ofd1	0.328704
8	Otud5	0.257353
8	Pbdc1	0.430672
8	Pcsk1n	0.20098
8	Pdha1	0.273409
8	Pdk3	0.202612
8	Pdzd4	0.170455
8	Pfkfb1	0.297872
8	Phf6	0.102564
8	Pir	0.394863
8	Pls3	0.204861
8	Pnma5	0.300595
8	Pola1	0.208333
8	Prdx4	0.253655
8	Prps1	0.220804
8	Prps2	0.264352
8	Psmd10	0.319298
8	Pwwp3b	0.348592
8	Rbm3	0.414486
8	Rbmx	0.152381
8	Renbp	0.348214
8	Rhox6	0.355799
8	Rlim	0.228255
8	Rnf128	0.270469
8	Rp2	0.278274
8	Rpgr	0.339431
8	Rps4x	0.328901
8	Rps6ka6	0.264681
8	Sh3bgrl	0.225344
8	Slc25a14	0.155556
8	Slc7a3	0.166047
8	Smc1a	0.301116
8	Sms	0.146552
8	Spin2c	0.2723
8	Syap1	0.339506
8	Taf1	0.459184
8	Tbl1x	0.207921
8	Tceal5	0.234328
8	Tceal8	0.282258
8	Tceal9	0.222555
8	Tfe3	0.331579
8	Tmem185a	0.242708
8	Tmem47	0.441799
8	Trap1a	0.538462
8	Tsix	0.672764
8	Tspan7	0.243583
8	Txlng	0.198198
8	Uba1	0.329596
8	Usp11	0.320312
8	Usp9x	0.309524
8	Utp14a	0.274087
8	Vbp1	0.303922
8	Wdr45	0.364368
8	Xiap	0.261111
8	Xist	0.988493
8	Yipf6	0.466009
8	Zdhhc9	0.191919
8	Zfp185	0.17381
8	Zfp280c	0.144928
8	Zrsr2	0.318627
9	3830417A13Rik	0.433333
9	AU015836	0.313561
9	Acsl4	0.218735
9	Alg13	0.206897
9	Amer1	0.151163
9	Ammecr1	0.153005
9	Amot	0.173393
9	Apex2	0.170034
9	Araf	0.362963
9	Armcx1	0.128947
9	Arxes1	0.0978261
9	Arxes2	0.141873
9	Atp11c	0.15625
9	Atp6ap2	0.323276
9	Atrx	0.26538
9	Bcap31	0.209091
9	Bclaf3	0.223039
9	Bex2	0.165862
9	Brcc3	0.271739
9	Brwd3	0.263441
9	Cetn2	0.25641
9	Chic1	0.193878
9	Chm	0.240741
9	Cited1	0.272133
9	Clcn5	0.203959
9	Cul4b	0.166667
9	Ddx3x	0.277344
9	Dkc1	0.243499
9	Dmd	0.16092
9	Ebp	0.276355
9	Eda2r	0.347826
9	Eif1ax	0.18909
9	Elk1	0.146154
9	Emd	0.256042
9	Eras	0.16
9	Ercc6l	0.175
9	Fam50a	0.172093
9	Fancb	0.295455
9	Firre	0.133333
9	Flna	0.155814
9	Fmr1	0.204457
9	Fndc3c1	0.116366
9	Ftx	0.293605
9	Fundc1	0.24
9	Fundc2	0.297721
9	Gdi1	0.258503
9	Gm364	0.180894
9	Gm4997	0.254348
9	Gnl3l	0.123563
9	Gprasp1	0.1825
9	Gripap1	0.298077
9	Gspt2	0.153061
9	Hccs	0.251412
9	Hcfc1	0.269841
9	Hdac6	0.234887
9	Hprt	0.210045
9	Hsd17b10	0.257353
9	Htatsf1	0.169859
9	Huwe1	0.265415
9	Idh3g	0.346894
9	Ids	0.171429
9	Irak1	0.207547
9	Itm2a	0.180723
9	Jade3	0.365
9	Kantr	0.278689
9	Kctd12b	0.175926
9	Kdm5c	0.340909
9	Kdm6a	0.448864
9	Kif4	0.202381
9	Klhl13	0.212856
9	Las1l	0.178118
9	Ldoc1	0.266117
9	Lpar4	0.0972222
9	Maged1	0.118659
9	Mageh1	0.156863
9	Magt1	0.109589
9	Maoa	0.344569
9	Map7d3	0.102941
9	Mbtps2	0.388158
9	Mecp2	0.348837
9	Med14	0.235294
9	Mmgt1	0.172727
9	Morc4	0.183862
9	Morf4l2	0.346491
9	Mospd2	0.329268
9	Msn	0.192989
9	Ndufb11	0.239524
9	Nkap	0.332215
9	Nono	0.218085
9	Nrk	0.260988
9	Nsdhl	0.169205
9	Nup62cl	0.203046
9	Ocrl	0.105769
9	Ofd1	0.295455
9	Otud5	0.348039
9	Pbdc1	0.40796
9	Pcsk1n	0.217354
9	Pdha1	0.223536
9	Pdk3	0.141204
9	Pdzd4	0.0811966
9	Pfkfb1	0.23
9	Phf6	0.24359
9	Pir	0.267812
9	Pls3	0.0512821
9	Pnma5	0.164286
9	Pola1	0.212766
9	Prdx4	0.251749
9	Prps1	0.153011
9	Prps2	0.213141
9	Psmd10	0.326052
9	Pwwp3b	0.227273
9	Rbm3	0.431137
9	Rbmx	0.136612
9	Renbp	0.288618
9	Rhox6	0.347303
9	Rlim	0.179037
9	Rnf128	0.302729
9	Rp2	0.209302
9	Rpgr	0.216418
9	Rps4x	0.307061
9	Rps6ka6	0.232866
9	Sh3bgrl	0.131313
9	Slc25a14	0.228571
9	Slc7a3	0.151198
9	Smc1a	0.252026
9	Sms	0.155738
9	Spin2c	0.222892
9	Syap1	0.409091
9	Taf1	0.476744
9	Tbl1x	0.203307
9	Tceal5	0.167949
9	Tceal8	0.125
9	Tceal9	0.208785
9	Tfe3	0.30303
9	Tmem185a	0.174242
9	Tmem47	0.373203
9	Trap1a	0.560976
9	Tsix	0.657986
9	Tspan7	0.226932
9	Txlng	0.2125
9	Uba1	0.268268
9	Usp11	0.187135
9	Usp9x	0.205856
9	Utp14a	0.210749
9	Vbp1	0.224444
9	Wdr45	0.35
9	Xiap	0.15625
9	Xist	0.986817
9	Yipf6	0.336066
9	Zdhhc9	0.15
9	Zfp185	0.186441
9	Zfp280c	0.0860656
9	Zrsr2	0.290582
10	3830417A13Rik	0.221775
10	AU015836	0.243398
10	Acsl4	0.0444444
10	Alg13	0.177083
10	Amer1	0.1
10	Ammecr1	0.2125
10	Amot	0.134848
10	Apex2	0.210106
10	Araf	0.298611
10	Armcx1	0.132022
10	Arxes1	0.179487
10	Arxes2	0.166667
10	Atp11c	0.136364
10	Atp6ap2	0.303922
10	Atrx	0.191277
10	Bcap31	0.21875
10	Bclaf3	0.288021
10	Bex2	0.157772
10	Brcc3	0.1875
10	Brwd3	0.320261
10	Cetn2	0.166667
10	Chic1	0.142857
10	Chm	0.405405
10	Cited1	0.112346
10	Clcn5	0.171447
10	Cul4b	0.19281
10	Ddx3x	0.325871
10	Dkc1	0.220205
10	Dmd	0.191057
10	Ebp	0.237025
10	Eda2r	0.328571
10	Eif1ax	0.164571
10	Elk1	0.20904
10	Emd	0.20307
10	Eras	0.18287
10	Ercc6l	0.179487
10	Fam50a	0.236928
10	Fancb	0.0786164
10	Firre	0.170732
10	Flna	0.154802
10	Fmr1	0.189189
10	Fndc3c1	0.0432099
10	Ftx	0.383289
10	Fundc1	0.284722
10	Fundc2	0.244
10	Gdi1	0.148936
10	Gm364	0.195035
10	Gm4997	0.33105
10	Gnl3l	0.175439
10	Gprasp1	0.217298
10	Gripap1	0.27381
10	Gspt2	0.128205
10	Hccs	0.2
10	Hcfc1	0.182099
10	Hdac6	0.221895
10	Hprt	0.147473
10	Hsd17b10	0.181414
10	Htatsf1	0.140027
10	Huwe1	0.218373
10	Idh3g	0.384066
10	Ids	0.0806452
10	Irak1	0.207692
10	Itm2a	0.0944444
10	Jade3	0.269928
10	Kantr	0.216981
10	Kctd12b	0.184397
10	Kdm5c	0.3
10	Kdm6a	0.369231
10	Kif4	0.191748
10	Klhl13	0.278086
10	Las1l	0.184063
10	Ldoc1	0.237836
10	Lpar4	0.0788991
10	Maged1	0.157895
10	Mageh1	0.270833
10	Magt1	0.0970149
10	Maoa	0.1875
10	Map7d3	0.0775862
10	Mbtps2	0.170732
10	Mecp2	0.111111
10	Med14	0.181818
10	Mmgt1	0.207317
10	Morc4	0.26934
10	Morf4l2	0.232887
10	Mospd2	0.294118
10	Msn	0.127833
10	Ndufb11	0.226817
10	Nkap	0.290409
10	Nono	0.147756
10	Nrk	0.354629
10	Nsdhl	0.147468
10	Nup62cl	0.232558
10	Ocrl	0.160714
10	Ofd1	0.127907
10	Otud5	0.273585
10	Pbdc1	0.312147
10	Pcsk1n	0.183735
10	Pdha1	0.150805
10	Pdk3	0.0968434
10	Pdzd4	0.122549
10	Pfkfb1	0.106061
10	Phf6	0.0666667
10	Pir	0.224932
10	Pls3	0.0882353
10	Pnma5	0.128205
10	Pola1	0.108108
10	Prdx4	0.180818
10	Prps1	0.122477
10	Prps2	0.222868
10	Psmd10	0.262712
10	Pwwp3b	0.109649
10	Rbm3	0.331269
10	Rbmx	0.0444444
10	Renbp	0.252137
10	Rhox6	0.343443
10	Rlim	0.143217
10	Rnf128	0.237918
10	Rp2	0.227642
10	Rpgr	0.257143
10	Rps4x	0.287631
10	Rps6ka6	0.219965
10	Sh3bgrl	0.0632184
10	Slc25a14	0.0606061
10	Slc7a3	0.116181
10	Smc1a	0.170578
10	Sms	0.210526
10	Spin2c	0.21831
10	Syap1	0.25
10	Taf1	0.34375
10	Tbl1x	0.132027
10	Tceal5	0.194444
10	Tceal8	0.114583
10	Tceal9	0.187173
10	Tfe3	0.225
10	Tmem185a	0.0819672
10	Tmem47	0.358491
10	Trap1a	0.466667
10	Tsix	0.762274
10	Tspan7	0.217949
10	Txlng	0.16129
10	Uba1	0.254235
10	Usp11	0.164894
10	Usp9x	0.243659
10	Utp14a	0.216374
10	Vbp1	0.146575
10	Wdr45	0.264881
10	Xiap	0.117021
10	Xist	0.985556
10	Yipf6	0.33871
10	Zdhhc9	0.166667
10	Zfp185	0.20922
10	Zfp280c	0.0970874
10	Zrsr2	0.29137

## Sheet: 6n
gene	ED50
AU015836	1.48913
Acsl4	0.355641
Alg13	0.46141
Amer1	0.219259
Ammecr1	0.424129
Amot	0.371544
Apex2	0.349598
Araf	1.46608
Armcx1	0.229981
Arxes1	0.259343
Arxes2	0.273944
Atp11c	0.25237
Atp6ap2	6.81346
Atrx	0.523294
Bcap31	0.576601
Bclaf3	0.911636
Bex2	0.295121
Brcc3	0.770338
Brwd3	0.911471
Cetn2	0.38292
Chic1	0.355275
Chm	1.91423
Cited1	0.658279
Clcn5	0.528985
Cul4b	0.425553
Ddx3x	1.52889
Dkc1	0.531053
Dmd	0.258146
Ebp	0.772062
Eif1ax	0.346549
Elk1	0.319022
Emd	0.513583
Eras	0.230331
Ercc6l	0.323786
Fam50a	0.615495
Fancb	0.533939
Firre	0.254634
Flna	0.402861
Fmr1	0.588129
Fndc3c1	0.177819
Fundc1	0.825939
Fundc2	0.886274
Gdi1	0.333079
Gm364	0.439786
Gnl3l	0.313775
Gprasp1	0.529336
Gspt2	0.345661
Hccs	0.745812
Hcfc1	0.498615
Hdac6	0.445532
Hprt	0.371837
Hsd17b10	0.418151
Htatsf1	0.301097
Huwe1	0.639579
Ids	0.413769
Irak1	0.507246
Itm2a	0.283961
Jade3	1.36113
Kantr	0.763521
Kctd12b	0.190784
Kdm5c	1.10922
Kif4	0.439286
Las1l	0.414731
Ldoc1	0.929329
Lpar4	0.153494
Maged1	0.335101
Mageh1	0.538616
Magt1	0.361151
Maoa	0.987101
Map7d3	0.0575883
Mbtps2	0.743631
Mecp2	0.526976
Med14	0.682167
Mmgt1	0.530871
Morc4	0.606157
Morf4l2	0.877191
Mospd2	1.25267
Msn	0.282088
Ndufb11	0.640002
Nkap	2.379
Nono	0.499764
Nrk	2.61251
Nsdhl	0.237535
Nup62cl	0.644225
Ocrl	0.292986
Ofd1	0.590764
Otud5	1.01335
Pcsk1n	0.315648
Pdha1	0.416181
Pdk3	0.249144
Pdzd4	0.16053
Pfkfb1	0.456247
Phf6	0.150596
Pir	0.797491
Pls3	0.171056
Pnma5	0.389839
Pola1	0.399342
Prdx4	0.521047
Prps1	0.267459
Prps2	0.519772
Psmd10	0.959879
Pwwp3b	0.409298
Rbmx	0.150006
Renbp	0.754199
Rlim	0.320403
Rnf128	0.693557
Rp2	0.404654
Rpgr	0.805141
Rps4x	1.24791
Rps6ka6	0.50619
Sh3bgrl	0.210326
Slc25a14	0.216763
Slc7a3	0.193588
Smc1a	0.56229
Sms	0.22228
Spin2c	0.489463
Syap1	1.2181
Tbl1x	0.324789
Tceal5	0.370688
Tceal8	0.277095
Tceal9	0.378754
Tfe3	0.815489
Tmem185a	0.311647
Tspan7	0.456044
Txlng	0.484213
Uba1	0.897244
Usp11	0.515956
Usp9x	0.612839
Utp14a	0.558833
Vbp1	0.475701
Wdr45	1.47722
Xiap	0.399508
Zdhhc9	0.199285
Zfp185	0.267158
Zfp280c	0.101727
Zrsr2	1.14738

[truncated: 1 more sheets: 6o]
