# Supplementary material for: Reporter CRISPR screens decipher cis-regulatory and trans-regulatory principles at the Xist locus
Source: Nat Struct Mol Biol. 2025 Oct 6;32(12):2465–75. doi: 10.1038/s41594-025-01686-3 (PMC12700789; doi:10.1038/s41594-025-01686-3)
Supplement: Supplementary file 16 — Statistical source data. [file 41594_2025_1686_MOESM16_ESM.xlsx]

## Sheet: E1c
gene	cluster	n
2610021A01Rik	p1	4
2610044O15Rik8	p1	5
4930522L14Rik	p1	2
5430403G16Rik	p1	1
5730507C01Rik	p1	2
Adnp	p1	3
Adnp2	p1	1
Aebp2	p1	1
Aebp2	p2	2
Aebp2	p3	1
Aff1	p1	1
Aff1	p2	3
Aff4	p1	1
Ahctf1	p1	2
Ahr	p1	2
Aire	p1	3
Aire	p2	2
Arid1a	p1	2
Arid1a	p2	1
Arid2	p1	2
Arid3a	p1	3
Arid3a	p2	1
Arid3b	p1	6
Arid4a	p1	2
Arid4a	p2	1
Arid4b	p1	1
Arid4b	p2	5
Arid4b	p3	1
Arid5b	p1	2
Arid5b	p2	1
Arnt	p1	5
Ascl2	p1	1
Ascl2	p2	1
Atf1	p1	3
Atf2	p1	13
Atf3	p1	2
Atf3	p2	1
Atf4	p1	3
Atf5	p1	2
Atf5	p2	1
Atf6	p1	1
Atf6b	p1	3
Bach1	p1	3
Baz2a	p1	1
Baz2b	p1	3
Baz2b	p2	3
Baz2b	p3	1
Bbx	p1	6
Bbx	p2	1
Bclaf1	p1	7
Bcor	p1	1
Bcor	p2	2
Bcor	p3	2
Bcorl1	p1	1
Bcorl1	p2	1
Bcorl1	p3	1
Bhlhe40	p1	3
Blzf1	p1	4
Bnc2	p1	9
Brd4	p1	4
Brd4	p2	2
Capn15	p1	3
Carhsp1	p1	1
Cbfb	p1	5
Cbfb	p2	2
Cc2d1a	p1	3
Cdc5l	p1	2
Cdip1	p1	5
Cdx1	p1	1
Cdx4	p1	1
Cebpg	p1	1
Cebpg	p2	2
Cebpz	p1	3
Cenpa	p1	9
Cenps	p1	5
Cenpt	p1	8
Cenpt	p2	1
Chd8	p1	2
Cic	p1	1
Cic	p2	1
Cic	p3	1
Cnbp	p1	7
Cpeb1	p1	2
Cpeb1	p2	1
Cpeb1	p3	2
Cpeb1	p4	2
Creb1	p1	8
Creb3	p1	1
Creb3	p2	2
Crebrf	p1	4
Crebzf	p1	1
Crebzf	p2	6
Crebzf	p3	1
Crxos	p1	2
Crxos	p2	2
Crxos	p3	1
Crxos	p4	1
Csde1	p1	6
Csrnp1	p1	2
Csrnp1	p2	1
Csrnp1	p3	1
Csrnp2	p1	1
Ctcf	p1	4
Dcp1a	p1	5
Ddit3	p1	4
Dmrt1	p1	3
Dmtf1	p1	11
Dnajc2	p1	6
Dnmt1	p1	4
E2f1	p1	2
E2f2	p1	1
E2f3	p1	2
E2f3	p2	1
E2f4	p1	2
E2f5	p1	2
E2f6	p1	5
E2f8	p1	2
E2f8	p2	1
E4f1	p1	4
E4f1	p2	2
Eed	p1	2
Eed	p2	4
Elf1	p1	1
Elf1	p2	3
Elf2	p1	4
Elf2	p2	6
Elf3	p1	2
Elmsan1	p1	1
Elmsan1	p2	1
Eomes	p1	2
Eomes	p2	1
Epas1	p1	1
Erf	p1	2
Esrrb	p1	1
Esrrb	p2	2
Esrrb	p3	1
Esx1	p1	2
Esx1	p2	1
Ets2	p1	3
Etv4	p1	5
Etv4	p2	4
Etv5	p1	3
Etv6	p1	2
Fiz1	p1	6
Fiz1	p2	3
Foxa2	p1	2
Foxa2	p2	2
Foxd3	p1	1
Foxh1	p1	2
Foxi3	p1	2
Foxk2	p1	1
Foxm1	p1	1
Foxn2	p1	4
Foxn3	p1	1
Foxn3	p2	1
Foxn3	p3	2
Foxn3	p4	1
Foxn3	p5	4
Foxo3	p1	4
Foxo4	p1	3
Foxp1	p1	2
Foxp1	p2	2
Foxp1	p3	5
Foxp1	p4	1
Foxp1	p5	1
Foxp1	p6	2
Foxp4	p1	5
Ftx	p1	3
Ftx	p2	4
Ftx	p3	2
Gabpa	p1	2
Gabpb1	p1	7
Gabpb1	p2	1
Gabpb2	p1	4
Gata1	p1	1
Gata1	p2	1
Gata1	p3	1
Gata2	p1	1
Gata2	p2	1
Gatad1	p1	2
Gatad1	p2	1
Gbx2	p1	1
Gbx2	p2	1
Gli2	p1	2
Gli3	p1	2
Gli3	p2	2
Glis2	p1	1
Gm14322	p1	1
Gm14326	p1	3
Gm14401	p1	1
Gm14403	p1	2
Gm14443	p1	1
Gm15446	p1	1
Gm20422	p1	1
Gm20939	p1	1
Gm2381	p1	1
Gm35315	p1	2
Gm38394	p1	1
Gm44973	p1	1
Gm45871	p1	3
Gm49345	p1	2
Gm49359	p1	3
Gm6871	p1	2
Gm9785	p1	2
Gmeb2	p1	3
Gmeb2	p2	1
Gpbp1	p1	2
Gpbp1l1	p1	2
Grhl2	p1	2
Grhl3	p1	1
Gtf2i	p1	8
Gtf2ird1	p1	3
Gtf2ird1	p2	9
Gtf3a	p1	3
Gzf1	p1	2
Hbp1	p1	6
Hbp1	p2	1
Hes1	p1	1
Hes1	p2	1
Hes6	p1	2
Hes6	p2	1
Hesx1	p1	1
Hesx1	p2	1
Hic2	p1	2
Hif1a	p1	1
Hif1a	p2	1
Hinfp	p1	3
Hmg20b	p1	10
Hmga1	p1	14
Hmga1b	p1	1
Hmga2	p1	2
Hmgb1	p1	4
Hmgb1	p2	2
Hmgb1	p3	1
Hmgb1	p4	1
Hmgb1	p5	1
Hmgb2	p1	2
Hmgb2	p2	1
Hmgb3	p1	4
Hmgb3	p2	1
Hmgb3	p3	1
Hmgxb3	p1	4
Hmgxb4	p1	5
Hmgxb4	p2	1
Hnrnpk	p1	1
Hnrnpk	p2	7
Hnrnpk	p3	8
Hnrnpk	p4	3
Hnrnpu	p1	2
Hnrnpu	p2	1
Hopx	p1	2
Hopx	p2	1
Hsf1	p1	8
Hsf2	p1	3
Id1	p1	1
Id2	p1	1
Id2	p2	2
Id3	p1	2
Irf1	p1	9
Irf3	p1	6
Irf3	p2	1
Irf6	p1	2
Jarid2	p1	3
Jarid2	p2	4
Jarid2	p3	5
Jdp2	p1	2
Jdp2	p2	1
Jpx	p1	9
Jun	p1	1
Junb	p1	1
Jund	p1	1
Kansl1	p1	1
Kansl1	p2	1
Kansl1	p3	1
Kansl1	p4	1
Kansl3	p1	5
Kansl3	p2	2
Kat8	p1	1
Khsrp	p1	2
Klf10	p1	1
Klf10	p2	2
Klf10	p3	1
Klf11	p1	1
Klf11	p2	2
Klf13	p1	1
Klf13	p2	1
Klf15	p1	2
Klf16	p1	1
Klf2	p1	1
Klf4	p1	2
Klf4	p2	1
Klf5	p1	2
Klf6	p1	2
Klf8	p1	2
Klf8	p2	1
Klf9	p1	1
Kmt2c	p1	4
Lbr	p1	3
Lbr	p2	2
Lcor	p1	2
Lef1	p1	1
Lin28a	p1	2
Lin28b	p1	1
Lin28b	p2	1
Lin28b	p3	1
Litaf	p1	2
Litaf	p2	2
Lrrfip1	p1	3
Lrrfip1	p2	4
Lrrfip2	p1	1
Lrrfip2	p2	4
Lyar	p1	8
Mael	p1	2
Maf1	p1	6
Maff	p1	1
Maff	p2	1
Maff	p3	2
Mafg	p1	2
Mafk	p1	2
Map3k15	p1	1
Max	p1	4
Maz	p1	3
Mbd1	p1	1
Mbd1	p2	3
Mbd2	p1	2
Mbd3	p1	2
Mbd4	p1	3
Mbtps2	p1	1
Mbtps2	p2	5
Mef2b	p1	1
Mga	p1	4
Mid2	p1	3
Mid2	p2	1
Mid2	p3	1
Mier1	p1	4
Mier1	p2	2
Mier1	p3	3
Mier2	p1	5
Mier2	p2	2
Mier3	p1	1
Mier3	p2	6
Mier3	p3	1
Mier3	p4	1
Mier3	p5	1
Mis18bp1	p1	6
Mitf	p1	2
Mitf	p2	1
Mitf	p3	1
Mitf	p4	2
Mixl1	p1	1
Mkrn2	p1	2
Mllt10	p1	1
Mllt10	p2	7
Mlx	p1	4
Msl1	p1	3
Msl2	p1	1
Msl2	p2	1
Mta1	p1	3
Mta2	p1	1
Mta2	p2	2
Mta3	p1	3
Mxi1	p1	1
Mxi1	p2	1
Myb	p1	3
Mybl2	p1	1
Myc	p1	3
Myc	p2	1
Mycl	p1	3
Mycn	p1	2
Mycn	p2	1
Myef2	p1	7
Mynn	p1	1
Mynn	p2	4
Myrf	p1	3
Mysm1	p1	5
Nanog	p1	3
Ncoa1	p1	1
Ncor1	p1	3
Ncor1	p2	1
Nexmif	p1	3
Nfatc3	p1	1
Nfatc3	p2	1
Nfatc4	p1	1
Nfatc4	p2	2
Nfatc4	p3	1
Nfatc4	p4	1
Nfe2l1	p1	4
Nfe2l1	p2	1
Nfe2l2	p1	2
Nfil3	p1	1
Nfkb2	p1	3
Nfkb2	p2	3
Nfrkb	p1	5
Nfx1	p1	1
Nfxl1	p1	6
Nfya	p1	6
Nfyb	p1	4
Nfyc	p1	4
Nkrf	p1	1
Nkrf	p2	1
Nme2	p1	2
Nr0b1	p1	1
Nr1d2	p1	3
Nr1h2	p1	11
Nr1h2	p2	1
Nr2c2	p1	1
Nr2c2	p2	1
Nr2f6	p1	2
Nr2f6	p2	2
Nr3c1	p1	1
Nr3c1	p2	2
Nr3c1	p3	2
Nr3c1	p4	1
Nr3c1	p5	1
Nr4a1	p1	1
Nr4a1	p2	1
Nr5a2	p1	2
Nr5a2	p2	1
Nr6a1	p1	1
Nr6a1	p2	2
Nr6a1	p3	1
Nrf1	p1	10
Nsd2	p1	3
Nup62cl	p1	5
Olig1	p1	1
Olig2	p1	1
Otx2	p1	5
Otx2	p2	1
Otx2	p3	1
Parp12	p1	1
Patz1	p1	4
Patz1	p2	3
Paxbp1	p1	3
Pbrm1	p1	7
Pbx2	p1	1
Pbx2	p2	2
Pbx2	p3	1
Peg3	p1	3
Phb	p1	4
Pias1	p1	2
Pias1	p2	1
Pias2	p1	2
Pias2	p2	2
Pias3	p1	2
Pias3	p2	5
Pias4	p1	2
Pitx2	p1	4
Pitx2	p2	1
Pitx2	p3	3
Pknox1	p1	6
Plagl1	p1	1
Plagl1	p2	8
Platr25	p2	3
Platr25	p3	1
Platr25	p4	1
Plscr1	p1	1
Plscr1	p2	1
Pms1	p1	5
Pou2f1	p1	7
Pou3f1	p1	1
Pou5f1	p1	1
Pou5f1	p2	4
Prdm14	p1	1
Prdm2	p1	3
Prdm4	p1	5
Prdm5	p1	5
Preb	p1	5
Preb	p2	1
Preb	p3	1
Pura	p1	1
Purb	p1	1
Rara	p1	2
Rara	p2	1
Rarg	p1	2
Rarg	p2	1
Rarg	p3	1
Rbak	p1	3
Rbck1	p1	3
Rbpj	p1	1
Rbpj	p2	2
Rbpj	p3	1
Rbpj	p4	1
Rcor1	p1	2
Rcor2	p1	1
Rcor2	p2	1
Rcor2	p3	1
Rela	p1	6
Relb	p1	3
Repin1	p1	5
Rest	p1	1
Rest	p2	1
Rex2	p1	2
Rfx2	p1	4
Rhox6	p1	1
Rhox9	p1	2
Rif1	p1	2
Ripply1	p1	1
Rlf	p1	1
Rlim	p1	1
Rxra	p1	1
Rxra	p2	2
Rxrb	p1	3
Rxrb	p2	2
Sall1	p1	1
Sall2	p1	1
Sall2	p2	1
Sall4	p1	3
Sall4	p2	1
Setdb1	p1	5
Setdb2	p1	4
Six1	p1	1
Six1	p2	1
Six1	p3	1
Six4	p1	2
Smad2	p1	2
Smad2	p2	2
Smad3	p1	1
Smad4	p1	1
Smad5	p1	4
Smad5	p2	1
Smad7	p1	1
Smarcal1	p1	2
Smarcc1	p1	1
Smarcc1	p2	2
Smarce1	p1	1
Smarce1	p2	3
Snapc4	p1	5
Sohlh2	p1	1
Son	p1	4
Sox11	p1	1
Sox12	p1	2
Sox13	p1	1
Sox2	p1	1
Sox4	p1	1
Sp1	p1	3
Sp1	p2	1
Sp1	p3	2
Sp2	p1	1
Sp2	p2	1
Sp3	p1	2
Sp3	p2	1
Sp5	p1	1
Spen	p1	3
Spic	p1	1
Spic	p2	1
Srebf1	p1	1
Srebf1	p2	1
Srebf1	p3	1
Srebf2	p1	4
Srebf2	p2	2
Srf	p1	1
Ssrp1	p1	5
Stag2	p1	4
Stag2	p2	1
Stag2	p3	2
Stat3	p1	4
Stat3	p2	1
Stat6	p1	2
Stat6	p2	1
Stat6	p3	1
Stat6	p4	1
Sub1	p1	3
Sub1	p2	1
T	p1	1
T	p2	2
Tada2a	p1	1
Tada2b	p1	2
Tax1bp1	p1	3
Tax1bp1	p2	2
Tbx3	p1	3
Tcf12	p1	9
Tcf12	p2	1
Tcf12	p3	1
Tcf15	p1	1
Tcf25	p1	6
Tcf3	p1	5
Tcf7	p1	1
Tcf7	p2	1
Tcfl5	p1	3
Tead1	p1	4
Tead2	p1	6
Tead2	p2	1
Tead2	p3	2
Tead2	p4	1
Tead2	p5	1
Tead4	p1	3
Terf1	p1	3
Terf2	p1	4
Tet2	p1	4
Tet2	p2	1
Tfam	p1	1
Tfam	p2	1
Tfam	p3	1
Tfap2c	p1	1
Tfap2c	p2	4
Tfap4	p1	1
Tfap4	p2	1
Tfb1m	p1	3
Tfcp2l1	p1	2
Tfdp1	p1	4
Tfdp1	p2	3
Tfdp2	p1	6
Tfdp2	p2	3
Tfdp2	p3	2
Tfe3	p1	8
Tfe3	p2	4
Tfeb	p1	1
Tfeb	p2	2
Tfeb	p3	1
Tfeb	p4	1
Tgif1	p1	3
Tgif1	p2	1
Tgif1	p3	1
Tgif2	p1	2
Tgif2	p2	1
Thap1	p1	3
Thap1	p2	1
Thap11	p1	1
Thap12	p1	2
Thap12	p2	1
Thap4	p1	3
Thap7	p1	10
Thyn1	p1	4
Thyn1	p2	1
Tmf1	p1	2
Tox4	p1	1
Tox4	p2	3
Trim28	p1	1
Trim28	p2	1
Trp53	p1	3
Trp73	p1	2
Tsc22d1	p1	1
Tsc22d1	p2	1
Tsc22d1	p3	1
Tsc22d1	p4	3
Tsix	p1	1
Tsix	p2	1
Tslrn1	p1	1
Ttf1	p1	2
Ubp1	p1	1
Ubp1	p2	4
Ubtf	p1	4
Ubtf	p2	2
Ubtf	p3	1
Ubtf	p4	1
Usf1	p1	6
Usf2	p1	4
Usf2	p2	3
Usf2	p3	1
Vezf1	p1	1
Wdhd1	p1	3
Wdhd1	p2	1
Xbp1	p1	3
Xbp1	p2	2
Xert	p1	1
Xist	p1	1
Ybx1	p1	4
Ybx1	p2	1
Ybx3	p1	2
Yeats4	p1	2
Yy1	p1	1
Yy2	p1	1
Zbed4	p1	2
Zbtb12	p1	1
Zbtb17	p1	4
Zbtb2	p1	1
Zbtb2	p2	1
Zbtb21	p1	6
Zbtb24	p1	3
Zbtb32	p1	1
Zbtb32	p2	2
Zbtb33	p1	3
Zbtb41	p1	2
Zbtb41	p2	1
Zbtb43	p1	3
Zbtb44	p1	2
Zbtb44	p2	3
Zbtb45	p1	4
Zbtb6	p1	1
Zbtb6	p2	1
Zbtb7b	p1	5
Zbtb7b	p2	1
Zbtb8a	p1	1
Zfp1	p1	4
Zfp105	p1	2
Zfp110	p1	3
Zfp110	p2	1
Zfp119b	p1	1
Zfp12	p1	3
Zfp12	p2	1
Zfp13	p1	3
Zfp131	p1	6
Zfp141	p1	3
Zfp143	p1	2
Zfp146	p1	3
Zfp148	p1	3
Zfp148	p2	1
Zfp180	p1	3
Zfp184	p1	3
Zfp184	p2	1
Zfp207	p1	4
Zfp212	p1	1
Zfp213	p1	1
Zfp217	p1	1
Zfp217	p2	1
Zfp217	p3	1
Zfp219	p1	4
Zfp219	p2	3
Zfp229	p1	1
Zfp236	p1	2
Zfp236	p2	1
Zfp239	p1	1
Zfp239	p2	2
Zfp24	p1	3
Zfp26	p1	5
Zfp260	p1	6
Zfp263	p1	4
Zfp263	p2	2
Zfp266	p1	4
Zfp267	p1	2
Zfp267	p2	1
Zfp27	p1	2
Zfp275	p1	1
Zfp280b	p1	2
Zfp280c	p1	4
Zfp281	p1	1
Zfp292	p1	2
Zfp296	p1	1
Zfp296	p2	1
Zfp317	p1	3
Zfp322a	p1	4
Zfp322a	p2	1
Zfp334	p1	1
Zfp335	p1	1
Zfp35	p1	1
Zfp358	p1	2
Zfp367	p1	1
Zfp367	p2	1
Zfp369	p1	3
Zfp36l1	p1	4
Zfp36l2	p1	1
Zfp37	p1	4
Zfp37	p2	1
Zfp37	p3	1
Zfp386	p1	4
Zfp397	p1	3
Zfp408	p1	5
Zfp414	p1	5
Zfp42	p1	3
Zfp423	p1	1
Zfp445	p1	3
Zfp449	p1	1
Zfp459	p1	4
Zfp472	p1	2
Zfp473	p1	4
Zfp473	p2	1
Zfp493	p1	4
Zfp507	p1	5
Zfp51	p1	1
Zfp511	p1	6
Zfp512	p1	6
Zfp512	p2	1
Zfp512b	p1	2
Zfp516	p1	3
Zfp516	p2	1
Zfp516	p3	1
Zfp516	p4	1
Zfp518b	p1	3
Zfp52	p1	1
Zfp532	p1	1
Zfp532	p2	4
Zfp532	p3	3
Zfp532	p4	8
Zfp532	p5	2
Zfp553	p1	3
Zfp566	p1	2
Zfp568	p1	2
Zfp568	p2	1
Zfp57	p1	1
Zfp57	p2	8
Zfp57	p3	1
Zfp57	p4	1
Zfp574	p1	2
Zfp574	p2	2
Zfp58	p1	4
Zfp59	p1	1
Zfp592	p1	1
Zfp599	p1	1
Zfp600	p1	1
Zfp605	p1	3
Zfp609	p1	1
Zfp617	p1	1
Zfp617	p2	1
Zfp62	p1	6
Zfp62	p2	1
Zfp622	p1	1
Zfp623	p1	1
Zfp637	p1	7
Zfp639	p1	1
Zfp639	p2	3
Zfp64	p1	4
Zfp644	p1	8
Zfp644	p2	3
Zfp644	p3	1
Zfp646	p1	1
Zfp646	p2	1
Zfp65	p1	1
Zfp65	p2	3
Zfp652	p1	2
Zfp654	p1	1
Zfp655	p1	6
Zfp664	p1	3
Zfp664	p2	1
Zfp687	p1	7
Zfp692	p1	2
Zfp7	p1	6
Zfp706	p1	2
Zfp706	p2	1
Zfp710	p1	2
Zfp710	p2	1
Zfp715	p1	6
Zfp719	p1	3
Zfp729a	p1	1
Zfp729b	p1	3
Zfp738	p1	1
Zfp738	p2	1
Zfp74	p1	1
Zfp74	p2	2
Zfp740	p1	5
Zfp740	p2	4
Zfp747	p1	3
Zfp748	p1	1
Zfp748	p2	1
Zfp758	p1	3
Zfp760	p1	1
Zfp763	p1	2
Zfp770	p1	2
Zfp771	p1	1
Zfp771	p2	2
Zfp777	p1	2
Zfp777	p2	1
Zfp790	p1	2
Zfp808	p1	5
Zfp809	p1	5
Zfp819	p1	3
Zfp825	p1	2
Zfp84	p1	1
Zfp850	p1	1
Zfp866	p1	1
Zfp866	p2	1
Zfp867	p1	1
Zfp868	p1	2
Zfp869	p1	8
Zfp869	p2	3
Zfp87	p1	3
Zfp871	p1	2
Zfp871	p2	1
Zfp874b	p1	5
Zfp91	p1	1
Zfp930	p1	3
Zfp932	p1	5
Zfp934	p2	1
Zfp936	p2	2
Zfp938	p1	2
Zfp941	p1	3
Zfp942	p1	2
Zfp944	p1	1
Zfp946	p1	3
Zfp948	p1	1
Zfp951	p1	2
Zfp953	p1	1
Zfp954	p1	2
Zfp956	p1	3
Zfp958	p1	1
Zfp961	p1	9
Zfp971	p1	2
Zfp975	p1	2
Zfp976	p1	2
Zfp977	p1	1
Zfp981	p1	1
Zfp984	p1	1
Zfp985	p1	2
Zfx	p1	3
Zfx	p2	3
Zgpat	p1	1
Zgpat	p2	3
Zic2	p1	1
Zic3	p1	3
Zic5	p1	1
Zik1	p1	1
Zkscan17	p1	2
Zkscan17	p2	2
Zkscan3	p1	6
Zkscan5	p1	2
Zkscan5	p2	1
Zkscan5	p3	2
Zkscan5	p4	1
Zkscan6	p1	2
Zmat3	p1	3
Zmat3	p2	1
Zmiz2	p1	3
Znfx1	p1	3
Zscan10	p1	3
Zscan12	p1	3
Zscan21	p1	6
Zscan22	p1	4
Zscan25	p1	1
Zscan26	p1	2
Zzz3	p1	2
Zzz3	p2	4
Zzz3	p3	2

## Sheet: E1d
id	guide_id	dist
2610021A01Rik_p1	2610021A01Rik_p1_1	92
2610021A01Rik_p1	2610021A01Rik_p1_2	195
2610021A01Rik_p1	2610021A01Rik_p1_3	457
2610021A01Rik_p1	2610021A01Rik_p1_4	79
2610021A01Rik_p1	2610021A01Rik_p1_5	414
2610021A01Rik_p1	2610021A01Rik_p1_6	475
2610021A01Rik_p1	2610021A01Rik_p1_7	401
2610021A01Rik_p1	2610021A01Rik_p1_8	415
2610021A01Rik_p1	2610021A01Rik_p1_9	180
2610021A01Rik_p1	2610021A01Rik_p1_10	198
2610021A01Rik_p1	2610021A01Rik_p1_11	458
2610021A01Rik_p1	2610021A01Rik_p1_12	464
2610021A01Rik_p1	2610021A01Rik_p1_1	61
2610021A01Rik_p1	2610021A01Rik_p1_2	164
2610021A01Rik_p1	2610021A01Rik_p1_3	426
2610021A01Rik_p1	2610021A01Rik_p1_4	48
2610021A01Rik_p1	2610021A01Rik_p1_5	383
2610021A01Rik_p1	2610021A01Rik_p1_6	444
2610021A01Rik_p1	2610021A01Rik_p1_7	370
2610021A01Rik_p1	2610021A01Rik_p1_8	384
2610021A01Rik_p1	2610021A01Rik_p1_9	149
2610021A01Rik_p1	2610021A01Rik_p1_10	167
2610021A01Rik_p1	2610021A01Rik_p1_11	427
2610021A01Rik_p1	2610021A01Rik_p1_12	433
2610021A01Rik_p1	2610021A01Rik_p1_1	37
2610021A01Rik_p1	2610021A01Rik_p1_2	140
2610021A01Rik_p1	2610021A01Rik_p1_3	402
2610021A01Rik_p1	2610021A01Rik_p1_4	24
2610021A01Rik_p1	2610021A01Rik_p1_5	359
2610021A01Rik_p1	2610021A01Rik_p1_6	420
2610021A01Rik_p1	2610021A01Rik_p1_7	346
2610021A01Rik_p1	2610021A01Rik_p1_8	360
2610021A01Rik_p1	2610021A01Rik_p1_9	125
2610021A01Rik_p1	2610021A01Rik_p1_10	143
2610021A01Rik_p1	2610021A01Rik_p1_11	403
2610021A01Rik_p1	2610021A01Rik_p1_12	409
2610021A01Rik_p1	2610021A01Rik_p1_1	-2
2610021A01Rik_p1	2610021A01Rik_p1_2	101
2610021A01Rik_p1	2610021A01Rik_p1_3	363
2610021A01Rik_p1	2610021A01Rik_p1_4	6
2610021A01Rik_p1	2610021A01Rik_p1_5	320
2610021A01Rik_p1	2610021A01Rik_p1_6	381
2610021A01Rik_p1	2610021A01Rik_p1_7	307
2610021A01Rik_p1	2610021A01Rik_p1_8	321
2610021A01Rik_p1	2610021A01Rik_p1_9	86
2610021A01Rik_p1	2610021A01Rik_p1_10	104
2610021A01Rik_p1	2610021A01Rik_p1_11	364
2610021A01Rik_p1	2610021A01Rik_p1_12	370
2610044O15Rik8_p1	2610044O15Rik8_p1_1	-12
2610044O15Rik8_p1	2610044O15Rik8_p1_2	-297
2610044O15Rik8_p1	2610044O15Rik8_p1_3	1
2610044O15Rik8_p1	2610044O15Rik8_p1_4	90
2610044O15Rik8_p1	2610044O15Rik8_p1_5	-295
2610044O15Rik8_p1	2610044O15Rik8_p1_6	76
2610044O15Rik8_p1	2610044O15Rik8_p1_7	26
2610044O15Rik8_p1	2610044O15Rik8_p1_8	-139
2610044O15Rik8_p1	2610044O15Rik8_p1_9	34
2610044O15Rik8_p1	2610044O15Rik8_p1_10	-84
2610044O15Rik8_p1	2610044O15Rik8_p1_11	2
2610044O15Rik8_p1	2610044O15Rik8_p1_12	-294
2610044O15Rik8_p1	2610044O15Rik8_p1_1	-45
2610044O15Rik8_p1	2610044O15Rik8_p1_2	-330
2610044O15Rik8_p1	2610044O15Rik8_p1_3	-32
2610044O15Rik8_p1	2610044O15Rik8_p1_4	57
2610044O15Rik8_p1	2610044O15Rik8_p1_5	-328
2610044O15Rik8_p1	2610044O15Rik8_p1_6	43
2610044O15Rik8_p1	2610044O15Rik8_p1_7	-7
2610044O15Rik8_p1	2610044O15Rik8_p1_8	-172
2610044O15Rik8_p1	2610044O15Rik8_p1_9	1
2610044O15Rik8_p1	2610044O15Rik8_p1_10	-117
2610044O15Rik8_p1	2610044O15Rik8_p1_11	-31
2610044O15Rik8_p1	2610044O15Rik8_p1_12	-327
2610044O15Rik8_p1	2610044O15Rik8_p1_1	289
2610044O15Rik8_p1	2610044O15Rik8_p1_2	4
2610044O15Rik8_p1	2610044O15Rik8_p1_3	302
2610044O15Rik8_p1	2610044O15Rik8_p1_4	412
2610044O15Rik8_p1	2610044O15Rik8_p1_5	6
2610044O15Rik8_p1	2610044O15Rik8_p1_6	398
2610044O15Rik8_p1	2610044O15Rik8_p1_7	348
2610044O15Rik8_p1	2610044O15Rik8_p1_8	162
2610044O15Rik8_p1	2610044O15Rik8_p1_9	356
2610044O15Rik8_p1	2610044O15Rik8_p1_10	217
2610044O15Rik8_p1	2610044O15Rik8_p1_11	303
2610044O15Rik8_p1	2610044O15Rik8_p1_12	7
2610044O15Rik8_p1	2610044O15Rik8_p1_1	-40
2610044O15Rik8_p1	2610044O15Rik8_p1_2	-325
2610044O15Rik8_p1	2610044O15Rik8_p1_3	-27
2610044O15Rik8_p1	2610044O15Rik8_p1_4	62
2610044O15Rik8_p1	2610044O15Rik8_p1_5	-323
2610044O15Rik8_p1	2610044O15Rik8_p1_6	48
2610044O15Rik8_p1	2610044O15Rik8_p1_7	-2
2610044O15Rik8_p1	2610044O15Rik8_p1_8	-167
2610044O15Rik8_p1	2610044O15Rik8_p1_9	6
2610044O15Rik8_p1	2610044O15Rik8_p1_10	-112
2610044O15Rik8_p1	2610044O15Rik8_p1_11	-26
2610044O15Rik8_p1	2610044O15Rik8_p1_12	-322
2610044O15Rik8_p1	2610044O15Rik8_p1_1	327
2610044O15Rik8_p1	2610044O15Rik8_p1_2	42
2610044O15Rik8_p1	2610044O15Rik8_p1_3	340
2610044O15Rik8_p1	2610044O15Rik8_p1_4	450
2610044O15Rik8_p1	2610044O15Rik8_p1_5	44
2610044O15Rik8_p1	2610044O15Rik8_p1_6	436
2610044O15Rik8_p1	2610044O15Rik8_p1_7	386
2610044O15Rik8_p1	2610044O15Rik8_p1_8	200
2610044O15Rik8_p1	2610044O15Rik8_p1_9	394
2610044O15Rik8_p1	2610044O15Rik8_p1_10	255
2610044O15Rik8_p1	2610044O15Rik8_p1_11	341
2610044O15Rik8_p1	2610044O15Rik8_p1_12	45
4930522L14Rik_p1	4930522L14Rik_p1_1	-26
4930522L14Rik_p1	4930522L14Rik_p1_2	80
4930522L14Rik_p1	4930522L14Rik_p1_3	-50
4930522L14Rik_p1	4930522L14Rik_p1_4	46
4930522L14Rik_p1	4930522L14Rik_p1_5	38
4930522L14Rik_p1	4930522L14Rik_p1_6	50
4930522L14Rik_p1	4930522L14Rik_p1_7	-89
4930522L14Rik_p1	4930522L14Rik_p1_8	70
4930522L14Rik_p1	4930522L14Rik_p1_9	49
4930522L14Rik_p1	4930522L14Rik_p1_10	-49
4930522L14Rik_p1	4930522L14Rik_p1_11	-28
4930522L14Rik_p1	4930522L14Rik_p1_12	71
4930522L14Rik_p1	4930522L14Rik_p1_1	242
4930522L14Rik_p1	4930522L14Rik_p1_2	369
4930522L14Rik_p1	4930522L14Rik_p1_3	218
4930522L14Rik_p1	4930522L14Rik_p1_4	335
4930522L14Rik_p1	4930522L14Rik_p1_5	327
4930522L14Rik_p1	4930522L14Rik_p1_6	339
4930522L14Rik_p1	4930522L14Rik_p1_7	179
4930522L14Rik_p1	4930522L14Rik_p1_8	359
4930522L14Rik_p1	4930522L14Rik_p1_9	338
4930522L14Rik_p1	4930522L14Rik_p1_10	219
4930522L14Rik_p1	4930522L14Rik_p1_11	240
4930522L14Rik_p1	4930522L14Rik_p1_12	360
5730507C01Rik_p1	5730507C01Rik_p1_1	333
5730507C01Rik_p1	5730507C01Rik_p1_2	378
5730507C01Rik_p1	5730507C01Rik_p1_3	380
5730507C01Rik_p1	5730507C01Rik_p1_4	321
5730507C01Rik_p1	5730507C01Rik_p1_5	376
5730507C01Rik_p1	5730507C01Rik_p1_6	330
5730507C01Rik_p1	5730507C01Rik_p1_7	379
5730507C01Rik_p1	5730507C01Rik_p1_8	318
5730507C01Rik_p1	5730507C01Rik_p1_9	326
5730507C01Rik_p1	5730507C01Rik_p1_10	212
5730507C01Rik_p1	5730507C01Rik_p1_11	83
5730507C01Rik_p1	5730507C01Rik_p1_12	319
5730507C01Rik_p1	5730507C01Rik_p1_1	297
5730507C01Rik_p1	5730507C01Rik_p1_2	342
5730507C01Rik_p1	5730507C01Rik_p1_3	344
5730507C01Rik_p1	5730507C01Rik_p1_4	285
5730507C01Rik_p1	5730507C01Rik_p1_5	340
5730507C01Rik_p1	5730507C01Rik_p1_6	294
5730507C01Rik_p1	5730507C01Rik_p1_7	343
5730507C01Rik_p1	5730507C01Rik_p1_8	282
5730507C01Rik_p1	5730507C01Rik_p1_9	290
5730507C01Rik_p1	5730507C01Rik_p1_10	176
5730507C01Rik_p1	5730507C01Rik_p1_11	47
5730507C01Rik_p1	5730507C01Rik_p1_12	283
Adnp_p1	Adnp_p1_1	-46
Adnp_p1	Adnp_p1_2	-124
Adnp_p1	Adnp_p1_3	-133
Adnp_p1	Adnp_p1_4	41
Adnp_p1	Adnp_p1_5	37
Adnp_p1	Adnp_p1_6	263
Adnp_p1	Adnp_p1_7	-156
Adnp_p1	Adnp_p1_8	136
Adnp_p1	Adnp_p1_9	144
Adnp_p1	Adnp_p1_10	-135
Adnp_p1	Adnp_p1_11	29
Adnp_p1	Adnp_p1_12	38
Adnp_p1	Adnp_p1_1	123
Adnp_p1	Adnp_p1_2	45
Adnp_p1	Adnp_p1_3	36
Adnp_p1	Adnp_p1_4	231
Adnp_p1	Adnp_p1_5	227
Adnp_p1	Adnp_p1_6	453
Adnp_p1	Adnp_p1_7	13
Adnp_p1	Adnp_p1_8	326
Adnp_p1	Adnp_p1_9	334
Adnp_p1	Adnp_p1_10	34
Adnp_p1	Adnp_p1_11	219
Adnp_p1	Adnp_p1_12	228
Adnp_p1	Adnp_p1_1	-259
Adnp_p1	Adnp_p1_2	-337
Adnp_p1	Adnp_p1_3	-346
Adnp_p1	Adnp_p1_4	-151
Adnp_p1	Adnp_p1_5	-155
Adnp_p1	Adnp_p1_6	50
Adnp_p1	Adnp_p1_7	-369
Adnp_p1	Adnp_p1_8	-56
Adnp_p1	Adnp_p1_9	-48
Adnp_p1	Adnp_p1_10	-348
Adnp_p1	Adnp_p1_11	-163
Adnp_p1	Adnp_p1_12	-154
Adnp_p1	Adnp_p1_1	-259
Adnp_p1	Adnp_p1_2	-337
Adnp_p1	Adnp_p1_3	-346
Adnp_p1	Adnp_p1_4	-151
Adnp_p1	Adnp_p1_5	-155
Adnp_p1	Adnp_p1_6	50
Adnp_p1	Adnp_p1_7	-369
Adnp_p1	Adnp_p1_8	-56
Adnp_p1	Adnp_p1_9	-48
Adnp_p1	Adnp_p1_10	-348
Adnp_p1	Adnp_p1_11	-163
Adnp_p1	Adnp_p1_12	-154
Aebp2_p1	Aebp2_p1_1	432
Aebp2_p1	Aebp2_p1_2	285
Aebp2_p1	Aebp2_p1_3	306
Aebp2_p1	Aebp2_p1_4	429
Aebp2_p1	Aebp2_p1_5	366
Aebp2_p1	Aebp2_p1_6	221
Aebp2_p1	Aebp2_p1_7	365
Aebp2_p1	Aebp2_p1_8	416
Aebp2_p1	Aebp2_p1_9	140
Aebp2_p1	Aebp2_p1_10	26
Aebp2_p1	Aebp2_p1_11	369
Aebp2_p1	Aebp2_p1_12	77
Aebp2_p2	Aebp2_p2_1	353
Aebp2_p2	Aebp2_p2_2	221
Aebp2_p2	Aebp2_p2_3	77
Aebp2_p2	Aebp2_p2_4	353
Aebp2_p2	Aebp2_p2_5	211
Aebp2_p2	Aebp2_p2_6	397
Aebp2_p2	Aebp2_p2_7	102
Aebp2_p2	Aebp2_p2_8	362
Aebp2_p2	Aebp2_p2_9	352
Aebp2_p2	Aebp2_p2_10	225
Aebp2_p2	Aebp2_p2_11	200
Aebp2_p2	Aebp2_p2_12	57
Aebp2_p2	Aebp2_p2_1	163
Aebp2_p2	Aebp2_p2_2	31
Aebp2_p2	Aebp2_p2_3	-92
Aebp2_p2	Aebp2_p2_4	163
Aebp2_p2	Aebp2_p2_5	21
Aebp2_p2	Aebp2_p2_6	207
Aebp2_p2	Aebp2_p2_7	-67
Aebp2_p2	Aebp2_p2_8	172
Aebp2_p2	Aebp2_p2_9	162
Aebp2_p2	Aebp2_p2_10	35
Aebp2_p2	Aebp2_p2_11	10
Aebp2_p2	Aebp2_p2_12	-112
Aebp2_p3	Aebp2_p3_1	324
Aebp2_p3	Aebp2_p3_2	113
Aebp2_p3	Aebp2_p3_3	215
Aebp2_p3	Aebp2_p3_4	97
Aebp2_p3	Aebp2_p3_5	246
Aebp2_p3	Aebp2_p3_6	385
Aebp2_p3	Aebp2_p3_7	21
Aebp2_p3	Aebp2_p3_8	106
Aebp2_p3	Aebp2_p3_9	212
Aebp2_p3	Aebp2_p3_10	100
Aebp2_p3	Aebp2_p3_11	390
Aebp2_p3	Aebp2_p3_12	314
Aff1_p1	Aff1_p1_1	128
Aff1_p1	Aff1_p1_2	429
Aff1_p1	Aff1_p1_3	421
Aff1_p1	Aff1_p1_4	161
Aff1_p1	Aff1_p1_5	475
Aff1_p1	Aff1_p1_6	406
Aff1_p1	Aff1_p1_7	105
Aff1_p1	Aff1_p1_8	478
Aff1_p1	Aff1_p1_9	12
Aff1_p1	Aff1_p1_10	445
Aff1_p1	Aff1_p1_11	158
Aff1_p1	Aff1_p1_12	281
Aff1_p2	Aff1_p2_1	363
Aff1_p2	Aff1_p2_2	339
Aff1_p2	Aff1_p2_3	448
Aff1_p2	Aff1_p2_4	7
Aff1_p2	Aff1_p2_5	39
Aff1_p2	Aff1_p2_6	54
Aff1_p2	Aff1_p2_7	318
Aff1_p2	Aff1_p2_8	472
Aff1_p2	Aff1_p2_9	390
Aff1_p2	Aff1_p2_10	291
Aff1_p2	Aff1_p2_11	180
Aff1_p2	Aff1_p2_12	452
Aff1_p2	Aff1_p2_1	-18
Aff1_p2	Aff1_p2_2	-42
Aff1_p2	Aff1_p2_3	46
Aff1_p2	Aff1_p2_4	-374
Aff1_p2	Aff1_p2_5	-342
Aff1_p2	Aff1_p2_6	-327
Aff1_p2	Aff1_p2_7	-63
Aff1_p2	Aff1_p2_8	70
Aff1_p2	Aff1_p2_9	9
Aff1_p2	Aff1_p2_10	-90
Aff1_p2	Aff1_p2_11	-201
Aff1_p2	Aff1_p2_12	50
Aff1_p2	Aff1_p2_1	-27
Aff1_p2	Aff1_p2_2	-51
Aff1_p2	Aff1_p2_3	37
Aff1_p2	Aff1_p2_4	-383
Aff1_p2	Aff1_p2_5	-351
Aff1_p2	Aff1_p2_6	-336
Aff1_p2	Aff1_p2_7	-72
Aff1_p2	Aff1_p2_8	61
Aff1_p2	Aff1_p2_9	0
Aff1_p2	Aff1_p2_10	-99
Aff1_p2	Aff1_p2_11	-210
Aff1_p2	Aff1_p2_12	41
Ahctf1_p1	Ahctf1_p1_1	470
Ahctf1_p1	Ahctf1_p1_2	98
Ahctf1_p1	Ahctf1_p1_3	275
Ahctf1_p1	Ahctf1_p1_4	101
Ahctf1_p1	Ahctf1_p1_5	261
Ahctf1_p1	Ahctf1_p1_6	467
Ahctf1_p1	Ahctf1_p1_7	315
Ahctf1_p1	Ahctf1_p1_8	96
Ahctf1_p1	Ahctf1_p1_9	1
Ahctf1_p1	Ahctf1_p1_10	254
Ahctf1_p1	Ahctf1_p1_11	474
Ahctf1_p1	Ahctf1_p1_12	252
Ahctf1_p1	Ahctf1_p1_1	396
Ahctf1_p1	Ahctf1_p1_2	24
Ahctf1_p1	Ahctf1_p1_3	201
Ahctf1_p1	Ahctf1_p1_4	27
Ahctf1_p1	Ahctf1_p1_5	187
Ahctf1_p1	Ahctf1_p1_6	393
Ahctf1_p1	Ahctf1_p1_7	241
Ahctf1_p1	Ahctf1_p1_8	22
Ahctf1_p1	Ahctf1_p1_9	-52
Ahctf1_p1	Ahctf1_p1_10	180
Ahctf1_p1	Ahctf1_p1_11	400
Ahctf1_p1	Ahctf1_p1_12	178
Ahr_p1	Ahr_p1_1	251
Ahr_p1	Ahr_p1_2	196
Ahr_p1	Ahr_p1_3	100
Ahr_p1	Ahr_p1_4	159
Ahr_p1	Ahr_p1_5	376
Ahr_p1	Ahr_p1_6	466
Ahr_p1	Ahr_p1_7	469
Ahr_p1	Ahr_p1_8	116
Ahr_p1	Ahr_p1_9	112
Ahr_p1	Ahr_p1_10	218
Ahr_p1	Ahr_p1_11	77
Ahr_p1	Ahr_p1_12	286
Ahr_p1	Ahr_p1_1	-143
Ahr_p1	Ahr_p1_2	-198
Ahr_p1	Ahr_p1_3	-294
Ahr_p1	Ahr_p1_4	-235
Ahr_p1	Ahr_p1_5	-18
Ahr_p1	Ahr_p1_6	51
Ahr_p1	Ahr_p1_7	54
Ahr_p1	Ahr_p1_8	-278
Ahr_p1	Ahr_p1_9	-282
Ahr_p1	Ahr_p1_10	-176
Ahr_p1	Ahr_p1_11	-317
Ahr_p1	Ahr_p1_12	-108
Aire_p1	Aire_p1_1	159
Aire_p1	Aire_p1_2	99
Aire_p1	Aire_p1_3	101
Aire_p1	Aire_p1_4	150
Aire_p1	Aire_p1_5	209
Aire_p1	Aire_p1_6	333
Aire_p1	Aire_p1_7	161
Aire_p1	Aire_p1_8	434
Aire_p1	Aire_p1_9	359
Aire_p1	Aire_p1_10	377
Aire_p1	Aire_p1_11	-7
Aire_p1	Aire_p1_12	173
Aire_p1	Aire_p1_1	159
Aire_p1	Aire_p1_2	99
Aire_p1	Aire_p1_3	101
Aire_p1	Aire_p1_4	150
Aire_p1	Aire_p1_5	209
Aire_p1	Aire_p1_6	333
Aire_p1	Aire_p1_7	161
Aire_p1	Aire_p1_8	434
Aire_p1	Aire_p1_9	359
Aire_p1	Aire_p1_10	377
Aire_p1	Aire_p1_11	-7
Aire_p1	Aire_p1_12	173
Aire_p1	Aire_p1_1	159
Aire_p1	Aire_p1_2	99
Aire_p1	Aire_p1_3	101
Aire_p1	Aire_p1_4	150
Aire_p1	Aire_p1_5	209
Aire_p1	Aire_p1_6	333
Aire_p1	Aire_p1_7	161
Aire_p1	Aire_p1_8	434
Aire_p1	Aire_p1_9	359
Aire_p1	Aire_p1_10	377
Aire_p1	Aire_p1_11	-7
Aire_p1	Aire_p1_12	173
Aire_p2	Aire_p2_1	286
Aire_p2	Aire_p2_2	417
Aire_p2	Aire_p2_3	97
Aire_p2	Aire_p2_4	98
Aire_p2	Aire_p2_5	296
Aire_p2	Aire_p2_6	96
Aire_p2	Aire_p2_7	153
Aire_p2	Aire_p2_8	380
Aire_p2	Aire_p2_9	258
Aire_p2	Aire_p2_10	283
Aire_p2	Aire_p2_11	154
Aire_p2	Aire_p2_12	93
Aire_p1	Aire_p1_1	189
Aire_p1	Aire_p1_2	129
Aire_p1	Aire_p1_3	131
Aire_p1	Aire_p1_4	180
Aire_p1	Aire_p1_5	239
Aire_p1	Aire_p1_6	363
Aire_p1	Aire_p1_7	191
Aire_p1	Aire_p1_8	464
Aire_p1	Aire_p1_9	389
Aire_p1	Aire_p1_10	407
Aire_p1	Aire_p1_11	2
Aire_p1	Aire_p1_12	203
Aire_p1	Aire_p1_1	159
Aire_p1	Aire_p1_2	99
Aire_p1	Aire_p1_3	101
Aire_p1	Aire_p1_4	150
Aire_p1	Aire_p1_5	209
Aire_p1	Aire_p1_6	333
Aire_p1	Aire_p1_7	161
Aire_p1	Aire_p1_8	434
Aire_p1	Aire_p1_9	359
Aire_p1	Aire_p1_10	377
Aire_p1	Aire_p1_11	-7
Aire_p1	Aire_p1_12	173
Aire_p1	Aire_p1_1	159
Aire_p1	Aire_p1_2	99
Aire_p1	Aire_p1_3	101
Aire_p1	Aire_p1_4	150
Aire_p1	Aire_p1_5	209
Aire_p1	Aire_p1_6	333
Aire_p1	Aire_p1_7	161
Aire_p1	Aire_p1_8	434
Aire_p1	Aire_p1_9	359
Aire_p1	Aire_p1_10	377
Aire_p1	Aire_p1_11	-7
Aire_p1	Aire_p1_12	173
Aire_p1	Aire_p1_1	159
Aire_p1	Aire_p1_2	99
Aire_p1	Aire_p1_3	101
Aire_p1	Aire_p1_4	150
Aire_p1	Aire_p1_5	209
Aire_p1	Aire_p1_6	333
Aire_p1	Aire_p1_7	161
Aire_p1	Aire_p1_8	434
Aire_p1	Aire_p1_9	359
Aire_p1	Aire_p1_10	377
Aire_p1	Aire_p1_11	-7
Aire_p1	Aire_p1_12	173
Aire_p1	Aire_p1_1	159
Aire_p1	Aire_p1_2	99
Aire_p1	Aire_p1_3	101
Aire_p1	Aire_p1_4	150
Aire_p1	Aire_p1_5	209
Aire_p1	Aire_p1_6	333
Aire_p1	Aire_p1_7	161
Aire_p1	Aire_p1_8	434
Aire_p1	Aire_p1_9	359
Aire_p1	Aire_p1_10	377
Aire_p1	Aire_p1_11	-7
Aire_p1	Aire_p1_12	173
Aire_p1	Aire_p1_1	159
Aire_p1	Aire_p1_2	99
Aire_p1	Aire_p1_3	101
Aire_p1	Aire_p1_4	150
Aire_p1	Aire_p1_5	209
Aire_p1	Aire_p1_6	333
Aire_p1	Aire_p1_7	161
Aire_p1	Aire_p1_8	434
Aire_p1	Aire_p1_9	359
Aire_p1	Aire_p1_10	377
Aire_p1	Aire_p1_11	-7
Aire_p1	Aire_p1_12	173
Aire_p1	Aire_p1_1	159
Aire_p1	Aire_p1_2	99
Aire_p1	Aire_p1_3	101
Aire_p1	Aire_p1_4	150
Aire_p1	Aire_p1_5	209
Aire_p1	Aire_p1_6	333
Aire_p1	Aire_p1_7	161
Aire_p1	Aire_p1_8	434
Aire_p1	Aire_p1_9	359
Aire_p1	Aire_p1_10	377
Aire_p1	Aire_p1_11	-7
Aire_p1	Aire_p1_12	173
Aire_p1	Aire_p1_1	159
Aire_p1	Aire_p1_2	99
Aire_p1	Aire_p1_3	101
Aire_p1	Aire_p1_4	150
Aire_p1	Aire_p1_5	209
Aire_p1	Aire_p1_6	333
Aire_p1	Aire_p1_7	161
Aire_p1	Aire_p1_8	434
Aire_p1	Aire_p1_9	359
Aire_p1	Aire_p1_10	377
Aire_p1	Aire_p1_11	-7
Aire_p1	Aire_p1_12	173
Aire_p1	Aire_p1_1	151
Aire_p1	Aire_p1_2	91
Aire_p1	Aire_p1_3	93
Aire_p1	Aire_p1_4	142
Aire_p1	Aire_p1_5	201
Aire_p1	Aire_p1_6	325
Aire_p1	Aire_p1_7	153
Aire_p1	Aire_p1_8	426
Aire_p1	Aire_p1_9	351
Aire_p1	Aire_p1_10	369
Aire_p1	Aire_p1_11	-15
Aire_p1	Aire_p1_12	165
Aire_p1	Aire_p1_1	159
Aire_p1	Aire_p1_2	99
Aire_p1	Aire_p1_3	101
Aire_p1	Aire_p1_4	150
Aire_p1	Aire_p1_5	209
Aire_p1	Aire_p1_6	333
Aire_p1	Aire_p1_7	161
Aire_p1	Aire_p1_8	434
Aire_p1	Aire_p1_9	359
Aire_p1	Aire_p1_10	377
Aire_p1	Aire_p1_11	-7
Aire_p1	Aire_p1_12	173
Aire_p2	Aire_p2_1	288
Aire_p2	Aire_p2_2	419
Aire_p2	Aire_p2_3	99
Aire_p2	Aire_p2_4	100
Aire_p2	Aire_p2_5	298
Aire_p2	Aire_p2_6	98
Aire_p2	Aire_p2_7	155
Aire_p2	Aire_p2_8	382
Aire_p2	Aire_p2_9	260
Aire_p2	Aire_p2_10	285
Aire_p2	Aire_p2_11	156
Aire_p2	Aire_p2_12	95
Arid1a_p1	Arid1a_p1_1	-4
Arid1a_p1	Arid1a_p1_2	-348
Arid1a_p1	Arid1a_p1_3	54
Arid1a_p1	Arid1a_p1_4	-18
Arid1a_p1	Arid1a_p1_5	-6
Arid1a_p1	Arid1a_p1_6	-2
Arid1a_p1	Arid1a_p1_7	-238
Arid1a_p1	Arid1a_p1_8	-287
Arid1a_p1	Arid1a_p1_9	-297
Arid1a_p1	Arid1a_p1_10	-81
Arid1a_p1	Arid1a_p1_11	-335
Arid1a_p1	Arid1a_p1_12	-321
Arid1a_p1	Arid1a_p1_1	-4
Arid1a_p1	Arid1a_p1_2	-348
Arid1a_p1	Arid1a_p1_3	54
Arid1a_p1	Arid1a_p1_4	-18
Arid1a_p1	Arid1a_p1_5	-6
Arid1a_p1	Arid1a_p1_6	-2
Arid1a_p1	Arid1a_p1_7	-238
Arid1a_p1	Arid1a_p1_8	-287
Arid1a_p1	Arid1a_p1_9	-297
Arid1a_p1	Arid1a_p1_10	-81
Arid1a_p1	Arid1a_p1_11	-335
Arid1a_p1	Arid1a_p1_12	-321
Arid1a_p2	Arid1a_p2_1	108
Arid1a_p2	Arid1a_p2_2	357
Arid1a_p2	Arid1a_p2_3	106
Arid1a_p2	Arid1a_p2_4	444
Arid1a_p2	Arid1a_p2_5	360
Arid1a_p2	Arid1a_p2_6	107
Arid1a_p2	Arid1a_p2_7	213
Arid1a_p2	Arid1a_p2_8	433
Arid1a_p2	Arid1a_p2_9	370
Arid1a_p2	Arid1a_p2_10	7
Arid1a_p2	Arid1a_p2_11	280
Arid1a_p2	Arid1a_p2_12	354
Arid1a_p1	Arid1a_p1_1	346
Arid1a_p1	Arid1a_p1_2	2
Arid1a_p1	Arid1a_p1_3	425
Arid1a_p1	Arid1a_p1_4	332
Arid1a_p1	Arid1a_p1_5	344
Arid1a_p1	Arid1a_p1_6	348
Arid1a_p1	Arid1a_p1_7	112
Arid1a_p1	Arid1a_p1_8	63
Arid1a_p1	Arid1a_p1_9	53
Arid1a_p1	Arid1a_p1_10	269
Arid1a_p1	Arid1a_p1_11	15
Arid1a_p1	Arid1a_p1_12	29
Arid2_p1	Arid2_p1_1	380
Arid2_p1	Arid2_p1_2	173
Arid2_p1	Arid2_p1_3	135
Arid2_p1	Arid2_p1_4	70
Arid2_p1	Arid2_p1_5	384
Arid2_p1	Arid2_p1_6	227
Arid2_p1	Arid2_p1_7	337
Arid2_p1	Arid2_p1_8	247
Arid2_p1	Arid2_p1_9	257
Arid2_p1	Arid2_p1_10	383
Arid2_p1	Arid2_p1_11	202
Arid2_p1	Arid2_p1_12	248
Arid2_p1	Arid2_p1_1	325
Arid2_p1	Arid2_p1_2	118
Arid2_p1	Arid2_p1_3	80
Arid2_p1	Arid2_p1_4	15
Arid2_p1	Arid2_p1_5	329
Arid2_p1	Arid2_p1_6	172
Arid2_p1	Arid2_p1_7	282
Arid2_p1	Arid2_p1_8	192
Arid2_p1	Arid2_p1_9	202
Arid2_p1	Arid2_p1_10	328
Arid2_p1	Arid2_p1_11	147
Arid2_p1	Arid2_p1_12	193
Arid3a_p1	Arid3a_p1_1	116
Arid3a_p1	Arid3a_p1_2	324
Arid3a_p1	Arid3a_p1_3	187
Arid3a_p1	Arid3a_p1_4	193
Arid3a_p1	Arid3a_p1_5	306
Arid3a_p1	Arid3a_p1_6	77
Arid3a_p1	Arid3a_p1_7	224
Arid3a_p1	Arid3a_p1_8	80
Arid3a_p1	Arid3a_p1_9	76
Arid3a_p1	Arid3a_p1_10	385
Arid3a_p1	Arid3a_p1_11	30
Arid3a_p1	Arid3a_p1_12	342
Arid3a_p1	Arid3a_p1_1	20
Arid3a_p1	Arid3a_p1_2	228
Arid3a_p1	Arid3a_p1_3	91
Arid3a_p1	Arid3a_p1_4	97
Arid3a_p1	Arid3a_p1_5	210
Arid3a_p1	Arid3a_p1_6	2
Arid3a_p1	Arid3a_p1_7	128
Arid3a_p1	Arid3a_p1_8	5
Arid3a_p1	Arid3a_p1_9	1
Arid3a_p1	Arid3a_p1_10	289
Arid3a_p1	Arid3a_p1_11	-45
Arid3a_p1	Arid3a_p1_12	246
Arid3a_p1	Arid3a_p1_1	-161
Arid3a_p1	Arid3a_p1_2	26
Arid3a_p1	Arid3a_p1_3	-90
Arid3a_p1	Arid3a_p1_4	-84
Arid3a_p1	Arid3a_p1_5	8
Arid3a_p1	Arid3a_p1_6	-200
Arid3a_p1	Arid3a_p1_7	-53
Arid3a_p1	Arid3a_p1_8	-197
Arid3a_p1	Arid3a_p1_9	-201
Arid3a_p1	Arid3a_p1_10	87
Arid3a_p1	Arid3a_p1_11	-247
Arid3a_p1	Arid3a_p1_12	44
Arid3a_p2	Arid3a_p2_1	251
Arid3a_p2	Arid3a_p2_2	375
Arid3a_p2	Arid3a_p2_3	204
Arid3a_p2	Arid3a_p2_4	369
Arid3a_p2	Arid3a_p2_5	21
Arid3a_p2	Arid3a_p2_6	267
Arid3a_p2	Arid3a_p2_7	185
Arid3a_p2	Arid3a_p2_8	41
Arid3a_p2	Arid3a_p2_9	356
Arid3a_p2	Arid3a_p2_10	264
Arid3a_p2	Arid3a_p2_11	300
Arid3a_p2	Arid3a_p2_12	31
Arid3b_p1	Arid3b_p1_1	356
Arid3b_p1	Arid3b_p1_2	16
Arid3b_p1	Arid3b_p1_3	185
Arid3b_p1	Arid3b_p1_4	54
Arid3b_p1	Arid3b_p1_5	259
Arid3b_p1	Arid3b_p1_6	365
Arid3b_p1	Arid3b_p1_7	155
Arid3b_p1	Arid3b_p1_8	-17
Arid3b_p1	Arid3b_p1_9	210
Arid3b_p1	Arid3b_p1_10	186
Arid3b_p1	Arid3b_p1_11	4
Arid3b_p1	Arid3b_p1_12	-26
Arid3b_p1	Arid3b_p1_1	358
Arid3b_p1	Arid3b_p1_2	18
Arid3b_p1	Arid3b_p1_3	187
Arid3b_p1	Arid3b_p1_4	56
Arid3b_p1	Arid3b_p1_5	261
Arid3b_p1	Arid3b_p1_6	367
Arid3b_p1	Arid3b_p1_7	157
Arid3b_p1	Arid3b_p1_8	-15
Arid3b_p1	Arid3b_p1_9	212
Arid3b_p1	Arid3b_p1_10	188
Arid3b_p1	Arid3b_p1_11	6
Arid3b_p1	Arid3b_p1_12	-24
Arid3b_p1	Arid3b_p1_1	128
Arid3b_p1	Arid3b_p1_2	-191
Arid3b_p1	Arid3b_p1_3	-22
Arid3b_p1	Arid3b_p1_4	-153
Arid3b_p1	Arid3b_p1_5	31
Arid3b_p1	Arid3b_p1_6	137
Arid3b_p1	Arid3b_p1_7	-52
Arid3b_p1	Arid3b_p1_8	-245
Arid3b_p1	Arid3b_p1_9	3
Arid3b_p1	Arid3b_p1_10	-21
Arid3b_p1	Arid3b_p1_11	-203
Arid3b_p1	Arid3b_p1_12	-254
Arid3b_p1	Arid3b_p1_1	411
Arid3b_p1	Arid3b_p1_2	71
Arid3b_p1	Arid3b_p1_3	240
Arid3b_p1	Arid3b_p1_4	109
Arid3b_p1	Arid3b_p1_5	314
Arid3b_p1	Arid3b_p1_6	420
Arid3b_p1	Arid3b_p1_7	210
Arid3b_p1	Arid3b_p1_8	17
Arid3b_p1	Arid3b_p1_9	265
Arid3b_p1	Arid3b_p1_10	241
Arid3b_p1	Arid3b_p1_11	59
Arid3b_p1	Arid3b_p1_12	8
Arid3b_p1	Arid3b_p1_1	443
Arid3b_p1	Arid3b_p1_2	103
Arid3b_p1	Arid3b_p1_3	272
Arid3b_p1	Arid3b_p1_4	141
Arid3b_p1	Arid3b_p1_5	346
Arid3b_p1	Arid3b_p1_6	452
Arid3b_p1	Arid3b_p1_7	242
Arid3b_p1	Arid3b_p1_8	49
Arid3b_p1	Arid3b_p1_9	297
Arid3b_p1	Arid3b_p1_10	273
Arid3b_p1	Arid3b_p1_11	91
Arid3b_p1	Arid3b_p1_12	40
Arid3b_p1	Arid3b_p1_1	420
Arid3b_p1	Arid3b_p1_2	80
Arid3b_p1	Arid3b_p1_3	249
Arid3b_p1	Arid3b_p1_4	118
Arid3b_p1	Arid3b_p1_5	323
Arid3b_p1	Arid3b_p1_6	429
Arid3b_p1	Arid3b_p1_7	219
Arid3b_p1	Arid3b_p1_8	26
Arid3b_p1	Arid3b_p1_9	274
Arid3b_p1	Arid3b_p1_10	250
Arid3b_p1	Arid3b_p1_11	68
Arid3b_p1	Arid3b_p1_12	17
Arid4a_p1	Arid4a_p1_1	109
Arid4a_p1	Arid4a_p1_2	389
Arid4a_p1	Arid4a_p1_3	225
Arid4a_p1	Arid4a_p1_4	168
Arid4a_p1	Arid4a_p1_5	26
Arid4a_p1	Arid4a_p1_6	167
Arid4a_p1	Arid4a_p1_7	311
Arid4a_p1	Arid4a_p1_8	363
Arid4a_p1	Arid4a_p1_9	155
Arid4a_p1	Arid4a_p1_10	165
Arid4a_p1	Arid4a_p1_11	308
Arid4a_p1	Arid4a_p1_12	465
Arid4a_p1	Arid4a_p1_1	70
Arid4a_p1	Arid4a_p1_2	350
Arid4a_p1	Arid4a_p1_3	186
Arid4a_p1	Arid4a_p1_4	129
Arid4a_p1	Arid4a_p1_5	8
Arid4a_p1	Arid4a_p1_6	128
Arid4a_p1	Arid4a_p1_7	272
Arid4a_p1	Arid4a_p1_8	324
Arid4a_p1	Arid4a_p1_9	116
Arid4a_p1	Arid4a_p1_10	126
Arid4a_p1	Arid4a_p1_11	269
Arid4a_p1	Arid4a_p1_12	426
Arid4a_p2	Arid4a_p2_1	256
Arid4a_p2	Arid4a_p2_2	298
Arid4a_p2	Arid4a_p2_3	383
Arid4a_p2	Arid4a_p2_4	333
Arid4a_p2	Arid4a_p2_5	414
Arid4a_p2	Arid4a_p2_6	356
Arid4a_p2	Arid4a_p2_7	335
Arid4a_p2	Arid4a_p2_8	366
Arid4a_p2	Arid4a_p2_9	296
Arid4a_p2	Arid4a_p2_10	293
Arid4a_p2	Arid4a_p2_11	477
Arid4a_p2	Arid4a_p2_12	401
Arid4b_p1	Arid4b_p1_1	108
Arid4b_p1	Arid4b_p1_2	253
Arid4b_p1	Arid4b_p1_3	293
Arid4b_p1	Arid4b_p1_4	454
Arid4b_p1	Arid4b_p1_5	4
Arid4b_p1	Arid4b_p1_6	7
Arid4b_p1	Arid4b_p1_7	167
Arid4b_p1	Arid4b_p1_8	448
Arid4b_p1	Arid4b_p1_9	204
Arid4b_p1	Arid4b_p1_10	237
Arid4b_p1	Arid4b_p1_11	458
Arid4b_p1	Arid4b_p1_12	360
Arid4b_p2	Arid4b_p2_1	136
Arid4b_p2	Arid4b_p2_2	96
Arid4b_p2	Arid4b_p2_3	386
Arid4b_p2	Arid4b_p2_4	259
Arid4b_p2	Arid4b_p2_5	463
Arid4b_p2	Arid4b_p2_6	419
Arid4b_p2	Arid4b_p2_7	170
Arid4b_p2	Arid4b_p2_8	420
Arid4b_p2	Arid4b_p2_9	332
Arid4b_p2	Arid4b_p2_10	180
Arid4b_p2	Arid4b_p2_11	15
Arid4b_p2	Arid4b_p2_12	139
Arid4b_p2	Arid4b_p2_1	135
Arid4b_p2	Arid4b_p2_2	95
Arid4b_p2	Arid4b_p2_3	385
Arid4b_p2	Arid4b_p2_4	258
Arid4b_p2	Arid4b_p2_5	462
Arid4b_p2	Arid4b_p2_6	418
Arid4b_p2	Arid4b_p2_7	169
Arid4b_p2	Arid4b_p2_8	419
Arid4b_p2	Arid4b_p2_9	331
Arid4b_p2	Arid4b_p2_10	179
Arid4b_p2	Arid4b_p2_11	14
Arid4b_p2	Arid4b_p2_12	138
Arid4b_p2	Arid4b_p2_1	128
Arid4b_p2	Arid4b_p2_2	88
Arid4b_p2	Arid4b_p2_3	378
Arid4b_p2	Arid4b_p2_4	251
Arid4b_p2	Arid4b_p2_5	455
Arid4b_p2	Arid4b_p2_6	411
Arid4b_p2	Arid4b_p2_7	162
Arid4b_p2	Arid4b_p2_8	412
Arid4b_p2	Arid4b_p2_9	324
Arid4b_p2	Arid4b_p2_10	172
Arid4b_p2	Arid4b_p2_11	7
Arid4b_p2	Arid4b_p2_12	131
Arid4b_p2	Arid4b_p2_1	128
Arid4b_p2	Arid4b_p2_2	88
Arid4b_p2	Arid4b_p2_3	378
Arid4b_p2	Arid4b_p2_4	251
Arid4b_p2	Arid4b_p2_5	455
Arid4b_p2	Arid4b_p2_6	411
Arid4b_p2	Arid4b_p2_7	162
Arid4b_p2	Arid4b_p2_8	412
Arid4b_p2	Arid4b_p2_9	324
Arid4b_p2	Arid4b_p2_10	172
Arid4b_p2	Arid4b_p2_11	7
Arid4b_p2	Arid4b_p2_12	131
Arid4b_p2	Arid4b_p2_1	121
Arid4b_p2	Arid4b_p2_2	81
Arid4b_p2	Arid4b_p2_3	371
Arid4b_p2	Arid4b_p2_4	244
Arid4b_p2	Arid4b_p2_5	448
Arid4b_p2	Arid4b_p2_6	404
Arid4b_p2	Arid4b_p2_7	155
Arid4b_p2	Arid4b_p2_8	405
Arid4b_p2	Arid4b_p2_9	317
Arid4b_p2	Arid4b_p2_10	165
Arid4b_p2	Arid4b_p2_11	0
Arid4b_p2	Arid4b_p2_12	124
Arid4b_p2	Arid4b_p2_1	-114
Arid4b_p2	Arid4b_p2_2	-154
Arid4b_p2	Arid4b_p2_3	115
Arid4b_p2	Arid4b_p2_4	9
Arid4b_p2	Arid4b_p2_5	192
Arid4b_p2	Arid4b_p2_6	148
Arid4b_p2	Arid4b_p2_7	-80
Arid4b_p2	Arid4b_p2_8	149
Arid4b_p2	Arid4b_p2_9	61
Arid4b_p2	Arid4b_p2_10	-70
Arid4b_p2	Arid4b_p2_11	-235
Arid4b_p2	Arid4b_p2_12	-111
Arid4b_p3	Arid4b_p3_1	38
Arid4b_p3	Arid4b_p3_2	170
Arid4b_p3	Arid4b_p3_3	442
Arid4b_p3	Arid4b_p3_4	9
Arid4b_p3	Arid4b_p3_5	89
Arid4b_p3	Arid4b_p3_6	36
Arid4b_p3	Arid4b_p3_7	226
Arid4b_p3	Arid4b_p3_8	7
Arid4b_p3	Arid4b_p3_9	118
Arid4b_p3	Arid4b_p3_10	16
Arid4b_p3	Arid4b_p3_11	64
Arid4b_p3	Arid4b_p3_12	271
Arid5b_p1	Arid5b_p1_1	215
Arid5b_p1	Arid5b_p1_2	251
Arid5b_p1	Arid5b_p1_3	427
Arid5b_p1	Arid5b_p1_4	408
Arid5b_p1	Arid5b_p1_5	142
Arid5b_p1	Arid5b_p1_6	445
Arid5b_p1	Arid5b_p1_7	141
Arid5b_p1	Arid5b_p1_8	243
Arid5b_p1	Arid5b_p1_9	179
Arid5b_p1	Arid5b_p1_10	56
Arid5b_p1	Arid5b_p1_11	461
Arid5b_p1	Arid5b_p1_12	12
Arid5b_p1	Arid5b_p1_1	196
Arid5b_p1	Arid5b_p1_2	232
Arid5b_p1	Arid5b_p1_3	408
Arid5b_p1	Arid5b_p1_4	389
Arid5b_p1	Arid5b_p1_5	123
Arid5b_p1	Arid5b_p1_6	426
Arid5b_p1	Arid5b_p1_7	122
Arid5b_p1	Arid5b_p1_8	224
Arid5b_p1	Arid5b_p1_9	160
Arid5b_p1	Arid5b_p1_10	37
Arid5b_p1	Arid5b_p1_11	442
Arid5b_p1	Arid5b_p1_12	-7
Arid5b_p2	Arid5b_p2_1	474
Arid5b_p2	Arid5b_p2_2	13
Arid5b_p2	Arid5b_p2_3	10
Arid5b_p2	Arid5b_p2_4	424
Arid5b_p2	Arid5b_p2_5	39
Arid5b_p2	Arid5b_p2_6	450
Arid5b_p2	Arid5b_p2_7	445
Arid5b_p2	Arid5b_p2_8	342
Arid5b_p2	Arid5b_p2_9	451
Arid5b_p2	Arid5b_p2_10	36
Arid5b_p2	Arid5b_p2_11	311
Arid5b_p2	Arid5b_p2_12	228
Arid5b_p1	Arid5b_p1_1	196
Arid5b_p1	Arid5b_p1_2	232
Arid5b_p1	Arid5b_p1_3	408
Arid5b_p1	Arid5b_p1_4	389
Arid5b_p1	Arid5b_p1_5	123
Arid5b_p1	Arid5b_p1_6	426
Arid5b_p1	Arid5b_p1_7	122
Arid5b_p1	Arid5b_p1_8	224
Arid5b_p1	Arid5b_p1_9	160
Arid5b_p1	Arid5b_p1_10	37
Arid5b_p1	Arid5b_p1_11	442
Arid5b_p1	Arid5b_p1_12	-7
Arnt_p1	Arnt_p1_1	134
Arnt_p1	Arnt_p1_2	49
Arnt_p1	Arnt_p1_3	153
Arnt_p1	Arnt_p1_4	371
Arnt_p1	Arnt_p1_5	11
Arnt_p1	Arnt_p1_6	420
Arnt_p1	Arnt_p1_7	472
Arnt_p1	Arnt_p1_8	158
Arnt_p1	Arnt_p1_9	183
Arnt_p1	Arnt_p1_10	315
Arnt_p1	Arnt_p1_11	44
Arnt_p1	Arnt_p1_12	131
Arnt_p1	Arnt_p1_1	134
Arnt_p1	Arnt_p1_2	49
Arnt_p1	Arnt_p1_3	153
Arnt_p1	Arnt_p1_4	371
Arnt_p1	Arnt_p1_5	11
Arnt_p1	Arnt_p1_6	420
Arnt_p1	Arnt_p1_7	472
Arnt_p1	Arnt_p1_8	158
Arnt_p1	Arnt_p1_9	183
Arnt_p1	Arnt_p1_10	315
Arnt_p1	Arnt_p1_11	44
Arnt_p1	Arnt_p1_12	131
Arnt_p1	Arnt_p1_1	132
Arnt_p1	Arnt_p1_2	47
Arnt_p1	Arnt_p1_3	151
Arnt_p1	Arnt_p1_4	369
Arnt_p1	Arnt_p1_5	9
Arnt_p1	Arnt_p1_6	418
Arnt_p1	Arnt_p1_7	470
Arnt_p1	Arnt_p1_8	156
Arnt_p1	Arnt_p1_9	181
Arnt_p1	Arnt_p1_10	313
Arnt_p1	Arnt_p1_11	42
Arnt_p1	Arnt_p1_12	129
Arnt_p1	Arnt_p1_1	118
Arnt_p1	Arnt_p1_2	33
Arnt_p1	Arnt_p1_3	137
Arnt_p1	Arnt_p1_4	355
Arnt_p1	Arnt_p1_5	-5
Arnt_p1	Arnt_p1_6	404
Arnt_p1	Arnt_p1_7	456
Arnt_p1	Arnt_p1_8	142
Arnt_p1	Arnt_p1_9	167
Arnt_p1	Arnt_p1_10	299
Arnt_p1	Arnt_p1_11	28
Arnt_p1	Arnt_p1_12	115
Arnt_p1	Arnt_p1_1	94
Arnt_p1	Arnt_p1_2	9
Arnt_p1	Arnt_p1_3	113
Arnt_p1	Arnt_p1_4	331
Arnt_p1	Arnt_p1_5	-8
Arnt_p1	Arnt_p1_6	380
Arnt_p1	Arnt_p1_7	432
Arnt_p1	Arnt_p1_8	118
Arnt_p1	Arnt_p1_9	143
Arnt_p1	Arnt_p1_10	275
Arnt_p1	Arnt_p1_11	4
Arnt_p1	Arnt_p1_12	91
Arnt_p1	Arnt_p1_1	94
Arnt_p1	Arnt_p1_2	9
Arnt_p1	Arnt_p1_3	113
Arnt_p1	Arnt_p1_4	331
Arnt_p1	Arnt_p1_5	-8
Arnt_p1	Arnt_p1_6	380
Arnt_p1	Arnt_p1_7	432
Arnt_p1	Arnt_p1_8	118
Arnt_p1	Arnt_p1_9	143
Arnt_p1	Arnt_p1_10	275
Arnt_p1	Arnt_p1_11	4
Arnt_p1	Arnt_p1_12	91
Arnt_p1	Arnt_p1_1	3
Arnt_p1	Arnt_p1_2	-61
Arnt_p1	Arnt_p1_3	22
Arnt_p1	Arnt_p1_4	240
Arnt_p1	Arnt_p1_5	-99
Arnt_p1	Arnt_p1_6	289
Arnt_p1	Arnt_p1_7	341
Arnt_p1	Arnt_p1_8	27
Arnt_p1	Arnt_p1_9	52
Arnt_p1	Arnt_p1_10	184
Arnt_p1	Arnt_p1_11	-66
Arnt_p1	Arnt_p1_12	0
Ascl2_p1	Ascl2_p1_1	299
Ascl2_p1	Ascl2_p1_2	355
Ascl2_p1	Ascl2_p1_3	36
Ascl2_p1	Ascl2_p1_4	369
Ascl2_p1	Ascl2_p1_5	302
Ascl2_p1	Ascl2_p1_6	358
Ascl2_p1	Ascl2_p1_7	32
Ascl2_p1	Ascl2_p1_8	353
Ascl2_p1	Ascl2_p1_9	29
Ascl2_p1	Ascl2_p1_10	281
Ascl2_p1	Ascl2_p1_11	193
Ascl2_p1	Ascl2_p1_12	372
Ascl2_p2	Ascl2_p2_1	412
Ascl2_p2	Ascl2_p2_2	394
Ascl2_p2	Ascl2_p2_3	432
Ascl2_p2	Ascl2_p2_4	201
Ascl2_p2	Ascl2_p2_5	242
Ascl2_p2	Ascl2_p2_6	167
Ascl2_p2	Ascl2_p2_7	246
Ascl2_p2	Ascl2_p2_8	14
Ascl2_p2	Ascl2_p2_9	165
Ascl2_p2	Ascl2_p2_10	143
Ascl2_p2	Ascl2_p2_11	90
Ascl2_p2	Ascl2_p2_12	323
Atf1_p1	Atf1_p1_1	95
Atf1_p1	Atf1_p1_2	448
Atf1_p1	Atf1_p1_3	256
Atf1_p1	Atf1_p1_4	44
Atf1_p1	Atf1_p1_5	134
Atf1_p1	Atf1_p1_6	446
Atf1_p1	Atf1_p1_7	82
Atf1_p1	Atf1_p1_8	143
Atf1_p1	Atf1_p1_9	462
Atf1_p1	Atf1_p1_10	86
Atf1_p1	Atf1_p1_11	37
Atf1_p1	Atf1_p1_12	150
Atf1_p1	Atf1_p1_1	43
Atf1_p1	Atf1_p1_2	396
Atf1_p1	Atf1_p1_3	204
Atf1_p1	Atf1_p1_4	-8
Atf1_p1	Atf1_p1_5	82
Atf1_p1	Atf1_p1_6	394
Atf1_p1	Atf1_p1_7	30
Atf1_p1	Atf1_p1_8	91
Atf1_p1	Atf1_p1_9	410
Atf1_p1	Atf1_p1_10	34
Atf1_p1	Atf1_p1_11	6
Atf1_p1	Atf1_p1_12	98
Atf1_p1	Atf1_p1_1	-328
Atf1_p1	Atf1_p1_2	4
Atf1_p1	Atf1_p1_3	-167
Atf1_p1	Atf1_p1_4	-379
Atf1_p1	Atf1_p1_5	-289
Atf1_p1	Atf1_p1_6	2
Atf1_p1	Atf1_p1_7	-341
Atf1_p1	Atf1_p1_8	-280
Atf1_p1	Atf1_p1_9	18
Atf1_p1	Atf1_p1_10	-337
Atf1_p1	Atf1_p1_11	-386
Atf1_p1	Atf1_p1_12	-273
Atf2_p1	Atf2_p1_1	371
Atf2_p1	Atf2_p1_2	2
Atf2_p1	Atf2_p1_3	36
Atf2_p1	Atf2_p1_4	217
Atf2_p1	Atf2_p1_5	-11
Atf2_p1	Atf2_p1_6	51
Atf2_p1	Atf2_p1_7	348
Atf2_p1	Atf2_p1_8	192
Atf2_p1	Atf2_p1_9	-69
Atf2_p1	Atf2_p1_10	59
Atf2_p1	Atf2_p1_11	189
Atf2_p1	Atf2_p1_12	347
Atf2_p1	Atf2_p1_1	447
Atf2_p1	Atf2_p1_2	57
Atf2_p1	Atf2_p1_3	112
Atf2_p1	Atf2_p1_4	293
Atf2_p1	Atf2_p1_5	44
Atf2_p1	Atf2_p1_6	127
Atf2_p1	Atf2_p1_7	424
Atf2_p1	Atf2_p1_8	268
Atf2_p1	Atf2_p1_9	7
Atf2_p1	Atf2_p1_10	135
Atf2_p1	Atf2_p1_11	265
Atf2_p1	Atf2_p1_12	423
Atf2_p1	Atf2_p1_1	449
Atf2_p1	Atf2_p1_2	59
Atf2_p1	Atf2_p1_3	114
Atf2_p1	Atf2_p1_4	295
Atf2_p1	Atf2_p1_5	46
Atf2_p1	Atf2_p1_6	129
Atf2_p1	Atf2_p1_7	426
Atf2_p1	Atf2_p1_8	270
Atf2_p1	Atf2_p1_9	9
Atf2_p1	Atf2_p1_10	137
Atf2_p1	Atf2_p1_11	267
Atf2_p1	Atf2_p1_12	425
Atf2_p1	Atf2_p1_1	466
Atf2_p1	Atf2_p1_2	76
Atf2_p1	Atf2_p1_3	131
Atf2_p1	Atf2_p1_4	312
Atf2_p1	Atf2_p1_5	63
Atf2_p1	Atf2_p1_6	146
Atf2_p1	Atf2_p1_7	443
Atf2_p1	Atf2_p1_8	287
Atf2_p1	Atf2_p1_9	5
Atf2_p1	Atf2_p1_10	154
Atf2_p1	Atf2_p1_11	284
Atf2_p1	Atf2_p1_12	442
Atf2_p1	Atf2_p1_1	474
Atf2_p1	Atf2_p1_2	84
Atf2_p1	Atf2_p1_3	139
Atf2_p1	Atf2_p1_4	320
Atf2_p1	Atf2_p1_5	71
Atf2_p1	Atf2_p1_6	154
Atf2_p1	Atf2_p1_7	451
Atf2_p1	Atf2_p1_8	295
Atf2_p1	Atf2_p1_9	13
Atf2_p1	Atf2_p1_10	162
Atf2_p1	Atf2_p1_11	292
Atf2_p1	Atf2_p1_12	450
Atf2_p1	Atf2_p1_1	463
Atf2_p1	Atf2_p1_2	73
Atf2_p1	Atf2_p1_3	128
Atf2_p1	Atf2_p1_4	309
Atf2_p1	Atf2_p1_5	60
Atf2_p1	Atf2_p1_6	143
Atf2_p1	Atf2_p1_7	440
Atf2_p1	Atf2_p1_8	284
Atf2_p1	Atf2_p1_9	2
Atf2_p1	Atf2_p1_10	151
Atf2_p1	Atf2_p1_11	281
Atf2_p1	Atf2_p1_12	439
Atf2_p1	Atf2_p1_1	390
Atf2_p1	Atf2_p1_2	0
Atf2_p1	Atf2_p1_3	55
Atf2_p1	Atf2_p1_4	236
Atf2_p1	Atf2_p1_5	8
Atf2_p1	Atf2_p1_6	70
Atf2_p1	Atf2_p1_7	367
Atf2_p1	Atf2_p1_8	211
Atf2_p1	Atf2_p1_9	-50
Atf2_p1	Atf2_p1_10	78
Atf2_p1	Atf2_p1_11	208
Atf2_p1	Atf2_p1_12	366
Atf2_p1	Atf2_p1_1	448
Atf2_p1	Atf2_p1_2	58
Atf2_p1	Atf2_p1_3	113
Atf2_p1	Atf2_p1_4	294
Atf2_p1	Atf2_p1_5	45
Atf2_p1	Atf2_p1_6	128
Atf2_p1	Atf2_p1_7	425
Atf2_p1	Atf2_p1_8	269
Atf2_p1	Atf2_p1_9	8
Atf2_p1	Atf2_p1_10	136
Atf2_p1	Atf2_p1_11	266
Atf2_p1	Atf2_p1_12	424
Atf2_p1	Atf2_p1_1	365
Atf2_p1	Atf2_p1_2	-4
Atf2_p1	Atf2_p1_3	30
Atf2_p1	Atf2_p1_4	211
Atf2_p1	Atf2_p1_5	-17
Atf2_p1	Atf2_p1_6	45
Atf2_p1	Atf2_p1_7	342
Atf2_p1	Atf2_p1_8	186
Atf2_p1	Atf2_p1_9	-75
Atf2_p1	Atf2_p1_10	53
Atf2_p1	Atf2_p1_11	183
Atf2_p1	Atf2_p1_12	341
Atf2_p1	Atf2_p1_1	463
Atf2_p1	Atf2_p1_2	73
Atf2_p1	Atf2_p1_3	128
Atf2_p1	Atf2_p1_4	309
Atf2_p1	Atf2_p1_5	60
Atf2_p1	Atf2_p1_6	143
Atf2_p1	Atf2_p1_7	440
Atf2_p1	Atf2_p1_8	284
Atf2_p1	Atf2_p1_9	2
Atf2_p1	Atf2_p1_10	151
Atf2_p1	Atf2_p1_11	281
Atf2_p1	Atf2_p1_12	439
Atf2_p1	Atf2_p1_1	428
Atf2_p1	Atf2_p1_2	38
Atf2_p1	Atf2_p1_3	93
Atf2_p1	Atf2_p1_4	274
Atf2_p1	Atf2_p1_5	25
Atf2_p1	Atf2_p1_6	108
Atf2_p1	Atf2_p1_7	405
Atf2_p1	Atf2_p1_8	249
Atf2_p1	Atf2_p1_9	-12
Atf2_p1	Atf2_p1_10	116
Atf2_p1	Atf2_p1_11	246
Atf2_p1	Atf2_p1_12	404
Atf2_p1	Atf2_p1_1	388
Atf2_p1	Atf2_p1_2	-2
Atf2_p1	Atf2_p1_3	53
Atf2_p1	Atf2_p1_4	234
Atf2_p1	Atf2_p1_5	6
Atf2_p1	Atf2_p1_6	68
Atf2_p1	Atf2_p1_7	365
Atf2_p1	Atf2_p1_8	209
Atf2_p1	Atf2_p1_9	-52
Atf2_p1	Atf2_p1_10	76
Atf2_p1	Atf2_p1_11	206
Atf2_p1	Atf2_p1_12	364
Atf2_p1	Atf2_p1_1	429
Atf2_p1	Atf2_p1_2	39
Atf2_p1	Atf2_p1_3	94
Atf2_p1	Atf2_p1_4	275
Atf2_p1	Atf2_p1_5	26
Atf2_p1	Atf2_p1_6	109
Atf2_p1	Atf2_p1_7	406
Atf2_p1	Atf2_p1_8	250
Atf2_p1	Atf2_p1_9	-11
Atf2_p1	Atf2_p1_10	117
Atf2_p1	Atf2_p1_11	247
Atf2_p1	Atf2_p1_12	405
Atf2_p1	Atf2_p1_1	463
Atf2_p1	Atf2_p1_2	73
Atf2_p1	Atf2_p1_3	128
Atf2_p1	Atf2_p1_4	309
Atf2_p1	Atf2_p1_5	60
Atf2_p1	Atf2_p1_6	143
Atf2_p1	Atf2_p1_7	440
Atf2_p1	Atf2_p1_8	284
Atf2_p1	Atf2_p1_9	2
Atf2_p1	Atf2_p1_10	151
Atf2_p1	Atf2_p1_11	281
Atf2_p1	Atf2_p1_12	439
Atf2_p1	Atf2_p1_1	385
Atf2_p1	Atf2_p1_2	-5
Atf2_p1	Atf2_p1_3	50
Atf2_p1	Atf2_p1_4	231
Atf2_p1	Atf2_p1_5	3
Atf2_p1	Atf2_p1_6	65
Atf2_p1	Atf2_p1_7	362
Atf2_p1	Atf2_p1_8	206
Atf2_p1	Atf2_p1_9	-55
Atf2_p1	Atf2_p1_10	73
Atf2_p1	Atf2_p1_11	203
Atf2_p1	Atf2_p1_12	361
Atf3_p1	Atf3_p1_1	124
Atf3_p1	Atf3_p1_2	248
Atf3_p1	Atf3_p1_3	226
Atf3_p1	Atf3_p1_4	453
Atf3_p1	Atf3_p1_5	86
Atf3_p1	Atf3_p1_6	295
Atf3_p1	Atf3_p1_7	327
Atf3_p1	Atf3_p1_8	45
Atf3_p1	Atf3_p1_9	13
Atf3_p1	Atf3_p1_10	227
Atf3_p1	Atf3_p1_11	352
Atf3_p1	Atf3_p1_12	111
Atf3_p2	Atf3_p2_1	403
Atf3_p2	Atf3_p2_2	59
Atf3_p2	Atf3_p2_3	341
Atf3_p2	Atf3_p2_4	45
Atf3_p2	Atf3_p2_5	116
Atf3_p2	Atf3_p2_6	413
Atf3_p2	Atf3_p2_7	294
Atf3_p2	Atf3_p2_8	454
Atf3_p2	Atf3_p2_9	372
Atf3_p2	Atf3_p2_10	113
Atf3_p2	Atf3_p2_11	406
Atf3_p2	Atf3_p2_12	247
Atf3_p1	Atf3_p1_1	-87
Atf3_p1	Atf3_p1_2	16
Atf3_p1	Atf3_p1_3	-6
Atf3_p1	Atf3_p1_4	221
Atf3_p1	Atf3_p1_5	-125
Atf3_p1	Atf3_p1_6	63
Atf3_p1	Atf3_p1_7	95
Atf3_p1	Atf3_p1_8	-166
Atf3_p1	Atf3_p1_9	-198
Atf3_p1	Atf3_p1_10	-5
Atf3_p1	Atf3_p1_11	120
Atf3_p1	Atf3_p1_12	-100
Atf4_p1	Atf4_p1_1	227
Atf4_p1	Atf4_p1_2	150
Atf4_p1	Atf4_p1_3	240
Atf4_p1	Atf4_p1_4	231
Atf4_p1	Atf4_p1_5	393
Atf4_p1	Atf4_p1_6	16
Atf4_p1	Atf4_p1_7	205
Atf4_p1	Atf4_p1_8	55
Atf4_p1	Atf4_p1_9	76
Atf4_p1	Atf4_p1_10	239
Atf4_p1	Atf4_p1_11	189
Atf4_p1	Atf4_p1_12	13
Atf4_p1	Atf4_p1_1	226
Atf4_p1	Atf4_p1_2	149
Atf4_p1	Atf4_p1_3	239
Atf4_p1	Atf4_p1_4	230
Atf4_p1	Atf4_p1_5	392
Atf4_p1	Atf4_p1_6	15
Atf4_p1	Atf4_p1_7	204
Atf4_p1	Atf4_p1_8	54
Atf4_p1	Atf4_p1_9	75
Atf4_p1	Atf4_p1_10	238
Atf4_p1	Atf4_p1_11	188
Atf4_p1	Atf4_p1_12	12
Atf4_p1	Atf4_p1_1	-91
Atf4_p1	Atf4_p1_2	-168
Atf4_p1	Atf4_p1_3	-78
Atf4_p1	Atf4_p1_4	-87
Atf4_p1	Atf4_p1_5	54
Atf4_p1	Atf4_p1_6	-302
Atf4_p1	Atf4_p1_7	-113
Atf4_p1	Atf4_p1_8	-263
Atf4_p1	Atf4_p1_9	-242
Atf4_p1	Atf4_p1_10	-79
Atf4_p1	Atf4_p1_11	-129
Atf4_p1	Atf4_p1_12	-305
Atf5_p1	Atf5_p1_1	247
Atf5_p1	Atf5_p1_2	30
Atf5_p1	Atf5_p1_3	351
Atf5_p1	Atf5_p1_4	174
Atf5_p1	Atf5_p1_5	68
Atf5_p1	Atf5_p1_6	231
Atf5_p1	Atf5_p1_7	113
Atf5_p1	Atf5_p1_8	250
Atf5_p1	Atf5_p1_9	194
Atf5_p1	Atf5_p1_10	44
Atf5_p1	Atf5_p1_11	234
Atf5_p1	Atf5_p1_12	428
Atf5_p2	Atf5_p2_1	75
Atf5_p2	Atf5_p2_2	334
Atf5_p2	Atf5_p2_3	368
Atf5_p2	Atf5_p2_4	73
Atf5_p2	Atf5_p2_5	203
Atf5_p2	Atf5_p2_6	433
Atf5_p2	Atf5_p2_7	91
Atf5_p2	Atf5_p2_8	263
Atf5_p2	Atf5_p2_9	390
Atf5_p2	Atf5_p2_10	76
Atf5_p2	Atf5_p2_11	425
Atf5_p2	Atf5_p2_12	26
Atf5_p1	Atf5_p1_1	163
Atf5_p1	Atf5_p1_2	-33
Atf5_p1	Atf5_p1_3	267
Atf5_p1	Atf5_p1_4	90
Atf5_p1	Atf5_p1_5	5
Atf5_p1	Atf5_p1_6	147
Atf5_p1	Atf5_p1_7	29
Atf5_p1	Atf5_p1_8	166
Atf5_p1	Atf5_p1_9	110
Atf5_p1	Atf5_p1_10	-19
Atf5_p1	Atf5_p1_11	150
Atf5_p1	Atf5_p1_12	344
Atf6b_p1	Atf6b_p1_1	106
Atf6b_p1	Atf6b_p1_2	10
Atf6b_p1	Atf6b_p1_3	284
Atf6b_p1	Atf6b_p1_4	249
Atf6b_p1	Atf6b_p1_5	143
Atf6b_p1	Atf6b_p1_6	186
Atf6b_p1	Atf6b_p1_7	150
Atf6b_p1	Atf6b_p1_8	16
Atf6b_p1	Atf6b_p1_9	337
Atf6b_p1	Atf6b_p1_10	284
Atf6b_p1	Atf6b_p1_11	271
Atf6b_p1	Atf6b_p1_12	272
Atf6b_p1	Atf6b_p1_1	51
Atf6b_p1	Atf6b_p1_2	-24
Atf6b_p1	Atf6b_p1_3	229
Atf6b_p1	Atf6b_p1_4	194
Atf6b_p1	Atf6b_p1_5	88
Atf6b_p1	Atf6b_p1_6	131
Atf6b_p1	Atf6b_p1_7	95
Atf6b_p1	Atf6b_p1_8	-18
Atf6b_p1	Atf6b_p1_9	282
Atf6b_p1	Atf6b_p1_10	229
Atf6b_p1	Atf6b_p1_11	216
Atf6b_p1	Atf6b_p1_12	217
Atf6b_p1	Atf6b_p1_1	51
Atf6b_p1	Atf6b_p1_2	-24
Atf6b_p1	Atf6b_p1_3	229
Atf6b_p1	Atf6b_p1_4	194
Atf6b_p1	Atf6b_p1_5	88
Atf6b_p1	Atf6b_p1_6	131
Atf6b_p1	Atf6b_p1_7	95
Atf6b_p1	Atf6b_p1_8	-18
Atf6b_p1	Atf6b_p1_9	282
Atf6b_p1	Atf6b_p1_10	229
Atf6b_p1	Atf6b_p1_11	216
Atf6b_p1	Atf6b_p1_12	217
Atf6b_p1	Atf6b_p1_1	41
Atf6b_p1	Atf6b_p1_2	-34
Atf6b_p1	Atf6b_p1_3	219
Atf6b_p1	Atf6b_p1_4	184
Atf6b_p1	Atf6b_p1_5	78
Atf6b_p1	Atf6b_p1_6	121
Atf6b_p1	Atf6b_p1_7	85
Atf6b_p1	Atf6b_p1_8	-28
Atf6b_p1	Atf6b_p1_9	272
Atf6b_p1	Atf6b_p1_10	219
Atf6b_p1	Atf6b_p1_11	206
Atf6b_p1	Atf6b_p1_12	207
Bach1_p1	Bach1_p1_1	40
Bach1_p1	Bach1_p1_2	149
Bach1_p1	Bach1_p1_3	29
Bach1_p1	Bach1_p1_4	107
Bach1_p1	Bach1_p1_5	185
Bach1_p1	Bach1_p1_6	14
Bach1_p1	Bach1_p1_7	404
Bach1_p1	Bach1_p1_8	142
Bach1_p1	Bach1_p1_9	140
Bach1_p1	Bach1_p1_10	367
Bach1_p1	Bach1_p1_11	1
Bach1_p1	Bach1_p1_12	478
Bach1_p1	Bach1_p1_1	20
Bach1_p1	Bach1_p1_2	129
Bach1_p1	Bach1_p1_3	9
Bach1_p1	Bach1_p1_4	87
Bach1_p1	Bach1_p1_5	165
Bach1_p1	Bach1_p1_6	-6
Bach1_p1	Bach1_p1_7	384
Bach1_p1	Bach1_p1_8	122
Bach1_p1	Bach1_p1_9	120
Bach1_p1	Bach1_p1_10	347
Bach1_p1	Bach1_p1_11	2
Bach1_p1	Bach1_p1_12	458
Bach1_p1	Bach1_p1_1	2
Bach1_p1	Bach1_p1_2	90
Bach1_p1	Bach1_p1_3	-9
Bach1_p1	Bach1_p1_4	48
Bach1_p1	Bach1_p1_5	126
Bach1_p1	Bach1_p1_6	-24
Bach1_p1	Bach1_p1_7	345
Bach1_p1	Bach1_p1_8	83
Bach1_p1	Bach1_p1_9	81
Bach1_p1	Bach1_p1_10	308
Bach1_p1	Bach1_p1_11	-37
Bach1_p1	Bach1_p1_12	419
Baz2b_p1	Baz2b_p1_1	396
Baz2b_p1	Baz2b_p1_2	32
Baz2b_p1	Baz2b_p1_3	133
Baz2b_p1	Baz2b_p1_4	232
Baz2b_p1	Baz2b_p1_5	29
Baz2b_p1	Baz2b_p1_6	363
Baz2b_p1	Baz2b_p1_7	208
Baz2b_p1	Baz2b_p1_8	349
Baz2b_p1	Baz2b_p1_9	136
Baz2b_p1	Baz2b_p1_10	169
Baz2b_p1	Baz2b_p1_11	214
Baz2b_p1	Baz2b_p1_12	103
Baz2b_p1	Baz2b_p1_1	439
Baz2b_p1	Baz2b_p1_2	75
Baz2b_p1	Baz2b_p1_3	176
Baz2b_p1	Baz2b_p1_4	275
Baz2b_p1	Baz2b_p1_5	72
Baz2b_p1	Baz2b_p1_6	406
Baz2b_p1	Baz2b_p1_7	251
Baz2b_p1	Baz2b_p1_8	392
Baz2b_p1	Baz2b_p1_9	179
Baz2b_p1	Baz2b_p1_10	212
Baz2b_p1	Baz2b_p1_11	257
Baz2b_p1	Baz2b_p1_12	146
Baz2b_p1	Baz2b_p1_1	291
Baz2b_p1	Baz2b_p1_2	-52
Baz2b_p1	Baz2b_p1_3	28
Baz2b_p1	Baz2b_p1_4	127
Baz2b_p1	Baz2b_p1_5	-55
Baz2b_p1	Baz2b_p1_6	258
Baz2b_p1	Baz2b_p1_7	103
Baz2b_p1	Baz2b_p1_8	244
Baz2b_p1	Baz2b_p1_9	31
Baz2b_p1	Baz2b_p1_10	64
Baz2b_p1	Baz2b_p1_11	109
Baz2b_p1	Baz2b_p1_12	-2
Baz2b_p2	Baz2b_p2_1	59
Baz2b_p2	Baz2b_p2_2	100
Baz2b_p2	Baz2b_p2_3	54
Baz2b_p2	Baz2b_p2_4	469
Baz2b_p2	Baz2b_p2_5	452
Baz2b_p2	Baz2b_p2_6	292
Baz2b_p2	Baz2b_p2_7	417
Baz2b_p2	Baz2b_p2_8	430
Baz2b_p2	Baz2b_p2_9	62
Baz2b_p2	Baz2b_p2_10	127
Baz2b_p2	Baz2b_p2_11	106
Baz2b_p2	Baz2b_p2_12	420
Baz2b_p2	Baz2b_p2_1	21
Baz2b_p2	Baz2b_p2_2	62
Baz2b_p2	Baz2b_p2_3	16
Baz2b_p2	Baz2b_p2_4	431
Baz2b_p2	Baz2b_p2_5	414
Baz2b_p2	Baz2b_p2_6	254
Baz2b_p2	Baz2b_p2_7	379
Baz2b_p2	Baz2b_p2_8	392
Baz2b_p2	Baz2b_p2_9	24
Baz2b_p2	Baz2b_p2_10	89
Baz2b_p2	Baz2b_p2_11	68
Baz2b_p2	Baz2b_p2_12	382
Baz2b_p3	Baz2b_p3_1	151
Baz2b_p3	Baz2b_p3_2	20
Baz2b_p3	Baz2b_p3_3	4
Baz2b_p3	Baz2b_p3_4	440
Baz2b_p3	Baz2b_p3_5	152
Baz2b_p3	Baz2b_p3_6	424
Baz2b_p3	Baz2b_p3_7	148
Baz2b_p3	Baz2b_p3_8	441
Baz2b_p3	Baz2b_p3_9	13
Baz2b_p3	Baz2b_p3_10	35
Baz2b_p3	Baz2b_p3_11	160
Baz2b_p3	Baz2b_p3_12	463
Baz2b_p2	Baz2b_p2_1	-11
Baz2b_p2	Baz2b_p2_2	9
Baz2b_p2	Baz2b_p2_3	-16
Baz2b_p2	Baz2b_p2_4	378
Baz2b_p2	Baz2b_p2_5	361
Baz2b_p2	Baz2b_p2_6	201
Baz2b_p2	Baz2b_p2_7	326
Baz2b_p2	Baz2b_p2_8	339
Baz2b_p2	Baz2b_p2_9	-8
Baz2b_p2	Baz2b_p2_10	36
Baz2b_p2	Baz2b_p2_11	15
Baz2b_p2	Baz2b_p2_12	329
Bbx_p1	Bbx_p1_1	15
Bbx_p1	Bbx_p1_2	31
Bbx_p1	Bbx_p1_3	228
Bbx_p1	Bbx_p1_4	286
Bbx_p1	Bbx_p1_5	20
Bbx_p1	Bbx_p1_6	372
Bbx_p1	Bbx_p1_7	347
Bbx_p1	Bbx_p1_8	275
Bbx_p1	Bbx_p1_9	187
Bbx_p1	Bbx_p1_10	267
Bbx_p1	Bbx_p1_11	98
Bbx_p1	Bbx_p1_12	363
Bbx_p1	Bbx_p1_1	-14
Bbx_p1	Bbx_p1_2	2
Bbx_p1	Bbx_p1_3	178
Bbx_p1	Bbx_p1_4	236
Bbx_p1	Bbx_p1_5	-9
Bbx_p1	Bbx_p1_6	322
Bbx_p1	Bbx_p1_7	297
Bbx_p1	Bbx_p1_8	225
Bbx_p1	Bbx_p1_9	137
Bbx_p1	Bbx_p1_10	217
Bbx_p1	Bbx_p1_11	48
Bbx_p1	Bbx_p1_12	313
Bbx_p1	Bbx_p1_1	14
Bbx_p1	Bbx_p1_2	30
Bbx_p1	Bbx_p1_3	227
Bbx_p1	Bbx_p1_4	285
Bbx_p1	Bbx_p1_5	19
Bbx_p1	Bbx_p1_6	371
Bbx_p1	Bbx_p1_7	346
Bbx_p1	Bbx_p1_8	274
Bbx_p1	Bbx_p1_9	186
Bbx_p1	Bbx_p1_10	266
Bbx_p1	Bbx_p1_11	97
Bbx_p1	Bbx_p1_12	362
Bbx_p1	Bbx_p1_1	-1
Bbx_p1	Bbx_p1_2	15
Bbx_p1	Bbx_p1_3	212
Bbx_p1	Bbx_p1_4	270
Bbx_p1	Bbx_p1_5	4
Bbx_p1	Bbx_p1_6	356
Bbx_p1	Bbx_p1_7	331
Bbx_p1	Bbx_p1_8	259
Bbx_p1	Bbx_p1_9	171
Bbx_p1	Bbx_p1_10	251
Bbx_p1	Bbx_p1_11	82
Bbx_p1	Bbx_p1_12	347
Bbx_p1	Bbx_p1_1	14
Bbx_p1	Bbx_p1_2	30
Bbx_p1	Bbx_p1_3	227
Bbx_p1	Bbx_p1_4	285
Bbx_p1	Bbx_p1_5	19
Bbx_p1	Bbx_p1_6	371
Bbx_p1	Bbx_p1_7	346
Bbx_p1	Bbx_p1_8	274
Bbx_p1	Bbx_p1_9	186
Bbx_p1	Bbx_p1_10	266
Bbx_p1	Bbx_p1_11	97
Bbx_p1	Bbx_p1_12	362
Bbx_p2	Bbx_p2_1	218
Bbx_p2	Bbx_p2_2	86
Bbx_p2	Bbx_p2_3	72
Bbx_p2	Bbx_p2_4	328
Bbx_p2	Bbx_p2_5	414
Bbx_p2	Bbx_p2_6	355
Bbx_p2	Bbx_p2_7	274
Bbx_p2	Bbx_p2_8	123
Bbx_p2	Bbx_p2_9	81
Bbx_p2	Bbx_p2_10	360
Bbx_p2	Bbx_p2_11	365
Bbx_p2	Bbx_p2_12	167
Bbx_p1	Bbx_p1_1	-45
Bbx_p1	Bbx_p1_2	-29
Bbx_p1	Bbx_p1_3	147
Bbx_p1	Bbx_p1_4	205
Bbx_p1	Bbx_p1_5	-40
Bbx_p1	Bbx_p1_6	291
Bbx_p1	Bbx_p1_7	266
Bbx_p1	Bbx_p1_8	194
Bbx_p1	Bbx_p1_9	106
Bbx_p1	Bbx_p1_10	186
Bbx_p1	Bbx_p1_11	17
Bbx_p1	Bbx_p1_12	282
Bbx_p1	Bbx_p1_1	-7
Bbx_p1	Bbx_p1_2	9
Bbx_p1	Bbx_p1_3	185
Bbx_p1	Bbx_p1_4	243
Bbx_p1	Bbx_p1_5	-2
Bbx_p1	Bbx_p1_6	329
Bbx_p1	Bbx_p1_7	304
Bbx_p1	Bbx_p1_8	232
Bbx_p1	Bbx_p1_9	144
Bbx_p1	Bbx_p1_10	224
Bbx_p1	Bbx_p1_11	55
Bbx_p1	Bbx_p1_12	320
Bclaf1_p1	Bclaf1_p1_1	171
Bclaf1_p1	Bclaf1_p1_2	198
Bclaf1_p1	Bclaf1_p1_3	13
Bclaf1_p1	Bclaf1_p1_4	160
Bclaf1_p1	Bclaf1_p1_5	35
Bclaf1_p1	Bclaf1_p1_6	271
Bclaf1_p1	Bclaf1_p1_7	412
Bclaf1_p1	Bclaf1_p1_8	209
Bclaf1_p1	Bclaf1_p1_9	148
Bclaf1_p1	Bclaf1_p1_10	148
Bclaf1_p1	Bclaf1_p1_11	281
Bclaf1_p1	Bclaf1_p1_12	246
Bclaf1_p1	Bclaf1_p1_1	168
Bclaf1_p1	Bclaf1_p1_2	195
Bclaf1_p1	Bclaf1_p1_3	10
Bclaf1_p1	Bclaf1_p1_4	157
Bclaf1_p1	Bclaf1_p1_5	32
Bclaf1_p1	Bclaf1_p1_6	268
Bclaf1_p1	Bclaf1_p1_7	409
Bclaf1_p1	Bclaf1_p1_8	206
Bclaf1_p1	Bclaf1_p1_9	145
Bclaf1_p1	Bclaf1_p1_10	145
Bclaf1_p1	Bclaf1_p1_11	278
Bclaf1_p1	Bclaf1_p1_12	243
Bclaf1_p1	Bclaf1_p1_1	156
Bclaf1_p1	Bclaf1_p1_2	183
Bclaf1_p1	Bclaf1_p1_3	-2
Bclaf1_p1	Bclaf1_p1_4	145
Bclaf1_p1	Bclaf1_p1_5	20
Bclaf1_p1	Bclaf1_p1_6	256
Bclaf1_p1	Bclaf1_p1_7	397
Bclaf1_p1	Bclaf1_p1_8	194
Bclaf1_p1	Bclaf1_p1_9	133
Bclaf1_p1	Bclaf1_p1_10	133
Bclaf1_p1	Bclaf1_p1_11	266
Bclaf1_p1	Bclaf1_p1_12	231
Bclaf1_p1	Bclaf1_p1_1	112
Bclaf1_p1	Bclaf1_p1_2	139
Bclaf1_p1	Bclaf1_p1_3	-25
Bclaf1_p1	Bclaf1_p1_4	101
Bclaf1_p1	Bclaf1_p1_5	-3
Bclaf1_p1	Bclaf1_p1_6	212
Bclaf1_p1	Bclaf1_p1_7	353
Bclaf1_p1	Bclaf1_p1_8	150
Bclaf1_p1	Bclaf1_p1_9	89
Bclaf1_p1	Bclaf1_p1_10	89
Bclaf1_p1	Bclaf1_p1_11	222
Bclaf1_p1	Bclaf1_p1_12	187
Bclaf1_p1	Bclaf1_p1_1	111
Bclaf1_p1	Bclaf1_p1_2	138
Bclaf1_p1	Bclaf1_p1_3	-26
Bclaf1_p1	Bclaf1_p1_4	100
Bclaf1_p1	Bclaf1_p1_5	-4
Bclaf1_p1	Bclaf1_p1_6	211
Bclaf1_p1	Bclaf1_p1_7	352
Bclaf1_p1	Bclaf1_p1_8	149
Bclaf1_p1	Bclaf1_p1_9	88
Bclaf1_p1	Bclaf1_p1_10	88
Bclaf1_p1	Bclaf1_p1_11	221
Bclaf1_p1	Bclaf1_p1_12	186
Bclaf1_p1	Bclaf1_p1_1	108
Bclaf1_p1	Bclaf1_p1_2	135
Bclaf1_p1	Bclaf1_p1_3	-29
Bclaf1_p1	Bclaf1_p1_4	97
Bclaf1_p1	Bclaf1_p1_5	-7
Bclaf1_p1	Bclaf1_p1_6	208
Bclaf1_p1	Bclaf1_p1_7	349
Bclaf1_p1	Bclaf1_p1_8	146
Bclaf1_p1	Bclaf1_p1_9	85
Bclaf1_p1	Bclaf1_p1_10	85
Bclaf1_p1	Bclaf1_p1_11	218
Bclaf1_p1	Bclaf1_p1_12	183
Bclaf1_p1	Bclaf1_p1_1	103
Bclaf1_p1	Bclaf1_p1_2	130
Bclaf1_p1	Bclaf1_p1_3	-34
Bclaf1_p1	Bclaf1_p1_4	92
Bclaf1_p1	Bclaf1_p1_5	-12
Bclaf1_p1	Bclaf1_p1_6	203
Bclaf1_p1	Bclaf1_p1_7	344
Bclaf1_p1	Bclaf1_p1_8	141
Bclaf1_p1	Bclaf1_p1_9	80
Bclaf1_p1	Bclaf1_p1_10	80
Bclaf1_p1	Bclaf1_p1_11	213
Bclaf1_p1	Bclaf1_p1_12	178
Bcor_p1	Bcor_p1_1	270
Bcor_p1	Bcor_p1_2	191
Bcor_p1	Bcor_p1_3	2
Bcor_p1	Bcor_p1_4	180
Bcor_p1	Bcor_p1_5	61
Bcor_p1	Bcor_p1_6	468
Bcor_p1	Bcor_p1_7	360
Bcor_p1	Bcor_p1_8	148
Bcor_p1	Bcor_p1_9	362
Bcor_p1	Bcor_p1_10	159
Bcor_p1	Bcor_p1_11	62
Bcor_p1	Bcor_p1_12	361
Bcor_p1	Bcor_p1_1	270
Bcor_p1	Bcor_p1_2	191
Bcor_p1	Bcor_p1_3	2
Bcor_p1	Bcor_p1_4	180
Bcor_p1	Bcor_p1_5	61
Bcor_p1	Bcor_p1_6	468
Bcor_p1	Bcor_p1_7	360
Bcor_p1	Bcor_p1_8	148
Bcor_p1	Bcor_p1_9	362
Bcor_p1	Bcor_p1_10	159
Bcor_p1	Bcor_p1_11	62
Bcor_p1	Bcor_p1_12	361
Bcor_p1	Bcor_p1_1	270
Bcor_p1	Bcor_p1_2	191
Bcor_p1	Bcor_p1_3	2
Bcor_p1	Bcor_p1_4	180
Bcor_p1	Bcor_p1_5	61
Bcor_p1	Bcor_p1_6	468
Bcor_p1	Bcor_p1_7	360
Bcor_p1	Bcor_p1_8	148
Bcor_p1	Bcor_p1_9	362
Bcor_p1	Bcor_p1_10	159
Bcor_p1	Bcor_p1_11	62
Bcor_p1	Bcor_p1_12	361
Bcor_p1	Bcor_p1_1	270
Bcor_p1	Bcor_p1_2	191
Bcor_p1	Bcor_p1_3	2
Bcor_p1	Bcor_p1_4	180
Bcor_p1	Bcor_p1_5	61
Bcor_p1	Bcor_p1_6	468
Bcor_p1	Bcor_p1_7	360
Bcor_p1	Bcor_p1_8	148
Bcor_p1	Bcor_p1_9	362
Bcor_p1	Bcor_p1_10	159
Bcor_p1	Bcor_p1_11	62
Bcor_p1	Bcor_p1_12	361
Bcor_p2	Bcor_p2_1	291
Bcor_p2	Bcor_p2_2	56
Bcor_p2	Bcor_p2_3	168
Bcor_p2	Bcor_p2_4	404
Bcor_p2	Bcor_p2_5	46
Bcor_p2	Bcor_p2_6	57
Bcor_p2	Bcor_p2_7	29
Bcor_p2	Bcor_p2_8	348
Bcor_p2	Bcor_p2_9	143
Bcor_p2	Bcor_p2_10	345
Bcor_p2	Bcor_p2_11	59
Bcor_p2	Bcor_p2_12	306
Bcor_p3	Bcor_p3_1	127
Bcor_p3	Bcor_p3_2	422
Bcor_p3	Bcor_p3_3	141
Bcor_p3	Bcor_p3_4	130
Bcor_p3	Bcor_p3_5	287
Bcor_p3	Bcor_p3_6	37
Bcor_p3	Bcor_p3_7	407
Bcor_p3	Bcor_p3_8	75
Bcor_p3	Bcor_p3_9	466
Bcor_p3	Bcor_p3_10	436
Bcor_p3	Bcor_p3_11	129
Bcor_p3	Bcor_p3_12	34
Bcor_p3	Bcor_p3_1	77
Bcor_p3	Bcor_p3_2	372
Bcor_p3	Bcor_p3_3	91
Bcor_p3	Bcor_p3_4	80
Bcor_p3	Bcor_p3_5	237
Bcor_p3	Bcor_p3_6	8
Bcor_p3	Bcor_p3_7	357
Bcor_p3	Bcor_p3_8	25
Bcor_p3	Bcor_p3_9	416
Bcor_p3	Bcor_p3_10	386
Bcor_p3	Bcor_p3_11	79
Bcor_p3	Bcor_p3_12	5
Bcor_p2	Bcor_p2_1	282
Bcor_p2	Bcor_p2_2	47
Bcor_p2	Bcor_p2_3	159
Bcor_p2	Bcor_p2_4	395
Bcor_p2	Bcor_p2_5	37
Bcor_p2	Bcor_p2_6	48
Bcor_p2	Bcor_p2_7	20
Bcor_p2	Bcor_p2_8	339
Bcor_p2	Bcor_p2_9	134
Bcor_p2	Bcor_p2_10	336
Bcor_p2	Bcor_p2_11	50
Bcor_p2	Bcor_p2_12	297
Bcorl1_p1	Bcorl1_p1_1	94
Bcorl1_p1	Bcorl1_p1_2	254
Bcorl1_p1	Bcorl1_p1_3	387
Bcorl1_p1	Bcorl1_p1_4	276
Bcorl1_p1	Bcorl1_p1_5	218
Bcorl1_p1	Bcorl1_p1_6	57
Bcorl1_p1	Bcorl1_p1_7	121
Bcorl1_p1	Bcorl1_p1_8	221
Bcorl1_p1	Bcorl1_p1_9	255
Bcorl1_p1	Bcorl1_p1_10	453
Bcorl1_p1	Bcorl1_p1_11	462
Bcorl1_p1	Bcorl1_p1_12	93
Bcorl1_p2	Bcorl1_p2_1	382
Bcorl1_p2	Bcorl1_p2_2	112
Bcorl1_p2	Bcorl1_p2_3	280
Bcorl1_p2	Bcorl1_p2_4	327
Bcorl1_p2	Bcorl1_p2_5	396
Bcorl1_p2	Bcorl1_p2_6	292
Bcorl1_p2	Bcorl1_p2_7	222
Bcorl1_p2	Bcorl1_p2_8	251
Bcorl1_p2	Bcorl1_p2_9	461
Bcorl1_p2	Bcorl1_p2_10	275
Bcorl1_p2	Bcorl1_p2_11	448
Bcorl1_p2	Bcorl1_p2_12	188
Bcorl1_p3	Bcorl1_p3_1	99
Bcorl1_p3	Bcorl1_p3_2	71
Bcorl1_p3	Bcorl1_p3_3	294
Bcorl1_p3	Bcorl1_p3_4	315
Bcorl1_p3	Bcorl1_p3_5	319
Bcorl1_p3	Bcorl1_p3_6	209
Bcorl1_p3	Bcorl1_p3_7	11
Bcorl1_p3	Bcorl1_p3_8	282
Bcorl1_p3	Bcorl1_p3_9	99
Bcorl1_p3	Bcorl1_p3_10	350
Bcorl1_p3	Bcorl1_p3_11	119
Bcorl1_p3	Bcorl1_p3_12	60
Bhlhe40_p1	Bhlhe40_p1_1	245
Bhlhe40_p1	Bhlhe40_p1_2	413
Bhlhe40_p1	Bhlhe40_p1_3	44
Bhlhe40_p1	Bhlhe40_p1_4	62
Bhlhe40_p1	Bhlhe40_p1_5	187
Bhlhe40_p1	Bhlhe40_p1_6	382
Bhlhe40_p1	Bhlhe40_p1_7	394
Bhlhe40_p1	Bhlhe40_p1_8	434
Bhlhe40_p1	Bhlhe40_p1_9	477
Bhlhe40_p1	Bhlhe40_p1_10	277
Bhlhe40_p1	Bhlhe40_p1_11	343
Bhlhe40_p1	Bhlhe40_p1_12	413
Bhlhe40_p1	Bhlhe40_p1_1	75
Bhlhe40_p1	Bhlhe40_p1_2	243
Bhlhe40_p1	Bhlhe40_p1_3	-105
Bhlhe40_p1	Bhlhe40_p1_4	-87
Bhlhe40_p1	Bhlhe40_p1_5	17
Bhlhe40_p1	Bhlhe40_p1_6	212
Bhlhe40_p1	Bhlhe40_p1_7	224
Bhlhe40_p1	Bhlhe40_p1_8	264
Bhlhe40_p1	Bhlhe40_p1_9	307
Bhlhe40_p1	Bhlhe40_p1_10	107
Bhlhe40_p1	Bhlhe40_p1_11	173
Bhlhe40_p1	Bhlhe40_p1_12	243
Bhlhe40_p1	Bhlhe40_p1_1	0
Bhlhe40_p1	Bhlhe40_p1_2	168
Bhlhe40_p1	Bhlhe40_p1_3	-180
Bhlhe40_p1	Bhlhe40_p1_4	-162
Bhlhe40_p1	Bhlhe40_p1_5	-37
Bhlhe40_p1	Bhlhe40_p1_6	137
Bhlhe40_p1	Bhlhe40_p1_7	149
Bhlhe40_p1	Bhlhe40_p1_8	189
Bhlhe40_p1	Bhlhe40_p1_9	232
Bhlhe40_p1	Bhlhe40_p1_10	32
Bhlhe40_p1	Bhlhe40_p1_11	98
Bhlhe40_p1	Bhlhe40_p1_12	168
Blzf1_p1	Blzf1_p1_1	290
Blzf1_p1	Blzf1_p1_2	103
Blzf1_p1	Blzf1_p1_3	464
Blzf1_p1	Blzf1_p1_4	125
Blzf1_p1	Blzf1_p1_5	24
Blzf1_p1	Blzf1_p1_6	213
Blzf1_p1	Blzf1_p1_7	447
Blzf1_p1	Blzf1_p1_8	182
Blzf1_p1	Blzf1_p1_9	317
Blzf1_p1	Blzf1_p1_10	195
Blzf1_p1	Blzf1_p1_11	293
Blzf1_p1	Blzf1_p1_12	333
Blzf1_p1	Blzf1_p1_1	295
Blzf1_p1	Blzf1_p1_2	108
Blzf1_p1	Blzf1_p1_3	469
Blzf1_p1	Blzf1_p1_4	130
Blzf1_p1	Blzf1_p1_5	29
Blzf1_p1	Blzf1_p1_6	218
Blzf1_p1	Blzf1_p1_7	452
Blzf1_p1	Blzf1_p1_8	187
Blzf1_p1	Blzf1_p1_9	322
Blzf1_p1	Blzf1_p1_10	200
Blzf1_p1	Blzf1_p1_11	298
Blzf1_p1	Blzf1_p1_12	338
Blzf1_p1	Blzf1_p1_1	295
Blzf1_p1	Blzf1_p1_2	108
Blzf1_p1	Blzf1_p1_3	469
Blzf1_p1	Blzf1_p1_4	130
Blzf1_p1	Blzf1_p1_5	29
Blzf1_p1	Blzf1_p1_6	218
Blzf1_p1	Blzf1_p1_7	452
Blzf1_p1	Blzf1_p1_8	187
Blzf1_p1	Blzf1_p1_9	322
Blzf1_p1	Blzf1_p1_10	200
Blzf1_p1	Blzf1_p1_11	298
Blzf1_p1	Blzf1_p1_12	338
Blzf1_p1	Blzf1_p1_1	78
Blzf1_p1	Blzf1_p1_2	-88
Blzf1_p1	Blzf1_p1_3	252
Blzf1_p1	Blzf1_p1_4	-66
Blzf1_p1	Blzf1_p1_5	-167
Blzf1_p1	Blzf1_p1_6	1
Blzf1_p1	Blzf1_p1_7	235
Blzf1_p1	Blzf1_p1_8	-9
Blzf1_p1	Blzf1_p1_9	105
Blzf1_p1	Blzf1_p1_10	4
Blzf1_p1	Blzf1_p1_11	81
Blzf1_p1	Blzf1_p1_12	121
Blzf1_p1	Blzf1_p1_1	277
Blzf1_p1	Blzf1_p1_2	90
Blzf1_p1	Blzf1_p1_3	451
Blzf1_p1	Blzf1_p1_4	112
Blzf1_p1	Blzf1_p1_5	11
Blzf1_p1	Blzf1_p1_6	200
Blzf1_p1	Blzf1_p1_7	434
Blzf1_p1	Blzf1_p1_8	169
Blzf1_p1	Blzf1_p1_9	304
Blzf1_p1	Blzf1_p1_10	182
Blzf1_p1	Blzf1_p1_11	280
Blzf1_p1	Blzf1_p1_12	320
Bnc2_p1	Bnc2_p1_1	224
Bnc2_p1	Bnc2_p1_2	99
Bnc2_p1	Bnc2_p1_3	-129
Bnc2_p1	Bnc2_p1_4	3
Bnc2_p1	Bnc2_p1_5	161
Bnc2_p1	Bnc2_p1_6	96
Bnc2_p1	Bnc2_p1_7	145
Bnc2_p1	Bnc2_p1_8	82
Bnc2_p1	Bnc2_p1_9	77
Bnc2_p1	Bnc2_p1_10	6
Bnc2_p1	Bnc2_p1_11	95
Bnc2_p1	Bnc2_p1_12	-211
Bnc2_p1	Bnc2_p1_1	257
Bnc2_p1	Bnc2_p1_2	132
Bnc2_p1	Bnc2_p1_3	-96
Bnc2_p1	Bnc2_p1_4	36
Bnc2_p1	Bnc2_p1_5	194
Bnc2_p1	Bnc2_p1_6	129
Bnc2_p1	Bnc2_p1_7	178
Bnc2_p1	Bnc2_p1_8	115
Bnc2_p1	Bnc2_p1_9	110
Bnc2_p1	Bnc2_p1_10	39
Bnc2_p1	Bnc2_p1_11	128
Bnc2_p1	Bnc2_p1_12	-178
Bnc2_p1	Bnc2_p1_1	465
Bnc2_p1	Bnc2_p1_2	340
Bnc2_p1	Bnc2_p1_3	91
Bnc2_p1	Bnc2_p1_4	244
Bnc2_p1	Bnc2_p1_5	402
Bnc2_p1	Bnc2_p1_6	337
Bnc2_p1	Bnc2_p1_7	386
Bnc2_p1	Bnc2_p1_8	323
Bnc2_p1	Bnc2_p1_9	318
Bnc2_p1	Bnc2_p1_10	247
Bnc2_p1	Bnc2_p1_11	336
Bnc2_p1	Bnc2_p1_12	9
Bnc2_p1	Bnc2_p1_1	276
Bnc2_p1	Bnc2_p1_2	151
Bnc2_p1	Bnc2_p1_3	-77
Bnc2_p1	Bnc2_p1_4	55
Bnc2_p1	Bnc2_p1_5	213
Bnc2_p1	Bnc2_p1_6	148
Bnc2_p1	Bnc2_p1_7	197
Bnc2_p1	Bnc2_p1_8	134
Bnc2_p1	Bnc2_p1_9	129
Bnc2_p1	Bnc2_p1_10	58
Bnc2_p1	Bnc2_p1_11	147
Bnc2_p1	Bnc2_p1_12	-159
Bnc2_p1	Bnc2_p1_1	186
Bnc2_p1	Bnc2_p1_2	61
Bnc2_p1	Bnc2_p1_3	-167
Bnc2_p1	Bnc2_p1_4	-14
Bnc2_p1	Bnc2_p1_5	123
Bnc2_p1	Bnc2_p1_6	58
Bnc2_p1	Bnc2_p1_7	107
Bnc2_p1	Bnc2_p1_8	44
Bnc2_p1	Bnc2_p1_9	39
Bnc2_p1	Bnc2_p1_10	-11
Bnc2_p1	Bnc2_p1_11	57
Bnc2_p1	Bnc2_p1_12	-249
Bnc2_p1	Bnc2_p1_1	186
Bnc2_p1	Bnc2_p1_2	61
Bnc2_p1	Bnc2_p1_3	-167
Bnc2_p1	Bnc2_p1_4	-14
Bnc2_p1	Bnc2_p1_5	123
Bnc2_p1	Bnc2_p1_6	58
Bnc2_p1	Bnc2_p1_7	107
Bnc2_p1	Bnc2_p1_8	44
Bnc2_p1	Bnc2_p1_9	39
Bnc2_p1	Bnc2_p1_10	-11
Bnc2_p1	Bnc2_p1_11	57
Bnc2_p1	Bnc2_p1_12	-249
Bnc2_p1	Bnc2_p1_1	217
Bnc2_p1	Bnc2_p1_2	92
Bnc2_p1	Bnc2_p1_3	-136
Bnc2_p1	Bnc2_p1_4	-4
Bnc2_p1	Bnc2_p1_5	154
Bnc2_p1	Bnc2_p1_6	89
Bnc2_p1	Bnc2_p1_7	138
Bnc2_p1	Bnc2_p1_8	75
Bnc2_p1	Bnc2_p1_9	70
Bnc2_p1	Bnc2_p1_10	-1
Bnc2_p1	Bnc2_p1_11	88
Bnc2_p1	Bnc2_p1_12	-218
Bnc2_p1	Bnc2_p1_1	187
Bnc2_p1	Bnc2_p1_2	62
Bnc2_p1	Bnc2_p1_3	-166
Bnc2_p1	Bnc2_p1_4	-13
Bnc2_p1	Bnc2_p1_5	124
Bnc2_p1	Bnc2_p1_6	59
Bnc2_p1	Bnc2_p1_7	108
[truncated: 27,017 more rows]

## Sheet: E1f
rep	sample	Xist
R1	2i	261.12
R1	2i	399.36
R1	2i	179.2
R1	2i	136.32
R1	2i	172.8
R1	2i	121.6
R1	2i	171.52
R1	2i	257.28
R1	2i	172.8
R1	2i	178.56
R1	2i	167.68
R1	2i	181.12
R1	2i	176
R1	2i	322.56
R1	2i	196.48
R1	2i	66.56
R1	2i	227.84
R1	2i	227.2
R1	2i	526.72
R1	2i	97.28
R1	2i	224
R1	2i	309.76
R1	2i	279.04
R1	2i	200.32
R1	2i	241.92
R1	2i	140.16
R1	2i	130.56
R1	2i	85.12
R1	2i	206.72
R1	2i	218.88
R1	2i	158.72
R1	2i	197.76
R1	2i	350.08
R1	2i	238.08
R1	2i	272.64
R1	2i	125.44
R1	2i	165.76
R1	2i	96.64
R1	2i	199.68
R1	2i	268.16
R1	2i	151.04
R1	2i	264.32
R1	2i	112
R1	2i	199.04
R1	2i	119.04
R1	2i	171.52
R1	2i	244.48
R1	2i	90.24
R1	2i	277.76
R1	2i	163.84
R1	2i	123.52
R1	2i	312.96
R1	2i	250.88
R1	2i	282.24
R1	2i	83.2
R1	2i	215.04
R1	2i	232.32
R1	2i	94.08
R1	2i	84.48
R1	2i	188.16
R1	2i	216.96
R1	2i	127.36
R1	2i	209.28
R1	2i	277.76
R1	2i	222.72
R1	2i	204.8
R1	2i	108.8
R1	2i	206.08
R1	2i	199.04
R1	2i	214.4
R1	2i	254.72
R1	2i	179.2
R1	2i	75.52
R1	2i	172.16
R1	2i	168.96
R1	2i	264.32
R1	2i	299.52
R1	2i	323.2
R1	2i	80
R1	2i	180.48
R1	2i	117.12
R1	2i	141.44
R1	2i	105.6
R1	2i	378.88
R1	2i	298.24
R1	2i	95.36
R1	2i	211.2
R1	2i	237.44
R1	2i	121.6
R1	2i	198.4
R1	2i	113.28
R1	2i	108.8
R1	2i	44.8
R1	2i	162.56
R1	2i	179.2
R1	2i	300.8
R1	2i	122.24
R1	2i	179.2
R1	2i	327.68
R1	2i	152.32
R1	2i	230.4
R1	2i	184.96
R1	2i	192
R1	2i	215.68
R1	2i	174.08
R1	2i	140.8
R1	2i	191.36
R1	2i	104.32
R1	2i	262.4
R1	2i	396.16
R1	2i	376.96
R1	2i	129.28
R1	2i	196.48
R1	2i	130.56
R1	2i	213.76
R1	2i	130.56
R1	2i	129.28
R1	2i	366.08
R1	2i	70.4
R1	2i	321.92
R1	2i	205.44
R1	2i	203.52
R1	2i	197.12
R1	2i	121.6
R1	2i	86.4
R1	2i	205.44
R1	2i	261.12
R1	2i	105.6
R1	2i	229.76
R1	2i	195.84
R1	2i	299.52
R1	2i	167.04
R1	2i	306.56
R1	2i	216.32
R1	2i	302.72
R1	2i	310.4
R1	2i	160
R1	2i	41.6
R1	2i	142.08
R1	2i	233.6
R1	2i	217.6
R1	2i	323.2
R1	2i	458.88
R1	2i	86.4
R1	2i	216.32
R1	2i	234.24
R1	2i	92.8
R1	2i	163.84
R1	2i	117.76
R1	2i	127.36
R1	2i	135.68
R1	2i	117.12
R1	2i	227.84
R1	2i	284.16
R1	2i	629.12
R1	2i	241.92
R1	2i	161.92
R1	2i	366.08
R1	2i	267.52
R1	2i	68.48
R1	2i	322.56
R1	2i	72.96
R1	2i	139.52
R1	2i	169.6
R1	2i	128.64
R1	2i	279.68
R1	2i	282.24
R1	2i	236.8
R1	2i	42.24
R1	2i	203.52
R1	2i	87.04
R1	2i	388.48
R1	2i	233.6
R1	2i	135.68
R1	2i	240.64
R1	2i	149.76
R1	2i	101.76
R1	2i	182.4
R1	2i	219.52
R1	2i	126.72
R1	2i	135.68
R1	2i	223.36
R1	2i	124.16
R1	2i	178.56
R1	2i	232.96
R1	2i	181.76
R1	2i	182.4
R1	2i	145.92
R1	2i	192
R1	2i	129.28
R1	2i	237.44
R1	2i	195.2
R1	2i	238.72
R1	2i	149.12
R1	2i	100.48
R1	2i	195.84
R1	2i	201.6
R1	2i	164.48
R1	2i	277.76
R1	2i	73.6
R1	2i	199.04
R1	2i	260.48
R1	2i	260.48
R1	2i	142.72
R1	2i	187.52
R1	2i	211.84
R1	2i	136.32
R1	2i	199.68
R1	2i	733.44
R1	2i	158.08
R1	2i	165.12
R1	2i	168.96
R1	2i	251.52
R1	2i	128.64
R1	2i	145.28
R1	2i	146.56
R1	2i	368.64
R1	2i	67.84
R1	2i	332.16
R1	2i	241.92
R1	2i	113.28
R1	2i	206.72
R1	2i	110.72
R1	2i	113.28
R1	2i	378.24
R1	2i	373.12
R1	2i	182.4
R1	2i	150.4
R1	2i	186.24
R1	2i	199.04
R1	2i	216.96
R1	2i	155.52
R1	2i	110.08
R1	2i	191.36
R1	2i	1738.24
R1	2i	216.96
R1	2i	188.8
R1	2i	117.76
R1	2i	248.32
R1	2i	161.92
R1	2i	204.8
R1	2i	263.04
R1	2i	97.92
R1	2i	135.04
R1	2i	199.68
R1	2i	176.64
R1	2i	314.88
R1	2i	210.56
R1	2i	138.88
R1	2i	125.44
R1	2i	138.88
R1	2i	111.36
R1	2i	161.92
R1	2i	316.16
R1	2i	352
R1	2i	116.48
R1	2i	128.64
R1	2i	149.76
R1	2i	273.92
R1	2i	61.44
R1	2i	259.2
R1	2i	119.68
R1	2i	132.48
R1	2i	168.96
R1	2i	176
R1	2i	128
R1	2i	149.76
R1	2i	236.8
R1	2i	52.48
R1	2i	238.72
R1	2i	218.88
R1	2i	314.24
R1	2i	122.24
R1	2i	126.72
R1	2i	124.8
R1	2i	392.96
R1	2i	198.4
R1	2i	149.12
R1	2i	260.48
R1	2i	277.76
R1	2i	211.84
R1	2i	268.8
R1	2i	183.68
R1	2i	129.28
R1	2i	115.84
R1	2i	260.48
R1	2i	135.68
R1	2i	335.36
R1	2i	94.72
R1	2i	160.64
R1	2i	209.28
R1	2i	282.24
R1	2i	136.96
R1	2i	233.6
R1	2i	156.8
R1	2i	270.08
R1	2i	158.72
R1	2i	717.44
R1	2i	217.6
R1	2i	212.48
R1	2i	130.56
R1	2i	337.28
R1	2i	282.88
R1	2i	192
R1	2i	252.8
R1	2i	167.68
R1	2i	304
R1	2i	204.16
R1	2i	213.12
R1	2i	217.6
R1	2i	181.76
R1	2i	160.64
R1	2i	171.52
R1	2i	243.2
R1	2i	156.16
R1	2i	80
R1	2i	106.24
R1	2i	241.28
R1	2i	188.8
R1	2i	179.2
R1	2i	181.76
R1	2i	40.32
R1	2i	187.52
R1	2i	295.04
R1	2i	132.48
R1	2i	265.6
R1	2i	160
R1	2i	149.12
R1	2i	91.52
R1	2i	96
R1	2i	70.4
R1	2i	143.36
R1	2i	172.8
R1	2i	149.76
R1	2i	137.6
R1	2i	240
R1	2i	246.4
R1	2i	254.72
R1	2i	267.52
R1	2i	126.08
R1	2i	172.16
R1	2i	351.36
R1	2i	91.52
R1	2i	156.8
R1	2i	152.32
R1	2i	206.72
R1	2i	112.64
R1	2i	307.2
R1	2i	152.32
R1	2i	136.96
R1	2i	158.08
R1	2i	198.4
R1	2i	161.92
R1	2i	167.68
R1	2i	256
R1	2i	119.68
R1	2i	160
R1	2i	340.48
R1	2i	209.28
R1	2i	80
R1	2i	347.52
R1	2i	419.2
R1	2i	343.04
R1	2i	193.28
R1	2i	168.32
R1	2i	217.6
R1	2i	138.88
R1	2i	156.8
R1	2i	247.04
R1	2i	138.88
R1	2i	195.2
R1	2i	279.68
R1	2i	303.36
R1	2i	519.04
R1	2i	169.6
R1	2i	225.92
R1	2i	361.6
R1	2i	100.48
R1	2i	80
R1	2i	142.72
R1	2i	248.32
R1	2i	186.88
R1	2i	227.2
R1	2i	199.04
R1	2i	117.12
R1	2i	85.12
R1	2i	152.32
R1	2i	431.36
R1	2i	134.4
R1	2i	206.72
R1	2i	207.36
R1	2i	225.28
R1	2i	214.4
R1	2i	324.48
R1	2i	161.28
R1	2i	124.8
R1	2i	144.64
R1	2i	100.48
R1	2i	167.04
R1	2i	365.44
R1	2i	97.92
R1	2i	210.56
R1	2i	195.84
R1	2i	138.88
R1	2i	142.08
R1	2i	202.88
R1	2i	730.88
R1	2i	120.32
R1	2i	193.28
R1	2i	138.24
R1	2i	186.88
R1	2i	200.96
R1	2i	188.16
R1	2i	86.4
R1	2i	261.12
R1	2i	148.48
R1	2i	136.32
R1	2i	282.24
R1	2i	149.12
R1	2i	142.08
R1	2i	154.88
R1	2i	182.4
R1	2i	464
R1	2i	341.76
R1	2i	131.84
R1	2i	67.84
R1	2i	79.36
R1	2i	97.28
R1	2i	119.68
R1	2i	87.04
R1	2i	72.96
R1	2i	124.16
R1	2i	96
R1	2i	110.72
R1	2i	183.68
R1	2i	91.52
R1	2i	103.68
R1	2i	245.76
R1	2i	162.56
R1	2i	299.52
R1	2i	277.12
R1	2i	145.92
R1	2i	165.76
R1	2i	53.76
R1	2i	211.84
R1	2i	322.56
R1	2i	199.04
R1	2i	104.32
R1	2i	400
R1	2i	149.12
R1	2i	133.76
R1	2i	256
R1	2i	172.8
R1	2i	108.16
R1	2i	177.28
R1	2i	213.76
R1	2i	126.72
R1	2i	113.28
R1	2i	190.08
R1	2i	108.8
R1	2i	122.88
R1	2i	66.56
R1	2i	163.84
R1	2i	252.16
R1	2i	110.72
R1	2i	206.08
R1	2i	199.68
R1	2i	157.44
R1	2i	151.68
R1	2i	563.2
R1	2i	94.72
R1	2i	227.84
R1	2i	263.04
R1	2i	871.68
R1	2i	286.72
R1	2i	234.24
R1	2i	986.88
R1	2i	371.84
R1	2i	134.4
R1	2i	234.24
R1	2i	123.52
R1	2i	169.6
R1	2i	245.12
R1	2i	217.6
R1	2i	435.2
R1	2i	124.8
R1	2i	86.4
R1	2i	55.68
R1	2i	411.52
R1	2i	132.48
R1	2i	251.52
R1	2i	275.84
R1	2i	309.12
R1	2i	180.48
R1	2i	141.44
R1	2i	187.52
R1	2i	168.32
R1	2i	168.96
R1	2i	105.6
R1	2i	308.48
R1	2i	464
R1	2i	85.76
R1	2i	262.4
R1	2i	158.72
R1	2i	188.8
R1	2i	462.08
R1	2i	80
R1	2i	136.32
R1	2i	476.16
R1	2i	136.32
R1	2i	138.24
R1	2i	544.64
R1	2i	117.12
R1	2i	77.44
R1	2i	176.64
R1	2i	147.2
R1	2i	324.48
R1	2i	222.08
R1	2i	207.36
R1	2i	124.16
R1	2i	161.92
R1	2i	71.04
R1	2i	150.4
R1	2i	115.2
R1	2i	277.76
R1	2i	154.88
R1	2i	179.2
R1	2i	167.04
R1	2i	222.08
R1	2i	304
R1	2i	97.92
R1	2i	104.96
R1	2i	282.88
R1	2i	330.24
R1	2i	191.36
R1	2i	151.68
R1	2i	235.52
R1	2i	325.76
R1	2i	119.04
R1	2i	328.32
R1	2i	176.64
R1	2i	197.12
R1	2i	280.32
R1	2i	124.8
R1	2i	289.92
R1	2i	328.32
R1	2i	123.52
R1	2i	135.04
R1	2i	415.36
R1	2i	318.72
R1	2i	183.04
R1	2i	293.12
R1	2i	193.92
R1	2i	120.96
R1	2i	176
R1	2i	96
R1	2i	172.16
R1	2i	76.16
R1	2i	227.84
R1	2i	183.68
R1	2i	114.56
R1	2i	145.92
R1	2i	259.2
R1	2i	275.2
R1	2i	183.04
R1	2i	212.48
R1	2i	112.64
R1	2i	197.12
R1	2i	186.88
R1	2i	410.24
R1	2i	172.16
R1	2i	296.32
R1	2i	212.48
R1	2i	179.84
R1	2i	131.2
R1	2i	328.32
R1	2i	136.96
R1	2i	74.88
R1	2i	449.28
R1	2i	119.68
R1	2i	285.44
R1	2i	145.92
R1	2i	186.24
R1	2i	504.32
R1	2i	120.96
R1	2i	143.36
R1	2i	232.96
R1	2i	209.28
R1	2i	137.6
R1	2i	85.76
R1	2i	110.72
R1	2i	176.64
R1	2i	132.48
R1	2i	193.28
R1	2i	227.84
R1	2i	156.8
R1	2i	247.68
R1	2i	249.6
R1	2i	133.76
R1	2i	165.76
R1	2i	270.08
R1	2i	152.96
R1	2i	261.76
R1	2i	148.48
R1	2i	293.12
R1	2i	213.76
R1	2i	208.64
R1	2i	287.36
R1	2i	172.8
R1	2i	114.56
R1	2i	158.72
R1	2i	97.92
R1	2i	161.92
R1	2i	279.68
R1	2i	273.92
R1	2i	229.76
R1	2i	83.84
R1	2i	320.64
R1	2i	268.16
R1	2i	158.72
R1	2i	189.44
R1	2i	143.36
R1	2i	65.28
R1	2i	265.6
R1	2i	241.28
R1	2i	136.96
R1	2i	178.56
R1	2i	124.16
R1	2i	105.6
R1	2i	199.68
R1	2i	242.56
R1	2i	91.52
R1	2i	118.4
R1	2i	321.92
R1	2i	114.56
R1	2i	118.4
R1	2i	167.04
R1	2i	142.72
R1	2i	119.68
R1	2i	180.48
R1	2i	159.36
R1	2i	511.36
R1	2i	90.24
R1	2i	53.76
R1	2i	135.68
R1	2i	360.32
R1	2i	136.32
R1	2i	138.88
R1	2i	188.16
R1	2i	336.64
R1	2i	151.04
R1	2i	232.32
R1	2i	448.64
R1	2i	227.84
R1	2i	270.08
R1	2i	147.2
R1	2i	141.44
R1	2i	139.52
R1	2i	142.08
R1	2i	202.24
R1	2i	476.16
R1	2i	151.68
R1	2i	281.6
R1	2i	216.32
R1	2i	169.6
R1	2i	219.52
R1	2i	128
R1	2i	243.2
R1	2i	129.92
R1	2i	55.68
R1	2i	190.08
R1	2i	56.96
R1	2i	216.96
R1	2i	286.72
R1	2i	2396.16
R1	2i	18.56
R1	2i	61.44
R1	2i	112.64
R1	2i	72.32
R1	2i	190.72
R1	2i	136.32
R1	2i	244.48
R1	2i	478.72
R1	2i	293.76
R1	2i	293.12
R1	2i	52.48
R1	2i	181.76
R1	2i	169.6
R1	2i	195.2
R1	2i	173.44
R1	2i	302.72
R1	2i	405.12
R1	2i	174.08
R1	2i	186.24
R1	2i	164.48
R1	2i	230.4
R1	2i	272
R1	2i	138.24
R1	2i	150.4
R1	2i	206.72
R1	2i	240.64
R1	2i	89.6
R1	2i	366.72
R1	2i	228.48
R1	2i	238.08
R1	2i	161.28
R1	2i	168.32
R1	2i	170.24
R1	2i	136.96
R1	2i	626.56
R1	2i	172.8
R1	2i	337.92
R1	2i	306.56
R1	2i	166.4
R1	2i	115.2
R1	2i	283.52
R1	2i	80.64
R1	2i	88.96
R1	2i	78.72
R1	2i	125.44
R1	2i	140.16
R1	2i	165.12
R1	2i	247.04
R1	2i	167.68
R1	2i	74.24
R1	2i	186.24
R1	2i	185.6
R1	2i	165.76
R1	2i	90.88
R1	2i	442.24
R1	2i	226.56
R1	2i	102.4
R1	2i	69.12
R1	2i	135.68
R1	2i	163.2
R1	2i	596.48
R1	2i	80
R1	2i	247.68
R1	2i	382.72
R1	2i	67.84
R1	2i	140.16
R1	2i	173.44
R1	2i	191.36
R1	2i	244.48
R1	2i	206.72
R1	2i	105.6
R1	2i	181.76
R1	2i	44.16
R1	2i	233.6
R1	2i	327.68
R1	2i	133.76
R1	2i	184.32
R1	2i	214.4
R1	2i	161.28
R1	2i	167.04
R1	2i	274.56
R1	2i	110.72
R1	2i	197.12
R1	2i	113.28
R1	2i	152.96
R1	2i	122.88
R1	2i	241.28
R1	2i	179.84
R1	2i	168.32
R1	2i	174.08
R1	2i	373.12
R1	2i	147.84
R1	2i	266.24
R1	2i	139.52
R1	2i	153.6
R1	2i	103.04
R1	2i	140.16
R1	2i	159.36
R1	2i	88.96
R1	2i	129.92
R1	2i	81.28
R1	2i	158.08
R1	2i	240.64
R1	2i	332.8
R1	2i	344.96
R1	2i	239.36
R1	2i	288
R1	2i	226.56
R1	2i	254.72
R1	2i	110.08
R1	2i	320
R1	2i	247.68
R1	2i	97.28
R1	2i	109.44
R1	2i	160
R1	2i	131.84
R1	2i	142.72
R1	2i	346.24
R1	2i	133.12
R1	2i	228.48
R1	2i	70.4
R1	2i	250.88
R1	2i	139.52
R1	2i	64
R1	2i	136.96
R1	2i	92.8
R1	2i	191.36
R1	2i	295.68
R1	2i	126.72
R1	2i	240
R1	2i	199.68
R1	2i	109.44
R1	2i	70.4
R1	2i	202.24
R1	2i	177.28
R1	2i	190.08
R1	2i	321.28
R1	2i	192
R1	2i	363.52
R1	2i	264.32
R1	2i	128.64
R1	2i	97.28
R1	2i	228.48
R1	2i	87.68
R1	2i	197.76
R1	2i	97.28
R1	2i	181.76
R1	2i	266.24
R1	2i	201.6
R1	2i	100.48
R1	2i	94.72
R1	2i	265.6
R1	2i	128
R1	2i	341.12
R1	2i	96
R1	2i	243.2
R1	2i	295.68
R1	2i	245.12
R1	2i	242.56
R1	2i	278.4
R1	2i	145.92
R1	2i	197.12
R1	2i	169.6
R1	2i	120.96
R1	2i	328.96
R1	2i	154.88
R1	2i	154.24
R1	2i	224
R1	2i	112.64
R1	2i	299.52
R1	2i	188.16
R1	2i	138.88
R1	2i	65.92
R1	2i	224.64
R1	2i	348.8
R1	2i	449.92
R1	2i	241.92
R1	2i	136.96
R1	2i	177.92
R1	2i	200.96
R1	2i	179.84
R1	2i	166.4
R1	2i	140.16
R1	2i	76.16
R1	2i	158.72
R1	2i	165.12
R1	2i	214.4
R1	2i	258.56
R1	2i	252.16
R1	2i	298.88
R1	2i	364.8
R1	2i	202.24
R1	2i	263.04
R1	2i	168.96
R1	2i	74.88
R1	2i	217.6
R1	2i	152.96
R1	2i	88.32
R1	2i	96.64
R1	2i	297.6
R1	2i	117.76
R1	2i	258.56
R1	2i	149.76
R1	2i	273.28
R1	2i	201.6
R1	2i	419.2
R1	2i	654.08
R1	2i	436.48
R1	2i	238.72
R1	2i	261.76
R1	2i	143.36
R1	2i	152.32
R1	2i	159.36
R1	2i	295.04
R1	2i	87.68
R1	2i	176.64
R1	2i	176.64
R1	2i	184.96
R1	2i	110.08
R1	2i	353.28
R1	2i	440.32
R1	2i	269.44
R1	2i	207.36
R1	2i	209.92
R1	2i	302.72
R1	2i	184.96
R1	2i	298.88
R1	2i	187.52
R1	2i	287.36
R1	2i	169.6
R1	2i	195.2
R1	2i	401.28
R1	2i	214.4
R1	2i	48.64
R1	2i	234.24
R1	2i	72.96
R1	2i	121.6
R1	2i	244.48
R1	2i	209.92
R1	2i	214.4
R1	2i	115.84
R1	2i	238.08
R1	2i	455.04
R1	2i	222.72
R1	2i	167.68
R1	2i	64.64
R1	2i	96
R1	2i	176.64
R1	2i	150.4
R1	2i	167.04
R1	2i	275.2
R1	2i	150.4
R1	2i	261.76
R1	2i	122.88
R1	2i	214.4
R1	2i	169.6
R1	2i	66.56
R1	2i	110.72
R1	2i	245.76
R1	2i	213.76
R1	2i	120.32
R1	2i	160.64
R1	2i	410.88
R1	2i	151.68
R1	2i	164.48
R1	2i	172.8
R1	2i	128
R1	2i	158.08
R1	2i	223.36
R1	2i	181.12
R1	2i	191.36
R1	2i	198.4
R1	2i	82.56
R1	2i	135.04
R1	2i	177.92
R1	2i	388.48
R1	2i	190.08
R1	2i	560.64
R1	2i	90.88
R1	2i	127.36
R1	2i	193.28
R1	2i	204.16
R1	2i	402.56
R1	2i	183.04
R1	2i	330.24
R1	2i	133.76
R1	2i	248.32
R1	2i	197.76
R1	2i	155.52
R1	2i	95.36
R1	2i	106.88
R1	2i	273.92
R1	2i	158.72
R1	2i	202.88
R1	2i	343.68
R1	2i	168.96
R1	2i	238.72
R1	2i	332.16
R1	2i	271.36
R1	2i	194.56
R1	2i	243.84
R1	2i	149.76
R1	2i	252.16
R1	2i	106.88
R1	2i	175.36
R1	2i	221.44
R1	2i	162.56
R1	2i	167.04
R1	2i	338.56
R1	2i	200.32
R1	2i	58.88
R1	2i	657.92
R1	2i	215.68
R1	2i	68.48
R1	2i	177.92
R1	2i	239.36
R1	2i	247.04
R1	2i	128
R1	2i	197.12
R1	2i	219.52
R1	2i	117.12
R1	2i	138.88
R1	2i	233.6
R1	2i	318.72
R1	2i	291.2
R1	2i	224.64
R1	2i	151.68
R1	2i	314.24
R1	2i	133.76
R1	2i	259.2
R1	2i	261.12
R1	2i	136.96
R1	2i	183.68
R1	2i	167.04
R1	2i	142.72
R1	2i	186.24
R1	2i	208
R1	2i	181.12
R1	2i	176.64
R1	2i	112
R1	2i	109.44
R1	2i	199.04
R1	2i	256.64
R1	2i	311.68
R1	2i	202.88
R1	2i	136.96
R1	2i	355.84
R1	2i	309.12
R1	2i	105.6
R1	2i	181.12
R1	2i	177.92
R1	2i	396.8
R1	2i	138.88
R1	2i	94.72
R1	2i	214.4
R1	2i	239.36
R1	2i	360.96
R1	2i	190.08
R1	2i	165.76
R1	2i	138.24
R1	2i	520.96
R1	2i	215.68
R1	2i	275.2
R1	2i	147.2
R1	2i	275.84
R1	2i	110.08
R1	2i	158.08
R1	2i	692.48
R1	2i	199.68
R1	2i	484.48
R1	2i	113.28
R1	2i	95.36
R1	2i	104.32
R1	2i	304
R1	2i	107.52
R1	2i	174.08
R1	2i	168.96
R1	2i	186.88
R1	2i	133.76
R1	2i	131.2
R1	2i	302.72
R1	2i	175.36
R1	2i	231.68
R1	2i	176
R1	2i	123.52
R1	2i	191.36
R1	2i	145.28
R1	2i	373.76
R1	2i	296.32
R1	2i	394.24
R1	2i	214.4
R1	2i	149.12
R1	2i	128
R1	2i	353.28
R1	2i	152.96
R1	2i	164.48
R1	2i	64
R1	2i	128.64
R1	2i	53.12
R1	2i	167.68
R1	2i	216.96
R1	2i	113.92
R1	2i	151.68
R1	2i	172.16
R1	2i	199.04
R1	2i	219.52
R1	2i	187.52
R1	2i	316.16
R1	2i	136.96
R1	2i	155.52
R1	2i	138.88
R1	2i	152.96
R1	2i	121.6
R1	2i	83.2
R1	2i	180.48
R1	2i	144.64
R1	2i	132.48
R1	2i	313.6
R1	2i	132.48
R1	2i	163.84
R1	2i	97.28
R1	2i	140.16
R1	2i	120.32
R1	2i	185.6
R1	2i	403.2
R1	2i	134.4
R1	2i	454.4
R1	2i	257.28
R1	2i	157.44
R1	2i	125.44
R1	2i	168.32
R1	2i	211.2
R1	2i	204.8
R1	2i	133.76
R1	2i	152.96
R1	2i	151.04
R1	2i	312.96
R1	2i	199.68
R1	2i	177.92
R1	2i	190.08
R1	2i	145.28
R1	2i	210.56
R1	2i	143.36
R1	2i	177.28
R1	2i	260.48
R1	2i	245.76
R1	2i	389.12
R1	2i	92.16
R1	2i	148.48
R1	2i	227.2
R1	2i	299.52
R1	2i	129.92
R1	2i	191.36
R1	2i	107.52
R1	2i	357.12
R1	2i	179.2
R1	2i	108.16
R1	2i	103.68
R1	2i	214.4
R1	2i	200.32
R1	2i	64.64
R1	2i	152.32
R1	2i	178.56
R1	2i	263.04
R1	2i	122.24
R1	2i	237.44
R1	2i	172.16
R1	2i	153.6
R1	2i	284.16
R1	2i	317.44
R1	2i	405.76
R1	2i	836.48
R1	2i	128
R1	2i	159.36
R1	2i	138.88
R1	2i	141.44
R1	2i	101.76
R1	2i	565.76
R1	2i	64
R1	2i	224
R1	2i	272.64
R1	2i	142.72
R1	2i	234.24
R1	2i	285.44
R1	2i	135.68
R1	2i	122.24
R1	2i	319.36
R1	2i	337.92
R1	2i	142.72
R1	2i	111.36
R1	2i	327.68
R1	2i	430.72
R1	2i	130.56
R1	2i	177.92
R1	2i	279.68
R1	2i	78.72
R1	2i	186.88
R1	2i	219.52
R1	2i	174.08
R1	2i	163.84
R1	2i	400
R1	2i	288.64
R1	2i	173.44
R1	2i	275.2
R1	2i	161.92
R1	2i	105.6
R1	2i	87.68
R1	2i	196.48
R1	2i	57.6
R1	2i	183.04
R1	2i	142.08
R1	2i	190.08
R1	2i	248.96
R1	2i	161.28
R1	2i	207.36
R1	2i	259.84
R1	2i	108.16
R1	2i	188.8
R1	2i	70.4
R1	2i	160
R1	2i	124.8
R1	2i	217.6
R1	2i	328.96
R1	2i	202.88
R1	2i	199.68
R1	2i	235.52
R1	2i	281.6
R1	2i	103.68
R1	2i	306.56
R1	2i	157.44
R1	2i	188.8
R1	2i	300.16
R1	2i	249.6
R1	2i	328.32
R1	2i	221.44
R1	2i	87.04
R1	2i	234.24
R1	2i	212.48
R1	2i	323.84
R1	2i	221.44
R1	2i	252.8
R1	2i	238.08
R1	2i	99.84
R1	2i	293.76
R1	2i	285.44
R1	2i	400
R1	2i	225.92
R1	2i	223.36
R1	2i	312.96
R1	2i	243.2
R1	2i	121.6
R1	2i	283.52
R1	2i	91.52
R1	2i	85.12
R1	2i	248.96
R1	2i	568.96
R1	2i	94.08
R1	2i	120.96
R1	2i	161.28
R1	2i	144
R1	2i	182.4
R1	2i	214.4
R1	2i	125.44
R1	2i	327.04
R1	2i	95.36
R1	2i	242.56
R1	2i	398.08
R1	2i	291.84
R1	2i	331.52
R1	2i	243.84
R1	2i	82.56
R1	2i	124.8
R1	2i	82.56
R1	2i	256.64
R1	2i	220.16
R1	2i	105.6
R1	2i	237.44
R1	2i	193.28
R1	2i	136.32
R1	2i	210.56
R1	2i	172.16
R1	2i	147.84
R1	2i	79.36
R1	2i	163.2
R1	2i	269.44
R1	2i	250.24
R1	2i	238.72
R1	2i	169.6
R1	2i	204.16
R1	2i	165.76
R1	2i	216.32
R1	2i	57.6
R1	2i	135.04
R1	2i	376.32
R1	2i	160.64
R1	2i	204.8
R1	2i	165.76
R1	2i	236.8
R1	2i	312.96
R1	2i	183.68
R1	2i	429.44
R1	2i	161.92
R1	2i	90.24
R1	2i	109.44
R1	2i	185.6
R1	2i	257.92
R1	2i	163.84
R1	2i	200.32
R1	2i	256
R1	2i	110.72
R1	2i	135.04
R1	2i	142.08
R1	2i	166.4
R1	2i	196.48
R1	2i	142.72
R1	2i	291.2
R1	2i	220.8
R1	2i	100.48
R1	2i	234.88
R1	2i	89.6
R1	2i	67.84
R1	2i	205.44
R1	2i	133.76
R1	2i	152.32
R1	2i	269.44
R1	2i	113.92
R1	2i	277.76
R1	2i	152.96
R1	2i	192
R1	2i	266.24
R1	2i	115.2
R1	2i	105.6
R1	2i	115.84
R1	2i	149.12
R1	2i	245.12
R1	2i	179.2
R1	2i	219.52
R1	2i	248.32
R1	2i	274.56
R1	2i	358.4
R1	2i	269.44
R1	2i	164.48
R1	2i	73.6
R1	2i	150.4
R1	2i	241.28
R1	2i	28.16
R1	2i	265.6
R1	2i	174.72
R1	2i	380.16
R1	2i	129.28
R1	2i	202.88
R1	2i	130.56
R1	2i	170.24
R1	2i	92.16
R1	2i	104.96
R1	2i	230.4
R1	2i	174.72
R1	2i	152.96
R1	2i	184.32
R1	2i	212.48
R1	2i	171.52
R1	2i	120.32
R1	2i	84.48
R1	2i	131.2
R1	2i	181.12
R1	2i	136.32
R1	2i	249.6
R1	2i	240
R1	2i	289.28
R1	2i	129.28
R1	2i	198.4
R1	2i	218.24
R1	2i	325.12
R1	2i	367.36
R1	2i	152.32
R1	2i	348.16
R1	2i	244.48
R1	2i	337.28
R1	2i	133.12
R1	2i	106.24
R1	2i	306.56
R1	2i	374.4
R1	2i	181.76
R1	2i	138.88
R1	2i	164.48
R1	2i	123.52
R1	2i	123.52
R1	2i	119.04
R1	2i	238.08
R1	2i	167.68
R1	2i	284.16
R1	2i	227.2
R1	2i	60.8
R1	2i	184.32
R1	2i	196.48
R1	2i	92.8
R1	2i	567.04
R1	2i	62.72
R1	2i	107.52
R1	2i	387.84
R1	2i	166.4
R1	2i	209.92
R1	2i	79.36
R1	2i	272
R1	2i	248.32
R1	2i	337.28
R1	2i	191.36
R1	2i	125.44
R1	2i	131.84
R1	2i	124.8
R1	2i	131.2
R1	2i	184.96
R1	2i	110.08
R1	2i	176.64
R1	2i	307.84
R1	2i	170.24
R1	2i	259.2
R1	2i	240
R1	2i	163.2
R1	2i	165.12
R1	2i	218.88
R1	2i	665.6
R1	2i	133.12
R1	2i	280.32
R1	2i	140.8
R1	2i	125.44
R1	2i	84.48
R1	2i	231.04
R1	2i	186.24
R1	2i	159.36
R1	2i	213.76
R1	2i	262.4
R1	2i	161.28
R1	2i	208.64
R1	2i	226.56
R1	2i	225.92
R1	2i	154.24
R1	2i	137.6
R1	2i	232.96
R1	2i	138.24
R1	2i	261.76
R1	2i	175.36
R1	2i	232.96
R1	2i	175.36
R1	2i	107.52
R1	2i	204.16
R1	2i	112
R1	2i	194.56
R1	2i	69.76
R1	2i	152.96
R1	2i	110.72
R1	2i	184.96
R1	2i	240
R1	2i	190.08
R1	2i	73.6
R1	2i	298.24
R1	2i	211.2
R1	2i	294.4
R1	2i	180.48
R1	2i	139.52
R1	2i	126.72
R1	2i	124.16
R1	2i	119.68
R1	2i	113.92
R1	2i	156.8
R1	2i	159.36
R1	2i	169.6
R1	2i	125.44
R1	2i	83.84
R1	2i	186.88
R1	2i	145.28
R1	2i	94.72
R1	2i	196.48
R1	2i	339.84
R1	2i	149.76
R1	2i	173.44
R1	2i	299.52
R1	2i	56.96
R1	2i	171.52
R1	2i	330.88
R1	2i	192
R1	2i	224
R1	2i	99.2
R1	2i	340.48
R1	2i	241.92
R1	2i	147.2
R1	2i	98.56
R1	2i	117.12
R1	2i	136.32
R1	2i	126.72
R1	2i	275.84
R1	2i	138.88
R1	2i	99.2
R1	2i	179.84
R1	2i	200.32
R1	2i	118.4
R1	2i	1006.08
R1	2i	175.36
R1	2i	129.92
R1	2i	81.28
R1	2i	287.36
R1	2i	170.24
R1	2i	213.76
R1	2i	344.96
R1	2i	160.64
R1	2i	326.4
R1	2i	176
R1	2i	94.72
R1	2i	175.36
R1	2i	96
R1	2i	166.4
R1	2i	155.52
R1	2i	126.08
R1	2i	906.88
R1	2i	241.28
R1	2i	114.56
R1	2i	407.68
R1	2i	274.56
R1	2i	343.68
R1	2i	342.4
R1	2i	87.68
R1	2i	218.88
R1	2i	202.88
R1	2i	182.4
R1	2i	159.36
R1	2i	286.72
R1	2i	98.56
R1	2i	221.44
R1	2i	88.96
R1	2i	199.68
R1	2i	131.84
R1	2i	168.96
R1	2i	321.92
R1	2i	148.48
R1	2i	430.08
R1	2i	116.48
R1	2i	149.76
R1	2i	28.16
R1	2i	163.2
R1	2i	190.08
R1	2i	113.92
R1	2i	341.12
R1	2i	161.92
R1	2i	208.64
R1	2i	195.2
R1	2i	193.28
R1	2i	205.44
R1	2i	245.12
R1	2i	179.84
R1	2i	184.32
R1	2i	156.8
R1	2i	450.56
R1	2i	89.6
R1	2i	159.36
R1	2i	123.52
R1	2i	245.76
R1	2i	389.12
R1	2i	219.52
R1	2i	199.04
R1	2i	174.72
R1	2i	118.4
R1	2i	330.88
R1	2i	221.44
R1	2i	121.6
R1	2i	173.44
R1	2i	135.04
R1	2i	138.24
R1	2i	308.48
R1	2i	270.72
R1	2i	190.08
R1	2i	179.2
R1	2i	117.12
R1	2i	155.52
R1	2i	206.72
R1	2i	269.44
R1	2i	286.72
R1	2i	183.68
R1	2i	366.72
R1	2i	128.64
R1	2i	88.96
R1	2i	432.64
R1	2i	263.68
R1	2i	99.84
R1	2i	225.28
R1	2i	266.88
R1	2i	127.36
R1	2i	205.44
R1	2i	87.04
R1	2i	240.64
R1	2i	197.12
R1	2i	89.6
R1	2i	70.4
R1	2i	102.4
R1	2i	99.84
R1	2i	256
R1	2i	286.08
R1	2i	151.68
R1	2i	167.04
R1	2i	228.48
R1	2i	213.76
R1	2i	122.88
R1	2i	175.36
R1	2i	276.48
R1	2i	180.48
R1	2i	173.44
R1	2i	485.76
R1	2i	39.04
R1	2i	113.28
R1	2i	84.48
R1	2i	243.2
R1	2i	247.04
R1	2i	141.44
R1	2i	227.2
R1	2i	202.24
R1	2i	185.6
R1	2i	165.76
R1	2i	75.52
R1	2i	202.88
R1	2i	214.4
R1	2i	299.52
R1	2i	203.52
R1	2i	153.6
R1	2i	141.44
R1	2i	110.72
R1	2i	200.96
R1	2i	99.84
R1	2i	130.56
R1	2i	159.36
R1	2i	110.08
R1	2i	157.44
R1	2i	149.76
R1	2i	188.8
R1	2i	136.32
R1	2i	153.6
R1	2i	170.24
R1	2i	274.56
R1	2i	80.64
R1	2i	174.72
R1	2i	242.56
R1	2i	197.76
R1	2i	252.16
R1	2i	195.84
R1	2i	147.2
R1	2i	171.52
R1	2i	175.36
R1	2i	216.32
R1	2i	312.96
R1	2i	225.92
R1	2i	175.36
R1	2i	259.2
R1	2i	350.08
R1	2i	216.96
R1	2i	382.72
R1	2i	259.84
R1	2i	632.32
R1	2i	92.16
R1	2i	147.84
R1	2i	258.56
R1	2i	122.24
R1	2i	544
R1	2i	147.84
R1	2i	210.56
R1	2i	119.04
R1	2i	124.8
R1	2i	147.84
R1	2i	188.16
R1	2i	383.36
R1	2i	379.52
R1	2i	188.16
R1	2i	409.6
R1	2i	208.64
R1	2i	246.4
R1	2i	29.44
R1	2i	147.84
R1	2i	137.6
R1	2i	282.24
R1	2i	341.76
R1	2i	129.28
R1	2i	238.72
R1	2i	131.2
R1	2i	214.4
R1	2i	130.56
R1	2i	188.16
R1	2i	80.64
R1	2i	103.04
R1	2i	168.96
R1	2i	115.2
R1	2i	231.68
R1	2i	164.48
R1	2i	241.28
R1	2i	160.64
R1	2i	142.72
R1	2i	151.04
R1	2i	212.48
R1	2i	155.52
R1	2i	108.8
R1	2i	63.36
R1	2i	224
R1	2i	243.2
R1	2i	111.36
R1	2i	83.84
R1	2i	196.48
R1	2i	108.16
R1	2i	102.4
R1	2i	181.12
R1	2i	236.16
R1	2i	92.16
R1	2i	322.56
R1	2i	175.36
R1	2i	90.24
R1	2i	200.96
R1	2i	149.76
R1	2i	224
R1	2i	309.76
R1	2i	232.32
R1	2i	173.44
R1	2i	141.44
R1	2i	118.4
R1	2i	113.28
R1	2i	240
R1	2i	231.68
R1	2i	80
R1	2i	161.28
R1	2i	302.72
R1	2i	216.96
R1	2i	90.24
R1	2i	335.36
R1	2i	137.6
R1	2i	237.44
R1	2i	227.2
R1	2i	161.28
R1	2i	58.88
R1	2i	93.44
R1	2i	132.48
R1	2i	307.2
R1	2i	160
R1	2i	298.88
R1	2i	149.76
R1	2i	163.84
R1	2i	134.4
R1	2i	188.8
R1	2i	307.84
R1	2i	142.08
R1	2i	238.08
R1	2i	168.96
R1	2i	120.32
R1	2i	153.6
R1	2i	170.88
R1	2i	332.8
R1	2i	270.72
R1	2i	138.88
R1	2i	208.64
R1	2i	307.2
R1	2i	464
R1	2i	147.2
R1	2i	110.72
R1	2i	265.6
R1	2i	85.12
R1	2i	214.4
R1	2i	247.04
R1	2i	223.36
R1	2i	72.96
R1	2i	135.68
R1	2i	389.76
R1	2i	314.24
R1	2i	190.72
R1	2i	304
R1	2i	370.56
R1	2i	230.4
R1	2i	318.08
R1	2i	57.6
R1	2i	179.2
R1	2i	154.24
R1	2i	305.28
R1	2i	158.08
R1	2i	80.64
R1	2i	280.96
R1	2i	131.2
R1	2i	108.16
R1	2i	341.76
R1	2i	128.64
R1	2i	148.48
R1	2i	277.76
R1	2i	170.24
R1	2i	105.6
R1	2i	112
R1	2i	87.68
R1	2i	168.32
R1	2i	161.92
R1	2i	184.96
R1	2i	197.76
R1	2i	216.32
R1	2i	189.44
R1	2i	121.6
R1	2i	85.12
R1	2i	219.52
R1	2i	83.84
R1	2i	218.24
R1	2i	258.56
R1	2i	114.56
R1	2i	111.36
R1	2i	105.6
R1	2i	76.8
R1	2i	70.4
R1	2i	79.36
R1	2i	186.88
R1	2i	248.96
R1	2i	236.8
R1	2i	132.48
R1	2i	174.72
R1	2i	208.64
R1	2i	672.64
R1	2i	247.04
R1	2i	295.04
R1	2i	204.16
R1	2i	217.6
R1	2i	293.76
R1	2i	353.28
R1	2i	64.64
R1	2i	173.44
R1	2i	175.36
R1	2i	163.84
R1	2i	215.04
R1	2i	234.88
R1	2i	177.28
R1	2i	154.88
R1	2i	114.56
R1	2i	167.04
R1	2i	104.32
R1	2i	279.68
R1	2i	94.08
R1	2i	240
R1	2i	103.68
R1	2i	273.92
R1	2i	142.72
R1	2i	163.2
R1	2i	247.68
R1	2i	172.16
R1	2i	133.76
R1	2i	192
R1	2i	213.12
R1	2i	132.48
R1	2i	210.56
R1	2i	42.88
R1	2i	62.08
R1	2i	93.44
R1	2i	154.24
R1	2i	204.8
R1	2i	144
R1	2i	200.32
R1	2i	474.88
R1	2i	204.16
R1	2i	39.68
R1	2i	155.52
R1	2i	153.6
R1	2i	259.2
R1	2i	142.72
R1	2i	147.2
R1	2i	206.08
R1	2i	149.12
R1	2i	346.88
R1	2i	138.24
R1	2i	229.12
R1	2i	459.52
R1	2i	420.48
R1	2i	240
R1	2i	142.08
R1	2i	213.76
R1	2i	295.68
R1	2i	189.44
R1	2i	366.08
R1	2i	224
R1	2i	170.88
R1	2i	110.08
R1	2i	201.6
R1	2i	175.36
R1	2i	149.12
R1	2i	334.72
R1	2i	138.24
R1	2i	160.64
R1	2i	192
R1	2i	492.8
R1	2i	103.68
R1	2i	147.84
R1	2i	192.64
R1	2i	117.76
R1	2i	174.72
R1	2i	147.84
R1	2i	105.6
R1	2i	198.4
R1	2i	188.8
R1	2i	171.52
R1	2i	123.52
R1	2i	132.48
R1	2i	140.16
R1	2i	162.56
R1	2i	403.2
R1	2i	640.64
R1	2i	60.8
R1	2i	198.4
R1	2i	104.32
R1	2i	154.24
R1	2i	128.64
R1	2i	87.04
R1	2i	128
R1	2i	161.28
R1	2i	141.44
R1	2i	334.72
R1	2i	183.04
R1	2i	120.32
R1	2i	160
R1	2i	64.64
R1	2i	97.92
R1	2i	140.16
R1	2i	110.72
R1	2i	394.24
R1	2i	164.48
R1	2i	150.4
R1	2i	203.52
R1	2i	81.28
R1	2i	161.92
R1	2i	288
R1	2i	111.36
R1	2i	216.32
R1	2i	99.84
R1	2i	86.4
R1	2i	317.44
R1	2i	158.08
R1	2i	117.12
R1	2i	144.64
R1	2i	135.68
R1	2i	280.96
R1	2i	161.92
R1	2i	245.12
R1	2i	200.32
R1	2i	243.2
R1	2i	134.4
R1	2i	224
R1	2i	278.4
R1	2i	78.72
R1	2i	160.64
R1	2i	176
R1	2i	343.68
R1	2i	213.12
R1	2i	279.68
R1	2i	342.4
R1	2i	268.16
R1	2i	145.92
R1	2i	302.72
R1	2i	243.2
R1	2i	327.04
R1	2i	80
R1	2i	145.28
R1	2i	267.52
R1	2i	216.96
R1	2i	184.96
R1	2i	101.12
R1	2i	340.48
R1	2i	196.48
R1	2i	82.56
R1	2i	184.96
R1	2i	337.28
R1	2i	105.6
R1	2i	215.68
R1	2i	114.56
R1	2i	204.8
R1	2i	87.68
R1	2i	125.44
R1	2i	359.04
R1	2i	143.36
R1	2i	96.64
R1	2i	242.56
R1	2i	590.72
R1	2i	225.28
R1	2i	199.04
R1	2i	105.6
R1	2i	115.2
R1	2i	678.4
R1	2i	53.12
R1	2i	119.04
R1	2i	219.52
R1	2i	339.84
R1	2i	152.96
R1	2i	176
R1	2i	81.28
R1	2i	275.84
R1	2i	106.88
R1	2i	164.48
R1	2i	580.48
R1	2i	332.16
R1	2i	130.56
R1	2i	320.64
R1	2i	323.84
R1	2i	158.72
R1	2i	125.44
R1	2i	222.08
R1	2i	199.68
R1	2i	101.12
R1	2i	247.68
R1	2i	166.4
R1	2i	87.04
R1	2i	147.84
R1	2i	159.36
R1	2i	240
R1	2i	117.76
R1	2i	320.64
R1	2i	286.72
R1	2i	324.48
R1	2i	240.64
R1	2i	186.24
R1	2i	144
R1	2i	142.72
R1	2i	90.88
R1	2i	245.12
R1	2i	42.24
R1	2i	316.16
R1	2i	67.84
R1	2i	195.84
R1	2i	188.8
R1	2i	106.88
R1	2i	158.08
R1	2i	272.64
R1	2i	117.12
R1	2i	220.16
[truncated: 166,371 more rows]
