# Supplementary material for: Reporter CRISPR screens decipher cis-regulatory and trans-regulatory principles at the Xist locus
Source: Nat Struct Mol Biol. 2025 Oct 6;32(12):2465–75. doi: 10.1038/s41594-025-01686-3 (PMC12700789; doi:10.1038/s41594-025-01686-3)
Supplement: Supplementary file 17 — Statistical source data. [file 41594_2025_1686_MOESM17_ESM.xlsx]

## Sheet: E2a
sample	rep	xist_pos	xist_2
TFi	R1	61	11
TFi	R2	63	14
2i	R1	0	0
2i	R2	0	0
sgXist	R1	2	0
sgXist	R2	0	0
sgNT	R1	52	6
sgNT	R2	61	12

## Sheet: E2b
rep	sample	Gene	Rel_Exp
R1	2i	Nanog	0.0738076
R1	2i	Prdm14	-2.46048
R1	2i	Xist	-10.0174
R1	TFi	Nanog	-2.89709
R1	TFi	Prdm14	-6.92861
R1	TFi	Xist	-2.89668
R1	sgNT	Nanog	-3.02419
R1	sgNT	Prdm14	-6.79006
R1	sgNT	Xist	-2.81006
R1	sgXist	Nanog	-2.95213
R1	sgXist	Prdm14	-6.29264
R1	sgXist	Xist	-7.36053
R2	2i	Nanog	0.276029
R2	2i	Prdm14	-2.18598
R2	2i	Xist	-9.90862
R2	TFi	Nanog	-2.61295
R2	TFi	Prdm14	-6.065
R2	TFi	Xist	-2.6348
R2	sgNT	Nanog	-3.00804
R2	sgNT	Prdm14	-7.21221
R2	sgNT	Xist	-2.57535
R2	sgXist	Nanog	-2.20765
R2	sgXist	Prdm14	-6.3375
R2	sgXist	Xist	-8.50839

## Sheet: E2c
sample	width	ntc_width
PlasmidLib	2.14896	1.92605
R1_High	2.61	2.43849
R1_Low	2.61166	2.54815
R1_Negative	2.75132	2.57148
R1_Selected	2.02613	1.94022
R1_Unsorted	2.61176	2.51109
R2_High	2.55101	2.45013
R2_Low	2.50503	2.4701
R2_Negative	2.598	2.43874
R2_Selected	2.06073	1.97521
R2_Unsorted	2.558	2.39738

## Sheet: E2d
sgRNA	fraction	R1	R2
Rcor2_p2_4	Unsorted	2402.35	2281.64
Rcor2_p2_4	Selected	1596.08	1806.14
Rcor2_p2_4	Negative	1093.21	1321.09
Rcor2_p2_4	Low	2004.4	2191.12
Rcor2_p2_4	High	4238.84	3226.77
Zfp740_p2_11	Unsorted	417.426	403.995
Zfp740_p2_11	Selected	303.437	329.507
Zfp740_p2_11	Negative	306.178	407.255
Zfp740_p2_11	Low	487.304	385.163
Zfp740_p2_11	High	510.246	434.147
Zbtb2_p2_4	Unsorted	1426.13	1821.57
Zbtb2_p2_4	Selected	1470.66	1552.74
Zbtb2_p2_4	Negative	1345.42	1824.37
Zbtb2_p2_4	Low	1404.37	1956.07
Zbtb2_p2_4	High	1416.8	1942.58
Foxn3_p2_7	Unsorted	915.09	590.896
Foxn3_p2_7	Selected	703.974	751.532
Foxn3_p2_7	Negative	955.826	567.287
Foxn3_p2_7	Low	944.078	600.435
Foxn3_p2_7	High	1023.79	657.087
Zzz3_p1_4	Unsorted	441.306	523.324
Zzz3_p1_4	Selected	521.912	463.042
Zzz3_p1_4	Negative	473.006	484.512
Zzz3_p1_4	Low	492.001	442.181
Zzz3_p1_4	High	501.989	555.395
Grhl2_p1_12	Unsorted	845.359	431.311
Grhl2_p1_12	Selected	562.37	492.21
Grhl2_p1_12	Negative	726.193	362.004
Grhl2_p1_12	Low	893.586	565.526
Grhl2_p1_12	High	1155.9	525.409
Esx1_p1_11	Unsorted	1745.17	1370.13
Esx1_p1_11	Selected	1489.88	1389.58
Esx1_p1_11	Negative	2181.52	1380.69
Esx1_p1_11	Low	1917.51	1412.65
Esx1_p1_11	High	1806.5	1372.84
Cic_p3_8	Unsorted	524.409	297.605
Cic_p3_8	Selected	390.422	358.22
Cic_p3_8	Negative	631.984	336.62
Cic_p3_8	Low	457.948	207.127
Cic_p3_8	High	505.292	322.025
Myc_p2_1	Unsorted	539.693	983.389
Myc_p2_1	Selected	831.417	783.434
Myc_p2_1	Negative	507.353	803.473
Myc_p2_1	Low	550.712	823.852
Myc_p2_1	High	757.938	1007.79
Zfp715_p1_7	Unsorted	661.959	573.644
Zfp715_p1_7	Selected	555.29	555.559
Zfp715_p1_7	Negative	654.555	460.231
Zfp715_p1_7	Low	535.447	631.853
Zfp715_p1_7	High	617.579	481.082
BRDN0000737946	Unsorted	984.82	507.509
BRDN0000737946	Selected	865.807	801.209
BRDN0000737946	Negative	1345.42	586.049
BRDN0000737946	Low	1023.93	658.616
BRDN0000737946	High	1038.66	524.105
Mitf_p2_10	Unsorted	392.591	123.642
Mitf_p2_10	Selected	178.016	169.083
Mitf_p2_10	Negative	500.484	104.849
Mitf_p2_10	Low	328.783	50.0362
Mitf_p2_10	High	369.061	132.982
Mid2_p3_10	Unsorted	419.336	553.516
Mid2_p3_10	Selected	418.743	620.276
Mid2_p3_10	Negative	375.854	557.354
Mid2_p3_10	Low	467.342	890.179
Mid2_p3_10	High	488.779	484.993
Tcf7_p2_5	Unsorted	1243.68	1883.39
Tcf7_p2_5	Selected	1424.13	1335.8
Tcf7_p2_5	Negative	1029.43	1878.45
Tcf7_p2_5	Low	1370.32	2091.05
Tcf7_p2_5	High	1212.04	1889.13
Eomes_p2_2	Unsorted	858.732	563.58
Eomes_p2_2	Selected	610.92	587.006
Eomes_p2_2	Negative	887.132	626.885
Eomes_p2_2	Low	809.042	665.598
Eomes_p2_2	High	768.671	524.105
Zfp236_p1_7	Unsorted	1616.21	938.82
Zfp236_p1_7	Selected	1341.19	1287.95
Zfp236_p1_7	Negative	1867.49	923.773
Zfp236_p1_7	Low	1829.44	898.325
Zfp236_p1_7	High	1607.52	971.289
Tfdp2_p1_1	Unsorted	384.949	457.19
Tfdp2_p1_1	Selected	468.304	496.312
Tfdp2_p1_1	Negative	282.626	386.285
Tfdp2_p1_1	Low	389.843	489.89
Tfdp2_p1_1	High	452.451	458.918
Tcf25_p1_11	Unsorted	384.949	288.978
Tcf25_p1_11	Selected	312.54	327.684
Tcf25_p1_11	Negative	294.402	281.436
Tcf25_p1_11	Low	410.979	365.381
Tcf25_p1_11	High	413.646	316.81
Zkscan17_p1_11	Unsorted	955.208	1758.31
Zkscan17_p1_11	Selected	913.345	1129.35
Zkscan17_p1_11	Negative	953.864	1585.98
Zkscan17_p1_11	Low	1258.77	1729.16
Zkscan17_p1_11	High	1352.4	1713.12
Tfdp1_p1_3	Unsorted	2805.45	2313.26
Tfdp1_p1_3	Selected	2802.75	2945.51
Tfdp1_p1_3	Negative	3214.87	2103.6
Tfdp1_p1_3	Low	3097.61	2877.67
Tfdp1_p1_3	High	3326.51	2278.94
Mis18bp1_p1_1	Unsorted	769.898	255.911
Mis18bp1_p1_1	Selected	442.007	395.135
Mis18bp1_p1_1	Negative	708.528	217.423
Mis18bp1_p1_1	Low	696.316	204.799
Mis18bp1_p1_1	High	770.322	247.711
Csrnp1_p1_7	Unsorted	234.981	326.359
Csrnp1_p1_7	Selected	333.781	346.37
Csrnp1_p1_7	Negative	365.059	279.229
Csrnp1_p1_7	Low	313.518	272.29
Csrnp1_p1_7	High	241.913	233.37
Atf1_p1_12	Unsorted	1328.69	1098.41
Atf1_p1_12	Selected	1662.83	1939.67
Atf1_p1_12	Negative	1156.02	1120.23
Atf1_p1_12	Low	1483.05	1056.58
Atf1_p1_12	High	1045.26	1002.58
Zfp57_p2_1	Unsorted	506.26	454.314
Zfp57_p2_1	Selected	374.239	360.498
Zfp57_p2_1	Negative	514.223	437.054
Zfp57_p2_1	Low	588.287	349.09
Zfp57_p2_1	High	449.974	365.048
Mbd1_p1_11	Unsorted	609.423	599.522
Mbd1_p1_11	Selected	428.858	499.502
Mbd1_p1_11	Negative	696.752	594.879
Mbd1_p1_11	Low	631.734	614.398
Mbd1_p1_11	High	611.8	571.04
Hif1a_p2_11	Unsorted	888.344	1332.75
Hif1a_p2_11	Selected	984.147	1078.76
Hif1a_p2_11	Negative	757.595	1369.66
Hif1a_p2_11	Low	960.517	1216
Hif1a_p2_11	High	944.533	1217.7
Sp3_p1_7	Unsorted	619.93	599.522
Sp3_p1_7	Selected	498.648	542.798
Sp3_p1_7	Negative	687.92	686.484
Sp3_p1_7	Low	600.03	695.853
Sp3_p1_7	High	698.492	603.633
Zfp414_p1_1	Unsorted	948.522	790.737
Zfp414_p1_1	Selected	859.738	767.027
Zfp414_p1_1	Negative	1207.05	682.069
Zfp414_p1_1	Low	1053.28	609.744
Zfp414_p1_1	High	786.835	701.414
Tead2_p3_4	Unsorted	658.139	1203.36
Tead2_p3_4	Selected	1241.06	1439.26
Tead2_p3_4	Negative	838.065	1462.36
Tead2_p3_4	Low	652.87	1070.54
Tead2_p3_4	High	622.533	1152.51
Zic3_p1_9	Unsorted	862.553	599.522
Zic3_p1_9	Selected	631.149	520.011
Zic3_p1_9	Negative	1231.58	635.715
Zic3_p1_9	Low	799.648	525.962
Zic3_p1_9	High	413.646	530.624
Mbd2_p1_9	Unsorted	464.231	592.334
Mbd2_p1_9	Selected	390.422	482.639
Mbd2_p1_9	Negative	396.462	531.97
Mbd2_p1_9	Low	460.297	557.38
Mbd2_p1_9	High	517.677	517.586
Zfp867_p1_3	Unsorted	1086.07	986.264
Zfp867_p1_3	Selected	785.902	855.443
Zfp867_p1_3	Negative	1097.14	1027.52
Zfp867_p1_3	Low	1181.27	859.925
Zfp867_p1_3	High	1096.45	900.887
Irf3_p1_1	Unsorted	750.794	330.672
Irf3_p1_1	Selected	419.754	339.078
Irf3_p1_1	Negative	641.797	343.242
Irf3_p1_1	Low	652.87	368.872
Irf3_p1_1	High	723.261	328.544
Mafg_p1_6	Unsorted	1975.37	1459.27
Mafg_p1_6	Selected	1678.01	1495.77
Mafg_p1_6	Negative	2311.06	1241.63
Mafg_p1_6	Low	2165.27	1190.4
Mafg_p1_6	High	2087.22	1427.6
Xist_p1_4	Unsorted	473.783	979.076
Xist_p1_4	Selected	687.79	764.293
Xist_p1_4	Negative	1486.73	2058.35
Xist_p1_4	Low	158.521	545.744
Xist_p1_4	High	134.579	634.923
Klf11_p1_3	Unsorted	909.358	1194.73
Klf11_p1_3	Selected	1320.96	1164.44
Klf11_p1_3	Negative	946.994	1281.36
Klf11_p1_3	Low	1109.64	1153.16
Klf11_p1_3	High	973.43	1102.97
BRDN0000737826	Unsorted	984.82	622.525
BRDN0000737826	Selected	591.702	522.29
BRDN0000737826	Negative	1021.58	509.896
BRDN0000737826	Low	907.677	541.089
BRDN0000737826	High	949.486	471.955
Usf2_p1_11	Unsorted	1137.65	1121.41
Usf2_p1_11	Selected	1227.91	1247.84
Usf2_p1_11	Negative	936.2	1104.77
Usf2_p1_11	Low	1168.36	1071.71
Usf2_p1_11	High	1049.39	1027.35
Msl2_p1_2	Unsorted	523.454	171.087
Msl2_p1_2	Selected	490.556	375.538
Msl2_p1_2	Negative	424.921	265.985
Msl2_p1_2	Low	540.144	221.09
Msl2_p1_2	High	662.989	199.473
Dmtf1_p1_11	Unsorted	707.809	713.101
Dmtf1_p1_11	Selected	520.9	509.529
Dmtf1_p1_11	Negative	890.076	725.112
Dmtf1_p1_11	Low	913.548	664.435
Dmtf1_p1_11	High	1103.06	657.087
Mkrn2_p1_9	Unsorted	2620.14	2083.23
Mkrn2_p1_9	Selected	1815.56	1780.62
Mkrn2_p1_9	Negative	2724.2	2109.12
Mkrn2_p1_9	Low	2932.04	2135.27
Mkrn2_p1_9	High	2935.98	2165.52
Zbtb2_p2_6	Unsorted	3086.28	2770.45
Zbtb2_p2_6	Selected	2222.17	2247.76
Zbtb2_p2_6	Negative	3010.75	2857.41
Zbtb2_p2_6	Low	2981.36	2623.99
Zbtb2_p2_6	High	2955.79	2527.96
Thap4_p1_7	Unsorted	2141.58	1338.5
Thap4_p1_7	Selected	1327.03	1092.89
Thap4_p1_7	Negative	1968.57	1395.04
Thap4_p1_7	Low	2150.01	1432.43
Thap4_p1_7	High	2340.69	1379.36
Csrnp1_p2_1	Unsorted	1485.35	1279.56
Csrnp1_p2_1	Selected	1142.95	1197.71
Csrnp1_p2_1	Negative	1533.84	1364.14
Csrnp1_p2_1	Low	1867.02	1389.38
Csrnp1_p2_1	High	1647.15	1370.23
Kansl1_p4_9	Unsorted	1405.11	1199.04
Kansl1_p4_9	Selected	927.506	954.341
Kansl1_p4_9	Negative	1440.61	1346.48
Kansl1_p4_9	Low	1203.58	1207.85
Kansl1_p4_9	High	1222.77	1109.49
Gli3_p2_4	Unsorted	567.394	360.864
Gli3_p2_4	Selected	360.079	368.702
Gli3_p2_4	Negative	650.629	378.559
Gli3_p2_4	Low	652.87	457.308
Gli3_p2_4	High	729.866	353.315
Prdm5_p1_1	Unsorted	900.762	772.047
Prdm5_p1_1	Selected	622.046	584.727
Prdm5_p1_1	Negative	970.546	715.179
Prdm5_p1_1	Low	938.207	844.798
Prdm5_p1_1	High	1009.76	763.994
Bcor_p2_3	Unsorted	2608.67	2165.18
Bcor_p2_3	Selected	1530.33	1601.96
Bcor_p2_3	Negative	2448.45	2201.82
Bcor_p2_3	Low	2562.16	2351.7
Bcor_p2_3	High	2685.81	2125.1
Zfp738_p2_4	Unsorted	1331.56	605.273
Zfp738_p2_4	Selected	592.714	716.895
Zfp738_p2_4	Negative	1541.69	620.263
Zfp738_p2_4	Low	1471.31	578.326
Zfp738_p2_4	High	1103.88	491.512
Foxa2_p2_7	Unsorted	908.403	823.804
Foxa2_p2_7	Selected	844.566	815.337
Foxa2_p2_7	Negative	1126.58	1083.81
Foxa2_p2_7	Low	1057.98	847.125
Foxa2_p2_7	High	802.522	698.807
Zfp1_p1_6	Unsorted	283.697	864.06
Zfp1_p1_6	Selected	488.534	606.603
Zfp1_p1_6	Negative	308.141	964.609
Zfp1_p1_6	Low	280.64	899.489
Zfp1_p1_6	High	293.928	833.092
Foxn2_p1_10	Unsorted	1011.57	1066.78
Foxn2_p1_10	Selected	670.596	748.342
Foxn2_p1_10	Negative	1017.65	965.712
Foxn2_p1_10	Low	823.133	1050.76
Foxn2_p1_10	High	887.563	1179.89
Grhl2_p1_6	Unsorted	399.277	273.164
Grhl2_p1_6	Selected	359.067	423.848
Grhl2_p1_6	Negative	259.074	124.715
Grhl2_p1_6	Low	393.366	238.545
Grhl2_p1_6	High	457.405	307.684
Zbtb12_p1_11	Unsorted	1994.48	2147.93
Zbtb12_p1_11	Selected	1686.1	1604.7
Zbtb12_p1_11	Negative	1815.48	2420.35
Zbtb12_p1_11	Low	1896.38	2078.25
Zbtb12_p1_11	High	1744.58	1876.09
Stag2_p2_8	Unsorted	2552.32	2237.07
Stag2_p2_8	Selected	2389.06	2178.49
Stag2_p2_8	Negative	2144.23	2066.07
Stag2_p2_8	Low	2384.85	1899.05
Stag2_p2_8	High	3111.01	2256.78
E2f6_p1_9	Unsorted	572.17	805.114
E2f6_p1_9	Selected	507.751	531.86
E2f6_p1_9	Negative	559.364	730.63
E2f6_p1_9	Low	420.373	777.307
E2f6_p1_9	High	561.435	877.42
BRDN0000737934	Unsorted	2815.95	1981.16
BRDN0000737934	Selected	1753.87	1771.5
BRDN0000737934	Negative	2672.19	2025.24
BRDN0000737934	Low	2955.53	1947.92
BRDN0000737934	High	2798.92	1840.89
Zfp335_p1_7	Unsorted	1104.22	774.922
Zfp335_p1_7	Selected	647.332	755.178
Zfp335_p1_7	Negative	1177.61	708.557
Zfp335_p1_7	Low	959.343	845.961
Zfp335_p1_7	High	994.897	735.312
Foxm1_p1_8	Unsorted	1482.48	1450.64
Foxm1_p1_8	Selected	1280.5	1135.73
Foxm1_p1_8	Negative	1260.04	1208.52
Foxm1_p1_8	Low	1452.52	1289.31
Foxm1_p1_8	High	1491.11	1457.59
Crxos_p4_8	Unsorted	1203.56	764.858
Crxos_p4_8	Selected	660.481	463.498
Crxos_p4_8	Negative	872.412	736.149
Crxos_p4_8	Low	1297.52	586.471
Crxos_p4_8	High	1290.48	817.448
Ddit3_p1_4	Unsorted	151.878	309.106
Ddit3_p1_4	Selected	268.036	292.136
Ddit3_p1_4	Negative	125.612	322.272
Ddit3_p1_4	Low	164.392	279.272
Ddit3_p1_4	High	158.523	235.978
Crebzf_p3_1	Unsorted	1181.59	690.098
Crebzf_p3_1	Selected	612.943	648.988
Crebzf_p3_1	Negative	1247.28	637.922
Crebzf_p3_1	Low	1322.18	892.507
Crebzf_p3_1	High	1141.03	644.05
Zfp148_p1_8	Unsorted	750.794	687.222
Zfp148_p1_8	Selected	577.542	545.077
Zfp148_p1_8	Negative	681.051	549.628
Zfp148_p1_8	Low	655.218	608.58
Zfp148_p1_8	High	640.697	561.914
Hmgb3_p2_8	Unsorted	766.077	145.208
Hmgb3_p2_8	Selected	464.259	396.047
Hmgb3_p2_8	Negative	828.252	152.307
Hmgb3_p2_8	Low	764.421	238.545
Hmgb3_p2_8	High	767.02	191.65
Zfp397_p1_4	Unsorted	1291.44	923.005
Zfp397_p1_4	Selected	1167.22	1075.11
Zfp397_p1_4	Negative	1735.99	873.004
Zfp397_p1_4	Low	1292.82	820.361
Zfp397_p1_4	High	1281.39	958.252
Zfp180_p1_10	Unsorted	1159.62	786.424
Zfp180_p1_10	Selected	703.974	730.567
Zfp180_p1_10	Negative	1169.76	837.687
Zfp180_p1_10	Low	1009.83	792.434
Zfp180_p1_10	High	1010.58	812.233
Klf5_p1_10	Unsorted	1367.86	869.81
Klf5_p1_10	Selected	1675.98	1596.04
Klf5_p1_10	Negative	1557.39	616.952
Klf5_p1_10	Low	1331.57	715.634
Klf5_p1_10	High	1574.5	770.513
Sox11_p1_6	Unsorted	398.322	473.004
Sox11_p1_6	Selected	421.777	357.764
Sox11_p1_6	Negative	493.615	565.08
Sox11_p1_6	Low	540.144	539.926
Sox11_p1_6	High	539.969	384.604
Zfp143_p1_3	Unsorted	381.128	411.183
Zfp143_p1_3	Selected	430.88	499.046
Zfp143_p1_3	Negative	431.79	444.78
Zfp143_p1_3	Low	348.745	458.472
Zfp143_p1_3	High	485.477	324.632
Tada2a_p1_11	Unsorted	1216.94	1715.18
Tada2a_p1_11	Selected	892.105	1141.2
Tada2a_p1_11	Negative	1194.29	1662.13
Tada2a_p1_11	Low	1237.63	1587.2
Tada2a_p1_11	High	1242.59	1683.13
Zbtb12_p1_10	Unsorted	954.253	750.481
Zbtb12_p1_10	Selected	375.25	359.131
Zbtb12_p1_10	Negative	843.953	817.82
Zbtb12_p1_10	Low	861.882	684.216
Zbtb12_p1_10	High	734.82	804.41
Ahr_p1_2	Unsorted	445.127	618.212
Ahr_p1_2	Selected	565.404	562.396
Ahr_p1_2	Negative	474.969	555.147
Ahr_p1_2	Low	573.023	599.271
Ahr_p1_2	High	538.318	558.002
Zfp119b_p1_4	Unsorted	1179.68	1242.18
Zfp119b_p1_4	Selected	1469.65	1351.3
Zfp119b_p1_4	Negative	1194.29	1412.7
Zfp119b_p1_4	Low	1342.14	1164.8
Zfp119b_p1_4	High	1216.17	1113.4
Erf_p1_6	Unsorted	2034.59	2258.63
Erf_p1_6	Selected	1678.01	2038.57
Erf_p1_6	Negative	2147.17	2014.2
Erf_p1_6	Low	2223.98	2029.38
Erf_p1_6	High	1913.01	2208.54
Hnrnpk_p4_6	Unsorted	663.87	531.95
Hnrnpk_p4_6	Selected	526.969	423.392
Hnrnpk_p4_6	Negative	725.211	609.227
Hnrnpk_p4_6	Low	571.848	436.362
Hnrnpk_p4_6	High	523.456	504.549
Tead1_p1_2	Unsorted	1257.05	833.868
Tead1_p1_2	Selected	999.319	1069.19
Tead1_p1_2	Negative	1390.56	582.738
Tead1_p1_2	Low	1326.88	738.907
Tead1_p1_2	High	1245.07	859.167
Hmgxb4_p1_7	Unsorted	792.823	967.574
Hmgxb4_p1_7	Selected	1229.93	1472.98
Hmgxb4_p1_7	Negative	944.05	895.077
Hmgxb4_p1_7	Low	875.973	859.925
Hmgxb4_p1_7	High	1021.32	1001.28
Sp3_p1_5	Unsorted	863.508	1171.73
Sp3_p1_5	Selected	866.818	944.77
Sp3_p1_5	Negative	729.137	1196.38
Sp3_p1_5	Low	650.521	1160.14
Sp3_p1_5	High	678.676	1292.01
Crebzf_p1_3	Unsorted	899.806	1378.76
Crebzf_p1_3	Selected	940.655	978.495
Crebzf_p1_3	Negative	927.367	1398.35
Crebzf_p1_3	Low	888.889	1276.51
Crebzf_p1_3	High	946.184	1208.57
Arnt_p1_11	Unsorted	426.978	802.238
Arnt_p1_11	Selected	419.754	463.954
Arnt_p1_11	Negative	454.361	918.255
Arnt_p1_11	Low	396.889	964.652
Arnt_p1_11	High	269.984	649.265
Zfp507_p1_10	Unsorted	2062.29	1971.09
Zfp507_p1_10	Selected	1453.46	1520.84
Zfp507_p1_10	Negative	2151.1	1992.13
Zfp507_p1_10	Low	2086.6	1958.39
Zfp507_p1_10	High	2220.97	2144.66
Mitf_p1_2	Unsorted	1395.56	1682.11
Mitf_p1_2	Selected	1398.84	1430.6
Mitf_p1_2	Negative	1882.21	1659.92
Mitf_p1_2	Low	1714.37	1695.41
Mitf_p1_2	High	1526.61	1646.63
Zfp512_p2_12	Unsorted	942.791	823.804
Zfp512_p2_12	Selected	1004.38	801.209
Zfp512_p2_12	Negative	762.502	731.734
Zfp512_p2_12	Low	907.677	755.198
Zfp512_p2_12	High	895.82	881.331
Bcor_p3_7	Unsorted	578.856	527.637
Bcor_p3_7	Selected	459.201	679.523
Bcor_p3_7	Negative	678.107	619.16
Bcor_p3_7	Low	724.498	621.38
Bcor_p3_7	High	618.405	563.217
Mid2_p2_2	Unsorted	391.635	646.966
Mid2_p2_2	Selected	380.308	424.303
Mid2_p2_2	Negative	399.406	581.635
Mid2_p2_2	Low	447.38	513.162
Mid2_p2_2	High	337.687	634.923
Sox12_p1_5	Unsorted	1337.29	1105.59
Sox12_p1_5	Selected	1298.71	1159.43
Sox12_p1_5	Negative	1322.85	1177.62
Sox12_p1_5	Low	1480.7	1115.92
Sox12_p1_5	High	1306.16	951.733
Zfp941_p1_11	Unsorted	1727.97	612.462
Zfp941_p1_11	Selected	930.54	657.647
Zfp941_p1_11	Negative	1895.95	678.758
Zfp941_p1_11	Low	1612.21	633.016
Zfp941_p1_11	High	1468.81	484.993
Zfp239_p1_3	Unsorted	1196.88	845.369
Zfp239_p1_3	Selected	595.748	592.019
Zfp239_p1_3	Negative	1091.25	1045.18
Zfp239_p1_3	Low	1009.83	979.779
Zfp239_p1_3	High	1038.66	1015.62
Usf1_p1_5	Unsorted	374.442	471.567
Usf1_p1_5	Selected	355.021	375.082
Usf1_p1_5	Negative	468.1	523.14
Usf1_p1_5	Low	578.894	444.508
Usf1_p1_5	High	477.22	512.371
Creb1_p1_1	Unsorted	1147.21	1255.11
Creb1_p1_1	Selected	1349.28	1363.15
Creb1_p1_1	Negative	1082.42	1334.34
Creb1_p1_1	Low	1090.86	1397.52
Creb1_p1_1	High	1142.69	1160.33
Pitx2_p1_1	Unsorted	362.024	428.436
Pitx2_p1_1	Selected	356.033	472.157
Pitx2_p1_1	Negative	385.667	487.823
Pitx2_p1_1	Low	392.192	445.672
Pitx2_p1_1	High	375.666	449.792
E2f1_p1_5	Unsorted	520.589	386.742
E2f1_p1_5	Selected	541.129	479.905
E2f1_p1_5	Negative	464.174	477.89
E2f1_p1_5	Low	489.652	321.163
E2f1_p1_5	High	500.338	439.362
Six1_p2_11	Unsorted	207.28	286.103
Six1_p2_11	Selected	218.475	260.233
Six1_p2_11	Negative	212.951	249.43
Six1_p2_11	Low	290.034	229.236
Six1_p2_11	High	151.092	332.455
Zfp599_p1_12	Unsorted	483.335	208.467
Zfp599_p1_12	Selected	443.018	347.737
Zfp599_p1_12	Negative	380.76	260.466
Zfp599_p1_12	Low	369.881	329.308
Zfp599_p1_12	High	344.292	186.435
Glis2_p1_3	Unsorted	2586.7	2543.3
Glis2_p1_3	Selected	2063.37	2065.92
Glis2_p1_3	Negative	2176.61	2752.56
Glis2_p1_3	Low	2575.08	2568.14
Glis2_p1_3	High	2370.41	2612.7
Mier1_p3_3	Unsorted	562.618	616.775
Mier1_p3_3	Selected	505.728	411.542
Mier1_p3_3	Negative	530.906	747.185
Mier1_p3_3	Low	502.569	662.107
Mier1_p3_3	High	719.958	560.61
Adnp2_p1_1	Unsorted	2697.51	2188.18
Adnp2_p1_1	Selected	1711.38	1806.59
Adnp2_p1_1	Negative	3067.67	2330.95
Adnp2_p1_1	Low	2391.9	2004.94
Adnp2_p1_1	High	2447.2	2092.51
Zfp958_p1_10	Unsorted	923.687	859.747
Zfp958_p1_10	Selected	704.985	714.16
Zfp958_p1_10	Negative	1129.52	877.419
Zfp958_p1_10	Low	947.601	926.252
Zfp958_p1_10	High	892.517	747.045
Mbtps2_p1_11	Unsorted	3295.47	2520.29
Mbtps2_p1_11	Selected	2593.37	2725.84
Mbtps2_p1_11	Negative	3599.56	2190.79
Mbtps2_p1_11	Low	3121.09	2514.61
Mbtps2_p1_11	High	2989.64	2666.16
Gm14326_p1_4	Unsorted	1047.86	848.245
Gm14326_p1_4	Selected	818.268	748.342
Gm14326_p1_4	Negative	1015.69	700.831
Gm14326_p1_4	Low	1006.31	742.398
Gm14326_p1_4	High	894.994	749.653
Preb_p1_9	Unsorted	2982.16	2452.72
Preb_p1_9	Selected	2108.89	2065.92
Preb_p1_9	Negative	3081.41	2709.51
Preb_p1_9	Low	3083.52	2613.52
Preb_p1_9	High	2541.32	2501.88
BRDN0000737468	Unsorted	840.583	520.449
BRDN0000737468	Selected	535.061	544.621
BRDN0000737468	Negative	787.036	497.756
BRDN0000737468	Low	752.679	538.762
BRDN0000737468	High	743.076	516.283
Cdx1_p1_3	Unsorted	754.615	849.683
Cdx1_p1_3	Selected	521.912	599.767
Cdx1_p1_3	Negative	1019.61	849.827
Cdx1_p1_3	Low	767.944	835.489
Cdx1_p1_3	High	870.225	847.434
Rela_p1_11	Unsorted	1432.81	1919.33
Rela_p1_11	Selected	1298.71	1451.11
Rela_p1_11	Negative	1289.48	2282.39
Rela_p1_11	Low	1500.66	1792
Rela_p1_11	High	1426.71	2039.06
Tfap4_p2_8	Unsorted	1233.17	1273.81
Tfap4_p2_8	Selected	820.291	937.934
Tfap4_p2_8	Negative	1262.99	1494.37
Tfap4_p2_8	Low	1483.05	1249.74
Tfap4_p2_8	High	1488.63	1256.81
Hmgb2_p1_9	Unsorted	1500.63	1309.75
Hmgb2_p1_9	Selected	937.62	1080.13
Hmgb2_p1_9	Negative	1672.21	1456.85
Hmgb2_p1_9	Low	1580.51	1423.12
Hmgb2_p1_9	High	1018.84	1242.47
Mier2_p1_4	Unsorted	616.109	474.442
Mier2_p1_4	Selected	533.038	494.945
Mier2_p1_4	Negative	525.999	620.263
Mier2_p1_4	Low	690.445	741.234
Mier2_p1_4	High	788.487	563.217
Rhox6_p1_6	Unsorted	1215.03	947.446
Rhox6_p1_6	Selected	708.02	808.956
Rhox6_p1_6	Negative	1209.01	786.918
Rhox6_p1_6	Low	1002.79	862.252
Rhox6_p1_6	High	1011.41	831.789
Jdp2_p2_5	Unsorted	707.809	961.823
Jdp2_p2_5	Selected	883.002	971.203
Jdp2_p2_5	Negative	694.79	1158.85
Jdp2_p2_5	Low	958.169	956.507
Jdp2_p2_5	High	828.117	851.345
Nfil3_p1_12	Unsorted	1054.55	1058.15
Nfil3_p1_12	Selected	799.051	865.014
Nfil3_p1_12	Negative	993.117	955.779
Nfil3_p1_12	Low	1075.59	1099.63
Nfil3_p1_12	High	1013.06	1003.88
Smarce1_p1_6	Unsorted	1194.97	1686.43
Smarce1_p1_6	Selected	1347.26	1489.85
Smarce1_p1_6	Negative	1091.25	1690.82
Smarce1_p1_6	Low	1168.36	1647.7
Smarce1_p1_6	High	973.43	1834.37
Eomes_p2_5	Unsorted	995.327	1196.17
Eomes_p2_5	Selected	926.494	999.004
Eomes_p2_5	Negative	1539.72	1533
Eomes_p2_5	Low	1020.4	1199.71
Eomes_p2_5	High	722.435	1083.41
BRDN0000738226	Unsorted	1414.66	1534.03
BRDN0000738226	Selected	988.193	1068.28
BRDN0000738226	Negative	1337.57	1608.05
BRDN0000738226	Low	1441.95	1327.71
BRDN0000738226	High	1520	1611.43
Zfp617_p1_1	Unsorted	347.696	677.158
Zfp617_p1_1	Selected	470.327	517.732
Zfp617_p1_1	Negative	379.779	826.65
Zfp617_p1_1	Low	482.607	701.671
Zfp617_p1_1	High	459.056	736.615
Sall2_p1_11	Unsorted	995.327	875.561
Sall2_p1_11	Selected	631.149	644.886
Sall2_p1_11	Negative	841.991	762.637
Sall2_p1_11	Low	901.806	925.088
Sall2_p1_11	High	752.158	981.719
Cdip1_p1_11	Unsorted	1716.51	902.878
Cdip1_p1_11	Selected	978.078	887.345
Cdip1_p1_11	Negative	1586.83	864.175
Cdip1_p1_11	Low	1647.44	864.58
Cdip1_p1_11	High	1529.09	890.457
Zfp119b_p1_1	Unsorted	2243.78	2537.55
Zfp119b_p1_1	Selected	1742.74	1807.05
Zfp119b_p1_1	Negative	2290.45	2409.31
Zfp119b_p1_1	Low	2506.97	2445.96
Zfp119b_p1_1	High	2352.25	2229.4
Mycn_p2_10	Unsorted	675.332	1174.6
Mycn_p2_10	Selected	538.095	707.324
Mycn_p2_10	Negative	924.423	997.719
Mycn_p2_10	Low	506.092	1105.45
Mycn_p2_10	High	620.056	1114.7
Kansl3_p2_6	Unsorted	444.172	379.554
Kansl3_p2_6	Selected	261.967	250.663
Kansl3_p2_6	Negative	574.085	362.004
Kansl3_p2_6	Low	482.607	377.017
Kansl3_p2_6	High	404.564	331.151
Zfp507_p1_7	Unsorted	1148.16	1000.64
Zfp507_p1_7	Selected	849.623	876.407
Zfp507_p1_7	Negative	1253.17	1027.52
Zfp507_p1_7	Low	1169.53	922.761
Zfp507_p1_7	High	1354.05	859.167
Mycl_p1_11	Unsorted	466.142	695.848
Mycl_p1_11	Selected	499.66	624.378
Mycl_p1_11	Negative	681.051	677.654
Mycl_p1_11	Low	481.433	692.362
Mycl_p1_11	High	462.359	659.694
Pitx2_p1_5	Unsorted	626.617	818.053
Pitx2_p1_5	Selected	624.069	589.285
Pitx2_p1_5	Negative	912.647	815.613
Pitx2_p1_5	Low	659.915	921.598
Pitx2_p1_5	High	707.574	807.018
Zfp35_p1_5	Unsorted	174.803	175.4
Zfp35_p1_5	Selected	259.944	226.508
Zfp35_p1_5	Negative	144.257	122.508
Zfp35_p1_5	Low	147.953	162.909
Zfp35_p1_5	High	171.733	135.589
Zfp146_p1_4	Unsorted	912.224	684.347
Zfp146_p1_4	Selected	619.011	561.94
Zfp146_p1_4	Negative	840.028	692.002
Zfp146_p1_4	Low	924.116	694.689
Zfp146_p1_4	High	963.522	657.087
Aebp2_p1_1	Unsorted	1341.11	1470.77
Aebp2_p1_1	Selected	763.65	918.792
Aebp2_p1_1	Negative	1301.26	1504.3
Aebp2_p1_1	Low	1470.13	1613.96
Aebp2_p1_1	High	1141.86	1491.48
Hbp1_p1_5	Unsorted	336.233	458.627
Hbp1_p1_5	Selected	575.519	530.037
Hbp1_p1_5	Negative	352.301	369.73
Hbp1_p1_5	Low	379.275	452.653
Hbp1_p1_5	High	386.4	426.324
Mier3_p1_12	Unsorted	366.8	359.426
Mier3_p1_12	Selected	335.804	400.604
Mier3_p1_12	Negative	281.645	395.114
Mier3_p1_12	Low	318.215	435.199
Mier3_p1_12	High	329.431	345.492
Cebpg_p2_9	Unsorted	474.739	707.35
Cebpg_p2_9	Selected	578.553	581.537
Cebpg_p2_9	Negative	595.674	812.302
Cebpg_p2_9	Low	541.318	681.889
Cebpg_p2_9	High	577.948	765.298
Nexmif_p1_10	Unsorted	805.241	1121.41
Nexmif_p1_10	Selected	783.879	889.168
Nexmif_p1_10	Negative	609.413	1073.87
Nexmif_p1_10	Low	952.298	1089.16
Nexmif_p1_10	High	812.43	1144.69
Zfp850_p1_8	Unsorted	1173	750.481
Zfp850_p1_8	Selected	775.787	681.346
Zfp850_p1_8	Negative	1271.82	887.352
Zfp850_p1_8	Low	1207.1	804.071
Zfp850_p1_8	High	1157.55	727.489
Zfp217_p1_2	Unsorted	3847.58	2360.71
Zfp217_p1_2	Selected	3063.7	2732.22
Zfp217_p1_2	Negative	4292.39	2367.37
Zfp217_p1_2	Low	3997.07	2262.1
Zfp217_p1_2	High	3397.51	2517.53
Hmgxb4_p2_3	Unsorted	717.362	554.953
Hmgxb4_p2_3	Selected	383.342	453.016
Hmgxb4_p2_3	Negative	665.349	562.872
Hmgxb4_p2_3	Low	677.529	538.762
Hmgxb4_p2_3	High	595.287	620.582
Zfp763_p1_10	Unsorted	1318.19	1339.94
Zfp763_p1_10	Selected	918.403	1034.1
Zfp763_p1_10	Negative	1289.48	1319.99
Zfp763_p1_10	Low	1507.71	1282.32
Zfp763_p1_10	High	1317.72	1243.77
Setdb1_p1_10	Unsorted	509.126	383.867
Setdb1_p1_10	Selected	377.273	357.308
Setdb1_p1_10	Negative	391.555	396.218
Setdb1_p1_10	Low	496.698	308.363
Setdb1_p1_10	High	359.979	401.553
Sub1_p1_5	Unsorted	1088.94	812.302
Sub1_p1_5	Selected	832.429	774.319
Sub1_p1_5	Negative	1132.47	756.015
Sub1_p1_5	Low	1086.16	754.034
Sub1_p1_5	High	928.845	782.246
Gtf2ird1_p2_11	Unsorted	577.901	323.483
Gtf2ird1_p2_11	Selected	349.964	367.79
Gtf2ird1_p2_11	Negative	314.029	295.784
Gtf2ird1_p2_11	Low	509.614	280.436
Gtf2ird1_p2_11	High	620.882	294.646
Hinfp_p1_12	Unsorted	1471.02	1058.15
Hinfp_p1_12	Selected	1183.4	999.916
Hinfp_p1_12	Negative	1263.97	1167.68
Hinfp_p1_12	Low	1530.02	875.052
Hinfp_p1_12	High	1568.72	912.621
Platr25_p2_5	Unsorted	992.462	664.219
Platr25_p2_5	Selected	506.74	493.577
Platr25_p2_5	Negative	1025.5	593.775
Platr25_p2_5	Low	917.071	518.98
Platr25_p2_5	High	930.497	616.671
Mbd1_p2_3	Unsorted	2174.05	1158.79
Mbd1_p2_3	Selected	1130.81	1020.88
Mbd1_p2_3	Negative	2713.41	1378.49
Mbd1_p2_3	Low	2238.08	1214.83
Mbd1_p2_3	High	1925.39	1083.41
Tead2_p4_8	Unsorted	550.2	336.423
Tead2_p4_8	Selected	547.198	503.604
Tead2_p4_8	Negative	671.237	344.345
Tead2_p4_8	Low	607.075	381.672
Tead2_p4_8	High	609.323	346.796
Otx2_p2_12	Unsorted	774.674	559.267
Otx2_p2_12	Selected	580.576	500.869
Otx2_p2_12	Negative	1026.48	536.384
Otx2_p2_12	Low	993.396	617.889
Otx2_p2_12	High	407.866	491.512
Foxn3_p2_9	Unsorted	1488.21	2669.81
Foxn3_p2_9	Selected	1662.83	1860.37
Foxn3_p2_9	Negative	1544.63	2124.57
Foxn3_p2_9	Low	1478.35	2423.85
Foxn3_p2_9	High	1568.72	2600.97
Thap12_p2_1	Unsorted	625.662	623.963
Thap12_p2_1	Selected	263.99	340.901
Thap12_p2_1	Negative	932.274	601.501
Thap12_p2_1	Low	604.727	538.762
Thap12_p2_1	High	558.133	569.736
Zfp654_p1_5	Unsorted	534.917	612.462
Zfp654_p1_5	Selected	692.848	751.076
Zfp654_p1_5	Negative	651.611	501.067
Zfp654_p1_5	Low	601.204	562.035
Zfp654_p1_5	High	603.543	679.251
Srebf1_p2_2	Unsorted	725.003	524.762
Srebf1_p2_2	Selected	490.556	489.476
Srebf1_p2_2	Negative	660.443	417.188
Srebf1_p2_2	Low	668.135	482.908
Srebf1_p2_2	High	719.133	453.703
Maff_p1_5	Unsorted	214.922	162.46
Maff_p1_5	Selected	297.368	273.45
Maff_p1_5	Negative	272.813	290.266
Maff_p1_5	Low	265.375	180.363
Maff_p1_5	High	254.297	198.169
Sox2_p1_3	Unsorted	251.22	418.372
Sox2_p1_3	Selected	419.754	378.728
Sox2_p1_3	Negative	257.111	392.907
Sox2_p1_3	Low	248.936	406.108
Sox2_p1_3	High	330.256	544.965
Gtf2i_p1_7	Unsorted	1773.82	2165.18
Gtf2i_p1_7	Selected	1818.6	1871.77
Gtf2i_p1_7	Negative	1891.04	2132.29
Gtf2i_p1_7	Low	1990.31	2071.27
Gtf2i_p1_7	High	2187.12	2153.79
Tsix_p1_12	Unsorted	1342.07	1486.59
Tsix_p1_12	Selected	1044.83	1004.02
Tsix_p1_12	Negative	1100.08	1393.94
Tsix_p1_12	Low	1000.44	1469.67
Tsix_p1_12	High	1180.67	1637.5
Bnc2_p1_5	Unsorted	3773.07	3792.66
Bnc2_p1_5	Selected	2313.2	2618.28
Bnc2_p1_5	Negative	4161.87	4083.58
Bnc2_p1_5	Low	4139.15	4133.23
Bnc2_p1_5	High	3965.55	3976.42
Sall2_p1_4	Unsorted	573.125	524.762
Sall2_p1_4	Selected	438.972	447.547
Sall2_p1_4	Negative	639.834	412.773
Sall2_p1_4	Low	772.641	499.199
Sall2_p1_4	High	730.692	419.806
Rbpj_p3_11	Unsorted	1013.48	520.449
Rbpj_p3_11	Selected	551.244	575.157
Rbpj_p3_11	Negative	958.77	386.285
Rbpj_p3_11	Low	1055.63	552.726
Rbpj_p3_11	High	1003.98	507.156
Capn15_p1_4	Unsorted	297.07	428.436
Capn15_p1_4	Selected	360.079	447.091
Capn15_p1_4	Negative	326.787	516.518
Capn15_p1_4	Low	280.64	351.417
Capn15_p1_4	High	305.487	375.478
Crebzf_p3_7	Unsorted	550.2	727.478
Crebzf_p3_7	Selected	460.213	561.028
Crebzf_p3_7	Negative	419.033	700.831
Crebzf_p3_7	Low	573.023	757.525
Crebzf_p3_7	High	624.184	778.335
Zfp335_p1_6	Unsorted	1535.02	1575.72
Zfp335_p1_6	Selected	1348.27	1330.33
Zfp335_p1_6	Negative	1320.89	1655.51
Zfp335_p1_6	Low	1564.07	1391.71
Zfp335_p1_6	High	1406.07	1584.05
Tcf12_p2_1	Unsorted	3364.24	2757.51
Tcf12_p2_1	Selected	2427.5	2420.49
Tcf12_p2_1	Negative	1823.33	1526.38
Tcf12_p2_1	Low	2704.24	2584.43
Tcf12_p2_1	High	6250.1	3791.29
Zfp239_p1_5	Unsorted	417.426	632.589
Zfp239_p1_5	Selected	266.013	322.215
Zfp239_p1_5	Negative	366.04	501.067
Zfp239_p1_5	Low	423.896	684.216
Zfp239_p1_5	High	314.569	524.105
Klf4_p2_12	Unsorted	1236.04	667.094
Klf4_p2_12	Selected	1038.77	865.014
Klf4_p2_12	Negative	785.073	685.38
Klf4_p2_12	Low	955.82	712.144
Klf4_p2_12	High	1142.69	677.947
Prdm4_p1_11	Unsorted	1094.67	940.258
Prdm4_p1_11	Selected	842.543	953.885
Prdm4_p1_11	Negative	931.293	982.267
Prdm4_p1_11	Low	1136.65	937.888
Prdm4_p1_11	High	1280.57	1001.28
Tfcp2l1_p1_12	Unsorted	613.244	319.17
Tfcp2l1_p1_12	Selected	603.84	475.803
Tfcp2l1_p1_12	Negative	733.062	391.803
Tfcp2l1_p1_12	Low	502.569	187.345
Tfcp2l1_p1_12	High	683.63	359.833
Smad3_p1_7	Unsorted	1714.6	1943.77
Smad3_p1_7	Selected	1298.71	1405.53
Smad3_p1_7	Negative	1834.13	1662.13
Smad3_p1_7	Low	1851.76	2038.69
Smad3_p1_7	High	1745.4	1838.28
Zfp738_p1_3	Unsorted	702.078	744.73
Zfp738_p1_3	Selected	399.525	483.551
Zfp738_p1_3	Negative	838.065	522.037
Zfp738_p1_3	Low	634.082	757.525
Zfp738_p1_3	High	771.148	690.984
Tfam_p1_10	Unsorted	1717.46	1410.39
Tfam_p1_10	Selected	1254.21	1177.2
Tfam_p1_10	Negative	1538.74	1387.31
Tfam_p1_10	Low	1628.65	1455.71
Tfam_p1_10	High	1544.77	1358.5
Tfdp1_p2_9	Unsorted	189.131	185.464
Tfdp1_p2_9	Selected	328.723	322.671
Tfdp1_p2_9	Negative	139.35	175.484
Tfdp1_p2_9	Low	207.838	185.018
Tfdp1_p2_9	High	179.164	165.575
Prdm2_p1_5	Unsorted	1005.83	508.947
Prdm2_p1_5	Selected	746.455	536.874
Prdm2_p1_5	Negative	730.118	504.378
Prdm2_p1_5	Low	1160.14	437.526
Prdm2_p1_5	High	932.148	563.217
BRDN0000737990	Unsorted	453.724	520.449
BRDN0000737990	Selected	459.201	541.887
BRDN0000737990	Negative	386.648	587.153
BRDN0000737990	Low	489.652	585.308
BRDN0000737990	High	484.651	486.297
Smarce1_p1_8	Unsorted	723.093	432.749
Smarce1_p1_8	Selected	454.144	375.538
Smarce1_p1_8	Negative	696.752	374.145
Smarce1_p1_8	Low	737.414	446.835
Smarce1_p1_8	High	610.148	365.048
Zfp710_p2_3	Unsorted	173.848	438.499
Zfp710_p2_3	Selected	358.056	347.282
Zfp710_p2_3	Negative	181.548	455.816
Zfp710_p2_3	Low	180.831	449.162
Zfp710_p2_3	High	251.82	391.123
Six1_p2_2	Unsorted	3121.62	1985.47
Six1_p2_2	Selected	1484.82	1470.25
Six1_p2_2	Negative	3313.01	2188.58
Six1_p2_2	Low	3108.18	2208.58
Six1_p2_2	High	2933.5	1840.89
Zfp219_p1_10	Unsorted	1173.95	1026.52
Zfp219_p1_10	Selected	832.429	889.624
Zfp219_p1_10	Negative	933.256	967.92
Zfp219_p1_10	Low	999.267	1202.03
Zfp219_p1_10	High	1171.58	1053.43
Zfp946_p1_4	Unsorted	578.856	668.532
Zfp946_p1_4	Selected	537.083	480.816
Zfp946_p1_4	Negative	508.335	575.013
Zfp946_p1_4	Low	605.901	672.58
Zfp946_p1_4	High	667.117	638.835
Hmgb2_p2_10	Unsorted	326.681	307.668
Hmgb2_p2_10	Selected	275.116	287.578
Hmgb2_p2_10	Negative	397.443	267.088
Hmgb2_p2_10	Low	395.714	214.109
Hmgb2_p2_10	High	313.743	332.455
Zfp958_p1_12	Unsorted	937.059	862.622
Zfp958_p1_12	Selected	744.432	754.266
Zfp958_p1_12	Negative	409.219	587.153
Zfp958_p1_12	Low	921.768	799.416
Zfp958_p1_12	High	1771	1308.96
Rcor2_p1_10	Unsorted	1163.44	1817.26
Rcor2_p1_10	Selected	718.134	901.474
Rcor2_p1_10	Negative	1450.42	1839.82
Rcor2_p1_10	Low	1120.21	1745.45
Rcor2_p1_10	High	998.199	1810.9
Zfp35_p1_4	Unsorted	508.171	552.078
Zfp35_p1_4	Selected	383.342	253.853
Zfp35_p1_4	Negative	629.04	685.38
Zfp35_p1_4	Low	514.311	705.162
Zfp35_p1_4	High	529.235	483.689
Fiz1_p2_1	Unsorted	282.742	230.033
Fiz1_p2_1	Selected	265.002	219.672
Fiz1_p2_1	Negative	195.287	215.216
Fiz1_p2_1	Low	268.898	204.799
Fiz1_p2_1	High	291.451	217.725
Elf2_p1_2	Unsorted	1245.59	1500.96
Elf2_p1_2	Selected	1245.1	1310.28
Elf2_p1_2	Negative	1302.24	1541.83
Elf2_p1_2	Low	1362.1	1298.61
Elf2_p1_2	High	1232.68	1380.66
Mybl2_p1_5	Unsorted	1050.73	572.206
Mybl2_p1_5	Selected	783.879	658.559
Mybl2_p1_5	Negative	1004.89	537.488
Mybl2_p1_5	Low	1126.08	606.253
Mybl2_p1_5	High	1128.65	601.026
Ftx_p1_7	Unsorted	1092.76	964.699
Ftx_p1_7	Selected	842.543	921.071
Ftx_p1_7	Negative	1353.27	1037.45
Ftx_p1_7	Low	1055.63	984.434
Ftx_p1_7	High	1103.88	814.84
Cic_p1_9	Unsorted	1726.06	1117.1
Cic_p1_9	Selected	1076.19	999.916
Cic_p1_9	Negative	1810.57	1049.59
Cic_p1_9	Low	1283.43	1106.62
Cic_p1_9	High	1526.61	1139.47
BRDN0000738101	Unsorted	748.883	342.173
BRDN0000738101	Selected	839.509	619.364
BRDN0000738101	Negative	792.924	497.756
BRDN0000738101	Low	877.147	538.762
BRDN0000738101	High	961.045	325.936
Nexmif_p1_7	Unsorted	1635.32	1239.3
Nexmif_p1_7	Selected	1112.6	1010.85
Nexmif_p1_7	Negative	1750.71	1244.94
Nexmif_p1_7	Low	1643.92	1024
Nexmif_p1_7	High	1749.53	1083.41
Lrrfip2_p1_4	Unsorted	362.979	339.298
Lrrfip2_p1_4	Selected	206.337	216.937
Lrrfip2_p1_4	Negative	276.738	317.857
Lrrfip2_p1_4	Low	293.557	364.217
Lrrfip2_p1_4	High	191.549	305.076
Ubtf_p1_2	Unsorted	959.029	1197.61
Ubtf_p1_2	Selected	826.36	718.718
Ubtf_p1_2	Negative	908.722	1455.74
Ubtf_p1_2	Low	925.29	1000.72
Ubtf_p1_2	High	892.517	1199.44
Thap1_p1_12	Unsorted	995.327	1219.17
Thap1_p1_12	Selected	851.646	971.659
Thap1_p1_12	Negative	1230.6	1466.78
Thap1_p1_12	Low	1326.88	1284.65
Thap1_p1_12	High	1243.41	1275.06
Zfp275_p1_6	Unsorted	2739.54	2774.77
Zfp275_p1_6	Selected	2555.95	2750
Zfp275_p1_6	Negative	2856.68	2772.42
Zfp275_p1_6	Low	2638.49	2871.85
Zfp275_p1_6	High	2796.44	2617.92
Sub1_p2_5	Unsorted	567.394	163.898
Sub1_p2_5	Selected	271.07	179.11
Sub1_p2_5	Negative	427.865	196.453
Sub1_p2_5	Low	514.311	147.781
Sub1_p2_5	High	491.256	213.814
Rcor2_p2_6	Unsorted	449.903	698.724
Rcor2_p2_6	Selected	677.676	782.067
Rcor2_p2_6	Negative	615.301	639.026
Rcor2_p2_6	Low	577.719	821.525
Rcor2_p2_6	High	451.625	800.499
Zfp532_p1_2	Unsorted	695.392	378.116
Zfp532_p1_2	Selected	423.8	331.786
Zfp532_p1_2	Negative	874.375	410.566
Zfp532_p1_2	Low	723.324	471.271
Zfp532_p1_2	High	679.502	392.427
Hmgxb4_p2_1	Unsorted	818.614	652.717
Hmgxb4_p2_1	Selected	622.046	581.537
Hmgxb4_p2_1	Negative	871.431	652.27
Hmgxb4_p2_1	Low	774.989	621.38
Hmgxb4_p2_1	High	678.676	651.872
Zfp473_p1_8	Unsorted	682.019	648.404
Zfp473_p1_8	Selected	443.018	303.985
Zfp473_p1_8	Negative	533.85	720.697
Zfp473_p1_8	Low	685.748	762.18
Zfp473_p1_8	High	526.759	597.115
Prdm14_p1_1	Unsorted	891.209	1086.9
Prdm14_p1_1	Selected	728.249	792.094
Prdm14_p1_1	Negative	1010.78	1089.32
Prdm14_p1_1	Low	836.049	901.816
Prdm14_p1_1	High	886.738	1192.93
Zfp24_p1_12	Unsorted	806.196	612.462
Zfp24_p1_12	Selected	478.419	561.028
Zfp24_p1_12	Negative	999.987	648.959
Zfp24_p1_12	Low	804.345	776.143
Zfp24_p1_12	High	710.876	670.124
Ubp1_p1_12	Unsorted	1219.8	851.12
Ubp1_p1_12	Selected	995.273	938.389
Ubp1_p1_12	Negative	1225.7	782.503
Ubp1_p1_12	Low	1295.17	878.543
Ubp1_p1_12	High	1343.32	920.443
Aff4_p1_7	Unsorted	479.515	451.439
Aff4_p1_7	Selected	442.007	401.06
Aff4_p1_7	Negative	498.521	421.602
Aff4_p1_7	Low	401.585	555.053
Aff4_p1_7	High	423.554	475.867
Klf13_p1_3	Unsorted	1253.23	927.319
Klf13_p1_3	Selected	1064.05	1163.07
Klf13_p1_3	Negative	1305.18	1179.82
Klf13_p1_3	Low	1236.46	1247.41
Klf13_p1_3	High	1274.79	941.303
Hic2_p1_5	Unsorted	447.993	687.222
Hic2_p1_5	Selected	470.327	503.604
Hic2_p1_5	Negative	241.41	516.518
Hic2_p1_5	Low	372.23	633.016
Hic2_p1_5	High	464.01	784.854
Ascl2_p1_9	Unsorted	576.946	664.219
Ascl2_p1_9	Selected	451.11	398.326
Ascl2_p1_9	Negative	520.111	494.445
Ascl2_p1_9	Low	663.438	686.544
Ascl2_p1_9	High	516.025	611.456
Sp2_p1_10	Unsorted	3042.34	2597.93
Sp2_p1_10	Selected	2143.28	2203.1
Sp2_p1_10	Negative	3186.41	2479.95
Sp2_p1_10	Low	3021.28	2523.92
Sp2_p1_10	High	3061.47	2637.47
Zfx_p1_3	Unsorted	1442.36	948.884
Zfx_p1_3	Selected	1090.35	1124.79
Zfx_p1_3	Negative	1856.7	741.667
Zfx_p1_3	Low	1405.55	934.398
Zfx_p1_3	High	1393.68	831.789
Olig1_p1_6	Unsorted	857.777	933.069
Olig1_p1_6	Selected	801.074	838.58
Olig1_p1_6	Negative	954.845	716.283
Olig1_p1_6	Low	821.959	873.889
Olig1_p1_6	High	852.061	866.99
2610021A01Rik_p1_4	Unsorted	364.89	554.953
2610021A01Rik_p1_4	Selected	483.476	576.068
2610021A01Rik_p1_4	Negative	537.775	537.488
2610021A01Rik_p1_4	Low	492.001	546.908
2610021A01Rik_p1_4	High	572.169	504.549
Atf6b_p1_11	Unsorted	2108.14	2314.7
Atf6b_p1_11	Selected	1519.21	1489.85
Atf6b_p1_11	Negative	2329.7	2103.6
Atf6b_p1_11	Low	2550.42	2102.69
Atf6b_p1_11	High	2310.97	2164.22
Tslrn1_p1_3	Unsorted	534.917	589.458
Tslrn1_p1_3	Selected	476.396	497.679
Tslrn1_p1_3	Negative	502.447	605.916
Tslrn1_p1_3	Low	514.311	479.417
Tslrn1_p1_3	High	437.589	564.521
BRDN0000737910	Unsorted	138.505	179.713
BRDN0000737910	Selected	174.982	205.543
BRDN0000737910	Negative	87.3394	291.369
BRDN0000737910	Low	123.294	175.709
BRDN0000737910	High	147.79	147.323
Crebzf_p3_12	Unsorted	559.752	419.809
Crebzf_p3_12	Selected	483.476	398.781
Crebzf_p3_12	Negative	451.417	456.92
Crebzf_p3_12	Low	682.226	436.362
Crebzf_p3_12	High	590.333	439.362
Rif1_p1_9	Unsorted	3274.45	3548.25
Rif1_p1_9	Selected	2732.96	2890.82
Rif1_p1_9	Negative	3775.22	3778.97
Rif1_p1_9	Low	3149.28	3450.17
Rif1_p1_9	High	3016.06	3479.69
Zfp664_p1_2	Unsorted	798.554	1056.71
Zfp664_p1_2	Selected	649.355	778.421
Zfp664_p1_2	Negative	697.734	1017.58
Zfp664_p1_2	Low	932.336	1090.32
Zfp664_p1_2	High	872.702	1129.04
Csrnp1_p3_11	Unsorted	1613.35	1620.29
Csrnp1_p3_11	Selected	1177.34	1248.3
Csrnp1_p3_11	Negative	1734.03	1621.29
Csrnp1_p3_11	Low	1566.42	1433.6
Csrnp1_p3_11	High	1441.57	1503.22
Mkrn2_p1_2	Unsorted	643.81	602.398
Mkrn2_p1_2	Selected	560.347	548.723
Mkrn2_p1_2	Negative	759.558	546.317
Mkrn2_p1_2	Low	703.362	586.471
Mkrn2_p1_2	High	707.574	551.484
Gm49345_p1_1	Unsorted	1195.92	1181.79
Gm49345_p1_1	Selected	892.105	909.221
Gm49345_p1_1	Negative	1268.87	1387.31
Gm49345_p1_1	Low	1122.56	1158.98
Gm49345_p1_1	High	1110.49	1156.42
Zfp263_p1_8	Unsorted	1845.46	1613.1
Zfp263_p1_8	Selected	1457.51	1539.98
Zfp263_p1_8	Negative	1802.72	1637.85
Zfp263_p1_8	Low	1780.13	1949.09
Zfp263_p1_8	High	1681	1582.75
Tead2_p2_4	Unsorted	1151.98	691.535
Tead2_p2_4	Selected	703.974	625.289
Tead2_p2_4	Negative	831.196	739.46
Tead2_p2_4	Low	1079.11	869.234
Tead2_p2_4	High	1128.65	690.984
Zfp57_p3_3	Unsorted	683.929	654.155
Zfp57_p3_3	Selected	370.193	433.874
Zfp57_p3_3	Negative	777.222	509.896
Zfp57_p3_3	Low	774.989	464.29
Zfp57_p3_3	High	750.507	496.726
Atf1_p1_5	Unsorted	859.688	1263.74
Atf1_p1_5	Selected	1189.47	1270.18
Atf1_p1_5	Negative	751.707	1159.96
Atf1_p1_5	Low	953.472	1350.98
Atf1_p1_5	High	986.64	1298.53
Zfp267_p2_7	Unsorted	323.816	661.343
Zfp267_p2_7	Selected	363.113	460.308
Zfp267_p2_7	Negative	340.525	710.764
Zfp267_p2_7	Low	466.168	721.453
Zfp267_p2_7	High	331.082	775.728
Klf15_p1_3	Unsorted	1002.01	889.938
Klf15_p1_3	Selected	834.452	732.846
Klf15_p1_3	Negative	1006.86	775.881
Klf15_p1_3	Low	1046.24	876.216
Klf15_p1_3	High	1175.71	869.597
Smad4_p1_5	Unsorted	543.514	483.068
Smad4_p1_5	Selected	511.797	436.153
Smad4_p1_5	Negative	505.391	389.596
Smad4_p1_5	Low	692.794	479.417
Smad4_p1_5	High	415.297	419.806
Plscr1_p2_11	Unsorted	414.56	227.157
Plscr1_p2_11	Selected	324.678	221.495
Plscr1_p2_11	Negative	265.943	217.423
Plscr1_p2_11	Low	403.934	193.163
Plscr1_p2_11	High	535.015	290.735
Cpeb1_p3_6	Unsorted	575.991	560.704
Cpeb1_p3_6	Selected	490.556	382.83
Cpeb1_p3_6	Negative	869.468	588.257
Cpeb1_p3_6	Low	689.271	446.835
Cpeb1_p3_6	High	650.605	496.726
Lef1_p1_12	Unsorted	1279.98	1459.27
Lef1_p1_12	Selected	964.93	965.734
Lef1_p1_12	Negative	1351.31	1247.15
Lef1_p1_12	Low	1305.74	1350.98
Lef1_p1_12	High	1219.47	1350.68
Zfp777_p1_9	Unsorted	1749.94	1263.74
Zfp777_p1_9	Selected	1396.82	1515.37
Zfp777_p1_9	Negative	2283.58	1239.42
Zfp777_p1_9	Low	2003.23	1491.78
Zfp777_p1_9	High	1962.55	1157.72
Zfp605_p1_7	Unsorted	116.535	116.454
Zfp605_p1_7	Selected	178.016	147.663
Zfp605_p1_7	Negative	185.473	214.112
Zfp605_p1_7	Low	90.4154	74.4725
Zfp605_p1_7	High	87.5179	118.641
Smad7_p1_8	Unsorted	955.208	780.673
Smad7_p1_8	Selected	630.137	607.059
Smad7_p1_8	Negative	828.252	774.777
Smad7_p1_8	Low	879.496	788.943
Smad7_p1_8	High	751.333	684.466
Atf5_p2_6	Unsorted	1127.15	1423.33
Atf5_p2_6	Selected	723.191	874.129
Atf5_p2_6	Negative	1058.87	1349.79
Atf5_p2_6	Low	1126.08	1359.12
Atf5_p2_6	High	1096.45	1374.15
BRDN0000737409	Unsorted	563.573	431.311
BRDN0000737409	Selected	381.319	429.317
BRDN0000737409	Negative	652.592	381.87
BRDN0000737409	Low	516.66	443.344
BRDN0000737409	High	544.097	449.792
Foxp1_p1_1	Unsorted	1106.13	789.299
Foxp1_p1_1	Selected	572.484	522.745
Foxp1_p1_1	Negative	1050.04	827.753
Foxp1_p1_1	Low	1278.73	658.616
Foxp1_p1_1	High	1250.85	872.205
Zfp729b_p1_10	Unsorted	256.951	264.537
Zfp729b_p1_10	Selected	301.414	283.021
Zfp729b_p1_10	Negative	361.134	206.387
Zfp729b_p1_10	Low	288.86	316.508
Zfp729b_p1_10	High	317.872	195.562
Zfp609_p1_8	Unsorted	965.716	232.908
Zfp609_p1_8	Selected	374.239	322.215
Zfp609_p1_8	Negative	1157.98	187.624
Zfp609_p1_8	Low	961.691	258.327
Zfp609_p1_8	High	926.368	174.702
Klf4_p1_5	Unsorted	2782.52	2160.87
Klf4_p1_5	Selected	1625.41	1667.13
Klf4_p1_5	Negative	3440.58	2199.62
Klf4_p1_5	Low	2744.17	2216.72
Klf4_p1_5	High	3068.08	2327.18
Gli3_p1_7	Unsorted	471.873	769.171
Gli3_p1_7	Selected	539.106	537.785
Gli3_p1_7	Negative	614.32	771.466
Gli3_p1_7	Low	514.311	686.544
Gli3_p1_7	High	610.974	745.742
Zfp869_p2_12	Unsorted	775.629	902.878
Zfp869_p2_12	Selected	609.908	668.585
Zfp869_p2_12	Negative	825.308	910.529
Zfp869_p2_12	Low	764.421	998.397
Zfp869_p2_12	High	880.133	881.331
Zkscan3_p1_8	Unsorted	184.355	178.275
Zkscan3_p1_8	Selected	203.303	180.933
Zkscan3_p1_8	Negative	215.895	123.611
Zkscan3_p1_8	Low	216.058	139.636
Zkscan3_p1_8	High	167.605	161.664
Trim28_p2_8	Unsorted	792.823	675.721
Trim28_p2_8	Selected	674.642	649.9
Trim28_p2_8	Negative	854.748	920.462
Trim28_p2_8	Low	717.452	672.58
Trim28_p2_8	High	819.861	606.241
Nfe2l1_p1_3	Unsorted	716.406	432.749
Nfe2l1_p1_3	Selected	518.877	610.705
Nfe2l1_p1_3	Negative	607.45	412.773
Nfe2l1_p1_3	Low	551.886	521.308
Nfe2l1_p1_3	High	563.912	461.525
Yeats4_p1_3	Unsorted	1119.5	1200.48
Yeats4_p1_3	Selected	879.967	930.186
Yeats4_p1_3	Negative	1213.92	954.676
Yeats4_p1_3	Low	1034.49	1216
Yeats4_p1_3	High	1051.04	1267.24
Tead1_p1_5	Unsorted	591.274	677.158
Tead1_p1_5	Selected	566.416	572.878
Tead1_p1_5	Negative	525.999	534.177
Tead1_p1_5	Low	619.992	742.398
Tead1_p1_5	High	549.876	662.302
Gzf1_p1_10	Unsorted	763.212	882.75
Gzf1_p1_10	Selected	787.925	666.762
Gzf1_p1_10	Negative	707.547	914.944
Gzf1_p1_10	Low	920.594	864.58
Gzf1_p1_10	High	958.568	994.757
Usf2_p1_12	Unsorted	1224.58	1137.22
Usf2_p1_12	Selected	821.303	698.665
Usf2_p1_12	Negative	1458.27	927.084
Usf2_p1_12	Low	1282.26	996.07
Usf2_p1_12	High	1074.98	1028.65
Zfp738_p1_2	Unsorted	363.934	577.957
Zfp738_p1_2	Selected	302.426	372.804
Zfp738_p1_2	Negative	341.507	623.574
Zfp738_p1_2	Low	234.845	475.926
Zfp738_p1_2	High	256.774	709.237
Bcor_p3_5	Unsorted	2352.68	3045.06
Bcor_p3_5	Selected	1885.35	2152.05
Bcor_p3_5	Negative	2562.28	3115.66
Bcor_p3_5	Low	2572.73	3145.3
Bcor_p3_5	High	2642.05	2894.31
Zfp317_p1_9	Unsorted	1336.34	1094.09
Zfp317_p1_9	Selected	1161.15	1185.41
Zfp317_p1_9	Negative	1600.57	1026.41
Zfp317_p1_9	Low	1781.3	1143.85
Zfp317_p1_9	High	1652.93	1228.13
Hinfp_p1_9	Unsorted	815.748	271.726
Hinfp_p1_9	Selected	344.907	362.321
Hinfp_p1_9	Negative	949.938	377.456
Hinfp_p1_9	Low	745.634	386.326
Hinfp_p1_9	High	852.061	251.623
BRDN0000738029	Unsorted	1565.59	1777
BRDN0000738029	Selected	1172.28	1167.18
BRDN0000738029	Negative	1842.96	1655.51
BRDN0000738029	Low	1619.26	1716.36
BRDN0000738029	High	1634.77	1744.41
Tcf15_p1_5	Unsorted	3500.84	3418.86
Tcf15_p1_5	Selected	2872.54	3096.82
Tcf15_p1_5	Negative	3906.72	3187.4
Tcf15_p1_5	Low	3798.62	3508.35
Tcf15_p1_5	High	3469.34	3181.14
Hic2_p1_11	Unsorted	849.18	1283.87
Hic2_p1_11	Selected	515.843	595.665
Hic2_p1_11	Negative	836.103	954.676
Hic2_p1_11	Low	902.98	1100.8
Hic2_p1_11	High	994.897	1207.27
Nfatc3_p2_8	Unsorted	1467.2	2019.97
Nfatc3_p2_8	Selected	1312.87	1449.74
Nfatc3_p2_8	Negative	1807.63	1826.58
Nfatc3_p2_8	Low	1530.02	1917.67
Nfatc3_p2_8	High	1590.18	2053.4
Tead2_p4_6	Unsorted	1322.96	799.363
Tead2_p4_6	Selected	873.898	859.089
Tead2_p4_6	Negative	1566.22	735.045
Tead2_p4_6	Low	1262.29	855.27
Tead2_p4_6	High	1368.09	986.934
Prdm4_p1_9	Unsorted	423.157	347.924
Prdm4_p1_9	Selected	257.921	289.401
Prdm4_p1_9	Negative	428.846	420.499
Prdm4_p1_9	Low	492.001	432.872
Prdm4_p1_9	High	429.333	367.656
Cpeb1_p2_12	Unsorted	450.858	281.79
Cpeb1_p2_12	Selected	346.93	335.888
Cpeb1_p2_12	Negative	328.749	328.894
Cpeb1_p2_12	Low	327.609	290.908
Cpeb1_p2_12	High	416.948	301.165
Atf5_p2_10	Unsorted	492.888	196.965
Atf5_p2_10	Selected	257.921	192.782
Atf5_p2_10	Negative	650.629	174.38
Atf5_p2_10	Low	527.228	308.363
Atf5_p2_10	High	446.671	234.674
Mid2_p2_12	Unsorted	1024.94	399.681
Mid2_p2_12	Selected	736.34	676.789
Mid2_p2_12	Negative	1030.41	463.542
Mid2_p2_12	Low	947.601	549.235
Mid2_p2_12	High	888.389	418.502
Cenpa_p1_8	Unsorted	1411.8	1329.88
Cenpa_p1_8	Selected	1273.42	1194.98
Cenpa_p1_8	Negative	1588.79	1086.01
Cenpa_p1_8	Low	1669.75	1054.25
Cenpa_p1_8	High	1652.11	1494.09
Zfp740_p2_9	Unsorted	984.82	1127.16
Zfp740_p2_9	Selected	822.314	845.416
Zfp740_p2_9	Negative	1184.48	1138.99
Zfp740_p2_9	Low	1027.45	1156.65
Zfp740_p2_9	High	1021.32	1075.59
Zfp748_p1_7	Unsorted	443.217	398.244
Zfp748_p1_7	Selected	307.483	283.021
Zfp748_p1_7	Negative	312.067	462.438
Zfp748_p1_7	Low	364.01	516.653
Zfp748_p1_7	High	381.446	333.758
Zfp423_p1_9	Unsorted	992.462	956.073
Zfp423_p1_9	Selected	858.727	876.863
Zfp423_p1_9	Negative	1136.39	1066.15
Zfp423_p1_9	Low	1167.18	890.179
Zfp423_p1_9	High	980.861	1109.49
Pias4_p1_11	Unsorted	974.313	1137.22
Pias4_p1_11	Selected	802.085	871.394
Pias4_p1_11	Negative	912.647	1071.66
Pias4_p1_11	Low	1042.71	1242.76
Pias4_p1_11	High	1016.36	1174.67
Cenps_p1_1	Unsorted	2531.3	2432.59
Cenps_p1_1	Selected	1911.65	2134.73
Cenps_p1_1	Negative	2748.74	2223.9
Cenps_p1_1	Low	2370.76	2310.98
Cenps_p1_1	High	2431.51	2396.28
Zfp239_p2_11	Unsorted	2506.47	2510.23
Zfp239_p2_11	Selected	1266.34	1402.34
Zfp239_p2_11	Negative	2771.31	2404.9
Zfp239_p2_11	Low	2044.33	2093.38
Zfp239_p2_11	High	2895.52	2290.68
Nr6a1_p2_6	Unsorted	1353.53	853.996
Nr6a1_p2_6	Selected	950.769	719.174
Nr6a1_p2_6	Negative	1343.46	671.032
Nr6a1_p2_6	Low	1281.08	904.143
Nr6a1_p2_6	High	1297.08	893.065
Zbtb12_p1_1	Unsorted	664.825	378.116
Zbtb12_p1_1	Selected	302.426	303.074
Zbtb12_p1_1	Negative	537.775	380.767
Zbtb12_p1_1	Low	614.12	363.054
Zbtb12_p1_1	High	666.292	384.604
Zbed4_p1_4	Unsorted	637.124	642.653
Zbed4_p1_4	Selected	800.062	729.2
Zbed4_p1_4	Negative	715.398	698.624
Zbed4_p1_4	Low	778.512	684.216
Zbed4_p1_4	High	752.158	714.452
Zfp532_p5_8	Unsorted	140.416	228.595
Zfp532_p5_8	Selected	139.581	144.929
Zfp532_p5_8	Negative	135.425	301.302
Zfp532_p5_8	Low	216.058	228.072
Zfp532_p5_8	High	183.292	247.711
Zfp263_p1_1	Unsorted	917	1479.4
Zfp263_p1_1	Selected	920.425	1028.63
Zfp263_p1_1	Negative	1013.73	1631.23
Zfp263_p1_1	Low	1095.55	1303.27
Zfp263_p1_1	High	989.943	1465.41
Nup62cl_p1_4	Unsorted	734.555	462.94
Nup62cl_p1_4	Selected	365.136	367.79
Nup62cl_p1_4	Negative	756.614	488.926
Nup62cl_p1_4	Low	601.204	360.726
Nup62cl_p1_4	High	456.579	357.226
Crxos_p3_5	Unsorted	535.872	928.756
Crxos_p3_5	Selected	671.607	774.775
Crxos_p3_5	Negative	654.555	826.65
Crxos_p3_5	Low	551.886	969.307
Crxos_p3_5	High	550.702	874.812
Otx2_p2_2	Unsorted	2800.67	2550.49
Otx2_p2_2	Selected	2033.03	1992.54
Otx2_p2_2	Negative	3638.81	2819.88
Otx2_p2_2	Low	3192.72	2653.08
Otx2_p2_2	High	1123.7	1992.12
Nkrf_p2_3	Unsorted	422.202	359.426
Nkrf_p2_3	Selected	415.709	349.56
Nkrf_p2_3	Negative	426.883	391.803
Nkrf_p2_3	Low	543.667	347.926
Nkrf_p2_3	High	348.42	314.202
Zfp748_p1_8	Unsorted	233.071	175.4
Zfp748_p1_8	Selected	287.254	211.924
Zfp748_p1_8	Negative	260.055	280.333
Zfp748_p1_8	Low	333.48	246.69
Zfp748_p1_8	High	228.702	177.309
BRDN0000737626	Unsorted	2617.27	2339.14
BRDN0000737626	Selected	2007.74	2139.29
BRDN0000737626	Negative	2753.64	2091.46
BRDN0000737626	Low	2874.51	2174.83
BRDN0000737626	High	2684.16	2466.68
Nfya_p1_12	Unsorted	1578.96	1660.55
Nfya_p1_12	Selected	1218.81	1277.92
Nfya_p1_12	Negative	1525	1669.85
Nfya_p1_12	Low	1655.66	1746.61
Nfya_p1_12	High	1542.3	1548.85
Atf3_p2_9	Unsorted	1508.27	1828.76
Atf3_p2_9	Selected	1081.25	1197.26
Atf3_p2_9	Negative	1561.31	2358.55
Atf3_p2_9	Low	1495.96	1794.32
Atf3_p2_9	High	1463.86	2082.08
Zbtb44_p1_4	Unsorted	327.636	208.467
Zbtb44_p1_4	Selected	246.795	183.667
Zbtb44_p1_4	Negative	350.339	211.905
Zbtb44_p1_4	Low	511.963	211.781
Zbtb44_p1_4	High	461.533	217.725
Ahr_p1_6	Unsorted	672.467	286.103
Ahr_p1_6	Selected	279.162	315.835
Ahr_p1_6	Negative	831.196	235.082
Ahr_p1_6	Low	728.02	323.49
Ahr_p1_6	High	760.415	241.193
Sub1_p2_4	Unsorted	712.585	641.216
Sub1_p2_4	Selected	761.627	805.766
Sub1_p2_4	Negative	585.861	613.641
Sub1_p2_4	Low	649.347	638.835
Sub1_p2_4	High	623.358	675.339
Rest_p1_7	Unsorted	741.242	1350
Rest_p1_7	Selected	651.378	757.001
Rest_p1_7	Negative	638.853	1343.17
Rest_p1_7	Low	705.71	1179.92
Rest_p1_7	High	562.261	1178.58
Dcp1a_p1_4	Unsorted	2103.37	2199.69
Dcp1a_p1_4	Selected	1505.05	1610.17
Dcp1a_p1_4	Negative	1744.82	1734.97
Dcp1a_p1_4	Low	2417.73	2041.01
Dcp1a_p1_4	High	1955.12	1997.34
Zbtb6_p1_7	Unsorted	1654.42	872.686
Zbtb6_p1_7	Selected	934.586	845.872
Zbtb6_p1_7	Negative	1717.35	1045.18
Zbtb6_p1_7	Low	1714.37	906.47
Zbtb6_p1_7	High	1636.42	971.289
Elf2_p2_4	Unsorted	821.479	562.142
Elf2_p2_4	Selected	705.997	633.493
Elf2_p2_4	Negative	925.405	504.378
Elf2_p2_4	Low	787.906	437.526
Elf2_p2_4	High	735.646	684.466
Zfp777_p1_12	Unsorted	2606.76	2651.12
Zfp777_p1_12	Selected	1773.08	1923.72
Zfp777_p1_12	Negative	3067.67	2658.74
Zfp777_p1_12	Low	2757.08	2213.23
Zfp777_p1_12	High	2447.2	2475.81
Zfp809_p1_3	Unsorted	724.048	816.615
Zfp809_p1_3	Selected	577.542	575.612
Zfp809_p1_3	Negative	786.054	820.028
Zfp809_p1_3	Low	824.307	844.798
Zfp809_p1_3	High	746.379	818.751
Cic_p3_2	Unsorted	1139.56	550.64
Cic_p3_2	Selected	546.187	400.149
Cic_p3_2	Negative	1375.84	421.602
Cic_p3_2	Low	1257.6	495.708
Cic_p3_2	High	1092.32	535.839
Max_p1_2	Unsorted	187.221	241.534
Max_p1_2	Selected	288.265	261.601
Max_p1_2	Negative	222.764	231.771
Max_p1_2	Low	245.413	243.199
Max_p1_2	High	284.846	258.141
Zfp976_p1_11	Unsorted	620.885	859.747
Zfp976_p1_11	Selected	649.355	703.678
Zfp976_p1_11	Negative	681.051	823.339
Zfp976_p1_11	Low	547.19	669.089
Zfp976_p1_11	High	690.235	769.209
Zzz3_p1_1	Unsorted	2407.13	2557.67
Zzz3_p1_1	Selected	2166.54	2216.31
Zzz3_p1_1	Negative	2027.45	2329.85
Zzz3_p1_1	Low	2309.7	2494.83
Zzz3_p1_1	High	2157.4	2298.5
Mga_p1_11	Unsorted	343.875	895.689
Mga_p1_11	Selected	442.007	535.506
Mga_p1_11	Negative	477.913	892.87
Mga_p1_11	Low	427.418	818.034
Mga_p1_11	High	419.425	829.181
Zfp664_p2_6	Unsorted	792.823	286.103
Zfp664_p2_6	Selected	406.606	352.295
Zfp664_p2_6	Negative	901.853	197.557
Zfp664_p2_6	Low	759.725	255.999
Zfp664_p2_6	High	814.907	260.749
Zfp532_p4_9	Unsorted	444.172	910.066
Zfp532_p4_9	Selected	348.953	492.666
Zfp532_p4_9	Negative	317.955	685.38
Zfp532_p4_9	Low	467.342	850.616
Zfp532_p4_9	High	464.836	857.864
Elmsan1_p1_10	Unsorted	2047.01	1545.53
Elmsan1_p1_10	Selected	1311.86	1429.69
Elmsan1_p1_10	Negative	2068.67	1538.52
Elmsan1_p1_10	Low	2131.22	1496.43
Elmsan1_p1_10	High	2124.37	1662.27
Hnrnpu_p1_6	Unsorted	230.205	337.86
Hnrnpu_p1_6	Selected	351.987	401.972
Hnrnpu_p1_6	Negative	238.466	331.101
Hnrnpu_p1_6	Low	198.444	352.581
Hnrnpu_p1_6	High	165.128	381.997
Eed_p1_10	Unsorted	2908.61	2014.22
Eed_p1_10	Selected	1810.51	1635.69
Eed_p1_10	Negative	2987.2	2030.76
Eed_p1_10	Low	2704.24	1996.79
Eed_p1_10	High	2884.79	1926.93
Zkscan5_p4_11	Unsorted	1381.23	2005.6
Zkscan5_p4_11	Selected	1242.07	1385.48
Zkscan5_p4_11	Negative	1354.25	1802.3
Zkscan5_p4_11	Low	1400.85	1977.01
Zkscan5_p4_11	High	1319.37	1767.88
Rarg_p1_5	Unsorted	2051.79	2065.98
Rarg_p1_5	Selected	1477.74	1455.21
Rarg_p1_5	Negative	2168.76	2029.65
Rarg_p1_5	Low	2044.33	1821.09
Rarg_p1_5	High	2142.54	1984.3
Hnrnpk_p2_6	Unsorted	511.036	422.685
Hnrnpk_p2_6	Selected	480.442	418.834
Hnrnpk_p2_6	Negative	464.174	374.145
Hnrnpk_p2_6	Low	433.29	390.981
Hnrnpk_p2_6	High	478.046	481.082
Trim28_p1_1	Unsorted	575.035	481.631
Trim28_p1_1	Selected	276.128	267.981
Trim28_p1_1	Negative	328.749	389.596
Trim28_p1_1	Low	441.509	372.363
Trim28_p1_1	High	512.723	526.713
Mid2_p2_9	Unsorted	556.887	395.368
Mid2_p2_9	Selected	474.373	420.202
Mid2_p2_9	Negative	409.219	322.272
Mid2_p2_9	Low	455.6	313.017
Mid2_p2_9	High	369.887	404.161
Platr25_p3_1	Unsorted	574.08	283.228
Platr25_p3_1	Selected	319.62	336.799
Platr25_p3_1	Negative	494.596	424.913
Platr25_p3_1	Low	530.75	432.872
Platr25_p3_1	High	482.174	422.413
Ncoa1_p1_9	Unsorted	656.228	773.484
Ncoa1_p1_9	Selected	384.353	526.391
Ncoa1_p1_9	Negative	591.749	847.62
Ncoa1_p1_9	Low	649.347	784.289
Ncoa1_p1_9	High	525.933	766.602
Mbtps2_p2_12	Unsorted	583.632	209.905
Mbtps2_p2_12	Selected	274.105	300.339
Mbtps2_p2_12	Negative	459.268	185.417
Mbtps2_p2_12	Low	595.333	159.418
Mbtps2_p2_12	High	572.169	170.79
Zfp664_p1_1	Unsorted	1034.49	550.64
Zfp664_p1_1	Selected	802.085	770.218
Zfp664_p1_1	Negative	1316.96	609.227
Zfp664_p1_1	Low	1205.93	580.653
Zfp664_p1_1	High	1080.76	580.166
Rif1_p1_8	Unsorted	2035.55	3357.04
Rif1_p1_8	Selected	1647.66	2141.11
Rif1_p1_8	Negative	2297.32	3102.42
Rif1_p1_8	Low	1917.51	2920.72
Rif1_p1_8	High	1943.56	3389.73
Ncor1_p2_5	Unsorted	1160.58	468.691
Ncor1_p2_5	Selected	666.55	648.077
Ncor1_p2_5	Negative	1095.18	423.81
Ncor1_p2_5	Low	1050.93	450.326
Ncor1_p2_5	High	1199.66	551.484
Myb_p1_5	Unsorted	960.94	914.379
Myb_p1_5	Selected	702.962	676.333
Myb_p1_5	Negative	955.826	878.522
Myb_p1_5	Low	1048.58	773.816
Myb_p1_5	High	890.04	894.368
Zfp706_p2_2	Unsorted	1052.64	767.734
Zfp706_p2_2	Selected	781.856	606.603
Zfp706_p2_2	Negative	1140.32	640.129
Zfp706_p2_2	Low	1127.26	898.325
Zfp706_p2_2	High	1099.75	891.761
Crxos_p4_12	Unsorted	618.975	419.809
Crxos_p4_12	Selected	424.812	417.011
Crxos_p4_12	Negative	654.555	373.041
Crxos_p4_12	Low	619.992	375.854
Crxos_p4_12	High	601.066	404.161
Nr2f6_p2_5	Unsorted	1130.97	1053.84
Nr2f6_p2_5	Selected	819.28	745.607
Nr2f6_p2_5	Negative	1379.77	864.175
Nr2f6_p2_5	Low	1160.14	880.87
Nr2f6_p2_5	High	1254.15	998.668
Zfp518b_p1_9	Unsorted	1097.53	1328.44
Zfp518b_p1_9	Selected	940.655	929.73
Zfp518b_p1_9	Negative	1362.1	1451.33
Zfp518b_p1_9	Low	890.064	1058.91
Zfp518b_p1_9	High	662.989	1125.13
Atf1_p1_8	Unsorted	1733.7	1273.81
Atf1_p1_8	Selected	1651.71	1702.68
Atf1_p1_8	Negative	1531.87	1293.5
Atf1_p1_8	Low	1797.74	1204.36
Atf1_p1_8	High	1314.42	1122.52
Maff_p1_12	Unsorted	822.434	429.873
Maff_p1_12	Selected	818.268	830.832
Maff_p1_12	Negative	1129.52	493.341
Maff_p1_12	Low	857.185	477.09
Maff_p1_12	High	952.789	375.478
Nexmif_p1_4	Unsorted	1297.17	605.273
Nexmif_p1_4	Selected	708.02	513.63
Nexmif_p1_4	Negative	1239.43	541.903
Nexmif_p1_4	Low	1222.37	551.562
Nexmif_p1_4	High	1311.94	606.241
Smarcal1_p1_12	Unsorted	1088.94	543.452
Smarcal1_p1_12	Selected	929.529	784.802
Smarcal1_p1_12	Negative	1279.67	584.946
Smarcal1_p1_12	Low	932.336	617.889
Smarcal1_p1_12	High	871.876	582.774
Nr1d2_p1_12	Unsorted	881.657	841.056
Nr1d2_p1_12	Selected	688.802	693.652
Nr1d2_p1_12	Negative	1122.65	799.058
Nr1d2_p1_12	Low	800.822	694.689
Nr1d2_p1_12	High	904.076	820.055
Zfp652_p1_7	Unsorted	890.254	957.51
Zfp652_p1_7	Selected	1053.94	1260.6
Zfp652_p1_7	Negative	1053.96	948.054
Zfp652_p1_7	Low	1102.6	1024
Zfp652_p1_7	High	1014.71	1027.35
Zfp229_p1_6	Unsorted	95.5208	228.595
Zfp229_p1_6	Selected	224.543	180.021
Zfp229_p1_6	Negative	96.1714	209.698
Zfp229_p1_6	Low	120.945	174.545
Zfp229_p1_6	High	136.231	267.268
Foxp1_p1_7	Unsorted	590.319	809.427
Foxp1_p1_7	Selected	502.694	499.046
Foxp1_p1_7	Negative	665.349	696.417
Foxp1_p1_7	Low	699.839	616.726
Foxp1_p1_7	High	615.928	701.414
Zfp516_p2_1	Unsorted	719.272	241.534
Zfp516_p2_1	Selected	421.777	357.764
Zfp516_p2_1	Negative	671.237	433.743
Zfp516_p2_1	Low	627.037	358.399
Zfp516_p2_1	High	661.338	320.721
Foxp1_p1_5	Unsorted	881.657	437.062
Foxp1_p1_5	Selected	555.29	540.52
Foxp1_p1_5	Negative	918.535	401.736
Foxp1_p1_5	Low	824.307	370.035
Foxp1_p1_5	High	863.62	392.427
Gmeb2_p1_9	Unsorted	767.032	970.45
Gmeb2_p1_9	Selected	699.928	580.17
Gmeb2_p1_9	Negative	727.174	794.643
Gmeb2_p1_9	Low	949.949	1042.62
Gmeb2_p1_9	High	406.215	722.274
Zfp292_p1_7	Unsorted	1192.1	1012.14
Zfp292_p1_7	Selected	920.425	1147.58
Zfp292_p1_7	Negative	1559.35	1023.1
Zfp292_p1_7	Low	1339.79	1070.54
Zfp292_p1_7	High	1245.07	766.602
Zfp574_p2_7	Unsorted	1087.03	468.691
Zfp574_p2_7	Selected	474.373	402.883
Zfp574_p2_7	Negative	1239.43	575.013
Zfp574_p2_7	Low	1080.29	592.289
Zfp574_p2_7	High	993.245	475.867
Lrrfip2_p1_3	Unsorted	318.084	323.483
Lrrfip2_p1_3	Selected	368.17	370.981
Lrrfip2_p1_3	Negative	495.577	268.192
Lrrfip2_p1_3	Low	435.638	317.672
Lrrfip2_p1_3	High	476.394	305.076
Zfp445_p1_8	Unsorted	1012.52	1084.03
Zfp445_p1_8	Selected	751.512	813.97
Zfp445_p1_8	Negative	910.685	1072.77
Zfp445_p1_8	Low	1070.89	1248.58
Zfp445_p1_8	High	930.497	1181.19
E4f1_p2_4	Unsorted	1124.28	1091.22
E4f1_p2_4	Selected	807.142	870.027
E4f1_p2_4	Negative	1190.37	1017.58
E4f1_p2_4	Low	1114.34	1063.56
E4f1_p2_4	High	1139.38	983.023
Klf4_p2_6	Unsorted	770.853	928.756
Klf4_p2_6	Selected	646.321	659.926
Klf4_p2_6	Negative	671.237	910.529
Klf4_p2_6	Low	703.362	884.361
Klf4_p2_6	High	618.405	769.209
Ahctf1_p1_10	Unsorted	1099.44	1252.24
Ahctf1_p1_10	Selected	1117.66	992.168
Ahctf1_p1_10	Negative	1445.52	1634.54
Ahctf1_p1_10	Low	1119.04	1316.07
Ahctf1_p1_10	High	1098.93	1421.08
Mybl2_p1_11	Unsorted	515.813	557.829
Mybl2_p1_11	Selected	417.732	520.922
Mybl2_p1_11	Negative	513.241	456.92
Mybl2_p1_11	Low	543.667	422.399
Mybl2_p1_11	High	585.379	531.928
Mycn_p2_2	Unsorted	1003.92	378.116
Mycn_p2_2	Selected	703.974	520.467
Mycn_p2_2	Negative	1232.56	367.523
Mycn_p2_2	Low	1248.2	304.872
Mycn_p2_2	High	1231.86	398.946
Zfp280c_p1_10	Unsorted	955.208	1134.35
Zfp280c_p1_10	Selected	861.761	863.646
Zfp280c_p1_10	Negative	927.367	782.503
Zfp280c_p1_10	Low	994.57	1088
Zfp280c_p1_10	High	1276.44	1224.22
Mier1_p1_11	Unsorted	1694.54	1808.63
Mier1_p1_11	Selected	1660.81	1755.09
Mier1_p1_11	Negative	1852.77	1732.76
Mier1_p1_11	Low	1944.52	1536
Mier1_p1_11	High	1762.74	1769.18
Zic2_p1_11	Unsorted	1035.45	1119.97
Zic2_p1_11	Selected	999.319	1001.28
Zic2_p1_11	Negative	1249.25	877.419
Zic2_p1_11	Low	1169.53	1005.38
Zic2_p1_11	High	988.292	1016.92
Sall2_p1_2	Unsorted	1060.28	897.127
Sall2_p1_2	Selected	888.059	802.12
Sall2_p1_2	Negative	1012.74	812.302
Sall2_p1_2	Low	1022.75	935.561
Sall2_p1_2	High	1029.57	840.915
Terf1_p1_3	Unsorted	939.925	1020.77
Terf1_p1_3	Selected	685.768	725.554
Terf1_p1_3	Negative	914.61	1169.89
Terf1_p1_3	Low	1025.1	1068.22
Terf1_p1_3	High	1056.82	1013.01
Nsd2_p1_4	Unsorted	2485.45	2492.98
Nsd2_p1_4	Selected	2075.51	2204.46
Nsd2_p1_4	Negative	2510.27	2255.9
Nsd2_p1_4	Low	2848.67	2371.48
Nsd2_p1_4	High	2665.17	2457.56
Foxn3_p2_3	Unsorted	1936.21	1016.46
Foxn3_p2_3	Selected	1508.08	1380.47
Foxn3_p2_3	Negative	1886.14	1078.29
Foxn3_p2_3	Low	1886.98	909.961
Foxn3_p2_3	High	2055.02	1065.16
Lbr_p2_6	Unsorted	573.125	1184.67
Lbr_p2_6	Selected	586.645	703.678
Lbr_p2_6	Negative	675.163	1158.85
Lbr_p2_6	Low	632.908	1011.2
Lbr_p2_6	High	467.312	985.631
Tfap4_p1_5	Unsorted	1264.7	1329.88
Tfap4_p1_5	Selected	806.131	837.213
Tfap4_p1_5	Negative	1297.33	1406.08
Tfap4_p1_5	Low	1356.23	1412.65
Tfap4_p1_5	High	1415.97	1414.56
Zfp217_p1_6	Unsorted	923.687	830.992
Zfp217_p1_6	Selected	767.696	816.704
Zfp217_p1_6	Negative	1313.03	850.931
Zfp217_p1_6	Low	988.699	780.798
Zfp217_p1_6	High	657.21	683.162
Zbtb32_p1_1	Unsorted	498.619	605.273
Zbtb32_p1_1	Selected	361.09	462.131
Zbtb32_p1_1	Negative	452.398	624.678
Zbtb32_p1_1	Low	679.877	495.708
Zbtb32_p1_1	High	419.425	636.227
BRDN0000738140	Unsorted	765.122	1365.82
BRDN0000738140	Selected	902.219	1184.49
BRDN0000738140	Negative	801.756	1262.6
BRDN0000738140	Low	925.29	1432.43
BRDN0000738140	High	852.886	1307.66
Klf15_p1_8	Unsorted	799.509	299.042
Klf15_p1_8	Selected	586.645	482.639
Klf15_p1_8	Negative	788.998	282.54
Klf15_p1_8	Low	839.572	316.508
Klf15_p1_8	High	805.825	335.062
Zfp740_p1_3	Unsorted	1785.28	1943.77
Zfp740_p1_3	Selected	1329.05	1397.79
Zfp740_p1_3	Negative	1916.56	1888.38
Zfp740_p1_3	Low	2067.81	2061.96
Zfp740_p1_3	High	1777.6	1937.36
Hmg20b_p1_9	Unsorted	331.457	386.742
Hmg20b_p1_9	Selected	330.746	353.662
Hmg20b_p1_9	Negative	386.648	492.237
Hmg20b_p1_9	Low	457.948	481.744
Hmg20b_p1_9	High	231.179	428.932
Foxp1_p5_12	Unsorted	401.188	280.352
Foxp1_p5_12	Selected	342.884	313.556
Foxp1_p5_12	Negative	327.768	265.985
Foxp1_p5_12	Low	398.063	308.363
Foxp1_p5_12	High	445.846	271.179
Sall4_p1_3	Unsorted	1069.83	705.912
Sall4_p1_3	Selected	766.684	705.501
Sall4_p1_3	Negative	1168.78	744.978
Sall4_p1_3	Low	1072.07	751.707
Sall4_p1_3	High	1088.19	658.391
Zfp655_p1_11	Unsorted	1682.12	1222.05
Zfp655_p1_11	Selected	1454.47	1452.02
Zfp655_p1_11	Negative	1541.69	1197.48
Zfp655_p1_11	Low	1665.05	1107.78
Zfp655_p1_11	High	1614.95	1541.03
Id1_p1_5	Unsorted	521.544	366.614
Id1_p1_5	Selected	543.152	460.763
Id1_p1_5	Negative	587.823	416.084
Id1_p1_5	Low	464.994	337.454
Id1_p1_5	High	438.415	411.983
Tfap4_p1_8	Unsorted	2293.46	1050.96
Tfap4_p1_8	Selected	1022.58	927.907
Tfap4_p1_8	Negative	2658.45	1144.51
Tfap4_p1_8	Low	2067.81	958.834
Tfap4_p1_8	High	2126.85	1015.62
Zzz3_p3_7	Unsorted	544.469	480.193
Zzz3_p3_7	Selected	444.029	491.299
Zzz3_p3_7	Negative	441.604	559.561
Zzz3_p3_7	Low	565.977	396.799
Zzz3_p3_7	High	513.548	427.628
Myc_p2_3	Unsorted	453.724	595.209
Myc_p2_3	Selected	413.686	502.237
Myc_p2_3	Negative	395.481	688.691
Myc_p2_3	Low	378.101	733.089
Myc_p2_3	High	430.984	642.746
BRDN0000738068	Unsorted	1249.41	805.114
BRDN0000738068	Selected	771.741	880.509
BRDN0000738068	Negative	1014.71	845.412
BRDN0000738068	Low	1181.27	712.144
BRDN0000738068	High	1057.65	762.69
Srebf1_p2_8	Unsorted	478.559	454.314
Srebf1_p2_8	Selected	302.426	345.003
Srebf1_p2_8	Negative	476.932	389.596
Srebf1_p2_8	Low	467.342	378.181
Srebf1_p2_8	High	647.302	466.74
Sp1_p1_11	Unsorted	521.544	339.298
Sp1_p1_11	Selected	409.64	544.166
Sp1_p1_11	Negative	643.76	364.212
Sp1_p1_11	Low	265.375	222.254
Sp1_p1_11	High	336.861	357.226
Zscan22_p1_12	Unsorted	664.825	761.983
Zscan22_p1_12	Selected	598.782	601.134
Zscan22_p1_12	Negative	528.943	764.844
Zscan22_p1_12	Low	580.068	606.253
Zscan22_p1_12	High	610.148	747.045
Hmga1b_p1_3	Unsorted	1065.06	1038.02
Hmga1b_p1_3	Selected	550.232	654.457
Hmga1b_p1_3	Negative	1126.58	866.382
Hmga1b_p1_3	Low	1119.04	999.561
Hmga1b_p1_3	High	1010.58	1091.23
Zbtb24_p1_6	Unsorted	616.109	632.589
Zbtb24_p1_6	Selected	541.129	633.493
Zbtb24_p1_6	Negative	793.905	741.667
Zbtb24_p1_6	Low	726.846	562.035
Zbtb24_p1_6	High	703.446	698.807
Xbp1_p1_4	Unsorted	627.572	565.017
Xbp1_p1_4	Selected	354.01	352.295
Xbp1_p1_4	Negative	638.853	502.17
Xbp1_p1_4	Low	679.877	449.162
Xbp1_p1_4	High	550.702	475.867
Tead2_p4_7	Unsorted	1204.52	964.699
Tead2_p4_7	Selected	784.89	901.929
Tead2_p4_7	Negative	1042.18	924.877
Tead2_p4_7	Low	1115.52	819.198
Tead2_p4_7	High	1226.9	962.163
Tead2_p3_3	Unsorted	794.733	1069.65
Tead2_p3_3	Selected	553.267	468.511
Tead2_p3_3	Negative	800.774	912.736
Tead2_p3_3	Low	749.156	1014.69
Tead2_p3_3	High	757.938	1039.08
Esrrb_p1_2	Unsorted	592.229	779.235
Esrrb_p1_2	Selected	524.946	533.683
Esrrb_p1_2	Negative	758.577	653.373
Esrrb_p1_2	Low	568.326	865.743
Esrrb_p1_2	High	597.764	783.55
Zfp936_p2_2	Unsorted	550.2	435.624
Zfp936_p2_2	Selected	413.686	473.98
Zfp936_p2_2	Negative	677.125	427.121
Zfp936_p2_2	Low	649.347	559.708
Zfp936_p2_2	High	595.287	520.194
Nr3c1_p3_11	Unsorted	1199.74	986.264
Nr3c1_p3_11	Selected	780.844	742.873
Nr3c1_p3_11	Negative	1371.92	1058.42
Nr3c1_p3_11	Low	1344.49	877.379
Nr3c1_p3_11	High	909.856	813.536
Hsf1_p1_10	Unsorted	1169.18	721.727
Hsf1_p1_10	Selected	664.527	585.183
Hsf1_p1_10	Negative	923.442	509.896
Hsf1_p1_10	Low	1109.64	605.089
Hsf1_p1_10	High	1160.02	655.783
Nrf1_p1_12	Unsorted	557.842	825.242
Nrf1_p1_12	Selected	850.635	774.775
Nrf1_p1_12	Negative	541.7	793.54
Nrf1_p1_12	Low	682.226	624.871
Nrf1_p1_12	High	627.487	737.919
Zfp58_p1_8	Unsorted	938.015	612.462
Zfp58_p1_8	Selected	613.954	602.957
Zfp58_p1_8	Negative	947.976	705.246
Zfp58_p1_8	Low	1046.24	808.725
Zfp58_p1_8	High	863.62	706.629
Foxn3_p5_2	Unsorted	666.735	787.861
Foxn3_p5_2	Selected	393.457	407.441
Foxn3_p5_2	Negative	701.659	742.771
Foxn3_p5_2	Low	609.424	683.053
Foxn3_p5_2	High	718.307	667.517
Ttf1_p1_12	Unsorted	937.059	1165.98
Ttf1_p1_12	Selected	1583.94	1769.68
Ttf1_p1_12	Negative	997.043	1078.29
Ttf1_p1_12	Low	725.672	1029.82
Ttf1_p1_12	High	1193.88	1293.31
Zfp871_p1_9	Unsorted	489.067	1092.65
Zfp871_p1_9	Selected	660.481	805.31
Zfp871_p1_9	Negative	543.663	1019.79
Zfp871_p1_9	Low	533.099	962.325
Zfp871_p1_9	High	517.677	996.06
Terf1_p1_12	Unsorted	2496.91	2577.8
Terf1_p1_12	Selected	2388.05	2435.53
Terf1_p1_12	Negative	2906.73	2274.67
Terf1_p1_12	Low	2618.53	2542.54
Terf1_p1_12	High	2601.59	2868.24
Tsc22d1_p2_5	Unsorted	1577.05	924.443
Tsc22d1_p2_5	Selected	895.139	914.235
Tsc22d1_p2_5	Negative	1575.05	773.674
Tsc22d1_p2_5	Low	1580.51	771.489
Tsc22d1_p2_5	High	1543.12	910.013
Smad7_p1_9	Unsorted	779.45	654.155
Smad7_p1_9	Selected	483.476	541.887
Smad7_p1_9	Negative	724.23	505.481
Smad7_p1_9	Low	766.77	485.235
Smad7_p1_9	High	800.046	627.101
Pou5f1_p2_8	Unsorted	1540.75	1689.3
Pou5f1_p2_8	Selected	969.987	913.323
Pou5f1_p2_8	Negative	2454.33	1868.52
Pou5f1_p2_8	Low	1808.31	1779.2
Pou5f1_p2_8	High	815.733	1387.18
Hnrnpk_p2_8	Unsorted	1712.69	1429.08
Hnrnpk_p2_8	Selected	1422.11	1443.36
Hnrnpk_p2_8	Negative	1447.48	1264.81
Hnrnpk_p2_8	Low	1734.33	1403.34
Hnrnpk_p2_8	High	1626.51	1479.75
Pias2_p1_12	Unsorted	802.375	861.184
Pias2_p1_12	Selected	707.008	758.824
Pias2_p1_12	Negative	712.454	921.566
Pias2_p1_12	Low	831.352	864.58
Pias2_p1_12	High	733.169	805.714
Cic_p3_7	Unsorted	1496.81	1495.21
Cic_p3_7	Selected	1175.31	1211.84
Cic_p3_7	Negative	1938.15	1548.45
Cic_p3_7	Low	1892.85	1317.23
Cic_p3_7	High	1653.76	1353.29
Junb_p1_3	Unsorted	778.495	897.127
Junb_p1_3	Selected	654.412	695.019
Junb_p1_3	Negative	926.386	733.941
Junb_p1_3	Low	935.859	823.852
Junb_p1_3	High	883.435	938.696
Nfya_p1_2	Unsorted	490.022	517.573
Nfya_p1_2	Selected	355.021	451.193
Nfya_p1_2	Negative	621.189	622.471
Nfya_p1_2	Low	419.199	676.071
Nfya_p1_2	High	539.143	569.736
Plagl1_p2_5	Unsorted	1230.31	691.535
Plagl1_p2_5	Selected	742.409	683.169
Plagl1_p2_5	Negative	935.218	736.149
Plagl1_p2_5	Low	1250.55	707.489
Plagl1_p2_5	High	1145.16	795.284
Rest_p2_7	Unsorted	1958.18	1659.11
Rest_p2_7	Selected	1579.9	1537.7
Rest_p2_7	Negative	1809.59	1705.17
Rest_p2_7	Low	1766.04	1843.2
Rest_p2_7	High	1918.79	1492.79
Crebzf_p1_8	Unsorted	1719.38	2646.81
Crebzf_p1_8	Selected	1261.29	1493.95
Crebzf_p1_8	Negative	2016.66	2639.98
Crebzf_p1_8	Low	1854.1	2358.68
Crebzf_p1_8	High	1619.08	2500.58
Zfp275_p1_9	Unsorted	902.672	500.321
Zfp275_p1_9	Selected	546.187	548.267
Zfp275_p1_9	Negative	837.084	528.659
Zfp275_p1_9	Low	874.799	535.271
Zfp275_p1_9	High	750.507	500.638
Pias4_p1_10	Unsorted	524.409	362.301
Pias4_p1_10	Selected	324.678	357.764
Pias4_p1_10	Negative	679.088	395.114
Pias4_p1_10	Low	521.357	316.508
Pias4_p1_10	High	667.117	233.37
Zfp639_p2_9	Unsorted	495.753	769.171
Zfp639_p2_9	Selected	391.434	520.922
Zfp639_p2_9	Negative	519.13	782.503
Zfp639_p2_9	Low	448.555	659.78
Zfp639_p2_9	High	544.923	668.821
Mkrn2_p1_12	Unsorted	2942.04	3351.29
Mkrn2_p1_12	Selected	2177.67	2475.63
Mkrn2_p1_12	Negative	3280.62	3393.79
Mkrn2_p1_12	Low	2893.29	3169.74
Mkrn2_p1_12	High	2600.77	3211.12
Zfp58_p1_6	Unsorted	225.429	566.455
Zfp58_p1_6	Selected	424.812	456.662
Zfp58_p1_6	Negative	269.869	625.782
Zfp58_p1_6	Low	191.399	529.453
Zfp58_p1_6	High	301.359	589.292
Zfp932_p1_4	Unsorted	575.035	314.857
Zfp932_p1_4	Selected	363.113	308.999
Zfp932_p1_4	Negative	473.988	369.73
Zfp932_p1_4	Low	509.614	356.072
Zfp932_p1_4	High	593.635	301.165
Zfp1_p1_12	Unsorted	3206.63	2901.29
Zfp1_p1_12	Selected	2330.4	2518.93
Zfp1_p1_12	Negative	3114.78	2536.24
Zfp1_p1_12	Low	3341.85	2782.25
Zfp1_p1_12	High	3194.4	3035.12
Hes1_p2_12	Unsorted	517.723	304.793
Hes1_p2_12	Selected	329.735	329.507
Hes1_p2_12	Negative	404.313	349.864
Hes1_p2_12	Low	426.244	353.745
Hes1_p2_12	High	585.379	375.478
Zfp639_p1_11	Unsorted	502.44	986.264
Zfp639_p1_11	Selected	343.895	509.529
Zfp639_p1_11	Negative	504.409	994.408
Zfp639_p1_11	Low	391.017	820.361
Zfp639_p1_11	High	464.836	919.14
Bcor_p1_1	Unsorted	783.271	759.107
Bcor_p1_1	Selected	658.458	675.422
Bcor_p1_1	Negative	648.667	635.715
Bcor_p1_1	Low	735.066	686.544
Bcor_p1_1	High	645.651	766.602
Myc_p2_5	Unsorted	688.705	526.199
Myc_p2_5	Selected	662.504	541.887
Myc_p2_5	Negative	811.569	558.458
Myc_p2_5	Low	705.71	511.999
Myc_p2_5	High	710.876	487.6
Gli2_p1_6	Unsorted	1012.52	428.436
Gli2_p1_6	Selected	864.795	787.536
Gli2_p1_6	Negative	971.528	435.95
Gli2_p1_6	Low	743.285	395.635
Gli2_p1_6	High	1278.09	470.652
Zfp956_p1_12	Unsorted	1131.92	996.328
Zfp956_p1_12	Selected	1027.64	1019.97
Zfp956_p1_12	Negative	1254.15	1118.02
Zfp956_p1_12	Low	1189.49	1007.71
Zfp956_p1_12	High	1228.55	1067.77
Elmsan1_p2_6	Unsorted	767.988	553.516
Elmsan1_p2_6	Selected	528.992	456.206
Elmsan1_p2_6	Negative	748.763	409.462
Elmsan1_p2_6	Low	850.14	439.853
Elmsan1_p2_6	High	689.41	462.829
Zfp644_p3_2	Unsorted	702.078	434.186
Zfp644_p3_2	Selected	543.152	370.525
Zfp644_p3_2	Negative	688.902	360.901
Zfp644_p3_2	Low	598.856	370.035
Zfp644_p3_2	High	700.969	464.133
Kansl1_p2_9	Unsorted	716.406	537.701
Kansl1_p2_9	Selected	502.694	542.798
Kansl1_p2_9	Negative	634.928	399.529
Kansl1_p2_9	Low	615.295	551.562
Kansl1_p2_9	High	711.702	471.955
Zfp706_p1_5	Unsorted	2684.14	2809.27
Zfp706_p1_5	Selected	1804.44	2027.63
Zfp706_p1_5	Negative	2644.71	2325.44
Zfp706_p1_5	Low	3060.03	2319.12
Zfp706_p1_5	High	2900.47	2739.17
Glis2_p1_5	Unsorted	1069.83	1075.4
Glis2_p1_5	Selected	730.272	792.094
Glis2_p1_5	Negative	840.028	870.797
Glis2_p1_5	Low	956.995	942.543
Glis2_p1_5	High	1032.88	936.088
Pbx2_p2_9	Unsorted	892.165	1683.55
Pbx2_p2_9	Selected	1139.91	1391.41
Pbx2_p2_9	Negative	797.83	1606.95
Pbx2_p2_9	Low	782.035	1676.8
Pbx2_p2_9	High	986.64	1526.68
Blzf1_p1_4	Unsorted	587.453	247.285
Blzf1_p1_4	Selected	280.173	264.335
Blzf1_p1_4	Negative	771.334	133.544
Blzf1_p1_4	Low	534.273	225.745
Blzf1_p1_4	High	623.358	226.851
Mael_p1_12	Unsorted	1551.26	1197.61
Mael_p1_12	Selected	1230.94	1123.42
Mael_p1_12	Negative	1665.34	1144.51
Mael_p1_12	Low	1667.4	1097.31
[truncated: 53,291 more rows]

## Sheet: E2e
tu	beta	pval	rank	identity
Rcor2_p2	0.079999	0.023262	889	enriched
Zfp740_p2	0.055443	0.12959	836	ns
Zbtb2_p2	-0.032423	0.33533	168	ns
Foxn3_p2	-0.031189	0.28743	175	ns
Zzz3_p1	-0.039264	0.15124	129	ns
Grhl2_p1	0.021922	0.61501	653	ns
Esx1_p1	-0.0026399	0.95394	429	ns
Cic_p3	-0.0036928	0.919	417	ns
Myc_p2	-0.051254	0.23937	89	ns
Zfp715_p1	0.054588	0.2405	831	ns
Mitf_p2	-0.030186	0.27587	189	ns
Mid2_p3	0.13806	0.0056462	911	enriched
Tcf7_p2	0.023387	0.35299	669	ns
Eomes_p2	0.0187	0.5351	627	ns
Zfp236_p1	-0.097643	0.0022771	7	depleted
Tfdp2_p1	0.020907	0.46391	646	ns
Tcf25_p1	0.029868	0.39186	699	ns
Zkscan17_p1	-0.02041	0.55727	258	ns
Tfdp1_p1	-0.053273	0.23546	84	ns
Mis18bp1_p1	-0.0046964	0.84837	404	ns
Csrnp1_p1	0.030548	0.43577	706	ns
Atf1_p1	-0.020855	0.41673	254	ns
Zfp57_p2	0.013905	0.68171	594	ns
Mbd1_p1	0.037367	0.28818	759	ns
Hif1a_p2	-0.049208	0.077951	96	ns
Sp3_p1	-0.003894	0.89935	415	ns
Zfp414_p1	-0.051638	0.10981	87	ns
Tead2_p3	0.020301	0.59879	641	ns
Zic3_p1	0.019889	0.60075	636	ns
Mbd2_p1	0.008411	0.83712	542	ns
Zfp867_p1	-0.019953	0.5643	263	ns
Irf3_p1	-0.012441	0.68223	339	ns
Mafg_p1	-0.017557	0.51454	287	ns
Xist_p1	0.011681	0.74171	580	ns
Klf11_p1	-0.03503	0.1849	150	ns
Usf2_p1	0.031142	0.36081	712	ns
Msl2_p1	-0.014863	0.56897	315	ns
Dmtf1_p1	0.061553	0.038494	856	enriched
Mkrn2_p1	0.0055921	0.80356	511	ns
Thap4_p1	0.022356	0.60713	658	ns
Csrnp1_p2	0.024421	0.44852	673	ns
Kansl1_p4	0.054325	0.19199	829	ns
Gli3_p2	-0.035114	0.34078	149	ns
Prdm5_p1	-0.051317	0.1029	88	ns
Bcor_p2	0.048013	0.076878	804	ns
Zfp738_p2	0.12744	0.021901	910	enriched
Foxa2_p2	-0.021071	0.54404	253	ns
Zfp1_p1	0.0083743	0.68699	541	ns
Foxn2_p1	0.0079568	0.78594	533	ns
Zbtb12_p1	-0.05501	0.18443	74	ns
Stag2_p2	-0.009446	0.71901	361	ns
E2f6_p1	-0.008194	0.83731	371	ns
Zfp335_p1	-0.0011238	0.96957	446	ns
Foxm1_p1	-0.060471	0.12993	52	ns
Crxos_p4	0.0060803	0.9002	518	ns
Ddit3_p1	-0.000599	0.98521	453	ns
Crebzf_p3	0.013012	0.70764	589	ns
Zfp148_p1	-0.0062456	0.7935	391	ns
Hmgb3_p2	0.028909	0.40486	692	ns
Zfp397_p1	-0.0041305	0.89919	412	ns
Zfp180_p1	-0.017317	0.6099	293	ns
Klf5_p1	-0.039497	0.19474	127	ns
Sox11_p1	-0.025152	0.48923	226	ns
Zfp143_p1	0.084534	0.009696	895	enriched
Tada2a_p1	0.077097	0.051753	885	ns
Ahr_p1	-0.0065127	0.80369	387	ns
Zfp119b_p1	-0.014773	0.69291	316	ns
Erf_p1	-0.076949	0.1061	21	ns
Hnrnpk_p4	0.035884	0.46055	747	ns
Tead1_p1	-0.022969	0.44589	238	ns
Hmgxb4_p1	-0.038339	0.27202	131	ns
Crebzf_p1	0.016786	0.5551	613	ns
Arnt_p1	0.057266	0.18138	843	ns
Zfp507_p1	-0.025421	0.5253	224	ns
Mitf_p1	-0.024153	0.41843	230	ns
Zfp512_p2	0.0095509	0.79978	552	ns
Bcor_p3	0.046712	0.25456	798	ns
Mid2_p2	0.0063698	0.87157	520	ns
Sox12_p1	-0.066609	0.037267	38	depleted
Zfp941_p1	0.052206	0.13084	823	ns
Zfp239_p1	0.08409	0.0093594	893	enriched
Usf1_p1	0.023345	0.23538	668	ns
Creb1_p1	0.02118	0.50741	647	ns
Pitx2_p1	0.015594	0.64109	605	ns
E2f1_p1	-0.047296	0.13457	102	ns
Six1_p2	0.03454	0.21039	734	ns
Zfp599_p1	0.070086	0.10584	876	ns
Glis2_p1	-0.03046	0.41986	186	ns
Mier1_p3	-0.062158	0.19448	49	ns
Adnp2_p1	-0.028213	0.29628	200	ns
Zfp958_p1	-0.043519	0.13765	110	ns
Mbtps2_p1	-0.0049717	0.84298	402	ns
Gm14326_p1	-0.041491	0.10551	119	ns
Preb_p1	0.043016	0.22708	785	ns
Cdx1_p1	-0.013418	0.72431	334	ns
Rela_p1	0.005953	0.86801	515	ns
Tfap4_p2	0.0056078	0.82759	512	ns
Hmgb2_p1	0.060486	0.052886	850	ns
Mier2_p1	0.03706	0.40352	755	ns
Rhox6_p1	0.035003	0.33827	742	ns
Jdp2_p2	0.022929	0.53623	665	ns
Nfil3_p1	-0.023865	0.48701	234	ns
Smarce1_p1	0.034094	0.21867	730	ns
Zfp617_p1	0.010748	0.73703	570	ns
Sall2_p1	-0.011613	0.74686	345	ns
Cdip1_p1	-0.033266	0.25437	163	ns
Mycn_p2	0.011982	0.75802	582	ns
Kansl3_p2	0.023261	0.49086	667	ns
Mycl_p1	-0.023106	0.55136	237	ns
Zfp35_p1	-0.071894	0.10846	29	ns
Zfp146_p1	-0.000206	0.99361	456	ns
Aebp2_p1	0.048198	0.16635	806	ns
Hbp1_p1	-0.01631	0.54939	302	ns
Mier3_p1	0.037362	0.44179	757	ns
Cebpg_p2	-0.051224	0.36402	90	ns
Nexmif_p1	-0.031299	0.24848	173	ns
Zfp850_p1	0.000513	0.99195	460	ns
Zfp217_p1	-0.02266	0.45634	239	ns
Hmgxb4_p2	0.0048136	0.88692	503	ns
Zfp763_p1	0.07604	0.069994	882	ns
Setdb1_p1	-0.07374	0.067329	25	ns
Sub1_p1	-0.0012396	0.96109	444	ns
Gtf2ird1_p2	0.03692	0.33964	754	ns
Hinfp_p1	-0.021101	0.4798	252	ns
Platr25_p2	-0.0098916	0.73493	357	ns
Mbd1_p2	0.015679	0.53338	606	ns
Tead2_p4	-0.016397	0.69835	301	ns
Otx2_p2	0.0079678	0.82221	534	ns
Thap12_p2	0.063955	0.097226	865	ns
Zfp654_p1	-0.034699	0.16156	151	ns
Srebf1_p2	0.056362	0.27305	841	ns
Maff_p1	-0.017249	0.61528	294	ns
Sox2_p1	0.030373	0.33612	703	ns
Gtf2i_p1	0.034821	0.33043	739	ns
Tsix_p1	0.0083499	0.82601	539	ns
Bnc2_p1	0.040621	0.22756	778	ns
Rbpj_p3	-0.040271	0.17571	122	ns
Capn15_p1	0.013936	0.6268	595	ns
Tcf12_p2	-0.012251	0.65897	340	ns
Klf4_p2	0.0047441	0.87472	501	ns
Prdm4_p1	0.019423	0.54955	633	ns
Tfcp2l1_p1	-0.057906	0.17816	59	ns
Smad3_p1	0.0023713	0.93352	478	ns
Zfp738_p1	0.079778	0.17071	888	ns
Tfam_p1	-0.0062808	0.84046	390	ns
Tfdp1_p2	0.039446	0.1919	770	ns
Prdm2_p1	-0.06431	0.08326	44	ns
Zfp710_p2	0.02509	0.47238	675	ns
Zfp219_p1	-0.0049866	0.88432	401	ns
Zfp946_p1	0.095009	0.26073	903	ns
Hmgb2_p2	0.098718	0.018358	908	enriched
Rcor2_p1	0.037541	0.41886	761	ns
Fiz1_p2	0.013242	0.66248	591	ns
Elf2_p1	-0.0026181	0.91298	430	ns
Mybl2_p1	-0.0075577	0.80315	376	ns
Ftx_p1	0.044679	0.091243	789	ns
Cic_p1	0.025878	0.34804	677	ns
Lrrfip2_p1	0.030082	0.38094	701	ns
Ubtf_p1	-0.013715	0.71924	332	ns
Thap1_p1	-0.018636	0.48884	276	ns
Zfp275_p1	0.089136	0.025964	900	enriched
Sub1_p2	-0.0094687	0.81397	360	ns
Zfp532_p1	0.010402	0.83807	563	ns
Zfp473_p1	-0.069692	0.066969	33	ns
Prdm14_p1	-0.05651	0.10935	64	ns
Zfp24_p1	0.059559	0.15305	849	ns
Ubp1_p1	0.0044849	0.78188	498	ns
Aff4_p1	0.020412	0.58764	643	ns
Klf13_p1	0.0048024	0.85313	502	ns
Hic2_p1	0.037686	0.25924	762	ns
Ascl2_p1	0.0085249	0.8109	543	ns
Sp2_p1	-0.048921	0.074375	97	ns
Zfx_p1	-0.0010597	0.97996	449	ns
Olig1_p1	-0.055239	0.14451	72	ns
2610021A01Rik_p1	-0.015674	0.62317	307	ns
Atf6b_p1	-0.0029856	0.91498	423	ns
Tslrn1_p1	0.035501	0.37669	745	ns
Rif1_p1	-0.000993	0.97451	450	ns
Zfp664_p1	0.01044	0.70821	564	ns
Csrnp1_p3	0.045412	0.1049	791	ns
Gm49345_p1	-0.0042086	0.89082	411	ns
Zfp263_p1	0.0088491	0.74662	544	ns
Tead2_p2	-0.014487	0.7019	322	ns
Zfp57_p3	-0.054183	0.14304	80	ns
Zfp267_p2	-0.025858	0.59587	222	ns
Klf15_p1	-0.027926	0.46324	203	ns
Smad4_p1	-0.0062099	0.90076	392	ns
Plscr1_p2	-0.036205	0.39462	142	ns
Cpeb1_p3	-0.014655	0.6384	318	ns
Lef1_p1	-0.027542	0.2905	207	ns
Zfp777_p1	-0.053364	0.028942	83	depleted
Zfp605_p1	0.021785	0.55104	651	ns
Smad7_p1	-0.01463	0.65416	319	ns
Atf5_p2	-0.0090631	0.82876	364	ns
Foxp1_p1	0.0077812	0.81633	530	ns
Zfp729b_p1	0.048945	0.13047	810	ns
Zfp609_p1	0.040848	0.25795	779	ns
Klf4_p1	-0.0017615	0.96758	435	ns
Gli3_p1	-0.023884	0.46778	232	ns
Zfp869_p2	0.042071	0.38749	781	ns
Zkscan3_p1	0.05417	0.086562	828	ns
Trim28_p2	0.0038773	0.85009	493	ns
Nfe2l1_p1	-0.045688	0.21172	104	ns
Yeats4_p1	-0.044607	0.17573	106	ns
Gzf1_p1	-0.054937	0.18572	75	ns
Zfp317_p1	0.033467	0.3397	729	ns
Tcf15_p1	-0.028777	0.2623	198	ns
Nfatc3_p2	0.0046094	0.86674	500	ns
Cpeb1_p2	0.042735	0.26776	783	ns
Cenpa_p1	-0.038211	0.32937	132	ns
Zfp748_p1	-0.018431	0.64651	278	ns
Zfp423_p1	-0.007285	0.80119	380	ns
Pias4_p1	-0.011131	0.76172	348	ns
Cenps_p1	-0.054926	0.16006	76	ns
Zfp239_p2	0.03496	0.2413	741	ns
Nr6a1_p2	-0.0025308	0.93372	432	ns
Zbed4_p1	0.01678	0.52511	611	ns
Zfp532_p5	0.02679	0.5686	684	ns
Nup62cl_p1	-0.0082219	0.84435	370	ns
Crxos_p3	0.022834	0.5712	664	ns
Nkrf_p2	0.018338	0.57287	623	ns
Nfya_p1	0.058	0.23384	844	ns
Atf3_p2	0.032329	0.25705	720	ns
Zbtb44_p1	-0.01644	0.57474	300	ns
Rest_p1	0.064726	0.08178	866	ns
Dcp1a_p1	0.0098867	0.74117	558	ns
Zbtb6_p1	-0.036412	0.19125	140	ns
Elf2_p2	-0.030705	0.29795	183	ns
Zfp809_p1	-0.024889	0.5162	228	ns
Max_p1	-0.015769	0.69985	305	ns
Zfp976_p1	-0.05056	0.14009	91	ns
Mga_p1	0.000721	0.98489	463	ns
Zfp664_p2	-0.092491	0.099052	11	ns
Zfp532_p4	0.014123	0.76069	597	ns
Elmsan1_p1	-0.068992	0.096881	34	ns
Hnrnpu_p1	-0.0050359	0.90184	399	ns
Eed_p1	-0.064117	0.014216	45	depleted
Zkscan5_p4	0.061213	0.18733	854	ns
Rarg_p1	0.026397	0.53512	681	ns
Hnrnpk_p2	-0.060063	0.025201	54	depleted
Trim28_p1	0.039803	0.38421	771	ns
Platr25_p3	-0.0027181	0.94549	428	ns
Ncoa1_p1	-0.016219	0.62228	303	ns
Mbtps2_p2	0.01428	0.69385	598	ns
Ncor1_p2	0.0032664	0.91497	487	ns
Myb_p1	0.046991	0.2548	799	ns
Zfp706_p2	-0.028853	0.39901	196	ns
Nr2f6_p2	-0.061763	0.11859	50	ns
Zfp518b_p1	0.0045581	0.87172	499	ns
Smarcal1_p1	0.040355	0.13176	773	ns
Nr1d2_p1	-0.018693	0.49936	275	ns
Zfp652_p1	0.019649	0.56262	635	ns
Zfp229_p1	0.029632	0.52223	698	ns
Zfp516_p2	-0.0020561	0.95094	433	ns
Gmeb2_p1	-0.035353	0.31335	148	ns
Zfp292_p1	0.022185	0.57764	655	ns
Zfp574_p2	-0.062515	0.066071	48	ns
Zfp445_p1	0.000689	0.98355	462	ns
E4f1_p2	-0.014188	0.42218	327	ns
Ahctf1_p1	-0.015756	0.61571	306	ns
Zfp280c_p1	0.031287	0.26641	714	ns
Mier1_p1	0.029873	0.20171	700	ns
Zic2_p1	-0.019692	0.54942	265	ns
Terf1_p1	-0.077756	0.015704	20	depleted
Nsd2_p1	-0.020781	0.45164	255	ns
Lbr_p2	-0.000836	0.98106	451	ns
Tfap4_p1	-0.017057	0.62826	295	ns
Zbtb32_p1	-0.029018	0.44585	195	ns
Zfp740_p1	0.047271	0.13835	800	ns
Hmg20b_p1	-0.036576	0.28113	139	ns
Foxp1_p5	-0.0039113	0.9282	414	ns
Sall4_p1	0.058058	0.11859	845	ns
Zfp655_p1	0.054045	0.023164	827	enriched
Id1_p1	-0.085834	0.019075	14	depleted
Zzz3_p3	-0.0050581	0.86204	398	ns
Sp1_p1	0.0011625	0.97408	466	ns
Zscan22_p1	0.012628	0.7153	588	ns
Hmga1b_p1	0.026212	0.54817	679	ns
Zbtb24_p1	0.040527	0.24503	776	ns
Xbp1_p1	-0.014914	0.69598	314	ns
Esrrb_p1	-0.0079448	0.8313	374	ns
Zfp936_p2	0.12316	0.040895	909	enriched
Nr3c1_p3	-0.029288	0.6239	193	ns
Hsf1_p1	0.043379	0.24989	787	ns
Nrf1_p1	-0.10979	0.018553	5	depleted
Zfp58_p1	-0.017852	0.61416	284	ns
Foxn3_p5	0.033172	0.43062	727	ns
Ttf1_p1	-0.033515	0.48881	158	ns
Zfp871_p1	-0.016146	0.63707	304	ns
Tsc22d1_p2	-0.05007	0.087645	93	ns
Pou5f1_p2	-0.054769	0.072745	78	ns
Pias2_p1	-0.0032006	0.89459	420	ns
Junb_p1	0.022189	0.46906	656	ns
Plagl1_p2	0.022385	0.64026	659	ns
Rest_p2	0.076778	0.0069693	883	enriched
Zfp639_p2	-0.021924	0.3506	245	ns
Zfp932_p1	0.08832	0.22884	898	ns
Hes1_p2	0.035814	0.3711	746	ns
Zfp639_p1	0.0094391	0.78498	551	ns
Bcor_p1	0.04967	0.071128	816	ns
Gli2_p1	-0.012916	0.78533	336	ns
Zfp956_p1	0.020094	0.59983	638	ns
Elmsan1_p2	0.017585	0.59162	621	ns
Zfp644_p3	-0.031098	0.35961	176	ns
Kansl1_p2	-0.0259	0.55677	221	ns
Zfp706_p1	-0.042779	0.17961	114	ns
Pbx2_p2	0.030386	0.19695	704	ns
Blzf1_p1	-0.010595	0.79842	350	ns
Mael_p1	-0.0066418	0.8759	386	ns
Fiz1_p1	-0.033496	0.284	159	ns
Nme2_p1	0.0089874	0.70992	546	ns
Zfp105_p1	-0.024267	0.49459	229	ns
Etv5_p1	-0.055959	0.20315	69	ns
Gata2_p1	-0.0028286	0.90219	427	ns
Zfp984_p1	0.022814	0.54454	662	ns
Myrf_p1	0.083304	0.015162	892	enriched
Gabpa_p1	-0.039541	0.20786	126	ns
Zfp532_p2	-0.018881	0.6064	272	ns
Srebf2_p2	0.018754	0.48217	628	ns
Otx2_p3	-0.14774	0.003728	1	depleted
Mlx_p1	-0.002977	0.92833	424	ns
Cnbp_p1	-0.026581	0.21161	213	ns
Arid1a_p1	0.010451	0.80109	566	ns
Khsrp_p1	-0.017717	0.42058	285	ns
Litaf_p1	0.032854	0.3704	724	ns
Hmgb1_p1	0.075892	0.15179	881	ns
Tmf1_p1	-0.0014055	0.9628	443	ns
Rxrb_p1	-0.024011	0.41067	231	ns
Irf6_p1	-0.02021	0.5626	260	ns
Zfp954_p1	0.0017293	0.95715	469	ns
Zfp280b_p1	0.007143	0.83258	526	ns
Crxos_p1	-0.014143	0.66104	329	ns
Ubtf_p2	-0.046448	0.22434	103	ns
Zfp748_p2	-0.027654	0.34945	206	ns
Hmgb1_p3	-0.066193	0.093232	39	ns
Zbtb41_p1	-0.07213	0.013572	28	depleted
Klf13_p2	0.0039024	0.92719	494	ns
Gm14443_p1	-0.0043397	0.91587	410	ns
Zfp12_p2	0.037364	0.23982	758	ns
Gbx2_p1	0.01045	0.63417	565	ns
Mier2_p2	-0.033825	0.30611	157	ns
Litaf_p2	-0.017338	0.67388	292	ns
Nfrkb_p1	0.030883	0.27429	710	ns
Pbrm1_p1	-0.0064626	0.8772	388	ns
Mid2_p1	0.038399	0.28923	765	ns
Tcf12_p1	-0.000188	0.99507	457	ns
Gata2_p2	-0.0093964	0.79317	362	ns
E2f3_p1	0.039949	0.46798	772	ns
Pbx2_p1	0.0082239	0.80776	537	ns
Mitf_p3	-0.056067	0.14028	67	ns
Aebp2_p2	-0.020373	0.49309	259	ns
Zfp944_p1	0.034748	0.59406	736	ns
Patz1_p2	-0.012153	0.75738	341	ns
Zfp184_p2	0.098516	0.015379	907	enriched
Smarcc1_p2	-0.067728	0.11643	35	ns
Stat3_p1	-0.11297	0.0034659	4	depleted
Patz1_p1	0.018506	0.60562	625	ns
Cebpg_p1	-0.038086	0.23374	133	ns
Thap1_p2	-0.048828	0.23785	99	ns
Hmgb1_p4	-0.031226	0.30852	174	ns
Zfp771_p1	-0.020558	0.53348	257	ns
Lrrfip2_p2	0.083301	0.023776	891	enriched
Foxp1_p2	0.008352	0.78237	540	ns
Zfp930_p1	-0.011287	0.61935	346	ns
Ubtf_p3	0.0095905	0.73522	553	ns
Srf_p1	-0.016958	0.37331	297	ns
Klf11_p2	0.038293	0.28677	764	ns
Zbtb2_p1	-0.018837	0.51665	273	ns
Sox13_p1	0.012461	0.69397	587	ns
Etv4_p2	-0.04151	0.28069	117	ns
Rara_p2	-0.026316	0.48281	216	ns
Mta2_p1	-0.023866	0.38396	233	ns
Atf3_p1	-0.0069257	0.7997	383	ns
Nfyb_p1	0.046693	0.072696	797	ns
Foxa2_p1	0.039089	0.15464	767	ns
Rbak_p1	-0.059134	0.036165	57	depleted
Hsf2_p1	0.0093383	0.69723	550	ns
Zfp369_p1	-0.056262	0.087948	65	ns
Lrrfip1_p1	0.032174	0.28129	718	ns
Kmt2c_p1	0.07039	0.047713	877	enriched
E4f1_p1	-0.018175	0.62645	282	ns
Bcorl1_p2	-0.081891	0.029108	17	depleted
Csde1_p1	-0.021433	0.55535	249	ns
Carhsp1_p1	-0.025049	0.21142	227	ns
Cdx4_p1	0.052414	0.11297	824	ns
Tfam_p2	-0.043158	0.25461	112	ns
Nr0b1_p1	0.035216	0.28757	743	ns
Pitx2_p2	-0.10928	0.011703	6	depleted
Preb_p2	-0.033325	0.36425	160	ns
Crebzf_p2	0.040399	0.14885	774	ns
Maff_p3	-0.0062889	0.88147	389	ns
Zscan25_p1	0.01719	0.56945	617	ns
Zfp65_p1	0.051992	0.096889	822	ns
Zfp263_p2	-0.026613	0.55347	211	ns
Mxi1_p2	0.043473	0.33127	788	ns
Lyar_p1	-0.027822	0.45664	205	ns
Zfp644_p2	0.033045	0.37925	726	ns
Wdhd1_p1	-0.010503	0.72696	351	ns
Atf2_p1	-0.040468	0.38073	121	ns
Six1_p1	0.0027525	0.95008	482	ns
Zmat3_p2	0.034509	0.25167	732	ns
Platr25_p4	0.026899	0.46133	685	ns
Nfkb2_p2	-0.012138	0.70158	343	ns
E2f2_p1	-0.0058281	0.83109	394	ns
Smad2_p1	-0.013269	0.7693	335	ns
Pura_p1	0.001673	0.95721	468	ns
Zfp449_p1	-0.0014156	0.95154	442	ns
Hmga1_p1	0.01098	0.67647	574	ns
Arid2_p1	-0.055995	0.059815	68	ns
Tead4_p1	0.054632	0.073641	832	ns
Hes6_p1	-0.0032641	0.92384	419	ns
Stat3_p2	0.042218	0.211	782	ns
Zbtb43_p1	0.0027197	0.93647	481	ns
Nanog_p1	-0.075872	0.036525	22	depleted
Zfp574_p1	0.061131	0.10421	853	ns
Id2_p2	-0.064562	0.012532	43	depleted
Nr3c1_p2	0.062135	0.014999	859	enriched
Nkrf_p1	0.030493	0.41858	705	ns
Zbtb8a_p1	-0.032606	0.3204	166	ns
Zfp553_p1	0.065955	0.095124	869	ns
Mier3_p5	0.000641	0.98688	461	ns
Irf1_p1	-0.033302	0.27739	162	ns
Lrrfip1_p2	0.037836	0.24144	763	ns
Zfp938_p1	0.0073873	0.81973	527	ns
Thap12_p1	-0.032911	0.49124	165	ns
Foxp4_p1	0.0010147	0.97463	465	ns
Zbtb33_p1	-0.088748	0.015432	13	depleted
Zfp91_p1	0.023395	0.41157	670	ns
E2f5_p1	-0.0010952	0.97391	448	ns
Cenpt_p2	0.029339	0.409	697	ns
Klf9_p1	0.009126	0.78124	547	ns
Hesx1_p2	-0.000559	0.98608	454	ns
Zfp334_p1	0.0077705	0.82846	529	ns
Tsix_p2	-0.014256	0.66476	326	ns
Nr4a1_p2	-0.013491	0.63822	333	ns
Gata1_p1	-0.018184	0.61472	281	ns
Hopx_p1	-0.0028318	0.93822	426	ns
E2f8_p2	0.047541	0.31232	802	ns
Map3k15_p1	-0.018331	0.57606	279	ns
Nr3c1_p1	-0.097577	0.0016619	8	depleted
Arid3a_p2	0.020898	0.5635	645	ns
Sox4_p1	-0.027913	0.52416	204	ns
Bbx_p2	0.018834	0.54872	629	ns
Maz_p1	-0.0043869	0.8655	409	ns
Foxk2_p1	-0.0075479	0.80123	377	ns
Arid4b_p2	-0.0081363	0.78528	373	ns
Baz2b_p2	0.04933	0.2325	811	ns
Baz2b_p1	0.0034914	0.94211	491	ns
Mbd3_p1	0.012081	0.62263	584	ns
Zfp131_p1	-0.05473	0.12494	79	ns
Gabpb2_p1	0.022247	0.54557	657	ns
Arid4a_p2	-0.003865	0.91403	416	ns
Hopx_p2	-0.028852	0.50283	197	ns
Id2_p1	-0.0085801	0.8226	367	ns
Sp1_p3	0.059055	0.19529	847	ns
Tead2_p1	0.021234	0.35677	649	ns
Myc_p1	-0.049806	0.12649	95	ns
Rlf_p1	0.0054153	0.86182	509	ns
Zbtb6_p2	-0.054876	0.18376	77	ns
Zfp27_p1	0.091394	0.034706	901	enriched
Lin28a_p1	-0.044564	0.24422	107	ns
Zfp646_p2	-0.017681	0.61698	286	ns
Zfp871_p2	0.051327	0.1539	819	ns
Rbck1_p1	-0.034263	0.43568	153	ns
Nfatc4_p3	-0.055599	0.21869	71	ns
Zfp516_p4	0.020004	0.54351	637	ns
Gatad1_p1	0.034129	0.27303	731	ns
Tet2_p2	0.049636	0.091937	815	ns
Smad5_p1	-0.055636	0.06236	70	ns
Relb_p1	-0.042152	0.3631	115	ns
Jund_p1	-0.02948	0.35761	191	ns
Zmat3_p1	0.026331	0.38741	680	ns
Tfe3_p2	0.054825	0.094097	833	ns
Zfp493_p1	-0.026374	0.5897	215	ns
Grhl3_p1	0.0067415	0.82835	523	ns
Gm45871_p1	-0.0092121	0.78664	363	ns
Atf4_p1	-0.14602	0.000288	2	depleted
Trp73_p1	0.012005	0.72562	583	ns
Zkscan6_p1	-0.014153	0.60861	328	ns
Gm14403_p1	-0.007505	0.86472	378	ns
Gm35315_p1	-0.043466	0.18181	111	ns
Rxra_p1	-0.0077829	0.76869	375	ns
Rara_p1	-0.060019	0.043135	55	depleted
Brd4_p1	0.016839	0.6809	614	ns
Smarce1_p2	-0.039861	0.20085	123	ns
Pou3f1_p1	0.0089766	0.78639	545	ns
Epas1_p1	0.0019747	0.95218	472	ns
Mier3_p2	0.055786	0.016823	837	enriched
Zfp36l2_p1	0.021517	0.41197	650	ns
Zfp59_p1	0.017216	0.60407	618	ns
Zfp760_p1	-0.015501	0.58616	309	ns
Mynn_p2	-0.019161	0.60892	270	ns
Usf2_p2	-0.022377	0.2638	243	ns
Zfp367_p1	0.0056132	0.84619	513	ns
Smad2_p2	-0.0011737	0.97723	445	ns
Ripply1_p1	-0.020008	0.66466	262	ns
Mynn_p1	-0.044836	0.32025	105	ns
Gtf3a_p1	-0.014042	0.71742	330	ns
T_p2	-0.033307	0.22269	161	ns
Klf8_p1	-0.048919	0.22599	98	ns
Rcor1_p1	0.059311	0.18096	848	ns
Etv6_p1	0.013966	0.76426	596	ns
Parp12_p1	-0.039554	0.35012	125	ns
Rbpj_p2	-0.000295	0.99345	455	ns
Xbp1_p2	0.029311	0.41844	696	ns
Gm9785_p1	-0.059498	0.1654	56	ns
Zfp37_p3	-0.0099525	0.74907	356	ns
Jdp2_p1	0.010243	0.76419	562	ns
Adnp_p1	-0.034011	0.31818	156	ns
Zfp692_p1	-0.063155	0.076367	46	ns
Tfe3_p1	-0.030472	0.35592	185	ns
Zfp408_p1	-0.03544	0.16089	147	ns
Rxra_p2	0.0044327	0.897	497	ns
Bach1_p1	0.022748	0.51628	660	ns
Spic_p2	0.042826	0.22545	784	ns
Jarid2_p3	0.051507	0.19482	820	ns
Trp53_p1	0.095127	0.023008	904	enriched
Zbtb32_p2	-0.066858	0.09836	37	ns
5430403G16Rik_p1	0.0058335	0.84469	514	ns
Zfp386_p1	-0.026972	0.44685	210	ns
Hmgxb3_p1	0.0035651	0.88223	492	ns
Zfp7_p1	-0.026383	0.43537	214	ns
Tcfl5_p1	-0.03109	0.26577	177	ns
Nr6a1_p1	0.049459	0.099526	812	ns
Csrnp2_p1	0.048039	0.19483	805	ns
Zmiz2_p1	0.0065624	0.84962	522	ns
Zfp281_p1	0.01944	0.70673	634	ns
Stag2_p3	-0.025957	0.53126	220	ns
Nr3c1_p5	0.026551	0.46336	683	ns
Gm20939_p1	-0.014719	0.65115	317	ns
Zfp977_p1	0.0052867	0.83128	507	ns
Foxp1_p4	0.020399	0.61385	642	ns
Nr6a1_p3	0.026077	0.61879	678	ns
Zfp719_p1	0.057154	0.20862	842	ns
Zfp819_p1	0.0097376	0.7597	557	ns
Foxi3_p1	0.0020914	0.94194	473	ns
Klf6_p1	0.02789	0.47524	689	ns
Tfeb_p4	-0.047478	0.19592	101	ns
Nfatc4_p1	0.035988	0.4014	751	ns
Hnrnpk_p1	-0.037694	0.32823	136	ns
Pias1_p2	-0.014317	0.79403	325	ns
Srebf1_p3	-0.0098897	0.76248	358	ns
T_p1	0.0030666	0.91033	485	ns
Ftx_p2	-0.021727	0.62649	247	ns
Zfp617_p2	-0.012148	0.7027	342	ns
Tgif2_p2	0.0097234	0.81803	556	ns
Zfp747_p1	0.0043566	0.87703	496	ns
Ybx3_p1	-0.017872	0.64152	283	ns
Myef2_p1	0.039354	0.42547	769	ns
Zfp266_p1	0.040543	0.15211	777	ns
Maf1_p1	-0.028117	0.40092	201	ns
Crebrf_p1	-0.019438	0.60533	269	ns
Zbtb45_p1	-0.039722	0.23896	124	ns
Klf10_p2	0.0019017	0.95533	470	ns
Brd4_p2	0.002274	0.95467	477	ns
Zfp217_p3	0.010556	0.80073	567	ns
Zfp472_p1	0.079442	0.015447	887	enriched
Vezf1_p1	0.068227	0.45132	873	ns
Arid1a_p2	-0.027512	0.47684	208	ns
Zfp236_p2	0.020747	0.50102	644	ns
Tsc22d1_p1	0.029161	0.37225	694	ns
Olig2_p1	-0.030877	0.36564	181	ns
Jun_p1	-0.012863	0.77063	337	ns
Aff1_p1	0.053041	0.15346	826	ns
Paxbp1_p1	0.035915	0.10415	749	ns
Zfp42_p1	0.018551	0.62546	626	ns
Zfp874b_p1	-0.034137	0.42164	154	ns
Zfp985_p1	-0.0017795	0.97123	434	ns
Gmeb2_p2	0.084539	0.054383	896	ns
Cbfb_p1	0.055834	0.085322	838	ns
Zfp971_p1	0.031488	0.28338	715	ns
Lcor_p1	-0.026112	0.80588	219	ns
Bclaf1_p1	-0.022598	0.52655	240	ns
Lbr_p1	0.063065	0.098551	862	ns
Nr2c2_p1	-0.061174	0.1503	51	ns
E2f3_p2	0.010956	0.75824	573	ns
Kansl1_p1	-0.062981	0.037146	47	depleted
Zfp62_p1	0.000722	0.98527	464	ns
Zfp219_p2	0.049848	0.068804	817	ns
Klf2_p1	-0.02118	0.56949	251	ns
Tcf3_p1	-0.031805	0.32365	170	ns
Rxrb_p2	-0.042014	0.25722	116	ns
Zfp512_p1	-0.031577	0.43638	172	ns
Zfp37_p2	-0.017356	0.68302	290	ns
Cenpt_p1	-0.018986	0.58446	271	ns
Zfp267_p1	0.015567	0.54931	604	ns
Hmgb1_p2	-0.083248	0.064257	16	ns
Zfp296_p2	0.077463	0.022363	886	enriched
Creb3_p1	0.0022624	0.95374	476	ns
Hbp1_p2	-0.0045482	0.90008	406	ns
Snapc4_p1	-0.07424	0.0079651	24	depleted
Rcor2_p3	-0.035882	0.27136	143	ns
Zfp57_p1	0.030765	0.45279	709	ns
Maff_p2	-0.0085633	0.75398	368	ns
Arid3a_p1	-0.014353	0.70888	324	ns
Gpbp1l1_p1	-0.0088058	0.66477	366	ns
Nr2c2_p2	-0.017405	0.60216	289	ns
Gm15446_p1	-0.052188	0.3222	86	ns
Id3_p1	0.02276	0.46283	661	ns
Cbfb_p2	0.01733	0.525	620	ns
Zfp84_p1	-0.006966	0.85945	382	ns
Zbtb41_p2	-0.0051301	0.8953	397	ns
Stat6_p2	0.03661	0.50986	753	ns
Hnrnpu_p2	-0.074769	0.083063	23	ns
Sp2_p2	0.070433	0.094745	878	ns
Zfp37_p1	-0.014555	0.70807	321	ns
Klf16_p1	0.033249	0.23423	728	ns
Arid5b_p2	-0.015115	0.73436	312	ns
Gata1_p3	0.036318	0.37129	752	ns
Gabpb1_p1	-0.038836	0.24605	130	ns
Zfp322a_p1	0.034516	0.23393	733	ns
Zfp770_p1	0.010653	0.7485	569	ns
Zfp74_p2	-0.032067	0.29432	169	ns
Zfp512b_p1	0.02179	0.58702	652	ns
Pou2f1_p1	0.0052863	0.84772	506	ns
Zfp184_p1	0.063163	0.042449	863	enriched
Hnrnpk_p3	0.016477	0.65909	609	ns
Pias1_p1	-0.042921	0.1322	113	ns
5730507C01Rik_p1	0.0080197	0.7807	535	ns
Rlim_p1	0.047506	0.21542	801	ns
Mixl1_p1	0.027226	0.44016	687	ns
Zfp36l1_p1	0.034818	0.33606	738	ns
Zfp622_p1	0.029167	0.34585	695	ns
Mier3_p3	-0.026611	0.39434	212	ns
Purb_p1	-0.058445	0.1529	58	ns
Yy1_p1	0.030172	0.39834	702	ns
Zfp981_p1	-0.019531	0.5576	268	ns
Pitx2_p3	-0.0025952	0.91863	431	ns
Zfp771_p2	0.019391	0.4639	632	ns
Mta3_p1	0.011815	0.71859	581	ns
Sall1_p1	-0.040697	0.33033	120	ns
Mta1_p1	-0.034444	0.17612	152	ns
Stat6_p4	0.068194	0.11692	872	ns
Zfp687_p1	0.061615	0.11759	857	ns
Ascl2_p2	-0.021832	0.56286	246	ns
Klf10_p1	0.030756	0.46943	708	ns
Nfatc4_p4	0.0079402	0.77813	532	ns
Six1_p3	0.010632	0.70742	568	ns
Thap7_p1	-0.030635	0.30591	184	ns
Arid3b_p1	0.0081912	0.81881	536	ns
Tfeb_p3	-0.043672	0.1552	109	ns
Arid5b_p1	0.0021301	0.96129	474	ns
Rarg_p3	0.075441	0.092365	879	ns
Mafk_p1	0.01678	0.58994	612	ns
Foxo4_p1	0.01153	0.74895	577	ns
Zfp459_p1	0.068786	0.021057	874	enriched
Baz2b_p3	0.056256	0.2645	840	ns
Gatad1_p2	0.0033549	0.93019	488	ns
Elf1_p1	-0.060275	0.10354	53	ns
Ets2_p1	-0.0090094	0.71268	365	ns
Tfeb_p2	-0.050154	0.13353	92	ns
Hmgb3_p1	0.046571	0.19125	796	ns
Zfp961_p1	-0.0074307	0.75898	379	ns
Zfp568_p1	-0.031704	0.19907	171	ns
Nr1h2_p2	0.063359	0.15154	864	ns
Zfp790_p1	0.05589	0.18259	839	ns
Stag2_p1	0.095407	0.11034	905	ns
Mxi1_p1	0.013074	0.6982	590	ns
Bcorl1_p1	-0.029449	0.40013	192	ns
Sall4_p2	0.0029811	0.93957	484	ns
Six4_p1	0.001404	0.96076	467	ns
Foxh1_p1	-0.021473	0.50286	248	ns
Zzz3_p2	-0.0015636	0.96045	437	ns
Zfp65_p2	0.0099368	0.78959	559	ns
Stat6_p3	0.015858	0.60104	607	ns
Ybx1_p2	-0.02249	0.58582	241	ns
Nr2f6_p1	0.045609	0.22046	792	ns
Mier1_p2	0.013507	0.62785	592	ns
4930522L14Rik_p1	-0.020752	0.54409	256	ns
Mef2b_p1	-0.01745	0.60804	288	ns
Setdb2_p1	-0.028244	0.63408	199	ns
Lin28b_p2	0.011653	0.60509	579	ns
Usf2_p3	0.014685	0.69333	602	ns
Pms1_p1	-0.0046547	0.91226	405	ns
E2f8_p1	-0.095564	0.0050035	10	depleted
Tfap2c_p2	-0.000616	0.98341	452	ns
Zfp367_p2	-0.053372	0.074322	82	ns
Mllt10_p2	0.016377	0.61736	608	ns
Spen_p1	0.0082829	0.75796	538	ns
Pou5f1_p1	-0.065791	0.14585	41	ns
Zbtb21_p1	-0.0039578	0.8869	413	ns
Plagl1_p1	0.021202	0.5739	648	ns
Nfx1_p1	0.035459	0.35592	744	ns
Hmgb1_p5	-0.056812	0.085096	63	ns
Gm20422_p1	0.017171	0.56808	616	ns
Zfx_p2	-0.070242	0.10842	31	ns
Creb3_p2	-0.019658	0.56964	266	ns
Zfp87_p1	-0.031029	0.36003	179	ns
Zic5_p1	0.051036	0.21419	818	ns
Spic_p1	0.0099554	0.8212	560	ns
Rarg_p2	-0.010179	0.65747	353	ns
Zfp296_p1	-0.012452	0.69557	338	ns
Zfp26_p1	-0.016992	0.48696	296	ns
Nfxl1_p1	-0.048663	0.088492	100	ns
Zfp110_p1	-0.026278	0.3979	217	ns
Srebf1_p1	0.02209	0.57312	654	ns
Cpeb1_p4	0.0019525	0.95028	471	ns
Cpeb1_p1	0.02018	0.51432	640	ns
Zik1_p1	-0.01193	0.6672	344	ns
Elf1_p2	0.049613	0.26209	814	ns
Repin1_p1	0.010848	0.67347	571	ns
Msl1_p1	0.0053467	0.92942	508	ns
Mitf_p4	-0.052303	0.24268	85	ns
Hmgb3_p3	-0.06737	0.060105	36	ns
Rbpj_p4	0.01102	0.81979	575	ns
Lin28b_p3	0.0061551	0.86606	519	ns
Xert_p1	0.055338	0.20866	835	ns
Aire_p2	0.003465	0.88686	489	ns
Zfp13_p1	0.010936	0.7468	572	ns
Jarid2_p1	-0.066154	0.051027	40	ns
Zfp975_p1	-0.037929	0.19457	134	ns
Zfp644_p1	0.020153	0.60255	639	ns
Klf10_p3	-0.035695	0.34876	145	ns
Gbx2_p2	-0.0015443	0.9675	440	ns
Tgif1_p1	0.0060453	0.85677	517	ns
Mier3_p4	0.054881	0.20205	834	ns
Wdhd1_p2	0.025541	0.42394	676	ns
Tgif2_p1	0.04826	0.20614	807	ns
Ybx1_p1	-0.049921	0.07019	94	ns
Zfp212_p1	-0.018755	0.53181	274	ns
Nfkb2_p1	0.088792	0.005124	899	enriched
Zfp566_p1	-0.021187	0.57011	250	ns
Smarcc1_p1	0.024086	0.49631	672	ns
Arid4b_p1	-0.015396	0.62208	310	ns
Klf8_p2	0.031152	0.6775	713	ns
Zfp532_p3	0.032448	0.40335	721	ns
Zscan10_p1	0.0025668	0.95121	479	ns
Gtf2ird1_p1	0.031508	0.42553	716	ns
Aff1_p2	0.038878	0.24432	766	ns
Gm49359_p1	0.03104	0.38296	711	ns
Esx1_p2	0.032771	0.33238	723	ns
Zfp52_p1	0.0034717	0.89248	490	ns
Rhox9_p1	-0.017344	0.68578	291	ns
Cc2d1a_p1	-0.023319	0.49664	236	ns
Bhlhe40_p1	-0.022422	0.31359	242	ns
Bcorl1_p3	-0.033162	0.40353	164	ns
Sall2_p2	-0.016453	0.68533	299	ns
Foxn3_p1	-0.0054109	0.85669	396	ns
Tsc22d1_p3	0.0026109	0.91683	480	ns
Sp3_p2	-0.079375	0.036728	18	depleted
Chd8_p1	0.028735	0.33143	691	ns
Tfeb_p1	0.0092003	0.72906	548	ns
Kat8_p1	-0.019885	0.6193	264	ns
Jpx_p1	-0.034064	0.40694	155	ns
Foxn3_p3	0.075809	0.13475	880	ns
Arid4b_p3	0.034751	0.27278	737	ns
Kansl3_p1	-0.070853	0.071694	30	ns
Zfp592_p1	-0.010063	0.63569	355	ns
Ncor1_p1	-0.0010982	0.96369	447	ns
Pias2_p2	-0.041495	0.17338	118	ns
Zfp948_p1	-0.015565	0.54868	308	ns
Zfp12_p1	0.0065249	0.80629	521	ns
Zfp64_p1	-0.07244	0.020305	27	depleted
Zkscan5_p3	-0.070022	0.017481	32	depleted
Ubtf_p4	0.039258	0.4218	768	ns
Tcf12_p3	-0.054048	0.10964	81	ns
Nfatc4_p2	-0.01961	0.57744	267	ns
Zfp213_p1	-0.01096	0.73113	349	ns
Zfp710_p1	0.011621	0.84605	578	ns
Zfp623_p1	-0.0085011	0.77529	369	ns
Tfap2c_p1	0.065654	0.48298	868	ns
Foxd3_p1	-0.020029	0.57682	261	ns
Etv4_p1	-0.031062	0.30231	178	ns
Zfp148_p2	0.06967	0.13765	875	ns
Nr4a1_p1	-0.0059063	0.81276	393	ns
Tfb1m_p1	-0.0055387	0.85926	395	ns
Kansl1_p3	-0.090583	0.1064	12	ns
Zscan21_p1	0.046313	0.19349	794	ns
Zfp473_p2	0.027575	0.44959	688	ns
Gpbp1_p1	-0.030209	0.1428	188	ns
Zkscan5_p1	-0.018247	0.63374	280	ns
Zfp866_p1	0.045138	0.22306	790	ns
Hmga2_p1	0.047735	0.13948	803	ns
Zfp322a_p2	-0.0016838	0.98067	436	ns
Pias3_p2	-0.0095992	0.73853	359	ns
Dnajc2_p1	0.037291	0.25598	756	ns
Msl2_p2	-0.01399	0.65445	331	ns
Tet2_p1	-0.030896	0.32809	180	ns
Sp5_p1	0.081854	0.058518	890	ns
Foxo3_p1	0.0096421	0.71483	554	ns
Tax1bp1_p1	-0.0071263	0.8318	381	ns
Zfp868_p1	0.019217	0.57392	631	ns
Foxp1_p3	-0.030707	0.47956	182	ns
Pias3_p1	0.040474	0.12749	775	ns
Foxn3_p4	0.049594	0.22814	813	ns
Smad5_p2	-0.018494	0.52902	277	ns
Nr3c1_p4	0.017075	0.53387	615	ns
Zfp516_p1	0.037485	0.23065	760	ns
Esrrb_p2	0.032188	0.20084	719	ns
Tada2b_p1	-0.015104	0.62972	313	ns
Hesx1_p1	-0.057274	0.18474	61	ns
Zfp758_p1	0.018843	0.65134	630	ns
Mycn_p1	0.0249	0.36807	674	ns
Zfp568_p2	0.018389	0.65534	624	ns
Ssrp1_p1	-0.030427	0.39147	187	ns
Zfp646_p1	0.060662	0.053162	851	ns
Son_p1	-0.035837	0.36739	144	ns
Bbx_p1	0.051981	0.16461	821	ns
Tgif1_p3	0.065338	0.082111	867	ns
Sohlh2_p1	-0.027938	0.32883	202	ns
Mta2_p2	-0.010134	0.72753	354	ns
Thyn1_p2	0.0028173	0.93715	483	ns
Zbtb7b_p2	-0.036373	0.38705	141	ns
Zgpat_p2	0.0021978	0.94896	475	ns
Zscan26_p1	-0.056889	0.13681	62	ns
Tfam_p3	0.023889	0.62577	671	ns
Gabpb1_p2	-0.0015595	0.95615	438	ns
Tbx3_p1	0.01117	0.76606	576	ns
Sp1_p2	-0.0031891	0.91858	421	ns
Zgpat_p1	0.0099852	0.77084	561	ns
Mbd4_p1	0.043261	0.27252	786	ns
Nr1h2_p1	0.062188	0.076696	860	ns
Aebp2_p3	0.034912	0.27371	740	ns
Tax1bp1_p2	-0.014454	0.71815	323	ns
Zfp516_p3	-0.03788	0.27077	135	ns
Gm2381_p1	-0.02953	0.49584	190	ns
Gata1_p2	-0.023808	0.29669	235	ns
Zfp511_p1	0.062753	0.11207	861	ns
Zfp207_p1	-0.064768	0.16458	42	ns
Zfp217_p2	0.03273	0.35554	722	ns
Arid4a_p1	-0.0014651	0.94958	441	ns
Zfp869_p1	-0.021957	0.57315	244	ns
Nfe2l1_p2	0.085644	0.0085872	897	enriched
Tcf7_p1	0.02899	0.49993	693	ns
Zfp953_p1	-0.0048972	0.84091	403	ns
Hes1_p1	-0.010363	0.71953	352	ns
Terf2_p1	-0.032457	0.3642	167	ns
Rfx2_p1	0.061793	0.16011	858	ns
Mysm1_p1	-0.025168	0.32686	225	ns
Zfp141_p1	-0.055228	0.16947	73	ns
Mllt10_p1	0.066017	0.16982	870	ns
Thap11_p1	-0.011222	0.7681	347	ns
Gm44973_p1	0.031587	0.36668	717	ns
Zfp729a_p1	0.014387	0.6468	599	ns
Zfp260_p1	0.01727	0.70073	619	ns
Ftx_p3	-0.014563	0.74199	320	ns
Stat6_p1	0.012248	0.71692	586	ns
Tfdp2_p2	0.027987	0.55772	690	ns
Irf3_p2	0.018111	0.68244	622	ns
Cic_p2	0.030563	0.48448	707	ns
Jarid2_p2	0.014646	0.67917	601	ns
Zscan12_p1	0.048453	0.2241	808	ns
Cdc5l_p1	-0.015342	0.682	311	ns
Zfp51_p1	-0.03935	0.34263	128	ns
Dmrt1_p1	0.022829	0.49339	663	ns
Zfp777_p2	0.023048	0.53251	666	ns
Cebpz_p1	-0.0028728	0.92056	425	ns
Zfp110_p2	0.052515	0.1571	825	ns
Znfx1_p1	0.0051916	0.87053	505	ns
Atf6_p1	0.0068931	0.87657	524	ns
Zfp62_p2	-0.0068941	0.85597	384	ns
Tgif1_p2	-0.027316	0.35428	209	ns
Zfp358_p1	-0.026133	0.51401	218	ns
2610044O15Rik8_p1	0.084198	0.027672	894	enriched
Zfp74_p1	0.058727	0.10958	846	ns
Gm6871_p1	0.046207	0.26105	793	ns
Zfp600_p1	0.095002	0.11608	902	ns
Crxos_p2	0.000405	0.99178	458	ns
Tox4_p2	0.0060446	0.83447	516	ns
Pknox1_p1	0.035962	0.36509	750	ns
Zfp637_p1	-0.0033906	0.93107	418	ns
Foxp1_p6	0.054418	0.21708	830	ns
Lin28b_p1	0.000487	0.98946	459	ns
Zfp808_p1	-0.0015577	0.9819	439	ns
Pbx2_p3	-0.0081561	0.87396	372	ns
Zbtb44_p2	0.0077329	0.85948	528	ns
Peg3_p1	-0.0031557	0.91247	422	ns
Atf5_p1	-0.072839	0.10731	26	ns
Dnmt1_p1	0.060942	0.18442	852	ns
Hif1a_p1	-0.056135	0.28188	66	ns
Zfp825_p1	-0.0049936	0.93356	400	ns
Baz2a_p1	0.012205	0.68409	585	ns
Nr5a2_p1	0.0032265	0.94473	486	ns
Eomes_p1	0.014461	0.64567	600	ns
Elf3_p1	0.0079273	0.84511	531	ns
Tox4_p1	-0.025767	0.42931	223	ns
Esrrb_p3	-0.1186	0.016227	3	depleted
Gm38394_p1	0.0092603	0.74747	549	ns
Nfe2l2_p1	0.013899	0.6009	593	ns
Gm14401_p1	0.034671	0.54852	735	ns
Aire_p1	-0.077871	0.029647	19	depleted
Srebf2_p1	-0.044295	0.12384	108	ns
Eed_p2	-0.02917	0.23424	194	ns
Nfyc_p1	0.035891	0.36575	748	ns
Zbtb17_p1	0.005497	0.89148	510	ns
Ubp1_p2	0.0071142	0.75695	525	ns
Zfp866_p2	0.0096582	0.71568	555	ns
Otx2_p1	0.061334	0.16207	855	ns
Rbpj_p1	-0.016939	0.68371	298	ns
Nfatc3_p1	0.067135	0.0034894	871	enriched
Zkscan5_p2	-0.037275	0.31255	137	ns
Zkscan17_p2	0.041476	0.26374	780	ns
Gm14322_p1	-0.0067311	0.89251	385	ns
Yy2_p1	0.015193	0.52825	603	ns
Tsc22d1_p4	0.048698	0.20554	809	ns
Nr5a2_p2	-0.035452	0.32924	146	ns
Tfdp2_p3	0.026909	0.4809	686	ns
Zbtb7b_p1	0.096513	0.045311	906	enriched
Hes6_p2	0.016646	0.65689	610	ns
Zfp942_p1	-0.0044889	0.91802	408	ns
Ctcf_p1	0.076982	0.038754	884	enriched
Preb_p3	0.0042734	0.90324	495	ns
Plscr1_p1	0.026491	0.48901	682	ns
E2f4_p1	-0.083281	0.014197	15	depleted
Tead2_p5	0.0051073	0.88536	504	ns
Rex2_p1	-0.0045018	0.93351	407	ns
Thyn1_p1	0.032909	0.28914	725	ns
Zfp57_p4	0.046329	0.18922	795	ns
Zfp934_p2	-0.057568	0.41976	60	ns
Phb_p1	-0.095851	0.041622	9	depleted
Zfp951_p1	-0.036588	0.46768	138	ns

## Sheet: E2f
Gene	R1_High	R2_High	R1_Negative	R2_Negative	identity
Pou5f1_p1	-1.26781	-0.407057	0.612745	0.537789	act
Zic3_p1	-0.863401	-0.310493	0.466732	0.227149	act
Nfrkb_p1	-0.710498	-0.247986	0.509225	0.304777	act
Otx2_p2	-0.871376	-0.219127	0.363223	0.116912	act
Nfe2l2_p1	-0.664562	-0.201972	0.0772969	0.275096	act
Zfp518b_p1	-0.527533	-0.140274	0.348732	0.109529	act
Adnp_p1	-0.326957	-0.258976	0.44569	0.0216721	act
Tox4_p2	-0.350601	-0.139135	0.476675	0.220284	act
Rbpj_p2	-0.427885	-0.183696	0.292145	0.133543	act
Foxd3_p1	-0.666233	-0.341126	0.223385	-0.105702	act
Pou5f1_p2	-0.593691	-0.118292	0.228011	-0.0668509	act
Arnt_p1	-0.564078	-0.245249	0.0273204	-0.013272	act
Zfp207_p1	-0.55749	-0.111619	0.114334	0.0977866	act
Sp1_p2	0.0483239	0.0975874	0.432164	0.355031	act
Sp1_p1	-0.0659582	-0.0583809	0.278432	0.246152	act
Zfp217_p1	-0.333028	-0.173456	0.115615	-0.0363431	act
Pias1_p1	-0.125669	-0.142603	0.219727	0.0850821	act
Arid1a_p1	-0.288952	-0.124656	0.0675313	0.0507608	act
Hmg20b_p1	-0.101372	-0.0554008	0.226174	0.11719	act
Epas1_p1	-0.206315	-0.165818	0.17261	-0.0291379	act
Myrf_p1	-0.175665	-0.0845318	0.137333	0.109799	act
Mbd3_p1	-0.0721836	-0.0877478	0.250455	0.0569714	act
Zscan10_p1	-0.281067	-0.0285927	-0.0545374	0.189176	act
Usf1_p1	-0.0701506	-0.102229	0.180613	0.079643	act
Sall4_p1	-0.0116103	-0.141954	0.27378	-0.0284466	act
Arid4a_p1	-0.112357	-0.0948593	0.0769265	0.0392834	act
Grhl2_p1	0.32536	0.110368	-0.354639	-0.393706	rep
Hes1_p2	0.241611	0.164148	-0.297666	-0.183413	rep
Zfp280c_p1	0.199975	0.0783154	-0.199597	-0.245583	rep
Setdb1_p1	0.3201	0.139295	-0.218553	-0.140972	rep
Zfp42_p1	0.350443	0.162708	-0.195923	-0.0854825	rep
Zfp236_p1	0.27268	0.0656388	-0.260278	-0.164413	rep
Gm38394_p1	0.185423	0.142739	-0.158115	-0.173236	rep
Cebpg_p1	0.142948	0.0850846	-0.176362	-0.221073	rep
Klf16_p1	0.0542862	0.0874186	-0.289281	-0.181915	rep
Csde1_p1	0.085407	0.109397	-0.143314	-0.216778	rep
Zfp36l1_p1	0.139449	0.122127	-0.218527	0.021569	rep
Pias2_p2	0.101619	0.0438637	-0.162716	-0.172586	rep
Myc_p1	0.215287	0.0185835	-0.0762443	-0.113914	rep
Klf4_p2	0.119554	-0.0194578	-0.219769	-0.104771	rep
Gabpb1_p1	0.139114	0.0165909	-0.0899344	-0.199371	rep
Trp53_p1	0.117826	0.0119712	-0.17961	-0.14752	rep
Grhl3_p1	0.0719144	0.0428759	-0.143305	-0.129674	rep
Zfp654_p1	0.0853275	0.058617	-0.0844271	-0.0923374	rep

## Sheet: E2g
sgRNA	Gene	lfc	identity
Adnp_p1_1	Adnp_p1	-0.419164	act
Adnp_p1_10	Adnp_p1	-0.737825	act
Adnp_p1_11	Adnp_p1	-0.478686	act
Adnp_p1_12	Adnp_p1	-0.691989	act
Adnp_p1_2	Adnp_p1	-0.355002	act
Adnp_p1_3	Adnp_p1	-0.59646	act
Adnp_p1_4	Adnp_p1	-0.491776	act
Adnp_p1_5	Adnp_p1	-1.07271	act
Adnp_p1_6	Adnp_p1	-0.334352	act
Adnp_p1_7	Adnp_p1	-0.576302	act
Adnp_p1_8	Adnp_p1	0.105971	act
Adnp_p1_9	Adnp_p1	-0.671475	act
Arid1a_p1_1	Arid1a_p1	0.0471106	act
Arid1a_p1_10	Arid1a_p1	-0.874047	act
Arid1a_p1_11	Arid1a_p1	-0.148095	act
Arid1a_p1_12	Arid1a_p1	-0.13272	act
Arid1a_p1_2	Arid1a_p1	-0.241774	act
Arid1a_p1_3	Arid1a_p1	-0.222685	act
Arid1a_p1_4	Arid1a_p1	-0.554951	act
Arid1a_p1_5	Arid1a_p1	-0.170922	act
Arid1a_p1_6	Arid1a_p1	-0.0903756	act
Arid1a_p1_7	Arid1a_p1	-0.148436	act
Arid1a_p1_8	Arid1a_p1	-0.257742	act
Arid1a_p1_9	Arid1a_p1	-0.396762	act
Arid4a_p1_1	Arid4a_p1	-0.223429	act
Arid4a_p1_10	Arid4a_p1	-0.0898668	act
Arid4a_p1_11	Arid4a_p1	-0.404859	act
Arid4a_p1_12	Arid4a_p1	0.21322	act
Arid4a_p1_2	Arid4a_p1	0.0394906	act
Arid4a_p1_3	Arid4a_p1	-0.487793	act
Arid4a_p1_4	Arid4a_p1	-0.180907	act
Arid4a_p1_5	Arid4a_p1	-0.320896	act
Arid4a_p1_6	Arid4a_p1	-0.436958	act
Arid4a_p1_7	Arid4a_p1	-0.0504858	act
Arid4a_p1_8	Arid4a_p1	-0.371715	act
Arid4a_p1_9	Arid4a_p1	0.37364	act
Arnt_p1_1	Arnt_p1	-0.426035	act
Arnt_p1_10	Arnt_p1	-0.475613	act
Arnt_p1_11	Arnt_p1	-0.625525	act
Arnt_p1_12	Arnt_p1	-0.361238	act
Arnt_p1_2	Arnt_p1	-0.499035	act
Arnt_p1_3	Arnt_p1	-0.416886	act
Arnt_p1_4	Arnt_p1	-0.424614	act
Arnt_p1_5	Arnt_p1	-0.246455	act
Arnt_p1_6	Arnt_p1	-0.126558	act
Arnt_p1_7	Arnt_p1	-0.111879	act
Arnt_p1_8	Arnt_p1	-0.684339	act
Arnt_p1_9	Arnt_p1	-0.542071	act
Brd4_p1_1	Brd4_p1	-0.258431	act
Brd4_p1_10	Brd4_p1	-0.394143	act
Brd4_p1_11	Brd4_p1	-0.109076	act
Brd4_p1_12	Brd4_p1	-0.00433508	act
Brd4_p1_2	Brd4_p1	0.0616745	act
Brd4_p1_3	Brd4_p1	-0.186012	act
Brd4_p1_4	Brd4_p1	-0.194611	act
Brd4_p1_5	Brd4_p1	-0.279809	act
Brd4_p1_6	Brd4_p1	-0.345719	act
Brd4_p1_7	Brd4_p1	-0.393194	act
Brd4_p1_8	Brd4_p1	-0.253942	act
Brd4_p1_9	Brd4_p1	-0.30532	act
Cebpg_p1_1	Cebpg_p1	0.160711	rep
Cebpg_p1_10	Cebpg_p1	0.0586393	rep
Cebpg_p1_11	Cebpg_p1	0.184568	rep
Cebpg_p1_12	Cebpg_p1	0.13805	rep
Cebpg_p1_2	Cebpg_p1	0.199067	rep
Cebpg_p1_3	Cebpg_p1	0.647247	rep
Cebpg_p1_4	Cebpg_p1	0.0611577	rep
Cebpg_p1_5	Cebpg_p1	0.483328	rep
Cebpg_p1_6	Cebpg_p1	0.181643	rep
Cebpg_p1_7	Cebpg_p1	0.228824	rep
Cebpg_p1_8	Cebpg_p1	1.58098	rep
Cebpg_p1_9	Cebpg_p1	-0.171412	rep
Csde1_p1_1	Csde1_p1	-0.000931	rep
Csde1_p1_10	Csde1_p1	0.355463	rep
Csde1_p1_11	Csde1_p1	0.306999	rep
Csde1_p1_12	Csde1_p1	0.672603	rep
Csde1_p1_2	Csde1_p1	0.382855	rep
Csde1_p1_3	Csde1_p1	-0.0970578	rep
Csde1_p1_4	Csde1_p1	-0.121907	rep
Csde1_p1_5	Csde1_p1	0.536555	rep
Csde1_p1_6	Csde1_p1	0.255471	rep
Csde1_p1_7	Csde1_p1	0.338087	rep
Csde1_p1_8	Csde1_p1	0.568777	rep
Csde1_p1_9	Csde1_p1	0.132465	rep
Dcp1a_p1_1	Dcp1a_p1	0.337311	rep
Dcp1a_p1_10	Dcp1a_p1	-0.142407	rep
Dcp1a_p1_11	Dcp1a_p1	0.518538	rep
Dcp1a_p1_12	Dcp1a_p1	-0.0904535	rep
Dcp1a_p1_2	Dcp1a_p1	0.41488	rep
Dcp1a_p1_3	Dcp1a_p1	0.500808	rep
Dcp1a_p1_4	Dcp1a_p1	0.183669	rep
Dcp1a_p1_5	Dcp1a_p1	-0.510969	rep
Dcp1a_p1_6	Dcp1a_p1	0.714261	rep
Dcp1a_p1_7	Dcp1a_p1	0.0318468	rep
Dcp1a_p1_8	Dcp1a_p1	0.352927	rep
Dcp1a_p1_9	Dcp1a_p1	0.719282	rep
Epas1_p1_1	Epas1_p1	-0.573615	act
Epas1_p1_10	Epas1_p1	0.10765	act
Epas1_p1_11	Epas1_p1	-0.448695	act
Epas1_p1_12	Epas1_p1	-0.352966	act
Epas1_p1_2	Epas1_p1	-0.471724	act
Epas1_p1_3	Epas1_p1	-0.0546761	act
Epas1_p1_4	Epas1_p1	-0.456884	act
Epas1_p1_5	Epas1_p1	-0.386592	act
Epas1_p1_6	Epas1_p1	-0.166935	act
Epas1_p1_7	Epas1_p1	0.3531	act
Epas1_p1_8	Epas1_p1	-0.297452	act
Epas1_p1_9	Epas1_p1	-0.34484	act
Foxd3_p1_1	Foxd3_p1	-0.0170125	act
Foxd3_p1_10	Foxd3_p1	0.0946621	act
Foxd3_p1_11	Foxd3_p1	-0.163145	act
Foxd3_p1_12	Foxd3_p1	-1.35946	act
Foxd3_p1_2	Foxd3_p1	-0.390274	act
Foxd3_p1_3	Foxd3_p1	-0.712273	act
Foxd3_p1_4	Foxd3_p1	-1.26534	act
Foxd3_p1_5	Foxd3_p1	-0.261534	act
Foxd3_p1_6	Foxd3_p1	0.31503	act
Foxd3_p1_7	Foxd3_p1	-1.50456	act
Foxd3_p1_8	Foxd3_p1	-0.344136	act
Foxd3_p1_9	Foxd3_p1	-1.14222	act
Ftx_p2_1	Ftx_p2	-0.445522	act
Ftx_p2_10	Ftx_p2	-0.150307	act
Ftx_p2_11	Ftx_p2	-0.363439	act
Ftx_p2_12	Ftx_p2	-1.03493	act
Ftx_p2_2	Ftx_p2	-0.535223	act
Ftx_p2_3	Ftx_p2	-0.825167	act
Ftx_p2_4	Ftx_p2	0.557287	act
Ftx_p2_5	Ftx_p2	-0.326683	act
Ftx_p2_6	Ftx_p2	-0.384466	act
Ftx_p2_7	Ftx_p2	-0.590194	act
Ftx_p2_8	Ftx_p2	0.780858	act
Ftx_p2_9	Ftx_p2	-0.655902	act
Gabpb1_p1_1	Gabpb1_p1	0.441593	rep
Gabpb1_p1_10	Gabpb1_p1	0.0914348	rep
Gabpb1_p1_11	Gabpb1_p1	0.672775	rep
Gabpb1_p1_12	Gabpb1_p1	0.381517	rep
Gabpb1_p1_2	Gabpb1_p1	0.309209	rep
Gabpb1_p1_3	Gabpb1_p1	0.363098	rep
Gabpb1_p1_4	Gabpb1_p1	-0.155985	rep
Gabpb1_p1_5	Gabpb1_p1	0.45612	rep
Gabpb1_p1_6	Gabpb1_p1	0.0827136	rep
Gabpb1_p1_7	Gabpb1_p1	-0.257093	rep
Gabpb1_p1_8	Gabpb1_p1	0.246149	rep
Gabpb1_p1_9	Gabpb1_p1	0.0385265	rep
Gm38394_p1_1	Gm38394_p1	0.412475	rep
Gm38394_p1_10	Gm38394_p1	0.389409	rep
Gm38394_p1_11	Gm38394_p1	0.317992	rep
Gm38394_p1_12	Gm38394_p1	0.220769	rep
Gm38394_p1_2	Gm38394_p1	-0.0416004	rep
Gm38394_p1_3	Gm38394_p1	0.156412	rep
Gm38394_p1_4	Gm38394_p1	0.706034	rep
Gm38394_p1_5	Gm38394_p1	0.315928	rep
Gm38394_p1_6	Gm38394_p1	0.753147	rep
Gm38394_p1_7	Gm38394_p1	0.337224	rep
Gm38394_p1_8	Gm38394_p1	0.103744	rep
Gm38394_p1_9	Gm38394_p1	0.285547	rep
Grhl2_p1_1	Grhl2_p1	0.676576	rep
Grhl2_p1_10	Grhl2_p1	0.372956	rep
Grhl2_p1_11	Grhl2_p1	0.601502	rep
Grhl2_p1_12	Grhl2_p1	0.604011	rep
Grhl2_p1_2	Grhl2_p1	0.77835	rep
Grhl2_p1_3	Grhl2_p1	0.716604	rep
Grhl2_p1_4	Grhl2_p1	0.620956	rep
Grhl2_p1_5	Grhl2_p1	0.209729	rep
Grhl2_p1_6	Grhl2_p1	1.06146	rep
Grhl2_p1_7	Grhl2_p1	0.260454	rep
Grhl2_p1_8	Grhl2_p1	0.412177	rep
Grhl2_p1_9	Grhl2_p1	0.789666	rep
Grhl3_p1_1	Grhl3_p1	0.103698	rep
Grhl3_p1_10	Grhl3_p1	0.0153827	rep
Grhl3_p1_11	Grhl3_p1	0.191319	rep
Grhl3_p1_12	Grhl3_p1	0.272095	rep
Grhl3_p1_2	Grhl3_p1	0.511271	rep
Grhl3_p1_3	Grhl3_p1	0.0601987	rep
Grhl3_p1_4	Grhl3_p1	0.226245	rep
Grhl3_p1_5	Grhl3_p1	0.304209	rep
Grhl3_p1_6	Grhl3_p1	0.253162	rep
Grhl3_p1_7	Grhl3_p1	0.0999779	rep
Grhl3_p1_8	Grhl3_p1	0.339324	rep
Grhl3_p1_9	Grhl3_p1	-0.0502657	rep
Hes1_p2_1	Hes1_p2	0.195748	rep
Hes1_p2_10	Hes1_p2	2.19628	rep
Hes1_p2_11	Hes1_p2	-0.0264103	rep
Hes1_p2_12	Hes1_p2	0.317918	rep
Hes1_p2_2	Hes1_p2	0.607459	rep
Hes1_p2_3	Hes1_p2	0.231799	rep
Hes1_p2_4	Hes1_p2	0.272411	rep
Hes1_p2_5	Hes1_p2	0.075342	rep
Hes1_p2_6	Hes1_p2	0.112793	rep
Hes1_p2_7	Hes1_p2	0.156504	rep
Hes1_p2_8	Hes1_p2	0.213541	rep
Hes1_p2_9	Hes1_p2	0.967646	rep
Hmg20b_p1_1	Hmg20b_p1	0.0576196	act
Hmg20b_p1_10	Hmg20b_p1	-0.24091	act
Hmg20b_p1_11	Hmg20b_p1	0.0253183	act
Hmg20b_p1_12	Hmg20b_p1	-0.0483366	act
Hmg20b_p1_2	Hmg20b_p1	0.281516	act
Hmg20b_p1_3	Hmg20b_p1	-0.197183	act
Hmg20b_p1_4	Hmg20b_p1	-0.448921	act
Hmg20b_p1_5	Hmg20b_p1	-0.819323	act
Hmg20b_p1_6	Hmg20b_p1	-0.360986	act
Hmg20b_p1_7	Hmg20b_p1	-0.373862	act
Hmg20b_p1_8	Hmg20b_p1	-0.405446	act
Hmg20b_p1_9	Hmg20b_p1	-0.470308	act
Hnrnpk_p1_1	Hnrnpk_p1	0.227851	rep
Hnrnpk_p1_10	Hnrnpk_p1	0.186464	rep
Hnrnpk_p1_11	Hnrnpk_p1	0.130207	rep
Hnrnpk_p1_12	Hnrnpk_p1	0.264552	rep
Hnrnpk_p1_2	Hnrnpk_p1	1.97328	rep
Hnrnpk_p1_3	Hnrnpk_p1	0.0337247	rep
Hnrnpk_p1_4	Hnrnpk_p1	0.106316	rep
Hnrnpk_p1_5	Hnrnpk_p1	-0.00739741	rep
Hnrnpk_p1_6	Hnrnpk_p1	-0.0529501	rep
Hnrnpk_p1_7	Hnrnpk_p1	0.115023	rep
Hnrnpk_p1_8	Hnrnpk_p1	0.178192	rep
Hnrnpk_p1_9	Hnrnpk_p1	0.454994	rep
Jpx_p1_1	Jpx_p1	-0.156057	act
Jpx_p1_10	Jpx_p1	-0.284696	act
Jpx_p1_11	Jpx_p1	-0.365876	act
Jpx_p1_12	Jpx_p1	-0.249224	act
Jpx_p1_2	Jpx_p1	-0.453559	act
Jpx_p1_3	Jpx_p1	-0.23585	act
Jpx_p1_4	Jpx_p1	-0.412138	act
Jpx_p1_5	Jpx_p1	-0.185428	act
Jpx_p1_6	Jpx_p1	0.00205851	act
Jpx_p1_7	Jpx_p1	-0.142218	act
Jpx_p1_8	Jpx_p1	-0.418691	act
Jpx_p1_9	Jpx_p1	-0.347526	act
Klf16_p1_1	Klf16_p1	-0.0065562	rep
Klf16_p1_10	Klf16_p1	0.785387	rep
Klf16_p1_11	Klf16_p1	0.257623	rep
Klf16_p1_12	Klf16_p1	0.0161229	rep
Klf16_p1_2	Klf16_p1	0.169042	rep
Klf16_p1_3	Klf16_p1	-0.0305199	rep
Klf16_p1_4	Klf16_p1	0.213452	rep
Klf16_p1_5	Klf16_p1	0.0928238	rep
Klf16_p1_6	Klf16_p1	2.07019	rep
Klf16_p1_7	Klf16_p1	0.205391	rep
Klf16_p1_8	Klf16_p1	-0.143045	rep
Klf16_p1_9	Klf16_p1	0.0474888	rep
Klf4_p2_1	Klf4_p2	0.209227	rep
Klf4_p2_10	Klf4_p2	0.0681321	rep
Klf4_p2_11	Klf4_p2	0.0267417	rep
Klf4_p2_12	Klf4_p2	0.2629	rep
Klf4_p2_2	Klf4_p2	0.361125	rep
Klf4_p2_3	Klf4_p2	0.115705	rep
Klf4_p2_4	Klf4_p2	0.351225	rep
Klf4_p2_5	Klf4_p2	1.26598	rep
Klf4_p2_6	Klf4_p2	-0.180801	rep
Klf4_p2_7	Klf4_p2	0.00048	rep
Klf4_p2_8	Klf4_p2	0.0834006	rep
Klf4_p2_9	Klf4_p2	-0.0162917	rep
Lbr_p1_1	Lbr_p1	-0.205181	act
Lbr_p1_10	Lbr_p1	-0.00118347	act
Lbr_p1_11	Lbr_p1	0.0978607	act
Lbr_p1_12	Lbr_p1	-0.25025	act
Lbr_p1_2	Lbr_p1	-0.483198	act
Lbr_p1_3	Lbr_p1	-0.654184	act
Lbr_p1_4	Lbr_p1	-0.860377	act
Lbr_p1_5	Lbr_p1	-0.582656	act
Lbr_p1_6	Lbr_p1	-0.349373	act
Lbr_p1_7	Lbr_p1	-0.301537	act
Lbr_p1_8	Lbr_p1	-0.329903	act
Lbr_p1_9	Lbr_p1	0.0182859	act
Mbd3_p1_1	Mbd3_p1	-0.448405	act
Mbd3_p1_10	Mbd3_p1	-0.425851	act
Mbd3_p1_11	Mbd3_p1	-0.901906	act
Mbd3_p1_12	Mbd3_p1	-0.164993	act
Mbd3_p1_2	Mbd3_p1	-0.265309	act
Mbd3_p1_3	Mbd3_p1	-0.352942	act
Mbd3_p1_4	Mbd3_p1	0.715736	act
Mbd3_p1_5	Mbd3_p1	-0.474795	act
Mbd3_p1_6	Mbd3_p1	-0.484783	act
Mbd3_p1_7	Mbd3_p1	-0.216217	act
Mbd3_p1_8	Mbd3_p1	0.0557015	act
Mbd3_p1_9	Mbd3_p1	0.159613	act
Myc_p1_1	Myc_p1	0.317514	rep
Myc_p1_10	Myc_p1	0.0837893	rep
Myc_p1_11	Myc_p1	0.409497	rep
Myc_p1_12	Myc_p1	0.136208	rep
Myc_p1_2	Myc_p1	0.138033	rep
Myc_p1_3	Myc_p1	0.283997	rep
Myc_p1_4	Myc_p1	0.322096	rep
Myc_p1_5	Myc_p1	0.138695	rep
Myc_p1_6	Myc_p1	0.0816636	rep
Myc_p1_7	Myc_p1	0.216294	rep
Myc_p1_8	Myc_p1	0.234348	rep
Myc_p1_9	Myc_p1	0.182042	rep
Myrf_p1_1	Myrf_p1	-0.439926	act
Myrf_p1_10	Myrf_p1	-0.323608	act
Myrf_p1_11	Myrf_p1	-0.277321	act
Myrf_p1_12	Myrf_p1	-0.22495	act
Myrf_p1_2	Myrf_p1	-0.0789709	act
Myrf_p1_3	Myrf_p1	-0.209109	act
Myrf_p1_4	Myrf_p1	-0.341575	act
Myrf_p1_5	Myrf_p1	-0.468426	act
Myrf_p1_6	Myrf_p1	0.0558603	act
Myrf_p1_7	Myrf_p1	-0.610045	act
Myrf_p1_8	Myrf_p1	-0.168265	act
Myrf_p1_9	Myrf_p1	0.0423658	act
Nfe2l2_p1_1	Nfe2l2_p1	-0.515392	act
Nfe2l2_p1_10	Nfe2l2_p1	-0.30563	act
Nfe2l2_p1_11	Nfe2l2_p1	-0.538631	act
Nfe2l2_p1_12	Nfe2l2_p1	-0.521964	act
Nfe2l2_p1_2	Nfe2l2_p1	-0.442436	act
Nfe2l2_p1_3	Nfe2l2_p1	-0.286434	act
Nfe2l2_p1_4	Nfe2l2_p1	-1.48067	act
Nfe2l2_p1_5	Nfe2l2_p1	-0.681201	act
Nfe2l2_p1_6	Nfe2l2_p1	-0.236266	act
Nfe2l2_p1_7	Nfe2l2_p1	-0.69672	act
Nfe2l2_p1_8	Nfe2l2_p1	-1.09853	act
Nfe2l2_p1_9	Nfe2l2_p1	-0.509688	act
Nfrkb_p1_1	Nfrkb_p1	0.237767	act
Nfrkb_p1_10	Nfrkb_p1	-1.16129	act
Nfrkb_p1_11	Nfrkb_p1	-1.54497	act
Nfrkb_p1_12	Nfrkb_p1	-1.76469	act
Nfrkb_p1_2	Nfrkb_p1	-0.306421	act
Nfrkb_p1_3	Nfrkb_p1	-1.60235	act
Nfrkb_p1_4	Nfrkb_p1	-0.883129	act
Nfrkb_p1_5	Nfrkb_p1	0.221156	act
Nfrkb_p1_6	Nfrkb_p1	-1.88528	act
Nfrkb_p1_7	Nfrkb_p1	-0.868118	act
Nfrkb_p1_8	Nfrkb_p1	-0.821549	act
Nfrkb_p1_9	Nfrkb_p1	-0.256029	act
Nup62cl_p1_1	Nup62cl_p1	-0.143883	act
Nup62cl_p1_10	Nup62cl_p1	0.571808	act
Nup62cl_p1_11	Nup62cl_p1	0.113948	act
Nup62cl_p1_12	Nup62cl_p1	-0.530219	act
Nup62cl_p1_2	Nup62cl_p1	-0.653323	act
Nup62cl_p1_3	Nup62cl_p1	-0.431618	act
Nup62cl_p1_4	Nup62cl_p1	-0.590737	act
Nup62cl_p1_5	Nup62cl_p1	0.0932377	act
Nup62cl_p1_6	Nup62cl_p1	-0.081546	act
Nup62cl_p1_7	Nup62cl_p1	-0.3619	act
Nup62cl_p1_8	Nup62cl_p1	-0.386279	act
Nup62cl_p1_9	Nup62cl_p1	-0.597168	act
Otx2_p2_1	Otx2_p2	-0.924433	act
Otx2_p2_10	Otx2_p2	-0.816146	act
Otx2_p2_11	Otx2_p2	-0.616301	act
Otx2_p2_12	Otx2_p2	-0.728791	act
Otx2_p2_2	Otx2_p2	-1.09827	act
Otx2_p2_3	Otx2_p2	-0.942687	act
Otx2_p2_4	Otx2_p2	-0.357828	act
Otx2_p2_5	Otx2_p2	-1.16982	act
Otx2_p2_6	Otx2_p2	-0.509319	act
Otx2_p2_7	Otx2_p2	-0.776296	act
Otx2_p2_8	Otx2_p2	-0.465135	act
Otx2_p2_9	Otx2_p2	-1.0188	act
Pias1_p1_1	Pias1_p1	-0.0860885	act
Pias1_p1_10	Pias1_p1	-0.156789	act
Pias1_p1_11	Pias1_p1	-0.798897	act
Pias1_p1_12	Pias1_p1	-0.025145	act
Pias1_p1_2	Pias1_p1	-0.089527	act
Pias1_p1_3	Pias1_p1	-0.466548	act
Pias1_p1_4	Pias1_p1	-0.887109	act
Pias1_p1_5	Pias1_p1	-0.338422	act
Pias1_p1_6	Pias1_p1	-0.124296	act
Pias1_p1_7	Pias1_p1	-0.0685996	act
Pias1_p1_8	Pias1_p1	-0.160876	act
Pias1_p1_9	Pias1_p1	-0.236189	act
Pias2_p2_1	Pias2_p2	0.468383	rep
Pias2_p2_10	Pias2_p2	0.0874134	rep
Pias2_p2_11	Pias2_p2	0.0452889	rep
Pias2_p2_12	Pias2_p2	0.804356	rep
Pias2_p2_2	Pias2_p2	0.0738025	rep
Pias2_p2_3	Pias2_p2	0.451859	rep
Pias2_p2_4	Pias2_p2	0.104709	rep
Pias2_p2_5	Pias2_p2	0.445241	rep
Pias2_p2_6	Pias2_p2	0.0587371	rep
Pias2_p2_7	Pias2_p2	0.0895595	rep
Pias2_p2_8	Pias2_p2	0.145686	rep
Pias2_p2_9	Pias2_p2	0.109673	rep
Pou5f1_p1_1	Pou5f1_p1	-0.49121	act
Pou5f1_p1_10	Pou5f1_p1	-1.64193	act
Pou5f1_p1_11	Pou5f1_p1	-2.07069	act
Pou5f1_p1_12	Pou5f1_p1	-1.92203	act
Pou5f1_p1_2	Pou5f1_p1	-0.946145	act
Pou5f1_p1_3	Pou5f1_p1	-1.54364	act
Pou5f1_p1_4	Pou5f1_p1	-1.96604	act
Pou5f1_p1_5	Pou5f1_p1	-1.89495	act
Pou5f1_p1_6	Pou5f1_p1	-0.112585	act
Pou5f1_p1_7	Pou5f1_p1	-1.75661	act
Pou5f1_p1_8	Pou5f1_p1	-1.90529	act
Pou5f1_p1_9	Pou5f1_p1	-0.701282	act
Pou5f1_p2_1	Pou5f1_p2	-0.146052	act
Pou5f1_p2_10	Pou5f1_p2	-0.154075	act
Pou5f1_p2_11	Pou5f1_p2	-0.00848668	act
Pou5f1_p2_12	Pou5f1_p2	-1.51025	act
Pou5f1_p2_2	Pou5f1_p2	-0.424416	act
Pou5f1_p2_3	Pou5f1_p2	0.264329	act
Pou5f1_p2_4	Pou5f1_p2	-0.651597	act
Pou5f1_p2_5	Pou5f1_p2	0.184163	act
Pou5f1_p2_6	Pou5f1_p2	0.0954106	act
Pou5f1_p2_7	Pou5f1_p2	-0.128503	act
Pou5f1_p2_8	Pou5f1_p2	-1.00945	act
Pou5f1_p2_9	Pou5f1_p2	-1.74993	act
Rbpj_p2_1	Rbpj_p2	-0.270732	act
Rbpj_p2_10	Rbpj_p2	-0.42301	act
Rbpj_p2_11	Rbpj_p2	-0.362619	act
Rbpj_p2_12	Rbpj_p2	-0.465588	act
Rbpj_p2_2	Rbpj_p2	-0.767894	act
Rbpj_p2_3	Rbpj_p2	-0.299921	act
Rbpj_p2_4	Rbpj_p2	-0.820171	act
Rbpj_p2_5	Rbpj_p2	-0.920028	act
Rbpj_p2_6	Rbpj_p2	-0.211417	act
Rbpj_p2_7	Rbpj_p2	-0.698566	act
Rbpj_p2_8	Rbpj_p2	-0.745833	act
Rbpj_p2_9	Rbpj_p2	-0.237832	act
Rif1_p1_1	Rif1_p1	-1.35548	act
Rif1_p1_10	Rif1_p1	-0.0979433	act
Rif1_p1_11	Rif1_p1	-0.259648	act
Rif1_p1_12	Rif1_p1	-0.295376	act
Rif1_p1_2	Rif1_p1	-0.838607	act
Rif1_p1_3	Rif1_p1	-0.939721	act
Rif1_p1_4	Rif1_p1	-1.8399	act
Rif1_p1_5	Rif1_p1	-0.087622	act
Rif1_p1_6	Rif1_p1	-1.40147	act
Rif1_p1_7	Rif1_p1	-0.233693	act
Rif1_p1_8	Rif1_p1	-0.0567368	act
Rif1_p1_9	Rif1_p1	-0.221463	act
Rlim_p1_1	Rlim_p1	-1.23019	act
Rlim_p1_10	Rlim_p1	-0.722231	act
Rlim_p1_11	Rlim_p1	-0.458688	act
Rlim_p1_12	Rlim_p1	-0.832953	act
Rlim_p1_2	Rlim_p1	-0.591994	act
Rlim_p1_3	Rlim_p1	-1.23697	act
Rlim_p1_4	Rlim_p1	-1.34801	act
Rlim_p1_5	Rlim_p1	-1.02992	act
Rlim_p1_6	Rlim_p1	-0.471923	act
Rlim_p1_7	Rlim_p1	-0.833013	act
Rlim_p1_8	Rlim_p1	-0.872928	act
Rlim_p1_9	Rlim_p1	-0.912686	act
Sall4_p1_1	Sall4_p1	-0.196716	act
Sall4_p1_10	Sall4_p1	-0.11458	act
Sall4_p1_11	Sall4_p1	0.075047	act
Sall4_p1_12	Sall4_p1	-0.127561	act
Sall4_p1_2	Sall4_p1	-0.262335	act
Sall4_p1_3	Sall4_p1	-0.140659	act
Sall4_p1_4	Sall4_p1	-0.444202	act
Sall4_p1_5	Sall4_p1	-0.537836	act
Sall4_p1_6	Sall4_p1	0.0699778	act
Sall4_p1_7	Sall4_p1	-0.485304	act
Sall4_p1_8	Sall4_p1	-0.253849	act
Sall4_p1_9	Sall4_p1	0.0246301	act
Setdb1_p1_1	Setdb1_p1	0.684025	rep
Setdb1_p1_10	Setdb1_p1	-0.0510027	rep
Setdb1_p1_2	Setdb1_p1	0.364085	rep
Setdb1_p1_3	Setdb1_p1	0.522352	rep
Setdb1_p1_4	Setdb1_p1	0.263794	rep
Setdb1_p1_5	Setdb1_p1	0.658135	rep
Setdb1_p1_6	Setdb1_p1	-0.0248096	rep
Setdb1_p1_7	Setdb1_p1	0.534523	rep
Setdb1_p1_8	Setdb1_p1	0.657847	rep
Setdb1_p1_9	Setdb1_p1	0.485655	rep
Sp1_p1_1	Sp1_p1	-0.627669	act
Sp1_p1_10	Sp1_p1	-0.877423	act
Sp1_p1_11	Sp1_p1	-0.481154	act
Sp1_p1_12	Sp1_p1	-0.308422	act
Sp1_p1_2	Sp1_p1	-0.0908661	act
Sp1_p1_3	Sp1_p1	-0.420733	act
Sp1_p1_4	Sp1_p1	-0.733546	act
Sp1_p1_5	Sp1_p1	-0.228086	act
Sp1_p1_6	Sp1_p1	-0.310697	act
Sp1_p1_7	Sp1_p1	-0.28911	act
Sp1_p1_8	Sp1_p1	0.177489	act
Sp1_p1_9	Sp1_p1	0.296678	act
Sp1_p2_1	Sp1_p2	-0.421928	act
Sp1_p2_10	Sp1_p2	-0.429699	act
Sp1_p2_11	Sp1_p2	-0.318246	act
Sp1_p2_12	Sp1_p2	-0.992815	act
Sp1_p2_2	Sp1_p2	0.16919	act
Sp1_p2_3	Sp1_p2	-0.0775732	act
Sp1_p2_4	Sp1_p2	-0.213818	act
Sp1_p2_5	Sp1_p2	-0.294264	act
Sp1_p2_6	Sp1_p2	-0.191709	act
Sp1_p2_7	Sp1_p2	-0.106138	act
Sp1_p2_8	Sp1_p2	-0.644914	act
Sp1_p2_9	Sp1_p2	-0.325786	act
Tox4_p2_1	Tox4_p2	0.170334	act
Tox4_p2_10	Tox4_p2	-0.315669	act
Tox4_p2_11	Tox4_p2	-0.362788	act
Tox4_p2_12	Tox4_p2	-0.78607	act
Tox4_p2_2	Tox4_p2	-0.741803	act
Tox4_p2_3	Tox4_p2	-0.841781	act
Tox4_p2_4	Tox4_p2	-0.97345	act
Tox4_p2_5	Tox4_p2	-1.16565	act
Tox4_p2_6	Tox4_p2	-0.3523	act
Tox4_p2_7	Tox4_p2	-0.973604	act
Tox4_p2_8	Tox4_p2	-0.319329	act
Tox4_p2_9	Tox4_p2	-0.45805	act
Trp53_p1_1	Trp53_p1	0.936773	rep
Trp53_p1_10	Trp53_p1	0.264837	rep
Trp53_p1_11	Trp53_p1	0.470574	rep
Trp53_p1_12	Trp53_p1	0.148924	rep
Trp53_p1_2	Trp53_p1	0.157883	rep
Trp53_p1_3	Trp53_p1	0.0503571	rep
Trp53_p1_4	Trp53_p1	0.00297648	rep
Trp53_p1_5	Trp53_p1	0.348461	rep
Trp53_p1_6	Trp53_p1	0.00786251	rep
Trp53_p1_7	Trp53_p1	-0.0536919	rep
Trp53_p1_8	Trp53_p1	0.193548	rep
Trp53_p1_9	Trp53_p1	0.213058	rep
Tsix_p2_1	Tsix_p2	1.99943	rep
Tsix_p2_10	Tsix_p2	0.580349	rep
Tsix_p2_11	Tsix_p2	0.180734	rep
Tsix_p2_12	Tsix_p2	2.35499	rep
Tsix_p2_2	Tsix_p2	1.25356	rep
Tsix_p2_3	Tsix_p2	1.69148	rep
Tsix_p2_4	Tsix_p2	1.51843	rep
Tsix_p2_5	Tsix_p2	2.22525	rep
Tsix_p2_6	Tsix_p2	1.71471	rep
Tsix_p2_7	Tsix_p2	1.77457	rep
Tsix_p2_8	Tsix_p2	0.367772	rep
Tsix_p2_9	Tsix_p2	1.96363	rep
Usf1_p1_1	Usf1_p1	-0.42311	act
Usf1_p1_10	Usf1_p1	-0.349916	act
Usf1_p1_11	Usf1_p1	-0.00962839	act
Usf1_p1_12	Usf1_p1	-0.121639	act
Usf1_p1_2	Usf1_p1	0.0796364	act
Usf1_p1_3	Usf1_p1	-0.102638	act
Usf1_p1_4	Usf1_p1	-0.382733	act
Usf1_p1_5	Usf1_p1	-0.00108439	act
Usf1_p1_6	Usf1_p1	-0.291297	act
Usf1_p1_7	Usf1_p1	-0.57155	act
Usf1_p1_8	Usf1_p1	-0.288287	act
Usf1_p1_9	Usf1_p1	-0.133562	act
Xert_p1_1	Xert_p1	-0.00742448	act
Xert_p1_10	Xert_p1	0.0152218	act
Xert_p1_11	Xert_p1	-0.631286	act
Xert_p1_12	Xert_p1	-0.296715	act
Xert_p1_2	Xert_p1	-0.12163	act
Xert_p1_3	Xert_p1	-0.388755	act
Xert_p1_4	Xert_p1	-0.280621	act
Xert_p1_5	Xert_p1	-0.335334	act
Xert_p1_6	Xert_p1	-0.177886	act
Xert_p1_7	Xert_p1	-0.294324	act
Xert_p1_8	Xert_p1	-0.339537	act
Xert_p1_9	Xert_p1	-0.396408	act
Xist_p1_1	Xist_p1	-2.84872	act
Xist_p1_10	Xist_p1	-2.48886	act
Xist_p1_11	Xist_p1	-2.58648	act
Xist_p1_12	Xist_p1	-3.02487	act
Xist_p1_2	Xist_p1	-2.55318	act
Xist_p1_3	Xist_p1	-0.937281	act
Xist_p1_4	Xist_p1	-2.58122	act
Xist_p1_5	Xist_p1	-2.85869	act
Xist_p1_6	Xist_p1	-2.99733	act
Xist_p1_7	Xist_p1	-2.54002	act
Xist_p1_8	Xist_p1	-2.75847	act
Xist_p1_9	Xist_p1	-2.59875	act
Zfp207_p1_1	Zfp207_p1	-0.416643	act
Zfp207_p1_10	Zfp207_p1	-0.381096	act
Zfp207_p1_11	Zfp207_p1	-0.572025	act
Zfp207_p1_12	Zfp207_p1	-0.398043	act
Zfp207_p1_2	Zfp207_p1	-0.213812	act
Zfp207_p1_3	Zfp207_p1	-0.207786	act
Zfp207_p1_4	Zfp207_p1	-1.56962	act
Zfp207_p1_5	Zfp207_p1	-0.615126	act
Zfp207_p1_6	Zfp207_p1	-0.296491	act
Zfp207_p1_7	Zfp207_p1	-0.210539	act
Zfp207_p1_8	Zfp207_p1	0.00381374	act
Zfp207_p1_9	Zfp207_p1	-0.410011	act
Zfp217_p1_1	Zfp217_p1	-0.653755	act
Zfp217_p1_10	Zfp217_p1	-0.263426	act
Zfp217_p1_11	Zfp217_p1	-0.257046	act
Zfp217_p1_12	Zfp217_p1	-0.438248	act
Zfp217_p1_2	Zfp217_p1	-0.124291	act
Zfp217_p1_3	Zfp217_p1	0.170011	act
Zfp217_p1_4	Zfp217_p1	-0.24709	act
Zfp217_p1_5	Zfp217_p1	-0.530337	act
Zfp217_p1_6	Zfp217_p1	-0.657647	act
Zfp217_p1_7	Zfp217_p1	-0.128741	act
Zfp217_p1_8	Zfp217_p1	-0.196442	act
Zfp217_p1_9	Zfp217_p1	-0.187524	act
Zfp236_p1_1	Zfp236_p1	0.588985	rep
Zfp236_p1_10	Zfp236_p1	0.067834	rep
Zfp236_p1_11	Zfp236_p1	0.202577	rep
Zfp236_p1_12	Zfp236_p1	0.692724	rep
Zfp236_p1_2	Zfp236_p1	0.158182	rep
Zfp236_p1_3	Zfp236_p1	0.181257	rep
Zfp236_p1_4	Zfp236_p1	0.460924	rep
Zfp236_p1_5	Zfp236_p1	0.220971	rep
Zfp236_p1_6	Zfp236_p1	0.46193	rep
Zfp236_p1_7	Zfp236_p1	-0.0719506	rep
Zfp236_p1_8	Zfp236_p1	0.955575	rep
Zfp236_p1_9	Zfp236_p1	0.659046	rep
Zfp280c_p1_1	Zfp280c_p1	0.671378	rep
Zfp280c_p1_10	Zfp280c_p1	0.553301	rep
Zfp280c_p1_11	Zfp280c_p1	0.536974	rep
Zfp280c_p1_12	Zfp280c_p1	0.464177	rep
Zfp280c_p1_2	Zfp280c_p1	0.168994	rep
Zfp280c_p1_3	Zfp280c_p1	0.547036	rep
Zfp280c_p1_4	Zfp280c_p1	0.144421	rep
Zfp280c_p1_5	Zfp280c_p1	0.243051	rep
Zfp280c_p1_6	Zfp280c_p1	0.566832	rep
Zfp280c_p1_7	Zfp280c_p1	-0.122393	rep
Zfp280c_p1_8	Zfp280c_p1	0.179162	rep
Zfp280c_p1_9	Zfp280c_p1	0.387893	rep
Zfp36l1_p1_1	Zfp36l1_p1	0.490011	rep
Zfp36l1_p1_10	Zfp36l1_p1	0.396523	rep
Zfp36l1_p1_11	Zfp36l1_p1	-0.0736675	rep
Zfp36l1_p1_12	Zfp36l1_p1	0.360093	rep
Zfp36l1_p1_2	Zfp36l1_p1	0.175746	rep
Zfp36l1_p1_3	Zfp36l1_p1	0.476132	rep
Zfp36l1_p1_4	Zfp36l1_p1	-0.0589407	rep
Zfp36l1_p1_5	Zfp36l1_p1	0.171418	rep
Zfp36l1_p1_6	Zfp36l1_p1	0.172151	rep
Zfp36l1_p1_7	Zfp36l1_p1	0.233111	rep
Zfp36l1_p1_8	Zfp36l1_p1	-0.0191988	rep
Zfp36l1_p1_9	Zfp36l1_p1	0.427825	rep
Zfp42_p1_1	Zfp42_p1	0.528019	rep
Zfp42_p1_10	Zfp42_p1	0.317453	rep
Zfp42_p1_11	Zfp42_p1	1.09646	rep
Zfp42_p1_12	Zfp42_p1	0.196812	rep
Zfp42_p1_2	Zfp42_p1	0.236968	rep
Zfp42_p1_3	Zfp42_p1	0.162596	rep
Zfp42_p1_4	Zfp42_p1	0.673227	rep
Zfp42_p1_5	Zfp42_p1	0.0749493	rep
Zfp42_p1_6	Zfp42_p1	0.390475	rep
Zfp42_p1_7	Zfp42_p1	0.482056	rep
Zfp42_p1_8	Zfp42_p1	0.352677	rep
Zfp42_p1_9	Zfp42_p1	0.255647	rep
Zfp518b_p1_1	Zfp518b_p1	-0.783248	act
Zfp518b_p1_10	Zfp518b_p1	0.0959625	act
Zfp518b_p1_11	Zfp518b_p1	-0.632182	act
Zfp518b_p1_12	Zfp518b_p1	-0.609009	act
Zfp518b_p1_2	Zfp518b_p1	-0.631938	act
Zfp518b_p1_3	Zfp518b_p1	-0.16241	act
Zfp518b_p1_4	Zfp518b_p1	-0.73816	act
Zfp518b_p1_5	Zfp518b_p1	-0.706775	act
Zfp518b_p1_6	Zfp518b_p1	-0.75714	act
Zfp518b_p1_7	Zfp518b_p1	-0.357036	act
Zfp518b_p1_8	Zfp518b_p1	-0.771445	act
Zfp518b_p1_9	Zfp518b_p1	-0.703029	act
Zfp654_p1_1	Zfp654_p1	0.0981353	rep
Zfp654_p1_10	Zfp654_p1	0.46805	rep
Zfp654_p1_11	Zfp654_p1	0.0611793	rep
Zfp654_p1_12	Zfp654_p1	0.332838	rep
Zfp654_p1_2	Zfp654_p1	0.192162	rep
Zfp654_p1_3	Zfp654_p1	-0.00265214	rep
Zfp654_p1_4	Zfp654_p1	0.259085	rep
Zfp654_p1_5	Zfp654_p1	0.164194	rep
Zfp654_p1_6	Zfp654_p1	0.295627	rep
Zfp654_p1_7	Zfp654_p1	0.101445	rep
Zfp654_p1_8	Zfp654_p1	0.0520649	rep
Zfp654_p1_9	Zfp654_p1	-0.0978744	rep
Zic3_p1_1	Zic3_p1	-0.758999	act
Zic3_p1_10	Zic3_p1	-0.454681	act
Zic3_p1_11	Zic3_p1	-0.225797	act
Zic3_p1_12	Zic3_p1	-1.63297	act
Zic3_p1_2	Zic3_p1	-0.376252	act
Zic3_p1_3	Zic3_p1	-1.08302	act
Zic3_p1_4	Zic3_p1	-1.62256	act
Zic3_p1_5	Zic3_p1	-1.48941	act
Zic3_p1_6	Zic3_p1	-1.52269	act
Zic3_p1_7	Zic3_p1	0.260133	act
Zic3_p1_8	Zic3_p1	-1.38303	act
Zic3_p1_9	Zic3_p1	-0.917368	act
Zscan10_p1_1	Zscan10_p1	-0.194435	act
Zscan10_p1_10	Zscan10_p1	-0.265874	act
Zscan10_p1_11	Zscan10_p1	-0.302158	act
Zscan10_p1_12	Zscan10_p1	-0.274171	act
Zscan10_p1_2	Zscan10_p1	-0.318839	act
Zscan10_p1_3	Zscan10_p1	0.240618	act
Zscan10_p1_4	Zscan10_p1	-0.343165	act
Zscan10_p1_5	Zscan10_p1	-0.227765	act
Zscan10_p1_6	Zscan10_p1	-0.175184	act
Zscan10_p1_7	Zscan10_p1	-0.169721	act
Zscan10_p1_8	Zscan10_p1	-0.517682	act
Zscan10_p1_9	Zscan10_p1	-0.117413	act

## Sheet: E2h
tu	beta	pval	rank	identity
Rcor2_p2	0.02792	0.61252	659	ns
Zfp740_p2	-0.058344	0.48636	139	ns
Zbtb2_p2	0.0054307	0.93474	520	ns
Foxn3_p2	0.000763	0.98953	494	ns
Zzz3_p1	0.0046284	0.95163	513	ns
Grhl2_p1	0.22868	0.020192	908	rep
Esx1_p1	-0.084527	0.36693	72	ns
Cic_p3	-0.056029	0.46319	145	ns
Myc_p2	0.031881	0.70955	684	ns
Zfp715_p1	0.024706	0.73999	639	ns
Mitf_p2	-0.048297	0.56804	177	ns
Mid2_p3	0.014579	0.85507	573	ns
Tcf7_p2	0.10596	0.1645	884	ns
Eomes_p2	0.049927	0.53408	755	ns
Zfp236_p1	0.18979	0.056549	906	ns
Tfdp2_p1	-0.0078505	0.91319	429	ns
Tcf25_p1	0.03256	0.61693	689	ns
Zkscan17_p1	0.065863	0.30978	814	ns
Tfdp1_p1	0.097611	0.2902	871	ns
Mis18bp1_p1	0.06163	0.43972	797	ns
Csrnp1_p1	-0.10688	0.16163	46	ns
Atf1_p1	0.060475	0.27622	790	ns
Zfp57_p2	-0.029038	0.68266	278	ns
Mbd1_p1	-0.014261	0.83639	384	ns
Hif1a_p2	0.025546	0.73825	645	ns
Sp3_p1	-0.027852	0.67064	286	ns
Zfp414_p1	-0.021707	0.63441	332	ns
Tead2_p3	0.052515	0.55861	766	ns
Zic3_p1	-0.42521	3.79e-05	6	act
Mbd2_p1	0.035516	0.68086	706	ns
Zfp867_p1	-0.070208	0.17682	105	ns
Irf3_p1	-0.012712	0.85553	392	ns
Mafg_p1	0.015588	0.76139	580	ns
Xist_p1	-1.5946	1.3e-21	1	cont
Klf11_p1	0.0082351	0.87117	543	ns
Usf2_p1	0.058144	0.28838	784	ns
Msl2_p1	0.040933	0.62159	729	cont
Dmtf1_p1	-0.010152	0.80669	405	ns
Mkrn2_p1	0.0031136	0.96814	505	ns
Thap4_p1	-0.0078214	0.88824	430	ns
Csrnp1_p2	-0.018293	0.85049	354	ns
Kansl1_p4	0.025781	0.78926	647	ns
Gli3_p2	0.02601	0.72322	648	ns
Prdm5_p1	0.030944	0.61324	679	ns
Bcor_p2	0.044291	0.56764	743	ns
Zfp738_p2	-0.024701	0.7905	310	ns
Foxa2_p2	-0.054059	0.51951	151	ns
Zfp1_p1	0.014485	0.86837	572	ns
Foxn2_p1	0.023341	0.71137	628	ns
Zbtb12_p1	-0.019423	0.77693	346	ns
Stag2_p2	0.018951	0.78033	599	ns
E2f6_p1	-0.026405	0.81413	294	ns
Zfp335_p1	-0.0334	0.57513	253	ns
Foxm1_p1	0.14204	0.16697	903	ns
Crxos_p4	0.024431	0.80678	636	ns
Ddit3_p1	0.032491	0.63832	688	ns
Crebzf_p3	0.035705	0.68412	709	ns
Zfp148_p1	-0.0094962	0.89453	413	ns
Hmgb3_p2	-0.1437	0.14274	27	ns
Zfp397_p1	-0.075128	0.4054	94	ns
Zfp180_p1	-0.033608	0.70154	251	ns
Klf5_p1	-0.024965	0.65025	307	ns
Sox11_p1	0.044542	0.47072	744	ns
Zfp143_p1	-0.0069214	0.93727	435	ns
Tada2a_p1	0.064803	0.5257	808	ns
Ahr_p1	0.039686	0.59836	720	ns
Zfp119b_p1	0.0091632	0.88614	545	ns
Erf_p1	0.021114	0.82275	612	ns
Hnrnpk_p4	-0.11995	0.26851	37	ns
Tead1_p1	-0.017185	0.82674	363	ns
Hmgxb4_p1	-0.058059	0.47044	140	ns
Crebzf_p1	-0.0088783	0.8766	421	ns
Arnt_p1	0.049215	0.50388	753	ns
Zfp507_p1	0.021724	0.79721	615	ns
Mitf_p1	-0.059249	0.24153	136	ns
Zfp512_p2	-0.05247	0.59954	158	ns
Bcor_p3	0.021102	0.79193	611	ns
Mid2_p2	0.022246	0.73053	618	ns
Sox12_p1	0.1083	0.16912	886	ns
Zfp941_p1	-0.036788	0.66668	237	ns
Zfp239_p1	0.064267	0.311	805	ns
Usf1_p1	-0.037417	0.35421	234	ns
Creb1_p1	0.082678	0.31681	854	ns
Pitx2_p1	-0.056122	0.37637	142	ns
E2f1_p1	-0.0048624	0.93743	451	ns
Six1_p2	0.016888	0.77942	588	ns
Zfp599_p1	-0.010327	0.90551	402	ns
Glis2_p1	-0.017772	0.79145	358	ns
Mier1_p3	-0.0066638	0.93116	436	ns
Adnp2_p1	-0.1043	0.15231	50	ns
Zfp958_p1	0.039689	0.61675	721	ns
Mbtps2_p1	-0.036722	0.55609	238	ns
Gm14326_p1	0.031833	0.78361	682	ns
Preb_p1	-0.021397	0.76868	334	ns
Cdx1_p1	-0.032621	0.6572	257	ns
Rela_p1	-0.01711	0.78603	365	ns
Tfap4_p2	0.0055093	0.91929	522	ns
Hmgb2_p1	-0.000499	0.99557	482	ns
Mier2_p1	-0.016126	0.80899	372	ns
Rhox6_p1	-0.009979	0.87453	407	ns
Jdp2_p2	0.05614	0.43982	778	ns
Nfil3_p1	0.010858	0.88211	553	ns
Smarce1_p1	-0.017816	0.82825	356	ns
Zfp617_p1	-0.01109	0.89987	399	ns
Sall2_p1	0.071252	0.4655	831	ns
Cdip1_p1	-0.013114	0.8648	391	ns
Mycn_p2	0.067901	0.45056	821	ns
Kansl3_p2	-0.078887	0.32438	82	ns
Mycl_p1	-0.02328	0.72478	322	ns
Zfp35_p1	0.029709	0.67669	670	ns
Zfp146_p1	-0.0092038	0.90431	415	ns
Aebp2_p1	0.034626	0.64739	700	ns
Hbp1_p1	0.0049182	0.94904	515	ns
Mier3_p1	0.090427	0.48701	866	ns
Cebpg_p2	0.061812	0.62367	799	ns
Nexmif_p1	0.014099	0.78635	570	ns
Zfp850_p1	-0.0088948	0.87265	420	ns
Zfp217_p1	-0.0053267	0.92304	447	ns
Hmgxb4_p2	-0.038226	0.55441	229	ns
Zfp763_p1	-0.07661	0.47931	91	ns
Setdb1_p1	0.097445	0.25492	870	ns
Sub1_p1	-0.069003	0.30401	109	ns
Gtf2ird1_p2	0.038136	0.63092	715	ns
Hinfp_p1	-0.027026	0.66049	291	ns
Platr25_p2	-0.059701	0.56202	133	ns
Mbd1_p2	-0.032413	0.68833	258	ns
Tead2_p4	0.013065	0.90739	565	ns
Otx2_p2	-0.054784	0.40195	149	ns
Thap12_p2	-0.0051077	0.95533	449	ns
Zfp654_p1	0.034052	0.37952	694	ns
Srebf1_p2	-0.058954	0.5461	137	ns
Maff_p1	-0.046801	0.56337	183	ns
Sox2_p1	-0.11778	0.2078	41	ns
Gtf2i_p1	-0.017141	0.88072	364	ns
Tsix_p1	0.000756	0.9914	493	cont
Bnc2_p1	0.10543	0.16579	883	ns
Rbpj_p3	0.0080972	0.91097	542	ns
Capn15_p1	-0.082536	0.21403	75	ns
Tcf12_p2	0.025611	0.71612	646	ns
Klf4_p2	0.046187	0.46939	749	ns
Prdm4_p1	0.035322	0.47397	703	ns
Tfcp2l1_p1	-0.30697	0.0023879	12	act
Smad3_p1	0.041468	0.40561	733	ns
Zfp738_p1	-0.039733	0.66968	222	ns
Tfam_p1	0.061847	0.32102	800	ns
Tfdp1_p2	0.078521	0.17482	842	ns
Prdm2_p1	0.052999	0.51558	768	ns
Zfp710_p2	-0.15557	0.14749	23	ns
Zfp219_p1	0.067952	0.4264	822	ns
Zfp946_p1	0.021007	0.79162	608	ns
Hmgb2_p2	-0.033508	0.67096	252	ns
Rcor2_p1	-0.015741	0.86409	374	ns
Fiz1_p2	-0.051067	0.48686	163	ns
Elf2_p1	0.010339	0.81935	547	ns
Mybl2_p1	-0.01472	0.82232	382	ns
Ftx_p1	-0.050681	0.58385	164	cont
Cic_p1	0.0027053	0.96658	499	ns
Lrrfip2_p1	-0.026087	0.70838	298	ns
Ubtf_p1	0.0073352	0.93103	535	ns
Thap1_p1	0.024424	0.70932	635	ns
Zfp275_p1	0.012187	0.85945	561	ns
Sub1_p2	-0.034312	0.69344	246	ns
Zfp532_p1	0.006327	0.92539	531	ns
Zfp473_p1	-0.070135	0.44456	106	ns
Prdm14_p1	-0.072383	0.581	102	ns
Zfp24_p1	0.010448	0.91056	550	ns
Ubp1_p1	0.039018	0.51006	719	ns
Aff4_p1	0.042208	0.49231	735	ns
Klf13_p1	-0.0010511	0.98803	471	ns
Hic2_p1	0.056577	0.51125	780	ns
Ascl2_p1	0.096244	0.08413	869	ns
Sp2_p1	0.10974	0.2205	888	ns
Zfx_p1	0.078961	0.40716	846	ns
Olig1_p1	0.036338	0.66183	713	ns
2610021A01Rik_p1	-0.047026	0.49007	182	ns
Atf6b_p1	0.022003	0.68326	617	ns
Tslrn1_p1	-0.059302	0.41594	134	ns
Rif1_p1	-0.41116	8.34e-05	7	cont
Zfp664_p1	0.024537	0.64729	637	ns
Csrnp1_p3	-0.047069	0.44429	181	ns
Gm49345_p1	0.00054	0.9927	489	ns
Zfp263_p1	-0.026144	0.60545	296	ns
Tead2_p2	0.037628	0.59809	714	ns
Zfp57_p3	0.035521	0.69918	707	ns
Zfp267_p2	0.042254	0.71289	736	ns
Klf15_p1	-0.068538	0.47372	111	ns
Smad4_p1	0.017861	0.72198	593	ns
Plscr1_p2	0.0027791	0.97449	500	ns
Cpeb1_p3	-0.078389	0.28516	84	ns
Lef1_p1	0.023975	0.65152	632	ns
Zfp777_p1	0.0024564	0.97339	498	ns
Zfp605_p1	-0.045313	0.69952	195	ns
Smad7_p1	0.054042	0.31393	774	ns
Atf5_p2	0.03196	0.73559	685	ns
Foxp1_p1	0.019095	0.7421	601	ns
Zfp729b_p1	0.053011	0.48802	769	ns
Zfp609_p1	0.047892	0.55863	751	ns
Klf4_p1	-0.044739	0.56002	197	ns
Gli3_p1	-0.040387	0.58556	220	ns
Zfp869_p2	-0.049126	0.52834	174	ns
Zkscan3_p1	-0.000496	0.99441	483	ns
Trim28_p2	-0.12426	0.049836	35	cont
Nfe2l1_p1	-0.096376	0.22802	54	ns
Yeats4_p1	-0.03724	0.68788	236	ns
Gzf1_p1	-0.078281	0.31304	85	ns
Zfp317_p1	-0.025682	0.73402	302	ns
Tcf15_p1	0.024961	0.62009	642	ns
Nfatc3_p2	0.013274	0.87709	567	ns
Cpeb1_p2	-0.066166	0.43184	119	ns
Cenpa_p1	-0.0087687	0.91864	423	ns
Zfp748_p1	0.054583	0.47187	775	ns
Zfp423_p1	0.059138	0.34303	787	ns
Pias4_p1	-0.0062863	0.93215	439	ns
Cenps_p1	-0.054195	0.49604	150	ns
Zfp239_p2	-0.065061	0.43703	121	ns
Nr6a1_p2	0.031464	0.71974	681	ns
Zbed4_p1	-0.047289	0.33688	180	ns
Zfp532_p5	0.023342	0.81793	629	ns
Nup62cl_p1	-0.054016	0.55061	152	ns
Crxos_p3	-0.053113	0.62264	155	ns
Nkrf_p2	0.071261	0.39565	832	ns
Nfya_p1	-0.018676	0.82752	351	ns
Atf3_p2	-0.000926	0.99014	473	ns
Zbtb44_p1	0.08331	0.34855	855	ns
Rest_p1	0.032682	0.69868	690	ns
Dcp1a_p1	0.23696	0.0086587	909	cont
Zbtb6_p1	0.056859	0.42947	781	ns
Elf2_p2	-0.034129	0.53745	248	ns
Zfp809_p1	0.035632	0.50359	708	ns
Max_p1	0.066958	0.25157	819	ns
Zfp976_p1	-0.0053397	0.95078	446	ns
Mga_p1	-0.10438	0.24756	49	ns
Zfp664_p2	-0.018113	0.85688	355	ns
Zfp532_p4	0.12056	0.21638	893	ns
Elmsan1_p1	-0.0041868	0.95359	458	ns
Hnrnpu_p1	-0.03132	0.69787	261	ns
Eed_p1	0.040493	0.3996	726	ns
Zkscan5_p4	0.011486	0.90518	555	ns
Rarg_p1	-0.052871	0.5356	156	ns
Hnrnpk_p2	-0.024776	0.75874	309	ns
Trim28_p1	-0.0062966	0.92842	438	ns
Platr25_p3	-0.014888	0.90261	381	ns
Ncoa1_p1	-0.026906	0.67301	292	ns
Mbtps2_p2	-0.060972	0.51199	130	ns
Ncor1_p2	0.034404	0.65047	698	ns
Myb_p1	-0.043762	0.5202	200	ns
Zfp706_p2	-0.015054	0.84548	379	ns
Nr2f6_p2	-0.000761	0.99027	475	ns
Zfp518b_p1	-0.221	0.0010669	16	act
Smarcal1_p1	-0.027247	0.72326	289	ns
Nr1d2_p1	0.016072	0.81963	585	ns
Zfp652_p1	-0.014582	0.85611	383	ns
Zfp229_p1	0.017575	0.85039	591	ns
Zfp516_p2	0.018292	0.81875	595	ns
Gmeb2_p1	0.17748	0.02442	905	rep
Zfp292_p1	-0.055662	0.49986	147	ns
Zfp574_p2	-0.041631	0.6353	214	ns
Zfp445_p1	0.036242	0.54077	712	ns
E4f1_p2	-0.043749	0.58643	201	ns
Ahctf1_p1	-0.14699	0.10574	26	ns
Zfp280c_p1	0.12579	0.083136	895	ns
Mier1_p1	-0.012104	0.84221	395	ns
Zic2_p1	-0.069232	0.27628	108	ns
Terf1_p1	0.040061	0.57857	723	ns
Nsd2_p1	0.03356	0.48021	692	ns
Lbr_p2	-0.040831	0.65073	217	ns
Tfap4_p1	-0.026115	0.68822	297	ns
Zbtb32_p1	0.070618	0.4417	830	ns
Zfp740_p1	0.018638	0.77305	597	ns
Hmg20b_p1	-0.087589	0.16802	67	ns
Foxp1_p5	-0.036663	0.67945	239	ns
Sall4_p1	-0.21051	0.005315	17	act
Zfp655_p1	-0.073543	0.27257	99	ns
Id1_p1	-0.0077312	0.92838	432	ns
Zzz3_p3	0.024711	0.69167	640	ns
Sp1_p1	-0.391	2.6e-06	8	act
Zscan22_p1	0.0079672	0.90604	540	ns
Hmga1b_p1	-0.0098872	0.87737	410	ns
Zbtb24_p1	-0.041014	0.65894	216	ns
Xbp1_p1	-0.025328	0.76012	303	ns
Esrrb_p1	-0.022213	0.75643	326	ns
Zfp936_p2	0.10485	0.53047	881	ns
Nr3c1_p3	0.010396	0.91224	549	ns
Hsf1_p1	-0.017406	0.83386	361	ns
Nrf1_p1	-0.045649	0.73351	194	ns
Zfp58_p1	0.024142	0.75326	634	ns
Foxn3_p5	-0.07803	0.40089	87	ns
Ttf1_p1	-0.14175	0.42318	28	ns
Zfp871_p1	-0.075547	0.40657	93	ns
Tsc22d1_p2	0.010624	0.88466	551	ns
Pou5f1_p2	-0.069449	0.44069	107	ns
Pias2_p1	0.066624	0.3505	817	ns
Junb_p1	0.051457	0.44832	762	ns
Plagl1_p2	-0.045735	0.4773	192	ns
Rest_p2	0.013514	0.88348	568	ns
Zfp639_p2	-0.087671	0.072151	66	ns
Zfp932_p1	-0.012304	0.91556	393	ns
Hes1_p2	0.12895	0.17735	896	ns
Zfp639_p1	-0.092921	0.24081	61	ns
Bcor_p1	0.064777	0.32846	807	ns
Gli2_p1	-0.092389	0.24948	63	ns
Zfp956_p1	-0.040144	0.49094	221	ns
Elmsan1_p2	-0.010763	0.85798	400	ns
Zfp644_p3	-0.073085	0.25078	100	ns
Kansl1_p2	0.1251	0.10378	894	ns
Zfp706_p1	0.0324	0.51608	687	ns
Pbx2_p2	0.028791	0.66354	664	ns
Blzf1_p1	-0.009129	0.93061	416	ns
Mael_p1	-0.03032	0.63682	268	ns
Fiz1_p1	0.027583	0.77547	656	ns
Nme2_p1	0.014857	0.83025	574	ns
Zfp105_p1	-0.010107	0.92449	406	ns
Etv5_p1	-0.024989	0.74949	306	ns
Gata2_p1	0.028848	0.67865	666	ns
Zfp984_p1	0.13058	0.2039	897	ns
Myrf_p1	-0.13679	0.02049	29	act
Gabpa_p1	0.035428	0.58168	704	ns
Zfp532_p2	0.065682	0.28978	813	ns
Srebf2_p2	-0.037787	0.48432	231	ns
Otx2_p3	-0.052059	0.64755	161	ns
Mlx_p1	0.10962	0.27512	887	ns
Cnbp_p1	-0.087394	0.22215	68	ns
Arid1a_p1	0.029079	0.6341	668	ns
Khsrp_p1	-0.11036	0.065965	43	ns
Litaf_p1	-0.080375	0.29043	80	ns
Hmgb1_p1	0.065134	0.39297	810	ns
Tmf1_p1	-0.0019766	0.97684	464	ns
Rxrb_p1	0.028948	0.72462	667	ns
Irf6_p1	0.022518	0.75932	621	ns
Zfp954_p1	0.0030785	0.96936	504	ns
Zfp280b_p1	0.017019	0.74933	590	ns
Crxos_p1	-0.050233	0.39795	167	ns
Ubtf_p2	-0.0039048	0.95137	459	ns
Zfp748_p2	-0.048697	0.39534	175	ns
Hmgb1_p3	-0.057991	0.54972	141	ns
Zbtb41_p1	-0.00017	0.99836	485	ns
Klf13_p2	-0.032841	0.6037	256	ns
Gm14443_p1	-0.011634	0.89327	397	ns
Zfp12_p2	-0.0045382	0.95998	455	ns
Gbx2_p1	0.0043396	0.93996	511	ns
Mier2_p2	-0.0048102	0.9588	453	ns
Litaf_p2	-0.074449	0.45637	97	ns
Nfrkb_p1	-0.48112	4.35e-06	3	act
Pbrm1_p1	0.051948	0.53119	763	ns
Mid2_p1	-0.029573	0.6832	275	ns
Tcf12_p1	0.081717	0.22828	851	ns
Gata2_p2	-0.10395	0.14712	51	ns
E2f3_p1	0.053284	0.56905	771	ns
Pbx2_p1	-0.044069	0.51064	198	ns
Mitf_p3	-0.019523	0.83399	344	ns
Aebp2_p2	-0.034126	0.51473	249	ns
Zfp944_p1	-0.0055738	0.95858	444	ns
Patz1_p2	0.000106	0.99901	487	ns
Zfp184_p2	-0.024454	0.78145	311	ns
Smarcc1_p2	0.055531	0.69516	776	ns
Stat3_p1	-0.23157	0.074185	14	ns
Patz1_p1	-0.050343	0.43188	165	ns
Cebpg_p1	0.1112	0.13428	889	ns
Thap1_p2	-0.0079624	0.92075	428	ns
Hmgb1_p4	0.023247	0.78374	627	ns
Zfp771_p1	-0.09239	0.17849	62	ns
Lrrfip2_p2	-0.001041	0.98521	472	ns
Foxp1_p2	-0.028597	0.67282	280	ns
Zfp930_p1	-0.013795	0.81474	385	ns
Ubtf_p3	0.028154	0.70236	661	ns
Srf_p1	-0.084642	0.36099	70	ns
Klf11_p2	-0.038999	0.67424	224	ns
Zbtb2_p1	-0.037335	0.55144	235	ns
Sox13_p1	-0.050118	0.54429	168	ns
Etv4_p2	0.026966	0.73291	653	ns
Rara_p2	0.010979	0.90026	554	ns
Mta2_p1	-0.0080578	0.91383	427	ns
Atf3_p1	-0.042726	0.48193	209	ns
Nfyb_p1	-0.094748	0.10486	57	ns
Foxa2_p1	0.034207	0.66432	695	ns
Rbak_p1	-0.024815	0.66777	308	ns
Hsf2_p1	0.030902	0.66393	678	ns
Zfp369_p1	-0.046162	0.51963	189	ns
Lrrfip1_p1	0.030867	0.66833	677	ns
Kmt2c_p1	0.065581	0.37458	812	ns
E4f1_p1	-0.097688	0.25525	52	ns
Bcorl1_p2	-0.082951	0.20948	74	ns
Csde1_p1	0.10531	0.16679	882	ns
Carhsp1_p1	0.024093	0.60249	633	ns
Cdx4_p1	-0.07827	0.20193	86	ns
Tfam_p2	-0.074752	0.3319	96	ns
Nr0b1_p1	-0.01644	0.8357	368	ns
Pitx2_p2	-0.031276	0.74625	262	ns
Preb_p2	-0.017795	0.78899	357	ns
Crebzf_p2	0.027725	0.75578	657	ns
Maff_p3	-0.020703	0.73297	337	ns
Zscan25_p1	0.06903	0.43135	825	ns
Zfp65_p1	-0.023338	0.78452	321	ns
Zfp263_p2	-0.017434	0.82903	360	ns
Mxi1_p2	-0.0029246	0.97297	460	ns
Lyar_p1	-0.0436	0.45682	203	ns
Zfp644_p2	0.034889	0.63006	702	ns
Wdhd1_p1	-0.052869	0.56624	157	ns
Atf2_p1	-0.060359	0.38729	131	ns
Six1_p1	0.10257	0.1462	877	ns
Zmat3_p2	0.0035814	0.95052	508	ns
Platr25_p4	0.027538	0.70628	655	ns
Nfkb2_p2	-0.065484	0.29751	120	ns
E2f2_p1	-0.040717	0.38619	218	ns
Smad2_p1	0.051972	0.4032	764	ns
Pura_p1	0.0080391	0.87752	541	ns
Zfp449_p1	-0.013484	0.88124	387	ns
Hmga1_p1	0.021086	0.80544	610	ns
Arid2_p1	-0.0090728	0.86329	418	ns
Tead4_p1	0.030061	0.68322	672	ns
Hes6_p1	-0.022112	0.7854	328	ns
Stat3_p2	-0.02937	0.72674	277	ns
Zbtb43_p1	0.041293	0.53087	732	ns
Nanog_p1	-0.3544	0.0021249	9	act
Zfp574_p1	-0.018706	0.78843	350	ns
Id2_p2	0.034622	0.55841	699	ns
Nr3c1_p2	-0.015715	0.79667	375	ns
Nkrf_p1	0.14156	0.10502	902	ns
Zbtb8a_p1	-0.028609	0.63588	279	ns
Zfp553_p1	-0.043601	0.49457	202	ns
Mier3_p5	-0.013669	0.87681	386	ns
Irf1_p1	-0.03453	0.48698	245	ns
Lrrfip1_p2	0.007607	0.89882	537	ns
Zfp938_p1	0.011739	0.85312	557	ns
Thap12_p1	0.087825	0.15829	865	ns
Foxp4_p1	0.029096	0.62915	669	ns
Zbtb33_p1	-0.0013137	0.98603	470	ns
Zfp91_p1	0.0035186	0.95651	507	ns
E2f5_p1	0.0057031	0.9193	525	ns
Cenpt_p2	0.024568	0.80269	638	ns
Klf9_p1	-0.023045	0.76954	323	ns
Hesx1_p2	-0.01839	0.81499	352	ns
Zfp334_p1	0.022347	0.73528	619	ns
Tsix_p2	0.4879	0.0019446	911	cont
Nr4a1_p2	0.0056931	0.94701	524	ns
Gata1_p1	-0.046577	0.50193	186	ns
Hopx_p1	-0.00074	0.99297	476	ns
E2f8_p2	-0.16762	0.060996	20	ns
Map3k15_p1	-0.0087187	0.92428	424	ns
Nr3c1_p1	-0.02409	0.77904	314	ns
Arid3a_p2	0.012076	0.88092	560	ns
Sox4_p1	0.06687	0.53577	818	ns
Bbx_p2	-0.036425	0.55799	240	ns
Maz_p1	-0.048678	0.45391	176	ns
Foxk2_p1	-0.039176	0.49553	223	ns
Arid4b_p2	-0.025138	0.76298	305	ns
Baz2b_p2	0.0053776	0.93917	518	ns
Baz2b_p1	0.084143	0.28644	856	ns
Mbd3_p1	-0.13071	0.06974	33	ns
Zfp131_p1	0.085982	0.58468	861	ns
Gabpb2_p1	0.082319	0.24464	852	ns
Arid4a_p2	0.0020907	0.98159	497	ns
Hopx_p2	-0.043184	0.55436	208	ns
Id2_p1	-0.11963	0.19262	39	ns
Sp1_p3	-0.1501	0.060547	24	ns
Tead2_p1	-0.034605	0.60765	244	ns
Myc_p1	0.0606	0.23596	791	ns
Rlf_p1	0.066393	0.35343	816	ns
Zbtb6_p2	0.033592	0.44067	693	ns
Zfp27_p1	0.040499	0.62655	727	ns
Lin28a_p1	-0.0047729	0.90745	454	ns
Zfp646_p2	-0.020549	0.73649	339	ns
Zfp871_p2	-0.029581	0.70785	274	ns
Rbck1_p1	0.05991	0.58268	788	ns
Nfatc4_p3	7.77e-05	0.99934	486	ns
Zfp516_p4	0.038798	0.60352	718	ns
Gatad1_p1	-0.023774	0.62562	318	ns
Tet2_p2	-0.061267	0.45485	128	ns
Smad5_p1	-0.01672	0.8423	367	ns
Relb_p1	-0.0044718	0.96261	456	ns
Jund_p1	-0.026064	0.72166	299	ns
Zmat3_p1	0.053825	0.36606	772	ns
Tfe3_p2	-0.0065555	0.93594	437	ns
Zfp493_p1	-0.0027718	0.96445	461	ns
Grhl3_p1	0.10337	0.091649	879	ns
Gm45871_p1	-0.012127	0.86485	394	ns
Atf4_p1	0.015721	0.86574	582	ns
Trp73_p1	0.026217	0.73539	649	ns
Zkscan6_p1	-0.0077741	0.9084	431	ns
Gm14403_p1	-0.10603	0.34165	47	ns
Gm35315_p1	0.029817	0.69444	671	ns
Rxra_p1	0.000611	0.99026	491	ns
Rara_p1	-0.013414	0.84658	388	ns
Brd4_p1	-0.16716	0.0059921	21	cont
Smarce1_p2	0.108	0.21554	885	ns
Pou3f1_p1	-0.015478	0.81948	377	ns
Epas1_p1	-0.038678	0.6327	225	ns
Mier3_p2	0.020499	0.7469	606	ns
Zfp36l2_p1	0.064748	0.33241	806	ns
Zfp59_p1	0.015801	0.82078	583	ns
Zfp760_p1	0.015436	0.87742	577	ns
Mynn_p2	-0.0052739	0.95295	448	ns
Usf2_p2	0.030688	0.58237	676	ns
Zfp367_p1	-0.0043916	0.9465	457	ns
Smad2_p2	-0.0083204	0.90284	425	ns
Ripply1_p1	-0.042488	0.60369	212	ns
Mynn_p1	0.05137	0.26514	761	ns
Gtf3a_p1	-0.016237	0.84192	371	ns
T_p2	-0.11483	0.09478	42	ns
Klf8_p1	0.052904	0.49814	767	ns
Rcor1_p1	-0.000552	0.99528	480	ns
Etv6_p1	-0.094545	0.25292	59	ns
Parp12_p1	-0.030546	0.76255	266	ns
Rbpj_p2	-0.082318	0.2376	77	ns
Xbp1_p2	0.055888	0.46599	777	ns
Gm9785_p1	-0.023357	0.76856	320	ns
Zfp37_p3	-0.023458	0.77471	319	ns
Jdp2_p1	0.015894	0.85074	584	ns
Adnp_p1	-0.33475	0.0031313	11	act
Zfp692_p1	-0.07938	0.13089	81	ns
Tfe3_p1	-0.0027153	0.97354	462	ns
Zfp408_p1	-0.022104	0.7436	329	ns
Rxra_p2	-0.025205	0.77641	304	ns
Bach1_p1	-0.018734	0.73473	349	ns
Spic_p2	0.016645	0.80988	586	ns
Jarid2_p3	0.05073	0.52938	759	ns
Trp53_p1	0.062178	0.40127	801	ns
Zbtb32_p2	0.032209	0.67075	686	ns
5430403G16Rik_p1	0.045925	0.51244	747	ns
Zfp386_p1	0.062217	0.5572	802	ns
Hmgxb3_p1	-0.055863	0.37187	146	ns
Zfp7_p1	-0.0075466	0.9367	433	ns
Tcfl5_p1	0.062959	0.34006	803	ns
Nr6a1_p1	-0.0098999	0.87896	409	ns
Csrnp2_p1	0.026456	0.80801	650	ns
Zmiz2_p1	-0.070568	0.23772	104	ns
Zfp281_p1	0.20633	0.057206	907	ns
Stag2_p3	-0.087343	0.24844	69	ns
Nr3c1_p5	0.098296	0.16589	873	ns
Gm20939_p1	0.021068	0.74979	609	ns
Zfp977_p1	-0.045892	0.5699	191	ns
Foxp1_p4	-0.0298	0.65396	271	ns
Nr6a1_p3	-0.015202	0.84068	378	ns
Zfp719_p1	0.0050134	0.9408	516	ns
Zfp819_p1	0.044158	0.64222	742	ns
Foxi3_p1	0.098169	0.038536	872	rep
Klf6_p1	-0.094041	0.36247	60	ns
Tfeb_p4	-0.066367	0.38109	118	ns
Nfatc4_p1	0.10446	0.19286	880	ns
Hnrnpk_p1	0.086644	0.1946	863	ns
Pias1_p2	-0.071752	0.4297	103	ns
Srebf1_p3	-0.0025878	0.97406	463	ns
T_p1	-0.0087863	0.87933	422	ns
Ftx_p2	-0.17804	0.063671	18	cont
Zfp617_p2	0.052177	0.59546	765	ns
Tgif2_p2	-0.037584	0.60199	233	ns
Zfp747_p1	0.058339	0.45931	785	ns
Ybx3_p1	0.086266	0.099787	862	ns
Myef2_p1	-0.06867	0.4525	110	ns
Zfp266_p1	-0.021986	0.81138	330	ns
Maf1_p1	0.051358	0.55867	760	ns
Crebrf_p1	-0.011497	0.88505	398	ns
Zbtb45_p1	-0.010162	0.89318	404	ns
Klf10_p2	-0.046753	0.55044	184	ns
Brd4_p2	-0.0056058	0.94047	443	cont
Zfp217_p3	-0.07489	0.55378	95	ns
Zfp472_p1	0.012804	0.87615	564	ns
Vezf1_p1	0.078815	0.1461	844	ns
Arid1a_p2	0.000846	0.99284	495	ns
Zfp236_p2	0.13912	0.15532	901	ns
Tsc22d1_p1	-0.083235	0.29931	73	ns
Olig2_p1	0.021528	0.80756	613	ns
Jun_p1	0.023928	0.78666	631	ns
Aff1_p1	0.038341	0.59015	716	ns
Paxbp1_p1	0.013947	0.82447	569	ns
Zfp42_p1	0.080928	0.35124	849	ns
Zfp874b_p1	0.058012	0.41753	783	ns
Zfp985_p1	-0.095854	0.3492	55	ns
Gmeb2_p2	0.0079154	0.93317	539	ns
Cbfb_p1	-0.02793	0.65707	285	ns
Zfp971_p1	-0.024026	0.70111	316	ns
Lcor_p1	0.012253	0.85506	562	ns
Bclaf1_p1	0.084862	0.39851	859	ns
Lbr_p1	-0.22747	0.0021467	15	cont
Nr2c2_p1	0.0058937	0.92526	528	ns
E2f3_p2	0.084663	0.27913	858	ns
Kansl1_p1	-0.034036	0.63015	250	ns
Zfp62_p1	-0.037752	0.44021	232	ns
Zfp219_p2	-0.022212	0.75854	327	ns
Klf2_p1	-0.024013	0.77466	317	ns
Tcf3_p1	0.065248	0.25385	811	ns
Rxrb_p2	0.040053	0.65581	722	ns
Zfp512_p1	-0.030684	0.72921	265	ns
Zfp37_p2	-0.0048915	0.94903	450	ns
Cenpt_p1	-0.066651	0.48364	117	ns
Zfp267_p1	0.06181	0.465	798	ns
Hmgb1_p2	-0.063163	0.46308	125	ns
Zfp296_p2	0.082621	0.34813	853	ns
Creb3_p1	-0.015958	0.83639	373	ns
Hbp1_p2	0.015138	0.78861	576	ns
Snapc4_p1	0.0034875	0.96609	506	ns
Rcor2_p3	-0.02245	0.80292	325	ns
Zfp57_p1	-0.024099	0.79388	313	ns
Maff_p2	-0.072767	0.28695	101	ns
Arid3a_p1	0.042413	0.59555	738	ns
Gpbp1l1_p1	0.020776	0.74926	607	ns
Nr2c2_p2	-0.024083	0.74365	315	ns
Gm15446_p1	-0.043922	0.71222	199	ns
Id3_p1	0.0063976	0.90882	533	ns
Cbfb_p2	0.069237	0.47915	826	ns
Zfp84_p1	-0.053877	0.59276	153	ns
Zbtb41_p2	-0.036128	0.68452	242	ns
Stat6_p2	-0.000507	0.9945	481	ns
Hnrnpu_p2	-0.023038	0.82534	324	ns
Sp2_p2	-0.046469	0.61202	188	ns
Zfp37_p1	0.040429	0.70597	725	ns
Klf16_p1	0.11517	0.097297	892	ns
Arid5b_p2	0.049578	0.65377	754	ns
Gata1_p3	0.040115	0.63838	724	ns
Gabpb1_p1	0.06823	0.28802	824	ns
Zfp322a_p1	0.0054372	0.94328	521	ns
Zfp770_p1	-0.013196	0.8723	390	ns
Zfp74_p2	0.034243	0.69938	696	ns
Zfp512b_p1	-0.021111	0.78203	335	ns
Pou2f1_p1	-0.11974	0.11631	38	ns
Zfp184_p1	-0.019126	0.73069	347	ns
Hnrnpk_p3	0.076204	0.28731	838	ns
Pias1_p1	-0.17593	0.012722	19	act
5730507C01Rik_p1	-0.019509	0.73907	345	ns
Rlim_p1	-0.43059	3.52e-06	5	cont
Mixl1_p1	0.0279	0.69351	658	ns
Zfp36l1_p1	0.11313	0.087854	891	ns
Zfp622_p1	0.041255	0.59343	731	ns
Mier3_p3	-0.010283	0.88692	403	ns
Purb_p1	0.04995	0.50949	756	ns
Yy1_p1	-0.094709	0.23486	58	ns
Zfp981_p1	0.03111	0.64105	680	ns
Pitx2_p3	-0.024146	0.69612	312	ns
Zfp771_p2	-0.055552	0.37379	148	ns
Mta3_p1	0.04845	0.51129	752	ns
Sall1_p1	-0.000566	0.99549	479	ns
Mta1_p1	0.014943	0.81996	575	ns
Stat6_p4	0.017793	0.84757	592	ns
Zfp687_p1	0.06092	0.35362	793	ns
Ascl2_p2	0.13782	0.038701	900	rep
Klf10_p1	-0.034263	0.60795	247	ns
Nfatc4_p4	-0.0059957	0.95559	441	ns
Six1_p3	0.035934	0.67315	711	ns
Thap7_p1	0.022801	0.5995	622	ns
Arid3b_p1	-0.009035	0.91564	419	ns
Tfeb_p3	-0.031071	0.69597	263	ns
Arid5b_p1	-0.09519	0.18815	56	ns
Rarg_p3	-0.033104	0.6638	255	ns
Mafk_p1	0.02828	0.61794	662	ns
Foxo4_p1	0.09929	0.27133	874	ns
Zfp459_p1	0.026877	0.67795	652	ns
Baz2b_p3	0.033056	0.73829	691	ns
Gatad1_p2	-0.049703	0.56248	170	ns
Elf1_p1	0.08099	0.23926	850	ns
Ets2_p1	-0.010566	0.85305	401	ns
Tfeb_p2	-0.084536	0.18495	71	ns
Hmgb3_p1	-0.012035	0.8914	396	ns
Zfp961_p1	0.0061428	0.92669	530	ns
Zfp568_p1	0.073993	0.27864	835	ns
Nr1h2_p2	-0.042619	0.71911	210	ns
Zfp790_p1	0.043779	0.56474	740	ns
Stag2_p1	-0.013339	0.84177	389	ns
Mxi1_p1	0.07827	0.17275	840	ns
Bcorl1_p1	0.005864	0.94684	526	ns
Sall4_p2	-0.067729	0.36483	114	ns
Six4_p1	0.078324	0.23503	841	ns
Foxh1_p1	0.13208	0.184	898	ns
Zzz3_p2	-0.056033	0.50226	144	ns
Zfp65_p2	0.019846	0.82512	602	ns
Stat6_p3	-0.030952	0.50018	264	ns
Ybx1_p2	0.045779	0.70425	746	ns
Nr2f6_p1	0.0060098	0.92124	529	ns
Mier1_p2	-0.02028	0.83892	340	ns
4930522L14Rik_p1	0.035724	0.56507	710	ns
Mef2b_p1	0.078578	0.19282	843	ns
Setdb2_p1	0.011733	0.91046	556	ns
Lin28b_p2	0.0050265	0.93391	517	ns
Usf2_p3	-0.038408	0.56322	228	ns
Pms1_p1	0.046463	0.5478	750	ns
E2f8_p1	-0.096686	0.27581	53	ns
Tfap2c_p2	0.011791	0.86331	558	ns
Zfp367_p2	-0.038469	0.65738	227	ns
Mllt10_p2	-0.062833	0.30853	126	ns
Spen_p1	0.0086075	0.92302	544	cont
Pou5f1_p1	-0.79803	4.66e-07	2	act
Zbtb21_p1	-0.077774	0.28931	89	ns
Plagl1_p1	-0.0048623	0.95631	452	ns
Nfx1_p1	0.041082	0.52565	730	ns
Hmgb1_p5	-0.043194	0.61729	207	ns
Gm20422_p1	-0.077297	0.12998	90	ns
Zfx_p2	0.027493	0.71926	654	ns
Creb3_p2	0.0075325	0.9227	536	ns
Zfp87_p1	0.018854	0.68941	598	ns
Zic5_p1	-0.047826	0.51583	179	ns
Spic_p1	0.0028239	0.9707	502	ns
Rarg_p2	-0.052316	0.46088	159	ns
Zfp296_p1	0.23849	0.000617	910	rep
Zfp26_p1	0.013255	0.8781	566	ns
Nfxl1_p1	-0.029776	0.62611	272	ns
Zfp110_p1	-0.03638	0.61808	241	ns
Srebf1_p1	0.043631	0.57083	739	ns
Cpeb1_p4	0.09459	0.23291	868	ns
Cpeb1_p1	0.021731	0.76235	616	ns
Zik1_p1	0.074393	0.54149	836	ns
Elf1_p2	0.060685	0.54391	792	ns
Repin1_p1	-0.029808	0.65221	270	ns
Msl1_p1	0.016944	0.79133	589	cont
Mitf_p4	-0.051511	0.57904	162	ns
Hmgb3_p3	0.065003	0.37062	809	ns
Rbpj_p4	-0.052252	0.58196	160	ns
Lin28b_p3	0.046024	0.41033	748	ns
Xert_p1	-0.049249	0.53081	173	cont
Aire_p2	0.073202	0.40409	834	ns
Zfp13_p1	0.070587	0.48864	829	ns
Jarid2_p1	0.000538	0.99493	488	ns
Zfp975_p1	0.024735	0.68858	641	ns
Zfp644_p1	0.017877	0.79452	594	ns
Klf10_p3	0.0099245	0.89906	546	ns
Gbx2_p2	0.010381	0.91526	548	ns
Tgif1_p1	0.019015	0.74549	600	ns
Mier3_p4	-0.13672	0.050203	30	ns
Wdhd1_p2	0.026714	0.82106	651	ns
Tgif2_p1	-0.063956	0.5019	124	ns
Ybx1_p1	0.028797	0.712	665	ns
Zfp212_p1	0.0076887	0.89961	538	ns
Nfkb2_p1	-0.042546	0.59597	211	ns
Zfp566_p1	0.034327	0.6411	697	ns
Smarcc1_p1	0.0067816	0.92273	534	ns
Arid4b_p1	-0.021422	0.73315	333	ns
Klf8_p2	0.038356	0.48997	717	ns
Zfp532_p3	-0.029994	0.6507	269	ns
Zscan10_p1	-0.053772	0.39035	154	ns
Gtf2ird1_p1	0.000553	0.9947	490	ns
Aff1_p2	-0.050235	0.53066	166	ns
Gm49359_p1	-0.015546	0.85361	376	ns
Esx1_p2	0.084569	0.31035	857	ns
Zfp52_p1	-0.049693	0.54523	172	ns
Rhox9_p1	-0.077849	0.20986	88	ns
Cc2d1a_p1	0.06818	0.16879	823	ns
Bhlhe40_p1	0.085571	0.23537	860	ns
Bcorl1_p3	0.10178	0.28995	876	ns
Sall2_p2	-0.082338	0.31967	76	ns
Foxn3_p1	0.028759	0.7202	663	ns
Tsc22d1_p3	0.020062	0.76382	604	ns
Sp3_p2	-0.028373	0.68369	281	ns
Chd8_p1	0.01991	0.77132	603	ns
Tfeb_p1	-0.11034	0.040992	44	act
Kat8_p1	0.10156	0.3916	875	cont
Jpx_p1	-0.082051	0.28854	79	cont
Foxn3_p3	-0.0094772	0.9283	414	ns
Arid4b_p3	0.018395	0.79771	596	ns
Kansl3_p1	-0.0054886	0.95432	445	ns
Zfp592_p1	-0.0074862	0.92555	434	ns
Ncor1_p1	-0.019106	0.76532	348	ns
Pias2_p2	0.11222	0.15189	890	ns
Zfp948_p1	-0.000632	0.9942	478	ns
Zfp12_p1	-0.017576	0.82415	359	ns
Zfp64_p1	-0.060339	0.55802	132	ns
Zkscan5_p3	0.03465	0.55036	701	ns
Ubtf_p4	-0.020658	0.77459	338	ns
Tcf12_p3	0.04379	0.58541	741	ns
Nfatc4_p2	-0.041307	0.67617	215	ns
Zfp213_p1	0.069457	0.26404	827	ns
Zfp710_p1	0.020117	0.79502	605	ns
Zfp623_p1	-0.0018388	0.98089	465	ns
Tfap2c_p1	0.012757	0.84934	563	ns
Foxd3_p1	0.025461	0.78613	644	ns
Etv4_p1	0.087108	0.29914	864	ns
Zfp148_p2	0.030458	0.69223	674	ns
Nr4a1_p1	0.14603	0.16155	904	ns
Tfb1m_p1	0.056498	0.48806	779	ns
Kansl1_p3	-0.058466	0.63491	138	ns
Zscan21_p1	0.078107	0.32416	839	ns
Zfp473_p2	-0.000677	0.99454	477	ns
Gpbp1_p1	0.015578	0.84505	579	ns
Zkscan5_p1	-0.13109	0.11985	32	ns
Zfp866_p1	-0.014891	0.85693	380	ns
Hmga2_p1	0.015683	0.80467	581	ns
Zfp322a_p2	0.078894	0.53009	845	ns
Pias3_p2	0.042274	0.55837	737	ns
Dnajc2_p1	-0.027452	0.6019	288	ns
Msl2_p2	-0.0014984	0.98188	468	cont
Tet2_p1	-0.06764	0.46149	115	ns
Sp5_p1	0.030546	0.70441	675	ns
Foxo3_p1	0.0058826	0.94643	527	ns
Tax1bp1_p1	-0.045957	0.43083	190	ns
Zfp868_p1	0.004368	0.94619	512	ns
Foxp1_p3	-0.020826	0.78917	336	ns
Pias3_p1	-0.035762	0.65209	243	ns
Foxn3_p4	-0.016352	0.86464	370	ns
Smad5_p2	-0.0013612	0.9887	469	ns
Nr3c1_p4	0.045208	0.50636	745	ns
Zfp516_p1	-0.043312	0.45988	204	ns
Esrrb_p2	-0.082296	0.24117	78	ns
Tada2b_p1	-0.064851	0.44101	123	ns
Hesx1_p1	0.003835	0.96204	509	ns
Zfp758_p1	0.06144	0.51626	795	ns
Mycn_p1	-0.020168	0.69414	341	ns
Zfp568_p2	-0.065015	0.47905	122	ns
Ssrp1_p1	-0.10849	0.36167	45	ns
Zfp646_p1	0.022879	0.79125	623	ns
Son_p1	0.030084	0.73136	673	ns
Bbx_p1	-0.04322	0.60552	206	ns
Tgif1_p3	-0.017258	0.79807	362	ns
Sohlh2_p1	-0.031532	0.69228	260	ns
Mta2_p2	-0.026787	0.60361	293	ns
Thyn1_p2	0.064104	0.42218	804	ns
Zbtb7b_p2	-0.027955	0.72865	284	ns
Zgpat_p2	-0.078586	0.34967	83	ns
Zscan26_p1	-0.067791	0.41557	113	ns
Tfam_p3	-0.031791	0.78677	259	ns
Gabpb1_p2	0.022966	0.76071	624	ns
Tbx3_p1	0.067647	0.40201	820	ns
Sp1_p2	-0.34798	0.0011197	10	act
Zgpat_p1	0.0053956	0.95202	519	ns
Mbd4_p1	0.075951	0.47713	837	ns
Nr1h2_p1	0.031837	0.74443	683	ns
Aebp2_p3	-0.074319	0.4992	98	ns
Tax1bp1_p2	0.0027904	0.96793	501	ns
Zfp516_p3	0.025027	0.72334	643	ns
Gm2381_p1	0.022486	0.83645	620	ns
Gata1_p2	-0.02724	0.76393	290	ns
Zfp511_p1	-0.030488	0.6695	267	ns
Zfp207_p1	-0.15745	0.041233	22	act
Zfp217_p2	-0.026056	0.71399	300	ns
Arid4a_p1	-0.124	0.0079639	36	act
Zfp869_p1	-0.067001	0.45463	116	ns
Nfe2l1_p2	-0.019699	0.84553	343	ns
Tcf7_p1	-0.021947	0.74957	331	ns
Zfp953_p1	0.023824	0.74446	630	ns
Hes1_p1	0.053146	0.66415	770	ns
Terf2_p1	-0.0090781	0.87732	417	ns
Rfx2_p1	0.040875	0.65285	728	ns
Mysm1_p1	-0.008199	0.90866	426	ns
Zfp141_p1	-0.026297	0.77597	295	ns
Mllt10_p1	-0.0098753	0.91036	411	ns
Thap11_p1	-0.038588	0.54485	226	ns
Gm44973_p1	-0.049699	0.43909	171	ns
Zfp729a_p1	0.011902	0.86718	559	ns
Zfp260_p1	-0.016401	0.84331	369	ns
Ftx_p3	-0.14993	0.13439	25	cont
Stat6_p1	-0.029641	0.75222	273	ns
Tfdp2_p2	-0.016791	0.84003	366	ns
Irf3_p2	-0.028285	0.7402	282	ns
Cic_p2	0.02158	0.79086	614	ns
Jarid2_p2	0.01673	0.71559	587	ns
Zscan12_p1	-0.0018128	0.98789	466	ns
Cdc5l_p1	-0.062228	0.58386	127	ns
Zfp51_p1	-0.040504	0.69145	219	ns
Dmrt1_p1	-0.000815	0.99074	474	ns
Zfp777_p2	-0.048139	0.50808	178	ns
Cebpz_p1	0.028123	0.77311	660	ns
Zfp110_p2	0.000677	0.9927	492	ns
Znfx1_p1	0.0049126	0.9417	514	ns
Atf6_p1	0.010651	0.89182	552	ns
Zfp62_p2	0.0043056	0.95431	510	ns
Tgif1_p2	-0.044848	0.45884	196	ns
Zfp358_p1	0.069689	0.4524	828	ns
2610044O15Rik8_p1	0.050329	0.507	757	ns
Zfp74_p1	-0.0061973	0.95001	440	ns
Gm6871_p1	-0.037861	0.60757	230	ns
Zfp600_p1	0.035487	0.72334	705	ns
Crxos_p2	0.023243	0.77915	626	ns
Tox4_p2	-0.26561	0.000836	13	act
Pknox1_p1	0.041772	0.36631	734	ns
Zfp637_p1	0.0055123	0.93029	523	ns
Foxp1_p6	0.015495	0.82974	578	ns
Lin28b_p1	-0.042362	0.66695	213	ns
Zfp808_p1	0.0063479	0.95458	532	ns
Pbx2_p3	-0.049915	0.63612	169	ns
Zbtb44_p2	-0.025799	0.74538	301	ns
Peg3_p1	-0.0097319	0.90856	412	ns
Atf5_p1	-0.10518	0.40935	48	ns
Dnmt1_p1	-0.061008	0.47161	129	ns
Hif1a_p1	0.08027	0.41457	848	ns
Zfp825_p1	-0.075588	0.39509	92	ns
Baz2a_p1	-0.059302	0.46295	135	ns
Nr5a2_p1	-0.04572	0.60233	193	ns
Eomes_p1	-0.0017115	0.9845	467	ns
Elf3_p1	0.014475	0.90517	571	ns
Tox4_p1	-0.13316	0.085294	31	ns
Esrrb_p3	-0.45495	6.41e-06	4	act
Gm38394_p1	0.079815	0.26916	847	ns
Nfe2l2_p1	-0.13062	0.027326	34	act
Gm14401_p1	0.13354	0.45649	899	ns
Aire_p1	-0.056051	0.41474	143	ns
Srebf2_p1	-0.091581	0.34644	64	ns
Eed_p2	0.071638	0.10482	833	ns
Nfyc_p1	-0.11936	0.25345	40	ns
Zbtb17_p1	-0.018387	0.82021	353	ns
Ubp1_p2	0.092789	0.18927	867	ns
Zfp866_p2	-0.068433	0.18572	112	ns
Otx2_p1	0.061523	0.55625	796	ns
Rbpj_p1	0.023089	0.81841	625	ns
Nfatc3_p1	-0.043233	0.58358	205	ns
Zkscan5_p2	-0.090088	0.37775	65	ns
Zkscan17_p2	-0.033399	0.65383	254	ns
Gm14322_p1	-0.029447	0.85766	276	ns
Yy2_p1	-0.00564	0.93282	442	ns
Tsc22d1_p4	-0.019905	0.74195	342	ns
Nr5a2_p2	-0.027805	0.7836	287	ns
Tfdp2_p3	0.060317	0.56158	789	ns
Zbtb7b_p1	0.065887	0.42079	815	ns
Hes6_p2	-0.046577	0.5913	187	ns
Zfp942_p1	0.0028909	0.98449	503	ns
Ctcf_p1	0.10303	0.055367	878	ns
Preb_p3	0.050521	0.53605	758	ns
Plscr1_p1	-0.000189	0.99777	484	ns
E2f4_p1	0.060933	0.45808	794	ns
Tead2_p5	-0.04671	0.64153	185	ns
Rex2_p1	0.058915	0.72769	786	ns
Thyn1_p1	0.05403	0.51384	773	ns
Zfp57_p4	0.0010772	0.99071	496	ns
Zfp934_p2	0.056908	0.69695	782	ns
Phb_p1	-0.0099653	0.94386	408	ns
Zfp951_p1	-0.028242	0.84823	283	ns
