# Supplementary material for: Reporter CRISPR screens decipher cis-regulatory and trans-regulatory principles at the Xist locus
Source: Nat Struct Mol Biol. 2025 Oct 6;32(12):2465–75. doi: 10.1038/s41594-025-01686-3 (PMC12700789; doi:10.1038/s41594-025-01686-3)
Supplement: Supplementary file 18 — Statistical source data. [file 41594_2025_1686_MOESM18_ESM.xlsx]

## Sheet: E3a
rep	sample	Xist
R1	2i	261.12
R1	2i	399.36
R1	2i	179.2
R1	2i	136.32
R1	2i	172.8
R1	2i	121.6
R1	2i	171.52
R1	2i	257.28
R1	2i	172.8
R1	2i	178.56
R1	2i	167.68
R1	2i	181.12
R1	2i	176
R1	2i	322.56
R1	2i	196.48
R1	2i	66.56
R1	2i	227.84
R1	2i	227.2
R1	2i	526.72
R1	2i	97.28
R1	2i	224
R1	2i	309.76
R1	2i	279.04
R1	2i	200.32
R1	2i	241.92
R1	2i	140.16
R1	2i	130.56
R1	2i	85.12
R1	2i	206.72
R1	2i	218.88
R1	2i	158.72
R1	2i	197.76
R1	2i	350.08
R1	2i	238.08
R1	2i	272.64
R1	2i	125.44
R1	2i	165.76
R1	2i	96.64
R1	2i	199.68
R1	2i	268.16
R1	2i	151.04
R1	2i	264.32
R1	2i	112
R1	2i	199.04
R1	2i	119.04
R1	2i	171.52
R1	2i	244.48
R1	2i	90.24
R1	2i	277.76
R1	2i	163.84
R1	2i	123.52
R1	2i	312.96
R1	2i	250.88
R1	2i	282.24
R1	2i	83.2
R1	2i	215.04
R1	2i	232.32
R1	2i	94.08
R1	2i	84.48
R1	2i	188.16
R1	2i	216.96
R1	2i	127.36
R1	2i	209.28
R1	2i	277.76
R1	2i	222.72
R1	2i	204.8
R1	2i	108.8
R1	2i	206.08
R1	2i	199.04
R1	2i	214.4
R1	2i	254.72
R1	2i	179.2
R1	2i	75.52
R1	2i	172.16
R1	2i	168.96
R1	2i	264.32
R1	2i	299.52
R1	2i	323.2
R1	2i	80
R1	2i	180.48
R1	2i	117.12
R1	2i	141.44
R1	2i	105.6
R1	2i	378.88
R1	2i	298.24
R1	2i	95.36
R1	2i	211.2
R1	2i	237.44
R1	2i	121.6
R1	2i	198.4
R1	2i	113.28
R1	2i	108.8
R1	2i	44.8
R1	2i	162.56
R1	2i	179.2
R1	2i	300.8
R1	2i	122.24
R1	2i	179.2
R1	2i	327.68
R1	2i	152.32
R1	2i	230.4
R1	2i	184.96
R1	2i	192
R1	2i	215.68
R1	2i	174.08
R1	2i	140.8
R1	2i	191.36
R1	2i	104.32
R1	2i	262.4
R1	2i	396.16
R1	2i	376.96
R1	2i	129.28
R1	2i	196.48
R1	2i	130.56
R1	2i	213.76
R1	2i	130.56
R1	2i	129.28
R1	2i	366.08
R1	2i	70.4
R1	2i	321.92
R1	2i	205.44
R1	2i	203.52
R1	2i	197.12
R1	2i	121.6
R1	2i	86.4
R1	2i	205.44
R1	2i	261.12
R1	2i	105.6
R1	2i	229.76
R1	2i	195.84
R1	2i	299.52
R1	2i	167.04
R1	2i	306.56
R1	2i	216.32
R1	2i	302.72
R1	2i	310.4
R1	2i	160
R1	2i	41.6
R1	2i	142.08
R1	2i	233.6
R1	2i	217.6
R1	2i	323.2
R1	2i	458.88
R1	2i	86.4
R1	2i	216.32
R1	2i	234.24
R1	2i	92.8
R1	2i	163.84
R1	2i	117.76
R1	2i	127.36
R1	2i	135.68
R1	2i	117.12
R1	2i	227.84
R1	2i	284.16
R1	2i	629.12
R1	2i	241.92
R1	2i	161.92
R1	2i	366.08
R1	2i	267.52
R1	2i	68.48
R1	2i	322.56
R1	2i	72.96
R1	2i	139.52
R1	2i	169.6
R1	2i	128.64
R1	2i	279.68
R1	2i	282.24
R1	2i	236.8
R1	2i	42.24
R1	2i	203.52
R1	2i	87.04
R1	2i	388.48
R1	2i	233.6
R1	2i	135.68
R1	2i	240.64
R1	2i	149.76
R1	2i	101.76
R1	2i	182.4
R1	2i	219.52
R1	2i	126.72
R1	2i	135.68
R1	2i	223.36
R1	2i	124.16
R1	2i	178.56
R1	2i	232.96
R1	2i	181.76
R1	2i	182.4
R1	2i	145.92
R1	2i	192
R1	2i	129.28
R1	2i	237.44
R1	2i	195.2
R1	2i	238.72
R1	2i	149.12
R1	2i	100.48
R1	2i	195.84
R1	2i	201.6
R1	2i	164.48
R1	2i	277.76
R1	2i	73.6
R1	2i	199.04
R1	2i	260.48
R1	2i	260.48
R1	2i	142.72
R1	2i	187.52
R1	2i	211.84
R1	2i	136.32
R1	2i	199.68
R1	2i	733.44
R1	2i	158.08
R1	2i	165.12
R1	2i	168.96
R1	2i	251.52
R1	2i	128.64
R1	2i	145.28
R1	2i	146.56
R1	2i	368.64
R1	2i	67.84
R1	2i	332.16
R1	2i	241.92
R1	2i	113.28
R1	2i	206.72
R1	2i	110.72
R1	2i	113.28
R1	2i	378.24
R1	2i	373.12
R1	2i	182.4
R1	2i	150.4
R1	2i	186.24
R1	2i	199.04
R1	2i	216.96
R1	2i	155.52
R1	2i	110.08
R1	2i	191.36
R1	2i	1738.24
R1	2i	216.96
R1	2i	188.8
R1	2i	117.76
R1	2i	248.32
R1	2i	161.92
R1	2i	204.8
R1	2i	263.04
R1	2i	97.92
R1	2i	135.04
R1	2i	199.68
R1	2i	176.64
R1	2i	314.88
R1	2i	210.56
R1	2i	138.88
R1	2i	125.44
R1	2i	138.88
R1	2i	111.36
R1	2i	161.92
R1	2i	316.16
R1	2i	352
R1	2i	116.48
R1	2i	128.64
R1	2i	149.76
R1	2i	273.92
R1	2i	61.44
R1	2i	259.2
R1	2i	119.68
R1	2i	132.48
R1	2i	168.96
R1	2i	176
R1	2i	128
R1	2i	149.76
R1	2i	236.8
R1	2i	52.48
R1	2i	238.72
R1	2i	218.88
R1	2i	314.24
R1	2i	122.24
R1	2i	126.72
R1	2i	124.8
R1	2i	392.96
R1	2i	198.4
R1	2i	149.12
R1	2i	260.48
R1	2i	277.76
R1	2i	211.84
R1	2i	268.8
R1	2i	183.68
R1	2i	129.28
R1	2i	115.84
R1	2i	260.48
R1	2i	135.68
R1	2i	335.36
R1	2i	94.72
R1	2i	160.64
R1	2i	209.28
R1	2i	282.24
R1	2i	136.96
R1	2i	233.6
R1	2i	156.8
R1	2i	270.08
R1	2i	158.72
R1	2i	717.44
R1	2i	217.6
R1	2i	212.48
R1	2i	130.56
R1	2i	337.28
R1	2i	282.88
R1	2i	192
R1	2i	252.8
R1	2i	167.68
R1	2i	304
R1	2i	204.16
R1	2i	213.12
R1	2i	217.6
R1	2i	181.76
R1	2i	160.64
R1	2i	171.52
R1	2i	243.2
R1	2i	156.16
R1	2i	80
R1	2i	106.24
R1	2i	241.28
R1	2i	188.8
R1	2i	179.2
R1	2i	181.76
R1	2i	40.32
R1	2i	187.52
R1	2i	295.04
R1	2i	132.48
R1	2i	265.6
R1	2i	160
R1	2i	149.12
R1	2i	91.52
R1	2i	96
R1	2i	70.4
R1	2i	143.36
R1	2i	172.8
R1	2i	149.76
R1	2i	137.6
R1	2i	240
R1	2i	246.4
R1	2i	254.72
R1	2i	267.52
R1	2i	126.08
R1	2i	172.16
R1	2i	351.36
R1	2i	91.52
R1	2i	156.8
R1	2i	152.32
R1	2i	206.72
R1	2i	112.64
R1	2i	307.2
R1	2i	152.32
R1	2i	136.96
R1	2i	158.08
R1	2i	198.4
R1	2i	161.92
R1	2i	167.68
R1	2i	256
R1	2i	119.68
R1	2i	160
R1	2i	340.48
R1	2i	209.28
R1	2i	80
R1	2i	347.52
R1	2i	419.2
R1	2i	343.04
R1	2i	193.28
R1	2i	168.32
R1	2i	217.6
R1	2i	138.88
R1	2i	156.8
R1	2i	247.04
R1	2i	138.88
R1	2i	195.2
R1	2i	279.68
R1	2i	303.36
R1	2i	519.04
R1	2i	169.6
R1	2i	225.92
R1	2i	361.6
R1	2i	100.48
R1	2i	80
R1	2i	142.72
R1	2i	248.32
R1	2i	186.88
R1	2i	227.2
R1	2i	199.04
R1	2i	117.12
R1	2i	85.12
R1	2i	152.32
R1	2i	431.36
R1	2i	134.4
R1	2i	206.72
R1	2i	207.36
R1	2i	225.28
R1	2i	214.4
R1	2i	324.48
R1	2i	161.28
R1	2i	124.8
R1	2i	144.64
R1	2i	100.48
R1	2i	167.04
R1	2i	365.44
R1	2i	97.92
R1	2i	210.56
R1	2i	195.84
R1	2i	138.88
R1	2i	142.08
R1	2i	202.88
R1	2i	730.88
R1	2i	120.32
R1	2i	193.28
R1	2i	138.24
R1	2i	186.88
R1	2i	200.96
R1	2i	188.16
R1	2i	86.4
R1	2i	261.12
R1	2i	148.48
R1	2i	136.32
R1	2i	282.24
R1	2i	149.12
R1	2i	142.08
R1	2i	154.88
R1	2i	182.4
R1	2i	464
R1	2i	341.76
R1	2i	131.84
R1	2i	67.84
R1	2i	79.36
R1	2i	97.28
R1	2i	119.68
R1	2i	87.04
R1	2i	72.96
R1	2i	124.16
R1	2i	96
R1	2i	110.72
R1	2i	183.68
R1	2i	91.52
R1	2i	103.68
R1	2i	245.76
R1	2i	162.56
R1	2i	299.52
R1	2i	277.12
R1	2i	145.92
R1	2i	165.76
R1	2i	53.76
R1	2i	211.84
R1	2i	322.56
R1	2i	199.04
R1	2i	104.32
R1	2i	400
R1	2i	149.12
R1	2i	133.76
R1	2i	256
R1	2i	172.8
R1	2i	108.16
R1	2i	177.28
R1	2i	213.76
R1	2i	126.72
R1	2i	113.28
R1	2i	190.08
R1	2i	108.8
R1	2i	122.88
R1	2i	66.56
R1	2i	163.84
R1	2i	252.16
R1	2i	110.72
R1	2i	206.08
R1	2i	199.68
R1	2i	157.44
R1	2i	151.68
R1	2i	563.2
R1	2i	94.72
R1	2i	227.84
R1	2i	263.04
R1	2i	871.68
R1	2i	286.72
R1	2i	234.24
R1	2i	986.88
R1	2i	371.84
R1	2i	134.4
R1	2i	234.24
R1	2i	123.52
R1	2i	169.6
R1	2i	245.12
R1	2i	217.6
R1	2i	435.2
R1	2i	124.8
R1	2i	86.4
R1	2i	55.68
R1	2i	411.52
R1	2i	132.48
R1	2i	251.52
R1	2i	275.84
R1	2i	309.12
R1	2i	180.48
R1	2i	141.44
R1	2i	187.52
R1	2i	168.32
R1	2i	168.96
R1	2i	105.6
R1	2i	308.48
R1	2i	464
R1	2i	85.76
R1	2i	262.4
R1	2i	158.72
R1	2i	188.8
R1	2i	462.08
R1	2i	80
R1	2i	136.32
R1	2i	476.16
R1	2i	136.32
R1	2i	138.24
R1	2i	544.64
R1	2i	117.12
R1	2i	77.44
R1	2i	176.64
R1	2i	147.2
R1	2i	324.48
R1	2i	222.08
R1	2i	207.36
R1	2i	124.16
R1	2i	161.92
R1	2i	71.04
R1	2i	150.4
R1	2i	115.2
R1	2i	277.76
R1	2i	154.88
R1	2i	179.2
R1	2i	167.04
R1	2i	222.08
R1	2i	304
R1	2i	97.92
R1	2i	104.96
R1	2i	282.88
R1	2i	330.24
R1	2i	191.36
R1	2i	151.68
R1	2i	235.52
R1	2i	325.76
R1	2i	119.04
R1	2i	328.32
R1	2i	176.64
R1	2i	197.12
R1	2i	280.32
R1	2i	124.8
R1	2i	289.92
R1	2i	328.32
R1	2i	123.52
R1	2i	135.04
R1	2i	415.36
R1	2i	318.72
R1	2i	183.04
R1	2i	293.12
R1	2i	193.92
R1	2i	120.96
R1	2i	176
R1	2i	96
R1	2i	172.16
R1	2i	76.16
R1	2i	227.84
R1	2i	183.68
R1	2i	114.56
R1	2i	145.92
R1	2i	259.2
R1	2i	275.2
R1	2i	183.04
R1	2i	212.48
R1	2i	112.64
R1	2i	197.12
R1	2i	186.88
R1	2i	410.24
R1	2i	172.16
R1	2i	296.32
R1	2i	212.48
R1	2i	179.84
R1	2i	131.2
R1	2i	328.32
R1	2i	136.96
R1	2i	74.88
R1	2i	449.28
R1	2i	119.68
R1	2i	285.44
R1	2i	145.92
R1	2i	186.24
R1	2i	504.32
R1	2i	120.96
R1	2i	143.36
R1	2i	232.96
R1	2i	209.28
R1	2i	137.6
R1	2i	85.76
R1	2i	110.72
R1	2i	176.64
R1	2i	132.48
R1	2i	193.28
R1	2i	227.84
R1	2i	156.8
R1	2i	247.68
R1	2i	249.6
R1	2i	133.76
R1	2i	165.76
R1	2i	270.08
R1	2i	152.96
R1	2i	261.76
R1	2i	148.48
R1	2i	293.12
R1	2i	213.76
R1	2i	208.64
R1	2i	287.36
R1	2i	172.8
R1	2i	114.56
R1	2i	158.72
R1	2i	97.92
R1	2i	161.92
R1	2i	279.68
R1	2i	273.92
R1	2i	229.76
R1	2i	83.84
R1	2i	320.64
R1	2i	268.16
R1	2i	158.72
R1	2i	189.44
R1	2i	143.36
R1	2i	65.28
R1	2i	265.6
R1	2i	241.28
R1	2i	136.96
R1	2i	178.56
R1	2i	124.16
R1	2i	105.6
R1	2i	199.68
R1	2i	242.56
R1	2i	91.52
R1	2i	118.4
R1	2i	321.92
R1	2i	114.56
R1	2i	118.4
R1	2i	167.04
R1	2i	142.72
R1	2i	119.68
R1	2i	180.48
R1	2i	159.36
R1	2i	511.36
R1	2i	90.24
R1	2i	53.76
R1	2i	135.68
R1	2i	360.32
R1	2i	136.32
R1	2i	138.88
R1	2i	188.16
R1	2i	336.64
R1	2i	151.04
R1	2i	232.32
R1	2i	448.64
R1	2i	227.84
R1	2i	270.08
R1	2i	147.2
R1	2i	141.44
R1	2i	139.52
R1	2i	142.08
R1	2i	202.24
R1	2i	476.16
R1	2i	151.68
R1	2i	281.6
R1	2i	216.32
R1	2i	169.6
R1	2i	219.52
R1	2i	128
R1	2i	243.2
R1	2i	129.92
R1	2i	55.68
R1	2i	190.08
R1	2i	56.96
R1	2i	216.96
R1	2i	286.72
R1	2i	2396.16
R1	2i	18.56
R1	2i	61.44
R1	2i	112.64
R1	2i	72.32
R1	2i	190.72
R1	2i	136.32
R1	2i	244.48
R1	2i	478.72
R1	2i	293.76
R1	2i	293.12
R1	2i	52.48
R1	2i	181.76
R1	2i	169.6
R1	2i	195.2
R1	2i	173.44
R1	2i	302.72
R1	2i	405.12
R1	2i	174.08
R1	2i	186.24
R1	2i	164.48
R1	2i	230.4
R1	2i	272
R1	2i	138.24
R1	2i	150.4
R1	2i	206.72
R1	2i	240.64
R1	2i	89.6
R1	2i	366.72
R1	2i	228.48
R1	2i	238.08
R1	2i	161.28
R1	2i	168.32
R1	2i	170.24
R1	2i	136.96
R1	2i	626.56
R1	2i	172.8
R1	2i	337.92
R1	2i	306.56
R1	2i	166.4
R1	2i	115.2
R1	2i	283.52
R1	2i	80.64
R1	2i	88.96
R1	2i	78.72
R1	2i	125.44
R1	2i	140.16
R1	2i	165.12
R1	2i	247.04
R1	2i	167.68
R1	2i	74.24
R1	2i	186.24
R1	2i	185.6
R1	2i	165.76
R1	2i	90.88
R1	2i	442.24
R1	2i	226.56
R1	2i	102.4
R1	2i	69.12
R1	2i	135.68
R1	2i	163.2
R1	2i	596.48
R1	2i	80
R1	2i	247.68
R1	2i	382.72
R1	2i	67.84
R1	2i	140.16
R1	2i	173.44
R1	2i	191.36
R1	2i	244.48
R1	2i	206.72
R1	2i	105.6
R1	2i	181.76
R1	2i	44.16
R1	2i	233.6
R1	2i	327.68
R1	2i	133.76
R1	2i	184.32
R1	2i	214.4
R1	2i	161.28
R1	2i	167.04
R1	2i	274.56
R1	2i	110.72
R1	2i	197.12
R1	2i	113.28
R1	2i	152.96
R1	2i	122.88
R1	2i	241.28
R1	2i	179.84
R1	2i	168.32
R1	2i	174.08
R1	2i	373.12
R1	2i	147.84
R1	2i	266.24
R1	2i	139.52
R1	2i	153.6
R1	2i	103.04
R1	2i	140.16
R1	2i	159.36
R1	2i	88.96
R1	2i	129.92
R1	2i	81.28
R1	2i	158.08
R1	2i	240.64
R1	2i	332.8
R1	2i	344.96
R1	2i	239.36
R1	2i	288
R1	2i	226.56
R1	2i	254.72
R1	2i	110.08
R1	2i	320
R1	2i	247.68
R1	2i	97.28
R1	2i	109.44
R1	2i	160
R1	2i	131.84
R1	2i	142.72
R1	2i	346.24
R1	2i	133.12
R1	2i	228.48
R1	2i	70.4
R1	2i	250.88
R1	2i	139.52
R1	2i	64
R1	2i	136.96
R1	2i	92.8
R1	2i	191.36
R1	2i	295.68
R1	2i	126.72
R1	2i	240
R1	2i	199.68
R1	2i	109.44
R1	2i	70.4
R1	2i	202.24
R1	2i	177.28
R1	2i	190.08
R1	2i	321.28
R1	2i	192
R1	2i	363.52
R1	2i	264.32
R1	2i	128.64
R1	2i	97.28
R1	2i	228.48
R1	2i	87.68
R1	2i	197.76
R1	2i	97.28
R1	2i	181.76
R1	2i	266.24
R1	2i	201.6
R1	2i	100.48
R1	2i	94.72
R1	2i	265.6
R1	2i	128
R1	2i	341.12
R1	2i	96
R1	2i	243.2
R1	2i	295.68
R1	2i	245.12
R1	2i	242.56
R1	2i	278.4
R1	2i	145.92
R1	2i	197.12
R1	2i	169.6
R1	2i	120.96
R1	2i	328.96
R1	2i	154.88
R1	2i	154.24
R1	2i	224
R1	2i	112.64
R1	2i	299.52
R1	2i	188.16
R1	2i	138.88
R1	2i	65.92
R1	2i	224.64
R1	2i	348.8
R1	2i	449.92
R1	2i	241.92
R1	2i	136.96
R1	2i	177.92
R1	2i	200.96
R1	2i	179.84
R1	2i	166.4
R1	2i	140.16
R1	2i	76.16
R1	2i	158.72
R1	2i	165.12
R1	2i	214.4
R1	2i	258.56
R1	2i	252.16
R1	2i	298.88
R1	2i	364.8
R1	2i	202.24
R1	2i	263.04
R1	2i	168.96
R1	2i	74.88
R1	2i	217.6
R1	2i	152.96
R1	2i	88.32
R1	2i	96.64
R1	2i	297.6
R1	2i	117.76
R1	2i	258.56
R1	2i	149.76
R1	2i	273.28
R1	2i	201.6
R1	2i	419.2
R1	2i	654.08
R1	2i	436.48
R1	2i	238.72
R1	2i	261.76
R1	2i	143.36
R1	2i	152.32
R1	2i	159.36
R1	2i	295.04
R1	2i	87.68
R1	2i	176.64
R1	2i	176.64
R1	2i	184.96
R1	2i	110.08
R1	2i	353.28
R1	2i	440.32
R1	2i	269.44
R1	2i	207.36
R1	2i	209.92
R1	2i	302.72
R1	2i	184.96
R1	2i	298.88
R1	2i	187.52
R1	2i	287.36
R1	2i	169.6
R1	2i	195.2
R1	2i	401.28
R1	2i	214.4
R1	2i	48.64
R1	2i	234.24
R1	2i	72.96
R1	2i	121.6
R1	2i	244.48
R1	2i	209.92
R1	2i	214.4
R1	2i	115.84
R1	2i	238.08
R1	2i	455.04
R1	2i	222.72
R1	2i	167.68
R1	2i	64.64
R1	2i	96
R1	2i	176.64
R1	2i	150.4
R1	2i	167.04
R1	2i	275.2
R1	2i	150.4
R1	2i	261.76
R1	2i	122.88
R1	2i	214.4
R1	2i	169.6
R1	2i	66.56
R1	2i	110.72
R1	2i	245.76
R1	2i	213.76
R1	2i	120.32
R1	2i	160.64
R1	2i	410.88
R1	2i	151.68
R1	2i	164.48
R1	2i	172.8
R1	2i	128
R1	2i	158.08
R1	2i	223.36
R1	2i	181.12
R1	2i	191.36
R1	2i	198.4
R1	2i	82.56
R1	2i	135.04
R1	2i	177.92
R1	2i	388.48
R1	2i	190.08
R1	2i	560.64
R1	2i	90.88
R1	2i	127.36
R1	2i	193.28
R1	2i	204.16
R1	2i	402.56
R1	2i	183.04
R1	2i	330.24
R1	2i	133.76
R1	2i	248.32
R1	2i	197.76
R1	2i	155.52
R1	2i	95.36
R1	2i	106.88
R1	2i	273.92
R1	2i	158.72
R1	2i	202.88
R1	2i	343.68
R1	2i	168.96
R1	2i	238.72
R1	2i	332.16
R1	2i	271.36
R1	2i	194.56
R1	2i	243.84
R1	2i	149.76
R1	2i	252.16
R1	2i	106.88
R1	2i	175.36
R1	2i	221.44
R1	2i	162.56
R1	2i	167.04
R1	2i	338.56
R1	2i	200.32
R1	2i	58.88
R1	2i	657.92
R1	2i	215.68
R1	2i	68.48
R1	2i	177.92
R1	2i	239.36
R1	2i	247.04
R1	2i	128
R1	2i	197.12
R1	2i	219.52
R1	2i	117.12
R1	2i	138.88
R1	2i	233.6
R1	2i	318.72
R1	2i	291.2
R1	2i	224.64
R1	2i	151.68
R1	2i	314.24
R1	2i	133.76
R1	2i	259.2
R1	2i	261.12
R1	2i	136.96
R1	2i	183.68
R1	2i	167.04
R1	2i	142.72
R1	2i	186.24
R1	2i	208
R1	2i	181.12
R1	2i	176.64
R1	2i	112
R1	2i	109.44
R1	2i	199.04
R1	2i	256.64
R1	2i	311.68
R1	2i	202.88
R1	2i	136.96
R1	2i	355.84
R1	2i	309.12
R1	2i	105.6
R1	2i	181.12
R1	2i	177.92
R1	2i	396.8
R1	2i	138.88
R1	2i	94.72
R1	2i	214.4
R1	2i	239.36
R1	2i	360.96
R1	2i	190.08
R1	2i	165.76
R1	2i	138.24
R1	2i	520.96
R1	2i	215.68
R1	2i	275.2
R1	2i	147.2
R1	2i	275.84
R1	2i	110.08
R1	2i	158.08
R1	2i	692.48
R1	2i	199.68
R1	2i	484.48
R1	2i	113.28
R1	2i	95.36
R1	2i	104.32
R1	2i	304
R1	2i	107.52
R1	2i	174.08
R1	2i	168.96
R1	2i	186.88
R1	2i	133.76
R1	2i	131.2
R1	2i	302.72
R1	2i	175.36
R1	2i	231.68
R1	2i	176
R1	2i	123.52
R1	2i	191.36
R1	2i	145.28
R1	2i	373.76
R1	2i	296.32
R1	2i	394.24
R1	2i	214.4
R1	2i	149.12
R1	2i	128
R1	2i	353.28
R1	2i	152.96
R1	2i	164.48
R1	2i	64
R1	2i	128.64
R1	2i	53.12
R1	2i	167.68
R1	2i	216.96
R1	2i	113.92
R1	2i	151.68
R1	2i	172.16
R1	2i	199.04
R1	2i	219.52
R1	2i	187.52
R1	2i	316.16
R1	2i	136.96
R1	2i	155.52
R1	2i	138.88
R1	2i	152.96
R1	2i	121.6
R1	2i	83.2
R1	2i	180.48
R1	2i	144.64
R1	2i	132.48
R1	2i	313.6
R1	2i	132.48
R1	2i	163.84
R1	2i	97.28
R1	2i	140.16
R1	2i	120.32
R1	2i	185.6
R1	2i	403.2
R1	2i	134.4
R1	2i	454.4
R1	2i	257.28
R1	2i	157.44
R1	2i	125.44
R1	2i	168.32
R1	2i	211.2
R1	2i	204.8
R1	2i	133.76
R1	2i	152.96
R1	2i	151.04
R1	2i	312.96
R1	2i	199.68
R1	2i	177.92
R1	2i	190.08
R1	2i	145.28
R1	2i	210.56
R1	2i	143.36
R1	2i	177.28
R1	2i	260.48
R1	2i	245.76
R1	2i	389.12
R1	2i	92.16
R1	2i	148.48
R1	2i	227.2
R1	2i	299.52
R1	2i	129.92
R1	2i	191.36
R1	2i	107.52
R1	2i	357.12
R1	2i	179.2
R1	2i	108.16
R1	2i	103.68
R1	2i	214.4
R1	2i	200.32
R1	2i	64.64
R1	2i	152.32
R1	2i	178.56
R1	2i	263.04
R1	2i	122.24
R1	2i	237.44
R1	2i	172.16
R1	2i	153.6
R1	2i	284.16
R1	2i	317.44
R1	2i	405.76
R1	2i	836.48
R1	2i	128
R1	2i	159.36
R1	2i	138.88
R1	2i	141.44
R1	2i	101.76
R1	2i	565.76
R1	2i	64
R1	2i	224
R1	2i	272.64
R1	2i	142.72
R1	2i	234.24
R1	2i	285.44
R1	2i	135.68
R1	2i	122.24
R1	2i	319.36
R1	2i	337.92
R1	2i	142.72
R1	2i	111.36
R1	2i	327.68
R1	2i	430.72
R1	2i	130.56
R1	2i	177.92
R1	2i	279.68
R1	2i	78.72
R1	2i	186.88
R1	2i	219.52
R1	2i	174.08
R1	2i	163.84
R1	2i	400
R1	2i	288.64
R1	2i	173.44
R1	2i	275.2
R1	2i	161.92
R1	2i	105.6
R1	2i	87.68
R1	2i	196.48
R1	2i	57.6
R1	2i	183.04
R1	2i	142.08
R1	2i	190.08
R1	2i	248.96
R1	2i	161.28
R1	2i	207.36
R1	2i	259.84
R1	2i	108.16
R1	2i	188.8
R1	2i	70.4
R1	2i	160
R1	2i	124.8
R1	2i	217.6
R1	2i	328.96
R1	2i	202.88
R1	2i	199.68
R1	2i	235.52
R1	2i	281.6
R1	2i	103.68
R1	2i	306.56
R1	2i	157.44
R1	2i	188.8
R1	2i	300.16
R1	2i	249.6
R1	2i	328.32
R1	2i	221.44
R1	2i	87.04
R1	2i	234.24
R1	2i	212.48
R1	2i	323.84
R1	2i	221.44
R1	2i	252.8
R1	2i	238.08
R1	2i	99.84
R1	2i	293.76
R1	2i	285.44
R1	2i	400
R1	2i	225.92
R1	2i	223.36
R1	2i	312.96
R1	2i	243.2
R1	2i	121.6
R1	2i	283.52
R1	2i	91.52
R1	2i	85.12
R1	2i	248.96
R1	2i	568.96
R1	2i	94.08
R1	2i	120.96
R1	2i	161.28
R1	2i	144
R1	2i	182.4
R1	2i	214.4
R1	2i	125.44
R1	2i	327.04
R1	2i	95.36
R1	2i	242.56
R1	2i	398.08
R1	2i	291.84
R1	2i	331.52
R1	2i	243.84
R1	2i	82.56
R1	2i	124.8
R1	2i	82.56
R1	2i	256.64
R1	2i	220.16
R1	2i	105.6
R1	2i	237.44
R1	2i	193.28
R1	2i	136.32
R1	2i	210.56
R1	2i	172.16
R1	2i	147.84
R1	2i	79.36
R1	2i	163.2
R1	2i	269.44
R1	2i	250.24
R1	2i	238.72
R1	2i	169.6
R1	2i	204.16
R1	2i	165.76
R1	2i	216.32
R1	2i	57.6
R1	2i	135.04
R1	2i	376.32
R1	2i	160.64
R1	2i	204.8
R1	2i	165.76
R1	2i	236.8
R1	2i	312.96
R1	2i	183.68
R1	2i	429.44
R1	2i	161.92
R1	2i	90.24
R1	2i	109.44
R1	2i	185.6
R1	2i	257.92
R1	2i	163.84
R1	2i	200.32
R1	2i	256
R1	2i	110.72
R1	2i	135.04
R1	2i	142.08
R1	2i	166.4
R1	2i	196.48
R1	2i	142.72
R1	2i	291.2
R1	2i	220.8
R1	2i	100.48
R1	2i	234.88
R1	2i	89.6
R1	2i	67.84
R1	2i	205.44
R1	2i	133.76
R1	2i	152.32
R1	2i	269.44
R1	2i	113.92
R1	2i	277.76
R1	2i	152.96
R1	2i	192
R1	2i	266.24
R1	2i	115.2
R1	2i	105.6
R1	2i	115.84
R1	2i	149.12
R1	2i	245.12
R1	2i	179.2
R1	2i	219.52
R1	2i	248.32
R1	2i	274.56
R1	2i	358.4
R1	2i	269.44
R1	2i	164.48
R1	2i	73.6
R1	2i	150.4
R1	2i	241.28
R1	2i	28.16
R1	2i	265.6
R1	2i	174.72
R1	2i	380.16
R1	2i	129.28
R1	2i	202.88
R1	2i	130.56
R1	2i	170.24
R1	2i	92.16
R1	2i	104.96
R1	2i	230.4
R1	2i	174.72
R1	2i	152.96
R1	2i	184.32
R1	2i	212.48
R1	2i	171.52
R1	2i	120.32
R1	2i	84.48
R1	2i	131.2
R1	2i	181.12
R1	2i	136.32
R1	2i	249.6
R1	2i	240
R1	2i	289.28
R1	2i	129.28
R1	2i	198.4
R1	2i	218.24
R1	2i	325.12
R1	2i	367.36
R1	2i	152.32
R1	2i	348.16
R1	2i	244.48
R1	2i	337.28
R1	2i	133.12
R1	2i	106.24
R1	2i	306.56
R1	2i	374.4
R1	2i	181.76
R1	2i	138.88
R1	2i	164.48
R1	2i	123.52
R1	2i	123.52
R1	2i	119.04
R1	2i	238.08
R1	2i	167.68
R1	2i	284.16
R1	2i	227.2
R1	2i	60.8
R1	2i	184.32
R1	2i	196.48
R1	2i	92.8
R1	2i	567.04
R1	2i	62.72
R1	2i	107.52
R1	2i	387.84
R1	2i	166.4
R1	2i	209.92
R1	2i	79.36
R1	2i	272
R1	2i	248.32
R1	2i	337.28
R1	2i	191.36
R1	2i	125.44
R1	2i	131.84
R1	2i	124.8
R1	2i	131.2
R1	2i	184.96
R1	2i	110.08
R1	2i	176.64
R1	2i	307.84
R1	2i	170.24
R1	2i	259.2
R1	2i	240
R1	2i	163.2
R1	2i	165.12
R1	2i	218.88
R1	2i	665.6
R1	2i	133.12
R1	2i	280.32
R1	2i	140.8
R1	2i	125.44
R1	2i	84.48
R1	2i	231.04
R1	2i	186.24
R1	2i	159.36
R1	2i	213.76
R1	2i	262.4
R1	2i	161.28
R1	2i	208.64
R1	2i	226.56
R1	2i	225.92
R1	2i	154.24
R1	2i	137.6
R1	2i	232.96
R1	2i	138.24
R1	2i	261.76
R1	2i	175.36
R1	2i	232.96
R1	2i	175.36
R1	2i	107.52
R1	2i	204.16
R1	2i	112
R1	2i	194.56
R1	2i	69.76
R1	2i	152.96
R1	2i	110.72
R1	2i	184.96
R1	2i	240
R1	2i	190.08
R1	2i	73.6
R1	2i	298.24
R1	2i	211.2
R1	2i	294.4
R1	2i	180.48
R1	2i	139.52
R1	2i	126.72
R1	2i	124.16
R1	2i	119.68
R1	2i	113.92
R1	2i	156.8
R1	2i	159.36
R1	2i	169.6
R1	2i	125.44
R1	2i	83.84
R1	2i	186.88
R1	2i	145.28
R1	2i	94.72
R1	2i	196.48
R1	2i	339.84
R1	2i	149.76
R1	2i	173.44
R1	2i	299.52
R1	2i	56.96
R1	2i	171.52
R1	2i	330.88
R1	2i	192
R1	2i	224
R1	2i	99.2
R1	2i	340.48
R1	2i	241.92
R1	2i	147.2
R1	2i	98.56
R1	2i	117.12
R1	2i	136.32
R1	2i	126.72
R1	2i	275.84
R1	2i	138.88
R1	2i	99.2
R1	2i	179.84
R1	2i	200.32
R1	2i	118.4
R1	2i	1006.08
R1	2i	175.36
R1	2i	129.92
R1	2i	81.28
R1	2i	287.36
R1	2i	170.24
R1	2i	213.76
R1	2i	344.96
R1	2i	160.64
R1	2i	326.4
R1	2i	176
R1	2i	94.72
R1	2i	175.36
R1	2i	96
R1	2i	166.4
R1	2i	155.52
R1	2i	126.08
R1	2i	906.88
R1	2i	241.28
R1	2i	114.56
R1	2i	407.68
R1	2i	274.56
R1	2i	343.68
R1	2i	342.4
R1	2i	87.68
R1	2i	218.88
R1	2i	202.88
R1	2i	182.4
R1	2i	159.36
R1	2i	286.72
R1	2i	98.56
R1	2i	221.44
R1	2i	88.96
R1	2i	199.68
R1	2i	131.84
R1	2i	168.96
R1	2i	321.92
R1	2i	148.48
R1	2i	430.08
R1	2i	116.48
R1	2i	149.76
R1	2i	28.16
R1	2i	163.2
R1	2i	190.08
R1	2i	113.92
R1	2i	341.12
R1	2i	161.92
R1	2i	208.64
R1	2i	195.2
R1	2i	193.28
R1	2i	205.44
R1	2i	245.12
R1	2i	179.84
R1	2i	184.32
R1	2i	156.8
R1	2i	450.56
R1	2i	89.6
R1	2i	159.36
R1	2i	123.52
R1	2i	245.76
R1	2i	389.12
R1	2i	219.52
R1	2i	199.04
R1	2i	174.72
R1	2i	118.4
R1	2i	330.88
R1	2i	221.44
R1	2i	121.6
R1	2i	173.44
R1	2i	135.04
R1	2i	138.24
R1	2i	308.48
R1	2i	270.72
R1	2i	190.08
R1	2i	179.2
R1	2i	117.12
R1	2i	155.52
R1	2i	206.72
R1	2i	269.44
R1	2i	286.72
R1	2i	183.68
R1	2i	366.72
R1	2i	128.64
R1	2i	88.96
R1	2i	432.64
R1	2i	263.68
R1	2i	99.84
R1	2i	225.28
R1	2i	266.88
R1	2i	127.36
R1	2i	205.44
R1	2i	87.04
R1	2i	240.64
R1	2i	197.12
R1	2i	89.6
R1	2i	70.4
R1	2i	102.4
R1	2i	99.84
R1	2i	256
R1	2i	286.08
R1	2i	151.68
R1	2i	167.04
R1	2i	228.48
R1	2i	213.76
R1	2i	122.88
R1	2i	175.36
R1	2i	276.48
R1	2i	180.48
R1	2i	173.44
R1	2i	485.76
R1	2i	39.04
R1	2i	113.28
R1	2i	84.48
R1	2i	243.2
R1	2i	247.04
R1	2i	141.44
R1	2i	227.2
R1	2i	202.24
R1	2i	185.6
R1	2i	165.76
R1	2i	75.52
R1	2i	202.88
R1	2i	214.4
R1	2i	299.52
R1	2i	203.52
R1	2i	153.6
R1	2i	141.44
R1	2i	110.72
R1	2i	200.96
R1	2i	99.84
R1	2i	130.56
R1	2i	159.36
R1	2i	110.08
R1	2i	157.44
R1	2i	149.76
R1	2i	188.8
R1	2i	136.32
R1	2i	153.6
R1	2i	170.24
R1	2i	274.56
R1	2i	80.64
R1	2i	174.72
R1	2i	242.56
R1	2i	197.76
R1	2i	252.16
R1	2i	195.84
R1	2i	147.2
R1	2i	171.52
R1	2i	175.36
R1	2i	216.32
R1	2i	312.96
R1	2i	225.92
R1	2i	175.36
R1	2i	259.2
R1	2i	350.08
R1	2i	216.96
R1	2i	382.72
R1	2i	259.84
R1	2i	632.32
R1	2i	92.16
R1	2i	147.84
R1	2i	258.56
R1	2i	122.24
R1	2i	544
R1	2i	147.84
R1	2i	210.56
R1	2i	119.04
R1	2i	124.8
R1	2i	147.84
R1	2i	188.16
R1	2i	383.36
R1	2i	379.52
R1	2i	188.16
R1	2i	409.6
R1	2i	208.64
R1	2i	246.4
R1	2i	29.44
R1	2i	147.84
R1	2i	137.6
R1	2i	282.24
R1	2i	341.76
R1	2i	129.28
R1	2i	238.72
R1	2i	131.2
R1	2i	214.4
R1	2i	130.56
R1	2i	188.16
R1	2i	80.64
R1	2i	103.04
R1	2i	168.96
R1	2i	115.2
R1	2i	231.68
R1	2i	164.48
R1	2i	241.28
R1	2i	160.64
R1	2i	142.72
R1	2i	151.04
R1	2i	212.48
R1	2i	155.52
R1	2i	108.8
R1	2i	63.36
R1	2i	224
R1	2i	243.2
R1	2i	111.36
R1	2i	83.84
R1	2i	196.48
R1	2i	108.16
R1	2i	102.4
R1	2i	181.12
R1	2i	236.16
R1	2i	92.16
R1	2i	322.56
R1	2i	175.36
R1	2i	90.24
R1	2i	200.96
R1	2i	149.76
R1	2i	224
R1	2i	309.76
R1	2i	232.32
R1	2i	173.44
R1	2i	141.44
R1	2i	118.4
R1	2i	113.28
R1	2i	240
R1	2i	231.68
R1	2i	80
R1	2i	161.28
R1	2i	302.72
R1	2i	216.96
R1	2i	90.24
R1	2i	335.36
R1	2i	137.6
R1	2i	237.44
R1	2i	227.2
R1	2i	161.28
R1	2i	58.88
R1	2i	93.44
R1	2i	132.48
R1	2i	307.2
R1	2i	160
R1	2i	298.88
R1	2i	149.76
R1	2i	163.84
R1	2i	134.4
R1	2i	188.8
R1	2i	307.84
R1	2i	142.08
R1	2i	238.08
R1	2i	168.96
R1	2i	120.32
R1	2i	153.6
R1	2i	170.88
R1	2i	332.8
R1	2i	270.72
R1	2i	138.88
R1	2i	208.64
R1	2i	307.2
R1	2i	464
R1	2i	147.2
R1	2i	110.72
R1	2i	265.6
R1	2i	85.12
R1	2i	214.4
R1	2i	247.04
R1	2i	223.36
R1	2i	72.96
R1	2i	135.68
R1	2i	389.76
R1	2i	314.24
R1	2i	190.72
R1	2i	304
R1	2i	370.56
R1	2i	230.4
R1	2i	318.08
R1	2i	57.6
R1	2i	179.2
R1	2i	154.24
R1	2i	305.28
R1	2i	158.08
R1	2i	80.64
R1	2i	280.96
R1	2i	131.2
R1	2i	108.16
R1	2i	341.76
R1	2i	128.64
R1	2i	148.48
R1	2i	277.76
R1	2i	170.24
R1	2i	105.6
R1	2i	112
R1	2i	87.68
R1	2i	168.32
R1	2i	161.92
R1	2i	184.96
R1	2i	197.76
R1	2i	216.32
R1	2i	189.44
R1	2i	121.6
R1	2i	85.12
R1	2i	219.52
R1	2i	83.84
R1	2i	218.24
R1	2i	258.56
R1	2i	114.56
R1	2i	111.36
R1	2i	105.6
R1	2i	76.8
R1	2i	70.4
R1	2i	79.36
R1	2i	186.88
R1	2i	248.96
R1	2i	236.8
R1	2i	132.48
R1	2i	174.72
R1	2i	208.64
R1	2i	672.64
R1	2i	247.04
R1	2i	295.04
R1	2i	204.16
R1	2i	217.6
R1	2i	293.76
R1	2i	353.28
R1	2i	64.64
R1	2i	173.44
R1	2i	175.36
R1	2i	163.84
R1	2i	215.04
R1	2i	234.88
R1	2i	177.28
R1	2i	154.88
R1	2i	114.56
R1	2i	167.04
R1	2i	104.32
R1	2i	279.68
R1	2i	94.08
R1	2i	240
R1	2i	103.68
R1	2i	273.92
R1	2i	142.72
R1	2i	163.2
R1	2i	247.68
R1	2i	172.16
R1	2i	133.76
R1	2i	192
R1	2i	213.12
R1	2i	132.48
R1	2i	210.56
R1	2i	42.88
R1	2i	62.08
R1	2i	93.44
R1	2i	154.24
R1	2i	204.8
R1	2i	144
R1	2i	200.32
R1	2i	474.88
R1	2i	204.16
R1	2i	39.68
R1	2i	155.52
R1	2i	153.6
R1	2i	259.2
R1	2i	142.72
R1	2i	147.2
R1	2i	206.08
R1	2i	149.12
R1	2i	346.88
R1	2i	138.24
R1	2i	229.12
R1	2i	459.52
R1	2i	420.48
R1	2i	240
R1	2i	142.08
R1	2i	213.76
R1	2i	295.68
R1	2i	189.44
R1	2i	366.08
R1	2i	224
R1	2i	170.88
R1	2i	110.08
R1	2i	201.6
R1	2i	175.36
R1	2i	149.12
R1	2i	334.72
R1	2i	138.24
R1	2i	160.64
R1	2i	192
R1	2i	492.8
R1	2i	103.68
R1	2i	147.84
R1	2i	192.64
R1	2i	117.76
R1	2i	174.72
R1	2i	147.84
R1	2i	105.6
R1	2i	198.4
R1	2i	188.8
R1	2i	171.52
R1	2i	123.52
R1	2i	132.48
R1	2i	140.16
R1	2i	162.56
R1	2i	403.2
R1	2i	640.64
R1	2i	60.8
R1	2i	198.4
R1	2i	104.32
R1	2i	154.24
R1	2i	128.64
R1	2i	87.04
R1	2i	128
R1	2i	161.28
R1	2i	141.44
R1	2i	334.72
R1	2i	183.04
R1	2i	120.32
R1	2i	160
R1	2i	64.64
R1	2i	97.92
R1	2i	140.16
R1	2i	110.72
R1	2i	394.24
R1	2i	164.48
R1	2i	150.4
R1	2i	203.52
R1	2i	81.28
R1	2i	161.92
R1	2i	288
R1	2i	111.36
R1	2i	216.32
R1	2i	99.84
R1	2i	86.4
R1	2i	317.44
R1	2i	158.08
R1	2i	117.12
R1	2i	144.64
R1	2i	135.68
R1	2i	280.96
R1	2i	161.92
R1	2i	245.12
R1	2i	200.32
R1	2i	243.2
R1	2i	134.4
R1	2i	224
R1	2i	278.4
R1	2i	78.72
R1	2i	160.64
R1	2i	176
R1	2i	343.68
R1	2i	213.12
R1	2i	279.68
R1	2i	342.4
R1	2i	268.16
R1	2i	145.92
R1	2i	302.72
R1	2i	243.2
R1	2i	327.04
R1	2i	80
R1	2i	145.28
R1	2i	267.52
R1	2i	216.96
R1	2i	184.96
R1	2i	101.12
R1	2i	340.48
R1	2i	196.48
R1	2i	82.56
R1	2i	184.96
R1	2i	337.28
R1	2i	105.6
R1	2i	215.68
R1	2i	114.56
R1	2i	204.8
R1	2i	87.68
R1	2i	125.44
R1	2i	359.04
R1	2i	143.36
R1	2i	96.64
R1	2i	242.56
R1	2i	590.72
R1	2i	225.28
R1	2i	199.04
R1	2i	105.6
R1	2i	115.2
R1	2i	678.4
R1	2i	53.12
R1	2i	119.04
R1	2i	219.52
R1	2i	339.84
R1	2i	152.96
R1	2i	176
R1	2i	81.28
R1	2i	275.84
R1	2i	106.88
R1	2i	164.48
R1	2i	580.48
R1	2i	332.16
R1	2i	130.56
R1	2i	320.64
R1	2i	323.84
R1	2i	158.72
R1	2i	125.44
R1	2i	222.08
R1	2i	199.68
R1	2i	101.12
R1	2i	247.68
R1	2i	166.4
R1	2i	87.04
R1	2i	147.84
R1	2i	159.36
R1	2i	240
R1	2i	117.76
R1	2i	320.64
R1	2i	286.72
R1	2i	324.48
R1	2i	240.64
R1	2i	186.24
R1	2i	144
R1	2i	142.72
R1	2i	90.88
R1	2i	245.12
R1	2i	42.24
R1	2i	316.16
R1	2i	67.84
R1	2i	195.84
R1	2i	188.8
R1	2i	106.88
R1	2i	158.08
R1	2i	272.64
R1	2i	117.12
R1	2i	220.16
[truncated: 166,371 more rows]

## Sheet: E3b
sample	rep	lfc_gates
TFi	R1	1.31339
TFi	R2	1.13358
TFiMini	R1	1.22415
TFiMini	R2	0.918613

## Sheet: E3c
rep	sample	Gene	Rel_Exp
R1	2i	Nanog	-0.38527
R1	2i	Prdm14	-2.23719
R1	2i	Xist	-8.84859
R1	TFiMini	Nanog	-5.57239
R1	TFiMini	Prdm14	-8.24035
R1	TFiMini	Xist	-2.24755
R1	dTAG	Nanog	-5.33765
R1	dTAG	Prdm14	-8.89403
R1	dTAG	Xist	-2.39443
R2	2i	Nanog	-0.237167
R2	2i	Prdm14	-2.79456
R2	2i	Xist	-9.7883
R2	TFiMini	Nanog	-4.97512
R2	TFiMini	Prdm14	-8.52428
R2	TFiMini	Xist	-1.74291
R2	dTAG	Nanog	-5.32537
R2	dTAG	Prdm14	-8.20479
R2	dTAG	Xist	-2.02073

## Sheet: E3d
sample	width	ntc_width
PlasmidLib	1.49008	1.08448
R1_2iSL	2.04386	1.77795
R1_High	2.38821	2.23122
R1_Negative	2.17517	1.95311
R1_Selected	1.86388	1.57047
R2_2iSL	1.97005	1.78086
R2_High	2.58014	1.90215
R2_Negative	2.40295	2.05892
R2_Selected	1.82136	1.77788

## Sheet: E3e
sgRNA	fraction	R1	R2
Smarcal1_p1_8	2iSL	5825.92	4885.71
Smarcal1_p1_8	High	4674.31	3368.49
Smarcal1_p1_8	Negative	5130.14	5240.96
Smarcal1_p1_8	Selected	5176.85	4618.47
Usf1_p1_1	2iSL	3146.34	2963.68
Usf1_p1_1	High	2031.77	3389.32
Usf1_p1_1	Negative	2070.14	2974.1
Usf1_p1_1	Selected	2869.25	4050.47
Grhl2_p1_12	2iSL	3641.51	4824.29
Grhl2_p1_12	High	3719.06	6022.6
Grhl2_p1_12	Negative	3721.99	4428.72
Grhl2_p1_12	Selected	3649.87	4166.28
BRDN0000737934	2iSL	11375.2	8366.37
BRDN0000737934	High	9037.53	7946.4
BRDN0000737934	Negative	9770.37	9966.16
BRDN0000737934	Selected	9769.49	7891.38
Smad7_p1_5	2iSL	1208.9	870.164
Smad7_p1_5	High	1050.16	846.717
Smad7_p1_5	Negative	741.131	407.664
Smad7_p1_5	Selected	1513.61	1002.28
Zfp207_p1_11	2iSL	5527.09	7015.06
Zfp207_p1_11	High	3872.85	6838.68
Zfp207_p1_11	Negative	5430.36	8631.98
Zfp207_p1_11	Selected	4877.64	6851.88
Zfp36l1_p1_2	2iSL	3629.16	3603.5
Zfp36l1_p1_2	High	3777.06	3232.48
Zfp36l1_p1_2	Negative	4385.24	3909.87
Zfp36l1_p1_2	Selected	4609.35	4686.03
Smarce1_p2_11	2iSL	7820.16	8031.1
Smarce1_p2_11	High	1898.2	2352.67
Smarce1_p2_11	Negative	3667.97	6161.29
Smarce1_p2_11	Selected	7072.41	8520.05
Ascl2_p2_6	2iSL	3582.24	3334.78
Ascl2_p2_6	High	3689.18	3907.64
Ascl2_p2_6	Negative	3371.52	3177.93
Ascl2_p2_6	Selected	3908.96	3953.96
gRNA_2588	2iSL	3811.91	4207.5
gRNA_2588	High	356.791	187.479
gRNA_2588	Negative	4102.6	7768.78
gRNA_2588	Selected	3981.68	5225.08
Tead4_p1_7	2iSL	2196.76	1773.6
Tead4_p1_7	High	2015.96	2183.58
Tead4_p1_7	Negative	1748.57	1740.29
Tead4_p1_7	Selected	1958.24	2442.97
Foxi3_p1_4	2iSL	5254.19	5484.59
Foxi3_p1_4	High	3128.51	3373.39
Foxi3_p1_4	Negative	3639.08	5299.64
Foxi3_p1_4	Selected	4791.55	6154.29
Foxm1_p1_7	2iSL	2488.18	1973.22
Foxm1_p1_7	High	1789.23	1836.8
Foxm1_p1_7	Negative	1460.91	1820.59
Foxm1_p1_7	Selected	2793.19	2255.47
Ubp1_p2_12	2iSL	4870.16	4540.21
Ubp1_p2_12	High	5118.98	3603.76
Ubp1_p2_12	Negative	5682.84	4161.57
Ubp1_p2_12	Selected	5588.06	4812.86
BRDN0000737537	2iSL	5549.32	6416.18
BRDN0000737537	High	6655.99	5828.99
BRDN0000737537	Negative	5773.29	6341.96
BRDN0000737537	Selected	6282.59	6274.23
Nkrf_p1_11	2iSL	5535.73	4256.13
Nkrf_p1_11	High	3144.33	2833.01
Nkrf_p1_11	Negative	4208.12	4200.18
Nkrf_p1_11	Selected	4611.02	4568.84
gRNA_2017	2iSL	4376.23	4284.28
gRNA_2017	High	7564.67	12510.8
gRNA_2017	Negative	4121.44	2651.36
gRNA_2017	Selected	4401.24	4749.44
Nkrf_p1_9	2iSL	5867.9	5569.05
Nkrf_p1_9	High	5084.71	3841.47
Nkrf_p1_9	Negative	5744.4	6683.22
Nkrf_p1_9	Selected	4071.94	4461.31
Zfp518b_p1_6	2iSL	6260.58	9208.38
Zfp518b_p1_6	High	5771.93	8714.69
Zfp518b_p1_6	Negative	6398.85	13817.3
Zfp518b_p1_6	Selected	7276.34	7549.48
Sall4_p1_8	2iSL	3096.95	3053.25
Sall4_p1_8	High	1899.95	3051.12
Sall4_p1_8	Negative	2115.36	3275.21
Sall4_p1_8	Selected	3333.95	3879.52
E2f8_p2_1	2iSL	4476.25	5269.61
E2f8_p2_1	High	3292.84	4811.95
E2f8_p2_1	Negative	3799.87	3656.63
E2f8_p2_1	Selected	4031.83	5576.63
Prdm14_p1_9	2iSL	5149.23	5858.25
Prdm14_p1_9	High	3806.94	3952.98
Prdm14_p1_9	Negative	4331.22	5264.12
Prdm14_p1_9	Selected	4567.56	4910.75
Gm38394_p1_11	2iSL	5050.45	5274.73
Gm38394_p1_11	High	5677.89	5933.15
Gm38394_p1_11	Negative	5695.41	5741.27
Gm38394_p1_11	Selected	5239.53	6394.17
Pou5f1_p1_5	2iSL	3982.32	3396.2
Pou5f1_p1_5	High	3096.87	1889.49
Pou5f1_p1_5	Negative	2774.85	5108.16
Pou5f1_p1_5	Selected	3583.01	3203.98
Dcp1a_p1_3	2iSL	3084.6	4279.16
Dcp1a_p1_3	High	3070.51	4222.56
Dcp1a_p1_3	Negative	2715.81	3154.77
Dcp1a_p1_3	Selected	3520.32	4880.42
Srebf2_p1_8	2iSL	4665.18	3600.94
Srebf2_p1_8	High	3631.18	2885.7
Srebf2_p1_8	Negative	4169.18	4729.83
Srebf2_p1_8	Selected	5496.12	3496.25
Foxi3_p1_9	2iSL	3194.5	4696.33
Foxi3_p1_9	High	3386	4860.97
Foxi3_p1_9	Negative	3397.9	4753
Foxi3_p1_9	Selected	3890.58	4651.56
Nfrkb_p1_7	2iSL	5152.94	6439.21
Nfrkb_p1_7	High	4709.46	6330.16
Nfrkb_p1_7	Negative	5705.46	7572.67
Nfrkb_p1_7	Selected	5103.3	6013.67
Zfp958_p1_2	2iSL	2565.97	5684.22
Zfp958_p1_2	High	3816.61	6039.75
Zfp958_p1_2	Negative	2870.31	5454.05
Zfp958_p1_2	Selected	3678.29	4524.72
Son_p1_9	2iSL	6877.99	7800.76
Son_p1_9	High	6824.72	5783.66
Son_p1_9	Negative	5331.12	6951.91
Son_p1_9	Selected	5866.37	5311.93
Pias1_p1_5	2iSL	6750.8	6948.51
Pias1_p1_5	High	4270.06	3874.56
Pias1_p1_5	Negative	4596.27	3954.65
Pias1_p1_5	Selected	6855.11	7113.83
Zfp866_p2_5	2iSL	5162.81	7926.17
Zfp866_p2_5	High	4364.97	5592.5
Zfp866_p2_5	Negative	3912.92	7022.94
Zfp866_p2_5	Selected	5265.44	7650.12
Klf16_p1_11	2iSL	5104.78	5328.47
Klf16_p1_11	High	6953.03	7989.29
Klf16_p1_11	Negative	4804.79	4893.52
Klf16_p1_11	Selected	5111.66	6321.1
Csde1_p1_12	2iSL	7717.67	4565.8
Csde1_p1_12	High	6840.54	3345.21
Csde1_p1_12	Negative	5932.82	3621.11
Csde1_p1_12	Selected	6601.86	4586.76
Zfp574_p2_6	2iSL	8343.73	9582.04
Zfp574_p2_6	High	8801.13	9459.71
Zfp574_p2_6	Negative	7863.53	10753.7
Zfp574_p2_6	Selected	8003.47	9205.24
Mllt10_p2_9	2iSL	1001.45	1630.28
Mllt10_p2_9	High	884.068	1972.81
Mllt10_p2_9	Negative	771.279	1219.9
Mllt10_p2_9	Selected	1205.2	1057.42
gRNA_2191	2iSL	7106.43	6441.77
gRNA_2191	High	5887.93	4579.14
gRNA_2191	Negative	6236.81	4294.37
gRNA_2191	Selected	6738.1	6751.24
Pou5f1_p1_8	2iSL	913.773	1760.8
Pou5f1_p1_8	High	219.699	169.098
Pou5f1_p1_8	Negative	580.344	3259.77
Pou5f1_p1_8	Selected	1341.43	1628.18
Nfatc4_p1_1	2iSL	4733.09	4906.19
Nfatc4_p1_1	High	4007.31	3393
Nfatc4_p1_1	Negative	4383.98	4441.07
Nfatc4_p1_1	Selected	4858.42	3885.03
Pias2_p2_3	2iSL	6255.64	7493.65
Pias2_p2_3	High	6325.57	9204.83
Pias2_p2_3	Negative	6107.43	4053.48
Pias2_p2_3	Selected	5501.13	6734.7
Mbd3_p1_1	2iSL	7034.81	2902.25
Mbd3_p1_1	High	4844.8	2895.5
Mbd3_p1_1	Negative	6553.36	3421.91
Mbd3_p1_1	Selected	6105.41	3882.27
Rlf_p1_12	2iSL	3447.64	3122.35
Rlf_p1_12	High	2241.81	2078.19
Rlf_p1_12	Negative	2887.9	2005.89
Rlf_p1_12	Selected	3027.21	2698.02
Sall4_p1_1	2iSL	2089.33	4373.85
Sall4_p1_1	High	1378.83	3618.46
Sall4_p1_1	Negative	1224.75	2168.03
Sall4_p1_1	Selected	2637.74	3926.39
BRDN0000737995	2iSL	4781.25	4233.09
BRDN0000737995	High	4243.7	2928.59
BRDN0000737995	Negative	4453.07	3651.99
BRDN0000737995	Selected	4361.96	4269.67
BRDN0000737705	2iSL	6267.99	5315.68
BRDN0000737705	High	8204.43	5435.66
BRDN0000737705	Negative	5906.44	7001.33
BRDN0000737705	Selected	3719.24	4845.95
Hnrnpk_p1_2	2iSL	6376.65	7588.34
Hnrnpk_p1_2	High	12260.9	15705.3
Hnrnpk_p1_2	Negative	5910.21	4647.99
Hnrnpk_p1_2	Selected	6176.45	6974.58
gRNA_1978	2iSL	4598.5	4069.3
gRNA_1978	High	4648.83	3603.76
gRNA_1978	Negative	4723.14	4830.2
gRNA_1978	Selected	4719.68	3984.29
Zfp281_p1_8	2iSL	4980.06	7729.1
Zfp281_p1_8	High	4208.55	7250.4
Zfp281_p1_8	Negative	4529.69	6681.68
Zfp281_p1_8	Selected	5453.49	6821.55
Gm20422_p1_9	2iSL	10906	12294.9
Gm20422_p1_9	High	9416.29	12106.5
Gm20422_p1_9	Negative	10313	13670.7
Gm20422_p1_9	Selected	11192.8	10093.1
Foxm1_p1_6	2iSL	4463.9	4604.19
Foxm1_p1_6	High	3861.43	4277.7
Foxm1_p1_6	Negative	4672.9	3750.82
Foxm1_p1_6	Selected	4509.89	4418.57
Hnrnpk_p1_1	2iSL	2325.18	3270.79
Hnrnpk_p1_1	High	2568.72	2988.63
Hnrnpk_p1_1	Negative	2811.27	2274.58
Hnrnpk_p1_1	Selected	2753.91	2517.41
Pias1_p1_9	2iSL	6323.55	7478.29
Pias1_p1_9	High	5621.65	5298.42
Pias1_p1_9	Negative	7672.59	7873.79
Pias1_p1_9	Selected	6623.59	6195.65
Zfp296_p1_4	2iSL	3800.8	2784.52
Zfp296_p1_4	High	3277.91	2062.27
Zfp296_p1_4	Negative	3851.37	2771.81
Zfp296_p1_4	Selected	4148	3106.1
Mllt10_p2_7	2iSL	7211.39	6887.09
Mllt10_p2_7	High	7347.6	5962.56
Mllt10_p2_7	Negative	5372.57	6116.51
Mllt10_p2_7	Selected	6948.71	6549.96
BRDN0000737878	2iSL	4780.02	3019.98
BRDN0000737878	High	5278.04	4008.12
BRDN0000737878	Negative	5464.27	3840.38
BRDN0000737878	Selected	4241.61	3414.91
Foxn3_p2_12	2iSL	2051.05	4739.83
Foxn3_p2_12	High	2357.81	5130.54
Foxn3_p2_12	Negative	2033.71	4854.91
Foxn3_p2_12	Selected	1830.37	3674.1
Klf2_p1_2	2iSL	8074.54	6815.43
Klf2_p1_2	High	7432.85	4886.7
Klf2_p1_2	Negative	8259.22	8309.25
Klf2_p1_2	Selected	6036.04	6624.41
Esrrb_p3_7	2iSL	4152.73	5988.78
Esrrb_p3_7	High	3550.33	3639.29
Esrrb_p3_7	Negative	3048.69	6101.07
Esrrb_p3_7	Selected	5197.74	5813.76
Klf5_p1_8	2iSL	5212.21	4888.27
Klf5_p1_8	High	5829.05	6115.73
Klf5_p1_8	Negative	5484.37	3724.57
Klf5_p1_8	Selected	6023.5	6055.02
BRDN0000738153	2iSL	5308.52	5423.17
BRDN0000738153	High	4807.01	4549.73
BRDN0000738153	Negative	5829.81	8198.07
BRDN0000738153	Selected	5490.27	5560.09
Hnrnpk_p1_10	2iSL	2017.71	3316.86
Hnrnpk_p1_10	High	2543.23	4074.29
Hnrnpk_p1_10	Negative	2071.4	3153.22
Hnrnpk_p1_10	Selected	2488.13	3405.26
Rif1_p1_4	2iSL	6143.27	10495.7
Rif1_p1_4	High	5401.95	10517.2
Rif1_p1_4	Negative	8279.32	13571.8
Rif1_p1_4	Selected	8215.76	10156.5
Gabpb1_p1_12	2iSL	5212.21	7076.48
Gabpb1_p1_12	High	3050.3	4283.83
Gabpb1_p1_12	Negative	3374.03	3503.75
Gabpb1_p1_12	Selected	6458.94	7066.95
Zfp280c_p1_3	2iSL	5755.53	5435.97
Zfp280c_p1_3	High	5636.59	7046.99
Zfp280c_p1_3	Negative	5524.57	4510.56
Zfp280c_p1_3	Selected	5462.69	5878.56
gRNA_3961	2iSL	5328.28	3672.6
gRNA_3961	High	3878.12	3283.94
gRNA_3961	Negative	5715.5	5018.59
gRNA_3961	Selected	4436.34	4333.09
Zfp207_p1_12	2iSL	2782.07	4138.4
Zfp207_p1_12	High	2411.41	3553.52
Zfp207_p1_12	Negative	3376.54	4808.59
Zfp207_p1_12	Selected	3723.42	4217.29
Son_p1_6	2iSL	7980.69	7716.31
Son_p1_6	High	6456.51	6365.7
Son_p1_6	Negative	6461.66	8106.96
Son_p1_6	Selected	7910.7	7422.64
Rbpj_p2_8	2iSL	4766.44	2874.1
Rbpj_p2_8	High	2555.54	1552.52
Rbpj_p2_8	Negative	3142.9	2365.69
Rbpj_p2_8	Selected	4181.43	3581.73
Ctcf_p1_3	2iSL	6048.19	9065.06
Ctcf_p1_3	High	3450.15	7452.58
Ctcf_p1_3	Negative	5917.75	8001.96
Ctcf_p1_3	Selected	5618.98	8357.37
Rbpj_p2_5	2iSL	4944.25	7439.9
Rbpj_p2_5	High	2447.44	3325.6
Rbpj_p2_5	Negative	5228.12	8937.73
Rbpj_p2_5	Selected	5644.05	7439.19
Tox4_p2_7	2iSL	3941.57	4465.99
Tox4_p2_7	High	935.038	1140.8
Tox4_p2_7	Negative	2455.78	5146.76
Tox4_p2_7	Selected	3292.99	3179.16
Zfp296_p1_12	2iSL	3392.07	4826.85
Zfp296_p1_12	High	3634.7	5304.54
Zfp296_p1_12	Negative	4135.26	4034.95
Zfp296_p1_12	Selected	3575.49	4821.13
gRNA_1831	2iSL	7016.29	6720.74
gRNA_1831	High	7823.03	8431.64
gRNA_1831	Negative	6314.69	5670.24
gRNA_1831	Selected	5832.11	6560.99
Zic3_p1_6	2iSL	7613.95	9523.18
Zic3_p1_6	High	4328.94	4639.18
Zic3_p1_6	Negative	7799.47	18053
Zic3_p1_6	Selected	8820.87	8103.7
Rbpj_p2_10	2iSL	6756.98	4606.75
Rbpj_p2_10	High	3264.72	2247.29
Rbpj_p2_10	Negative	3534.82	2935.49
Rbpj_p2_10	Selected	5460.18	4636.4
Myc_p1_1	2iSL	3190.79	3989.96
Myc_p1_1	High	2300.69	3122.19
Myc_p1_1	Negative	1810.12	1999.72
Myc_p1_1	Selected	3077.36	4046.33
Ybx3_p1_8	2iSL	2411.62	2630.97
Ybx3_p1_8	High	3577.57	4263
Ybx3_p1_8	Negative	2132.95	1944.13
Ybx3_p1_8	Selected	2203.13	2819.34
Zfx_p1_3	2iSL	5845.67	7276.11
Zfx_p1_3	High	5462.59	6317.91
Zfx_p1_3	Negative	5106.27	9223.41
Zfx_p1_3	Selected	5048.98	6219.08
Gli2_p1_5	2iSL	3902.06	6956.19
Gli2_p1_5	High	3117.96	3815.74
Gli2_p1_5	Negative	1673.2	2066.12
Gli2_p1_5	Selected	4646.13	7089.01
Srebf2_p1_1	2iSL	5276.42	7178.85
Srebf2_p1_1	High	3317.45	3194.49
Srebf2_p1_1	Negative	3763.44	5599.21
Srebf2_p1_1	Selected	5507.82	5706.23
E2f4_p1_6	2iSL	8244.95	6864.06
E2f4_p1_6	High	3834.18	3960.33
E2f4_p1_6	Negative	5665.26	4590.86
E2f4_p1_6	Selected	8128.01	7936.88
Id2_p2_2	2iSL	4371.29	5154.44
Id2_p2_2	High	3526.6	4239.71
Id2_p2_2	Negative	3982.01	4702.04
Id2_p2_2	Selected	4259.16	4418.57
Smarce1_p2_10	2iSL	3132.76	4642.58
Smarce1_p2_10	High	1329.62	2514.42
Smarce1_p2_10	Negative	1651.84	3051.31
Smarce1_p2_10	Selected	3447.61	4239.34
Zfp236_p1_8	2iSL	4797.31	3091.64
Zfp236_p1_8	High	3496.73	3427.31
Zfp236_p1_8	Negative	2464.58	1922.51
Zfp236_p1_8	Selected	4558.37	4043.58
Csrnp1_p1_7	2iSL	1837.42	2249.63
Csrnp1_p1_7	High	1798.89	2325.72
Csrnp1_p1_7	Negative	1347.85	2649.82
Csrnp1_p1_7	Selected	2956.17	2979.26
Pias1_p1_8	2iSL	6603.86	7030.41
Pias1_p1_8	High	6246.47	5950.3
Pias1_p1_8	Negative	7428.9	6085.63
Pias1_p1_8	Selected	7632.39	7098.66
Rif1_p1_10	2iSL	5380.14	3524.16
Rif1_p1_10	High	4990.68	3782.66
Rif1_p1_10	Negative	4373.93	2955.57
Rif1_p1_10	Selected	4356.11	3789.91
Epas1_p1_11	2iSL	5824.68	7306.82
Epas1_p1_11	High	4684.86	6232.13
Epas1_p1_11	Negative	5483.12	7680.77
Epas1_p1_11	Selected	7111.69	6490.68
Capn15_p1_6	2iSL	1685.54	1824.78
Capn15_p1_6	High	1728.59	2608.77
Capn15_p1_6	Negative	1982.21	2251.42
Capn15_p1_6	Selected	1520.29	2273.39
Tfam_p2_11	2iSL	1429.93	1771.04
Tfam_p2_11	High	1977.29	1232.7
Tfam_p2_11	Negative	1512.41	1956.48
Tfam_p2_11	Selected	1227.77	2255.47
gRNA_1793	2iSL	4686.17	4289.4
gRNA_1793	High	5146.22	6814.18
gRNA_1793	Negative	4749.52	3852.74
gRNA_1793	Selected	4572.58	4148.35
gRNA_2025	2iSL	2301.72	3327.1
gRNA_2025	High	3962.49	6506.61
gRNA_2025	Negative	2004.82	2892.25
gRNA_2025	Selected	2413.75	2797.28
Nfrkb_p1_3	2iSL	756.949	1256.62
Nfrkb_p1_3	High	223.214	126.211
Nfrkb_p1_3	Negative	920.762	2912.33
Nfrkb_p1_3	Selected	808.204	805.131
Foxd3_p1_12	2iSL	1280.52	2021.85
Foxd3_p1_12	High	616.035	1323.38
Foxd3_p1_12	Negative	262.536	1545.73
Foxd3_p1_12	Selected	1519.46	2678.71
Adnp_p1_12	2iSL	3335.27	4340.58
Adnp_p1_12	High	2095.93	1584.38
Adnp_p1_12	Negative	2529.9	2771.81
Adnp_p1_12	Selected	3542.06	3802.31
Ybx3_p1_5	2iSL	7050.87	8719.55
Ybx3_p1_5	High	3896.58	4666.14
Ybx3_p1_5	Negative	4395.29	4786.97
Ybx3_p1_5	Selected	7836.32	9139.06
Setdb1_p1_2	2iSL	3068.55	2835.71
Setdb1_p1_2	High	3005.48	4966.35
Setdb1_p1_2	Negative	1857.85	1332.63
Setdb1_p1_2	Selected	2554.99	2932.39
Prdm14_p1_6	2iSL	3684.73	2866.42
Prdm14_p1_6	High	3962.49	2304.88
Prdm14_p1_6	Negative	4117.68	4976.9
Prdm14_p1_6	Selected	4174.74	2664.93
Tcf7_p2_7	2iSL	3726.71	1778.72
Tcf7_p2_7	High	3060.84	2633.28
Tcf7_p2_7	Negative	3885.29	1618.3
Tcf7_p2_7	Selected	3356.51	2693.88
FIREWACh_4	2iSL	4333.01	6751.45
FIREWACh_4	High	4512.61	7130.32
FIREWACh_4	Negative	4613.86	5557.51
FIREWACh_4	Selected	4226.56	6361.08
gRNA_2200	2iSL	2391.86	4225.41
gRNA_2200	High	3714.67	4660.01
gRNA_2200	Negative	2272.38	3848.1
gRNA_2200	Selected	2797.37	3022
Rbpj_p2_12	2iSL	6190.19	6623.48
Rbpj_p2_12	High	3591.64	2534.03
Rbpj_p2_12	Negative	4244.55	6431.52
Rbpj_p2_12	Selected	7325.65	6774.68
Erf_p1_3	2iSL	2743.79	2943.2
Erf_p1_3	High	2097.68	2874.67
Erf_p1_3	Negative	1822.68	1354.25
Erf_p1_3	Selected	2488.13	1916.32
BRDN0000737989	2iSL	1991.78	3375.72
BRDN0000737989	High	1107.28	2187.25
BRDN0000737989	Negative	1506.13	2859.83
BRDN0000737989	Selected	2593.44	3456.27
Yy1_p1_1	2iSL	6896.51	5218.42
Yy1_p1_1	High	5725.35	3721.39
Yy1_p1_1	Negative	5186.66	4370.04
Yy1_p1_1	Selected	5704.23	5879.94
Smarce1_p2_1	2iSL	3756.35	2692.39
Smarce1_p2_1	High	3537.15	1341.76
Smarce1_p2_1	Negative	2956.99	2004.35
Smarce1_p2_1	Selected	3452.63	2358.87
Son_p1_1	2iSL	5611.06	4696.33
Son_p1_1	High	9494.5	9500.14
Son_p1_1	Negative	5431.61	3037.41
Son_p1_1	Selected	5914.85	5532.52
Grhl3_p1_5	2iSL	3950.21	3902.94
Grhl3_p1_5	High	2245.32	1982.62
Grhl3_p1_5	Negative	1859.11	2297.74
Grhl3_p1_5	Selected	4260.83	4626.74
Gm20422_p1_1	2iSL	10882.5	8798.89
Gm20422_p1_1	High	10817.1	9261.2
Gm20422_p1_1	Negative	11547.8	8421.97
Gm20422_p1_1	Selected	10123	9301.74
BRDN0000737416	2iSL	5927.17	5049.51
BRDN0000737416	High	6341.38	5940.5
BRDN0000737416	Negative	5071.1	4563.06
BRDN0000737416	Selected	5388.3	5332.61
Arid1a_p1_8	2iSL	5260.37	4399.45
Arid1a_p1_8	High	4184.82	3026.62
Arid1a_p1_8	Negative	5267.06	3738.47
Arid1a_p1_8	Selected	4881.82	4231.07
Gabpa_p1_9	2iSL	2664.76	4501.82
Gabpa_p1_9	High	2390.32	4734.76
Gabpa_p1_9	Negative	2956.99	4769.98
Gabpa_p1_9	Selected	2626.87	4300.01
Ubp1_p2_7	2iSL	3185.86	5292.64
Ubp1_p2_7	High	2778.75	4896.5
Ubp1_p2_7	Negative	2232.19	5006.24
Ubp1_p2_7	Selected	3507.79	5038.96
Mitf_p1_10	2iSL	2989.52	3475.54
Mitf_p1_10	High	2341.99	2302.43
Mitf_p1_10	Negative	2176.92	2316.27
Mitf_p1_10	Selected	3242.84	2783.49
Klf16_p1_5	2iSL	4147.79	4299.63
Klf16_p1_5	High	4191.85	5267.78
Klf16_p1_5	Negative	3652.9	4910.5
Klf16_p1_5	Selected	4587.62	5415.33
Arnt_p1_1	2iSL	2011.53	2751.25
Arnt_p1_1	High	1227.68	969.252
Arnt_p1_1	Negative	2490.96	3848.1
Arnt_p1_1	Selected	2331	3057.84
Usf1_p1_12	2iSL	10393.5	10076
Usf1_p1_12	High	8077	9349.43
Usf1_p1_12	Negative	9556.83	9723.72
Usf1_p1_12	Selected	11050.7	10443.3
BRDN0000738024	2iSL	6500.13	6390.59
BRDN0000738024	High	6779.9	6000.54
BRDN0000738024	Negative	6617.42	8034.38
BRDN0000738024	Selected	5009.69	5168.55
Sub1_p1_9	2iSL	2127.61	2999.51
Sub1_p1_9	High	1264.59	1889.49
Sub1_p1_9	Negative	2026.18	3059.03
Sub1_p1_9	Selected	2638.57	3033.03
gRNA_1844	2iSL	3837.84	4389.21
gRNA_1844	High	3835.94	3503.28
gRNA_1844	Negative	4681.69	7765.7
gRNA_1844	Selected	4132.96	3733.38
Mbd3_p1_2	2iSL	6487.79	8798.89
Mbd3_p1_2	High	10126.4	14205.5
Mbd3_p1_2	Negative	4453.07	12302.5
Mbd3_p1_2	Selected	6785.74	8149.19
Foxi3_p1_2	2iSL	5732.07	5415.49
Foxi3_p1_2	High	5542.56	4907.53
Foxi3_p1_2	Negative	4283.49	3397.2
Foxi3_p1_2	Selected	6086.18	5518.73
gRNA_4503	2iSL	4210.76	5592.08
gRNA_4503	High	2221.59	961.9
gRNA_4503	Negative	4370.16	6690.95
gRNA_4503	Selected	3744.32	5267.82
Atf5_p1_6	2iSL	4831.88	2838.27
Atf5_p1_6	High	360.306	143.366
Atf5_p1_6	Negative	958.446	630.027
Atf5_p1_6	Selected	4641.95	3828.51
Cnbp_p1_3	2iSL	3827.97	2492.76
Cnbp_p1_3	High	2210.17	2193.38
Cnbp_p1_3	Negative	2380.41	1468.52
Cnbp_p1_3	Selected	3855.47	3951.21
BRDN0000737438	2iSL	3702.01	5420.61
BRDN0000737438	High	2741.84	3781.43
BRDN0000737438	Negative	3407.95	4688.14
BRDN0000737438	Selected	4634.43	5962.66
Mxi1_p1_12	2iSL	5943.23	6285.65
Mxi1_p1_12	High	4402.76	5303.32
Mxi1_p1_12	Negative	6289.57	5580.68
Mxi1_p1_12	Selected	6158.06	6726.43
BRDN0000737850	2iSL	4156.43	3101.88
BRDN0000737850	High	4375.52	2940.84
BRDN0000737850	Negative	4308.61	3656.63
BRDN0000737850	Selected	4735.56	3448
Erf_p1_9	2iSL	6161.79	6838.46
Erf_p1_9	High	5553.11	6077.74
Erf_p1_9	Negative	4338.76	4946.02
Erf_p1_9	Selected	6583.48	6548.58
gRNA_2565	2iSL	3787.22	3982.28
gRNA_2565	High	372.609	143.366
gRNA_2565	Negative	3899.1	12297.9
gRNA_2565	Selected	3946.58	5299.53
Cdx4_p1_3	2iSL	3957.62	5274.73
Cdx4_p1_3	High	3973.03	5077.85
Cdx4_p1_3	Negative	3473.27	5676.42
Cdx4_p1_3	Selected	4685.41	5074.81
Zfp518b_p1_8	2iSL	1261.99	1791.51
Zfp518b_p1_8	High	776.855	1150.6
Zfp518b_p1_8	Negative	1370.46	1836.03
Zfp518b_p1_8	Selected	1623.09	1613.02
Tead4_p1_4	2iSL	4684.94	5343.83
Tead4_p1_4	High	4981.01	6185.57
Tead4_p1_4	Negative	5213.04	5169.92
Tead4_p1_4	Selected	5101.63	4498.53
BRDN0000737855	2iSL	5587.6	4942.02
BRDN0000737855	High	9869.75	10779.4
BRDN0000737855	Negative	6220.48	2589.59
BRDN0000737855	Selected	6002.61	5018.28
Otx2_p2_9	2iSL	2630.18	1922.04
Otx2_p2_9	High	1603.8	1048.9
Otx2_p2_9	Negative	2262.33	1891.62
Otx2_p2_9	Selected	2793.19	2447.1
Mitf_p1_6	2iSL	4051.47	5295.2
Mitf_p1_6	High	2835.87	3764.28
Mitf_p1_6	Negative	3774.75	5688.77
Mitf_p1_6	Selected	4935.31	5890.97
Mis18bp1_p1_1	2iSL	3956.39	3634.21
Mis18bp1_p1_1	High	2497.54	4020.38
Mis18bp1_p1_1	Negative	3412.97	3360.14
Mis18bp1_p1_1	Selected	4033.5	3816.1
Zfx_p1_12	2iSL	9614.37	6254.94
Zfx_p1_12	High	15683	11062.5
Zfx_p1_12	Negative	8697.62	4133.78
Zfx_p1_12	Selected	7473.59	5043.1
Klf16_p1_10	2iSL	5812.33	4494.14
Klf16_p1_10	High	5489.83	5141.57
Klf16_p1_10	Negative	4316.15	3787.88
Klf16_p1_10	Selected	6234.12	4863.87
Grhl2_p1_9	2iSL	5661.69	3030.22
Grhl2_p1_9	High	6580.42	4862.19
Grhl2_p1_9	Negative	5377.6	3605.67
Grhl2_p1_9	Selected	4632.75	3016.48
Hnrnpk_p1_8	2iSL	2257.27	4384.09
Hnrnpk_p1_8	High	2153.05	4147.81
Hnrnpk_p1_8	Negative	1874.18	3806.41
Hnrnpk_p1_8	Selected	3567.13	4334.47
BRDN0000738215	2iSL	2482	3992.52
BRDN0000738215	High	2582.78	4193.15
BRDN0000738215	Negative	2707.01	3389.48
BRDN0000738215	Selected	2502.34	4079.42
BRDN0000738379	2iSL	2475.83	1205.43
BRDN0000738379	High	2307.72	1589.28
BRDN0000738379	Negative	2919.3	1139.61
BRDN0000738379	Selected	3455.97	1453.1
gRNA_4535	2iSL	3188.33	3501.13
gRNA_4535	High	2581.9	2199.5
gRNA_4535	Negative	3744.6	4210.99
gRNA_4535	Selected	3460.15	5021.04
Zfp958_p1_4	2iSL	4570.1	4038.58
Zfp958_p1_4	High	4405.4	3688.31
Zfp958_p1_4	Negative	3534.82	5029.4
Zfp958_p1_4	Selected	4269.19	4284.84
gRNA_2556	2iSL	5103.54	4284.28
gRNA_2556	High	420.943	313.69
gRNA_2556	Negative	5651.44	11119.7
gRNA_2556	Selected	4707.97	4330.34
Nanog_p1_10	2iSL	4565.16	2835.71
Nanog_p1_10	High	3277.91	2134.56
Nanog_p1_10	Negative	3610.19	1706.32
Nanog_p1_10	Selected	4725.53	2904.81
Zfp280c_p1_9	2iSL	2112.79	2582.34
Zfp280c_p1_9	High	2969.45	4172.32
Zfp280c_p1_9	Negative	1722.19	2618.93
Zfp280c_p1_9	Selected	2383.66	2859.32
Nanog_p1_1	2iSL	9477.3	6364.99
Nanog_p1_1	High	8229.04	7655.99
Nanog_p1_1	Negative	8126.07	5818.48
Nanog_p1_1	Selected	8842.6	6975.96
Zfp236_p1_4	2iSL	6773.03	6651.64
Zfp236_p1_4	High	8478.61	8397.33
Zfp236_p1_4	Negative	4839.96	3168.66
Zfp236_p1_4	Selected	6490.7	5382.24
Sox2_p1_4	2iSL	4619.49	4399.45
Sox2_p1_4	High	3874.61	3993.42
Sox2_p1_4	Negative	5939.1	5274.93
Sox2_p1_4	Selected	5467.7	4621.23
Zfp654_p1_5	2iSL	5049.21	5840.34
Zfp654_p1_5	High	5055.71	4900.18
Zfp654_p1_5	Negative	5005.78	5724.29
Zfp654_p1_5	Selected	5473.55	6055.02
Setdb1_p1_7	2iSL	6968.13	9008.76
Setdb1_p1_7	High	4403.64	4264.22
Setdb1_p1_7	Negative	5277.11	4044.22
Setdb1_p1_7	Selected	7477.77	7069.71
Trp53_p1_10	2iSL	6915.04	6272.86
Trp53_p1_10	High	6559.33	6521.32
Trp53_p1_10	Negative	6564.67	5328.98
Trp53_p1_10	Selected	6080.33	6090.87
Klf4_p2_1	2iSL	6843.42	4245.89
Klf4_p2_1	High	7070.78	4495.81
Klf4_p2_1	Negative	7986.63	6125.77
Klf4_p2_1	Selected	4799.08	4706.71
Trp53_p1_5	2iSL	4388.58	6459.69
Trp53_p1_5	High	5557.5	8507.61
Trp53_p1_5	Negative	5245.7	15151.5
Trp53_p1_5	Selected	4595.14	6017.8
Gpbp1l1_p1_4	2iSL	6974.31	5466.68
Gpbp1l1_p1_4	High	4562.7	2864.87
Gpbp1l1_p1_4	Negative	6681.49	6639.99
Gpbp1l1_p1_4	Selected	6102.9	4895.58
Usf1_p1_4	2iSL	6246.99	4542.77
Usf1_p1_4	High	8782.68	7899.84
Usf1_p1_4	Negative	5803.44	2348.7
Usf1_p1_4	Selected	5563.82	5375.35
BRDN0000737594	2iSL	2337.53	2137.02
BRDN0000737594	High	2644.29	2350.22
BRDN0000737594	Negative	2218.37	2526.28
BRDN0000737594	Selected	2677.85	2561.53
Gli2_p1_8	2iSL	7079.27	6024.61
Gli2_p1_8	High	6091.81	5446.68
Gli2_p1_8	Negative	7783.14	7257.66
Gli2_p1_8	Selected	6851.76	5908.89
Grhl2_p1_11	2iSL	2927.78	4005.31
Grhl2_p1_11	High	4274.46	5800.81
Grhl2_p1_11	Negative	3999.6	3587.14
Grhl2_p1_11	Selected	3383.26	3646.53
Zfp213_p1_2	2iSL	5838.27	5633.03
Zfp213_p1_2	High	4089.91	4255.64
Zfp213_p1_2	Negative	2720.83	3079.1
Zfp213_p1_2	Selected	5189.39	5441.53
Otx2_p2_11	2iSL	3820.56	7460.38
Otx2_p2_11	High	2944.84	4815.63
Otx2_p2_11	Negative	3921.72	6888.6
Otx2_p2_11	Selected	5069.03	7228.25
Zfp281_p1_5	2iSL	4886.21	6943.4
Zfp281_p1_5	High	8816.07	13421.3
Zfp281_p1_5	Negative	5013.31	4803.95
Zfp281_p1_5	Selected	4954.53	5980.58
Yy1_p1_6	2iSL	4360.18	4604.19
Yy1_p1_6	High	4488.88	5348.66
Yy1_p1_6	Negative	3876.49	4976.9
Yy1_p1_6	Selected	4809.1	5725.53
Esrrb_p3_6	2iSL	8220.25	7427.1
Esrrb_p3_6	High	5673.5	6021.37
Esrrb_p3_6	Negative	6623.7	7742.53
Esrrb_p3_6	Selected	8832.57	9672.6
Sox2_p1_5	2iSL	3497.03	4018.11
Sox2_p1_5	High	2789.3	3374.62
Sox2_p1_5	Negative	3367.75	5194.63
Sox2_p1_5	Selected	4640.28	3938.8
gRNA_4478	2iSL	3395.78	4291.96
gRNA_4478	High	2421.96	2862.42
gRNA_4478	Negative	3176.82	3554.71
gRNA_4478	Selected	3295.5	3402.5
Zfp296_p1_7	2iSL	3804.5	7869.86
Zfp296_p1_7	High	5800.05	13133.3
Zfp296_p1_7	Negative	3693.1	5026.32
Zfp296_p1_7	Selected	4801.58	6340.41
BRDN0000737515	2iSL	3092.01	3209.37
BRDN0000737515	High	2587.17	4114.73
BRDN0000737515	Negative	2223.39	3156.31
BRDN0000737515	Selected	2564.19	2648.38
Myc_p1_12	2iSL	3560.01	3263.11
Myc_p1_12	High	2849.05	3807.16
Myc_p1_12	Negative	3624.01	3736.92
Myc_p1_12	Selected	4814.96	4364.8
Gabpa_p1_1	2iSL	5365.33	8233.29
Gabpa_p1_1	High	5837.84	7145.02
Gabpa_p1_1	Negative	5751.93	8854.35
Gabpa_p1_1	Selected	5552.95	7017.32
Nanog_p1_9	2iSL	4715.81	5116.05
Nanog_p1_9	High	3494.97	3880.69
Nanog_p1_9	Negative	3675.51	4831.75
Nanog_p1_9	Selected	5216.97	5717.26
Mllt10_p2_4	2iSL	6942.2	5026.48
Mllt10_p2_4	High	7317.73	8608.09
Mllt10_p2_4	Negative	4520.9	2708.5
Mllt10_p2_4	Selected	5251.24	4792.18
gRNA_1944	2iSL	4461.43	6318.93
gRNA_1944	High	8932.95	15740.9
gRNA_1944	Negative	5010.8	4374.67
gRNA_1944	Selected	3868.85	4586.76
Nanog_p1_2	2iSL	5499.92	5377.1
Nanog_p1_2	High	1976.41	1463.07
Nanog_p1_2	Negative	2296.25	2685.33
Nanog_p1_2	Selected	6241.64	6918.06
Rif1_p1_11	2iSL	5464.11	4727.04
Rif1_p1_11	High	3226.06	3906.42
Rif1_p1_11	Negative	4355.09	7799.67
Rif1_p1_11	Selected	5138.4	5551.82
Arid4a_p1_3	2iSL	9692.16	6019.49
Arid4a_p1_3	High	8544.52	5953.98
Arid4a_p1_3	Negative	10370.8	8029.75
Arid4a_p1_3	Selected	9683.4	7148.29
Pou2f1_p1_1	2iSL	1343.49	2743.58
Pou2f1_p1_1	High	1459.68	1758.38
Pou2f1_p1_1	Negative	1890.51	2529.37
Pou2f1_p1_1	Selected	2220.68	2747.65
gRNA_4473	2iSL	2683.28	1939.95
gRNA_4473	High	2441.29	2186.03
gRNA_4473	Negative	3174.3	2124.8
gRNA_4473	Selected	1670.73	2200.32
Nr4a1_p1_2	2iSL	3050.02	3731.47
Nr4a1_p1_2	High	3312.18	2820.76
Nr4a1_p1_2	Negative	2445.73	2898.43
Nr4a1_p1_2	Selected	3756.02	4483.37
Zfp42_p1_2	2iSL	2025.12	3631.65
Zfp42_p1_2	High	2414.93	3046.22
Zfp42_p1_2	Negative	2170.64	2447.53
Zfp42_p1_2	Selected	2347.72	3060.6
Smad7_p1_9	2iSL	5923.47	7803.32
Smad7_p1_9	High	5850.14	7557.96
Smad7_p1_9	Negative	6131.29	10298.2
Smad7_p1_9	Selected	5725.12	7621.17
Atf5_p1_1	2iSL	2927.78	3403.88
Atf5_p1_1	High	388.427	265.901
Atf5_p1_1	Negative	874.284	1301.75
Atf5_p1_1	Selected	3001.3	3499.01
BRDN0000737409	2iSL	3395.78	2469.73
BRDN0000737409	High	3110.06	3022.94
BRDN0000737409	Negative	3420.51	2127.88
BRDN0000737409	Selected	3511.97	2517.41
Hic2_p1_2	2iSL	2814.17	2098.63
Hic2_p1_2	High	2487.87	3628.26
Hic2_p1_2	Negative	2357.8	2310.1
Hic2_p1_2	Selected	2901.84	3278.43
Ahctf1_p1_4	2iSL	5572.78	7619.05
Ahctf1_p1_4	High	4636.52	4465.18
Ahctf1_p1_4	Negative	4534.72	6850
Ahctf1_p1_4	Selected	6190.66	7203.44
Nkrf_p1_8	2iSL	5596.24	8146.27
Nkrf_p1_8	High	4104.85	6816.63
Nkrf_p1_8	Negative	5093.71	7165.01
Nkrf_p1_8	Selected	5961.65	7594.98
gRNA_2067	2iSL	7704.09	7555.07
gRNA_2067	High	13255.7	12703.2
gRNA_2067	Negative	7431.41	4481.22
gRNA_2067	Selected	6255.01	6671.28
Rif1_p1_2	2iSL	3504.44	5328.47
Rif1_p1_2	High	5421.29	8671.81
Rif1_p1_2	Negative	3445.63	4394.74
Rif1_p1_2	Selected	2257.45	4044.96
Zmiz2_p1_5	2iSL	3661.26	5441.08
Zmiz2_p1_5	High	3146.09	5025.16
Zmiz2_p1_5	Negative	3453.17	5934.3
Zmiz2_p1_5	Selected	5824.58	5838.58
gRNA_2762	2iSL	2848.75	2868.98
gRNA_2762	High	1625.77	1093.01
gRNA_2762	Negative	2649.23	3113.07
gRNA_2762	Selected	2955.33	2684.23
Gm20422_p1_3	2iSL	7692.98	9126.48
Gm20422_p1_3	High	6699.05	7979.48
Gm20422_p1_3	Negative	10363.3	13423.6
Gm20422_p1_3	Selected	8771.56	9592.64
Ascl2_p2_9	2iSL	3753.88	5717.49
Ascl2_p2_9	High	3022.18	5371.94
Ascl2_p2_9	Negative	3673	6036.21
Ascl2_p2_9	Selected	5227	4637.77
Zfp574_p2_9	2iSL	5887.66	8322.86
Zfp574_p2_9	High	5596.17	7910.86
Zfp574_p2_9	Negative	5099.99	8506.9
Zfp574_p2_9	Selected	6760.66	6760.89
Sub1_p1_10	2iSL	2664.76	3531.84
Sub1_p1_10	High	1751.44	2938.39
Sub1_p1_10	Negative	1850.32	4005.61
Sub1_p1_10	Selected	2772.3	3223.28
Adnp_p1_10	2iSL	477.878	284.083
Adnp_p1_10	High	530.792	348
Adnp_p1_10	Negative	413.275	315.013
Adnp_p1_10	Selected	630.182	540.43
Zmiz2_p1_9	2iSL	8159.74	7711.19
Zmiz2_p1_9	High	13319	16299.6
Zmiz2_p1_9	Negative	8335.84	6409.9
Zmiz2_p1_9	Selected	8188.18	6725.05
Mbd3_p1_10	2iSL	4271.27	2582.34
Mbd3_p1_10	High	3584.6	3334.18
Mbd3_p1_10	Negative	4004.62	2492.31
Mbd3_p1_10	Selected	2950.32	2776.6
Tead4_p1_1	2iSL	4542.93	5067.43
Tead4_p1_1	High	7970.67	8980.6
Tead4_p1_1	Negative	4337.5	2785.71
Tead4_p1_1	Selected	4534.97	5204.4
E2f8_p2_9	2iSL	4061.35	3186.34
E2f8_p2_9	High	4385.19	3223.9
E2f8_p2_9	Negative	4154.1	2924.68
E2f8_p2_9	Selected	4686.24	3937.42
Mxi1_p1_8	2iSL	7476.88	5110.93
Mxi1_p1_8	High	8243.1	6075.29
Mxi1_p1_8	Negative	7580.89	4319.08
Mxi1_p1_8	Selected	7130.08	4851.46
Capn15_p1_1	2iSL	3131.52	2830.59
Capn15_p1_1	High	2978.24	2964.12
Capn15_p1_1	Negative	3752.13	3624.2
Capn15_p1_1	Selected	3117.48	2685.61
Arnt_p1_12	2iSL	5181.34	3818.48
Arnt_p1_12	High	3117.96	3687.08
Arnt_p1_12	Negative	5182.9	3136.24
Arnt_p1_12	Selected	5690.02	5351.91
Foxd3_p1_7	2iSL	3241.42	4939.46
Foxd3_p1_7	High	2606.51	4373.28
Foxd3_p1_7	Negative	2267.36	4691.23
Foxd3_p1_7	Selected	3974.16	5267.82
Mis18bp1_p1_7	2iSL	1379.3	742.199
Mis18bp1_p1_7	High	1600.29	611.45
Mis18bp1_p1_7	Negative	1439.55	426.195
Mis18bp1_p1_7	Selected	1218.57	836.84
Mxi1_p1_9	2iSL	4689.88	3923.42
Mxi1_p1_9	High	4163.73	4285.05
Mxi1_p1_9	Negative	5410.26	3667.43
Mxi1_p1_9	Selected	4856.74	3893.3
Nkrf_p1_6	2iSL	5858.02	6582.53
Nkrf_p1_6	High	4653.22	4742.11
Nkrf_p1_6	Negative	5405.23	6110.33
Nkrf_p1_6	Selected	5878.91	6584.43
Hmg20b_p1_8	2iSL	3921.81	4553
Hmg20b_p1_8	High	4020.49	4074.29
Hmg20b_p1_8	Negative	3425.53	6244.68
Hmg20b_p1_8	Selected	4240.77	4610.2
Esrrb_p3_12	2iSL	1750.99	5305.44
Esrrb_p3_12	High	690.733	2015.7
Esrrb_p3_12	Negative	1028.79	3724.57
Esrrb_p3_12	Selected	3001.3	5517.35
BRDN0000737535	2iSL	4788.66	4540.21
BRDN0000737535	High	4572.37	5805.71
BRDN0000737535	Negative	5224.35	5034.04
BRDN0000737535	Selected	5048.98	4247.62
gRNA_2167	2iSL	2381.98	2932.96
gRNA_2167	High	2540.6	2051.24
gRNA_2167	Negative	2902.97	4635.64
gRNA_2167	Selected	2740.54	2427.8
Gm38394_p1_6	2iSL	1629.97	969.977
Gm38394_p1_6	High	1727.71	1097.91
Gm38394_p1_6	Negative	1401.87	948.128
Gm38394_p1_6	Selected	1798.61	1300.07
Trp53_p1_2	2iSL	4256.45	5633.03
Trp53_p1_2	High	4285.88	5496.92
Trp53_p1_2	Negative	6018.24	6212.25
Trp53_p1_2	Selected	5533.73	5362.94
BRDN0000737797	2iSL	2556.09	1440.89
BRDN0000737797	High	2315.62	1601.53
BRDN0000737797	Negative	2615.31	1545.73
BRDN0000737797	Selected	1860.46	1466.88
gRNA_4480	2iSL	6079.06	4936.9
gRNA_4480	High	5186.65	5639.06
gRNA_4480	Negative	5094.96	4235.69
gRNA_4480	Selected	5307.23	5259.54
Pias1_p1_11	2iSL	3320.45	5988.78
Pias1_p1_11	High	2253.23	3013.14
Pias1_p1_11	Negative	2576.37	5722.74
Pias1_p1_11	Selected	4425.48	5823.41
Zfp42_p1_1	2iSL	3445.17	3258
Zfp42_p1_1	High	4482.73	4027.73
Zfp42_p1_1	Negative	4010.9	2291.57
Zfp42_p1_1	Selected	4928.62	3953.96
Klf4_p2_10	2iSL	4315.72	3777.54
Klf4_p2_10	High	3269.12	3536.36
Klf4_p2_10	Negative	3890.31	3452.79
Klf4_p2_10	Selected	4020.96	5074.81
Zfp654_p1_10	2iSL	4037.89	2625.85
Zfp654_p1_10	High	6181.44	2342.87
Zfp654_p1_10	Negative	5184.15	3593.31
Zfp654_p1_10	Selected	3054.79	2940.66
Gli2_p1_11	2iSL	2617.83	1947.63
Gli2_p1_11	High	1948.29	2473.98
Gli2_p1_11	Negative	2058.84	1774.27
Gli2_p1_11	Selected	2155.49	2335.43
Foxd3_p1_5	2iSL	7383.04	7183.97
Foxd3_p1_5	High	5414.26	6105.92
Foxd3_p1_5	Negative	5743.14	7912.39
Foxd3_p1_5	Selected	7967.54	6744.35
Pknox1_p1_1	2iSL	793.994	1492.08
Pknox1_p1_1	High	1744.41	2442.12
Pknox1_p1_1	Negative	660.737	785.989
Pknox1_p1_1	Selected	1156.73	1599.23
Stag2_p3_6	2iSL	6274.16	7849.39
Stag2_p3_6	High	4202.4	5398.9
Stag2_p3_6	Negative	5189.18	6161.29
Stag2_p3_6	Selected	5951.62	8008.57
Usf1_p1_6	2iSL	8396.83	6295.89
Usf1_p1_6	High	6866.9	4988.4
Usf1_p1_6	Negative	7518.09	5529.72
Usf1_p1_6	Selected	8041.92	7193.79
Gm20422_p1_4	2iSL	5583.89	5801.95
Gm20422_p1_4	High	4084.64	5257.98
Gm20422_p1_4	Negative	4297.31	4058.11
Gm20422_p1_4	Selected	5732.65	6083.98
Grhl3_p1_4	2iSL	4114.45	3795.45
Grhl3_p1_4	High	4270.94	4782.54
Grhl3_p1_4	Negative	3391.62	2120.16
Grhl3_p1_4	Selected	4125.43	3919.5
E2f4_p1_12	2iSL	6143.27	5359.19
E2f4_p1_12	High	3531	3245.95
E2f4_p1_12	Negative	4887.7	4297.46
E2f4_p1_12	Selected	4564.22	5229.21
Epas1_p1_1	2iSL	4282.38	4670.73
Epas1_p1_1	High	4830.74	4195.6
Epas1_p1_1	Negative	4068.69	3205.72
Epas1_p1_1	Selected	5560.48	4641.91
Dcp1a_p1_11	2iSL	2094.27	2177.97
Dcp1a_p1_11	High	1266.34	1512.08
Dcp1a_p1_11	Negative	1227.26	2618.93
Dcp1a_p1_11	Selected	2630.21	2189.29
Bnc2_p1_8	2iSL	4755.32	8284.47
Bnc2_p1_8	High	3705	8745.33
Bnc2_p1_8	Negative	5092.45	7198.98
Bnc2_p1_8	Selected	5385.8	6919.44
gRNA_1762	2iSL	4208.29	2958.56
gRNA_1762	High	5208.62	4202.95
gRNA_1762	Negative	3818.71	3596.4
gRNA_1762	Selected	3634.83	3352.87
Nr4a1_p1_7	2iSL	3363.67	3488.33
Nr4a1_p1_7	High	2051.99	2235.04
Nr4a1_p1_7	Negative	2758.52	5253.31
Nr4a1_p1_7	Selected	2829.97	3119.88
Ybx3_p1_12	2iSL	3253.77	4442.95
Ybx3_p1_12	High	3109.18	4864.64
Ybx3_p1_12	Negative	2936.89	2881.45
Ybx3_p1_12	Selected	2170.53	3540.37
BRDN0000738206	2iSL	4558.98	5059.75
BRDN0000738206	High	4107.49	4096.35
BRDN0000738206	Negative	3441.86	4904.33
BRDN0000738206	Selected	4963.73	5409.82
Ahctf1_p1_1	2iSL	3242.66	4381.53
Ahctf1_p1_1	High	2419.32	4271.57
Ahctf1_p1_1	Negative	2729.62	3097.63
Ahctf1_p1_1	Selected	4728.87	4549.54
Myrf_p1_10	2iSL	3089.54	4350.82
Myrf_p1_10	High	3051.18	4079.19
Myrf_p1_10	Negative	3873.98	6443.88
Myrf_p1_10	Selected	3951.59	3634.12
Zfp958_p1_12	2iSL	2753.67	4678.41
Zfp958_p1_12	High	6250.87	10491.5
Zfp958_p1_12	Negative	3110.24	2762.54
Zfp958_p1_12	Selected	3844.61	4924.53
Zfp217_p1_12	2iSL	4809.65	5558.81
Zfp217_p1_12	High	3423.79	3422.4
Zfp217_p1_12	Negative	4577.43	3831.12
Zfp217_p1_12	Selected	5028.08	4582.63
Foxm1_p1_9	2iSL	2672.17	1837.58
Foxm1_p1_9	High	2989.66	2422.52
Foxm1_p1_9	Negative	2141.74	1349.62
Foxm1_p1_9	Selected	3008.82	1822.57
Gm38394_p1_9	2iSL	3737.82	3992.52
Gm38394_p1_9	High	3489.69	4631.83
Gm38394_p1_9	Negative	2797.46	1343.44
Gm38394_p1_9	Selected	3450.12	3361.15
Myef2_p1_4	2iSL	5361.62	2815.24
Myef2_p1_4	High	3902.73	3753.25
Myef2_p1_4	Negative	5156.52	2940.12
Myef2_p1_4	Selected	4163.88	3563.81
Esrrb_p3_3	2iSL	7107.67	7363.12
Esrrb_p3_3	High	5128.65	5668.47
Esrrb_p3_3	Negative	5664	5291.92
Esrrb_p3_3	Selected	6796.6	7293.05
Zfp296_p1_9	2iSL	6798.96	6178.16
Zfp296_p1_9	High	4821.95	5282.49
Zfp296_p1_9	Negative	5520.8	7966.44
Zfp296_p1_9	Selected	6075.32	6498.95
Zfp985_p1_4	2iSL	3012.98	3667.48
Zfp985_p1_4	High	2581.9	3630.71
Zfp985_p1_4	Negative	1747.31	3184.11
Zfp985_p1_4	Selected	3231.14	3311.51
Tox4_p2_2	2iSL	3724.24	3298.94
Tox4_p2_2	High	3357	4710.25
Tox4_p2_2	Negative	3757.16	4621.74
Tox4_p2_2	Selected	3631.48	3974.64
Capn15_p1_10	2iSL	5939.52	5290.08
Capn15_p1_10	High	4958.16	5688.08
Capn15_p1_10	Negative	3806.15	3798.69
Capn15_p1_10	Selected	5952.46	5908.89
Sp1_p1_11	2iSL	2046.11	3191.45
Sp1_p1_11	High	2038.8	2583.04
Sp1_p1_11	Negative	2347.75	3551.62
Sp1_p1_11	Selected	2388.67	3555.53
Zfp445_p1_9	2iSL	2595.61	5167.24
Zfp445_p1_9	High	2000.14	4167.42
Zfp445_p1_9	Negative	2219.63	6866.98
Zfp445_p1_9	Selected	3371.56	4271.05
Ssrp1_p1_2	2iSL	6045.72	6431.54
Ssrp1_p1_2	High	4123.31	2619.8
Ssrp1_p1_2	Negative	6760.63	7197.44
Ssrp1_p1_2	Selected	6109.59	6472.76
Nme2_p1_4	2iSL	4210.76	3206.81
Nme2_p1_4	High	4088.15	4134.33
Nme2_p1_4	Negative	3897.85	3026.6
Nme2_p1_4	Selected	4793.23	4016
Tox4_p2_9	2iSL	4536.76	4542.77
Tox4_p2_9	High	6191.11	5914.77
Tox4_p2_9	Negative	4676.66	3797.15
Tox4_p2_9	Selected	5337.32	4636.4
Rif1_p1_1	2iSL	5047.98	5837.78
Rif1_p1_1	High	6964.45	7035.96
Rif1_p1_1	Negative	5189.18	5276.47
Rif1_p1_1	Selected	4852.57	4834.92
gRNA_4514	2iSL	4349.06	3247.76
gRNA_4514	High	3531.88	3319.48
gRNA_4514	Negative	4239.52	3170.21
gRNA_4514	Selected	4638.6	3264.64
Cdx4_p1_2	2iSL	2796.88	2336.65
Cdx4_p1_2	High	2973.84	2143.14
Cdx4_p1_2	Negative	2665.56	3579.42
Cdx4_p1_2	Selected	2611.83	2456.75
Zfp42_p1_9	2iSL	5017.11	4294.51
Zfp42_p1_9	High	4645.31	3245.95
Zfp42_p1_9	Negative	4769.62	4736.01
Zfp42_p1_9	Selected	4510.73	5056.88
Smad7_p1_8	2iSL	5097.37	6841.02
Smad7_p1_8	High	6197.26	7309.22
Smad7_p1_8	Negative	6519.44	8820.37
Smad7_p1_8	Selected	5883.09	5732.42
Etv5_p1_10	2iSL	4819.53	5190.27
Etv5_p1_10	High	3170.69	2766.84
Etv5_p1_10	Negative	4273.44	6033.12
Etv5_p1_10	Selected	4432.17	4804.59
Mllt10_p2_11	2iSL	2578.32	2915.05
Mllt10_p2_11	High	2261.14	3107.49
Mllt10_p2_11	Negative	2155.56	2378.04
Mllt10_p2_11	Selected	2413.75	2084.52
Klf4_p2_3	2iSL	8917.93	9955.7
Klf4_p2_3	High	6179.69	8843.36
Klf4_p2_3	Negative	7191.49	9336.13
Klf4_p2_3	Selected	7598.95	9254.87
gRNA_2080	2iSL	4356.47	5054.63
gRNA_2080	High	5895.84	7366.81
gRNA_2080	Negative	3495.88	4007.16
gRNA_2080	Selected	3747.66	3998.08
Son_p1_4	2iSL	4346.59	4780.78
Son_p1_4	High	4127.7	4111.05
Son_p1_4	Negative	3538.59	3960.83
Son_p1_4	Selected	5035.6	4772.88
Myef2_p1_11	2iSL	2156.01	3086.52
Myef2_p1_11	High	2856.96	2940.84
Myef2_p1_11	Negative	2384.18	4780.79
Myef2_p1_11	Selected	2827.46	3232.93
gRNA_1768	2iSL	2227.63	4230.53
gRNA_1768	High	4032.79	9100.68
gRNA_1768	Negative	3093.91	3744.64
gRNA_1768	Selected	2660.3	3913.98
Pias2_p2_7	2iSL	5282.59	7189.09
Pias2_p2_7	High	7363.42	15302.2
Pias2_p2_7	Negative	5254.5	5427.8
Pias2_p2_7	Selected	4656.99	6796.74
Zfp748_p1_10	2iSL	4947.95	5077.66
Zfp748_p1_10	High	4572.37	4996.98
Zfp748_p1_10	Negative	5106.27	4085.91
Zfp748_p1_10	Selected	4224.06	5462.21
Zfp207_p1_4	2iSL	7201.52	6060.44
Zfp207_p1_4	High	3248.03	2977.6
Zfp207_p1_4	Negative	4994.47	4084.36
Zfp207_p1_4	Selected	7201.12	6802.25
gRNA_3952	2iSL	2832.69	1614.92
gRNA_3952	High	2285.75	1254.76
gRNA_3952	Negative	3198.17	1539.55
gRNA_3952	Selected	2864.23	2222.38
Gm38394_p1_4	2iSL	5639.46	4140.96
Gm38394_p1_4	High	10229.2	8190.24
Gm38394_p1_4	Negative	5311.02	3262.86
Gm38394_p1_4	Selected	5820.4	3523.83
Zmiz2_p1_8	2iSL	2311.6	939.265
Zmiz2_p1_8	High	1797.14	916.562
Zmiz2_p1_8	Negative	1616.67	1134.97
Zmiz2_p1_8	Selected	1708.34	1455.85
Csrnp1_p1_11	2iSL	4450.32	4837.09
Csrnp1_p1_11	High	3419.39	3470.19
Csrnp1_p1_11	Negative	3803.64	3937.67
Csrnp1_p1_11	Selected	4931.13	4458.55
Foxn3_p2_2	2iSL	4125.56	5561.37
Foxn3_p2_2	High	3468.6	4112.28
Foxn3_p2_2	Negative	4010.9	3741.56
Foxn3_p2_2	Selected	4319.34	4392.37
Foxd3_p1_4	2iSL	528.506	286.642
Foxd3_p1_4	High	328.669	134.789
Foxd3_p1_4	Negative	471.058	189.935
Foxd3_p1_4	Selected	521.53	286.759
Gm20422_p1_5	2iSL	5906.18	6771.92
Gm20422_p1_5	High	7922.34	7943.95
Gm20422_p1_5	Negative	6994.27	5796.86
Gm20422_p1_5	Selected	6045.23	6833.96
Ssrp1_p1_4	2iSL	3553.83	6234.47
Ssrp1_p1_4	High	3360.51	6902.4
Ssrp1_p1_4	Negative	3303.69	5818.48
Ssrp1_p1_4	Selected	3760.2	4356.53
Zfp771_p2_9	2iSL	8395.59	5768.67
Zfp771_p2_9	High	6773.75	6327.71
Zfp771_p2_9	Negative	7382.42	6175.19
Zfp771_p2_9	Selected	5900.64	7436.43
Zfp213_p1_6	2iSL	5966.69	5402.69
Zfp213_p1_6	High	5619.02	4963.9
Zfp213_p1_6	Negative	7778.11	4563.06
Zfp213_p1_6	Selected	5356.54	5423.6
gRNA_4383	2iSL	3111.77	3519.05
gRNA_4383	High	1452.65	1115.07
gRNA_4383	Negative	2841.42	4177.02
gRNA_4383	Selected	3751.84	2817.96
Zfp236_p1_1	2iSL	6716.23	6152.57
Zfp236_p1_1	High	4438.79	5474.87
Zfp236_p1_1	Negative	4429.2	3970.09
Zfp236_p1_1	Selected	6162.24	7101.42
Arnt_p1_8	2iSL	4959.07	6626.04
Arnt_p1_8	High	2435.14	2530.35
Arnt_p1_8	Negative	6011.96	8315.43
Arnt_p1_8	Selected	5774.44	5353.29
Grhl2_p1_1	2iSL	7270.67	5067.43
Grhl2_p1_1	High	6371.26	5751.8
Grhl2_p1_1	Negative	7266.86	7341.05
Grhl2_p1_1	Selected	6786.57	6833.96
Zbtb44_p1_11	2iSL	3084.6	4018.11
Zbtb44_p1_11	High	2081.87	4174.77
Zbtb44_p1_11	Negative	2704.5	4550.71
Zbtb44_p1_11	Selected	3128.34	4209.01
Gmeb2_p1_2	2iSL	5919.76	5694.46
Gmeb2_p1_2	High	5532.01	6382.85
Gmeb2_p1_2	Negative	3382.83	3579.42
Gmeb2_p1_2	Selected	5563.82	6016.42
Zfp280c_p1_10	2iSL	1050.84	734.521
Zfp280c_p1_10	High	1369.16	1127.32
Zfp280c_p1_10	Negative	875.54	359.795
Zfp280c_p1_10	Selected	1107.41	994.006
gRNA_1943	2iSL	5067.73	5341.27
gRNA_1943	High	7999.67	9793
gRNA_1943	Negative	4974.37	4150.76
gRNA_1943	Selected	5713.42	4978.3
Grhl2_p1_4	2iSL	4179.89	5085.34
Grhl2_p1_4	High	4319.28	6180.67
Grhl2_p1_4	Negative	4498.29	3784.79
Grhl2_p1_4	Selected	4447.21	4712.22
E2f3_p2_2	2iSL	5213.44	4609.31
E2f3_p2_2	High	3741.91	4002
E2f3_p2_2	Negative	4490.75	5199.26
E2f3_p2_2	Selected	5080.73	5169.93
BRDN0000737455	2iSL	1753.46	2659.12
BRDN0000737455	High	3142.57	4440.67
BRDN0000737455	Negative	1881.72	2487.68
BRDN0000737455	Selected	2509.86	2255.47
Mbd3_p1_5	2iSL	4376.23	7381.04
Mbd3_p1_5	High	3607.45	4167.42
Mbd3_p1_5	Negative	5024.62	8159.46
Mbd3_p1_5	Selected	6776.54	5805.49
BRDN0000737909	2iSL	2656.11	4865.24
BRDN0000737909	High	2224.23	4867.09
BRDN0000737909	Negative	1846.55	4885.8
BRDN0000737909	Selected	2488.97	3603.79
Ctcf_p1_7	2iSL	5014.64	4609.31
Ctcf_p1_7	High	5222.68	4488.46
Ctcf_p1_7	Negative	4028.49	2260.68
Ctcf_p1_7	Selected	4562.55	4046.33
E2f3_p2_8	2iSL	4499.71	5139.09
E2f3_p2_8	High	4661.13	10228
E2f3_p2_8	Negative	3866.44	2943.21
E2f3_p2_8	Selected	4412.11	5149.25
Ubp1_p2_11	2iSL	8275.82	11537.3
Ubp1_p2_11	High	8995.35	9321.24
Ubp1_p2_11	Negative	8418.75	10925.1
Ubp1_p2_11	Selected	7959.18	9416.17
Nfe2l2_p1_9	2iSL	8370.9	7908.25
Nfe2l2_p1_9	High	6282.51	5831.44
Nfe2l2_p1_9	Negative	9766.6	14580.2
Nfe2l2_p1_9	Selected	7428.45	8219.5
Klf4_p2_4	2iSL	6803.9	6718.18
Klf4_p2_4	High	8478.61	6733.3
Klf4_p2_4	Negative	6368.71	6556.6
Klf4_p2_4	Selected	7223.69	8007.19
BRDN0000737559	2iSL	7949.82	5277.29
BRDN0000737559	High	7814.25	5898.84
BRDN0000737559	Negative	6928.95	5906.5
BRDN0000737559	Selected	5496.12	5285.74
Gmeb2_p1_1	2iSL	5429.54	7488.53
Gmeb2_p1_1	High	3716.42	4278.92
Gmeb2_p1_1	Negative	5071.1	5724.29
Gmeb2_p1_1	Selected	6850.93	6937.36
Etv5_p1_3	2iSL	7144.71	8128.35
Etv5_p1_3	High	8889.89	13685.9
Etv5_p1_3	Negative	5892.62	5744.36
Etv5_p1_3	Selected	6574.28	8533.84
Zbtb44_p1_3	2iSL	2941.36	2380.15
Zbtb44_p1_3	High	2563.44	1668.93
Zbtb44_p1_3	Negative	2619.08	1613.67
Zbtb44_p1_3	Selected	2843.34	1782.59
Tcf7_p2_2	2iSL	2477.06	2139.58
Tcf7_p2_2	High	1668.83	2068.39
Tcf7_p2_2	Negative	1924.43	2932.4
Tcf7_p2_2	Selected	2534.1	2128.63
Bnc2_p1_3	2iSL	4644.19	4181.91
Bnc2_p1_3	High	4910.71	4625.7
Bnc2_p1_3	Negative	4262.13	3131.6
Bnc2_p1_3	Selected	4311.81	4159.38
Sp1_p1_6	2iSL	6634.73	8376.61
Sp1_p1_6	High	6641.05	8627.69
Sp1_p1_6	Negative	7212.84	4756.08
Sp1_p1_6	Selected	7196.94	8222.26
FIREWACh_9	2iSL	7081.74	7892.9
FIREWACh_9	High	6773.75	7375.39
FIREWACh_9	Negative	5733.09	7819.74
FIREWACh_9	Selected	6672.07	6991.13
E2f4_p1_8	2iSL	2622.77	2175.41
E2f4_p1_8	High	2653.08	963.126
E2f4_p1_8	Negative	1811.38	1244.61
E2f4_p1_8	Selected	3141.71	2510.52
BRDN0000738087	2iSL	4125.56	4163.99
BRDN0000738087	High	3847.36	3929.7
BRDN0000738087	Negative	3835.04	4153.85
BRDN0000738087	Selected	4567.56	4606.07
gRNA_3950	2iSL	1674.43	1714.73
gRNA_3950	High	688.096	374.957
gRNA_3950	Negative	874.284	1216.82
gRNA_3950	Selected	2027.61	2602.89
BRDN0000737611	2iSL	5013.4	5200.51
BRDN0000737611	High	5336.92	6130.43
BRDN0000737611	Negative	5893.88	4526
BRDN0000737611	Selected	5069.87	5922.67
Klf5_p1_12	2iSL	3121.64	3631.65
Klf5_p1_12	High	2588.93	3559.64
Klf5_p1_12	Negative	2561.3	2521.65
Klf5_p1_12	Selected	3097.42	3033.03
gRNA_2563	2iSL	7843.63	9456.63
gRNA_2563	High	457.852	377.408
gRNA_2563	Negative	5594.91	13420.5
gRNA_2563	Selected	6351.96	7833.48
gRNA_4420	2iSL	6538.41	6725.86
gRNA_4420	High	5194.56	5202.84
gRNA_4420	Negative	6604.86	6440.79
gRNA_4420	Selected	6654.52	7377.15
Smarce1_p2_3	2iSL	5369.03	4806.38
Smarce1_p2_3	High	4933.56	4028.95
Smarce1_p2_3	Negative	5051	4255.77
Smarce1_p2_3	Selected	5409.2	5578.01
Zfp574_p2_11	2iSL	2128.84	2487.65
Zfp574_p2_11	High	2561.69	3388.09
Zfp574_p2_11	Negative	2088.99	2946.3
Zfp574_p2_11	Selected	2698.75	2686.99
Cnbp_p1_8	2iSL	3534.08	4023.23
Cnbp_p1_8	High	2863.99	3522.88
Cnbp_p1_8	Negative	4023.46	3767.81
Cnbp_p1_8	Selected	3772.73	3613.44
Zfp958_p1_1	2iSL	3739.06	3383.4
Zfp958_p1_1	High	4507.34	6732.08
Zfp958_p1_1	Negative	2936.89	2623.57
Zfp958_p1_1	Selected	4052.72	4189.71
Elf1_p1_4	2iSL	7355.87	7094.4
Elf1_p1_4	High	4997.71	4879.35
Elf1_p1_4	Negative	3836.3	4383.94
Elf1_p1_4	Selected	6300.98	6263.2
Zfp574_p2_7	2iSL	3842.78	3680.28
Zfp574_p2_7	High	3346.45	4385.53
Zfp574_p2_7	Negative	3760.93	3591.77
Zfp574_p2_7	Selected	4241.61	3431.46
Dcp1a_p1_5	2iSL	2889.5	3621.42
Dcp1a_p1_5	High	3072.27	4646.53
Dcp1a_p1_5	Negative	2523.62	4807.04
Dcp1a_p1_5	Selected	3096.58	3949.83
Stag2_p3_9	2iSL	1417.58	1016.04
Stag2_p3_9	High	1268.98	733.985
Stag2_p3_9	Negative	1788.76	1480.87
Stag2_p3_9	Selected	1355.64	749.985
Adnp_p1_11	2iSL	5380.14	5087.9
Adnp_p1_11	High	2676.81	3270.46
Adnp_p1_11	Negative	4685.46	3665.89
Adnp_p1_11	Selected	4869.28	4734.28
Foxd3_p1_9	2iSL	3214.26	3818.48
Foxd3_p1_9	High	2577.51	4919.78
Foxd3_p1_9	Negative	3360.21	2879.9
Foxd3_p1_9	Selected	3242.01	3933.28
Zic3_p1_9	2iSL	6919.97	5625.35
Zic3_p1_9	High	5010.01	3428.53
Zic3_p1_9	Negative	7588.43	7273.1
Zic3_p1_9	Selected	8392.11	5506.32
Stag2_p3_3	2iSL	6411.23	6413.62
Stag2_p3_3	High	5343.07	5666.02
Stag2_p3_3	Negative	5792.13	5660.98
Stag2_p3_3	Selected	6112.09	6857.4
Ascl2_p2_12	2iSL	3979.85	4248.45
Ascl2_p2_12	High	3589	3658.9
Ascl2_p2_12	Negative	4474.42	4916.68
Ascl2_p2_12	Selected	3685.81	3787.15
Klf2_p1_9	2iSL	4328.07	4494.14
Klf2_p1_9	High	4224.37	4109.83
Klf2_p1_9	Negative	3322.53	4538.35
Klf2_p1_9	Selected	3477.7	4651.56
Zfp771_p2_3	2iSL	3225.37	1602.13
Zfp771_p2_3	High	3499.36	2352.67
Zfp771_p2_3	Negative	2965.78	1973.47
Zfp771_p2_3	Selected	3728.44	3148.83
Usf1_p1_8	2iSL	7575.67	8965.25
Usf1_p1_8	High	6131.35	8060.36
Usf1_p1_8	Negative	6711.64	8746.25
Usf1_p1_8	Selected	7983.42	7173.11
gRNA_2043	2iSL	3403.19	2526.03
gRNA_2043	High	4393.97	3282.71
gRNA_2043	Negative	3367.75	2506.21
gRNA_2043	Selected	4234.92	2353.35
Gm20422_p1_12	2iSL	3720.54	4115.36
Gm20422_p1_12	High	3072.27	4285.05
Gm20422_p1_12	Negative	3214.5	4351.51
Gm20422_p1_12	Selected	4364.47	4209.01
Zfp280c_p1_1	2iSL	1554.65	2418.54
Zfp280c_p1_1	High	1370.04	4242.16
Zfp280c_p1_1	Negative	1238.57	2388.85
Zfp280c_p1_1	Selected	1636.47	2087.27
Tfeb_p2_12	2iSL	5382.61	7644.65
Tfeb_p2_12	High	4538.1	6360.8
Tfeb_p2_12	Negative	4999.5	7875.33
Tfeb_p2_12	Selected	5967.5	6329.38
BRDN0000737592	2iSL	4326.84	4952.26
BRDN0000737592	High	5394.04	7843.47
BRDN0000737592	Negative	5254.5	5480.31
BRDN0000737592	Selected	4062.75	4386.86
Smad7_p1_2	2iSL	2925.31	3577.91
Smad7_p1_2	High	5528.5	9186.45
Smad7_p1_2	Negative	3298.66	3943.84
Smad7_p1_2	Selected	3870.52	3675.48
Sp1_p1_7	2iSL	6999	4087.21
Sp1_p1_7	High	5223.56	3302.32
Sp1_p1_7	Negative	5417.8	2872.18
Sp1_p1_7	Selected	6302.65	3989.81
Mbd3_p1_3	2iSL	8979.67	6664.43
Mbd3_p1_3	High	6996.97	5588.82
Mbd3_p1_3	Negative	9902.27	7784.23
Mbd3_p1_3	Selected	7664.15	6951.15
gRNA_2016	2iSL	953.287	1031.4
gRNA_2016	High	1061.58	1295.2
gRNA_2016	Negative	572.807	966.659
gRNA_2016	Selected	1060.61	1243.54
Nfe2l2_p1_2	2iSL	3700.78	4338.02
Nfe2l2_p1_2	High	3293.72	4644.08
Nfe2l2_p1_2	Negative	4225.71	7149.57
Nfe2l2_p1_2	Selected	3888.07	4298.63
Ssrp1_p1_11	2iSL	4634.31	4422.48
Ssrp1_p1_11	High	3560	3225.12
Ssrp1_p1_11	Negative	4280.98	4447.25
Ssrp1_p1_11	Selected	5527.88	4439.25
gRNA_4396	2iSL	3283.41	5395.02
gRNA_4396	High	1868.32	2862.42
gRNA_4396	Negative	3470.76	8218.14
gRNA_4396	Selected	3614.77	4742.55
Capn15_p1_5	2iSL	3030.27	2334.09
Capn15_p1_5	High	3773.55	2706.8
Capn15_p1_5	Negative	3386.59	2243.7
Capn15_p1_5	Selected	3101.6	3115.75
Grhl3_p1_12	2iSL	1501.55	1205.43
Grhl3_p1_12	High	1736.5	1388.32
Grhl3_p1_12	Negative	1405.64	1525.65
Grhl3_p1_12	Selected	1454.27	1388.3
Smarce1_p2_12	2iSL	1659.61	2979.03
Smarce1_p2_12	High	786.522	1145.7
Smarce1_p2_12	Negative	1045.12	2073.84
Smarce1_p2_12	Selected	2256.62	3219.14
gRNA_3989	2iSL	773.002	670.538
gRNA_3989	High	756.642	947.196
gRNA_3989	Negative	1193.35	657.822
gRNA_3989	Selected	826.591	698.975
gRNA_4007	2iSL	1153.33	929.028
gRNA_4007	High	724.127	552.633
gRNA_4007	Negative	1592.8	844.668
gRNA_4007	Selected	2362.76	890.607
Gm20422_p1_10	2iSL	11580.2	12282.1
Gm20422_p1_10	High	11891.9	13587.9
Gm20422_p1_10	Negative	11996.3	11176.8
Gm20422_p1_10	Selected	11144.4	11699.2
BRDN0000738363	2iSL	4688.64	4926.66
BRDN0000738363	High	4816.68	5264.11
BRDN0000738363	Negative	4253.34	4788.51
BRDN0000738363	Selected	4739.73	5113.41
Hic2_p1_11	2iSL	4999.82	4788.46
Hic2_p1_11	High	4517.01	4565.66
Hic2_p1_11	Negative	6147.62	4859.54
Hic2_p1_11	Selected	5882.25	5313.31
Zfp958_p1_11	2iSL	4416.98	3685.4
Zfp958_p1_11	High	4478.34	3288.84
Zfp958_p1_11	Negative	3587.58	3289.11
Zfp958_p1_11	Selected	4122.93	3827.13
Bnc2_p1_2	2iSL	1811.49	2367.36
Bnc2_p1_2	High	1412.22	1906.65
Bnc2_p1_2	Negative	1070.24	1601.32
Bnc2_p1_2	Selected	2120.39	2551.88
Myrf_p1_8	2iSL	5693.79	4402.01
Myrf_p1_8	High	3241.87	1965.46
Myrf_p1_8	Negative	3504.67	3829.57
Myrf_p1_8	Selected	5751.03	5893.72
Zfp207_p1_10	2iSL	2961.12	4980.41
Zfp207_p1_10	High	2433.38	2774.19
Zfp207_p1_10	Negative	2209.58	5188.46
Zfp207_p1_10	Selected	3099.09	3872.62
Ybx3_p1_2	2iSL	2399.27	2436.46
Ybx3_p1_2	High	1834.92	2584.26
Ybx3_p1_2	Negative	2783.64	4207.9
Ybx3_p1_2	Selected	2813.25	2666.31
gRNA_2064	2iSL	5357.92	6229.35
gRNA_2064	High	6712.24	7814.06
gRNA_2064	Negative	5363.78	5492.66
gRNA_2064	Selected	5365.74	6588.56
Pou5f1_p1_7	2iSL	7662.11	5679.1
Pou5f1_p1_7	High	2486.11	1858.86
Pou5f1_p1_7	Negative	6657.62	9217.23
Pou5f1_p1_7	Selected	5931.56	6254.93
Myc_p1_3	2iSL	6513.72	8302.39
Myc_p1_3	High	4829.86	6449.02
Myc_p1_3	Negative	4394.03	7359.58
Myc_p1_3	Selected	6482.35	8565.54
gRNA_1967	2iSL	2580.79	2528.59
gRNA_1967	High	3654.91	4979.83
gRNA_1967	Negative	2286.2	2259.14
gRNA_1967	Selected	2021.76	2201.7
Ahctf1_p1_5	2iSL	4923.26	5466.68
Ahctf1_p1_5	High	4876.43	4347.54
Ahctf1_p1_5	Negative	4459.35	6175.19
Ahctf1_p1_5	Selected	6852.6	4237.97
Zscan10_p1_4	2iSL	4289.79	6728.41
Zscan10_p1_4	High	3549.45	4375.73
Zscan10_p1_4	Negative	5052.25	8963.98
Zscan10_p1_4	Selected	5179.36	7126.23
gRNA_251	2iSL	4723.22	5799.39
gRNA_251	High	4413.31	6316.68
gRNA_251	Negative	4229.47	5653.25
gRNA_251	Selected	4987.13	6089.49
Zfp445_p1_12	2iSL	3895.88	3519.05
Zfp445_p1_12	High	3507.27	4080.42
Zfp445_p1_12	Negative	3455.68	4666.52
Zfp445_p1_12	Selected	4001.74	3959.48
Gpbp1l1_p1_10	2iSL	8811.73	5599.76
Gpbp1l1_p1_10	High	8845.07	6196.6
Gpbp1l1_p1_10	Negative	8187.62	4221.8
Gpbp1l1_p1_10	Selected	8323.58	6849.13
Nup62cl_p1_7	2iSL	6787.85	4514.62
Nup62cl_p1_7	High	5070.65	4498.26
Nup62cl_p1_7	Negative	6369.96	3821.85
Nup62cl_p1_7	Selected	5165.98	4249
gRNA_2538	2iSL	5414.72	3496.01
gRNA_2538	High	633.611	257.324
gRNA_2538	Negative	6868.65	4879.62
gRNA_2538	Selected	4636.93	3329.44
Smarcal1_p1_9	2iSL	3241.42	4005.31
Smarcal1_p1_9	High	2322.66	3979.94
Smarcal1_p1_9	Negative	1970.91	3740.01
Smarcal1_p1_9	Selected	3192.7	4392.37
Zfp445_p1_4	2iSL	2374.57	4519.73
Zfp445_p1_4	High	2560.81	5565.54
Zfp445_p1_4	Negative	1724.7	3537.72
Zfp445_p1_4	Selected	2924.41	4284.84
BRDN0000738115	2iSL	17108.5	15624.6
BRDN0000738115	High	19084.8	15612.2
BRDN0000738115	Negative	18702.9	20065.1
BRDN0000738115	Selected	17461.2	16280.5
Yy1_p1_8	2iSL	3469.87	6027.16
Yy1_p1_8	High	2073.08	5610.88
Yy1_p1_8	Negative	2356.55	5043.3
Yy1_p1_8	Selected	4220.71	5487.02
Ubp1_p2_9	2iSL	3890.94	5520.42
Ubp1_p2_9	High	5858.05	9280.81
Ubp1_p2_9	Negative	3039.89	3820.31
Ubp1_p2_9	Selected	4576.76	5881.32
E2f4_p1_10	2iSL	5664.15	4826.85
E2f4_p1_10	High	2310.35	2034.08
E2f4_p1_10	Negative	2489.7	4053.48
E2f4_p1_10	Selected	4957.04	3978.78
Cebpg_p1_9	2iSL	3819.32	3925.97
Cebpg_p1_9	High	3219.9	3336.63
Cebpg_p1_9	Negative	3711.94	3122.34
Cebpg_p1_9	Selected	3118.31	3858.84
gRNA_2537	2iSL	1355.84	3350.13
gRNA_2537	High	493.883	240.169
gRNA_2537	Negative	2175.66	6005.33
gRNA_2537	Selected	2088.63	3081.28
Esrrb_p3_4	2iSL	3834.14	3931.09
Esrrb_p3_4	High	2421.96	2317.14
Esrrb_p3_4	Negative	3690.58	4141.5
Esrrb_p3_4	Selected	3811.18	3822.99
Rlf_p1_1	2iSL	5004.76	8033.66
Rlf_p1_1	High	3011.63	4841.36
Rlf_p1_1	Negative	1940.76	3675.16
Rlf_p1_1	Selected	6694.64	8564.17
Myef2_p1_7	2iSL	4172.48	6252.38
Myef2_p1_7	High	4629.49	6891.37
Myef2_p1_7	Negative	4705.56	8621.17
Myef2_p1_7	Selected	4222.38	7058.68
Erf_p1_11	2iSL	5075.14	5369.42
Erf_p1_11	High	4988.92	4655.11
Erf_p1_11	Negative	5253.24	7032.21
Erf_p1_11	Selected	4512.4	4925.91
Zfp236_p1_5	2iSL	2483.24	2820.35
Zfp236_p1_5	High	4256	6071.61
Zfp236_p1_5	Negative	2387.95	1383.59
Zfp236_p1_5	Selected	2941.13	2753.16
Nup62cl_p1_12	2iSL	1600.34	1763.36
Nup62cl_p1_12	High	1219.77	1086.89
Nup62cl_p1_12	Negative	1075.27	1704.78
Nup62cl_p1_12	Selected	1227.77	2110.71
Nup62cl_p1_3	2iSL	3862.54	4023.23
Nup62cl_p1_3	High	2370.99	2415.17
Nup62cl_p1_3	Negative	1753.59	2303.92
Nup62cl_p1_3	Selected	4350.26	4057.36
gRNA_4472	2iSL	5352.98	6828.23
gRNA_4472	High	3865.82	4499.49
gRNA_4472	Negative	4194.3	5792.23
gRNA_4472	Selected	5719.27	6082.6
Ubp1_p2_1	2iSL	1799.14	1118.42
Ubp1_p2_1	High	1642.47	1656.67
Ubp1_p2_1	Negative	1591.55	1178.21
Ubp1_p2_1	Selected	1615.57	1295.93
Pias2_p2_8	2iSL	6597.68	4532.53
Pias2_p2_8	High	6049.62	3863.53
Pias2_p2_8	Negative	6108.68	6186
Pias2_p2_8	Selected	5532.06	4430.98
Zfp217_p1_11	2iSL	9495.83	10529
Zfp217_p1_11	High	7674.52	7702.55
Zfp217_p1_11	Negative	8448.9	9844.17
Zfp217_p1_11	Selected	9053.22	10450.2
Lbr_p1_4	2iSL	6476.67	7112.31
Lbr_p1_4	High	6708.72	10217
Lbr_p1_4	Negative	7162.6	10253.4
Lbr_p1_4	Selected	7003.88	6387.28
Zscan10_p1_11	2iSL	4339.18	6316.37
Zscan10_p1_11	High	4078.49	5688.08
Zscan10_p1_11	Negative	4389.01	6624.55
Zscan10_p1_11	Selected	4499.03	5092.73
Adnp_p1_3	2iSL	8340.03	6518.55
Adnp_p1_3	High	5376.47	5016.59
Adnp_p1_3	Negative	8291.88	7169.64
Adnp_p1_3	Selected	6784.06	6093.63
Gabpb2_p1_6	2iSL	7233.62	6917.8
Gabpb2_p1_6	High	6759.69	7403.57
Gabpb2_p1_6	Negative	6380.01	9285.17
Gabpb2_p1_6	Selected	6397.1	6843.61
Nfatc4_p1_4	2iSL	5276.42	7247.95
Nfatc4_p1_4	High	4227.88	4370.83
Nfatc4_p1_4	Negative	4062.4	8397.27
Nfatc4_p1_4	Selected	5407.53	6013.67
Mbd3_p1_11	2iSL	3637.8	4448.07
Mbd3_p1_11	High	3387.75	3689.53
Mbd3_p1_11	Negative	4037.28	4314.45
Mbd3_p1_11	Selected	3603.9	4698.43
Gabpb2_p1_4	2iSL	3515.55	5978.54
Gabpb2_p1_4	High	3506.39	4429.64
Gabpb2_p1_4	Negative	3164.25	7829.01
Gabpb2_p1_4	Selected	3330.6	4544.03
Sub1_p1_2	2iSL	3635.33	4325.23
Sub1_p1_2	High	2975.6	3687.08
Sub1_p1_2	Negative	3215.76	4271.21
Sub1_p1_2	Selected	3537.88	4339.99
BRDN0000737434	2iSL	4325.6	5205.63
BRDN0000737434	High	3762.12	4914.88
BRDN0000737434	Negative	4052.36	4901.24
BRDN0000737434	Selected	5510.33	4578.49
Ahctf1_p1_12	2iSL	6577.93	6239.59
Ahctf1_p1_12	High	6282.51	5903.74
Ahctf1_p1_12	Negative	5357.5	5677.96
Ahctf1_p1_12	Selected	6058.6	6077.08
Zfp292_p1_3	2iSL	2135.02	3045.57
Zfp292_p1_3	High	1901.71	2666.36
Zfp292_p1_3	Negative	2661.79	1828.31
Zfp292_p1_3	Selected	3384.93	3057.84
Zfp296_p1_1	2iSL	5924.7	6846.14
Zfp296_p1_1	High	4805.25	6730.85
Zfp296_p1_1	Negative	5569.79	7398.18
Zfp296_p1_1	Selected	3911.47	6406.58
Smarcal1_p1_7	2iSL	4262.63	3905.5
Smarcal1_p1_7	High	3709.39	3018.04
Smarcal1_p1_7	Negative	3235.85	3726.11
Smarcal1_p1_7	Selected	4306.8	4669.48
Zfp217_p1_5	2iSL	2425.2	2758.93
Zfp217_p1_5	High	2011.56	1454.49
Zfp217_p1_5	Negative	2238.47	2401.2
Zfp217_p1_5	Selected	2911.87	3631.36
Zfp771_p2_8	2iSL	3030.27	2098.63
Zfp771_p2_8	High	2997.57	2726.41
Zfp771_p2_8	Negative	2232.19	2419.73
Zfp771_p2_8	Selected	3242.84	2092.79
Ssrp1_p1_7	2iSL	3606.93	5594.64
Ssrp1_p1_7	High	3008.99	3161.4
Ssrp1_p1_7	Negative	3684.3	5091.17
Ssrp1_p1_7	Selected	3522.83	4545.4
Adnp_p1_4	2iSL	9229.1	7767.49
Adnp_p1_4	High	8643.83	7175.65
Adnp_p1_4	Negative	8080.84	5880.25
Adnp_p1_4	Selected	7620.68	6996.64
Smarcc1_p2_6	2iSL	3599.52	4834.53
Smarcc1_p2_6	High	2073.96	2112.5
Smarcc1_p2_6	Negative	2730.88	3014.25
Smarcc1_p2_6	Selected	4224.06	4472.34
Tcf7_p2_9	2iSL	4966.48	5505.07
Tcf7_p2_9	High	7303.67	8880.12
Tcf7_p2_9	Negative	3498.39	3017.33
Tcf7_p2_9	Selected	4184.77	5113.41
BRDN0000737945	2iSL	5438.18	4302.19
BRDN0000737945	High	5691.96	4476.21
BRDN0000737945	Negative	4714.35	4433.35
BRDN0000737945	Selected	4771.49	4327.58
Tfam_p2_3	2iSL	1160.74	2431.34
Tfam_p2_3	High	1421.89	2987.41
Tfam_p2_3	Negative	1477.24	2226.71
Tfam_p2_3	Selected	1638.14	2647.01
gRNA_2174	2iSL	4471.31	5093.02
gRNA_2174	High	5061.86	8745.33
gRNA_2174	Negative	4541	3832.66
gRNA_2174	Selected	5547.1	5281.6
gRNA_244	2iSL	2685.75	4030.91
gRNA_244	High	3775.3	3720.16
gRNA_244	Negative	3122.8	4051.94
gRNA_244	Selected	3207.74	4174.55
Mitf_p1_3	2iSL	3900.82	5750.76
Mitf_p1_3	High	4717.37	7031.06
Mitf_p1_3	Negative	4406.59	6332.69
Mitf_p1_3	Selected	4422.97	5063.78
Zfp236_p1_3	2iSL	1394.12	3004.62
Zfp236_p1_3	High	2555.54	4489.69
Zfp236_p1_3	Negative	1435.79	1683.16
Zfp236_p1_3	Selected	1658.2	3399.75
Zfp985_p1_7	2iSL	5233.2	7757.26
Zfp985_p1_7	High	5172.59	6912.2
Zfp985_p1_7	Negative	5689.13	6944.19
Zfp985_p1_7	Selected	6545.03	5657.97
gRNA_1825	2iSL	6498.9	5888.96
gRNA_1825	High	7974.19	6373.05
gRNA_1825	Negative	6368.71	7436.79
gRNA_1825	Selected	5763.57	5478.75
Tcf7_p2_11	2iSL	4278.68	3759.62
Tcf7_p2_11	High	3064.36	3533.91
Tcf7_p2_11	Negative	4255.85	3690.6
Tcf7_p2_11	Selected	4147.16	3452.14
Arnt_p1_2	2iSL	3836.61	2602.81
Arnt_p1_2	High	2871.02	1720.39
Arnt_p1_2	Negative	4435.48	2686.88
Arnt_p1_2	Selected	4203.16	3035.78
BRDN0000738309	2iSL	2454.84	1453.69
BRDN0000738309	High	2646.05	1786.56
BRDN0000738309	Negative	3233.34	1025.34
BRDN0000738309	Selected	2554.16	1659.89
Zfp281_p1_11	2iSL	5417.19	3813.37
Zfp281_p1_11	High	5215.65	7326.37
Zfp281_p1_11	Negative	4208.12	4272.75
Zfp281_p1_11	Selected	5158.46	4160.76
gRNA_3988	2iSL	2076.98	1724.97
gRNA_3988	High	1955.32	1552.52
gRNA_3988	Negative	2395.49	2393.48
gRNA_3988	Selected	2926.08	1614.4
Pias2_p2_2	2iSL	3627.92	6626.04
Pias2_p2_2	High	2950.11	5329.05
Pias2_p2_2	Negative	3073.81	5355.23
Pias2_p2_2	Selected	4450.55	6013.67
gRNA_6441	2iSL	2800.59	3490.89
gRNA_6441	High	1263.71	2119.86
gRNA_6441	Negative	2379.16	4604.75
gRNA_6441	Selected	3361.53	4119.4
Myc_p1_4	2iSL	3374.78	4445.51
Myc_p1_4	High	3109.18	4059.59
Myc_p1_4	Negative	3292.38	4275.84
Myc_p1_4	Selected	4018.45	4502.67
Zfp445_p1_6	2iSL	4040.36	3160.74
Zfp445_p1_6	High	3330.63	2246.07
Zfp445_p1_6	Negative	3877.75	2896.89
Zfp445_p1_6	Selected	4097.02	3289.46
Stag2_p3_12	2iSL	1606.51	1225.91
Stag2_p3_12	High	1300.62	1021.94
Stag2_p3_12	Negative	1011.2	628.482
Stag2_p3_12	Selected	1731.75	1355.21
Prdm14_p1_11	2iSL	1885.58	2198.44
Prdm14_p1_11	High	1798.01	2516.87
Prdm14_p1_11	Negative	2111.6	2577.24
Prdm14_p1_11	Selected	2039.31	2698.02
Zfp292_p1_11	2iSL	3848.96	3631.65
Zfp292_p1_11	High	3712.03	3200.62
Zfp292_p1_11	Negative	3946.84	3818.76
Zfp292_p1_11	Selected	3946.58	4214.53
Zscan10_p1_2	2iSL	6019.79	6700.26
Zscan10_p1_2	High	5384.38	5184.46
Zscan10_p1_2	Negative	5974.27	8404.99
Zscan10_p1_2	Selected	5853	6300.42
Rlf_p1_11	2iSL	4552.81	4732.16
Rlf_p1_11	High	4387.82	5096.23
Rlf_p1_11	Negative	3985.78	4393.2
Rlf_p1_11	Selected	3593.04	4459.93
Zfp985_p1_2	2iSL	3907	3519.05
Zfp985_p1_2	High	4219.09	3723.84
Zfp985_p1_2	Negative	4588.73	3597.95
Zfp985_p1_2	Selected	3998.39	3861.59
gRNA_2056	2iSL	5795.05	3864.55
gRNA_2056	High	9513.83	8079.96
gRNA_2056	Negative	4758.31	2571.06
gRNA_2056	Selected	4667.02	4126.3
Zfp213_p1_8	2iSL	1465.74	1883.65
Zfp213_p1_8	High	1308.53	2469.08
Zfp213_p1_8	Negative	1453.37	2198.92
Zfp213_p1_8	Selected	1962.42	2181.02
Sub1_p1_8	2iSL	10279.9	9579.48
Sub1_p1_8	High	8820.47	8358.12
Sub1_p1_8	Negative	10070.6	10237.9
Sub1_p1_8	Selected	10227.5	8776.48
Nr4a1_p1_3	2iSL	3046.32	3411.55
Nr4a1_p1_3	High	3345.57	4062.04
Nr4a1_p1_3	Negative	3096.42	3182.56
Nr4a1_p1_3	Selected	3501.94	4717.74
Son_p1_8	2iSL	4378.7	4450.63
Son_p1_8	High	3553.85	4813.18
Son_p1_8	Negative	4362.63	4542.99
Son_p1_8	Selected	3929.02	5318.83
Dcp1a_p1_2	2iSL	4554.04	6045.08
Dcp1a_p1_2	High	4326.31	5148.92
Dcp1a_p1_2	Negative	3715.71	7183.54
Dcp1a_p1_2	Selected	5135.9	6722.29
Smarcal1_p1_12	2iSL	4018.13	4317.55
Smarcal1_p1_12	High	3719.94	4830.33
Smarcal1_p1_12	Negative	4221.94	5390.74
Smarcal1_p1_12	Selected	4986.29	4928.67
gRNA_4474	2iSL	5467.82	2730.78
gRNA_4474	High	4469.55	1740
gRNA_4474	Negative	6190.33	2744.01
gRNA_4474	Selected	4443.03	2620.81
FIREWACh_1	2iSL	5929.64	4581.16
FIREWACh_1	High	8374.04	8393.65
FIREWACh_1	Negative	5073.61	3614.93
FIREWACh_1	Selected	5557.97	5095.49
Klf16_p1_8	2iSL	4820.77	5528.1
Klf16_p1_8	High	4598.73	6319.13
Klf16_p1_8	Negative	4072.45	6355.86
Klf16_p1_8	Selected	5399.17	6303.18
BRDN0000738159	2iSL	4229.29	6974.11
BRDN0000738159	High	4188.34	8202.5
BRDN0000738159	Negative	3994.57	5866.35
BRDN0000738159	Selected	4448.05	6379.01
Tfam_p2_4	2iSL	7949.82	6449.45
Tfam_p2_4	High	6463.54	5065.6
Tfam_p2_4	Negative	8418.75	7751.8
Tfam_p2_4	Selected	5284.67	5966.79
Grhl2_p1_6	2iSL	1350.9	1297.57
Grhl2_p1_6	High	1851.62	1959.34
Grhl2_p1_6	Negative	1498.59	1172.03
Grhl2_p1_6	Selected	1516.11	1785.35
Zfp213_p1_7	2iSL	6343.31	6861.5
Zfp213_p1_7	High	5995.14	5063.15
Zfp213_p1_7	Negative	6886.24	9181.71
Zfp213_p1_7	Selected	5785.3	6996.64
Ybx3_p1_4	2iSL	1890.52	2572.1
Ybx3_p1_4	High	1855.14	2470.31
Ybx3_p1_4	Negative	1434.53	3468.24
Ybx3_p1_4	Selected	2572.55	2782.11
Sall4_p1_12	2iSL	5408.55	6935.72
Sall4_p1_12	High	8545.4	13440.9
Sall4_p1_12	Negative	5089.94	4014.88
Sall4_p1_12	Selected	6747.29	6565.12
Ncor1_p2_8	2iSL	2330.12	3951.57
Ncor1_p2_8	High	2727.78	4610.99
Ncor1_p2_8	Negative	2390.46	4011.79
Ncor1_p2_8	Selected	3253.71	3787.15
Mllt10_p2_1	2iSL	3839.08	3936.21
Mllt10_p2_1	High	3595.15	3210.42
Mllt10_p2_1	Negative	4317.4	4184.74
Mllt10_p2_1	Selected	3454.3	4473.71
Klf4_p2_5	2iSL	1318.8	783.148
Klf4_p2_5	High	3014.27	1209.42
Klf4_p2_5	Negative	1366.7	650.101
Klf4_p2_5	Selected	1489.37	798.238
gRNA_2075	2iSL	5228.26	3652.13
gRNA_2075	High	6775.51	6875.44
gRNA_2075	Negative	5498.19	2995.72
gRNA_2075	Selected	5918.19	5036.2
Mis18bp1_p1_10	2iSL	4531.82	3301.5
Mis18bp1_p1_10	High	4395.73	4331.61
Mis18bp1_p1_10	Negative	3788.56	2591.14
Mis18bp1_p1_10	Selected	4105.37	3121.26
Nfrkb_p1_11	2iSL	3200.67	7079.04
Nfrkb_p1_11	High	2523.02	2655.34
Nfrkb_p1_11	Negative	4483.22	16326.6
Nfrkb_p1_11	Selected	3400.81	4901.1
Pias1_p1_4	2iSL	5312.23	4773.11
Pias1_p1_4	High	3239.24	2969.02
Pias1_p1_4	Negative	3586.32	3411.1
Pias1_p1_4	Selected	5771.93	4424.08
Erf_p1_1	2iSL	6677.95	5420.61
Erf_p1_1	High	8361.73	13486.2
Erf_p1_1	Negative	4721.89	3079.1
Erf_p1_1	Selected	6405.45	5652.46
Myef2_p1_5	2iSL	4520.7	4860.12
Myef2_p1_5	High	3227.81	3644.19
Myef2_p1_5	Negative	3003.47	5900.32
Myef2_p1_5	Selected	5631.52	4731.52
Hes1_p2_2	2iSL	4781.25	4913.87
Hes1_p2_2	High	3500.24	4650.21
Hes1_p2_2	Negative	4139.03	2788.79
Hes1_p2_2	Selected	4717.17	5331.23
Srebf2_p1_7	2iSL	6114.87	4489.02
Srebf2_p1_7	High	5074.16	3312.12
Srebf2_p1_7	Negative	4439.25	3608.76
Srebf2_p1_7	Selected	5611.46	5589.04
Csrnp1_p1_8	2iSL	5065.26	8107.88
Csrnp1_p1_8	High	4659.37	7283.48
Csrnp1_p1_8	Negative	4922.87	8942.36
Csrnp1_p1_8	Selected	6098.72	8258.11
Zfp292_p1_9	2iSL	4309.55	5382.22
Zfp292_p1_9	High	4216.46	5335.18
Zfp292_p1_9	Negative	4475.68	6735.73
Zfp292_p1_9	Selected	3537.04	5030.69
Arid1a_p1_2	2iSL	6024.72	7255.63
Arid1a_p1_2	High	3400.06	3654
Arid1a_p1_2	Negative	3984.52	4830.2
Arid1a_p1_2	Selected	5434.27	5379.49
gRNA_1840	2iSL	3792.16	5471.8
gRNA_1840	High	4272.7	6638.95
gRNA_1840	Negative	4196.81	5901.87
gRNA_1840	Selected	4885.16	5123.06
Foxn3_p2_9	2iSL	4260.16	5133.97
Foxn3_p2_9	High	3285.81	5895.16
Foxn3_p2_9	Negative	4587.48	5491.11
Foxn3_p2_9	Selected	4487.33	5604.21
Sox2_p1_10	2iSL	3274.76	4640.02
Sox2_p1_10	High	4289.4	6609.54
Sox2_p1_10	Negative	3654.15	4231.06
Sox2_p1_10	Selected	4163.04	3751.3
Grhl3_p1_6	2iSL	2994.46	3237.52
Grhl3_p1_6	High	2217.2	2991.08
Grhl3_p1_6	Negative	2712.04	2774.9
Grhl3_p1_6	Selected	3087.39	3425.94
Nme2_p1_7	2iSL	3383.43	4335.46
Nme2_p1_7	High	5111.95	7322.7
Nme2_p1_7	Negative	2792.43	3230.43
Nme2_p1_7	Selected	3441.76	4025.65
BRDN0000738156	2iSL	1974.49	3414.11
BRDN0000738156	High	2280.47	3837.8
BRDN0000738156	Negative	2191.99	2676.07
BRDN0000738156	Selected	3148.4	3311.51
Rif1_p1_3	2iSL	4691.11	6160.25
Rif1_p1_3	High	2822.69	5088.88
Rif1_p1_3	Negative	3989.55	9329.95
Rif1_p1_3	Selected	2932.77	5453.93
Smarcc1_p2_3	2iSL	768.063	1430.65
Smarcc1_p2_3	High	64.152	120.084
Smarcc1_p2_3	Negative	281.379	1091.74
Smarcc1_p2_3	Selected	857.515	1322.12
gRNA_4590	2iSL	4247.81	5773.79
gRNA_4590	High	3523.97	4256.87
gRNA_4590	Negative	4486.99	7168.1
gRNA_4590	Selected	5608.95	4905.23
Zfp296_p1_10	2iSL	1462.04	1791.51
Zfp296_p1_10	High	1894.68	1159.18
Zfp296_p1_10	Negative	2083.96	2569.52
Zfp296_p1_10	Selected	2360.26	2245.82
BRDN0000738231	2iSL	4051.47	3439.71
BRDN0000738231	High	4325.43	2641.86
BRDN0000738231	Negative	4674.15	3882.08
BRDN0000738231	Selected	3679.96	3399.75
Pknox1_p1_4	2iSL	1470.68	1123.54
Pknox1_p1_4	High	1377.07	1301.32
Pknox1_p1_4	Negative	1195.86	1853.02
Pknox1_p1_4	Selected	1539.52	1319.37
Mllt10_p2_12	2iSL	3031.5	4256.13
Mllt10_p2_12	High	3255.06	5017.81
Mllt10_p2_12	Negative	3504.67	5474.13
Mllt10_p2_12	Selected	3564.62	4850.09
Smarcal1_p1_3	2iSL	3436.53	5039.27
Smarcal1_p1_3	High	3185.63	2988.63
Smarcal1_p1_3	Negative	2729.62	4342.24
Smarcal1_p1_3	Selected	4711.32	4549.54
Myc_p1_9	2iSL	3248.83	4350.82
Myc_p1_9	High	2447.44	4030.18
Myc_p1_9	Negative	2175.66	4989.26
Myc_p1_9	Selected	4068.6	4188.33
gRNA_1940	2iSL	6423.57	5069.98
gRNA_1940	High	11209	10387.3
gRNA_1940	Negative	6050.9	2373.41
gRNA_1940	Selected	6585.15	4688.78
gRNA_4532	2iSL	2572.15	4105.13
gRNA_4532	High	2071.32	3358.69
gRNA_4532	Negative	3183.1	4306.73
gRNA_4532	Selected	2853.37	4175.93
Ssrp1_p1_3	2iSL	2184.41	1722.41
Ssrp1_p1_3	High	2488.75	1203.29
Ssrp1_p1_3	Negative	1835.24	1629.11
Ssrp1_p1_3	Selected	3018.85	1785.35
Nanog_p1_5	2iSL	5293.71	5441.08
Nanog_p1_5	High	2180.29	2719.05
Nanog_p1_5	Negative	2997.19	3648.9
Nanog_p1_5	Selected	6895.22	5105.14
Zfp236_p1_12	2iSL	5043.04	3503.69
Zfp236_p1_12	High	2978.24	2146.81
Zfp236_p1_12	Negative	2931.87	1016.07
Zfp236_p1_12	Selected	4916.09	4959
BRDN0000737561	2iSL	6200.07	4970.17
BRDN0000737561	High	4957.28	5691.75
BRDN0000737561	Negative	5917.75	7686.94
BRDN0000737561	Selected	4812.45	5693.82
Nfatc4_p1_2	2iSL	5352.98	6741.21
Nfatc4_p1_2	High	4905.43	5565.54
Nfatc4_p1_2	Negative	5573.56	7259.2
Nfatc4_p1_2	Selected	4542.49	5398.79
Tfeb_p2_4	2iSL	7078.03	5343.83
Tfeb_p2_4	High	6063.69	4057.14
Tfeb_p2_4	Negative	6902.57	4278.93
Tfeb_p2_4	Selected	6957.91	4949.35
Tcf7_p2_12	2iSL	2950	3183.78
Tcf7_p2_12	High	3168.93	3064.6
Tcf7_p2_12	Negative	2757.26	4093.63
Tcf7_p2_12	Selected	2931.93	3562.43
Klf5_p1_5	2iSL	3818.09	5254.25
Klf5_p1_5	High	4347.4	5033.74
Klf5_p1_5	Negative	2745.95	5583.77
Klf5_p1_5	Selected	3632.32	4772.88
gRNA_4597	2iSL	8116.52	8878.23
gRNA_4597	High	7151.63	6735.75
gRNA_4597	Negative	10275.3	12016.8
gRNA_4597	Selected	8851.8	7379.91
BRDN0000738150	2iSL	3084.6	3613.74
BRDN0000738150	High	2931.66	3407.7
BRDN0000738150	Negative	3624.01	2239.07
BRDN0000738150	Selected	2734.69	2765.57
Gabpb1_p1_2	2iSL	3678.55	4312.43
Gabpb1_p1_2	High	2978.24	5213.87
Gabpb1_p1_2	Negative	1918.15	2672.98
Gabpb1_p1_2	Selected	4400.41	4856.98
Prdm14_p1_2	2iSL	6190.19	4824.29
Prdm14_p1_2	High	8182.46	9752.57
Prdm14_p1_2	Negative	5051	3106.9
Prdm14_p1_2	Selected	6237.46	5555.95
Capn15_p1_3	2iSL	5948.17	4396.89
Capn15_p1_3	High	5147.98	4363.47
Capn15_p1_3	Negative	4741.98	3577.87
Capn15_p1_3	Selected	4914.41	5500.81
Zfp213_p1_4	2iSL	5209.74	4744.95
Zfp213_p1_4	High	4805.25	4457.83
Zfp213_p1_4	Negative	4372.68	4308.27
Zfp213_p1_4	Selected	5812.88	4374.45
Gabpb1_p1_7	2iSL	2775.89	3314.3
Gabpb1_p1_7	High	2937.81	3828
Gabpb1_p1_7	Negative	3255.95	2588.05
Gabpb1_p1_7	Selected	2962.86	3634.12
Csrnp1_p1_4	2iSL	1247.18	2444.14
Csrnp1_p1_4	High	1138.04	2687.19
Csrnp1_p1_4	Negative	933.323	3448.16
Csrnp1_p1_4	Selected	2351.9	3981.54
Lbr_p1_8	2iSL	8320.27	8264
Lbr_p1_8	High	6804.51	10759.8
Lbr_p1_8	Negative	8745.35	9353.12
Lbr_p1_8	Selected	8741.47	9150.09
Setdb1_p1_3	2iSL	3539.02	6019.49
Setdb1_p1_3	High	5045.16	8537.02
Setdb1_p1_3	Negative	3553.66	2759.46
Setdb1_p1_3	Selected	3685.81	5635.92
Srebf2_p1_5	2iSL	5043.04	5213.31
Srebf2_p1_5	High	7450.42	5110.94
Srebf2_p1_5	Negative	3857.65	2731.66
Srebf2_p1_5	Selected	4147.16	5513.22
Zfp292_p1_5	2iSL	1021.2	1215.67
Zfp292_p1_5	High	897.25	1472.87
Zfp292_p1_5	Negative	609.235	1448.44
Zfp292_p1_5	Selected	1155.89	1902.54
Brd4_p1_9	2iSL	4003.31	3751.94
Brd4_p1_9	High	2037.05	2527.9
Brd4_p1_9	Negative	4470.66	6096.43
Brd4_p1_9	Selected	3899.77	3777.5
Zscan10_p1_10	2iSL	3536.55	4757.75
Zscan10_p1_10	High	3681.27	4244.62
Zscan10_p1_10	Negative	5602.45	6062.46
Zscan10_p1_10	Selected	4991.31	4140.08
Nr4a1_p1_6	2iSL	4455.26	4924.1
Nr4a1_p1_6	High	3985.34	3685.86
Nr4a1_p1_6	Negative	3671.74	4757.63
Nr4a1_p1_6	Selected	4423.81	4724.63
gRNA_4391	2iSL	7706.56	8230.73
gRNA_4391	High	4447.58	3934.6
gRNA_4391	Negative	9870.87	10571.5
gRNA_4391	Selected	6623.59	8798.54
Stag2_p3_7	2iSL	4802.25	3058.37
Stag2_p3_7	High	3458.06	1414.05
Stag2_p3_7	Negative	3879.01	2506.21
Stag2_p3_7	Selected	3343.14	3172.27
BRDN0000737881	2iSL	4090.98	5238.9
BRDN0000737881	High	4793.83	5396.44
BRDN0000737881	Negative	5117.57	4291.28
BRDN0000737881	Selected	4344.41	4305.52
gRNA_2734	2iSL	3792.16	4312.43
gRNA_2734	High	3052.93	3478.77
gRNA_2734	Negative	2507.29	6216.88
gRNA_2734	Selected	4826.66	4206.26
Nfatc4_p1_8	2iSL	4007.02	3086.52
Nfatc4_p1_8	High	3213.75	3406.48
Nfatc4_p1_8	Negative	4568.64	2203.55
Nfatc4_p1_8	Selected	2837.49	2834.5
Klf5_p1_10	2iSL	4246.57	4043.7
Klf5_p1_10	High	3453.66	3729.97
Klf5_p1_10	Negative	3882.77	2564.89
Klf5_p1_10	Selected	4486.49	3828.51
Nfatc4_p1_5	2iSL	5208.5	6060.44
Nfatc4_p1_5	High	4304.34	2758.26
Nfatc4_p1_5	Negative	4564.87	5143.67
[truncated: 3,053 more rows]

## Sheet: E3f
tu	beta	pval	rank	identity
Smarcal1_p1	0.070579	0.14169	123	ns
Usf1_p1	0.0073478	0.87935	82	ns
Grhl2_p1	-0.10016	0.16166	17	ns
Smad7_p1	0.089799	0.17698	131	ns
Zfp207_p1	0.065408	0.42321	120	ns
Zfp36l1_p1	0.03551	0.71166	104	ns
Smarce1_p2	-0.065812	0.52241	34	ns
Ascl2_p2	-0.024467	0.65098	59	ns
RE58	0.006692	0.911	79	ns
Tead4_p1	0.046559	0.66004	110	ns
Foxi3_p1	0.19386	0.018519	141	enriched
Foxm1_p1	-0.11822	0.15072	14	ns
Ubp1_p2	0.000838	0.99535	75	ns
Nkrf_p1	0.028232	0.54691	99	ns
RE50	-0.16939	0.16417	2	ns
Zfp518b_p1	0.035502	0.60927	103	ns
Sall4_p1	0.048754	0.4255	112	ns
E2f8_p2	0.044699	0.65628	109	ns
Prdm14_p1	0.011434	0.85678	89	ns
Gm38394_p1	-0.077993	0.16272	29	ns
Pou5f1_p1	0.0080892	0.92136	84	ns
Dcp1a_p1	0.13238	0.15071	140	ns
Srebf2_p1	0.012424	0.86236	90	ns
Nfrkb_p1	0.036548	0.57585	105	ns
Zfp958_p1	0.015788	0.86108	92	ns
Son_p1	-0.053134	0.49118	42	ns
Pias1_p1	-0.084408	0.36638	27	ns
Zfp866_p2	0.35192	0.23728	142	ns
Klf16_p1	-0.00060639	0.98801	74	ns
Csde1_p1	-0.096559	0.24777	21	ns
Zfp574_p2	0.044255	0.49394	108	ns
Mllt10_p2	-0.039644	0.45438	51	ns
RE53	0.013108	0.78516	91	ns
Nfatc4_p1	-0.012784	0.81589	68	ns
Pias2_p2	0.10307	0.086729	135	ns
Mbd3_p1	-0.028611	0.71352	56	ns
Rlf_p1	0.077266	0.24726	125	ns
Hnrnpk_p1	-0.13192	0.19793	12	ns
RE49	-0.099911	0.06334	19	ns
Zfp281_p1	0.06442	0.36616	119	ns
Gm20422_p1	0.0068758	0.86467	80	ns
Zfp296_p1	0.0032932	0.96102	77	ns
Foxn3_p2	0.0525	0.4135	114	ns
Klf2_p1	-0.019738	0.74381	62	ns
Esrrb_p3	0.082654	0.12736	128	ns
Klf5_p1	-0.070699	0.26407	31	ns
Rif1_p1	0.1195	0.091177	139	ns
Gabpb1_p1	-0.013681	0.77801	66	ns
Zfp280c_p1	-0.046612	0.3908	46	ns
RE85	-0.31376	0.001892	1	depleted
Rbpj_p2	0.0070329	0.91145	81	ns
Ctcf_p1	0.023489	0.69983	97	ns
Tox4_p2	0.021029	0.80374	94	ns
RE47	0.0097311	0.8073	88	ns
Zic3_p1	0.080305	0.28755	127	ns
Myc_p1	0.0084263	0.84527	86	ns
Ybx3_p1	0.052271	0.67164	113	ns
Zfx_p1	-0.03224	0.65968	55	ns
Gli2_p1	0.073696	0.31711	124	ns
E2f4_p1	0.029181	0.58646	100	ns
Id2_p2	0.0083369	0.8594	85	ns
Zfp236_p1	-0.039191	0.48631	52	ns
Csrnp1_p1	0.11093	0.1576	137	ns
Epas1_p1	-0.063416	0.13716	37	ns
Capn15_p1	-0.067214	0.26859	33	ns
Tfam_p2	0.052612	0.42029	115	ns
RE46	0.0096373	0.82585	87	ns
Foxd3_p1	-0.065176	0.63068	35	ns
Adnp_p1	-0.15636	0.42674	4	ns
Setdb1_p1	0.057508	0.40919	117	ns
Tcf7_p2	-0.045373	0.29328	48	ns
FIREWACh	-0.04132	0.63328	50	ns
Erf_p1	-0.04485	0.63515	49	ns
Yy1_p1	-0.056432	0.36468	39	ns
Grhl3_p1	-0.026422	0.56602	58	ns
Arid1a_p1	-0.067833	0.46582	32	ns
Gabpa_p1	-0.0041764	0.94982	71	ns
Mitf_p1	-0.023253	0.81365	60	ns
Arnt_p1	0.0080704	0.88558	83	ns
Sub1_p1	0.05932	0.33114	118	ns
RE96	0.092305	0.074265	132	ns
Atf5_p1	-0.13562	0.080063	10	ns
Cnbp_p1	-0.1525	0.19137	5	ns
Mxi1_p1	-0.10006	0.061034	18	ns
Cdx4_p1	-0.12138	0.23409	13	ns
Otx2_p2	-0.10968	0.13686	15	ns
Mis18bp1_p1	-0.06357	0.55672	36	ns
Nanog_p1	-0.049383	0.39492	45	ns
Sox2_p1	-0.14199	0.24562	7	ns
Zfp654_p1	-0.0194	0.74659	64	ns
Trp53_p1	-0.091038	0.19112	24	ns
Klf4_p2	-0.0017397	0.98501	73	ns
Gpbp1l1_p1	-0.15916	0.0033353	3	depleted
Zfp213_p1	0.048278	0.38141	111	ns
RE95	-0.13666	0.087211	9	ns
Arid4a_p1	-0.045743	0.56142	47	ns
Pou2f1_p1	-0.054111	0.44215	41	ns
Nr4a1_p1	-0.034847	0.50614	54	ns
Zfp42_p1	-0.019471	0.72728	63	ns
Hic2_p1	-0.055863	0.38154	40	ns
Ahctf1_p1	-0.14696	0.3706	6	ns
RE51	0.021601	0.6934	95	ns
Zmiz2_p1	-0.018243	0.69422	65	ns
RE61	-0.095793	0.13454	22	ns
Hmg20b_p1	-0.09751	0.18141	20	ns
Pknox1_p1	-0.13739	0.36268	8	ns
Stag2_p3	-0.013665	0.83895	67	ns
Bnc2_p1	0.026073	0.64223	98	ns
Myrf_p1	0.11238	0.059449	138	ns
Zfp217_p1	-0.0063177	0.90823	70	ns
Myef2_p1	-0.062859	0.41544	38	ns
Zfp985_p1	0.068565	0.20109	122	ns
Sp1_p1	-0.090795	0.15602	25	ns
Zfp445_p1	0.030281	0.60445	101	ns
Ssrp1_p1	-0.03669	0.5401	53	ns
Nme2_p1	-0.134	0.015281	11	depleted
Etv5_p1	0.053001	0.46135	116	ns
Zfp748_p1	0.0045268	0.94518	78	ns
Zfp771_p2	-0.051304	0.334	44	ns
RE93	0.092916	0.12351	133	ns
Zbtb44_p1	-0.092167	0.44706	23	ns
Gmeb2_p1	0.1024	0.085078	134	ns
E2f3_p2	0.10375	0.12639	136	ns
Nfe2l2_p1	0.078808	0.15648	126	ns
Elf1_p1	-0.079802	0.28644	28	ns
Tfeb_p2	0.019251	0.73339	93	ns
Zscan10_p1	0.037435	0.46159	106	ns
RE12	0.068297	0.12845	121	ns
Nup62cl_p1	-0.0072783	0.8934	69	ns
RE57	0.031634	0.54832	102	ns
Cebpg_p1	-0.10156	0.28863	16	ns
Lbr_p1	0.0013696	0.98573	76	ns
Gabpb2_p1	0.08927	0.22173	130	ns
Zfp292_p1	-0.026766	0.70406	57	ns
Smarcc1_p2	0.083691	0.20565	129	ns
RE127	-0.052971	0.42504	43	ns
Ncor1_p2	-0.089235	0.19808	26	ns
Hes1_p2	-0.071426	0.34205	30	ns
RE97	-0.0030507	0.9598	72	ns
Brd4_p1	0.02322	0.55289	96	ns
Tcf12_p2	0.038668	0.58486	107	ns
Gtf2ird1_p2	-0.021069	0.67738	61	ns

## Sheet: E3g
tu	beta	pval	rank	identity
Smarcal1_p1	-0.051421	0.14542	20	ns
Usf1_p1	-0.0069579	0.86985	62	ns
Grhl2_p1	-0.0064204	0.91464	63	ns
Smad7_p1	-0.017412	0.71709	48	ns
Zfp207_p1	0.029981	0.72066	106	ns
Zfp36l1_p1	0.017337	0.7738	91	ns
Smarce1_p2	-0.056742	0.43865	13	ns
Ascl2_p2	-0.026021	0.59319	38	ns
RE58	0.024677	0.61573	101	ns
Tead4_p1	-0.062668	0.47179	12	ns
Foxi3_p1	-0.065822	0.3583	10	ns
Foxm1_p1	-0.02426	0.64235	40	ns
Ubp1_p2	-0.050503	0.41082	21	ns
Nkrf_p1	-0.017805	0.69776	47	ns
RE50	0.0032791	0.95329	76	ns
Zfp518b_p1	-0.0091258	0.7984	57	ns
Sall4_p1	-0.097808	0.096116	4	ns
E2f8_p2	0.010967	0.89258	83	ns
Prdm14_p1	-0.042457	0.55145	24	ns
Gm38394_p1	-0.0038998	0.9435	65	ns
Pou5f1_p1	-0.0096278	0.84971	55	ns
Dcp1a_p1	-0.052187	0.39984	17	ns
Srebf2_p1	-0.0060984	0.902	64	ns
Nfrkb_p1	0.1166	0.10716	141	ns
Zfp958_p1	-0.020702	0.73882	44	ns
Son_p1	0.022818	0.66348	97	ns
Pias1_p1	-0.02025	0.78247	45	ns
Zfp866_p2	0.031151	0.88489	107	ns
Klf16_p1	-0.044637	0.22311	23	ns
Csde1_p1	0.052679	0.54323	124	ns
Zfp574_p2	-0.0087756	0.86844	58	ns
Mllt10_p2	0.045445	0.40453	115	ns
RE53	0.016805	0.67683	87	ns
Nfatc4_p1	0.093912	0.059151	137	ns
Pias2_p2	0.10973	0.062904	140	ns
Mbd3_p1	0.020507	0.78297	94	ns
Rlf_p1	-0.051456	0.34349	19	ns
Hnrnpk_p1	-0.055709	0.3842	15	ns
RE49	0.056659	0.26299	126	ns
Zfp281_p1	0.0087716	0.90535	80	ns
Gm20422_p1	-0.0086537	0.72158	59	ns
Zfp296_p1	-0.012396	0.83718	53	ns
Foxn3_p2	0.048425	0.51531	120	ns
Klf2_p1	0.02124	0.66819	95	ns
Esrrb_p3	-0.021398	0.76829	43	ns
Klf5_p1	-0.027651	0.68604	35	ns
Rif1_p1	0.095495	0.14805	138	ns
Gabpb1_p1	-0.029815	0.49565	32	ns
Zfp280c_p1	0.047491	0.4827	118	ns
RE85	-0.081809	0.26787	6	ns
Rbpj_p2	-0.015275	0.79765	50	ns
Ctcf_p1	0.0085497	0.85019	79	ns
Tox4_p2	0.025608	0.78261	102	ns
RE47	-0.012582	0.71411	52	ns
Zic3_p1	0.035839	0.62123	109	ns
Myc_p1	-0.056118	0.14233	14	ns
Ybx3_p1	-0.02785	0.80413	34	ns
Zfx_p1	0.019353	0.75549	93	ns
Gli2_p1	0.0022252	0.96915	75	ns
E2f4_p1	-0.070245	0.20498	7	ns
Id2_p2	0.070878	0.14213	134	ns
Zfp236_p1	-0.0091549	0.89254	56	ns
Csrnp1_p1	-0.10158	0.23747	3	ns
Epas1_p1	-0.09229	0.066312	5	ns
Capn15_p1	9.9e-05	0.99791	70	ns
Tfam_p2	0.023292	0.73316	99	ns
RE46	-0.037814	0.53109	27	ns
Foxd3_p1	-0.036217	0.62271	29	ns
Adnp_p1	-0.0032413	0.95345	68	ns
Setdb1_p1	0.073252	0.19652	135	ns
Tcf7_p2	0.045937	0.44564	116	ns
FIREWACh	0.024553	0.74718	100	ns
Erf_p1	0.040431	0.67277	113	ns
Yy1_p1	-0.11002	0.060743	2	ns
Grhl3_p1	-0.027392	0.533	36	ns
Arid1a_p1	0.0060675	0.9393	77	ns
Gabpa_p1	0.066073	0.37975	130	ns
Mitf_p1	-0.022027	0.67183	42	ns
Arnt_p1	-0.05283	0.27558	16	ns
Sub1_p1	0.04932	0.37206	121	ns
RE96	-0.015849	0.72177	49	ns
Atf5_p1	0.027857	0.67628	104	ns
Cnbp_p1	-0.040709	0.52198	25	ns
Mxi1_p1	0.027736	0.58923	103	ns
Cdx4_p1	-0.0081533	0.90402	60	ns
Otx2_p2	-0.031045	0.70013	31	ns
Mis18bp1_p1	0.017115	0.84226	90	ns
Nanog_p1	-0.064027	0.24006	11	ns
Sox2_p1	0.0011616	0.9839	72	ns
Zfp654_p1	0.098534	0.10495	139	ns
Trp53_p1	-0.0025056	0.96107	69	ns
Klf4_p2	0.016934	0.76606	88	ns
Gpbp1l1_p1	0.066146	0.26589	131	ns
Zfp213_p1	0.021979	0.70822	96	ns
RE95	0.13557	0.050942	142	ns
Arid4a_p1	0.029584	0.58529	105	ns
Pou2f1_p1	-0.0076369	0.91153	61	ns
Nr4a1_p1	-0.11038	0.0084108	1	depleted
Zfp42_p1	0.0095987	0.89187	82	ns
Hic2_p1	0.046633	0.33876	117	ns
Ahctf1_p1	-0.06624	0.22845	9	ns
RE51	0.014399	0.70253	85	ns
Zmiz2_p1	-0.025301	0.72679	39	ns
RE61	0.014908	0.77494	86	ns
Hmg20b_p1	0.0095923	0.84544	81	ns
Pknox1_p1	-0.012863	0.82206	51	ns
Stag2_p3	0.082465	0.16692	136	ns
Bnc2_p1	0.065317	0.22263	129	ns
Myrf_p1	0.033647	0.58537	108	ns
Zfp217_p1	-0.028444	0.47835	33	ns
Myef2_p1	-0.037218	0.51824	28	ns
Zfp985_p1	-0.052177	0.22311	18	ns
Sp1_p1	0.048239	0.50758	119	ns
Zfp445_p1	-0.017878	0.81055	46	ns
Ssrp1_p1	0.056023	0.34407	125	ns
Nme2_p1	0.0073748	0.90234	78	ns
Etv5_p1	0.0013013	0.97987	73	ns
Zfp748_p1	-0.0038129	0.95706	66	ns
Zfp771_p2	0.017339	0.78116	92	ns
RE93	0.000722	0.98521	71	ns
Zbtb44_p1	0.042426	0.42375	114	ns
Gmeb2_p1	-0.010673	0.85098	54	ns
E2f3_p2	0.057728	0.22257	127	ns
Nfe2l2_p1	0.036177	0.477	110	ns
Elf1_p1	0.016944	0.79294	89	ns
Tfeb_p2	0.064569	0.32977	128	ns
Zscan10_p1	-0.026648	0.63727	37	ns
RE12	-0.0033967	0.94706	67	ns
Nup62cl_p1	0.0017293	0.97539	74	ns
RE57	0.038205	0.54425	112	ns
Cebpg_p1	-0.033288	0.49028	30	ns
Lbr_p1	0.067952	0.39827	133	ns
Gabpb2_p1	0.0524	0.4497	123	ns
Zfp292_p1	-0.024107	0.69164	41	ns
Smarcc1_p2	-0.066659	0.25532	8	ns
RE127	0.066146	0.37282	132	ns
Ncor1_p2	0.049774	0.56499	122	ns
Hes1_p2	-0.039761	0.54936	26	ns
RE97	0.011741	0.78589	84	ns
Brd4_p1	0.022962	0.58835	98	ns
Tcf12_p2	-0.048881	0.53808	22	ns
Gtf2ird1_p2	0.037975	0.25854	111	ns

## Sheet: E3h
tu	TFi.beta	TFi.pval	TFiMini.beta	TFiMini.pval	sig
Foxn3_p2	0.088959	0.1972	0.11644	0.24358	ns
Grhl2_p1	0.40631	0.0015722	0.31221	0.012124	both
Tcf7_p2	0.17743	0.059887	-0.013521	0.89086	ns
Zfp236_p1	0.25105	0.020033	0.42278	0.011001	both
Mis18bp1_p1	0.11453	0.12084	0.18441	0.17358	ns
Csrnp1_p1	-0.10168	0.18427	-0.14793	0.17853	ns
Zic3_p1	-0.64687	3.23e-07	-0.74331	4.35e-06	both
Foxm1_p1	0.15248	0.14436	0.13214	0.21778	ns
Klf5_p1	0.11558	0.065571	0.19489	0.045977	TFiMini
Erf_p1	0.17089	0.14628	0.20667	0.16299	ns
Arnt_p1	-0.2608	0.002271	-0.5713	1.72e-05	both
Mitf_p1	-0.072613	0.17354	-0.0011082	0.98753	ns
Usf1_p1	-0.14064	0.002759	0.17097	0.094688	TFi
Zfp958_p1	0.1194	0.19529	0.32255	0.0155	TFiMini
Zfp217_p1	-0.19382	0.0028937	-0.080644	0.23453	TFi
Setdb1_p1	0.27788	0.0039326	0.27588	0.041594	both
Sub1_p1	-0.093757	0.16004	-0.0016804	0.98725	ns
Gtf2ird1_p2	0.15127	0.08646	0.19092	0.053437	ns
Otx2_p2	-0.52584	2.84e-07	-0.54238	0.000102	both
Zfp654_p1	0.11878	0.014929	0.037511	0.74279	TFi
Sox2_p1	-0.11609	0.16283	-0.040585	0.66618	ns
Bnc2_p1	0.08994	0.18218	-0.019117	0.82003	ns
Capn15_p1	-0.093384	0.16002	0.11918	0.26923	ns
Tcf12_p2	0.13814	0.1073	0.14266	0.35793	ns
Klf4_p2	0.15615	0.038314	0.089417	0.41111	TFi
Prdm14_p1	0.034253	0.77846	0.02891	0.79598	ns
Hic2_p1	0.11732	0.17093	-0.041786	0.4446	ns
Zfx_p1	0.15161	0.18368	0.31931	0.039392	TFiMini
Rif1_p1	-0.43328	3.57e-05	-0.078392	0.50793	TFi
Smad7_p1	0.091739	0.16547	0.32462	0.028901	TFiMini
Zfp748_p1	0.1082	0.11745	0.029453	0.7553	ns
Zbtb44_p1	0.12482	0.16614	0.1252	0.3018	ns
Ncor1_p2	0.14987	0.10892	0.24234	0.083922	ns
Zfp518b_p1	-0.38319	2.6e-06	-0.48297	6.68e-05	both
Smarcal1_p1	-0.11482	0.15859	0.0018168	0.97183	ns
Gmeb2_p1	-0.13114	0.081451	0.14921	0.19341	ns
Zfp292_p1	-0.12357	0.1356	0.14231	0.2375	ns
Zfp574_p2	-0.13279	0.17107	-0.06556	0.62216	ns
Zfp445_p1	0.068575	0.19578	0.011286	0.92439	ns
Ahctf1_p1	-0.11849	0.18155	-0.0059443	0.93471	ns
Zfp280c_p1	0.28271	0.0055377	0.26392	0.065605	TFi
Hmg20b_p1	-0.17667	0.008495	-0.16869	0.16531	TFi
Sall4_p1	-0.13411	0.04608	-0.075114	0.57739	TFi
Sp1_p1	-0.20824	0.000538	0.020571	0.80772	TFi
Hes1_p2	0.3104	0.015392	0.26143	0.026935	both
Gli2_p1	0.216	0.056221	0.10456	0.17841	ns
Nme2_p1	0.12414	0.18327	0.28614	0.017844	TFiMini
Etv5_p1	-0.13462	0.1183	0.03968	0.72298	ns
Myrf_p1	-0.16631	0.013064	-0.13832	0.13088	TFi
Gabpa_p1	0.097673	0.14007	0.011987	0.88786	ns
Cnbp_p1	-0.10409	0.15137	-0.05077	0.57575	ns
Arid1a_p1	-0.17722	0.0069812	-0.044884	0.7307	TFi
Nfrkb_p1	-0.59586	2.72e-06	-0.86598	7.43e-05	both
Smarcc1_p2	-0.19063	0.18408	-0.57485	0.0032534	TFiMini
Cebpg_p1	0.21151	0.016994	0.21245	0.11544	TFi
Csde1_p1	0.19779	0.0365	0.028327	0.79346	TFi
Cdx4_p1	-0.097048	0.17277	0.019262	0.83813	ns
Tfam_p2	-0.12973	0.14318	0.025727	0.76464	ns
Tead4_p1	0.11798	0.13444	0.28234	0.052635	ns
Nanog_p1	-0.026442	0.78551	-0.085133	0.22416	ns
Id2_p2	0.14994	0.091216	0.039212	0.65825	ns
Nkrf_p1	0.15383	0.088158	0.036816	0.65715	ns
E2f8_p2	-0.14648	0.076655	-0.081189	0.36876	ns
Mbd3_p1	-0.16324	0.017778	-0.078578	0.35527	TFi
Gabpb2_p1	0.18972	0.068198	-0.093757	0.4674	ns
Myc_p1	0.16114	0.0088828	0.11209	0.12502	TFi
Rlf_p1	0.1163	0.14927	0.38982	0.0074222	TFiMini
Grhl3_p1	0.1359	0.037597	0.044577	0.57445	TFi
Brd4_p1	-0.14841	0.0071798	-0.18295	0.022917	both
Smarce1_p2	-0.13033	0.08876	-0.18061	0.20308	ns
Epas1_p1	-0.17551	0.024427	-0.032891	0.77431	TFi
Rbpj_p2	-0.35358	2.73e-05	-0.22819	0.013856	both
Adnp_p1	-0.38131	0.0010569	-0.21932	0.015656	both
Trp53_p1	0.14122	0.044405	-0.10095	0.275	TFi
Zmiz2_p1	-0.088286	0.12278	0.023471	0.84237	ns
Zfp281_p1	0.21773	0.05941	0.093841	0.5629	ns
Foxi3_p1	0.065822	0.19121	0.18796	0.16253	ns
Nfatc4_p1	0.12051	0.19839	0.031295	0.76133	ns
Ybx3_p1	0.12381	0.12835	0.31056	0.11132	ns
Myef2_p1	-0.095224	0.1255	-0.055201	0.55615	ns
Zfp42_p1	0.273	0.014393	0.19825	0.052674	TFi
Zfp985_p1	-0.12872	0.1834	0.074057	0.19929	ns
E2f3_p2	0.1314	0.072474	-0.0040799	0.97484	ns
Klf2_p1	0.11442	0.18143	-0.23309	0.069402	ns
Gpbp1l1_p1	0.12819	0.16782	0.12686	0.24215	ns
Klf16_p1	0.20119	0.036021	0.32941	0.01577	both
Gabpb1_p1	0.15541	0.025892	0.31261	0.0088823	both
Pou2f1_p1	-0.14639	0.080179	-0.16275	0.1065	ns
Pias1_p1	-0.18701	0.011059	-0.1979	0.039906	both
Zfp36l1_p1	0.17568	0.027113	0.10957	0.2465	TFi
Yy1_p1	-0.049816	0.55441	-0.13053	0.22152	ns
Zfp771_p2	-0.092703	0.1053	0.095732	0.17059	ns
Ascl2_p2	0.14236	0.051939	0.17059	0.15631	ns
Elf1_p1	0.11977	0.11919	0.081348	0.40407	ns
Tfeb_p2	-0.089447	0.16597	0.10717	0.27584	ns
Mxi1_p1	0.10908	0.083414	0.037515	0.51045	ns
Mllt10_p2	-0.089375	0.15704	0.12547	0.20404	ns
Pou5f1_p1	-0.92106	1.44e-08	-0.91631	3.93e-06	both
Gm20422_p1	-0.088257	0.10828	-0.037723	0.55654	ns
Zfp296_p1	-0.08998	0.098731	-0.036517	0.70828	ns
Zscan10_p1	-0.14359	0.045894	-0.15416	0.081006	TFi
Pias2_p2	0.16183	0.030128	0.17092	0.11739	TFi
Zfp213_p1	0.13345	0.10116	0.022146	0.85591	ns
Foxd3_p1	-0.33794	0.0016467	0.048906	0.67351	TFi
Nr4a1_p1	0.15009	0.15134	0.066897	0.49404	ns
Ssrp1_p1	-0.20796	0.10665	-0.080906	0.41686	ns
Son_p1	0.16021	0.12262	0.078615	0.47508	ns
Zfp207_p1	-0.23238	0.013906	-0.18552	0.049378	both
Arid4a_p1	-0.10525	0.029854	-0.083262	0.40217	TFi
Tox4_p2	-0.36156	0.000121	-0.41625	0.021608	both
Pknox1_p1	0.087708	0.090965	0.1085	0.33145	ns
Atf5_p1	-0.18949	0.18854	-0.4758	0.0028957	TFiMini
Esrrb_p3	-0.16732	0.065772	-0.18216	0.058182	ns
Gm38394_p1	0.24382	0.0059464	0.53318	0.0037286	both
Nfe2l2_p1	-0.41428	4.28e-07	-0.54043	0.000113	both
Srebf2_p1	-0.15361	0.13234	0.11962	0.29846	ns
Ubp1_p2	0.12169	0.14538	0.26894	0.052487	ns
Zfp866_p2	-0.090893	0.1087	-0.023379	0.90411	ns
Ctcf_p1	-0.017264	0.77249	0.01099	0.89053	ns
E2f4_p1	-0.1626	0.055962	-0.037434	0.72996	ns

## Sheet: E3i
TF	TFi_act	TFi_rep	TFiMini_act	TFiMini_rep
Zic3	TRUE	FALSE	TRUE	FALSE
Arnt	TRUE	FALSE	TRUE	FALSE
Usf1	TRUE	FALSE	FALSE	FALSE
Zfp217	TRUE	FALSE	FALSE	FALSE
Otx2	TRUE	FALSE	TRUE	FALSE
Rif1	TRUE	FALSE	FALSE	FALSE
Zfp518b	TRUE	FALSE	TRUE	FALSE
Hmg20b	TRUE	FALSE	FALSE	FALSE
Sall4	TRUE	FALSE	FALSE	FALSE
Sp1	TRUE	FALSE	FALSE	FALSE
Myrf	TRUE	FALSE	FALSE	FALSE
Arid1a	TRUE	FALSE	FALSE	FALSE
Nfrkb	TRUE	FALSE	TRUE	FALSE
Mbd3	TRUE	FALSE	FALSE	FALSE
Brd4	TRUE	FALSE	TRUE	FALSE
Epas1	TRUE	FALSE	FALSE	FALSE
Rbpj	TRUE	FALSE	TRUE	FALSE
Adnp	TRUE	FALSE	TRUE	FALSE
Pias1	TRUE	FALSE	TRUE	FALSE
Pou5f1	TRUE	FALSE	TRUE	FALSE
Zscan10	TRUE	FALSE	FALSE	FALSE
Foxd3	TRUE	FALSE	FALSE	FALSE
Zfp207	TRUE	FALSE	TRUE	FALSE
Arid4a	TRUE	FALSE	FALSE	FALSE
Tox4	TRUE	FALSE	TRUE	FALSE
Nfe2l2	TRUE	FALSE	TRUE	FALSE
Grhl2	FALSE	TRUE	FALSE	TRUE
Zfp236	FALSE	TRUE	FALSE	TRUE
Setdb1	FALSE	TRUE	FALSE	TRUE
Zfp654	FALSE	TRUE	FALSE	FALSE
Klf4	FALSE	TRUE	FALSE	FALSE
Zfp280c	FALSE	TRUE	FALSE	FALSE
Hes1	FALSE	TRUE	FALSE	TRUE
Cebpg	FALSE	TRUE	FALSE	FALSE
Csde1	FALSE	TRUE	FALSE	FALSE
Myc	FALSE	TRUE	FALSE	FALSE
Grhl3	FALSE	TRUE	FALSE	FALSE
Trp53	FALSE	TRUE	FALSE	FALSE
Zfp42	FALSE	TRUE	FALSE	FALSE
Klf16	FALSE	TRUE	FALSE	TRUE
Gabpb1	FALSE	TRUE	FALSE	TRUE
Zfp36l1	FALSE	TRUE	FALSE	FALSE
Pias2	FALSE	TRUE	FALSE	FALSE
Gm38394	FALSE	TRUE	FALSE	TRUE
Smarcc1	FALSE	FALSE	TRUE	FALSE
Atf5	FALSE	FALSE	TRUE	FALSE
Klf5	FALSE	FALSE	FALSE	TRUE
Zfp958	FALSE	FALSE	FALSE	TRUE
Zfx	FALSE	FALSE	FALSE	TRUE
Smad7	FALSE	FALSE	FALSE	TRUE
Nme2	FALSE	FALSE	FALSE	TRUE
Rlf	FALSE	FALSE	FALSE	TRUE
