# Supplementary material for: Reporter CRISPR screens decipher cis-regulatory and trans-regulatory principles at the Xist locus
Source: Nat Struct Mol Biol. 2025 Oct 6;32(12):2465–75. doi: 10.1038/s41594-025-01686-3 (PMC12700789; doi:10.1038/s41594-025-01686-3)
Supplement: Supplementary file 19 — Statistical source data. [file 41594_2025_1686_MOESM19_ESM.xlsx]

## Sheet: E4a
rep	day	med	gene	rel_exp
R1	d0	2i	Xist	-9.87199
R1	d0	2i	Oct4	2.9469
R1	d0	2i	Ftx	-12.1243
R1	d0	2i	Xert	-17.7686
R1	d0	2i	Otx2	-5.71366
R1	d0	2i	Nanog	0.152575
R1	d1	DIFF	Xist	-4.28981
R1	d1	DIFF	Oct4	2.57693
R1	d1	DIFF	Ftx	-8.4842
R1	d1	DIFF	Xert	-11.2294
R1	d1	DIFF	Otx2	-2.45146
R1	d1	DIFF	Nanog	-2.05855
R1	d2	DIFF	Xist	-0.669376
R1	d2	DIFF	Oct4	2.74926
R1	d2	DIFF	Ftx	-7.09406
R1	d2	DIFF	Xert	-7.79944
R1	d2	DIFF	Otx2	-2.4073
R1	d2	DIFF	Nanog	-4.72183
R1	d3	DIFF	Xist	-0.837593
R1	d3	DIFF	Oct4	2.65877
R1	d3	DIFF	Ftx	-5.40332
R1	d3	DIFF	Xert	-8.08337
R1	d3	DIFF	Nanog	-4.0587
R1	d4	DIFF	Xist	0.547815
R1	d4	DIFF	Oct4	2.57316
R1	d4	DIFF	Ftx	-6.7157
R1	d4	DIFF	Xert	-8.16403
R1	d4	DIFF	Otx2	-2.50905
R1	d4	DIFF	Nanog	-0.794308
R2	d0	2i	Xist	-13.6634
R2	d0	2i	Oct4	2.57963
R2	d0	2i	Ftx	-15.8269
R2	d0	2i	Xert	-15.8269
R2	d0	2i	Otx2	-7.5013
R2	d0	2i	Nanog	-0.287451
R2	d1	DIFF	Xist	-6.77317
R2	d1	DIFF	Oct4	2.50189
R2	d1	DIFF	Ftx	-12.2456
R2	d1	DIFF	Xert	-8.03517
R2	d1	DIFF	Otx2	-4.15818
R2	d1	DIFF	Nanog	-2.08281
R2	d2	DIFF	Xist	-1.75471
R2	d2	DIFF	Oct4	2.85245
R2	d2	DIFF	Ftx	-6.85287
R2	d2	DIFF	Xert	-11.7845
R2	d2	DIFF	Otx2	-2.48962
R2	d2	DIFF	Nanog	-3.48209
R2	d3	DIFF	Xist	-1.57521
R2	d3	DIFF	Oct4	2.89021
R2	d3	DIFF	Ftx	-5.81928
R2	d3	DIFF	Xert	-7.91951
R2	d3	DIFF	Otx2	-2.88199
R2	d3	DIFF	Nanog	-3.12992
R2	d4	DIFF	Xist	-1.0076
R2	d4	DIFF	Oct4	2.83872
R2	d4	DIFF	Ftx	-5.08663
R2	d4	DIFF	Xert	-7.99243
R2	d4	DIFF	Otx2	-4.12768
R2	d4	DIFF	Nanog	-1.9654
R3	d0	2i	Xist	-11.7221
R3	d0	2i	Oct4	1.47119
R3	d0	2i	Ftx	-11.0356
R3	d0	2i	Xert	-19.8404
R3	d0	2i	Otx2	-6.32731
R3	d0	2i	Nanog	-0.579943
R3	d1	DIFF	Xist	-4.94593
R3	d1	DIFF	Oct4	2.10398
R3	d1	DIFF	Ftx	-8.29058
R3	d1	DIFF	Xert	-10.722
R3	d1	DIFF	Otx2	-3.44866
R3	d1	DIFF	Nanog	-3.48977
R3	d2	DIFF	Xist	-0.456897
R3	d2	DIFF	Oct4	2.28467
R3	d2	DIFF	Ftx	-5.75452
R3	d2	DIFF	Xert	-8.56095
R3	d2	DIFF	Otx2	-3.29577
R3	d2	DIFF	Nanog	-5.1484
R3	d3	DIFF	Xist	-1.28243
R3	d3	DIFF	Oct4	1.99069
R3	d3	DIFF	Ftx	-6.48887
R3	d3	DIFF	Xert	-9.72883
R3	d3	DIFF	Otx2	-3.49178
R3	d3	DIFF	Nanog	-3.24274
R3	d4	DIFF	Xist	-0.238297
R3	d4	DIFF	Oct4	2.70504
R3	d4	DIFF	Ftx	-5.74565
R3	d4	DIFF	Xert	-8.96852
R3	d4	DIFF	Otx2	-3.42167
R3	d4	DIFF	Nanog	-1.48708

## Sheet: E4b
rep	day	med	gene	rel_exp
R1	2i	d0	Ftx	-8.99198
R1	2i	d0	Nanog	-0.683604
R1	2i	d0	Oct4	1.70908
R1	2i	d0	Otx2	-4.48459
R1	2i	d0	Xert	-19.4971
R1	2i	d0	Xist	-9.19492
R1	EpiLC	d1	Ftx	-7.25872
R1	EpiLC	d1	Nanog	-2.66304
R1	EpiLC	d1	Oct4	2.24166
R1	EpiLC	d1	Otx2	-1.97389
R1	EpiLC	d1	Xert	-13.7936
R1	EpiLC	d1	Xist	-4.67492
R1	EpiLC	d2	Ftx	-6.17171
R1	EpiLC	d2	Nanog	-4.42889
R1	EpiLC	d2	Oct4	2.00349
R1	EpiLC	d2	Otx2	-2.51944
R1	EpiLC	d2	Xert	-10.8603
R1	EpiLC	d2	Xist	-2.93853
R1	EpiLC	d3	Ftx	-5.62389
R1	EpiLC	d3	Nanog	-2.16616
R1	EpiLC	d3	Oct4	1.36561
R1	EpiLC	d3	Otx2	-1.201
R1	EpiLC	d3	Xert	-10.4401
R1	EpiLC	d3	Xist	-2.29059
R1	EpiLC	d4	Ftx	-5.55673
R1	EpiLC	d4	Nanog	-3.16736
R1	EpiLC	d4	Oct4	0.495189
R1	EpiLC	d4	Otx2	-2.5343
R1	EpiLC	d4	Xert	-10.9298
R1	EpiLC	d4	Xist	-2.66542
R2	2i	d0	Ftx	-8.19673
R2	2i	d0	Nanog	-0.483547
R2	2i	d0	Oct4	2.12008
R2	2i	d0	Otx2	-5.18567
R2	2i	d0	Xert	-15.8209
R2	2i	d0	Xist	-8.98774
R2	EpiLC	d1	Ftx	-7.16141
R2	EpiLC	d1	Nanog	-3.36372
R2	EpiLC	d1	Oct4	2.22951
R2	EpiLC	d1	Otx2	-1.045
R2	EpiLC	d1	Xert	-9.70971
R2	EpiLC	d1	Xist	-4.20255
R2	EpiLC	d2	Ftx	-5.27586
R2	EpiLC	d2	Nanog	-5.64631
R2	EpiLC	d2	Oct4	1.87754
R2	EpiLC	d2	Otx2	-1.57732
R2	EpiLC	d2	Xert	-8.12262
R2	EpiLC	d2	Xist	-2.60382
R2	EpiLC	d3	Ftx	-4.86973
R2	EpiLC	d3	Nanog	-2.57443
R2	EpiLC	d3	Oct4	1.67946
R2	EpiLC	d3	Otx2	-0.92008
R2	EpiLC	d3	Xert	-7.96636
R2	EpiLC	d3	Xist	-1.58794
R2	EpiLC	d4	Ftx	-5.40822
R2	EpiLC	d4	Nanog	-2.2238
R2	EpiLC	d4	Oct4	1.37653
R2	EpiLC	d4	Otx2	-0.901283
R2	EpiLC	d4	Xert	-9.14884
R2	EpiLC	d4	Xist	-1.20786
R3	2i	d0	Ftx	-8.73749
R3	2i	d0	Nanog	-0.469717
R3	2i	d0	Oct4	1.86567
R3	2i	d0	Otx2	-4.49656
R3	2i	d0	Xert	-16.4705
R3	2i	d0	Xist	-9.63228
R3	EpiLC	d1	Ftx	-7.60322
R3	EpiLC	d1	Nanog	-3.15489
R3	EpiLC	d1	Oct4	2.22997
R3	EpiLC	d1	Otx2	-1.60116
R3	EpiLC	d1	Xert	-11.7589
R3	EpiLC	d1	Xist	-5.23891
R3	EpiLC	d2	Ftx	-6.11388
R3	EpiLC	d2	Nanog	-4.1725
R3	EpiLC	d2	Oct4	1.70861
R3	EpiLC	d2	Otx2	-2.21292
R3	EpiLC	d2	Xert	-9.49654
R3	EpiLC	d2	Xist	-3.47252
R3	EpiLC	d3	Ftx	-4.83191
R3	EpiLC	d3	Nanog	-2.6723
R3	EpiLC	d3	Oct4	1.71583
R3	EpiLC	d3	Otx2	-0.812506
R3	EpiLC	d3	Xert	-8.90056
R3	EpiLC	d3	Xist	-1.10351
R3	EpiLC	d4	Ftx	-5.29648
R3	EpiLC	d4	Nanog	-2.3546
R3	EpiLC	d4	Oct4	1.46472
R3	EpiLC	d4	Otx2	-1.19738
R3	EpiLC	d4	Xert	-9.70629
R3	EpiLC	d4	Xist	-1.61451

## Sheet: E4c-d
rep	day	med	guide	Gene	lfc			guide	Gene	day	med	pval
R1	D0	+	sgNT	Ftx	0.941122			sgNT	Ftx	D0	+	0.0632767
R1	D0	+	sgNT	Nanog	-0.3492			sgOct4	Ftx	D0	+	0.0160598
R1	D0	+	sgNT	Oct4	0.240139			sgNT	Nanog	D0	+	0.0472067
R1	D0	+	sgNT	Otx2	0.827589			sgOct4	Nanog	D0	+	0.00436563
R1	D0	+	sgNT	Rnf12	0.857204			sgNT	Oct4	D0	+	0.807056
R1	D0	+	sgNT	Tsix	-0.0594706			sgOct4	Oct4	D0	+	2.53172e-05
R1	D0	+	sgNT	Xert	1.90578			sgNT	Otx2	D0	+	0.252032
R1	D0	+	sgNT	Xist	2.22886			sgOct4	Otx2	D0	+	0.000792659
R1	D0	+	sgOct4	Ftx	0.283354			sgNT	Rnf12	D0	+	0.317529
R1	D0	+	sgOct4	Nanog	1.05661			sgOct4	Rnf12	D0	+	0.16307
R1	D0	+	sgOct4	Oct4	-1.65583			sgNT	Tsix	D0	+	0.0637544
R1	D0	+	sgOct4	Otx2	-1.78468			sgOct4	Tsix	D0	+	0.00903101
R1	D0	+	sgOct4	Rnf12	0.336754			sgNT	Xert	D0	+	0.00233332
R1	D0	+	sgOct4	Tsix	0.749125			sgOct4	Xert	D0	+	0.0311249
R1	D0	+	sgOct4	Xert	-0.464326			sgNT	Xist	D0	+	0.025257
R1	D0	+	sgOct4	Xist	3.51677			sgOct4	Xist	D0	+	0.00059352
R1	D0	2i	sgNT	Ftx	-0.415588			sgNT	Ftx	D0	2i	0.697857
R1	D0	2i	sgNT	Nanog	-0.240734			sgOct4	Ftx	D0	2i	0.00132507
R1	D0	2i	sgNT	Oct4	0.06236			sgNT	Nanog	D0	2i	0.551133
R1	D0	2i	sgNT	Otx2	0.276189			sgOct4	Nanog	D0	2i	0.311829
R1	D0	2i	sgNT	Rnf12	-0.477617			sgNT	Oct4	D0	2i	0.123241
R1	D0	2i	sgNT	Tsix	-1.30925			sgOct4	Oct4	D0	2i	0.0117308
R1	D0	2i	sgNT	Xert	-0.518955			sgNT	Otx2	D0	2i	0.0168547
R1	D0	2i	sgNT	Xist	-0.58355			sgOct4	Otx2	D0	2i	0.000102622
R1	D0	2i	sgOct4	Ftx	2.04887			sgNT	Rnf12	D0	2i	0.41279
R1	D0	2i	sgOct4	Nanog	0.22326			sgOct4	Rnf12	D0	2i	0.0138678
R1	D0	2i	sgOct4	Oct4	-0.505991			sgNT	Tsix	D0	2i	0.0865043
R1	D0	2i	sgOct4	Otx2	1.06559			sgOct4	Tsix	D0	2i	0.241065
R1	D0	2i	sgOct4	Rnf12	1.03668			sgNT	Xert	D0	2i	0.374216
R1	D0	2i	sgOct4	Tsix	0.221686			sgOct4	Xert	D0	2i	0.0725441
R1	D0	2i	sgOct4	Xert	3.69774			sgNT	Xist	D0	2i	0.279712
R1	D0	2i	sgOct4	Xist	6.66919			sgOct4	Xist	D0	2i	3.60299e-05
R1	D2	DIFF	sgNT	Ftx	0.187513			sgNT	Ftx	D2	Epi	0.340198
R1	D2	DIFF	sgNT	Nanog	0.448616			sgOct4	Ftx	D2	Epi	0.00102869
R1	D2	DIFF	sgNT	Oct4	-0.383212			sgNT	Nanog	D2	Epi	0.0105714
R1	D2	DIFF	sgNT	Otx2	-0.0538479			sgOct4	Nanog	D2	Epi	2.21489e-05
R1	D2	DIFF	sgNT	Rnf12	-0.223157			sgNT	Oct4	D2	Epi	0.237467
R1	D2	DIFF	sgNT	Tsix	0.0804853			sgOct4	Oct4	D2	Epi	0.0100821
R1	D2	DIFF	sgNT	Xert	0.298853			sgNT	Otx2	D2	Epi	0.0520168
R1	D2	DIFF	sgNT	Xist	0.0447271			sgOct4	Otx2	D2	Epi	0.00111311
R1	D2	DIFF	sgOct4	Ftx	-1.0695			sgNT	Rnf12	D2	Epi	0.645248
R1	D2	DIFF	sgOct4	Nanog	4.05415			sgOct4	Rnf12	D2	Epi	0.250737
R1	D2	DIFF	sgOct4	Oct4	-1.85501			sgNT	Tsix	D2	Epi	0.866611
R1	D2	DIFF	sgOct4	Otx2	0.0101739			sgOct4	Tsix	D2	Epi	0.120885
R1	D2	DIFF	sgOct4	Rnf12	-0.338341			sgNT	Xert	D2	Epi	0.264167
R1	D2	DIFF	sgOct4	Tsix	0.806469			sgOct4	Xert	D2	Epi	0.00029591
R1	D2	DIFF	sgOct4	Xert	-1.60498			sgNT	Xist	D2	Epi	0.630353
R1	D2	DIFF	sgOct4	Xist	-2.6872			sgOct4	Xist	D2	Epi	0.00141575
R1	D2	Epi	sgNT	Ftx	0.284361			sgNT	Ftx	D2	DIFF	0.709193
R1	D2	Epi	sgNT	Nanog	0.321033			sgOct4	Ftx	D2	DIFF	0.0127114
R1	D2	Epi	sgNT	Oct4	-0.0131989			sgNT	Nanog	D2	DIFF	0.0620895
R1	D2	Epi	sgNT	Otx2	-0.220932			sgOct4	Nanog	D2	DIFF	1.38623e-05
R1	D2	Epi	sgNT	Rnf12	0.0890707			sgNT	Oct4	D2	DIFF	0.254176
R1	D2	Epi	sgNT	Tsix	-0.340112			sgOct4	Oct4	D2	DIFF	0.000292567
R1	D2	Epi	sgNT	Xert	0.035224			sgNT	Otx2	D2	DIFF	0.76061
R1	D2	Epi	sgNT	Xist	0.875465			sgOct4	Otx2	D2	DIFF	0.603332
R1	D2	Epi	sgOct4	Ftx	-1.22406			sgNT	Rnf12	D2	DIFF	0.423847
R1	D2	Epi	sgOct4	Nanog	3.27444			sgOct4	Rnf12	D2	DIFF	0.987442
R1	D2	Epi	sgOct4	Oct4	-1.51402			sgNT	Tsix	D2	DIFF	0.306045
R1	D2	Epi	sgOct4	Otx2	-0.598687			sgOct4	Tsix	D2	DIFF	0.0124802
R1	D2	Epi	sgOct4	Rnf12	-0.318638			sgNT	Xert	D2	DIFF	0.482599
R1	D2	Epi	sgOct4	Tsix	0.0436344			sgOct4	Xert	D2	DIFF	0.00182018
R1	D2	Epi	sgOct4	Xert	-2.37305			sgNT	Xist	D2	DIFF	0.111869
R1	D2	Epi	sgOct4	Xist	-2.41583			sgOct4	Xist	D2	DIFF	0.00362197
R2	D0	+	sgNT	Ftx	0.328795
R2	D0	+	sgNT	Nanog	-0.48701
R2	D0	+	sgNT	Oct4	-0.273709
R2	D0	+	sgNT	Otx2	-0.216364
R2	D0	+	sgNT	Rnf12	-0.141696
R2	D0	+	sgNT	Tsix	-0.241608
R2	D0	+	sgNT	Xert	1.52522
R2	D0	+	sgNT	Xist	0.670526
R2	D0	+	sgOct4	Ftx	0.828054
R2	D0	+	sgOct4	Nanog	0.728791
R2	D0	+	sgOct4	Oct4	-1.67663
R2	D0	+	sgOct4	Otx2	-1.87077
R2	D0	+	sgOct4	Rnf12	0.388292
R2	D0	+	sgOct4	Tsix	1.5296
R2	D0	+	sgOct4	Xert	-1.24115
R2	D0	+	sgOct4	Xist	3.12123
R2	D0	2i	sgNT	Ftx	-0.259039
R2	D0	2i	sgNT	Nanog	0.0110867
R2	D0	2i	sgNT	Oct4	0.143014
R2	D0	2i	sgNT	Otx2	0.702193
R2	D0	2i	sgNT	Rnf12	0.0464023
R2	D0	2i	sgNT	Tsix	-0.975295
R2	D0	2i	sgNT	Xert	-3.58037
R2	D0	2i	sgNT	Xist	-0.743508
R2	D0	2i	sgOct4	Ftx	1.83851
R2	D0	2i	sgOct4	Nanog	0.0107465
R2	D0	2i	sgOct4	Oct4	-0.641221
R2	D0	2i	sgOct4	Otx2	1.14073
R2	D0	2i	sgOct4	Rnf12	1.11982
R2	D0	2i	sgOct4	Tsix	0.158864
R2	D0	2i	sgOct4	Xert	5.83501
R2	D0	2i	sgOct4	Xist	6.77647
R2	D2	DIFF	sgNT	Ftx	0.380195
R2	D2	DIFF	sgNT	Nanog	0.752188
R2	D2	DIFF	sgNT	Oct4	0.165141
R2	D2	DIFF	sgNT	Otx2	0.472251
R2	D2	DIFF	sgNT	Rnf12	0.551065
R2	D2	DIFF	sgNT	Tsix	-0.139063
R2	D2	DIFF	sgNT	Xert	0.0730853
R2	D2	DIFF	sgNT	Xist	-0.757283
R2	D2	DIFF	sgOct4	Ftx	-1.09299
R2	D2	DIFF	sgOct4	Nanog	4.3007
R2	D2	DIFF	sgOct4	Oct4	-2.12815
R2	D2	DIFF	sgOct4	Otx2	-0.0795753
R2	D2	DIFF	sgOct4	Rnf12	-0.203111
R2	D2	DIFF	sgOct4	Tsix	1.05955
R2	D2	DIFF	sgOct4	Xert	-2.31988
R2	D2	DIFF	sgOct4	Xist	-2.54004
R2	D2	Epi	sgNT	Ftx	-0.204028
R2	D2	Epi	sgNT	Nanog	1.027
R2	D2	Epi	sgNT	Oct4	0.100295
R2	D2	Epi	sgNT	Otx2	-0.39475
R2	D2	Epi	sgNT	Rnf12	0.283568
R2	D2	Epi	sgNT	Tsix	-0.318433
R2	D2	Epi	sgNT	Xert	-0.281164
R2	D2	Epi	sgNT	Xist	-0.0584875
R2	D2	Epi	sgOct4	Ftx	-0.858657
R2	D2	Epi	sgOct4	Nanog	3.30373
R2	D2	Epi	sgOct4	Oct4	-1.50923
R2	D2	Epi	sgOct4	Otx2	-0.440935
R2	D2	Epi	sgOct4	Rnf12	-0.271915
R2	D2	Epi	sgOct4	Tsix	0.383957
R2	D2	Epi	sgOct4	Xert	-1.8087
R2	D2	Epi	sgOct4	Xist	-2.51343
R3	D0	+	sgNT	Ftx	0.237048
R3	D0	+	sgNT	Nanog	-0.0655022
R3	D0	+	sgNT	Oct4	0.140645
R3	D0	+	sgNT	Otx2	0.543945
R3	D0	+	sgNT	Rnf12	0.0584849
R3	D0	+	sgNT	Tsix	-0.529783
R3	D0	+	sgNT	Xert	1.25641
R3	D0	+	sgNT	Xist	0.904747
R3	D0	+	sgOct4	Ftx	1.21802
R3	D0	+	sgOct4	Nanog	1.33025
R3	D0	+	sgOct4	Oct4	-1.80686
R3	D0	+	sgOct4	Otx2	-1.1576
R3	D0	+	sgOct4	Rnf12	1.4855
R3	D0	+	sgOct4	Tsix	1.618
R3	D0	+	sgOct4	Xert	-0.918539
R3	D0	+	sgOct4	Xist	4.58914
R3	D0	2i	sgNT	Ftx	0.308512
R3	D0	2i	sgNT	Nanog	-0.114476
R3	D0	2i	sgNT	Oct4	0.107342
R3	D0	2i	sgNT	Otx2	0.68838
R3	D0	2i	sgNT	Rnf12	-0.37403
R3	D0	2i	sgNT	Tsix	-0.369116
R3	D0	2i	sgNT	Xert	1.02816
R3	D0	2i	sgNT	Xist	-0.554595
R3	D0	2i	sgOct4	Ftx	2.42938
R3	D0	2i	sgOct4	Nanog	0.228592
R3	D0	2i	sgOct4	Oct4	-1.22236
R3	D0	2i	sgOct4	Otx2	0.89191
R3	D0	2i	sgOct4	Rnf12	1.47581
R3	D0	2i	sgOct4	Tsix	1.22939
R3	D0	2i	sgOct4	Xert	3.78406
R3	D0	2i	sgOct4	Xist	6.18125
R3	D2	DIFF	sgNT	Ftx	-0.95735
R3	D2	DIFF	sgNT	Nanog	0.205051
R3	D2	DIFF	sgNT	Oct4	-1.14549
R3	D2	DIFF	sgNT	Otx2	-0.71035
R3	D2	DIFF	sgNT	Rnf12	-2.67833
R3	D2	DIFF	sgNT	Tsix	-1.93792
R3	D2	DIFF	sgNT	Xert	-1.72365
R3	D2	DIFF	sgNT	Xist	-2.17917
R3	D2	DIFF	sgOct4	Ftx	-0.402126
R3	D2	DIFF	sgOct4	Nanog	4.78147
R3	D2	DIFF	sgOct4	Oct4	-2.30368
R3	D2	DIFF	sgOct4	Otx2	0.284993
R3	D2	DIFF	sgOct4	Rnf12	0.553354
R3	D2	DIFF	sgOct4	Tsix	1.63215
R3	D2	DIFF	sgOct4	Xert	-1.34297
R3	D2	DIFF	sgOct4	Xist	-1.14812
R3	D2	Epi	sgNT	Ftx	0.546649
R3	D2	Epi	sgNT	Nanog	1.01614
R3	D2	Epi	sgNT	Oct4	0.202145
R3	D2	Epi	sgNT	Otx2	-0.0612846
R3	D2	Epi	sgNT	Rnf12	0.136584
R3	D2	Epi	sgNT	Tsix	0.498154
R3	D2	Epi	sgNT	Xert	-0.122206
R3	D2	Epi	sgNT	Xist	0.0642733
R3	D2	Epi	sgOct4	Ftx	-0.805426
R3	D2	Epi	sgOct4	Nanog	2.78077
R3	D2	Epi	sgOct4	Oct4	-2.2658
R3	D2	Epi	sgOct4	Otx2	-0.737884
R3	D2	Epi	sgOct4	Rnf12	-0.00119103
R3	D2	Epi	sgOct4	Tsix	1.11096
R3	D2	Epi	sgOct4	Xert	-2.53432
R3	D2	Epi	sgOct4	Xist	-1.96103
