# Supplementary material for: Reporter CRISPR screens decipher cis-regulatory and trans-regulatory principles at the Xist locus
Source: Nat Struct Mol Biol. 2025 Oct 6;32(12):2465–75. doi: 10.1038/s41594-025-01686-3 (PMC12700789; doi:10.1038/s41594-025-01686-3)
Supplement: Supplementary file 20 — Statistical source data. [file 41594_2025_1686_MOESM20_ESM.xlsx]

## Sheet: E5a
timepoint	sex	clust_E6.5_pbulk	clust_E5.5_pbulk	clust_E4.5_pbulk	clust_E3.5_pbulk
0h	XO	111.383	101.74	68.8863	57.6943
0h	XX	134.69	126.038	79.0363	41.1922
10h	XO	100.127	89.2589	59.6416	79.6484
10h	XX	115.59	102.742	41.2065	65.4084
16h	XO	92.1386	76.849	53.8445	83.3929
16h	XX	111.905	96.3489	42.3292	77.1693
24h	XO	87.9007	66.8345	61.068	87.9912
24h	XX	108.502	89.0187	49.355	84.9788
30h	XO	80.3476	58.8703	68.5195	94.7986
30h	XX	102.918	79.0271	52.2194	85.9272
36h	XO	81.2931	64.6412	77.678	98.6149
36h	XX	98.5029	74.4759	61.8972	92.247
48h	XO	49.5985	39.9785	84.9289	102.318
48h	XX	75.9121	48.8758	71.168	95.0388
56h	XO	35.9011	39.902	90.0288	104.871
56h	XX	62.5372	43.6102	77.6873	97.1987
72h	XO	42.9255	54.1853	97.8091	112.384
72h	XX	55.3297	44.2955	81.7306	101.067
96h	XO	62.0791	82.458	113.526	123.823
96h	XX	45.5511	54.1955	93.6607	104.908

## Sheet: E5c
gene	cluster	comp	fval	fdr	fdr_bin			gene	cluster	comp	beta	pval	pval_bin
Gm38394	prime2	sex	10.286	0.886287	>0.05			Gm38394	prime2	High	0.24382	0.0059464	0.01
Gm38394	prime2	diff	2.45817	1	>0.05			Gm38394	prime2	Low	0.079815	0.26916	>0.2
Gabpb1	prime1	sex	3.30821	1	>0.05			Gabpb1	prime1	High	0.15541	0.025892	0.05
Gabpb1	prime1	diff	1.84748	1	>0.05			Gabpb1	prime1	Low	0.06823	0.28802	>0.2
Setdb1	form1	sex	4.74164	1	>0.05			Setdb1	form1	High	0.27788	0.0039326	0.01
Setdb1	form1	diff	2.02082	1	>0.05			Setdb1	form1	Low	0.097445	0.25492	>0.2
Csde1	prime2	sex	20.6483	0.0207091	0.05			Csde1	prime2	High	0.19779	0.0365	0.05
Csde1	prime2	diff	8.15183	0.00032	0.01			Csde1	prime2	Low	0.10531	0.16679	0.2
Klf4	naive	sex	340.958	3.96e-18	0.0001			Klf4	naive	High	0.15615	0.038314	0.05
Klf4	naive	diff	591.006	4.65e-36	0.0001			Klf4	naive	Low	0.046187	0.46939	>0.2
Rlf	prime1	sex	19.4618	0.0306259	0.05			Rlf	prime1	High	0.1163	0.14927	0.2
Rlf	prime1	diff	3.98352	0.193839	>0.05			Rlf	prime1	Low	0.066393	0.35343	>0.2
Grhl3	naive	sex	5.53002	1	>0.05			Grhl3	naive	High	0.1359	0.037597	0.05
Grhl3	naive	diff	12.568	1.66e-06	0.0001			Grhl3	naive	Low	0.10337	0.091649	0.2
Cebpg	prime2	sex	0.513776	1	>0.05			Cebpg	prime2	High	0.21151	0.016994	0.05
Cebpg	prime2	diff	2.83419	1	>0.05			Cebpg	prime2	Low	0.1112	0.13428	0.2
Zfp958	form1	sex	1.61429	1	>0.05			Zfp958	form1	High	0.1194	0.19529	0.2
Zfp958	form1	diff	6.50132	0.00337703	0.01			Zfp958	form1	Low	0.039689	0.61675	>0.2
Zfp42	form2	sex	8.81274	1	>0.05			Zfp42	form2	High	0.273	0.014393	0.05
Zfp42	form2	diff	146.715	1.75e-24	0.0001			Zfp42	form2	Low	0.080928	0.35124	>0.2
Klf16	form1	sex	2.65472	1	>0.05			Klf16	form1	High	0.20119	0.036021	0.05
Klf16	form1	diff	5.39911	0.0184229	0.05			Klf16	form1	Low	0.11517	0.097297	0.2
Trp53	form2	sex	15.3204	0.129456	>0.05			Trp53	form2	High	0.14122	0.044405	0.05
Trp53	form2	diff	8.62757	0.00017	0.01			Trp53	form2	Low	0.062178	0.40127	>0.2
Nme2	prime2	sex	2.25709	1	>0.05			Nme2	prime2	High	0.12414	0.18327	0.2
Nme2	prime2	diff	3.0992	0.896702	>0.05			Nme2	prime2	Low	0.014857	0.83025	>0.2
Zfp36l1	form2	sex	0.367993	1	>0.05			Zfp36l1	form2	High	0.17568	0.027113	0.05
Zfp36l1	form2	diff	26.4406	2.86e-11	0.0001			Zfp36l1	form2	Low	0.11313	0.087854	0.2
Klf5	naive	sex	72.5158	1.01e-07	0.0001			Klf5	naive	High	0.11558	0.065571	0.2
Klf5	naive	diff	159.853	3.49e-25	0.0001			Klf5	naive	Low	-0.024965	0.65025	>0.2
Grhl2	form1	sex	13.7673	0.231167	>0.05			Grhl2	form1	High	0.40631	0.0015722	0.01
Grhl2	form1	diff	57.8325	4.65e-17	0.0001			Grhl2	form1	Low	0.22868	0.020192	0.05
Myc	form1	sex	26.8714	0.00295496	0.01			Myc	form1	High	0.16114	0.0088828	0.01
Myc	form1	diff	12.8927	1.19e-06	0.0001			Myc	form1	Low	0.0606	0.23596	>0.2
Hes1	naive	sex	8.62277	1	>0.05			Hes1	naive	High	0.3104	0.015392	0.05
Hes1	naive	diff	15.6315	8.42e-08	0.0001			Hes1	naive	Low	0.12895	0.17735	0.2
Zfp654	form2	sex	1.91134	1	>0.05			Zfp654	form2	High	0.11878	0.014929	0.05
Zfp654	form2	diff	10.256	2.21e-05	0.0001			Zfp654	form2	Low	0.034052	0.37952	>0.2
Smad7	naive	sex	7.42966	1	>0.05			Smad7	naive	High	0.091739	0.16547	0.2
Smad7	naive	diff	15.1686	1.29e-07	0.0001			Smad7	naive	Low	0.054042	0.31393	>0.2
Pias2	form1	sex	52.6382	4.68e-06	0.0001			Pias2	form1	High	0.16183	0.030128	0.05
Pias2	form1	diff	58.4489	3.86e-17	0.0001			Pias2	form1	Low	0.11222	0.15189	0.2
Zfp236	prime1	sex	35.3103	0.000282	0.01			Zfp236	prime1	High	0.25105	0.020033	0.05
Zfp236	prime1	diff	3.10743	0.889331	>0.05			Zfp236	prime1	Low	0.18979	0.056549	0.2
Zfp280c	prime1	sex	37.6174	0.000154	0.01			Zfp280c	prime1	High	0.28271	0.0055377	0.01
Zfp280c	prime1	diff	1.84569	1	>0.05			Zfp280c	prime1	Low	0.12579	0.083136	0.2
Zfx	prime2	sex	54.9261	2.91e-06	0.0001			Zfx	prime2	High	0.15161	0.18368	0.2
Zfx	prime2	diff	2.57666	1	>0.05			Zfx	prime2	Low	0.078961	0.40716	>0.2

## Sheet: E5d
gene	gene_id	sex	rep	timepoint	cpm	padj
Usf1	ENSMUSG00000026641.13	XX	R1	0	3.54199	0.807075
Usf1	ENSMUSG00000026641.13	XX	R1	10	4.07593	0.996425
Usf1	ENSMUSG00000026641.13	XX	R1	16	5.19054	0.837173
Usf1	ENSMUSG00000026641.13	XX	R1	24	7.38552	0.954287
Usf1	ENSMUSG00000026641.13	XX	R1	30	8.49261	0.456742
Usf1	ENSMUSG00000026641.13	XX	R1	36	9.41871	0.196018
Usf1	ENSMUSG00000026641.13	XX	R1	48	3.52783	0.900062
Usf1	ENSMUSG00000026641.13	XX	R1	56	4.56743	0.931318
Usf1	ENSMUSG00000026641.13	XO	R1	0	3.84641	0.807075
Usf1	ENSMUSG00000026641.13	XO	R1	10	4.34694	0.996425
Usf1	ENSMUSG00000026641.13	XO	R1	16	6.02923	0.837173
Usf1	ENSMUSG00000026641.13	XO	R1	24	5.59641	0.954287
Usf1	ENSMUSG00000026641.13	XO	R1	30	8.2273	0.456742
Usf1	ENSMUSG00000026641.13	XO	R1	48	5.80374	0.900062
Usf1	ENSMUSG00000026641.13	XO	R1	56	5.16532	0.931318
Usf1	ENSMUSG00000026641.13	XO	R1	72	4.46736	0.848375
Usf1	ENSMUSG00000026641.13	XO	R1	96	0.573158	0.983321
Usf1	ENSMUSG00000026641.13	XO	R2	0	4.15804	0.807075
Usf1	ENSMUSG00000026641.13	XO	R2	10	0.639409	0.996425
Usf1	ENSMUSG00000026641.13	XO	R2	16	6.89004	0.837173
Usf1	ENSMUSG00000026641.13	XO	R2	24	0.814318	0.954287
Usf1	ENSMUSG00000026641.13	XO	R2	30	8.52794	0.456742
Usf1	ENSMUSG00000026641.13	XO	R2	36	19.0263	0.196018
Usf1	ENSMUSG00000026641.13	XO	R2	48	6.02279	0.900062
Usf1	ENSMUSG00000026641.13	XO	R2	56	3.77023	0.931318
Usf1	ENSMUSG00000026641.13	XO	R2	72	7.83462	0.848375
Usf1	ENSMUSG00000026641.13	XO	R2	96	4.64989	0.983321
Usf1	ENSMUSG00000026641.13	XO	R3	0	3.87073	0.807075
Usf1	ENSMUSG00000026641.13	XO	R3	10	4.86432	0.996425
Usf1	ENSMUSG00000026641.13	XO	R3	16	6.26476	0.837173
Usf1	ENSMUSG00000026641.13	XO	R3	24	9.08417	0.954287
Usf1	ENSMUSG00000026641.13	XO	R3	30	6.51379	0.456742
Usf1	ENSMUSG00000026641.13	XO	R3	36	7.74664	0.196018
Usf1	ENSMUSG00000026641.13	XO	R3	48	7.27212	0.900062
Usf1	ENSMUSG00000026641.13	XO	R3	56	7.07529	0.931318
Usf1	ENSMUSG00000026641.13	XO	R3	72	5.33425	0.848375
Usf1	ENSMUSG00000026641.13	XO	R3	96	3.08655	0.983321
Usf1	ENSMUSG00000026641.13	XX	R1	72	5.16145	0.848375
Usf1	ENSMUSG00000026641.13	XX	R1	96	5.5287	0.983321
Usf1	ENSMUSG00000026641.13	XX	R2	0	4.32741	0.807075
Usf1	ENSMUSG00000026641.13	XX	R2	10	1.9584	0.996425
Usf1	ENSMUSG00000026641.13	XX	R2	16	8.26673	0.837173
Usf1	ENSMUSG00000026641.13	XX	R2	24	6.19908	0.954287
Usf1	ENSMUSG00000026641.13	XX	R2	30	5.92249	0.456742
Usf1	ENSMUSG00000026641.13	XX	R2	36	6.82098	0.196018
Usf1	ENSMUSG00000026641.13	XX	R2	48	7.39684	0.900062
Usf1	ENSMUSG00000026641.13	XX	R2	56	1.82857	0.931318
Usf1	ENSMUSG00000026641.13	XX	R2	72	4.95311	0.848375
Usf1	ENSMUSG00000026641.13	XX	R2	96	2.9704	0.983321
Usf1	ENSMUSG00000026641.13	XX	R3	0	3.16567	0.807075
Usf1	ENSMUSG00000026641.13	XX	R3	10	3.52493	0.996425
Usf1	ENSMUSG00000026641.13	XX	R3	16	3.36659	0.837173
Usf1	ENSMUSG00000026641.13	XX	R3	24	4.65141	0.954287
Usf1	ENSMUSG00000026641.13	XX	R3	30	5.83603	0.456742
Usf1	ENSMUSG00000026641.13	XX	R3	36	7.05297	0.196018
Usf1	ENSMUSG00000026641.13	XX	R3	48	7.91368	0.900062
Usf1	ENSMUSG00000026641.13	XX	R3	56	7.48604	0.931318
Usf1	ENSMUSG00000026641.13	XX	R3	72	5.15727	0.848375
Usf1	ENSMUSG00000026641.13	XX	R3	96	1.43771	0.983321
Nfe2l2	ENSMUSG00000015839.6	XX	R1	0	108.951	0.853625
Nfe2l2	ENSMUSG00000015839.6	XX	R1	10	80.4317	0.868262
Nfe2l2	ENSMUSG00000015839.6	XX	R1	16	91.6995	0.619413
Nfe2l2	ENSMUSG00000015839.6	XX	R1	24	104.382	0.861416
Nfe2l2	ENSMUSG00000015839.6	XX	R1	30	110.161	0.887418
Nfe2l2	ENSMUSG00000015839.6	XX	R1	36	106.265	0.653402
Nfe2l2	ENSMUSG00000015839.6	XX	R1	48	92.4864	0.787354
Nfe2l2	ENSMUSG00000015839.6	XX	R1	56	66.7987	0.795966
Nfe2l2	ENSMUSG00000015839.6	XO	R1	0	107.7	0.853625
Nfe2l2	ENSMUSG00000015839.6	XO	R1	10	80.2113	0.868262
Nfe2l2	ENSMUSG00000015839.6	XO	R1	16	104.909	0.619413
Nfe2l2	ENSMUSG00000015839.6	XO	R1	24	93.4876	0.861416
Nfe2l2	ENSMUSG00000015839.6	XO	R1	30	104.679	0.887418
Nfe2l2	ENSMUSG00000015839.6	XO	R1	48	72.77	0.787354
Nfe2l2	ENSMUSG00000015839.6	XO	R1	56	73.0523	0.795966
Nfe2l2	ENSMUSG00000015839.6	XO	R1	72	88.2065	0.894323
Nfe2l2	ENSMUSG00000015839.6	XO	R1	96	98.5831	0.790858
Nfe2l2	ENSMUSG00000015839.6	XO	R2	0	100.012	0.853625
Nfe2l2	ENSMUSG00000015839.6	XO	R2	10	95.1299	0.868262
Nfe2l2	ENSMUSG00000015839.6	XO	R2	16	119.673	0.619413
Nfe2l2	ENSMUSG00000015839.6	XO	R2	24	118.076	0.861416
Nfe2l2	ENSMUSG00000015839.6	XO	R2	30	110.143	0.887418
Nfe2l2	ENSMUSG00000015839.6	XO	R2	36	62.0621	0.653402
Nfe2l2	ENSMUSG00000015839.6	XO	R2	48	89.4009	0.787354
Nfe2l2	ENSMUSG00000015839.6	XO	R2	56	87.8463	0.795966
Nfe2l2	ENSMUSG00000015839.6	XO	R2	72	76.5028	0.894323
Nfe2l2	ENSMUSG00000015839.6	XO	R2	96	81.3292	0.790858
Nfe2l2	ENSMUSG00000015839.6	XO	R3	0	93.8651	0.853625
Nfe2l2	ENSMUSG00000015839.6	XO	R3	10	80.2613	0.868262
Nfe2l2	ENSMUSG00000015839.6	XO	R3	16	103.592	0.619413
Nfe2l2	ENSMUSG00000015839.6	XO	R3	24	95.8473	0.861416
Nfe2l2	ENSMUSG00000015839.6	XO	R3	30	98.3873	0.887418
Nfe2l2	ENSMUSG00000015839.6	XO	R3	36	94.7824	0.653402
Nfe2l2	ENSMUSG00000015839.6	XO	R3	48	74.3372	0.787354
Nfe2l2	ENSMUSG00000015839.6	XO	R3	56	72.3252	0.795966
Nfe2l2	ENSMUSG00000015839.6	XO	R3	72	72.4569	0.894323
Nfe2l2	ENSMUSG00000015839.6	XO	R3	96	81.6084	0.790858
Nfe2l2	ENSMUSG00000015839.6	XX	R1	72	82.1669	0.894323
Nfe2l2	ENSMUSG00000015839.6	XX	R1	96	83.2557	0.790858
Nfe2l2	ENSMUSG00000015839.6	XX	R2	0	99.6796	0.853625
Nfe2l2	ENSMUSG00000015839.6	XX	R2	10	74.88	0.868262
Nfe2l2	ENSMUSG00000015839.6	XX	R2	16	98.7238	0.619413
Nfe2l2	ENSMUSG00000015839.6	XX	R2	24	99.6479	0.861416
Nfe2l2	ENSMUSG00000015839.6	XX	R2	30	114.324	0.887418
Nfe2l2	ENSMUSG00000015839.6	XX	R2	36	104.615	0.653402
Nfe2l2	ENSMUSG00000015839.6	XX	R2	48	86.5041	0.787354
Nfe2l2	ENSMUSG00000015839.6	XX	R2	56	70.3169	0.795966
Nfe2l2	ENSMUSG00000015839.6	XX	R2	72	64.1152	0.894323
Nfe2l2	ENSMUSG00000015839.6	XX	R2	96	69.6107	0.790858
Nfe2l2	ENSMUSG00000015839.6	XX	R3	0	129.001	0.853625
Nfe2l2	ENSMUSG00000015839.6	XX	R3	10	89.2513	0.868262
Nfe2l2	ENSMUSG00000015839.6	XX	R3	16	95.0008	0.619413
Nfe2l2	ENSMUSG00000015839.6	XX	R3	24	110.539	0.861416
Nfe2l2	ENSMUSG00000015839.6	XX	R3	30	106.086	0.887418
Nfe2l2	ENSMUSG00000015839.6	XX	R3	36	106.25	0.653402
Nfe2l2	ENSMUSG00000015839.6	XX	R3	48	84.5715	0.787354
Nfe2l2	ENSMUSG00000015839.6	XX	R3	56	75.5568	0.795966
Nfe2l2	ENSMUSG00000015839.6	XX	R3	72	81.5568	0.894323
Nfe2l2	ENSMUSG00000015839.6	XX	R3	96	73.9623	0.790858
Adnp	ENSMUSG00000051149.15	XX	R1	0	89.5414	0.257862
Adnp	ENSMUSG00000051149.15	XX	R1	10	63.8563	0.799203
Adnp	ENSMUSG00000051149.15	XX	R1	16	60.6716	0.968851
Adnp	ENSMUSG00000051149.15	XX	R1	24	64.8285	0.910515
Adnp	ENSMUSG00000051149.15	XX	R1	30	60.7828	0.184007
Adnp	ENSMUSG00000051149.15	XX	R1	36	63.8256	0.855351
Adnp	ENSMUSG00000051149.15	XX	R1	48	65.1219	0.995277
Adnp	ENSMUSG00000051149.15	XX	R1	56	57.3784	0.166674
Adnp	ENSMUSG00000051149.15	XO	R1	0	64.2455	0.257862
Adnp	ENSMUSG00000051149.15	XO	R1	10	76.6924	0.799203
Adnp	ENSMUSG00000051149.15	XO	R1	16	66.5225	0.968851
Adnp	ENSMUSG00000051149.15	XO	R1	24	52.0191	0.910515
Adnp	ENSMUSG00000051149.15	XO	R1	30	67.6564	0.184007
Adnp	ENSMUSG00000051149.15	XO	R1	48	65.0019	0.995277
Adnp	ENSMUSG00000051149.15	XO	R1	56	52.76	0.166674
Adnp	ENSMUSG00000051149.15	XO	R1	72	75.9451	0.772588
Adnp	ENSMUSG00000051149.15	XO	R1	96	134.119	0.622467
Adnp	ENSMUSG00000051149.15	XO	R2	0	63.8296	0.257862
Adnp	ENSMUSG00000051149.15	XO	R2	10	77.0133	0.799203
Adnp	ENSMUSG00000051149.15	XO	R2	16	81.9422	0.968851
Adnp	ENSMUSG00000051149.15	XO	R2	24	88.8511	0.910515
Adnp	ENSMUSG00000051149.15	XO	R2	30	80.1146	0.184007
Adnp	ENSMUSG00000051149.15	XO	R2	36	71.1222	0.855351
Adnp	ENSMUSG00000051149.15	XO	R2	48	80.9313	0.995277
Adnp	ENSMUSG00000051149.15	XO	R2	56	55.5731	0.166674
Adnp	ENSMUSG00000051149.15	XO	R2	72	71.4333	0.772588
Adnp	ENSMUSG00000051149.15	XO	R2	96	72.5558	0.622467
Adnp	ENSMUSG00000051149.15	XO	R3	0	53.2225	0.257862
Adnp	ENSMUSG00000051149.15	XO	R3	10	75.0495	0.799203
Adnp	ENSMUSG00000051149.15	XO	R3	16	61.7527	0.968851
Adnp	ENSMUSG00000051149.15	XO	R3	24	73.0442	0.910515
Adnp	ENSMUSG00000051149.15	XO	R3	30	76.8043	0.184007
Adnp	ENSMUSG00000051149.15	XO	R3	36	72.1804	0.855351
Adnp	ENSMUSG00000051149.15	XO	R3	48	68.5016	0.995277
Adnp	ENSMUSG00000051149.15	XO	R3	56	45.8584	0.166674
Adnp	ENSMUSG00000051149.15	XO	R3	72	78.6802	0.772588
Adnp	ENSMUSG00000051149.15	XO	R3	96	77.6576	0.622467
Adnp	ENSMUSG00000051149.15	XX	R1	72	93.4056	0.772588
Adnp	ENSMUSG00000051149.15	XX	R1	96	75.6131	0.622467
Adnp	ENSMUSG00000051149.15	XX	R2	0	63.8666	0.257862
Adnp	ENSMUSG00000051149.15	XX	R2	10	68.544	0.799203
Adnp	ENSMUSG00000051149.15	XX	R2	16	72.3339	0.968851
Adnp	ENSMUSG00000051149.15	XX	R2	24	73.9263	0.910515
Adnp	ENSMUSG00000051149.15	XX	R2	30	75.9276	0.184007
Adnp	ENSMUSG00000051149.15	XX	R2	36	74.079	0.855351
Adnp	ENSMUSG00000051149.15	XX	R2	48	83.9346	0.995277
Adnp	ENSMUSG00000051149.15	XX	R2	56	83.4494	0.166674
Adnp	ENSMUSG00000051149.15	XX	R2	72	78.5618	0.772588
Adnp	ENSMUSG00000051149.15	XX	R2	96	57.5999	0.622467
Adnp	ENSMUSG00000051149.15	XX	R3	0	87.568	0.257862
Adnp	ENSMUSG00000051149.15	XX	R3	10	78.324	0.799203
Adnp	ENSMUSG00000051149.15	XX	R3	16	75.7482	0.968851
Adnp	ENSMUSG00000051149.15	XX	R3	24	82.6309	0.910515
Adnp	ENSMUSG00000051149.15	XX	R3	30	62.8995	0.184007
Adnp	ENSMUSG00000051149.15	XX	R3	36	88.0484	0.855351
Adnp	ENSMUSG00000051149.15	XX	R3	48	77.2299	0.995277
Adnp	ENSMUSG00000051149.15	XX	R3	56	70.6821	0.166674
Adnp	ENSMUSG00000051149.15	XX	R3	72	74.9603	0.772588
Adnp	ENSMUSG00000051149.15	XX	R3	96	70.2881	0.622467
Sall4	ENSMUSG00000027547.17	XX	R1	0	140.263	0.0282162
Sall4	ENSMUSG00000027547.17	XX	R1	10	205.97	0.953678
Sall4	ENSMUSG00000027547.17	XX	R1	16	197.24	0.512494
Sall4	ENSMUSG00000027547.17	XX	R1	24	151.321	0.661694
Sall4	ENSMUSG00000027547.17	XX	R1	30	144.617	0.135809
Sall4	ENSMUSG00000027547.17	XX	R1	36	149.037	0.646555
Sall4	ENSMUSG00000027547.17	XX	R1	48	142.448	0.0115262
Sall4	ENSMUSG00000027547.17	XX	R1	56	136.309	0.692787
Sall4	ENSMUSG00000027547.17	XO	R1	0	112.586	0.0282162
Sall4	ENSMUSG00000027547.17	XO	R1	10	156.283	0.953678
Sall4	ENSMUSG00000027547.17	XO	R1	16	176.556	0.512494
Sall4	ENSMUSG00000027547.17	XO	R1	24	145.231	0.661694
Sall4	ENSMUSG00000027547.17	XO	R1	30	120.609	0.135809
Sall4	ENSMUSG00000027547.17	XO	R1	48	117.325	0.0115262
Sall4	ENSMUSG00000027547.17	XO	R1	56	115.482	0.692787
Sall4	ENSMUSG00000027547.17	XO	R1	72	118.052	0.196892
Sall4	ENSMUSG00000027547.17	XO	R1	96	48.7184	0.589513
Sall4	ENSMUSG00000027547.17	XO	R2	0	128.753	0.0282162
Sall4	ENSMUSG00000027547.17	XO	R2	10	181.024	0.953678
Sall4	ENSMUSG00000027547.17	XO	R2	16	152.975	0.512494
Sall4	ENSMUSG00000027547.17	XO	R2	24	121.605	0.661694
Sall4	ENSMUSG00000027547.17	XO	R2	30	125.277	0.135809
Sall4	ENSMUSG00000027547.17	XO	R2	36	122.765	0.646555
Sall4	ENSMUSG00000027547.17	XO	R2	48	99.5643	0.0115262
Sall4	ENSMUSG00000027547.17	XO	R2	56	133.692	0.692787
Sall4	ENSMUSG00000027547.17	XO	R2	72	132.267	0.196892
Sall4	ENSMUSG00000027547.17	XO	R2	96	100.455	0.589513
Sall4	ENSMUSG00000027547.17	XO	R3	0	93.8651	0.0282162
Sall4	ENSMUSG00000027547.17	XO	R3	10	160.175	0.953678
Sall4	ENSMUSG00000027547.17	XO	R3	16	155.277	0.512494
Sall4	ENSMUSG00000027547.17	XO	R3	24	129.959	0.661694
Sall4	ENSMUSG00000027547.17	XO	R3	30	106.554	0.135809
Sall4	ENSMUSG00000027547.17	XO	R3	36	82.2055	0.646555
Sall4	ENSMUSG00000027547.17	XO	R3	48	101.181	0.0115262
Sall4	ENSMUSG00000027547.17	XO	R3	56	153.036	0.692787
Sall4	ENSMUSG00000027547.17	XO	R3	72	117.354	0.196892
Sall4	ENSMUSG00000027547.17	XO	R3	96	85.3122	0.589513
Sall4	ENSMUSG00000027547.17	XX	R1	72	147.934	0.196892
Sall4	ENSMUSG00000027547.17	XX	R1	96	122.851	0.589513
Sall4	ENSMUSG00000027547.17	XX	R2	0	172.35	0.0282162
Sall4	ENSMUSG00000027547.17	XX	R2	10	164.16	0.953678
Sall4	ENSMUSG00000027547.17	XX	R2	16	243.868	0.512494
Sall4	ENSMUSG00000027547.17	XX	R2	24	196.057	0.661694
Sall4	ENSMUSG00000027547.17	XX	R2	30	143.537	0.135809
Sall4	ENSMUSG00000027547.17	XX	R2	36	126.267	0.646555
Sall4	ENSMUSG00000027547.17	XX	R2	48	155.022	0.0115262
Sall4	ENSMUSG00000027547.17	XX	R2	56	171.221	0.692787
Sall4	ENSMUSG00000027547.17	XX	R2	72	179.137	0.196892
Sall4	ENSMUSG00000027547.17	XX	R2	96	121.786	0.589513
Sall4	ENSMUSG00000027547.17	XX	R3	0	199.251	0.0282162
Sall4	ENSMUSG00000027547.17	XX	R3	10	160.455	0.953678
Sall4	ENSMUSG00000027547.17	XX	R3	16	163.069	0.512494
Sall4	ENSMUSG00000027547.17	XX	R3	24	160.474	0.661694
Sall4	ENSMUSG00000027547.17	XX	R3	30	170.672	0.135809
Sall4	ENSMUSG00000027547.17	XX	R3	36	128.091	0.646555
Sall4	ENSMUSG00000027547.17	XX	R3	48	157.511	0.0115262
Sall4	ENSMUSG00000027547.17	XX	R3	56	142.148	0.692787
Sall4	ENSMUSG00000027547.17	XX	R3	72	145.483	0.196892
Sall4	ENSMUSG00000027547.17	XX	R3	96	96.1669	0.589513
Zfp217	ENSMUSG00000052056.14	XX	R1	0	17.9933	0.498291
Zfp217	ENSMUSG00000052056.14	XX	R1	10	14.6734	0.945751
Zfp217	ENSMUSG00000052056.14	XX	R1	16	14.5335	0.728963
Zfp217	ENSMUSG00000052056.14	XX	R1	24	9.68324	0.859844
Zfp217	ENSMUSG00000052056.14	XX	R1	30	13.8308	0.848984
Zfp217	ENSMUSG00000052056.14	XX	R1	36	10.6376	0.4814
Zfp217	ENSMUSG00000052056.14	XX	R1	48	18.1159	0.513864
Zfp217	ENSMUSG00000052056.14	XX	R1	56	17.8415	0.966825
Zfp217	ENSMUSG00000052056.14	XO	R1	0	23.2864	0.498291
Zfp217	ENSMUSG00000052056.14	XO	R1	10	14.5933	0.945751
Zfp217	ENSMUSG00000052056.14	XO	R1	16	14.0682	0.728963
Zfp217	ENSMUSG00000052056.14	XO	R1	24	9.9084	0.859844
Zfp217	ENSMUSG00000052056.14	XO	R1	30	11.0281	0.848984
Zfp217	ENSMUSG00000052056.14	XO	R1	48	14.2861	0.513864
Zfp217	ENSMUSG00000052056.14	XO	R1	56	23.8896	0.966825
Zfp217	ENSMUSG00000052056.14	XO	R1	72	16.9189	0.522916
Zfp217	ENSMUSG00000052056.14	XO	R1	96	44.7063	0.632668
Zfp217	ENSMUSG00000052056.14	XO	R2	0	18.0182	0.498291
Zfp217	ENSMUSG00000052056.14	XO	R2	10	14.5643	0.945751
Zfp217	ENSMUSG00000052056.14	XO	R2	16	15.3385	0.728963
Zfp217	ENSMUSG00000052056.14	XO	R2	24	10.7671	0.859844
Zfp217	ENSMUSG00000052056.14	XO	R2	30	11.771	0.848984
Zfp217	ENSMUSG00000052056.14	XO	R2	36	13.5902	0.4814
Zfp217	ENSMUSG00000052056.14	XO	R2	48	13.7395	0.513864
Zfp217	ENSMUSG00000052056.14	XO	R2	56	15.4579	0.966825
Zfp217	ENSMUSG00000052056.14	XO	R2	72	23.2734	0.522916
Zfp217	ENSMUSG00000052056.14	XO	R2	96	31.3209	0.632668
Zfp217	ENSMUSG00000052056.14	XO	R3	0	27.0951	0.498291
Zfp217	ENSMUSG00000052056.14	XO	R3	10	11.8133	0.945751
Zfp217	ENSMUSG00000052056.14	XO	R3	16	14.9907	0.728963
Zfp217	ENSMUSG00000052056.14	XO	R3	24	12.5139	0.859844
Zfp217	ENSMUSG00000052056.14	XO	R3	30	14.5831	0.848984
Zfp217	ENSMUSG00000052056.14	XO	R3	36	12.9414	0.4814
Zfp217	ENSMUSG00000052056.14	XO	R3	48	18.4048	0.513864
Zfp217	ENSMUSG00000052056.14	XO	R3	56	18.6054	0.966825
Zfp217	ENSMUSG00000052056.14	XO	R3	72	37.3398	0.522916
Zfp217	ENSMUSG00000052056.14	XO	R3	96	39.1374	0.632668
Zfp217	ENSMUSG00000052056.14	XX	R1	72	19.1473	0.522916
Zfp217	ENSMUSG00000052056.14	XX	R1	96	30.977	0.632668
Zfp217	ENSMUSG00000052056.14	XX	R2	0	18.5034	0.498291
Zfp217	ENSMUSG00000052056.14	XX	R2	10	17.0496	0.945751
Zfp217	ENSMUSG00000052056.14	XX	R2	16	25.913	0.728963
Zfp217	ENSMUSG00000052056.14	XX	R2	24	15.4514	0.859844
Zfp217	ENSMUSG00000052056.14	XX	R2	30	10.8468	0.848984
Zfp217	ENSMUSG00000052056.14	XX	R2	36	10.5487	0.4814
Zfp217	ENSMUSG00000052056.14	XX	R2	48	20.0104	0.513864
Zfp217	ENSMUSG00000052056.14	XX	R2	56	22.9403	0.966825
Zfp217	ENSMUSG00000052056.14	XX	R2	72	19.2621	0.522916
Zfp217	ENSMUSG00000052056.14	XX	R2	96	28.4125	0.632668
Zfp217	ENSMUSG00000052056.14	XX	R3	0	22.5321	0.498291
Zfp217	ENSMUSG00000052056.14	XX	R3	10	13.0422	0.945751
Zfp217	ENSMUSG00000052056.14	XX	R3	16	14.0976	0.728963
Zfp217	ENSMUSG00000052056.14	XX	R3	24	15.5959	0.859844
Zfp217	ENSMUSG00000052056.14	XX	R3	30	13.8768	0.848984
Zfp217	ENSMUSG00000052056.14	XX	R3	36	12.3996	0.4814
Zfp217	ENSMUSG00000052056.14	XX	R3	48	19.1645	0.513864
Zfp217	ENSMUSG00000052056.14	XX	R3	56	18.8021	0.966825
Zfp217	ENSMUSG00000052056.14	XX	R3	72	20.749	0.522916
Zfp217	ENSMUSG00000052056.14	XX	R3	96	29.2335	0.632668
Arnt	ENSMUSG00000015522.18	XX	R1	0	7.36733	0.951306
Arnt	ENSMUSG00000015522.18	XX	R1	10	8.15187	0.986027
Arnt	ENSMUSG00000015522.18	XX	R1	16	9.34297	0.831553
Arnt	ENSMUSG00000015522.18	XX	R1	24	12.3092	0.95092
Arnt	ENSMUSG00000015522.18	XX	R1	30	11.8897	0.823145
Arnt	ENSMUSG00000015522.18	XX	R1	36	15.7348	0.914104
Arnt	ENSMUSG00000015522.18	XX	R1	48	10.5835	0.46376
Arnt	ENSMUSG00000015522.18	XX	R1	56	6.42295	0.822496
Arnt	ENSMUSG00000015522.18	XO	R1	0	14.0342	0.951306
Arnt	ENSMUSG00000015522.18	XO	R1	10	9.62536	0.986027
Arnt	ENSMUSG00000015522.18	XO	R1	16	9.24482	0.831553
Arnt	ENSMUSG00000015522.18	XO	R1	24	11.9268	0.95092
Arnt	ENSMUSG00000015522.18	XO	R1	30	10.2404	0.823145
Arnt	ENSMUSG00000015522.18	XO	R1	48	10.2682	0.46376
Arnt	ENSMUSG00000015522.18	XO	R1	56	7.93245	0.822496
Arnt	ENSMUSG00000015522.18	XO	R1	72	10.1704	0.774732
Arnt	ENSMUSG00000015522.18	XO	R1	96	5.15842	0.960903
Arnt	ENSMUSG00000015522.18	XO	R2	0	8.53493	0.951306
Arnt	ENSMUSG00000015522.18	XO	R2	10	6.60723	0.986027
Arnt	ENSMUSG00000015522.18	XO	R2	16	9.35076	0.831553
Arnt	ENSMUSG00000015522.18	XO	R2	24	7.32886	0.95092
Arnt	ENSMUSG00000015522.18	XO	R2	30	10.8101	0.823145
Arnt	ENSMUSG00000015522.18	XO	R2	36	9.51317	0.914104
Arnt	ENSMUSG00000015522.18	XO	R2	48	10.1635	0.46376
Arnt	ENSMUSG00000015522.18	XO	R2	56	9.12395	0.822496
Arnt	ENSMUSG00000015522.18	XO	R2	72	9.67806	0.774732
Arnt	ENSMUSG00000015522.18	XO	R2	96	10.879	0.960903
Arnt	ENSMUSG00000015522.18	XO	R3	0	7.49953	0.951306
Arnt	ENSMUSG00000015522.18	XO	R3	10	10.771	0.986027
Arnt	ENSMUSG00000015522.18	XO	R3	16	10.0684	0.831553
Arnt	ENSMUSG00000015522.18	XO	R3	24	10.4746	0.95092
Arnt	ENSMUSG00000015522.18	XO	R3	30	10.2082	0.823145
Arnt	ENSMUSG00000015522.18	XO	R3	36	11.2098	0.914104
Arnt	ENSMUSG00000015522.18	XO	R3	48	9.69616	0.46376
Arnt	ENSMUSG00000015522.18	XO	R3	56	7.59939	0.822496
Arnt	ENSMUSG00000015522.18	XO	R3	72	10.6685	0.774732
Arnt	ENSMUSG00000015522.18	XO	R3	96	11.1116	0.960903
Arnt	ENSMUSG00000015522.18	XX	R1	72	10.7391	0.774732
Arnt	ENSMUSG00000015522.18	XX	R1	96	10.2444	0.960903
Arnt	ENSMUSG00000015522.18	XX	R2	0	9.84858	0.951306
Arnt	ENSMUSG00000015522.18	XX	R2	10	8.29441	0.986027
Arnt	ENSMUSG00000015522.18	XX	R2	16	12.2411	0.831553
Arnt	ENSMUSG00000015522.18	XX	R2	24	10.1776	0.95092
Arnt	ENSMUSG00000015522.18	XX	R2	30	11.9115	0.823145
Arnt	ENSMUSG00000015522.18	XX	R2	36	11.6591	0.914104
Arnt	ENSMUSG00000015522.18	XX	R2	48	15.2608	0.46376
Arnt	ENSMUSG00000015522.18	XX	R2	56	4.82078	0.822496
Arnt	ENSMUSG00000015522.18	XX	R2	72	5.77862	0.774732
Arnt	ENSMUSG00000015522.18	XX	R2	96	9.81523	0.960903
Arnt	ENSMUSG00000015522.18	XX	R3	0	13.5472	0.951306
Arnt	ENSMUSG00000015522.18	XX	R3	10	10.0813	0.986027
Arnt	ENSMUSG00000015522.18	XX	R3	16	11.3622	0.831553
Arnt	ENSMUSG00000015522.18	XX	R3	24	8.61878	0.95092
Arnt	ENSMUSG00000015522.18	XX	R3	30	7.26262	0.823145
Arnt	ENSMUSG00000015522.18	XX	R3	36	11.262	0.914104
Arnt	ENSMUSG00000015522.18	XX	R3	48	12.7763	0.46376
Arnt	ENSMUSG00000015522.18	XX	R3	56	9.66221	0.822496
Arnt	ENSMUSG00000015522.18	XX	R3	72	9.35505	0.774732
Arnt	ENSMUSG00000015522.18	XX	R3	96	7.02881	0.960903
Arid1a	ENSMUSG00000007880.16	XX	R1	0	61.7722	0.591985
Arid1a	ENSMUSG00000007880.16	XX	R1	10	63.5846	0.408168
Arid1a	ENSMUSG00000007880.16	XX	R1	16	86.9704	0.939301
Arid1a	ENSMUSG00000007880.16	XX	R1	24	87.9698	0.0974938
Arid1a	ENSMUSG00000007880.16	XX	R1	30	96.6944	0.0360344
Arid1a	ENSMUSG00000007880.16	XX	R1	36	102.719	0.816249
Arid1a	ENSMUSG00000007880.16	XX	R1	48	97.5398	0.876675
Arid1a	ENSMUSG00000007880.16	XX	R1	56	73.9353	0.770836
Arid1a	ENSMUSG00000007880.16	XO	R1	0	68.0919	0.591985
Arid1a	ENSMUSG00000007880.16	XO	R1	10	104.43	0.408168
Arid1a	ENSMUSG00000007880.16	XO	R1	16	95.6638	0.939301
Arid1a	ENSMUSG00000007880.16	XO	R1	24	110.736	0.0974938
Arid1a	ENSMUSG00000007880.16	XO	R1	30	103.016	0.0360344
Arid1a	ENSMUSG00000007880.16	XO	R1	48	111.789	0.876675
Arid1a	ENSMUSG00000007880.16	XO	R1	56	105.797	0.770836
Arid1a	ENSMUSG00000007880.16	XO	R1	72	79.557	0.50987
Arid1a	ENSMUSG00000007880.16	XO	R1	96	33.2431	0.923293
Arid1a	ENSMUSG00000007880.16	XO	R2	0	76.3766	0.591985
Arid1a	ENSMUSG00000007880.16	XO	R2	10	62.2358	0.408168
Arid1a	ENSMUSG00000007880.16	XO	R2	16	112.455	0.939301
Arid1a	ENSMUSG00000007880.16	XO	R2	24	112.557	0.0974938
Arid1a	ENSMUSG00000007880.16	XO	R2	30	145.095	0.0360344
Arid1a	ENSMUSG00000007880.16	XO	R2	36	117.329	0.816249
Arid1a	ENSMUSG00000007880.16	XO	R2	48	89.6832	0.876675
Arid1a	ENSMUSG00000007880.16	XO	R2	56	97.0456	0.770836
Arid1a	ENSMUSG00000007880.16	XO	R2	72	57.838	0.50987
Arid1a	ENSMUSG00000007880.16	XO	R2	96	60.9749	0.923293
Arid1a	ENSMUSG00000007880.16	XO	R3	0	55.6417	0.591985
Arid1a	ENSMUSG00000007880.16	XO	R3	10	96.244	0.408168
Arid1a	ENSMUSG00000007880.16	XO	R3	16	83.6793	0.939301
Arid1a	ENSMUSG00000007880.16	XO	R3	24	116.796	0.0974938
Arid1a	ENSMUSG00000007880.16	XO	R3	30	101.79	0.0360344
Arid1a	ENSMUSG00000007880.16	XO	R3	36	93.6887	0.816249
Arid1a	ENSMUSG00000007880.16	XO	R3	48	110.429	0.876675
Arid1a	ENSMUSG00000007880.16	XO	R3	56	85.9517	0.770836
Arid1a	ENSMUSG00000007880.16	XO	R3	72	88.0152	0.50987
Arid1a	ENSMUSG00000007880.16	XO	R3	96	79.1391	0.923293
Arid1a	ENSMUSG00000007880.16	XX	R1	72	82.1669	0.50987
Arid1a	ENSMUSG00000007880.16	XX	R1	96	70.5722	0.923293
Arid1a	ENSMUSG00000007880.16	XX	R2	0	64.0158	0.591985
Arid1a	ENSMUSG00000007880.16	XX	R2	10	68.544	0.408168
Arid1a	ENSMUSG00000007880.16	XX	R2	16	131.314	0.939301
Arid1a	ENSMUSG00000007880.16	XX	R2	24	71.2432	0.0974938
Arid1a	ENSMUSG00000007880.16	XX	R2	30	92.2311	0.0360344
Arid1a	ENSMUSG00000007880.16	XX	R2	36	111.594	0.816249
Arid1a	ENSMUSG00000007880.16	XX	R2	48	101.142	0.876675
Arid1a	ENSMUSG00000007880.16	XX	R2	56	100.904	0.770836
Arid1a	ENSMUSG00000007880.16	XX	R2	72	103.465	0.50987
Arid1a	ENSMUSG00000007880.16	XX	R2	96	75.2932	0.923293
Arid1a	ENSMUSG00000007880.16	XX	R3	0	64.2444	0.591985
Arid1a	ENSMUSG00000007880.16	XX	R3	10	66.4802	0.408168
Arid1a	ENSMUSG00000007880.16	XX	R3	16	92.0551	0.939301
Arid1a	ENSMUSG00000007880.16	XX	R3	24	99.7317	0.0974938
Arid1a	ENSMUSG00000007880.16	XX	R3	30	97.2672	0.0360344
Arid1a	ENSMUSG00000007880.16	XX	R3	36	113.303	0.816249
Arid1a	ENSMUSG00000007880.16	XX	R3	48	117.656	0.876675
Arid1a	ENSMUSG00000007880.16	XX	R3	56	86.3506	0.770836
Arid1a	ENSMUSG00000007880.16	XX	R3	72	85.7546	0.50987
Arid1a	ENSMUSG00000007880.16	XX	R3	96	58.7864	0.923293
Zfp518b	ENSMUSG00000046572.10	XX	R1	0	43.2122	0.0298509
Zfp518b	ENSMUSG00000046572.10	XX	R1	10	59.7804	0.438374
Zfp518b	ENSMUSG00000046572.10	XX	R1	16	67.131	0.0184894
Zfp518b	ENSMUSG00000046572.10	XX	R1	24	48.4162	0.0209682
Zfp518b	ENSMUSG00000046572.10	XX	R1	30	42.4631	0.00269226
Zfp518b	ENSMUSG00000046572.10	XX	R1	36	25.3751	0.846673
Zfp518b	ENSMUSG00000046572.10	XX	R1	48	22.9786	0.703724
Zfp518b	ENSMUSG00000046572.10	XX	R1	56	17.1279	0.304572
Zfp518b	ENSMUSG00000046572.10	XO	R1	0	28.3803	0.0298509
Zfp518b	ENSMUSG00000046572.10	XO	R1	10	38.9154	0.438374
Zfp518b	ENSMUSG00000046572.10	XO	R1	16	42.6066	0.0184894
Zfp518b	ENSMUSG00000046572.10	XO	R1	24	25.5967	0.0209682
Zfp518b	ENSMUSG00000046572.10	XO	R1	30	22.6688	0.00269226
Zfp518b	ENSMUSG00000046572.10	XO	R1	48	21.8757	0.703724
Zfp518b	ENSMUSG00000046572.10	XO	R1	56	13.0978	0.304572
Zfp518b	ENSMUSG00000046572.10	XO	R1	72	13.212	0.0288989
Zfp518b	ENSMUSG00000046572.10	XO	R1	96	4.58526	0.378156
Zfp518b	ENSMUSG00000046572.10	XO	R2	0	30.4923	0.0298509
Zfp518b	ENSMUSG00000046572.10	XO	R2	10	37.2989	0.438374
Zfp518b	ENSMUSG00000046572.10	XO	R2	16	42.6526	0.0184894
Zfp518b	ENSMUSG00000046572.10	XO	R2	24	29.5869	0.0209682
Zfp518b	ENSMUSG00000046572.10	XO	R2	30	24.2626	0.00269226
Zfp518b	ENSMUSG00000046572.10	XO	R2	36	24.0094	0.846673
Zfp518b	ENSMUSG00000046572.10	XO	R2	48	22.6796	0.703724
Zfp518b	ENSMUSG00000046572.10	XO	R2	56	15.8349	0.304572
Zfp518b	ENSMUSG00000046572.10	XO	R2	72	9.67806	0.0288989
Zfp518b	ENSMUSG00000046572.10	XO	R2	96	11.4931	0.378156
Zfp518b	ENSMUSG00000046572.10	XO	R3	0	17.6602	0.0298509
Zfp518b	ENSMUSG00000046572.10	XO	R3	10	54.8973	0.438374
Zfp518b	ENSMUSG00000046572.10	XO	R3	16	33.785	0.0184894
Zfp518b	ENSMUSG00000046572.10	XO	R3	24	31.7946	0.0209682
Zfp518b	ENSMUSG00000046572.10	XO	R3	30	27.0274	0.00269226
Zfp518b	ENSMUSG00000046572.10	XO	R3	36	21.2349	0.846673
Zfp518b	ENSMUSG00000046572.10	XO	R3	48	20.2901	0.703724
Zfp518b	ENSMUSG00000046572.10	XO	R3	56	16.7711	0.304572
Zfp518b	ENSMUSG00000046572.10	XO	R3	72	10.224	0.0288989
Zfp518b	ENSMUSG00000046572.10	XO	R3	96	7.65464	0.378156
Zfp518b	ENSMUSG00000046572.10	XX	R1	72	19.5636	0.0288989
Zfp518b	ENSMUSG00000046572.10	XX	R1	96	16.5861	0.378156
Zfp518b	ENSMUSG00000046572.10	XX	R2	0	38.6482	0.0298509
Zfp518b	ENSMUSG00000046572.10	XX	R2	10	53.6832	0.438374
Zfp518b	ENSMUSG00000046572.10	XX	R2	16	70.1082	0.0184894
Zfp518b	ENSMUSG00000046572.10	XX	R2	24	51.6282	0.0209682
Zfp518b	ENSMUSG00000046572.10	XX	R2	30	41.3909	0.00269226
Zfp518b	ENSMUSG00000046572.10	XX	R2	36	29.7426	0.846673
Zfp518b	ENSMUSG00000046572.10	XX	R2	48	28.3416	0.703724
Zfp518b	ENSMUSG00000046572.10	XX	R2	56	23.439	0.304572
Zfp518b	ENSMUSG00000046572.10	XX	R2	72	20.3628	0.0288989
Zfp518b	ENSMUSG00000046572.10	XX	R2	96	13.0439	0.378156
Zfp518b	ENSMUSG00000046572.10	XX	R3	0	43.3417	0.0298509
Zfp518b	ENSMUSG00000046572.10	XX	R3	10	61.8978	0.438374
Zfp518b	ENSMUSG00000046572.10	XX	R3	16	59.2309	0.0184894
Zfp518b	ENSMUSG00000046572.10	XX	R3	24	57.0481	0.0209682
Zfp518b	ENSMUSG00000046572.10	XX	R3	30	35.924	0.00269226
Zfp518b	ENSMUSG00000046572.10	XX	R3	36	27.6431	0.846673
Zfp518b	ENSMUSG00000046572.10	XX	R3	48	23.5504	0.703724
Zfp518b	ENSMUSG00000046572.10	XX	R3	56	21.1524	0.304572
Zfp518b	ENSMUSG00000046572.10	XX	R3	72	20.5091	0.0288989
Zfp518b	ENSMUSG00000046572.10	XX	R3	96	15.3356	0.378156
Rbpj	ENSMUSG00000039191.12	XX	R1	0	172.849	0.452324
Rbpj	ENSMUSG00000039191.12	XX	R1	10	315.477	0.85966
Rbpj	ENSMUSG00000039191.12	XX	R1	16	237.727	0.941679
Rbpj	ENSMUSG00000039191.12	XX	R1	24	285.902	0.996539
Rbpj	ENSMUSG00000039191.12	XX	R1	30	210.253	0.984207
Rbpj	ENSMUSG00000039191.12	XX	R1	36	193.804	0.142875
Rbpj	ENSMUSG00000039191.12	XX	R1	48	148.36	0.00124511
Rbpj	ENSMUSG00000039191.12	XX	R1	56	84.0693	0.0851104
Rbpj	ENSMUSG00000039191.12	XO	R1	0	137.535	0.452324
Rbpj	ENSMUSG00000039191.12	XO	R1	10	323.743	0.85966
Rbpj	ENSMUSG00000039191.12	XO	R1	16	283.977	0.941679
Rbpj	ENSMUSG00000039191.12	XO	R1	24	197.526	0.996539
Rbpj	ENSMUSG00000039191.12	XO	R1	30	184.239	0.984207
Rbpj	ENSMUSG00000039191.12	XO	R1	48	118.218	0.00124511
Rbpj	ENSMUSG00000039191.12	XO	R1	56	85.5044	0.0851104
Rbpj	ENSMUSG00000039191.12	XO	R1	72	150.179	0.554627
Rbpj	ENSMUSG00000039191.12	XO	R1	96	112.339	0.896038
Rbpj	ENSMUSG00000039191.12	XO	R2	0	131.088	0.452324
Rbpj	ENSMUSG00000039191.12	XO	R2	10	306.774	0.85966
Rbpj	ENSMUSG00000039191.12	XO	R2	16	337.038	0.941679
Rbpj	ENSMUSG00000039191.12	XO	R2	24	353.233	0.996539
Rbpj	ENSMUSG00000039191.12	XO	R2	30	228.693	0.984207
Rbpj	ENSMUSG00000039191.12	XO	R2	36	158.1	0.142875
Rbpj	ENSMUSG00000039191.12	XO	R2	48	116.409	0.00124511
Rbpj	ENSMUSG00000039191.12	XO	R2	56	63.8676	0.0851104
Rbpj	ENSMUSG00000039191.12	XO	R2	72	157.614	0.554627
Rbpj	ENSMUSG00000039191.12	XO	R2	96	101.596	0.896038
Rbpj	ENSMUSG00000039191.12	XO	R3	0	114.186	0.452324
Rbpj	ENSMUSG00000039191.12	XO	R3	10	291.164	0.85966
Rbpj	ENSMUSG00000039191.12	XO	R3	16	264.239	0.941679
Rbpj	ENSMUSG00000039191.12	XO	R3	24	273.638	0.996539
Rbpj	ENSMUSG00000039191.12	XO	R3	30	192.594	0.984207
Rbpj	ENSMUSG00000039191.12	XO	R3	36	157.849	0.142875
Rbpj	ENSMUSG00000039191.12	XO	R3	48	114.828	0.00124511
Rbpj	ENSMUSG00000039191.12	XO	R3	56	78.8764	0.0851104
Rbpj	ENSMUSG00000039191.12	XO	R3	72	160.917	0.554627
Rbpj	ENSMUSG00000039191.12	XO	R3	96	147.29	0.896038
Rbpj	ENSMUSG00000039191.12	XX	R1	72	189.142	0.554627
Rbpj	ENSMUSG00000039191.12	XX	R1	96	146.592	0.896038
Rbpj	ENSMUSG00000039191.12	XX	R2	0	136.985	0.452324
Rbpj	ENSMUSG00000039191.12	XX	R2	10	343.527	0.85966
Rbpj	ENSMUSG00000039191.12	XX	R2	16	347.838	0.941679
Rbpj	ENSMUSG00000039191.12	XX	R2	24	295.983	0.996539
Rbpj	ENSMUSG00000039191.12	XX	R2	30	271.969	0.984207
Rbpj	ENSMUSG00000039191.12	XX	R2	36	299.33	0.142875
Rbpj	ENSMUSG00000039191.12	XX	R2	48	205.321	0.00124511
Rbpj	ENSMUSG00000039191.12	XX	R2	56	142.795	0.0851104
Rbpj	ENSMUSG00000039191.12	XX	R2	72	174.047	0.554627
Rbpj	ENSMUSG00000039191.12	XX	R2	96	140.384	0.896038
Rbpj	ENSMUSG00000039191.12	XX	R3	0	160.518	0.452324
Rbpj	ENSMUSG00000039191.12	XX	R3	10	361.376	0.85966
Rbpj	ENSMUSG00000039191.12	XX	R3	16	347.81	0.941679
Rbpj	ENSMUSG00000039191.12	XX	R3	24	330.934	0.996539
Rbpj	ENSMUSG00000039191.12	XX	R3	30	167.689	0.984207
Rbpj	ENSMUSG00000039191.12	XX	R3	36	294.86	0.142875
Rbpj	ENSMUSG00000039191.12	XX	R3	48	195.935	0.00124511
Rbpj	ENSMUSG00000039191.12	XX	R3	56	117.775	0.0851104
Rbpj	ENSMUSG00000039191.12	XX	R3	72	172.109	0.554627
Rbpj	ENSMUSG00000039191.12	XX	R3	96	138.5	0.896038
Atf5	ENSMUSG00000038539.15	XX	R1	0	11.3344	0.496132
Atf5	ENSMUSG00000038539.15	XX	R1	10	2.98902	0.732903
Atf5	ENSMUSG00000038539.15	XX	R1	16	29.2977	0.0350065
Atf5	ENSMUSG00000038539.15	XX	R1	24	23.3054	0.287808
Atf5	ENSMUSG00000038539.15	XX	R1	30	24.2646	0.000159
Atf5	ENSMUSG00000038539.15	XX	R1	36	26.1508	0.0678794
Atf5	ENSMUSG00000038539.15	XX	R1	48	35.3737	0.00133121
Atf5	ENSMUSG00000038539.15	XX	R1	56	10.7049	0.0944919
Atf5	ENSMUSG00000038539.15	XO	R1	0	7.17304	0.496132
Atf5	ENSMUSG00000038539.15	XO	R1	10	3.51895	0.732903
Atf5	ENSMUSG00000038539.15	XO	R1	16	5.22533	0.0350065
Atf5	ENSMUSG00000038539.15	XO	R1	24	8.07351	0.287808
Atf5	ENSMUSG00000038539.15	XO	R1	30	8.2273	0.000159
Atf5	ENSMUSG00000038539.15	XO	R1	48	12.3218	0.00133121
Atf5	ENSMUSG00000038539.15	XO	R1	56	3.4128	0.0944919
Atf5	ENSMUSG00000038539.15	XO	R1	72	3.13665	0.00218174
Atf5	ENSMUSG00000038539.15	XO	R1	96	5.73158	0.962523
Atf5	ENSMUSG00000038539.15	XO	R2	0	5.25226	0.496132
Atf5	ENSMUSG00000038539.15	XO	R2	10	6.32305	0.732903
Atf5	ENSMUSG00000038539.15	XO	R2	16	4.42931	0.0350065
Atf5	ENSMUSG00000038539.15	XO	R2	24	6.2431	0.287808
Atf5	ENSMUSG00000038539.15	XO	R2	30	7.20671	0.000159
Atf5	ENSMUSG00000038539.15	XO	R2	36	4.98309	0.0678794
Atf5	ENSMUSG00000038539.15	XO	R2	48	7.15207	0.00133121
Atf5	ENSMUSG00000038539.15	XO	R2	56	5.95696	0.0944919
Atf5	ENSMUSG00000038539.15	XO	R2	72	1.61301	0.00218174
Atf5	ENSMUSG00000038539.15	XO	R2	96	1.49147	0.962523
Atf5	ENSMUSG00000038539.15	XO	R3	0	7.01569	0.496132
Atf5	ENSMUSG00000038539.15	XO	R3	10	5.21177	0.732903
Atf5	ENSMUSG00000038539.15	XO	R3	16	5.14606	0.0350065
Atf5	ENSMUSG00000038539.15	XO	R3	24	9.26956	0.287808
Atf5	ENSMUSG00000038539.15	XO	R3	30	7.38877	0.000159
Atf5	ENSMUSG00000038539.15	XO	R3	36	7.38209	0.0678794
Atf5	ENSMUSG00000038539.15	XO	R3	48	7.72102	0.00133121
Atf5	ENSMUSG00000038539.15	XO	R3	56	3.14457	0.0944919
Atf5	ENSMUSG00000038539.15	XO	R3	72	5.33425	0.00218174
Atf5	ENSMUSG00000038539.15	XO	R3	96	1.11116	0.962523
Atf5	ENSMUSG00000038539.15	XX	R1	72	9.8234	0.00218174
Atf5	ENSMUSG00000038539.15	XX	R1	96	2.60174	0.962523
Atf5	ENSMUSG00000038539.15	XX	R2	0	10.147	0.496132
Atf5	ENSMUSG00000038539.15	XX	R2	10	5.0688	0.732903
Atf5	ENSMUSG00000038539.15	XX	R2	16	6.67697	0.0350065
Atf5	ENSMUSG00000038539.15	XX	R2	24	8.32712	0.287808
Atf5	ENSMUSG00000038539.15	XX	R2	30	16.5697	0.000159
Atf5	ENSMUSG00000038539.15	XX	R2	36	11.897	0.0678794
Atf5	ENSMUSG00000038539.15	XX	R2	48	17.6745	0.00133121
Atf5	ENSMUSG00000038539.15	XX	R2	56	8.97663	0.0944919
Atf5	ENSMUSG00000038539.15	XX	R2	72	9.63104	0.00218174
Atf5	ENSMUSG00000038539.15	XX	R2	96	3.22869	0.962523
Atf5	ENSMUSG00000038539.15	XX	R3	0	6.14512	0.496132
Atf5	ENSMUSG00000038539.15	XX	R3	10	3.59543	0.732903
Atf5	ENSMUSG00000038539.15	XX	R3	16	5.68111	0.0350065
Atf5	ENSMUSG00000038539.15	XX	R3	24	11.3549	0.287808
Atf5	ENSMUSG00000038539.15	XX	R3	30	12.4502	0.000159
Atf5	ENSMUSG00000038539.15	XX	R3	36	12.2858	0.0678794
Atf5	ENSMUSG00000038539.15	XX	R3	48	13.9205	0.00133121
Atf5	ENSMUSG00000038539.15	XX	R3	56	5.83215	0.0944919
Atf5	ENSMUSG00000038539.15	XX	R3	72	9.95473	0.00218174
Atf5	ENSMUSG00000038539.15	XX	R3	96	3.03517	0.962523
Pias1	ENSMUSG00000032405.10	XX	R1	0	11.476	0.840346
Pias1	ENSMUSG00000032405.10	XX	R1	10	20.3797	0.983814
Pias1	ENSMUSG00000032405.10	XX	R1	16	13.034	0.795436
Pias1	ENSMUSG00000032405.10	XX	R1	24	15.5917	0.887256
Pias1	ENSMUSG00000032405.10	XX	R1	30	21.8381	0.619093
Pias1	ENSMUSG00000032405.10	XX	R1	36	20.2779	0.809123
Pias1	ENSMUSG00000032405.10	XX	R1	48	21.6437	0.0819657
Pias1	ENSMUSG00000032405.10	XX	R1	56	14.9869	0.847922
Pias1	ENSMUSG00000032405.10	XO	R1	0	12.5788	0.840346
Pias1	ENSMUSG00000032405.10	XO	R1	10	17.6982	0.983814
Pias1	ENSMUSG00000032405.10	XO	R1	16	11.3551	0.795436
Pias1	ENSMUSG00000032405.10	XO	R1	24	12.8442	0.887256
Pias1	ENSMUSG00000032405.10	XO	R1	30	17.7675	0.619093
Pias1	ENSMUSG00000032405.10	XO	R1	48	13.0361	0.0819657
Pias1	ENSMUSG00000032405.10	XO	R1	56	17.7097	0.847922
Pias1	ENSMUSG00000032405.10	XO	R1	72	24.1427	0.858228
Pias1	ENSMUSG00000032405.10	XO	R1	96	14.9021	0.922248
Pias1	ENSMUSG00000032405.10	XO	R2	0	9.26441	0.840346
Pias1	ENSMUSG00000032405.10	XO	R2	10	10.0174	0.983814
Pias1	ENSMUSG00000032405.10	XO	R2	16	12.3036	0.795436
Pias1	ENSMUSG00000032405.10	XO	R2	24	13.1196	0.887256
Pias1	ENSMUSG00000032405.10	XO	R2	30	14.6536	0.619093
Pias1	ENSMUSG00000032405.10	XO	R2	36	20.3854	0.809123
Pias1	ENSMUSG00000032405.10	XO	R2	48	17.2214	0.0819657
Pias1	ENSMUSG00000032405.10	XO	R2	56	19.0773	0.847922
Pias1	ENSMUSG00000032405.10	XO	R2	72	22.1213	0.858228
Pias1	ENSMUSG00000032405.10	XO	R2	96	27.3729	0.922248
Pias1	ENSMUSG00000032405.10	XO	R3	0	9.91873	0.840346
Pias1	ENSMUSG00000032405.10	XO	R3	10	15.2879	0.983814
Pias1	ENSMUSG00000032405.10	XO	R3	16	16.5569	0.795436
Pias1	ENSMUSG00000032405.10	XO	R3	24	13.997	0.887256
Pias1	ENSMUSG00000032405.10	XO	R3	30	14.7775	0.619093
Pias1	ENSMUSG00000032405.10	XO	R3	36	15.7667	0.809123
Pias1	ENSMUSG00000032405.10	XO	R3	48	19.4821	0.0819657
Pias1	ENSMUSG00000032405.10	XO	R3	56	17.0331	0.847922
Pias1	ENSMUSG00000032405.10	XO	R3	72	23.5596	0.858228
Pias1	ENSMUSG00000032405.10	XO	R3	96	27.532	0.922248
Pias1	ENSMUSG00000032405.10	XX	R1	72	18.2316	0.858228
Pias1	ENSMUSG00000032405.10	XX	R1	96	23.8222	0.922248
Pias1	ENSMUSG00000032405.10	XX	R2	0	12.833	0.840346
Pias1	ENSMUSG00000032405.10	XX	R2	10	10.944	0.983814
Pias1	ENSMUSG00000032405.10	XX	R2	16	17.0104	0.795436
Pias1	ENSMUSG00000032405.10	XX	R2	24	15.544	0.887256
Pias1	ENSMUSG00000032405.10	XX	R2	30	18.4329	0.619093
Pias1	ENSMUSG00000032405.10	XX	R2	36	23.7941	0.809123
Pias1	ENSMUSG00000032405.10	XX	R2	48	27.0958	0.0819657
Pias1	ENSMUSG00000032405.10	XX	R2	56	18.1195	0.847922
Pias1	ENSMUSG00000032405.10	XX	R2	72	24.2152	0.858228
Pias1	ENSMUSG00000032405.10	XX	R2	96	21.9551	0.922248
Pias1	ENSMUSG00000032405.10	XX	R3	0	12.523	0.840346
Pias1	ENSMUSG00000032405.10	XX	R3	10	12.4783	0.983814
Pias1	ENSMUSG00000032405.10	XX	R3	16	16.3069	0.795436
Pias1	ENSMUSG00000032405.10	XX	R3	24	16.6903	0.887256
Pias1	ENSMUSG00000032405.10	XX	R3	30	17.3784	0.619093
Pias1	ENSMUSG00000032405.10	XX	R3	36	22.7515	0.809123
Pias1	ENSMUSG00000032405.10	XX	R3	48	24.5038	0.0819657
Pias1	ENSMUSG00000032405.10	XX	R3	56	25.4177	0.847922
Pias1	ENSMUSG00000032405.10	XX	R3	72	22.9079	0.858228
Pias1	ENSMUSG00000032405.10	XX	R3	96	20.4474	0.922248
Smarcc1	ENSMUSG00000032481.17	XX	R1	0	310.561	0.677958
Smarcc1	ENSMUSG00000032481.17	XX	R1	10	259.501	0.29008
Smarcc1	ENSMUSG00000032481.17	XX	R1	16	412.129	0.808955
Smarcc1	ENSMUSG00000032481.17	XX	R1	24	362.547	0.246706
Smarcc1	ENSMUSG00000032481.17	XX	R1	30	348.561	0.000568
Smarcc1	ENSMUSG00000032481.17	XX	R1	36	394.367	0.434484
Smarcc1	ENSMUSG00000032481.17	XX	R1	48	362.508	0.229543
Smarcc1	ENSMUSG00000032481.17	XX	R1	56	349.551	0.919653
Smarcc1	ENSMUSG00000032481.17	XO	R1	0	400.027	0.677958
Smarcc1	ENSMUSG00000032481.17	XO	R1	10	434.176	0.29008
Smarcc1	ENSMUSG00000032481.17	XO	R1	16	411.194	0.808955
Smarcc1	ENSMUSG00000032481.17	XO	R1	24	362.849	0.246706
Smarcc1	ENSMUSG00000032481.17	XO	R1	30	447.25	0.000568
Smarcc1	ENSMUSG00000032481.17	XO	R1	48	428.227	0.229543
Smarcc1	ENSMUSG00000032481.17	XO	R1	56	364.339	0.919653
Smarcc1	ENSMUSG00000032481.17	XO	R1	72	314.331	0.391884
Smarcc1	ENSMUSG00000032481.17	XO	R1	96	418.405	0.994045
Smarcc1	ENSMUSG00000032481.17	XO	R2	0	379.549	0.677958
Smarcc1	ENSMUSG00000032481.17	XO	R2	10	434.585	0.29008
Smarcc1	ENSMUSG00000032481.17	XO	R2	16	464.667	0.808955
Smarcc1	ENSMUSG00000032481.17	XO	R2	24	559.798	0.246706
Smarcc1	ENSMUSG00000032481.17	XO	R2	30	518.643	0.000568
Smarcc1	ENSMUSG00000032481.17	XO	R2	36	410.878	0.434484
Smarcc1	ENSMUSG00000032481.17	XO	R2	48	414.161	0.229543
Smarcc1	ENSMUSG00000032481.17	XO	R2	56	363.525	0.919653
Smarcc1	ENSMUSG00000032481.17	XO	R2	72	287.346	0.391884
Smarcc1	ENSMUSG00000032481.17	XO	R2	96	263.903	0.994045
Smarcc1	ENSMUSG00000032481.17	XO	R3	0	290.304	0.677958
Smarcc1	ENSMUSG00000032481.17	XO	R3	10	458.983	0.29008
Smarcc1	ENSMUSG00000032481.17	XO	R3	16	387.073	0.808955
Smarcc1	ENSMUSG00000032481.17	XO	R3	24	430.386	0.246706
Smarcc1	ENSMUSG00000032481.17	XO	R3	30	460.534	0.000568
Smarcc1	ENSMUSG00000032481.17	XO	R3	36	435.088	0.434484
Smarcc1	ENSMUSG00000032481.17	XO	R3	48	453.924	0.229543
Smarcc1	ENSMUSG00000032481.17	XO	R3	56	357.957	0.919653
Smarcc1	ENSMUSG00000032481.17	XO	R3	72	314.276	0.391884
Smarcc1	ENSMUSG00000032481.17	XO	R3	96	296.803	0.994045
Smarcc1	ENSMUSG00000032481.17	XX	R1	72	378.867	0.391884
Smarcc1	ENSMUSG00000032481.17	XX	R1	96	341.641	0.994045
Smarcc1	ENSMUSG00000032481.17	XX	R2	0	363.502	0.677958
Smarcc1	ENSMUSG00000032481.17	XX	R2	10	404.237	0.29008
Smarcc1	ENSMUSG00000032481.17	XX	R2	16	401.254	0.808955
Smarcc1	ENSMUSG00000032481.17	XX	R2	24	371.575	0.246706
Smarcc1	ENSMUSG00000032481.17	XX	R2	30	401.997	0.000568
Smarcc1	ENSMUSG00000032481.17	XX	R2	36	413.304	0.434484
Smarcc1	ENSMUSG00000032481.17	XX	R2	48	424.033	0.229543
Smarcc1	ENSMUSG00000032481.17	XX	R2	56	442.016	0.919653
Smarcc1	ENSMUSG00000032481.17	XX	R2	72	385.379	0.391884
Smarcc1	ENSMUSG00000032481.17	XX	R2	96	335.784	0.994045
Smarcc1	ENSMUSG00000032481.17	XX	R3	0	361.724	0.677958
Smarcc1	ENSMUSG00000032481.17	XX	R3	10	295.53	0.29008
Smarcc1	ENSMUSG00000032481.17	XX	R3	16	357.7	0.808955
Smarcc1	ENSMUSG00000032481.17	XX	R3	24	358.979	0.246706
Smarcc1	ENSMUSG00000032481.17	XX	R3	30	335.248	0.000568
Smarcc1	ENSMUSG00000032481.17	XX	R3	36	404.522	0.434484
Smarcc1	ENSMUSG00000032481.17	XX	R3	48	382.24	0.229543
Smarcc1	ENSMUSG00000032481.17	XX	R3	56	331.04	0.919653
Smarcc1	ENSMUSG00000032481.17	XX	R3	72	325.508	0.391884
Smarcc1	ENSMUSG00000032481.17	XX	R3	96	353.517	0.994045
Mbd3	ENSMUSG00000035478.14	XX	R1	0	51.9963	0.896574
Mbd3	ENSMUSG00000035478.14	XX	R1	10	86.4098	0.966591
Mbd3	ENSMUSG00000035478.14	XX	R1	16	71.2834	0.73006
Mbd3	ENSMUSG00000035478.14	XX	R1	24	61.0537	0.194974
Mbd3	ENSMUSG00000035478.14	XX	R1	30	79.5879	0.71755
Mbd3	ENSMUSG00000035478.14	XX	R1	36	93.7439	0.373974
Mbd3	ENSMUSG00000035478.14	XX	R1	48	65.98	0.364163
Mbd3	ENSMUSG00000035478.14	XX	R1	56	81.3574	0.744195
Mbd3	ENSMUSG00000035478.14	XO	R1	0	51.4588	0.896574
Mbd3	ENSMUSG00000035478.14	XO	R1	10	62.5131	0.966591
Mbd3	ENSMUSG00000035478.14	XO	R1	16	68.7332	0.73006
Mbd3	ENSMUSG00000035478.14	XO	R1	24	88.9921	0.194974
Mbd3	ENSMUSG00000035478.14	XO	R1	30	78.772	0.71755
Mbd3	ENSMUSG00000035478.14	XO	R1	48	67.5913	0.364163
Mbd3	ENSMUSG00000035478.14	XO	R1	56	62.076	0.744195
Mbd3	ENSMUSG00000035478.14	XO	R1	72	42.0122	0.866248
Mbd3	ENSMUSG00000035478.14	XO	R1	96	41.2673	0.958912
Mbd3	ENSMUSG00000035478.14	XO	R2	0	56.4618	0.896574
Mbd3	ENSMUSG00000035478.14	XO	R2	10	82.5548	0.966591
Mbd3	ENSMUSG00000035478.14	XO	R2	16	66.3576	0.73006
Mbd3	ENSMUSG00000035478.14	XO	R2	24	75.9125	0.194974
Mbd3	ENSMUSG00000035478.14	XO	R2	30	67.6229	0.71755
Mbd3	ENSMUSG00000035478.14	XO	R2	36	98.7557	0.373974
Mbd3	ENSMUSG00000035478.14	XO	R2	48	68.7916	0.364163
Mbd3	ENSMUSG00000035478.14	XO	R2	56	76.234	0.744195
Mbd3	ENSMUSG00000035478.14	XO	R2	72	41.7078	0.866248
Mbd3	ENSMUSG00000035478.14	XO	R2	96	40.0066	0.958912
Mbd3	ENSMUSG00000035478.14	XO	R3	0	50.8033	0.896574
Mbd3	ENSMUSG00000035478.14	XO	R3	10	55.9397	0.966591
Mbd3	ENSMUSG00000035478.14	XO	R3	16	82.5606	0.73006
Mbd3	ENSMUSG00000035478.14	XO	R3	24	72.3026	0.194974
Mbd3	ENSMUSG00000035478.14	XO	R3	30	78.9432	0.71755
Mbd3	ENSMUSG00000035478.14	XO	R3	36	78.9246	0.373974
Mbd3	ENSMUSG00000035478.14	XO	R3	48	72.3621	0.364163
Mbd3	ENSMUSG00000035478.14	XO	R3	56	63.6776	0.744195
Mbd3	ENSMUSG00000035478.14	XO	R3	72	53.3425	0.866248
Mbd3	ENSMUSG00000035478.14	XO	R3	96	36.4213	0.958912
Mbd3	ENSMUSG00000035478.14	XX	R1	72	45.3708	0.866248
Mbd3	ENSMUSG00000035478.14	XX	R1	96	42.6035	0.958912
Mbd3	ENSMUSG00000035478.14	XX	R2	0	56.8532	0.896574
Mbd3	ENSMUSG00000035478.14	XX	R2	10	72.576	0.966591
Mbd3	ENSMUSG00000035478.14	XX	R2	16	70.7441	0.73006
Mbd3	ENSMUSG00000035478.14	XX	R2	24	64.4889	0.194974
Mbd3	ENSMUSG00000035478.14	XX	R2	30	75.3953	0.71755
Mbd3	ENSMUSG00000035478.14	XX	R2	36	68.2891	0.373974
Mbd3	ENSMUSG00000035478.14	XX	R2	48	56.8389	0.364163
Mbd3	ENSMUSG00000035478.14	XX	R2	56	67.8234	0.744195
Mbd3	ENSMUSG00000035478.14	XX	R2	72	42.6517	0.866248
Mbd3	ENSMUSG00000035478.14	XX	R2	96	42.6188	0.958912
Mbd3	ENSMUSG00000035478.14	XX	R3	0	54.4681	0.896574
Mbd3	ENSMUSG00000035478.14	XX	R3	10	56.3284	0.966591
Mbd3	ENSMUSG00000035478.14	XX	R3	16	49.8676	0.73006
Mbd3	ENSMUSG00000035478.14	XX	R3	24	66.2142	0.194974
Mbd3	ENSMUSG00000035478.14	XX	R3	30	75.3497	0.71755
Mbd3	ENSMUSG00000035478.14	XX	R3	36	69.8472	0.373974
Mbd3	ENSMUSG00000035478.14	XX	R3	48	66.1698	0.364163
Mbd3	ENSMUSG00000035478.14	XX	R3	56	73.2935	0.744195
Mbd3	ENSMUSG00000035478.14	XX	R3	72	40.1787	0.866248
Mbd3	ENSMUSG00000035478.14	XX	R3	96	44.2496	0.958912
Hmg20b	ENSMUSG00000020232.17	XX	R1	0	76.9319	0.108136
Hmg20b	ENSMUSG00000020232.17	XX	R1	10	31.2488	0.913539
Hmg20b	ENSMUSG00000020232.17	XX	R1	16	74.6284	0.22149
Hmg20b	ENSMUSG00000020232.17	XX	R1	24	47.2673	0.598258
Hmg20b	ENSMUSG00000020232.17	XX	R1	30	45.2535	0.000133
Hmg20b	ENSMUSG00000020232.17	XX	R1	36	40.2234	0.188895
Hmg20b	ENSMUSG00000020232.17	XX	R1	48	49.6757	0.0330102
Hmg20b	ENSMUSG00000020232.17	XX	R1	56	41.2496	0.110713
Hmg20b	ENSMUSG00000020232.17	XO	R1	0	53.5379	0.108136
Hmg20b	ENSMUSG00000020232.17	XO	R1	10	35.8105	0.913539
Hmg20b	ENSMUSG00000020232.17	XO	R1	16	35.9744	0.22149
Hmg20b	ENSMUSG00000020232.17	XO	R1	24	21.7434	0.598258
Hmg20b	ENSMUSG00000020232.17	XO	R1	30	20.3932	0.000133
Hmg20b	ENSMUSG00000020232.17	XO	R1	48	26.0722	0.0330102
Hmg20b	ENSMUSG00000020232.17	XO	R1	56	22.7827	0.110713
Hmg20b	ENSMUSG00000020232.17	XO	R1	72	34.0279	0.22779
Hmg20b	ENSMUSG00000020232.17	XO	R1	96	75.0836	0.935159
Hmg20b	ENSMUSG00000020232.17	XO	R2	0	55.6594	0.108136
Hmg20b	ENSMUSG00000020232.17	XO	R2	10	48.8082	0.913539
Hmg20b	ENSMUSG00000020232.17	XO	R2	16	36.1727	0.22149
Hmg20b	ENSMUSG00000020232.17	XO	R2	24	31.8489	0.598258
Hmg20b	ENSMUSG00000020232.17	XO	R2	30	20.0587	0.000133
Hmg20b	ENSMUSG00000020232.17	XO	R2	36	9.51317	0.188895
Hmg20b	ENSMUSG00000020232.17	XO	R2	48	25.4087	0.0330102
Hmg20b	ENSMUSG00000020232.17	XO	R2	56	29.0307	0.110713
Hmg20b	ENSMUSG00000020232.17	XO	R2	72	20.5083	0.22779
Hmg20b	ENSMUSG00000020232.17	XO	R2	96	38.4274	0.935159
Hmg20b	ENSMUSG00000020232.17	XO	R3	0	54.9159	0.108136
Hmg20b	ENSMUSG00000020232.17	XO	R3	10	34.0502	0.913539
Hmg20b	ENSMUSG00000020232.17	XO	R3	16	40.4972	0.22149
Hmg20b	ENSMUSG00000020232.17	XO	R3	24	25.1205	0.598258
Hmg20b	ENSMUSG00000020232.17	XO	R3	30	24.7913	0.000133
Hmg20b	ENSMUSG00000020232.17	XO	R3	36	23.5133	0.188895
Hmg20b	ENSMUSG00000020232.17	XO	R3	48	22.1755	0.0330102
Hmg20b	ENSMUSG00000020232.17	XO	R3	56	29.0873	0.110713
Hmg20b	ENSMUSG00000020232.17	XO	R3	72	31.1165	0.22779
Hmg20b	ENSMUSG00000020232.17	XO	R3	96	35.6805	0.935159
Hmg20b	ENSMUSG00000020232.17	XX	R1	72	46.453	0.22779
Hmg20b	ENSMUSG00000020232.17	XX	R1	96	53.2544	0.935159
Hmg20b	ENSMUSG00000020232.17	XX	R2	0	70.7307	0.108136
Hmg20b	ENSMUSG00000020232.17	XX	R2	10	48.4992	0.913539
Hmg20b	ENSMUSG00000020232.17	XX	R2	16	44.9901	0.22149
Hmg20b	ENSMUSG00000020232.17	XX	R2	24	28.4973	0.598258
Hmg20b	ENSMUSG00000020232.17	XX	R2	30	38.2633	0.000133
Hmg20b	ENSMUSG00000020232.17	XX	R2	36	33.629	0.188895
Hmg20b	ENSMUSG00000020232.17	XX	R2	48	31.7675	0.0330102
Hmg20b	ENSMUSG00000020232.17	XX	R2	56	41.3922	0.110713
Hmg20b	ENSMUSG00000020232.17	XX	R2	72	34.259	0.22779
Hmg20b	ENSMUSG00000020232.17	XX	R2	96	39.1318	0.935159
Hmg20b	ENSMUSG00000020232.17	XX	R3	0	76.0226	0.108136
Hmg20b	ENSMUSG00000020232.17	XX	R3	10	51.9575	0.913539
Hmg20b	ENSMUSG00000020232.17	XX	R3	16	44.3968	0.22149
Hmg20b	ENSMUSG00000020232.17	XX	R3	24	34.2015	0.598258
Hmg20b	ENSMUSG00000020232.17	XX	R3	30	35.535	0.000133
Hmg20b	ENSMUSG00000020232.17	XX	R3	36	26.733	0.188895
Hmg20b	ENSMUSG00000020232.17	XX	R3	48	34.0384	0.0330102
Hmg20b	ENSMUSG00000020232.17	XX	R3	56	33.6001	0.110713
Hmg20b	ENSMUSG00000020232.17	XX	R3	72	40.2987	0.22779
Hmg20b	ENSMUSG00000020232.17	XX	R3	96	46.8055	0.935159
Zfp207	ENSMUSG00000017421.18	XX	R1	0	212.377	0.699923
Zfp207	ENSMUSG00000017421.18	XX	R1	10	227.709	0.924154
Zfp207	ENSMUSG00000017421.18	XX	R1	16	152.256	0.810148
Zfp207	ENSMUSG00000017421.18	XX	R1	24	159.199	0.983734
Zfp207	ENSMUSG00000017421.18	XX	R1	30	159.661	0.222579
Zfp207	ENSMUSG00000017421.18	XX	R1	36	155.575	0.148488
Zfp207	ENSMUSG00000017421.18	XX	R1	48	144.26	0.293059
Zfp207	ENSMUSG00000017421.18	XX	R1	56	156.006	0.868094
Zfp207	ENSMUSG00000017421.18	XO	R1	0	158.847	0.699923
Zfp207	ENSMUSG00000017421.18	XO	R1	10	178.121	0.924154
Zfp207	ENSMUSG00000017421.18	XO	R1	16	157.262	0.810148
Zfp207	ENSMUSG00000017421.18	XO	R1	24	166.149	0.983734
Zfp207	ENSMUSG00000017421.18	XO	R1	30	151.067	0.222579
Zfp207	ENSMUSG00000017421.18	XO	R1	48	141.343	0.293059
Zfp207	ENSMUSG00000017421.18	XO	R1	56	184.199	0.868094
Zfp207	ENSMUSG00000017421.18	XO	R1	72	136.112	0.572613
Zfp207	ENSMUSG00000017421.18	XO	R1	96	98.5831	0.962219
Zfp207	ENSMUSG00000017421.18	XO	R2	0	168.145	0.699923
Zfp207	ENSMUSG00000017421.18	XO	R2	10	182.8	0.924154
Zfp207	ENSMUSG00000017421.18	XO	R2	16	199.319	0.810148
Zfp207	ENSMUSG00000017421.18	XO	R2	24	164.764	0.983734
Zfp207	ENSMUSG00000017421.18	XO	R2	30	168.036	0.222579
Zfp207	ENSMUSG00000017421.18	XO	R2	36	189.81	0.148488
Zfp207	ENSMUSG00000017421.18	XO	R2	48	171.838	0.293059
Zfp207	ENSMUSG00000017421.18	XO	R2	56	183.685	0.868094
Zfp207	ENSMUSG00000017421.18	XO	R2	72	207.618	0.572613
Zfp207	ENSMUSG00000017421.18	XO	R2	96	134.934	0.962219
Zfp207	ENSMUSG00000017421.18	XO	R3	0	147.813	0.699923
Zfp207	ENSMUSG00000017421.18	XO	R3	10	183.802	0.924154
Zfp207	ENSMUSG00000017421.18	XO	R3	16	181.231	0.810148
Zfp207	ENSMUSG00000017421.18	XO	R3	24	164.349	0.983734
Zfp207	ENSMUSG00000017421.18	XO	R3	30	172.858	0.222579
Zfp207	ENSMUSG00000017421.18	XO	R3	36	176.714	0.148488
Zfp207	ENSMUSG00000017421.18	XO	R3	48	175.698	0.293059
Zfp207	ENSMUSG00000017421.18	XO	R3	56	177.931	0.868094
Zfp207	ENSMUSG00000017421.18	XO	R3	72	159.139	0.572613
Zfp207	ENSMUSG00000017421.18	XO	R3	96	132.351	0.962219
Zfp207	ENSMUSG00000017421.18	XX	R1	72	142.606	0.572613
Zfp207	ENSMUSG00000017421.18	XX	R1	96	124.477	0.962219
Zfp207	ENSMUSG00000017421.18	XX	R2	0	157.876	0.699923
Zfp207	ENSMUSG00000017421.18	XX	R2	10	159.322	0.924154
Zfp207	ENSMUSG00000017421.18	XX	R2	16	197.448	0.810148
Zfp207	ENSMUSG00000017421.18	XX	R2	24	216.32	0.983734
Zfp207	ENSMUSG00000017421.18	XX	R2	30	154.317	0.222579
Zfp207	ENSMUSG00000017421.18	XX	R2	36	163.069	0.148488
Zfp207	ENSMUSG00000017421.18	XX	R2	48	153.387	0.293059
Zfp207	ENSMUSG00000017421.18	XX	R2	56	182.359	0.868094
Zfp207	ENSMUSG00000017421.18	XX	R2	72	148.593	0.572613
Zfp207	ENSMUSG00000017421.18	XX	R2	96	133.539	0.962219
Zfp207	ENSMUSG00000017421.18	XX	R3	0	182.724	0.699923
Zfp207	ENSMUSG00000017421.18	XX	R3	10	146.99	0.924154
Zfp207	ENSMUSG00000017421.18	XX	R3	16	145.184	0.810148
Zfp207	ENSMUSG00000017421.18	XX	R3	24	176.89	0.983734
Zfp207	ENSMUSG00000017421.18	XX	R3	30	148.106	0.222579
Zfp207	ENSMUSG00000017421.18	XX	R3	36	150.729	0.148488
Zfp207	ENSMUSG00000017421.18	XX	R3	48	142.065	0.293059
Zfp207	ENSMUSG00000017421.18	XX	R3	56	175.661	0.868094
Zfp207	ENSMUSG00000017421.18	XX	R3	72	143.324	0.572613
Zfp207	ENSMUSG00000017421.18	XX	R3	96	141.694	0.962219
Arid4a	ENSMUSG00000048118.17	XX	R1	0	41.3704	0.408513
Arid4a	ENSMUSG00000048118.17	XX	R1	10	47.5526	0.800486
Arid4a	ENSMUSG00000048118.17	XX	R1	16	47.4069	0.67361
Arid4a	ENSMUSG00000048118.17	XX	R1	24	87.9698	0.948697
Arid4a	ENSMUSG00000048118.17	XX	R1	30	82.3783	0.212172
Arid4a	ENSMUSG00000048118.17	XX	R1	36	80.8901	0.645519
Arid4a	ENSMUSG00000048118.17	XX	R1	48	69.5078	0.23682
Arid4a	ENSMUSG00000048118.17	XX	R1	56	57.0929	0.00521786
Arid4a	ENSMUSG00000048118.17	XO	R1	0	61.9585	0.408513
Arid4a	ENSMUSG00000048118.17	XO	R1	10	78.6589	0.800486
Arid4a	ENSMUSG00000048118.17	XO	R1	16	68.9342	0.67361
Arid4a	ENSMUSG00000048118.17	XO	R1	24	67.9826	0.948697
Arid4a	ENSMUSG00000048118.17	XO	R1	30	77.1091	0.212172
Arid4a	ENSMUSG00000048118.17	XO	R1	48	53.7516	0.23682
Arid4a	ENSMUSG00000048118.17	XO	R1	56	34.4047	0.00521786
Arid4a	ENSMUSG00000048118.17	XO	R1	72	40.7765	0.00145891
Arid4a	ENSMUSG00000048118.17	XO	R1	96	47.5721	0.760547
Arid4a	ENSMUSG00000048118.17	XO	R2	0	50.8448	0.408513
Arid4a	ENSMUSG00000048118.17	XO	R2	10	74.6688	0.800486
Arid4a	ENSMUSG00000048118.17	XO	R2	16	72.1813	0.67361
Arid4a	ENSMUSG00000048118.17	XO	R2	24	99.3468	0.948697
Arid4a	ENSMUSG00000048118.17	XO	R2	30	109.662	0.212172
Arid4a	ENSMUSG00000048118.17	XO	R2	36	69.7632	0.645519
Arid4a	ENSMUSG00000048118.17	XO	R2	48	47.7118	0.23682
Arid4a	ENSMUSG00000048118.17	XO	R2	56	37.6269	0.00521786
Arid4a	ENSMUSG00000048118.17	XO	R2	72	30.1863	0.00145891
Arid4a	ENSMUSG00000048118.17	XO	R2	96	27.8116	0.760547
Arid4a	ENSMUSG00000048118.17	XO	R3	0	41.1265	0.408513
Arid4a	ENSMUSG00000048118.17	XO	R3	10	69.1428	0.800486
Arid4a	ENSMUSG00000048118.17	XO	R3	16	69.3599	0.67361
Arid4a	ENSMUSG00000048118.17	XO	R3	24	67.297	0.948697
Arid4a	ENSMUSG00000048118.17	XO	R3	30	77.1932	0.212172
Arid4a	ENSMUSG00000048118.17	XO	R3	36	58.9656	0.645519
Arid4a	ENSMUSG00000048118.17	XO	R3	48	53.2391	0.23682
Arid4a	ENSMUSG00000048118.17	XO	R3	56	36.9488	0.00521786
Arid4a	ENSMUSG00000048118.17	XO	R3	72	36.4507	0.00145891
Arid4a	ENSMUSG00000048118.17	XO	R3	96	30.8655	0.760547
Arid4a	ENSMUSG00000048118.17	XX	R1	72	68.5973	0.00145891
Arid4a	ENSMUSG00000048118.17	XX	R1	96	46.0183	0.760547
Arid4a	ENSMUSG00000048118.17	XX	R2	0	37.7529	0.408513
Arid4a	ENSMUSG00000048118.17	XX	R2	10	82.3681	0.800486
Arid4a	ENSMUSG00000048118.17	XX	R2	16	61.3646	0.67361
Arid4a	ENSMUSG00000048118.17	XX	R2	24	73.0936	0.948697
Arid4a	ENSMUSG00000048118.17	XX	R2	30	78.7225	0.212172
Arid4a	ENSMUSG00000048118.17	XX	R2	36	80.8999	0.645519
Arid4a	ENSMUSG00000048118.17	XX	R2	48	73.9684	0.23682
Arid4a	ENSMUSG00000048118.17	XX	R2	56	62.1714	0.00521786
Arid4a	ENSMUSG00000048118.17	XX	R2	72	72.2328	0.00145891
Arid4a	ENSMUSG00000048118.17	XX	R2	96	48.4304	0.760547
Arid4a	ENSMUSG00000048118.17	XX	R3	0	55.213	0.408513
Arid4a	ENSMUSG00000048118.17	XX	R3	10	68.6657	0.800486
Arid4a	ENSMUSG00000048118.17	XX	R3	16	72.3816	0.67361
Arid4a	ENSMUSG00000048118.17	XX	R3	24	89.1976	0.948697
Arid4a	ENSMUSG00000048118.17	XX	R3	30	74.7012	0.212172
Arid4a	ENSMUSG00000048118.17	XX	R3	36	87.1383	0.645519
Arid4a	ENSMUSG00000048118.17	XX	R3	48	55.3004	0.23682
Arid4a	ENSMUSG00000048118.17	XX	R3	56	56.5805	0.00521786
Arid4a	ENSMUSG00000048118.17	XX	R3	72	56.1303	0.00145891
Arid4a	ENSMUSG00000048118.17	XX	R3	96	51.2784	0.760547
Tox4	ENSMUSG00000016831.12	XX	R1	0	32.5863	0.786518
Tox4	ENSMUSG00000016831.12	XX	R1	10	31.5205	0.78381
Tox4	ENSMUSG00000016831.12	XX	R1	16	35.757	0.453727
Tox4	ENSMUSG00000016831.12	XX	R1	24	32.0039	0.813345
Tox4	ENSMUSG00000016831.12	XX	R1	30	39.7939	0.274737
Tox4	ENSMUSG00000016831.12	XX	R1	36	42.1072	0.346557
Tox4	ENSMUSG00000016831.12	XX	R1	48	30.4156	0.641781
Tox4	ENSMUSG00000016831.12	XX	R1	56	31.2584	0.773817
Tox4	ENSMUSG00000016831.12	XO	R1	0	29.6278	0.786518
Tox4	ENSMUSG00000016831.12	XO	R1	10	24.9431	0.78381
Tox4	ENSMUSG00000016831.12	XO	R1	16	30.0457	0.453727
Tox4	ENSMUSG00000016831.12	XO	R1	24	30.2757	0.813345
Tox4	ENSMUSG00000016831.12	XO	R1	30	23.9817	0.274737
Tox4	ENSMUSG00000016831.12	XO	R1	48	26.0722	0.641781
Tox4	ENSMUSG00000016831.12	XO	R1	56	25.4576	0.773817
Tox4	ENSMUSG00000016831.12	XO	R1	72	27.9447	0.891045
Tox4	ENSMUSG00000016831.12	XO	R1	96	20.0605	0.862443
Tox4	ENSMUSG00000016831.12	XO	R2	0	30.4193	0.786518
Tox4	ENSMUSG00000016831.12	XO	R2	10	31.9705	0.78381
Tox4	ENSMUSG00000016831.12	XO	R2	16	34.7783	0.453727
Tox4	ENSMUSG00000016831.12	XO	R2	24	32.3013	0.813345
Tox4	ENSMUSG00000016831.12	XO	R2	30	27.0252	0.274737
Tox4	ENSMUSG00000016831.12	XO	R2	36	19.0263	0.346557
Tox4	ENSMUSG00000016831.12	XO	R2	48	28.8906	0.641781
Tox4	ENSMUSG00000016831.12	XO	R2	56	28.7291	0.773817
Tox4	ENSMUSG00000016831.12	XO	R2	72	21.1996	0.891045
Tox4	ENSMUSG00000016831.12	XO	R2	96	37.4623	0.862443
Tox4	ENSMUSG00000016831.12	XO	R3	0	31.6916	0.786518
Tox4	ENSMUSG00000016831.12	XO	R3	10	31.9655	0.78381
Tox4	ENSMUSG00000016831.12	XO	R3	16	45.1958	0.453727
Tox4	ENSMUSG00000016831.12	XO	R3	24	26.0475	0.813345
Tox4	ENSMUSG00000016831.12	XO	R3	30	28.3884	0.274737
Tox4	ENSMUSG00000016831.12	XO	R3	36	24.1513	0.346557
Tox4	ENSMUSG00000016831.12	XO	R3	48	22.6244	0.641781
Tox4	ENSMUSG00000016831.12	XO	R3	56	20.9638	0.773817
Tox4	ENSMUSG00000016831.12	XO	R3	72	22.2261	0.891045
Tox4	ENSMUSG00000016831.12	XO	R3	96	36.1744	0.862443
Tox4	ENSMUSG00000016831.12	XX	R1	72	25.1413	0.891045
Tox4	ENSMUSG00000016831.12	XX	R1	96	27.0744	0.862443
Tox4	ENSMUSG00000016831.12	XX	R2	0	27.6059	0.786518
Tox4	ENSMUSG00000016831.12	XX	R2	10	24.4224	0.78381
Tox4	ENSMUSG00000016831.12	XX	R2	16	23.3694	0.453727
Tox4	ENSMUSG00000016831.12	XX	R2	24	26.9244	0.813345
Tox4	ENSMUSG00000016831.12	XX	R2	30	31.0099	0.274737
Tox4	ENSMUSG00000016831.12	XX	R2	36	30.2978	0.346557
Tox4	ENSMUSG00000016831.12	XX	R2	48	29.8209	0.641781
Tox4	ENSMUSG00000016831.12	XX	R2	56	28.426	0.773817
Tox4	ENSMUSG00000016831.12	XX	R2	72	29.4435	0.891045
Tox4	ENSMUSG00000016831.12	XX	R2	96	31.8995	0.862443
Tox4	ENSMUSG00000016831.12	XX	R3	0	30.167	0.786518
Tox4	ENSMUSG00000016831.12	XX	R3	10	24.04	0.78381
Tox4	ENSMUSG00000016831.12	XX	R3	16	24.9338	0.453727
Tox4	ENSMUSG00000016831.12	XX	R3	24	29.0029	0.813345
Tox4	ENSMUSG00000016831.12	XX	R3	30	32.9412	0.274737
Tox4	ENSMUSG00000016831.12	XX	R3	36	30.8283	0.346557
Tox4	ENSMUSG00000016831.12	XX	R3	48	30.5106	0.641781
Tox4	ENSMUSG00000016831.12	XX	R3	56	24.7213	0.773817
Tox4	ENSMUSG00000016831.12	XX	R3	72	22.668	0.891045
Tox4	ENSMUSG00000016831.12	XX	R3	96	24.7606	0.862443
Sp1	ENSMUSG00000001280.13	XX	R1	0	117.452	0.88025
Sp1	ENSMUSG00000001280.13	XX	R1	10	156.788	0.702048
Sp1	ENSMUSG00000001280.13	XX	R1	16	125.611	0.949523
Sp1	ENSMUSG00000001280.13	XX	R1	24	135.237	0.919521
Sp1	ENSMUSG00000001280.13	XX	R1	30	133.577	0.733102
Sp1	ENSMUSG00000001280.13	XX	R1	36	120.781	0.83563
Sp1	ENSMUSG00000001280.13	XX	R1	48	97.6351	0.741415
Sp1	ENSMUSG00000001280.13	XX	R1	56	97.7716	0.576588
Sp1	ENSMUSG00000001280.13	XO	R1	0	106.348	0.88025
Sp1	ENSMUSG00000001280.13	XO	R1	10	133.306	0.702048
Sp1	ENSMUSG00000001280.13	XO	R1	16	139.778	0.949523
Sp1	ENSMUSG00000001280.13	XO	R1	24	120.369	0.919521
Sp1	ENSMUSG00000001280.13	XO	R1	30	123.497	0.733102
Sp1	ENSMUSG00000001280.13	XO	R1	48	100.807	0.741415
Sp1	ENSMUSG00000001280.13	XO	R1	56	96.573	0.576588
Sp1	ENSMUSG00000001280.13	XO	R1	72	101.609	0.530018
Sp1	ENSMUSG00000001280.13	XO	R1	96	80.2421	0.901646
Sp1	ENSMUSG00000001280.13	XO	R2	0	103.294	0.88025
Sp1	ENSMUSG00000001280.13	XO	R2	10	107.776	0.702048
Sp1	ENSMUSG00000001280.13	XO	R2	16	146.249	0.949523
Sp1	ENSMUSG00000001280.13	XO	R2	24	129.748	0.919521
Sp1	ENSMUSG00000001280.13	XO	R2	30	135.606	0.733102
Sp1	ENSMUSG00000001280.13	XO	R2	36	105.551	0.83563
Sp1	ENSMUSG00000001280.13	XO	R2	48	108.504	0.741415
Sp1	ENSMUSG00000001280.13	XO	R2	56	96.2916	0.576588
Sp1	ENSMUSG00000001280.13	XO	R2	72	117.98	0.530018
Sp1	ENSMUSG00000001280.13	XO	R2	96	95.9807	0.901646
Sp1	ENSMUSG00000001280.13	XO	R3	0	85.8817	0.88025
Sp1	ENSMUSG00000001280.13	XO	R3	10	135.159	0.702048
Sp1	ENSMUSG00000001280.13	XO	R3	16	142.971	0.949523
Sp1	ENSMUSG00000001280.13	XO	R3	24	154.616	0.919521
Sp1	ENSMUSG00000001280.13	XO	R3	30	138.442	0.733102
Sp1	ENSMUSG00000001280.13	XO	R3	36	106.812	0.83563
Sp1	ENSMUSG00000001280.13	XO	R3	48	102.528	0.741415
Sp1	ENSMUSG00000001280.13	XO	R3	56	86.9999	0.576588
Sp1	ENSMUSG00000001280.13	XO	R3	72	107.574	0.530018
Sp1	ENSMUSG00000001280.13	XO	R3	96	107.165	0.901646
Sp1	ENSMUSG00000001280.13	XX	R1	72	132.449	0.530018
Sp1	ENSMUSG00000001280.13	XX	R1	96	114.233	0.901646
Sp1	ENSMUSG00000001280.13	XX	R2	0	106.991	0.88025
Sp1	ENSMUSG00000001280.13	XX	R2	10	132.365	0.702048
Sp1	ENSMUSG00000001280.13	XX	R2	16	165.811	0.949523
Sp1	ENSMUSG00000001280.13	XX	R2	24	159.696	0.919521
Sp1	ENSMUSG00000001280.13	XX	R2	30	134.154	0.733102
Sp1	ENSMUSG00000001280.13	XX	R2	36	130.947	0.83563
Sp1	ENSMUSG00000001280.13	XX	R2	48	134.778	0.741415
Sp1	ENSMUSG00000001280.13	XX	R2	56	110.878	0.576588
Sp1	ENSMUSG00000001280.13	XX	R2	72	133.734	0.530018
Sp1	ENSMUSG00000001280.13	XX	R2	96	106.289	0.901646
Sp1	ENSMUSG00000001280.13	XX	R3	0	104.839	0.88025
Sp1	ENSMUSG00000001280.13	XX	R3	10	155.379	0.702048
Sp1	ENSMUSG00000001280.13	XX	R3	16	157.388	0.949523
Sp1	ENSMUSG00000001280.13	XX	R3	24	174.291	0.919521
Sp1	ENSMUSG00000001280.13	XX	R3	30	141.232	0.733102
Sp1	ENSMUSG00000001280.13	XX	R3	36	134.348	0.83563
Sp1	ENSMUSG00000001280.13	XX	R3	48	119.468	0.741415
Sp1	ENSMUSG00000001280.13	XX	R3	56	113.509	0.576588
Sp1	ENSMUSG00000001280.13	XX	R3	72	113.46	0.530018
Sp1	ENSMUSG00000001280.13	XX	R3	96	105.113	0.901646
Zscan10	ENSMUSG00000023902.18	XX	R1	0	33.8614	0.857536
Zscan10	ENSMUSG00000023902.18	XX	R1	10	25.8142	0.123914
Zscan10	ENSMUSG00000023902.18	XX	R1	16	65.2854	0.957297
Zscan10	ENSMUSG00000023902.18	XX	R1	24	41.5231	0.785786
Zscan10	ENSMUSG00000023902.18	XX	R1	30	42.827	0.513988
Zscan10	ENSMUSG00000023902.18	XX	R1	36	57.1771	0.664224
Zscan10	ENSMUSG00000023902.18	XX	R1	48	45.6711	0.0963407
Zscan10	ENSMUSG00000023902.18	XX	R1	56	35.5403	0.930716
Zscan10	ENSMUSG00000023902.18	XO	R1	0	29.9397	0.857536
Zscan10	ENSMUSG00000023902.18	XO	R1	10	44.5044	0.123914
Zscan10	ENSMUSG00000023902.18	XO	R1	16	59.3879	0.957297
Zscan10	ENSMUSG00000023902.18	XO	R1	24	41.4685	0.785786
Zscan10	ENSMUSG00000023902.18	XO	R1	30	37.2854	0.513988
Zscan10	ENSMUSG00000023902.18	XO	R1	48	28.6616	0.0963407
Zscan10	ENSMUSG00000023902.18	XO	R1	56	18.8165	0.930716
Zscan10	ENSMUSG00000023902.18	XO	R1	72	29.2754	0.156405
Zscan10	ENSMUSG00000023902.18	XO	R1	96	20.6337	0.596436
Zscan10	ENSMUSG00000023902.18	XO	R2	0	37.5683	0.857536
Zscan10	ENSMUSG00000023902.18	XO	R2	10	42.5562	0.123914
Zscan10	ENSMUSG00000023902.18	XO	R2	16	43.1448	0.957297
Zscan10	ENSMUSG00000023902.18	XO	R2	24	36.2824	0.785786
Zscan10	ENSMUSG00000023902.18	XO	R2	30	39.3967	0.513988
Zscan10	ENSMUSG00000023902.18	XO	R2	36	35.3346	0.664224
Zscan10	ENSMUSG00000023902.18	XO	R2	48	28.1377	0.0963407
Zscan10	ENSMUSG00000023902.18	XO	R2	56	28.3521	0.930716
Zscan10	ENSMUSG00000023902.18	XO	R2	72	13.1345	0.156405
Zscan10	ENSMUSG00000023902.18	XO	R2	96	9.21204	0.596436
Zscan10	ENSMUSG00000023902.18	XO	R3	0	22.7405	0.857536
Zscan10	ENSMUSG00000023902.18	XO	R3	10	75.3969	0.123914
Zscan10	ENSMUSG00000023902.18	XO	R3	16	35.1274	0.957297
Zscan10	ENSMUSG00000023902.18	XO	R3	24	46.5332	0.785786
Zscan10	ENSMUSG00000023902.18	XO	R3	30	32.0828	0.513988
Zscan10	ENSMUSG00000023902.18	XO	R3	36	27.979	0.664224
Zscan10	ENSMUSG00000023902.18	XO	R3	48	30.3454	0.0963407
Zscan10	ENSMUSG00000023902.18	XO	R3	56	41.4036	0.930716
Zscan10	ENSMUSG00000023902.18	XO	R3	72	15.5582	0.156405
Zscan10	ENSMUSG00000023902.18	XO	R3	96	6.42002	0.596436
Zscan10	ENSMUSG00000023902.18	XX	R1	72	25.8905	0.156405
Zscan10	ENSMUSG00000023902.18	XX	R1	96	17.5617	0.596436
Zscan10	ENSMUSG00000023902.18	XX	R2	0	47.8999	0.857536
Zscan10	ENSMUSG00000023902.18	XX	R2	10	38.592	0.123914
Zscan10	ENSMUSG00000023902.18	XX	R2	16	38.6311	0.957297
Zscan10	ENSMUSG00000023902.18	XX	R2	24	40.8954	0.785786
Zscan10	ENSMUSG00000023902.18	XX	R2	30	36.0673	0.513988
Zscan10	ENSMUSG00000023902.18	XX	R2	36	34.898	0.664224
Zscan10	ENSMUSG00000023902.18	XX	R2	48	31.7675	0.0963407
Zscan10	ENSMUSG00000023902.18	XX	R2	56	30.0883	0.930716
Zscan10	ENSMUSG00000023902.18	XX	R2	72	37.0107	0.156405
Zscan10	ENSMUSG00000023902.18	XX	R2	96	25.5713	0.596436
Zscan10	ENSMUSG00000023902.18	XX	R3	0	23.1839	0.857536
Zscan10	ENSMUSG00000023902.18	XX	R3	10	30.5259	0.123914
Zscan10	ENSMUSG00000023902.18	XX	R3	16	41.6615	0.957297
Zscan10	ENSMUSG00000023902.18	XX	R3	24	40.0842	0.785786
Zscan10	ENSMUSG00000023902.18	XX	R3	30	56.2853	0.513988
Zscan10	ENSMUSG00000023902.18	XX	R3	36	36.8575	0.664224
Zscan10	ENSMUSG00000023902.18	XX	R3	48	46.91	0.0963407
Zscan10	ENSMUSG00000023902.18	XX	R3	56	25.6789	0.930716
Zscan10	ENSMUSG00000023902.18	XX	R3	72	32.2629	0.156405
Zscan10	ENSMUSG00000023902.18	XX	R3	96	22.2047	0.596436
Epas1	ENSMUSG00000024140.10	XX	R1	0	22.6687	0.716956
Epas1	ENSMUSG00000024140.10	XX	R1	10	105.703	0.590576
Epas1	ENSMUSG00000024140.10	XX	R1	16	72.7829	0.976426
Epas1	ENSMUSG00000024140.10	XX	R1	24	76.8094	0.893116
Epas1	ENSMUSG00000024140.10	XX	R1	30	83.3489	0.579936
Epas1	ENSMUSG00000024140.10	XX	R1	36	78.0091	0.959741
Epas1	ENSMUSG00000024140.10	XX	R1	48	32.0365	0.362301
Epas1	ENSMUSG00000024140.10	XX	R1	56	19.8398	0.193548
Epas1	ENSMUSG00000024140.10	XO	R1	0	23.2864	0.716956
Epas1	ENSMUSG00000024140.10	XO	R1	10	59.7186	0.590576
Epas1	ENSMUSG00000024140.10	XO	R1	16	77.8776	0.976426
Epas1	ENSMUSG00000024140.10	XO	R1	24	105.047	0.893116
Epas1	ENSMUSG00000024140.10	XO	R1	30	84.8112	0.579936
Epas1	ENSMUSG00000024140.10	XO	R1	48	24.6436	0.362301
Epas1	ENSMUSG00000024140.10	XO	R1	56	17.6174	0.193548
Epas1	ENSMUSG00000024140.10	XO	R1	72	4.75251	0.315782
Epas1	ENSMUSG00000024140.10	XO	R1	96	4.0121	0.978406
Epas1	ENSMUSG00000024140.10	XO	R2	0	26.699	0.716956
Epas1	ENSMUSG00000024140.10	XO	R2	10	49.7318	0.590576
Epas1	ENSMUSG00000024140.10	XO	R2	16	79.6455	0.976426
Epas1	ENSMUSG00000024140.10	XO	R2	24	72.1124	0.893116
Epas1	ENSMUSG00000024140.10	XO	R2	30	89.0028	0.579936
Epas1	ENSMUSG00000024140.10	XO	R2	36	72.4813	0.959741
Epas1	ENSMUSG00000024140.10	XO	R2	48	29.7375	0.362301
Epas1	ENSMUSG00000024140.10	XO	R2	56	15.2317	0.193548
Epas1	ENSMUSG00000024140.10	XO	R2	72	9.90849	0.315782
Epas1	ENSMUSG00000024140.10	XO	R2	96	6.22909	0.978406
Epas1	ENSMUSG00000024140.10	XO	R3	0	24.6759	0.716956
Epas1	ENSMUSG00000024140.10	XO	R3	10	58.0244	0.590576
Epas1	ENSMUSG00000024140.10	XO	R3	16	82.5606	0.976426
Epas1	ENSMUSG00000024140.10	XO	R3	24	90.2855	0.893116
Epas1	ENSMUSG00000024140.10	XO	R3	30	85.2625	0.579936
Epas1	ENSMUSG00000024140.10	XO	R3	36	65.8008	0.959741
Epas1	ENSMUSG00000024140.10	XO	R3	48	31.9614	0.362301
Epas1	ENSMUSG00000024140.10	XO	R3	56	11.5301	0.193548
Epas1	ENSMUSG00000024140.10	XO	R3	72	6.2233	0.315782
Epas1	ENSMUSG00000024140.10	XO	R3	96	4.69155	0.978406
Epas1	ENSMUSG00000024140.10	XX	R1	72	9.07416	0.315782
Epas1	ENSMUSG00000024140.10	XX	R1	96	5.36609	0.978406
Epas1	ENSMUSG00000024140.10	XX	R2	0	23.2785	0.716956
Epas1	ENSMUSG00000024140.10	XX	R2	10	63.0144	0.590576
Epas1	ENSMUSG00000024140.10	XX	R2	16	91.252	0.976426
Epas1	ENSMUSG00000024140.10	XX	R2	24	106.772	0.893116
Epas1	ENSMUSG00000024140.10	XX	R2	30	78.1901	0.579936
Epas1	ENSMUSG00000024140.10	XX	R2	36	76.5377	0.959741
Epas1	ENSMUSG00000024140.10	XX	R2	48	35.8941	0.362301
Epas1	ENSMUSG00000024140.10	XX	R2	56	20.613	0.193548
Epas1	ENSMUSG00000024140.10	XX	R2	72	10.7317	0.315782
Epas1	ENSMUSG00000024140.10	XX	R2	96	5.6825	0.978406
Epas1	ENSMUSG00000024140.10	XX	R3	0	25.6047	0.716956
Epas1	ENSMUSG00000024140.10	XX	R3	10	54.5659	0.590576
Epas1	ENSMUSG00000024140.10	XX	R3	16	75.9586	0.976426
Epas1	ENSMUSG00000024140.10	XX	R3	24	90.1552	0.893116
Epas1	ENSMUSG00000024140.10	XX	R3	30	97.0079	0.579936
Epas1	ENSMUSG00000024140.10	XX	R3	36	84.5219	0.959741
Epas1	ENSMUSG00000024140.10	XX	R3	48	40.8079	0.362301
Epas1	ENSMUSG00000024140.10	XX	R3	56	25.2436	0.193548
Epas1	ENSMUSG00000024140.10	XX	R3	72	11.8737	0.315782
Epas1	ENSMUSG00000024140.10	XX	R3	96	5.75084	0.978406
Myrf	ENSMUSG00000036098.15	XX	R1	0	0.141679	0.000319
Myrf	ENSMUSG00000036098.15	XX	R1	10	24.7273	0.468417
Myrf	ENSMUSG00000036098.15	XX	R1	16	25.722	0.823824
Myrf	ENSMUSG00000036098.15	XX	R1	24	27.5726	0.813008
Myrf	ENSMUSG00000036098.15	XX	R1	30	48.5292	0.212047
Myrf	ENSMUSG00000036098.15	XX	R1	36	46.7611	0.025259
Myrf	ENSMUSG00000036098.15	XX	R1	48	27.3645	0.00580538
Myrf	ENSMUSG00000036098.15	XX	R1	56	35.9685	0.0514804
Myrf	ENSMUSG00000036098.15	XO	R1	0	2.39101	0.000319
Myrf	ENSMUSG00000036098.15	XO	R1	10	22.7697	0.468417
Myrf	ENSMUSG00000036098.15	XO	R1	16	29.3423	0.823824
Myrf	ENSMUSG00000036098.15	XO	R1	24	39.3584	0.813008
Myrf	ENSMUSG00000036098.15	XO	R1	30	34.9223	0.212047
Myrf	ENSMUSG00000036098.15	XO	R1	48	26.7865	0.00580538
Myrf	ENSMUSG00000036098.15	XO	R1	56	15.0348	0.0514804
Myrf	ENSMUSG00000036098.15	XO	R1	72	12.7367	1.03e-06
Myrf	ENSMUSG00000036098.15	XO	R1	96	1.14632	0.392003
Myrf	ENSMUSG00000036098.15	XO	R2	0	1.75075	0.000319
Myrf	ENSMUSG00000036098.15	XO	R2	10	2.48659	0.468417
Myrf	ENSMUSG00000036098.15	XO	R2	16	29.9389	0.823824
Myrf	ENSMUSG00000036098.15	XO	R2	24	6.6955	0.813008
Myrf	ENSMUSG00000036098.15	XO	R2	30	32.7905	0.212047
Myrf	ENSMUSG00000036098.15	XO	R2	36	22.1974	0.025259
Myrf	ENSMUSG00000036098.15	XO	R2	48	24.9381	0.00580538
Myrf	ENSMUSG00000036098.15	XO	R2	56	10.5566	0.0514804
Myrf	ENSMUSG00000036098.15	XO	R2	72	9.44763	1.03e-06
Myrf	ENSMUSG00000036098.15	XO	R2	96	9.29977	0.392003
Myrf	ENSMUSG00000036098.15	XO	R3	0	2.4192	0.000319
Myrf	ENSMUSG00000036098.15	XO	R3	10	19.1098	0.468417
Myrf	ENSMUSG00000036098.15	XO	R3	16	23.7166	0.823824
Myrf	ENSMUSG00000036098.15	XO	R3	24	31.3311	0.813008
Myrf	ENSMUSG00000036098.15	XO	R3	30	33.8328	0.212047
Myrf	ENSMUSG00000036098.15	XO	R3	36	27.7056	0.025259
Myrf	ENSMUSG00000036098.15	XO	R3	48	22.355	0.00580538
Myrf	ENSMUSG00000036098.15	XO	R3	56	12.3163	0.0514804
Myrf	ENSMUSG00000036098.15	XO	R3	72	12.8911	1.03e-06
Myrf	ENSMUSG00000036098.15	XO	R3	96	5.55579	0.392003
Myrf	ENSMUSG00000036098.15	XX	R1	72	33.2997	1.03e-06
Myrf	ENSMUSG00000036098.15	XX	R1	96	17.8057	0.392003
Myrf	ENSMUSG00000036098.15	XX	R2	0	0.149221	0.000319
Myrf	ENSMUSG00000036098.15	XX	R2	10	26.2656	0.468417
Myrf	ENSMUSG00000036098.15	XX	R2	16	38.6311	0.823824
Myrf	ENSMUSG00000036098.15	XX	R2	24	33.4935	0.813008
Myrf	ENSMUSG00000036098.15	XX	R2	30	42.4556	0.212047
Myrf	ENSMUSG00000036098.15	XX	R2	36	53.2195	0.025259
Myrf	ENSMUSG00000036098.15	XX	R2	48	50.6878	0.00580538
Myrf	ENSMUSG00000036098.15	XX	R2	56	8.81039	0.0514804
Myrf	ENSMUSG00000036098.15	XX	R2	72	34.6717	1.03e-06
Myrf	ENSMUSG00000036098.15	XX	R2	96	14.2063	0.392003
Myrf	ENSMUSG00000036098.15	XX	R3	0	0.23277	0.000319
Myrf	ENSMUSG00000036098.15	XX	R3	10	27.424	0.468417
Myrf	ENSMUSG00000036098.15	XX	R3	16	30.5097	0.823824
Myrf	ENSMUSG00000036098.15	XX	R3	24	41.9995	0.813008
Myrf	ENSMUSG00000036098.15	XX	R3	30	41.2413	0.212047
Myrf	ENSMUSG00000036098.15	XX	R3	36	46.0718	0.025259
Myrf	ENSMUSG00000036098.15	XX	R3	48	56.5399	0.00580538
Myrf	ENSMUSG00000036098.15	XX	R3	56	36.8209	0.0514804
Myrf	ENSMUSG00000036098.15	XX	R3	72	28.5449	1.03e-06
Myrf	ENSMUSG00000036098.15	XX	R3	96	7.98728	0.392003

## Sheet: E5e
gene	replicate	timepoint	sex	tpm
Foxd3	I	0	XX	13.8514
Foxd3	I	0	XO	4.15514
Foxd3	I	24	XX	26.0638
Foxd3	I	24	XO	29.0425
Foxd3	I	48	XX	20.6857
Foxd3	I	48	XO	29.4194
Foxd3	I	72	XX	6.69335
Foxd3	I	72	XO	9.09729
Foxd3	I	96	XX	4.04726
Foxd3	I	96	XO	6.32289
Foxd3	II	0	XX	16.3528
Foxd3	II	0	XO	8.53973
Foxd3	II	24	XX	34.8046
Foxd3	II	24	XO	24.1705
Foxd3	II	48	XX	15.323
Foxd3	II	48	XO	17.5058
Foxd3	II	72	XX	6.25168
Foxd3	II	72	XO	14.6663
Foxd3	II	96	XX	3.61271
Foxd3	II	96	XO	6.54721
Foxd3	III	0	XX	18.4776
Foxd3	III	0	XO	5.7507
Foxd3	III	24	XX	21.9905
Foxd3	III	24	XO	26.8406
Foxd3	III	48	XX	14.6062
Foxd3	III	48	XO	22.3852
Foxd3	III	72	XX	7.83132
Foxd3	III	72	XO	13.0169
Foxd3	III	96	XX	3.84627
Foxd3	III	96	XO	8.95925
Nfrkb	I	0	XX	7.38682
Nfrkb	I	0	XO	6.9634
Nfrkb	I	24	XX	14.5131
Nfrkb	I	24	XO	9.68283
Nfrkb	I	48	XX	11.5114
Nfrkb	I	48	XO	10.0193
Nfrkb	I	72	XX	6.49628
Nfrkb	I	72	XO	5.6386
Nfrkb	I	96	XX	5.96957
Nfrkb	I	96	XO	4.96922
Nfrkb	II	0	XX	10.2875
Nfrkb	II	0	XO	6.96244
Nfrkb	II	24	XX	17.4362
Nfrkb	II	24	XO	11.487
Nfrkb	II	48	XX	9.07493
Nfrkb	II	48	XO	8.0849
Nfrkb	II	72	XX	3.76275
Nfrkb	II	72	XO	7.56273
Nfrkb	II	96	XX	8.13791
Nfrkb	II	96	XO	7.85127
Nfrkb	III	0	XX	6.1336
Nfrkb	III	0	XO	7.85952
Nfrkb	III	24	XX	18.176
Nfrkb	III	24	XO	13.4139
Nfrkb	III	48	XX	10.3376
Nfrkb	III	48	XO	9.75231
Nfrkb	III	72	XX	8.00097
Nfrkb	III	72	XO	6.68277
Nfrkb	III	96	XX	7.16434
Nfrkb	III	96	XO	7.93341
Otx2	I	0	XX	9.55945
Otx2	I	0	XO	0.7496
Otx2	I	24	XX	65.8604
Otx2	I	24	XO	42.4852
Otx2	I	48	XX	81.5342
Otx2	I	48	XO	62.7782
Otx2	I	72	XX	39.3448
Otx2	I	72	XO	36.0861
Otx2	I	96	XX	43.1662
Otx2	I	96	XO	45.3006
Otx2	II	0	XX	15.82
Otx2	II	0	XO	1.64885
Otx2	II	24	XX	58.7933
Otx2	II	24	XO	44.5843
Otx2	II	48	XX	58.072
Otx2	II	48	XO	45.3108
Otx2	II	72	XX	29.0805
Otx2	II	72	XO	69.0043
Otx2	II	96	XX	32.5864
Otx2	II	96	XO	49.6578
Otx2	III	0	XX	9.47749
Otx2	III	0	XO	1.46798
Otx2	III	24	XX	64.5197
Otx2	III	24	XO	46.264
Otx2	III	48	XX	71.1234
Otx2	III	48	XO	48.3171
Otx2	III	72	XX	53.9221
Otx2	III	72	XO	71.5422
Otx2	III	96	XX	32.8566
Otx2	III	96	XO	56.2428
Pou5f1	I	0	XX	676.396
Pou5f1	I	0	XO	612.921
Pou5f1	I	24	XX	916.256
Pou5f1	I	24	XO	897.458
Pou5f1	I	48	XX	854.694
Pou5f1	I	48	XO	870.462
Pou5f1	I	72	XX	676.402
Pou5f1	I	72	XO	623.428
Pou5f1	I	96	XX	488.074
Pou5f1	I	96	XO	497.783
Pou5f1	II	0	XX	1042.95
Pou5f1	II	0	XO	681.943
Pou5f1	II	24	XX	1227.12
Pou5f1	II	24	XO	966.049
Pou5f1	II	48	XX	882.999
Pou5f1	II	48	XO	675.593
Pou5f1	II	72	XX	460.597
Pou5f1	II	72	XO	778.979
Pou5f1	II	96	XX	571.399
Pou5f1	II	96	XO	628.117
Pou5f1	III	0	XX	922.82
Pou5f1	III	0	XO	810.644
Pou5f1	III	24	XX	1096.06
Pou5f1	III	24	XO	1077.72
Pou5f1	III	48	XX	876.618
Pou5f1	III	48	XO	663.311
Pou5f1	III	72	XX	839.398
Pou5f1	III	72	XO	727.559
Pou5f1	III	96	XX	595.252
Pou5f1	III	96	XO	728.707
Zic3	I	0	XX	16.9709
Zic3	I	0	XO	8.64529
Zic3	I	24	XX	125.897
Zic3	I	24	XO	74.1875
Zic3	I	48	XX	36.8879
Zic3	I	48	XO	43.4298
Zic3	I	72	XX	27.7715
Zic3	I	72	XO	28.8985
Zic3	I	96	XX	27.5313
Zic3	I	96	XO	31.6221
Zic3	II	0	XX	24.6265
Zic3	II	0	XO	12.8813
Zic3	II	24	XX	103.828
Zic3	II	24	XO	61.6805
Zic3	II	48	XX	22.98
Zic3	II	48	XO	30.0784
Zic3	II	72	XX	16.9913
Zic3	II	72	XO	22.0421
Zic3	II	96	XX	34.3716
Zic3	II	96	XO	38.6751
Zic3	III	0	XX	19.9909
Zic3	III	0	XO	9.91302
Zic3	III	24	XX	149.932
Zic3	III	24	XO	87.5452
Zic3	III	48	XX	34.5872
Zic3	III	48	XO	34.1314
Zic3	III	72	XX	26.5691
Zic3	III	72	XO	24.491
Zic3	III	96	XX	46.2003
Zic3	III	96	XO	54.3722

## Sheet: E5f
gene	stage	sex	cluster	zscore			cluster	stage	pval
Arid1a	E3.5	XX	transient2	-1.43787			transient2	E3.5	0.636982
Arid1a	E3.5	XY	transient2	-1.10499			transient3	E3.5	0.683659
Arid1a	E4.5	XX	transient2	-0.35016			transient1	E3.5	0.793487
Arid1a	E4.5	XY	transient2	-0.618825			transient2	E4.5	0.959809
Arid1a	E5.5	XX	transient2	0.578935			transient3	E4.5	0.053846
Arid1a	E5.5	XY	transient2	1.02174			transient1	E4.5	0.0399371
Arid1a	E6.5	XX	transient2	0.938853			transient2	E5.5	0.46289
Arid1a	E6.5	XY	transient2	0.972319			transient3	E5.5	0.940239
Arnt	E3.5	XX	transient3	0.372085			transient1	E5.5	0.528513
Arnt	E3.5	XY	transient3	-0.863444			transient2	E6.5	0.0671303
Arnt	E4.5	XX	transient3	0.991523			transient3	E6.5	0.909694
Arnt	E4.5	XY	transient3	-0.347764			transient1	E6.5	0.393331
Arnt	E5.5	XX	transient3	-1.09746
Arnt	E5.5	XY	transient3	-0.57676
Arnt	E6.5	XX	transient3	-0.315408
Arnt	E6.5	XY	transient3	1.83723
Atf5	E3.5	XX	transient2	0.00861384
Atf5	E3.5	XY	transient2	0.0256964
Atf5	E4.5	XX	transient2	-0.0399238
Atf5	E4.5	XY	transient2	0.987358
Atf5	E5.5	XX	transient2	1.82891
Atf5	E5.5	XY	transient2	-1.10795
Atf5	E6.5	XX	transient2	-0.832028
Atf5	E6.5	XY	transient2	-0.870673
Epas1	E3.5	XX	transient3	-0.00365797
Epas1	E3.5	XY	transient3	-0.133245
Epas1	E4.5	XX	transient3	2.18847
Epas1	E4.5	XY	transient3	0.596391
Epas1	E5.5	XX	transient3	-0.541688
Epas1	E5.5	XY	transient3	-0.765322
Epas1	E6.5	XX	transient3	-0.842119
Epas1	E6.5	XY	transient3	-0.498831
Foxd3	E3.5	XX	transient2	-0.925181
Foxd3	E3.5	XY	transient2	-0.894022
Foxd3	E4.5	XX	transient2	-0.535103
Foxd3	E4.5	XY	transient2	-0.940783
Foxd3	E5.5	XX	transient2	0.243131
Foxd3	E5.5	XY	transient2	0.214094
Foxd3	E6.5	XX	transient2	1.56327
Foxd3	E6.5	XY	transient2	1.27459
Mbd3	E3.5	XX	transient3	-0.467343
Mbd3	E3.5	XY	transient3	-0.304157
Mbd3	E4.5	XX	transient3	-0.473766
Mbd3	E4.5	XY	transient3	-0.350491
Mbd3	E5.5	XX	transient3	1.49893
Mbd3	E5.5	XY	transient3	1.55601
Mbd3	E6.5	XX	transient3	-0.177681
Mbd3	E6.5	XY	transient3	-1.2815
Myrf	E3.5	XX	transient3	-1.22286
Myrf	E3.5	XY	transient3	-1.22286
Myrf	E4.5	XX	transient3	-0.388389
Myrf	E4.5	XY	transient3	-0.621897
Myrf	E5.5	XX	transient3	1.30633
Myrf	E5.5	XY	transient3	1.08094
Myrf	E6.5	XX	transient3	0.647459
Myrf	E6.5	XY	transient3	0.421275
Nfe2l2	E3.5	XX	transient2	-1.55238
Nfe2l2	E3.5	XY	transient2	-1.35869
Nfe2l2	E4.5	XX	transient2	-0.128127
Nfe2l2	E4.5	XY	transient2	0.118069
Nfe2l2	E5.5	XX	transient2	0.338415
Nfe2l2	E5.5	XY	transient2	0.765571
Nfe2l2	E6.5	XX	transient2	0.48306
Nfe2l2	E6.5	XY	transient2	1.33408
Nfrkb	E3.5	XX	transient1	-0.657155
Nfrkb	E3.5	XY	transient1	-0.896583
Nfrkb	E4.5	XX	transient1	0.753551
Nfrkb	E4.5	XY	transient1	-0.0859914
Nfrkb	E5.5	XX	transient1	0.915555
Nfrkb	E5.5	XY	transient1	1.56476
Nfrkb	E6.5	XX	transient1	-1.35907
Nfrkb	E6.5	XY	transient1	-0.235063
Otx2	E3.5	XX	transient2	-0.94039
Otx2	E3.5	XY	transient2	-1.00818
Otx2	E4.5	XX	transient2	-0.675313
Otx2	E4.5	XY	transient2	-0.796954
Otx2	E5.5	XX	transient2	0.403965
Otx2	E5.5	XY	transient2	0.352569
Otx2	E6.5	XX	transient2	1.03946
Otx2	E6.5	XY	transient2	1.62484
Pou5f1	E3.5	XX	transient1	0.983671
Pou5f1	E3.5	XY	transient1	1.12405
Pou5f1	E4.5	XX	transient1	-0.481682
Pou5f1	E4.5	XY	transient1	-0.626245
Pou5f1	E5.5	XX	transient1	0.742396
Pou5f1	E5.5	XY	transient1	0.68465
Pou5f1	E6.5	XX	transient1	-0.913375
Pou5f1	E6.5	XY	transient1	-1.51346
Rbpj	E3.5	XX	transient1	1.84304
Rbpj	E3.5	XY	transient1	0.580909
Rbpj	E4.5	XX	transient1	0.869706
Rbpj	E4.5	XY	transient1	-0.161343
Rbpj	E5.5	XX	transient1	-0.699405
Rbpj	E5.5	XY	transient1	-0.771291
Rbpj	E6.5	XX	transient1	-0.733823
Rbpj	E6.5	XY	transient1	-0.927788
Sall4	E3.5	XX	transient1	-0.187114
Sall4	E3.5	XY	transient1	0.011737
Sall4	E4.5	XX	transient1	1.33025
Sall4	E4.5	XY	transient1	1.54159
Sall4	E5.5	XX	transient1	-1.26471
Sall4	E5.5	XY	transient1	-0.929061
Sall4	E6.5	XX	transient1	-0.590302
Sall4	E6.5	XY	transient1	0.087602
Smarcc1	E3.5	XX	transient2	-0.89129
Smarcc1	E3.5	XY	transient2	-0.975853
Smarcc1	E4.5	XX	transient2	-0.876052
Smarcc1	E4.5	XY	transient2	-0.923561
Smarcc1	E5.5	XX	transient2	0.758482
Smarcc1	E5.5	XY	transient2	0.61603
Smarcc1	E6.5	XX	transient2	0.986579
Smarcc1	E6.5	XY	transient2	1.30566
Sp1	E3.5	XX	transient1	-1.78496
Sp1	E3.5	XY	transient1	-0.673781
Sp1	E4.5	XX	transient1	0.794249
Sp1	E4.5	XY	transient1	-0.766031
Sp1	E5.5	XX	transient1	0.374903
Sp1	E5.5	XY	transient1	0.396173
Sp1	E6.5	XX	transient1	0.34603
Sp1	E6.5	XY	transient1	1.31342
Tox4	E3.5	XX	transient2	1.88004
Tox4	E3.5	XY	transient2	0.893115
Tox4	E4.5	XX	transient2	0.534705
Tox4	E4.5	XY	transient2	-0.356939
Tox4	E5.5	XX	transient2	-0.578196
Tox4	E5.5	XY	transient2	-0.8765
Tox4	E6.5	XX	transient2	-0.875689
Tox4	E6.5	XY	transient2	-0.620541
Usf1	E3.5	XX	transient3	0.824459
Usf1	E3.5	XY	transient3	0.69699
Usf1	E4.5	XX	transient3	-0.84195
Usf1	E4.5	XY	transient3	-1.24245
Usf1	E5.5	XX	transient3	1.38005
Usf1	E5.5	XY	transient3	0.704536
Usf1	E6.5	XX	transient3	-0.652849
Usf1	E6.5	XY	transient3	-0.86879
Zfp207	E3.5	XX	transient2	-1.41116
Zfp207	E3.5	XY	transient2	-1.399
Zfp207	E4.5	XX	transient2	-0.41567
Zfp207	E4.5	XY	transient2	0.133655
Zfp207	E5.5	XX	transient2	0.60218
Zfp207	E5.5	XY	transient2	0.78114
Zfp207	E6.5	XX	transient2	0.39186
Zfp207	E6.5	XY	transient2	1.31698
Zfp518b	E3.5	XX	transient1	-0.735604
Zfp518b	E3.5	XY	transient1	-1.29603
Zfp518b	E4.5	XX	transient1	1.46947
Zfp518b	E4.5	XY	transient1	1.36276
Zfp518b	E5.5	XX	transient1	-0.848626
Zfp518b	E5.5	XY	transient1	-0.115136
Zfp518b	E6.5	XX	transient1	-0.00783695
Zfp518b	E6.5	XY	transient1	0.171007
Zic3	E3.5	XX	transient1	-1.1612
Zic3	E3.5	XY	transient1	-1.08051
Zic3	E4.5	XX	transient1	1.77217
Zic3	E4.5	XY	transient1	0.935238
Zic3	E5.5	XX	transient1	0.142685
Zic3	E5.5	XY	transient1	-0.583509
Zic3	E6.5	XX	transient1	0.219614
Zic3	E6.5	XY	transient1	-0.24449
Zscan10	E3.5	XX	transient3	-0.113806
Zscan10	E3.5	XY	transient3	0.553228
Zscan10	E4.5	XX	transient3	-0.748444
Zscan10	E4.5	XY	transient3	-1.37669
Zscan10	E5.5	XX	transient3	0.982669
Zscan10	E5.5	XY	transient3	1.62571
Zscan10	E6.5	XX	transient3	-0.152043
Zscan10	E6.5	XY	transient3	-0.770617
