# Supplementary material for: Reporter CRISPR screens decipher cis-regulatory and trans-regulatory principles at the Xist locus
Source: Nat Struct Mol Biol. 2025 Oct 6;32(12):2465–75. doi: 10.1038/s41594-025-01686-3 (PMC12700789; doi:10.1038/s41594-025-01686-3)
Supplement: Supplementary file 21 — Statistical source data. [file 41594_2025_1686_MOESM21_ESM.xlsx]

## Sheet: E6b
rep	day	type	lfc
R1	D0	RE12	0.166856
R1	D0	RE46	0.824715
R1	D0	RE47	0.646988
R1	D0	RE49	0.64367
R1	D0	RE50	-0.135529
R1	D0	RE51	0.730991
R1	D0	RE52	-0.497644
R1	D0	RE53	0.278332
R1	D0	RE55	-1.0442
R1	D0	RE59	0.329384
R1	D1	RE12	1.1213
R1	D1	RE46	0.670108
R1	D1	RE47	0.955313
R1	D1	RE49	0.845859
R1	D1	RE50	0.334825
R1	D1	RE51	1.04478
R1	D1	RE52	-0.645588
R1	D1	RE53	0.915848
R1	D1	RE55	-0.966307
R1	D1	RE59	0.0870874
R1	D2	RE12	1.26164
R1	D2	RE46	0.244541
R1	D2	RE47	1.75553
R1	D2	RE49	-0.0549568
R1	D2	RE50	0.290162
R1	D2	RE51	1.21709
R1	D2	RE52	-0.486458
R1	D2	RE53	1.0634
R1	D2	RE55	-1.32106
R1	D2	RE59	0.0386935
R1	D3	RE12	1.20397
R1	D3	RE46	-0.0221178
R1	D3	RE47	1.71823
R1	D3	RE49	-0.694885
R1	D3	RE50	0.548627
R1	D3	RE51	1.22227
R1	D3	RE52	-0.501457
R1	D3	RE53	1.42947
R1	D3	RE55	-0.506943
R1	D3	RE59	-0.600141
R1	D4	RE12	1.07707
R1	D4	RE46	-0.85801
R1	D4	RE47	1.306
R1	D4	RE49	-2.96803
R1	D4	RE50	0.330677
R1	D4	RE51	0.529667
R1	D4	RE52	0.436248
R1	D4	RE53	0.994125
R1	D4	RE55	-0.632744
R1	D4	RE59	-0.797907
R2	D0	RE12	0.108515
R2	D0	RE46	0.89527
R2	D0	RE47	0.657092
R2	D0	RE49	0.866928
R2	D0	RE50	-0.0999771
R2	D0	RE51	0.90274
R2	D0	RE52	-0.51358
R2	D0	RE53	0.349633
R2	D0	RE55	-1.48454
R2	D0	RE59	-0.31665
R2	D1	RE12	0.9164
R2	D1	RE46	0.813347
R2	D1	RE47	1.15445
R2	D1	RE49	0.819862
R2	D1	RE50	0.330581
R2	D1	RE51	1.09599
R2	D1	RE52	-0.215668
R2	D1	RE53	0.748307
R2	D1	RE55	-1.4627
R2	D1	RE59	-0.0975724
R2	D2	RE12	1.01767
R2	D2	RE46	0.207944
R2	D2	RE47	1.72088
R2	D2	RE49	-0.17798
R2	D2	RE50	0.227151
R2	D2	RE51	1.10613
R2	D2	RE52	-0.631158
R2	D2	RE53	0.941459
R2	D2	RE55	-1.30488
R2	D2	RE59	0.0675242
R2	D3	RE12	0.846012
R2	D3	RE46	-0.368391
R2	D3	RE47	1.25329
R2	D3	RE49	-1.40491
R2	D3	RE50	-0.189579
R2	D3	RE51	0.685978
R2	D3	RE52	0.39337
R2	D3	RE53	0.726873
R2	D3	RE55	-0.678732
R2	D3	RE59	-0.201922
R2	D4	RE12	0.660311
R2	D4	RE46	-0.766415
R2	D4	RE47	1.09371
R2	D4	RE49	-2.89624
R2	D4	RE50	-0.259142
R2	D4	RE51	0.266656
R2	D4	RE52	1.31129
R2	D4	RE53	0.496244
R2	D4	RE55	-0.681007
R2	D4	RE59	-0.412237
R3	D0	RE12	0.219989
R3	D0	RE46	0.867156
R3	D0	RE47	0.714145
R3	D0	RE49	0.868549
R3	D0	RE50	-0.0377722
R3	D0	RE51	0.977765
R3	D0	RE52	-0.628972
R3	D0	RE53	0.290247
R3	D0	RE55	-1.52066
R3	D0	RE59	-0.657669
R3	D1	RE12	0.919348
R3	D1	RE46	0.62446
R3	D1	RE47	1.10404
R3	D1	RE49	0.685423
R3	D1	RE50	0.124225
R3	D1	RE51	1.01651
R3	D1	RE52	-1.04
R3	D1	RE53	0.607955
R3	D1	RE55	-1.55682
R3	D1	RE59	-0.189409
R3	D2	RE12	1.14001
R3	D2	RE46	0.261352
R3	D2	RE47	1.81492
R3	D2	RE49	-0.0568664
R3	D2	RE50	0.33726
R3	D2	RE51	1.23953
R3	D2	RE52	-0.170668
R3	D2	RE53	1.07778
R3	D2	RE55	-1.50125
R3	D2	RE59	-0.0710648
R3	D3	RE12	0.613507
R3	D3	RE46	0.0321495
R3	D3	RE47	1.75258
R3	D3	RE49	-1.36625
R3	D3	RE50	0.550324
R3	D3	RE51	0.793741
R3	D3	RE52	0.273461
R3	D3	RE53	0.68984
R3	D3	RE55	-1.04985
R3	D3	RE59	0.145032
R3	D4	RE12	0.239379
R3	D4	RE46	-0.513576
R3	D4	RE47	1.48861
R3	D4	RE49	-2.8838
R3	D4	RE50	0.387152
R3	D4	RE51	0.186439
R3	D4	RE52	0.871556
R3	D4	RE53	0.0380908
R3	D4	RE55	-1.01596
R3	D4	RE59	-0.31732

## Sheet: E6d-e
type	mark	day	cpm	lfc	cluster
RE12	ATAC	D0	2.53799	0.16512	repressive
RE12	ATAC	D2	2.08925	1.13977	repressive
RE12	ATAC	D4	1.65344	0.658919	repressive
RE12	H3K27ac	D0	5.1516	0.16512	repressive
RE12	H3K27ac	D2	1.83279	1.13977	repressive
RE12	H3K27ac	D4	1.54714	0.658919	repressive
RE46	ATAC	D0	2.94176	0.86238	repressive
RE46	ATAC	D2	2.3571	0.237946	repressive
RE46	ATAC	D4	0.901875	-0.712667	repressive
RE46	H3K27ac	D0	8.83131	0.86238	repressive
RE46	H3K27ac	D2	3.4212	0.237946	repressive
RE46	H3K27ac	D4	1.1051	-0.712667	repressive
RE47	ATAC	D0	0.74986	0.672742	repressive
RE47	ATAC	D2	1.28569	1.76378	repressive
RE47	ATAC	D4	0.420875	1.29611	repressive
RE47	H3K27ac	D0	2.66779	0.672742	repressive
RE47	H3K27ac	D2	1.95497	1.76378	repressive
RE47	H3K27ac	D4	0.66306	1.29611	repressive
RE49	ATAC	D0	5.39323	0.793049	repressive
RE49	ATAC	D2	8.19628	-0.096601	repressive
RE49	ATAC	D4	5.59163	-2.91602	repressive
RE49	H3K27ac	D0	7.91138	0.793049	repressive
RE49	H3K27ac	D2	10.0192	-0.096601	repressive
RE49	H3K27ac	D4	3.86785	-2.91602	repressive
RE50	ATAC	D0	1.09595	-0.0910928	repressive
RE50	ATAC	D2	0.374993	0.284858	repressive
RE50	ATAC	D4	0.210438	0.152895	repressive
RE50	H3K27ac	D0	2.29982	-0.0910928	repressive
RE50	H3K27ac	D2	0.488743	0.284858	repressive
RE50	H3K27ac	D4	0.44204	0.152895	repressive
RE51	ATAC	D0	1.84581	0.870499	repressive
RE51	ATAC	D2	1.98211	1.18758	repressive
RE51	ATAC	D4	0.60125	0.327587	repressive
RE51	H3K27ac	D0	6.62348	0.870499	repressive
RE51	H3K27ac	D2	2.44371	1.18758	repressive
RE51	H3K27ac	D4	0.33153	0.327587	repressive
RE52	ATAC	D0	1.61508	-0.546732	repressive
RE52	ATAC	D2	2.46424	-0.429428	repressive
RE52	ATAC	D4	1.83381	0.873031	repressive
RE52	H3K27ac	D0	2.5758	-0.546732	repressive
RE52	H3K27ac	D2	2.68809	-0.429428	repressive
RE52	H3K27ac	D4	0.66306	0.873031	repressive
RE53	ATAC	D0	1.32668	0.306071	repressive
RE53	ATAC	D2	1.04462	1.02755	repressive
RE53	ATAC	D4	0.511063	0.509487	repressive
RE53	H3K27ac	D0	2.11583	0.306071	repressive
RE53	H3K27ac	D2	1.83279	1.02755	repressive
RE53	H3K27ac	D4	0.44204	0.509487	repressive
RE55	ATAC	D0	7.96006	-1.3498	other
RE55	ATAC	D2	3.18744	-1.37573	other
RE55	ATAC	D4	1.89394	-0.776571	other
RE55	H3K27ac	D0	3.12776	-1.3498	other
RE55	H3K27ac	D2	2.07716	-1.37573	other
RE55	H3K27ac	D4	0.55255	-0.776571	other
RE57L	ATAC	D0	1.06711	2.97459	proximal
RE57L	ATAC	D2	1.36605	3.70154	proximal
RE57L	ATAC	D4	0.931938	2.43303	proximal
RE57L	H3K27ac	D0	1.10391	2.97459	proximal
RE57L	H3K27ac	D2	3.90994	3.70154	proximal
RE57L	H3K27ac	D4	2.2102	2.43303	proximal
RE57M	ATAC	D0	1.67277	3.83211	proximal
RE57M	ATAC	D2	2.00889	4.36458	proximal
RE57M	ATAC	D4	2.04425	3.59902	proximal
RE57M	H3K27ac	D0	1.93185	3.83211	proximal
RE57M	H3K27ac	D2	4.39869	4.36458	proximal
RE57M	H3K27ac	D4	2.87326	3.59902	proximal
RE57R	ATAC	D0	0.37493	1.17464	proximal
RE57R	ATAC	D2	0.374993	0.248933	proximal
RE57R	ATAC	D4	0.060125	-0.159952	proximal
RE57R	H3K27ac	D0	0.0919928	1.17464	proximal
RE57R	H3K27ac	D2	0.366557	0.248933	proximal
RE57R	H3K27ac	D4	0.22102	-0.159952	proximal
RE58	ATAC	D0	0.144204	1.6906	proximal
RE58	ATAC	D2	0.642846	1.29326	proximal
RE58	ATAC	D4	0.871813	0.8862	proximal
RE58	H3K27ac	D0	0.183986	1.6906	proximal
RE58	H3K27ac	D2	0.610929	1.29326	proximal
RE58	H3K27ac	D4	0.44204	0.8862	proximal
RE59	ATAC	D0	0.346089	-0.214978	other
RE59	ATAC	D2	0.455349	0.0117176	other
RE59	ATAC	D4	0.420875	-0.509154	other
RE59	H3K27ac	D0	0.0919928	-0.214978	other
RE59	H3K27ac	D2	0.733114	0.0117176	other
RE59	H3K27ac	D4	0.55255	-0.509154	other
RE61	ATAC	D0	2.1919	1.39895	distal
RE61	ATAC	D2	4.1785	2.7709	distal
RE61	ATAC	D4	5.20081	2.9608	distal
RE61	H3K27ac	D0	0.367971	1.39895	distal
RE61	H3K27ac	D2	4.15432	2.7709	distal
RE61	H3K27ac	D4	3.20479	2.9608	distal
RE85	ATAC	D0	2.91292	2.71002	distal
RE85	ATAC	D2	4.15171	4.5356	distal
RE85	ATAC	D4	6.10269	4.79799	distal
RE85	H3K27ac	D0	1.83986	2.71002	distal
RE85	H3K27ac	D2	7.45333	4.5356	distal
RE85	H3K27ac	D4	4.53091	4.79799	distal
RE93	ATAC	D0	0.288408	1.33037	distal
RE93	ATAC	D2	4.36599	1.7534	distal
RE93	ATAC	D4	5.02044	2.47754	distal
RE93	H3K27ac	D0	0	1.33037	distal
RE93	H3K27ac	D2	3.54339	1.7534	distal
RE93	H3K27ac	D4	1.76816	2.47754	distal
RE95	ATAC	D0	0.0288408	0.888489	distal
RE95	ATAC	D2	1.36605	1.33342	distal
RE95	ATAC	D4	1.53319	1.68939	distal
RE95	H3K27ac	D0	0	0.888489	distal
RE95	H3K27ac	D2	1.95497	1.33342	distal
RE95	H3K27ac	D4	0.99459	1.68939	distal
RE96	ATAC	D0	0.115363	0.645222	distal
RE96	ATAC	D2	2.19639	1.07638	distal
RE96	ATAC	D4	2.25469	1.7265	distal
RE96	H3K27ac	D0	0.0919928	0.645222	distal
RE96	H3K27ac	D2	2.68809	1.07638	distal
RE96	H3K27ac	D4	2.65224	1.7265	distal
RE97	ATAC	D0	1.24015	1.11307	distal
RE97	ATAC	D2	3.32137	1.49109	distal
RE97	ATAC	D4	4.47931	2.0217	distal
RE97	H3K27ac	D0	1.74786	1.11307	distal
RE97	H3K27ac	D2	3.66557	1.49109	distal
RE97	H3K27ac	D4	2.98377	2.0217	distal
RE127	ATAC	D0	21.8902	2.2396	distal
RE127	ATAC	D2	22.6871	2.01767	distal
RE127	ATAC	D4	21.2843	2.27628	distal
RE127	H3K27ac	D0	25.666	2.2396	distal
RE127	H3K27ac	D2	31.5239	2.01767	distal
RE127	H3K27ac	D4	20.2233	2.27628	distal
