# Supplementary material for: Reporter CRISPR screens decipher cis-regulatory and trans-regulatory principles at the Xist locus
Source: Nat Struct Mol Biol. 2025 Oct 6;32(12):2465–75. doi: 10.1038/s41594-025-01686-3 (PMC12700789; doi:10.1038/s41594-025-01686-3)
Supplement: Supplementary file 22 — Statistical source data. [file 41594_2025_1686_MOESM22_ESM.xlsx]

## Sheet: E7b
rep	type	mfi
R1	noRE	459.461
R1	RE57M	9439.18
R1	RE96	928.894
R2	noRE	533.572
R2	RE57M	11216.6
R2	RE96	954.036
R3	noRE	639.173
R3	RE57M	11847.9
R3	RE96	1232.85
R1	RE58	1283.24
R1	RE57L	7369.98
R1	RE57R	823.677
R2	RE58	1300.19
R2	RE57L	4805.94
R2	RE57R	800.939
R3	RE58	1219.71
R3	RE57L	5590.83
R3	RE57R	830.263
R1	RE97	885.613
R1	RE93	1277.46
R1	RE95	1060.33
R2	RE97	815.778
R2	RE93	1306.99
R2	RE95	984.822
R3	RE97	911.646
R3	RE93	1376.61
R3	RE95	1029.4
R1	RE61	2366.93
R1	RE85	5216.45
R1	RE127	866.569
R2	RE61	2582.74
R2	RE85	5223.46
R2	RE127	877.265
R3	RE61	2765.19
R3	RE85	7176.19
R3	RE127	979.028

## Sheet: E7c
reporter	frac	replicate	width
RE127	High	R1	2.11847
RE127	High	R2	2.07187
RE127	High	R3	2.12973
RE127	Low	R1	2.03548
RE127	Low	R2	2.00716
RE127	Low	R3	2.02039
RE127	Unsorted	R1	2.26278
RE127	Unsorted	R2	1.94597
RE127	Unsorted	R3	1.89929
RE57L	High	R1	2.70658
RE57L	High	R2	2.55249
RE57L	High	R3	3.19048
RE57L	Low	R1	2.91025
RE57L	Low	R2	2.81159
RE57L	Low	R3	3.29385
RE57L	Unsorted	R1	2.3598
RE57L	Unsorted	R2	2.1562
RE57L	Unsorted	R3	2.70864
RE57M	High	R1	2.24039
RE57M	High	R2	2.25098
RE57M	High	R3	2.3784
RE57M	Low	R1	2.25987
RE57M	Low	R2	2.17558
RE57M	Low	R3	2.30485
RE57M	Unsorted	R1	2.01664
RE57M	Unsorted	R2	1.92208
RE57M	Unsorted	R3	1.97483
RE57R	High	R1	2.65979
RE57R	High	R2	2.31579
RE57R	High	R3	2.68089
RE57R	Low	R1	2.5334
RE57R	Low	R2	2.60484
RE57R	Low	R3	2.49524
RE57R	Unsorted	R1	2.09012
RE57R	Unsorted	R2	2.42703
RE57R	Unsorted	R3	2.24578
RE58	High	R1	2.74714
RE58	High	R2	2.5707
RE58	High	R3	2.90061
RE58	Low	R1	2.60814
RE58	Low	R2	2.31035
RE58	Low	R3	2.91236
RE58	Unsorted	R1	2.32577
RE58	Unsorted	R2	1.9982
RE58	Unsorted	R3	2.70598
RE61	High	R1	2.2381
RE61	High	R2	2.2463
RE61	High	R3	2.18461
RE61	Low	R1	2.02125
RE61	Low	R2	2.08711
RE61	Low	R3	2.00596
RE61	Unsorted	R1	1.81467
RE61	Unsorted	R2	1.82528
RE61	Unsorted	R3	1.81275
RE85	High	R1	2.35115
RE85	High	R2	2.51526
RE85	High	R3	2.35382
RE85	Low	R1	2.17874
RE85	Low	R2	2.20655
RE85	Low	R3	1.99526
RE85	Unsorted	R1	2.19756
RE85	Unsorted	R2	2.03787
RE85	Unsorted	R3	1.83425
RE93	High	R1	2.09438
RE93	High	R2	2.01931
RE93	High	R3	1.98281
RE93	Low	R1	2.09437
RE93	Low	R2	2.12942
RE93	Low	R3	2.04105
RE93	Unsorted	R1	1.83128
RE93	Unsorted	R2	1.91797
RE93	Unsorted	R3	1.84109
RE95	High	R1	1.86313
RE95	High	R2	2.11148
RE95	High	R3	2.06867
RE95	Low	R1	1.87083
RE95	Low	R2	2.03874
RE95	Low	R3	1.95012
RE95	Unsorted	R1	1.94568
RE95	Unsorted	R2	1.83764
RE95	Unsorted	R3	1.75737
RE96	High	R1	2.47692
RE96	High	R2	2.1956
RE96	High	R3	2.46713
RE96	Low	R1	2.24876
RE96	Low	R2	2.12591
RE96	Low	R3	2.22253
RE96	Unsorted	R1	1.94598
RE96	Unsorted	R2	1.90422
RE96	Unsorted	R3	1.96461
RE97	High	R1	2.16099
RE97	High	R2	2.40097
RE97	High	R3	2.137
RE97	Low	R1	1.99001
RE97	Low	R2	2.16386
RE97	Low	R3	2.01368
RE97	Unsorted	R1	1.88444
RE97	Unsorted	R2	1.94874
RE97	Unsorted	R3	1.83716
noRE	High	R1	2.31724
noRE	High	R2	2.12241
noRE	High	R3	2.34816
noRE	Low	R1	2.04182
noRE	Low	R2	2.03525
noRE	Low	R3	2.16595
noRE	Unsorted	R1	1.91
noRE	Unsorted	R2	1.91384
noRE	Unsorted	R3	1.91194

## Sheet: E7d
reporter	frac	replicate	width
RE127	High	R1	1.56027
RE127	High	R2	1.74915
RE127	High	R3	1.75252
RE127	Low	R1	1.64198
RE127	Low	R2	1.71358
RE127	Low	R3	1.78025
RE127	Unsorted	R1	2.16907
RE127	Unsorted	R2	1.74124
RE127	Unsorted	R3	1.43536
RE57L	High	R1	2.25896
RE57L	High	R2	1.86004
RE57L	High	R3	3.00674
RE57L	Low	R1	2.54567
RE57L	Low	R2	2.55139
RE57L	Low	R3	2.59414
RE57L	Unsorted	R1	1.9078
RE57L	Unsorted	R2	2.06943
RE57L	Unsorted	R3	2.21798
RE57M	High	R1	1.88376
RE57M	High	R2	1.95379
RE57M	High	R3	1.85206
RE57M	Low	R1	1.82271
RE57M	Low	R2	1.97322
RE57M	Low	R3	1.96135
RE57M	Unsorted	R1	1.68644
RE57M	Unsorted	R2	1.74412
RE57M	Unsorted	R3	1.70916
RE57R	High	R1	2.01942
RE57R	High	R2	1.9126
RE57R	High	R3	2.55055
RE57R	Low	R1	2.17892
RE57R	Low	R2	1.93302
RE57R	Low	R3	1.95157
RE57R	Unsorted	R1	1.91034
RE57R	Unsorted	R2	1.85888
RE57R	Unsorted	R3	1.71378
RE58	High	R1	2.17723
RE58	High	R2	1.80073
RE58	High	R3	2.3651
RE58	Low	R1	2.5574
RE58	Low	R2	1.77188
RE58	Low	R3	2.60543
RE58	Unsorted	R1	1.97282
RE58	Unsorted	R2	1.65896
RE58	Unsorted	R3	2.30439
RE61	High	R1	1.61587
RE61	High	R2	1.71851
RE61	High	R3	1.69172
RE61	Low	R1	1.63225
RE61	Low	R2	1.53012
RE61	Low	R3	1.76878
RE61	Unsorted	R1	1.70079
RE61	Unsorted	R2	1.34981
RE61	Unsorted	R3	1.68038
RE85	High	R1	2.08877
RE85	High	R2	1.93597
RE85	High	R3	2.12394
RE85	Low	R1	1.79231
RE85	Low	R2	1.78933
RE85	Low	R3	1.69231
RE85	Unsorted	R1	2.08718
RE85	Unsorted	R2	1.93469
RE85	Unsorted	R3	1.85223
RE93	High	R1	1.74284
RE93	High	R2	1.77133
RE93	High	R3	1.58675
RE93	Low	R1	1.63532
RE93	Low	R2	1.89817
RE93	Low	R3	1.53995
RE93	Unsorted	R1	1.59972
RE93	Unsorted	R2	1.63322
RE93	Unsorted	R3	1.41531
RE95	High	R1	1.58634
RE95	High	R2	1.70763
RE95	High	R3	2.09154
RE95	Low	R1	1.49558
RE95	Low	R2	1.72509
RE95	Low	R3	1.49315
RE95	Unsorted	R1	1.74609
RE95	Unsorted	R2	1.59062
RE95	Unsorted	R3	1.32714
RE96	High	R1	1.90391
RE96	High	R2	1.95796
RE96	High	R3	1.98534
RE96	Low	R1	1.7952
RE96	Low	R2	2.00411
RE96	Low	R3	2.00457
RE96	Unsorted	R1	1.50177
RE96	Unsorted	R2	1.5733
RE96	Unsorted	R3	1.68474
RE97	High	R1	1.6394
RE97	High	R2	1.74999
RE97	High	R3	1.72551
RE97	Low	R1	1.5707
RE97	Low	R2	1.57033
RE97	Low	R3	1.64968
RE97	Unsorted	R1	1.61205
RE97	Unsorted	R2	1.81461
RE97	Unsorted	R3	1.3745
noRE	High	R1	1.80023
noRE	High	R2	1.79954
noRE	High	R3	2.1952
noRE	Low	R1	1.54809
noRE	Low	R2	1.62846
noRE	Low	R3	1.77638
noRE	Unsorted	R1	1.48749
noRE	Unsorted	R2	1.6972
noRE	Unsorted	R3	1.69

## Sheet: E7e
	noRE_High_R1	RE57M_High_R1	RE97_High_R1	RE93_High_R1	RE95_High_R1	RE96_High_R1	RE58_High_R1	RE61_High_R1	RE85_High_R1	RE127_High_R1	RE57L_High_R1	RE57R_High_R1	noRE_Low_R1	RE57M_Low_R1	RE97_Low_R1	RE93_Low_R1	RE95_Low_R1	RE96_Low_R1	RE58_Low_R1	RE61_Low_R1	RE85_Low_R1	RE127_Low_R1	RE57L_Low_R1	RE57R_Low_R1	noRE_Unsorted_R1	RE57M_Unsorted_R1	RE97_Unsorted_R1	RE93_Unsorted_R1	RE95_Unsorted_R1	RE96_Unsorted_R1	RE58_Unsorted_R1	RE61_Unsorted_R1	RE85_Unsorted_R1	RE127_Unsorted_R1	RE57L_Unsorted_R1	RE57R_Unsorted_R1	noRE_High_R2	RE57M_High_R2	RE97_High_R2	RE93_High_R2	RE95_High_R2	RE96_High_R2	RE58_High_R2	RE61_High_R2	RE85_High_R2	RE127_High_R2	RE57L_High_R2	RE57R_High_R2	noRE_Low_R2
noRE_High_R1	1	0.728563	0.657306	0.660808	0.715503	0.684968	0.525172	0.678829	0.596228	0.667935	0.437278	0.52515	0.526106	0.171116	0.281637	0.30299	0.369425	0.369055	0.260093	0.121741	0.11389	0.259898	0.18551	0.325556	0.815265	0.764735	0.686195	0.699949	0.660297	0.761446	0.492078	0.716395	0.596183	0.552318	0.458682	0.639912	0.753654	0.740776	0.621347	0.623165	0.658124	0.737157	0.579644	0.649473	0.621194	0.696912	0.560254	0.637488	0.527166
RE57M_High_R1	0.728563	1	0.671933	0.681053	0.722897	0.742829	0.539603	0.68367	0.638292	0.694617	0.497438	0.549459	0.524123	0.0897569	0.293217	0.305485	0.366155	0.34416	0.245854	0.147795	0.0677342	0.266202	0.153668	0.32359	0.764562	0.830336	0.696337	0.726522	0.650774	0.775305	0.500099	0.726835	0.599219	0.594708	0.484699	0.650987	0.759584	0.849198	0.630442	0.620119	0.698124	0.79286	0.648895	0.677031	0.650871	0.727929	0.64141	0.662806	0.540861
RE97_High_R1	0.657306	0.671933	1	0.716427	0.726542	0.663669	0.517924	0.74139	0.684839	0.721682	0.42275	0.540023	0.424926	0.116742	0.221214	0.289789	0.351952	0.28468	0.22237	0.138233	0.0779405	0.246866	0.212317	0.296656	0.672195	0.668093	0.784224	0.704451	0.662368	0.680776	0.459004	0.720721	0.579121	0.578068	0.466341	0.620289	0.72253	0.698744	0.735052	0.658172	0.721439	0.7049	0.609255	0.711267	0.706848	0.743454	0.584378	0.670436	0.446311
RE93_High_R1	0.660808	0.681053	0.716427	1	0.730444	0.681608	0.530588	0.734592	0.664675	0.736505	0.46339	0.56594	0.421286	0.0766394	0.259505	0.245176	0.345904	0.25627	0.235461	0.129861	0.0684722	0.259401	0.194234	0.317342	0.669659	0.673023	0.696788	0.809479	0.685463	0.678056	0.487259	0.726164	0.608825	0.56583	0.488531	0.642423	0.692471	0.703608	0.690304	0.729813	0.752925	0.72699	0.614441	0.708567	0.661767	0.750769	0.600607	0.687099	0.439784
RE95_High_R1	0.715503	0.722897	0.726542	0.730444	1	0.726753	0.57563	0.703434	0.645187	0.734088	0.5029	0.597726	0.649465	0.309338	0.489002	0.537918	0.587271	0.515128	0.425981	0.333393	0.275957	0.495214	0.371838	0.481349	0.834315	0.830127	0.845858	0.851904	0.823867	0.842622	0.591773	0.866728	0.728108	0.682422	0.584251	0.767673	0.760145	0.730726	0.685672	0.822886	0.755816	0.765523	0.677006	0.690232	0.65085	0.764527	0.613343	0.705879	0.670416
RE96_High_R1	0.684968	0.742829	0.663669	0.681608	0.726753	1	0.512747	0.693643	0.622733	0.689072	0.454822	0.530757	0.484766	0.12518	0.294036	0.314738	0.35077	0.280938	0.252235	0.142234	0.0763794	0.269668	0.182512	0.319132	0.718177	0.734509	0.680792	0.702814	0.652574	0.798852	0.486686	0.717665	0.586627	0.569816	0.466443	0.623311	0.735645	0.740932	0.640703	0.642578	0.692645	0.808262	0.585466	0.6701	0.640632	0.705367	0.568284	0.648953	0.500987
RE58_High_R1	0.525172	0.539603	0.517924	0.530588	0.57563	0.512747	1	0.52472	0.460225	0.528459	0.745573	0.762239	0.357357	0.0806014	0.210317	0.2203	0.295478	0.259608	0.460351	0.0993776	0.0677316	0.212609	0.390338	0.566117	0.566159	0.543636	0.530893	0.54367	0.531006	0.563791	0.847686	0.556034	0.437891	0.458224	0.776743	0.734845	0.531614	0.545831	0.507835	0.511334	0.550865	0.545918	0.687327	0.516975	0.478461	0.553971	0.651102	0.731053	0.384445
RE61_High_R1	0.678829	0.68367	0.74139	0.734592	0.703434	0.693643	0.52472	1	0.758266	0.741656	0.436794	0.542159	0.405622	0.0828812	0.232413	0.248052	0.292893	0.245354	0.199062	0.0416026	0.0458254	0.238665	0.170502	0.253674	0.653117	0.644701	0.650741	0.675501	0.642956	0.658799	0.447873	0.76491	0.581861	0.539032	0.450882	0.581098	0.725567	0.704111	0.708691	0.646389	0.729692	0.72076	0.599435	0.787255	0.755361	0.745296	0.598077	0.66773	0.413948
RE85_High_R1	0.596228	0.638292	0.684839	0.664675	0.645187	0.622733	0.460225	0.758266	1	0.679001	0.379544	0.494172	0.395107	0.0937103	0.249453	0.259181	0.318983	0.244127	0.219572	0.111606	0.0159217	0.248293	0.185447	0.262181	0.594515	0.598095	0.610969	0.624724	0.613252	0.599875	0.417956	0.642859	0.661785	0.570748	0.413328	0.547936	0.646434	0.658442	0.628305	0.619619	0.669068	0.65947	0.556951	0.722564	0.729057	0.70105	0.552196	0.610999	0.399288
RE127_High_R1	0.667935	0.694617	0.721682	0.736505	0.734088	0.689072	0.528459	0.741656	0.679001	1	0.444413	0.55625	0.430495	0.0826237	0.256967	0.275321	0.341765	0.269454	0.236035	0.125588	0.0654073	0.225739	0.181739	0.294329	0.685161	0.683673	0.68365	0.707341	0.673733	0.690734	0.490645	0.712142	0.601346	0.638046	0.474187	0.630708	0.713484	0.716235	0.7014	0.675193	0.750306	0.734018	0.613075	0.722235	0.678477	0.777049	0.587911	0.675517	0.448614
RE57L_High_R1	0.437278	0.497438	0.42275	0.46339	0.5029	0.454822	0.745573	0.436794	0.379544	0.444413	1	0.771332	0.32639	0.0751109	0.22005	0.230291	0.300173	0.261713	0.525282	0.105703	0.0747613	0.218417	0.395044	0.621531	0.503586	0.493206	0.492965	0.508208	0.48128	0.508412	0.812407	0.504777	0.406416	0.393622	0.865683	0.738214	0.458553	0.503851	0.427999	0.43104	0.455235	0.474763	0.649506	0.445753	0.414838	0.46525	0.676218	0.71458	0.355997
RE57R_High_R1	0.52515	0.549459	0.540023	0.56594	0.597726	0.530757	0.762239	0.542159	0.494172	0.55625	0.771332	1	0.378487	0.113811	0.24393	0.259709	0.315899	0.271353	0.51829	0.131485	0.0834709	0.236678	0.436724	0.61027	0.58562	0.571138	0.570965	0.58036	0.551753	0.574905	0.829823	0.580934	0.499729	0.474681	0.808332	0.835052	0.564251	0.550661	0.51306	0.527653	0.558599	0.551645	0.706756	0.523934	0.495914	0.580649	0.678456	0.765802	0.401987
noRE_Low_R1	0.526106	0.524123	0.424926	0.421286	0.649465	0.484766	0.357357	0.405622	0.395107	0.430495	0.32639	0.378487	1	0.666796	0.734032	0.772244	0.809096	0.805517	0.581574	0.632951	0.576637	0.723705	0.551678	0.588118	0.767277	0.734754	0.661244	0.656589	0.627457	0.724547	0.449651	0.687407	0.612199	0.564685	0.449065	0.595336	0.518692	0.507741	0.392375	0.558517	0.43804	0.524342	0.419503	0.380954	0.371514	0.448471	0.37235	0.424153	0.858579
RE57M_Low_R1	0.171116	0.0897569	0.116742	0.0766394	0.309338	0.12518	0.0806014	0.0828812	0.0937103	0.0826237	0.0751109	0.113811	0.666796	1	0.699127	0.722293	0.704981	0.735984	0.533276	0.651022	0.678988	0.684664	0.598764	0.476563	0.360231	0.377344	0.323315	0.302022	0.283019	0.361682	0.197847	0.320019	0.3139	0.248924	0.203926	0.27647	0.175432	0.0523859	0.0819185	0.297269	0.0981006	0.124204	0.105581	0.0902877	0.0643354	0.113732	0.0320969	0.102246	0.661227
RE97_Low_R1	0.281637	0.293217	0.221214	0.259505	0.489002	0.294036	0.210317	0.232413	0.249453	0.256967	0.22005	0.24393	0.734032	0.699127	1	0.80287	0.798668	0.755728	0.611385	0.696186	0.625663	0.762299	0.596784	0.580833	0.490234	0.496426	0.542029	0.500698	0.474194	0.49418	0.340273	0.510491	0.484724	0.404757	0.348262	0.437881	0.28625	0.267288	0.176513	0.455481	0.276269	0.290987	0.249149	0.226912	0.218987	0.283324	0.220992	0.25844	0.748389
RE93_Low_R1	0.30299	0.305485	0.289789	0.245176	0.537918	0.314738	0.2203	0.248052	0.259181	0.275321	0.230291	0.259709	0.772244	0.722293	0.80287	1	0.84537	0.797578	0.607772	0.703001	0.687562	0.79606	0.622904	0.600046	0.530643	0.520731	0.543235	0.57918	0.517599	0.533396	0.344998	0.542119	0.511621	0.452734	0.365173	0.467563	0.315504	0.276872	0.266249	0.443606	0.295369	0.323341	0.287804	0.250676	0.238513	0.288637	0.233902	0.284295	0.786605
RE95_Low_R1	0.369425	0.366155	0.351952	0.345904	0.587271	0.35077	0.295478	0.292893	0.318983	0.341765	0.300173	0.315899	0.809096	0.704981	0.798668	0.84537	1	0.813235	0.628806	0.704089	0.661633	0.787716	0.624059	0.63028	0.595051	0.5893	0.616142	0.608769	0.598807	0.599358	0.414413	0.598794	0.573682	0.509974	0.436196	0.531805	0.383939	0.352102	0.30901	0.523794	0.328242	0.381246	0.342266	0.304345	0.29848	0.359498	0.293276	0.35459	0.820345
RE96_Low_R1	0.369055	0.34416	0.28468	0.25627	0.515128	0.280938	0.259608	0.245354	0.244127	0.269454	0.261713	0.271353	0.805517	0.735984	0.755728	0.797578	0.813235	1	0.626779	0.679481	0.66162	0.735023	0.609533	0.601441	0.579406	0.5841	0.525792	0.513181	0.486844	0.61574	0.375636	0.537092	0.482391	0.423054	0.381933	0.474015	0.369335	0.3261	0.246735	0.449403	0.274397	0.301392	0.290679	0.233841	0.223081	0.283934	0.235986	0.292338	0.821307
RE58_Low_R1	0.260093	0.245854	0.22237	0.235461	0.425981	0.252235	0.460351	0.199062	0.219572	0.236035	0.525282	0.51829	0.581574	0.533276	0.611385	0.607772	0.628806	0.626779	1	0.522934	0.486128	0.579243	0.711623	0.807482	0.436675	0.426325	0.444575	0.439412	0.414714	0.449736	0.705358	0.425856	0.424916	0.332332	0.654206	0.610149	0.27108	0.24545	0.208732	0.374559	0.252545	0.25871	0.352488	0.213469	0.205039	0.255649	0.356708	0.438781	0.616127
RE61_Low_R1	0.121741	0.147795	0.138233	0.129861	0.333393	0.142234	0.0993776	0.0416026	0.111606	0.125588	0.105703	0.131485	0.632951	0.651022	0.696186	0.703001	0.704089	0.679481	0.522934	1	0.600176	0.678511	0.534992	0.487062	0.349869	0.35341	0.362826	0.348399	0.333619	0.353636	0.220589	0.393274	0.323673	0.308572	0.229925	0.295981	0.121335	0.138956	0.0915991	0.326376	0.134109	0.147119	0.144123	0.0152679	0.0936149	0.135353	0.103099	0.120508	0.630669
RE85_Low_R1	0.11389	0.0677342	0.0779405	0.0684722	0.275957	0.0763794	0.0677316	0.0458254	0.0159217	0.0654073	0.0747613	0.0834709	0.576637	0.678988	0.625663	0.687562	0.661633	0.66162	0.486128	0.600176	1	0.641397	0.520082	0.430189	0.304848	0.292265	0.306499	0.290239	0.284349	0.298402	0.179299	0.298517	0.3334	0.244071	0.183334	0.245485	0.115279	0.0592336	0.0645676	0.263232	0.0732444	0.0855248	0.0854568	0.0223121	-0.0302956	0.0728634	0.056221	0.0842946	0.580462
RE127_Low_R1	0.259898	0.266202	0.246866	0.259401	0.495214	0.269668	0.212609	0.238665	0.248293	0.225739	0.218417	0.236678	0.723705	0.684664	0.762299	0.79606	0.787716	0.735023	0.579243	0.678511	0.641397	1	0.582674	0.564844	0.48	0.473833	0.50078	0.513843	0.485673	0.492494	0.334427	0.518846	0.476652	0.46592	0.340201	0.437229	0.267582	0.241162	0.22546	0.460717	0.271419	0.280795	0.246389	0.220802	0.235367	0.23603	0.215552	0.2552	0.73095
RE57L_Low_R1	0.18551	0.153668	0.212317	0.194234	0.371838	0.182512	0.390338	0.170502	0.185447	0.181739	0.395044	0.436724	0.551678	0.598764	0.596784	0.622904	0.624059	0.609533	0.711623	0.534992	0.520082	0.582674	1	0.732067	0.373251	0.358743	0.398637	0.389198	0.382061	0.383164	0.566755	0.376991	0.380385	0.330066	0.639199	0.520973	0.217245	0.133801	0.165346	0.35895	0.195814	0.179314	0.313529	0.163387	0.147831	0.196346	0.25059	0.353292	0.573839
RE57R_Low_R1	0.325556	0.32359	0.296656	0.317342	0.481349	0.319132	0.566117	0.253674	0.262181	0.294329	0.621531	0.61027	0.588118	0.476563	0.580833	0.600046	0.63028	0.601441	0.807482	0.487062	0.430189	0.564844	0.732067	1	0.506652	0.484132	0.510289	0.510468	0.476529	0.514907	0.756091	0.4897	0.454959	0.383102	0.749547	0.733662	0.337405	0.307836	0.284994	0.410573	0.317594	0.317828	0.477267	0.270738	0.250598	0.30212	0.450441	0.516703	0.610409
noRE_Unsorted_R1	0.815265	0.764562	0.672195	0.669659	0.834315	0.718177	0.566159	0.653117	0.594515	0.685161	0.503586	0.58562	0.767277	0.360231	0.490234	0.530643	0.595051	0.579406	0.436675	0.349869	0.304848	0.48	0.373251	0.506652	1	0.910315	0.821968	0.816193	0.773959	0.903609	0.595496	0.843669	0.707539	0.666117	0.582184	0.768637	0.793232	0.768334	0.628934	0.692478	0.684778	0.778076	0.642097	0.630508	0.594677	0.711163	0.598967	0.667743	0.734946
RE57M_Unsorted_R1	0.764735	0.830336	0.668093	0.673023	0.830127	0.734509	0.543636	0.644701	0.598095	0.683673	0.493206	0.571138	0.734754	0.377344	0.496426	0.520731	0.5893	0.5841	0.426325	0.35341	0.292265	0.473833	0.358743	0.484132	0.910315	1	0.816367	0.825968	0.772374	0.911232	0.582764	0.843988	0.697556	0.666913	0.56871	0.758802	0.796419	0.787426	0.639258	0.70268	0.691914	0.792815	0.645184	0.626163	0.606657	0.717324	0.586012	0.666709	0.740819
RE97_Unsorted_R1	0.686195	0.696337	0.784224	0.696788	0.845858	0.680792	0.530893	0.650741	0.610969	0.68365	0.492965	0.570965	0.661244	0.323315	0.542029	0.543235	0.616142	0.525792	0.444575	0.362826	0.306499	0.50078	0.398637	0.510289	0.821968	0.816367	1	0.839895	0.802322	0.824023	0.585624	0.851374	0.726845	0.677566	0.583485	0.76023	0.727184	0.706868	0.656372	0.721188	0.704019	0.717237	0.630958	0.645768	0.602513	0.724367	0.580129	0.672936	0.685692
RE93_Unsorted_R1	0.699949	0.726522	0.704451	0.809479	0.851904	0.702814	0.54367	0.675501	0.624724	0.707341	0.508208	0.58036	0.656589	0.302022	0.500698	0.57918	0.608769	0.513181	0.439412	0.348399	0.290239	0.513843	0.389198	0.510468	0.816193	0.825968	0.839895	1	0.811669	0.829594	0.58445	0.859563	0.730163	0.684225	0.589458	0.77068	0.732949	0.725766	0.67216	0.731291	0.744415	0.754783	0.647346	0.6712	0.628963	0.732329	0.61304	0.673205	0.678956
RE95_Unsorted_R1	0.660297	0.650774	0.662368	0.685463	0.823867	0.652574	0.531006	0.642956	0.613252	0.673733	0.48128	0.551753	0.627457	0.283019	0.474194	0.517599	0.598807	0.486844	0.414714	0.333619	0.284349	0.485673	0.382061	0.476529	0.773959	0.772374	0.802322	0.811669	1	0.778402	0.564171	0.824137	0.693632	0.741725	0.566079	0.724868	0.699379	0.662656	0.621302	0.715112	0.684917	0.70447	0.63568	0.646557	0.588463	0.704492	0.562241	0.660699	0.634639
RE96_Unsorted_R1	0.761446	0.775305	0.680776	0.678056	0.842622	0.798852	0.563791	0.658799	0.599875	0.690734	0.508412	0.574905	0.724547	0.361682	0.49418	0.533396	0.599358	0.61574	0.449736	0.353636	0.298402	0.492494	0.383164	0.514907	0.903609	0.911232	0.824023	0.829594	0.778402	1	0.59853	0.852187	0.707484	0.679033	0.588421	0.770135	0.796461	0.775124	0.644801	0.709036	0.691413	0.797492	0.639098	0.63907	0.616521	0.714829	0.588256	0.676045	0.746506
RE58_Unsorted_R1	0.492078	0.500099	0.459004	0.487259	0.591773	0.486686	0.847686	0.447873	0.417956	0.490645	0.812407	0.829823	0.449651	0.197847	0.340273	0.344998	0.414413	0.375636	0.705358	0.220589	0.179299	0.334427	0.566755	0.756091	0.595496	0.582764	0.585624	0.58445	0.564171	0.59853	1	0.578651	0.501341	0.471714	0.896269	0.83373	0.518414	0.495211	0.44933	0.499173	0.497451	0.512341	0.686662	0.460092	0.417124	0.50329	0.651235	0.754707	0.482421
RE61_Unsorted_R1	0.716395	0.726835	0.720721	0.726164	0.866728	0.717665	0.556034	0.76491	0.642859	0.712142	0.504777	0.580934	0.687407	0.320019	0.510491	0.542119	0.598794	0.537092	0.425856	0.393274	0.298517	0.518846	0.376991	0.4897	0.843669	0.843988	0.851374	0.859563	0.824137	0.852187	0.578651	1	0.742441	0.704435	0.574886	0.764763	0.759231	0.734752	0.667305	0.745406	0.735489	0.755539	0.650173	0.660639	0.636546	0.748538	0.618563	0.677004	0.688414
RE85_Unsorted_R1	0.596183	0.599219	0.579121	0.608825	0.728108	0.586627	0.437891	0.581861	0.661785	0.601346	0.406416	0.499729	0.612199	0.3139	0.484724	0.511621	0.573682	0.482391	0.424916	0.323673	0.3334	0.476652	0.380385	0.454959	0.707539	0.697556	0.726845	0.730163	0.693632	0.707484	0.501341	0.742441	1	0.597975	0.499711	0.663984	0.624242	0.591214	0.543789	0.640779	0.600245	0.625534	0.519978	0.576249	0.539597	0.616159	0.511608	0.57728	0.618494
RE127_Unsorted_R1	0.552318	0.594708	0.578068	0.56583	0.682422	0.569816	0.458224	0.539032	0.570748	0.638046	0.393622	0.474681	0.564685	0.248924	0.404757	0.452734	0.509974	0.423054	0.332332	0.308572	0.244071	0.46592	0.330066	0.383102	0.666117	0.666913	0.677566	0.684225	0.741725	0.679033	0.471714	0.704435	0.597975	1	0.468219	0.620589	0.579754	0.595578	0.513292	0.608097	0.589494	0.595472	0.553925	0.539879	0.506772	0.596101	0.500186	0.550213	0.561971
RE57L_Unsorted_R1	0.458682	0.484699	0.466341	0.488531	0.584251	0.466443	0.776743	0.450882	0.413328	0.474187	0.865683	0.808332	0.449065	0.203926	0.348262	0.365173	0.436196	0.381933	0.654206	0.229925	0.183334	0.340201	0.639199	0.749547	0.582184	0.56871	0.583485	0.589458	0.566079	0.588421	0.896269	0.574886	0.499711	0.468219	1	0.818694	0.496913	0.485447	0.439367	0.498443	0.483984	0.493295	0.675366	0.44518	0.427512	0.495911	0.641997	0.730043	0.473485
RE57R_Unsorted_R1	0.639912	0.650987	0.620289	0.642423	0.767673	0.623311	0.734845	0.581098	0.547936	0.630708	0.738214	0.835052	0.595336	0.27647	0.437881	0.467563	0.531805	0.474015	0.610149	0.295981	0.245485	0.437229	0.520973	0.733662	0.768637	0.758802	0.76023	0.77068	0.724868	0.770135	0.83373	0.764763	0.663984	0.620589	0.818694	1	0.673263	0.647744	0.595746	0.66285	0.658461	0.65656	0.734368	0.584327	0.546679	0.657141	0.683177	0.772452	0.613243
noRE_High_R2	0.753654	0.759584	0.72253	0.692471	0.760145	0.735645	0.531614	0.725567	0.646434	0.713484	0.458553	0.564251	0.518692	0.175432	0.28625	0.315504	0.383939	0.369335	0.27108	0.121335	0.115279	0.267582	0.217245	0.337405	0.793232	0.796419	0.727184	0.732949	0.699379	0.796461	0.518414	0.759231	0.624242	0.579754	0.496913	0.673263	1	0.75256	0.674732	0.657699	0.707935	0.789534	0.622558	0.715958	0.659073	0.744299	0.609813	0.682741	0.55095
RE57M_High_R2	0.740776	0.849198	0.698744	0.703608	0.730726	0.740932	0.545831	0.704111	0.658442	0.716235	0.503851	0.550661	0.507741	0.0523859	0.267288	0.276872	0.352102	0.3261	0.24545	0.138956	0.0592336	0.241162	0.133801	0.307836	0.768334	0.787426	0.706868	0.725766	0.662656	0.775124	0.495211	0.734752	0.591214	0.595578	0.485447	0.647744	0.75256	1	0.651893	0.631386	0.702577	0.790668	0.63513	0.688477	0.675057	0.731828	0.648198	0.681732	0.528673
RE97_High_R2	0.621347	0.630442	0.735052	0.690304	0.685672	0.640703	0.507835	0.708691	0.628305	0.7014	0.427999	0.51306	0.392375	0.0819185	0.176513	0.266249	0.30901	0.246735	0.208732	0.0915991	0.0645676	0.22546	0.165346	0.284994	0.628934	0.639258	0.656372	0.67216	0.621302	0.644801	0.44933	0.667305	0.543789	0.513292	0.439367	0.595746	0.674732	0.651893	1	0.631906	0.695963	0.678718	0.582117	0.707665	0.65823	0.70496	0.583954	0.662682	0.408095
RE93_High_R2	0.623165	0.620119	0.658172	0.729813	0.822886	0.642578	0.511334	0.646389	0.619619	0.675193	0.43104	0.527653	0.558517	0.297269	0.455481	0.443606	0.523794	0.449403	0.374559	0.326376	0.263232	0.460717	0.35895	0.410573	0.692478	0.70268	0.721188	0.731291	0.715112	0.709036	0.499173	0.745406	0.640779	0.608097	0.498443	0.66285	0.657699	0.631386	0.631906	1	0.69902	0.665325	0.574983	0.645521	0.584369	0.693012	0.540331	0.630687	0.567496
RE95_High_R2	0.658124	0.698124	0.721439	0.752925	0.755816	0.692645	0.550865	0.729692	0.669068	0.750306	0.455235	0.558599	0.43804	0.0981006	0.276269	0.295369	0.328242	0.274397	0.252545	0.134109	0.0732444	0.271419	0.195814	0.317594	0.684778	0.691914	0.704019	0.744415	0.684917	0.691413	0.497451	0.735489	0.600245	0.589494	0.483984	0.658461	0.707935	0.702577	0.695963	0.69902	1	0.732466	0.637502	0.71765	0.677753	0.762805	0.604749	0.678525	0.449772
RE96_High_R2	0.737157	0.79286	0.7049	0.72699	0.765523	0.808262	0.545918	0.72076	0.65947	0.734018	0.474763	0.551645	0.524342	0.124204	0.290987	0.323341	0.381246	0.301392	0.25871	0.147119	0.0855248	0.280795	0.179314	0.317828	0.778076	0.792815	0.717237	0.754783	0.70447	0.797492	0.512341	0.755539	0.625534	0.595472	0.493295	0.65656	0.789534	0.790668	0.678718	0.665325	0.732466	1	0.637467	0.707468	0.671509	0.751816	0.607639	0.686239	0.548688
RE58_High_R2	0.579644	0.648895	0.609255	0.614441	0.677006	0.585466	0.687327	0.599435	0.556951	0.613075	0.649506	0.706756	0.419503	0.105581	0.249149	0.287804	0.342266	0.290679	0.352488	0.144123	0.0854568	0.246389	0.313529	0.477267	0.642097	0.645184	0.630958	0.647346	0.63568	0.639098	0.686662	0.650173	0.519978	0.553925	0.675366	0.734368	0.622558	0.63513	0.582117	0.574983	0.637502	0.637467	1	0.584214	0.567893	0.651509	0.667109	0.721734	0.433014
RE61_High_R2	0.649473	0.677031	0.711267	0.708567	0.690232	0.6701	0.516975	0.787255	0.722564	0.722235	0.445753	0.523934	0.380954	0.0902877	0.226912	0.250676	0.304345	0.233841	0.213469	0.0152679	0.0223121	0.220802	0.163387	0.270738	0.630508	0.626163	0.645768	0.6712	0.646557	0.63907	0.460092	0.660639	0.576249	0.539879	0.44518	0.584327	0.715958	0.688477	0.707665	0.645521	0.71765	0.707468	0.584214	1	0.728259	0.744525	0.614597	0.673373	0.404644
RE85_High_R2	0.621194	0.650871	0.706848	0.661767	0.65085	0.640632	0.478461	0.755361	0.729057	0.678477	0.414838	0.495914	0.371514	0.0643354	0.218987	0.238513	0.29848	0.223081	0.205039	0.0936149	-0.0302956	0.235367	0.147831	0.250598	0.594677	0.606657	0.602513	0.628963	0.588463	0.616521	0.417124	0.636546	0.539597	0.506772	0.427512	0.546679	0.659073	0.675057	0.65823	0.584369	0.677753	0.671509	0.567893	0.728259	1	0.69912	0.568077	0.60719	0.391154
RE127_High_R2	0.696912	0.727929	0.743454	0.750769	0.764527	0.705367	0.553971	0.745296	0.70105	0.777049	0.46525	0.580649	0.448471	0.113732	0.283324	0.288637	0.359498	0.283934	0.255649	0.135353	0.0728634	0.23603	0.196346	0.30212	0.711163	0.717324	0.724367	0.732329	0.704492	0.714829	0.50329	0.748538	0.616159	0.596101	0.495911	0.657141	0.744299	0.731828	0.70496	0.693012	0.762805	0.751816	0.651509	0.744525	0.69912	1	0.618344	0.693664	0.465376
RE57L_High_R2	0.560254	0.64141	0.584378	0.600607	0.613343	0.568284	0.651102	0.598077	0.552196	0.587911	0.676218	0.678456	0.37235	0.0320969	0.220992	0.233902	0.293276	0.235986	0.356708	0.103099	0.056221	0.215552	0.25059	0.450441	0.598967	0.586012	0.580129	0.61304	0.562241	0.588256	0.651235	0.618563	0.511608	0.500186	0.641997	0.683177	0.609813	0.648198	0.583954	0.540331	0.604749	0.607639	0.667109	0.614597	0.568077	0.618344	1	0.698983	0.38062
RE57R_High_R2	0.637488	0.662806	0.670436	0.687099	0.705879	0.648953	0.731053	0.66773	0.610999	0.675517	0.71458	0.765802	0.424153	0.102246	0.25844	0.284295	0.35459	0.292338	0.438781	0.120508	0.0842946	0.2552	0.353292	0.516703	0.667743	0.666709	0.672936	0.673205	0.660699	0.676045	0.754707	0.677004	0.57728	0.550213	0.730043	0.772452	0.682741	0.681732	0.662682	0.630687	0.678525	0.686239	0.721734	0.673373	0.60719	0.693664	0.698983	1	0.453912
noRE_Low_R2	0.527166	0.540861	0.446311	0.439784	0.670416	0.500987	0.384445	0.413948	0.399288	0.448614	0.355997	0.401987	0.858579	0.661227	0.748389	0.786605	0.820345	0.821307	0.616127	0.630669	0.580462	0.73095	0.573839	0.610409	0.734946	0.740819	0.685692	0.678956	0.634639	0.746506	0.482421	0.688414	0.618494	0.561971	0.473485	0.613243	0.55095	0.528673	0.408095	0.567496	0.449772	0.548688	0.433014	0.404644	0.391154	0.465376	0.38062	0.453912	1
RE57M_Low_R2	0.196253	0.101306	0.153383	0.107734	0.337336	0.154331	0.102249	0.107713	0.118489	0.114327	0.0837445	0.128717	0.666114	0.939134	0.688827	0.719287	0.716589	0.740852	0.54346	0.647405	0.672138	0.676883	0.618354	0.493277	0.382535	0.38116	0.352985	0.333653	0.312942	0.390778	0.222569	0.348571	0.347386	0.278791	0.227243	0.302978	0.210198	0.0774578	0.114104	0.31354	0.12411	0.151056	0.128545	0.119427	0.0936155	0.140529	0.0530053	0.131901	0.675571
RE97_Low_R2	0.289035	0.278442	0.223561	0.267406	0.49968	0.289143	0.20359	0.243196	0.26102	0.276591	0.20857	0.244814	0.708759	0.702951	0.874951	0.803919	0.79707	0.737623	0.579196	0.677574	0.646032	0.752467	0.608205	0.56343	0.478408	0.488626	0.496954	0.507183	0.486142	0.492108	0.325942	0.512481	0.482968	0.422747	0.3443	0.438166	0.292379	0.238819	0.204945	0.506125	0.292081	0.287002	0.239022	0.240246	0.211611	0.290818	0.208413	0.259705	0.722921
RE93_Low_R2	0.287612	0.263667	0.271359	0.216774	0.529211	0.289558	0.20967	0.22946	0.233812	0.248868	0.211453	0.239524	0.745782	0.783779	0.790786	0.891634	0.816572	0.79332	0.60955	0.708665	0.708301	0.786535	0.656985	0.582401	0.487756	0.496817	0.51504	0.508416	0.483943	0.506157	0.333411	0.520351	0.476428	0.424809	0.345816	0.445493	0.301835	0.226156	0.228993	0.473571	0.269452	0.292268	0.265611	0.219211	0.211081	0.261057	0.199336	0.267577	0.759596
RE95_Low_R2	0.343301	0.334863	0.307306	0.324522	0.548102	0.329493	0.263235	0.275432	0.293461	0.29444	0.282537	0.298831	0.780369	0.702139	0.791031	0.833434	0.907878	0.800962	0.621206	0.685824	0.661918	0.78462	0.615424	0.609181	0.558652	0.551955	0.574929	0.56747	0.536271	0.560133	0.391636	0.570124	0.527155	0.456326	0.409434	0.510039	0.355191	0.320939	0.273683	0.502381	0.307371	0.345647	0.31407	0.276769	0.27878	0.333179	0.28122	0.342685	0.796534
RE96_Low_R2	0.369643	0.346428	0.286145	0.25942	0.506948	0.270802	0.236774	0.248413	0.251377	0.271724	0.247179	0.260988	0.820583	0.750729	0.776992	0.81018	0.821774	0.905976	0.632477	0.696656	0.661722	0.747441	0.612401	0.605699	0.577133	0.579847	0.531398	0.514735	0.476621	0.578193	0.363207	0.531108	0.498418	0.432683	0.369939	0.475922	0.358394	0.329995	0.241857	0.44065	0.273552	0.301959	0.287433	0.235374	0.227808	0.293419	0.238763	0.274077	0.834429
RE58_Low_R2	0.322132	0.285266	0.269569	0.278481	0.492065	0.279387	0.367516	0.253538	0.264282	0.270404	0.420114	0.432519	0.671765	0.61304	0.679243	0.72666	0.717078	0.708041	0.840776	0.606661	0.580115	0.677279	0.67115	0.726525	0.506239	0.486436	0.503272	0.508293	0.481044	0.497352	0.552677	0.507177	0.486356	0.39178	0.539559	0.572475	0.322668	0.285293	0.247586	0.436801	0.30109	0.301524	0.322992	0.258235	0.25948	0.29693	0.326193	0.402958	0.696126
RE61_Low_R2	0.12497	0.146295	0.13602	0.127077	0.342542	0.144987	0.110313	0.0308684	0.104114	0.129102	0.111604	0.135335	0.63444	0.684056	0.691488	0.726737	0.714537	0.693226	0.538714	0.926329	0.654514	0.696303	0.542548	0.506131	0.352534	0.358384	0.364125	0.358658	0.335276	0.359608	0.227523	0.366153	0.330568	0.302327	0.232733	0.309337	0.125599	0.13357	0.0955979	0.329609	0.131057	0.147683	0.14217	0.0237119	0.0944292	0.133723	0.0953465	0.132083	0.649247
RE85_Low_R2	0.18416	0.151219	0.167264	0.144276	0.363213	0.145677	0.128675	0.114714	0.0679836	0.137976	0.120127	0.137669	0.622396	0.705874	0.675149	0.711309	0.702764	0.673293	0.507803	0.630268	0.857984	0.672605	0.547786	0.465183	0.373109	0.374375	0.390619	0.374148	0.361628	0.373506	0.230453	0.383217	0.346973	0.319643	0.235186	0.320444	0.187587	0.129286	0.145152	0.347934	0.152431	0.148174	0.157538	0.0951801	0.0576039	0.15025	0.116639	0.162007	0.628931
RE127_Low_R2	0.32415	0.335735	0.314518	0.307371	0.547385	0.329616	0.26487	0.283979	0.325176	0.284564	0.24906	0.283454	0.757831	0.672978	0.761645	0.818381	0.807268	0.760823	0.581611	0.667425	0.647108	0.914335	0.581299	0.575038	0.535728	0.536375	0.554407	0.565597	0.565924	0.54718	0.373624	0.568083	0.520173	0.606326	0.371205	0.486849	0.330636	0.318199	0.274469	0.509707	0.338583	0.338707	0.312438	0.29047	0.284534	0.312268	0.269312	0.316712	0.762183
RE57L_Low_R2	0.186676	0.133673	0.192954	0.165747	0.3651	0.17605	0.278998	0.153609	0.161193	0.16589	0.251507	0.308447	0.615987	0.702504	0.684932	0.708482	0.680035	0.689377	0.649629	0.609744	0.624991	0.657323	0.73565	0.626713	0.372382	0.35637	0.399174	0.38678	0.359639	0.374102	0.418485	0.381602	0.391008	0.304433	0.420938	0.415482	0.216732	0.116719	0.15377	0.370473	0.170166	0.165819	0.214356	0.149634	0.138513	0.168485	0.18476	0.258581	0.649777
RE57R_Low_R2	0.296693	0.297866	0.278324	0.295098	0.461435	0.30759	0.54268	0.245201	0.259925	0.274928	0.591373	0.556794	0.581763	0.479588	0.582545	0.605756	0.621774	0.597504	0.786625	0.475829	0.440535	0.565347	0.720575	0.918838	0.483257	0.461936	0.490518	0.49529	0.467464	0.491199	0.718826	0.472607	0.445283	0.371676	0.722616	0.667824	0.329256	0.280259	0.259197	0.393886	0.299632	0.311799	0.461145	0.252342	0.243783	0.281707	0.414185	0.483624	0.60392
noRE_Unsorted_R2	0.763686	0.778757	0.683451	0.672161	0.84118	0.738932	0.561861	0.658211	0.599148	0.700818	0.499787	0.574708	0.734979	0.379045	0.503928	0.531389	0.602321	0.593692	0.44775	0.356293	0.308433	0.486347	0.382255	0.506869	0.900176	0.917031	0.823167	0.823758	0.782309	0.915638	0.599559	0.849146	0.709479	0.671949	0.579654	0.762654	0.846976	0.778723	0.65745	0.703821	0.696183	0.804864	0.650726	0.65156	0.6163	0.723646	0.583636	0.67443	0.790782
RE57M_Unsorted_R2	0.770331	0.782427	0.697634	0.690766	0.843652	0.742569	0.549457	0.659595	0.611348	0.703307	0.495602	0.573772	0.738797	0.3555	0.493873	0.531711	0.609876	0.577975	0.440777	0.345221	0.301439	0.477126	0.380014	0.494919	0.90439	0.913841	0.836227	0.841779	0.790074	0.912319	0.587984	0.855853	0.7163	0.687108	0.577976	0.765446	0.806389	0.834241	0.654288	0.711051	0.702059	0.801368	0.636792	0.64657	0.617762	0.728088	0.592506	0.674646	0.754867
RE97_Unsorted_R2	0.666625	0.679195	0.67658	0.688783	0.826005	0.662832	0.512376	0.655221	0.606303	0.694894	0.461873	0.542511	0.628427	0.285156	0.485061	0.534644	0.580911	0.493663	0.396756	0.313423	0.285225	0.480261	0.365029	0.465971	0.776799	0.785391	0.799992	0.823157	0.785033	0.795597	0.544303	0.829204	0.705832	0.665129	0.541058	0.734145	0.702975	0.673299	0.75727	0.722921	0.707443	0.706263	0.598032	0.648032	0.600714	0.715646	0.582674	0.660278	0.647018
RE93_Unsorted_R2	0.687626	0.694608	0.68385	0.690299	0.978243	0.698264	0.542881	0.659065	0.601772	0.698118	0.477666	0.56219	0.656907	0.333972	0.499516	0.549338	0.602085	0.529513	0.42554	0.35692	0.297468	0.516455	0.37895	0.477223	0.816307	0.81143	0.820227	0.829145	0.787023	0.824165	0.565551	0.843594	0.708304	0.666234	0.563049	0.740314	0.726933	0.696641	0.649142	0.81034	0.721393	0.734837	0.644476	0.643242	0.620403	0.720376	0.578837	0.661666	0.682345
RE95_Unsorted_R2	0.675531	0.679062	0.677161	0.708636	0.834364	0.672947	0.540952	0.656599	0.624372	0.703933	0.487498	0.556998	0.658259	0.325276	0.520954	0.550566	0.618644	0.528107	0.445744	0.370285	0.316955	0.51921	0.421923	0.495714	0.791056	0.801135	0.824185	0.83822	0.804561	0.805874	0.578677	0.84693	0.723969	0.686286	0.575172	0.749225	0.723502	0.676122	0.651516	0.744037	0.783061	0.716473	0.635711	0.656182	0.614348	0.728643	0.58798	0.67409	0.669622
RE96_Unsorted_R2	0.764136	0.786982	0.694872	0.682302	0.844037	0.746834	0.550204	0.669298	0.620078	0.709891	0.495429	0.564908	0.739793	0.361005	0.498176	0.539491	0.604424	0.591609	0.443107	0.353612	0.299731	0.486559	0.378439	0.500664	0.902243	0.919686	0.828245	0.836527	0.785302	0.918932	0.592869	0.856097	0.721256	0.69085	0.580068	0.760238	0.807948	0.785387	0.658768	0.702423	0.698595	0.847116	0.643061	0.656603	0.624546	0.73176	0.595453	0.676372	0.762996
RE58_Unsorted_R2	0.655427	0.672405	0.629543	0.649319	0.791759	0.638713	0.758738	0.604022	0.56477	0.645951	0.740244	0.792941	0.606543	0.276961	0.441637	0.485212	0.549136	0.491916	0.623036	0.306975	0.259343	0.452428	0.529669	0.70778	0.779404	0.773063	0.771183	0.783967	0.748501	0.778269	0.853637	0.778248	0.674225	0.627351	0.825308	0.891224	0.686519	0.666452	0.603844	0.662818	0.668843	0.684448	0.803266	0.606101	0.578035	0.675692	0.71159	0.800305	0.631395
RE61_Unsorted_R2	0.728737	0.734749	0.71719	0.725025	0.864793	0.717665	0.566959	0.697071	0.63756	0.730812	0.509147	0.588406	0.66464	0.323167	0.495136	0.531453	0.604711	0.526366	0.43943	0.334859	0.29625	0.50252	0.380825	0.503247	0.837483	0.840843	0.848136	0.86785	0.8322	0.852714	0.600286	0.874393	0.744946	0.703507	0.583822	0.776447	0.775035	0.731764	0.678847	0.746066	0.741713	0.767786	0.660781	0.765757	0.641315	0.746626	0.629509	0.700294	0.688049
RE85_Unsorted_R2	0.638384	0.661832	0.674279	0.65792	0.781557	0.652098	0.494468	0.643747	0.606702	0.650447	0.448556	0.514496	0.613017	0.290607	0.450862	0.495761	0.559177	0.463724	0.386022	0.308126	0.253141	0.476494	0.352882	0.436522	0.746912	0.76359	0.780742	0.78834	0.753509	0.768518	0.526777	0.792966	0.680527	0.650217	0.528077	0.687541	0.679129	0.657376	0.628673	0.657216	0.663159	0.688102	0.580999	0.621351	0.731105	0.673539	0.564243	0.601299	0.628755
RE127_Unsorted_R2	0.618286	0.642934	0.635153	0.638486	0.770832	0.625238	0.50058	0.595397	0.628692	0.641224	0.434239	0.50506	0.631215	0.295279	0.472429	0.523654	0.581006	0.492401	0.396756	0.339293	0.286697	0.519219	0.380026	0.452331	0.733117	0.744129	0.760719	0.771762	0.802067	0.744972	0.524113	0.781259	0.680553	0.855448	0.520599	0.680889	0.640163	0.642286	0.572604	0.672159	0.656832	0.649324	0.595776	0.597597	0.573282	0.726044	0.547861	0.60166	0.639003
RE57L_Unsorted_R2	0.559662	0.576486	0.57719	0.587313	0.711568	0.573809	0.702806	0.552754	0.528191	0.58108	0.690935	0.736583	0.548511	0.249293	0.405751	0.454598	0.51762	0.445567	0.560495	0.285975	0.2402	0.422604	0.522943	0.642284	0.693335	0.669878	0.700435	0.713246	0.673137	0.689737	0.779731	0.701301	0.62615	0.57284	0.78714	0.796027	0.619595	0.582566	0.566006	0.600665	0.587256	0.608385	0.679074	0.565966	0.530406	0.593687	0.778493	0.730644	0.569382
RE57R_Unsorted_R2	0.484861	0.507976	0.471214	0.505046	0.602818	0.495962	0.800813	0.45381	0.425585	0.490567	0.819165	0.83699	0.440625	0.190848	0.337296	0.355469	0.416249	0.367463	0.66997	0.215795	0.18507	0.32609	0.562062	0.759218	0.595726	0.588693	0.591083	0.593493	0.573771	0.60524	0.926078	0.582843	0.509179	0.471659	0.897719	0.839031	0.533474	0.506709	0.468804	0.510384	0.516859	0.520447	0.698387	0.464101	0.420502	0.506702	0.658923	0.81815	0.472656
noRE_High_R3	0.707194	0.696735	0.656731	0.650809	0.692451	0.679508	0.473157	0.655493	0.577531	0.654957	0.388994	0.495819	0.487428	0.154023	0.269482	0.281421	0.346968	0.335829	0.229506	0.0898684	0.108968	0.233747	0.174603	0.289344	0.741563	0.74515	0.68854	0.692483	0.633247	0.758303	0.453068	0.696723	0.578904	0.535579	0.423759	0.604873	0.75485	0.708208	0.620544	0.597735	0.661282	0.728856	0.565388	0.631069	0.590443	0.681337	0.524226	0.606248	0.516963
RE57M_High_R3	0.703713	0.822417	0.672294	0.66285	0.700419	0.732699	0.532626	0.691573	0.636035	0.698954	0.499136	0.535008	0.485686	0.0568104	0.253516	0.273457	0.340499	0.317335	0.234374	0.133545	0.0588693	0.236679	0.131161	0.311844	0.737915	0.758878	0.664375	0.691595	0.633931	0.751612	0.493288	0.703048	0.561898	0.566158	0.475045	0.623321	0.751234	0.84056	0.637482	0.603077	0.658694	0.775586	0.614838	0.674029	0.651853	0.675105	0.632134	0.656919	0.51523
RE97_High_R3	0.646258	0.653095	0.764671	0.71637	0.697051	0.652351	0.502398	0.730495	0.681749	0.703579	0.416204	0.522747	0.392935	0.0840675	0.172045	0.247629	0.316862	0.260741	0.218021	0.0825446	0.0587992	0.225528	0.186344	0.277498	0.65622	0.657492	0.680472	0.680819	0.657302	0.655332	0.454629	0.688127	0.573418	0.551989	0.452668	0.602782	0.71666	0.679767	0.722705	0.648367	0.704405	0.700339	0.592947	0.719691	0.694473	0.720952	0.585049	0.660404	0.408494
RE93_High_R3	0.689731	0.699045	0.716271	0.814371	0.750869	0.677784	0.55453	0.738757	0.669523	0.75477	0.472421	0.566523	0.458347	0.08811	0.265058	0.244785	0.359284	0.267817	0.244148	0.13787	0.0702823	0.255966	0.169106	0.314344	0.70403	0.697491	0.700308	0.734248	0.715461	0.694566	0.498067	0.747203	0.610258	0.594104	0.48649	0.664067	0.714303	0.72166	0.708523	0.753118	0.772615	0.735947	0.634983	0.747791	0.678325	0.792103	0.640928	0.697918	0.449971
RE95_High_R3	0.66911	0.718734	0.712999	0.725009	0.757057	0.702366	0.555655	0.710497	0.660801	0.751498	0.482102	0.587128	0.46069	0.091367	0.277171	0.314677	0.34911	0.277884	0.248759	0.129349	0.077066	0.291219	0.202404	0.329269	0.695916	0.710938	0.719108	0.743613	0.716332	0.711811	0.527622	0.742168	0.615465	0.629209	0.505933	0.674745	0.713593	0.723337	0.69703	0.670374	0.749592	0.757824	0.655861	0.700584	0.657456	0.759844	0.634028	0.683033	0.478426
RE96_High_R3	0.686169	0.733198	0.650325	0.689306	0.693176	0.758592	0.506201	0.670643	0.624773	0.667449	0.42756	0.527164	0.476881	0.0977442	0.264362	0.272697	0.332132	0.254235	0.227565	0.132351	0.0663964	0.260878	0.152698	0.300471	0.732886	0.726722	0.66542	0.690443	0.628856	0.732833	0.480976	0.704685	0.569784	0.532395	0.440206	0.614946	0.733677	0.737152	0.634975	0.62279	0.667654	0.780474	0.594306	0.648799	0.63391	0.700564	0.580422	0.64329	0.490365
RE58_High_R3	0.420004	0.452302	0.385979	0.434427	0.463975	0.426764	0.706623	0.41116	0.366324	0.423398	0.687106	0.712127	0.276152	0.0458678	0.172767	0.170902	0.214697	0.188015	0.432705	0.0797591	0.0355915	0.140796	0.349717	0.531655	0.450249	0.451938	0.431384	0.430611	0.411056	0.457085	0.765077	0.438114	0.379814	0.367707	0.721087	0.667849	0.450777	0.462961	0.388368	0.393076	0.441844	0.442132	0.629704	0.405673	0.371244	0.448914	0.604761	0.65839	0.294075
RE61_High_R3	0.690885	0.701756	0.77428	0.751756	0.745107	0.703066	0.543394	0.827601	0.747016	0.749955	0.465436	0.567527	0.42077	0.102868	0.262988	0.288669	0.348884	0.2756	0.24111	0.0471528	0.0681764	0.268094	0.19276	0.289516	0.681936	0.67888	0.712902	0.721147	0.684065	0.692791	0.488524	0.737742	0.628966	0.580864	0.489568	0.636792	0.740648	0.718683	0.735674	0.677961	0.751258	0.729575	0.632076	0.78356	0.762199	0.795049	0.612453	0.692974	0.438927
RE85_High_R3	0.628305	0.671083	0.703082	0.69779	0.677571	0.662141	0.497451	0.744648	0.724433	0.705011	0.430355	0.519574	0.394216	0.0875388	0.246163	0.265859	0.320837	0.251384	0.22101	0.100668	-0.0245888	0.236261	0.171472	0.274883	0.633517	0.645648	0.642043	0.669036	0.632491	0.637207	0.444377	0.672719	0.563907	0.525568	0.444175	0.578055	0.664505	0.685951	0.664967	0.626497	0.691327	0.684891	0.570991	0.729511	0.722513	0.709801	0.570004	0.632357	0.417022
RE127_High_R3	0.695645	0.708551	0.746744	0.766954	0.750735	0.714554	0.536538	0.761667	0.716238	0.790479	0.444416	0.563417	0.414979	0.0880078	0.260563	0.268479	0.337406	0.251472	0.224953	0.112209	0.0480198	0.209201	0.185138	0.276977	0.684096	0.686836	0.705981	0.725225	0.69688	0.685388	0.480563	0.725431	0.619797	0.575235	0.469418	0.636792	0.719832	0.720764	0.722174	0.693395	0.772454	0.763769	0.639163	0.75548	0.70743	0.819451	0.601447	0.700152	0.437154
RE57L_High_R3	0.471578	0.531106	0.454039	0.486779	0.505472	0.471808	0.673063	0.442087	0.423594	0.45539	0.722108	0.695317	0.289587	0.0454525	0.20047	0.202707	0.250671	0.207623	0.444189	0.0983648	0.041343	0.181943	0.313984	0.531443	0.48907	0.490484	0.483856	0.501528	0.487748	0.502877	0.726053	0.490824	0.403267	0.409972	0.707132	0.673786	0.476424	0.505259	0.427564	0.43341	0.480119	0.503471	0.622376	0.465312	0.419403	0.481253	0.668788	0.672644	0.319281
RE57R_High_R3	0.457923	0.452149	0.476743	0.491007	0.593947	0.485639	0.536853	0.487687	0.458095	0.480858	0.541557	0.597962	0.534294	0.405784	0.491819	0.50883	0.542756	0.506935	0.563239	0.377612	0.353696	0.487454	0.5489	0.600706	0.563733	0.573807	0.573002	0.587681	0.575995	0.58017	0.626906	0.598991	0.534531	0.488972	0.630157	0.659326	0.497967	0.450655	0.458259	0.633296	0.474635	0.490889	0.535919	0.46056	0.438854	0.499867	0.482824	0.61019	0.557757
noRE_Low_R3	0.507752	0.509454	0.435806	0.42112	0.63872	0.469812	0.337721	0.394946	0.381158	0.425544	0.322058	0.359417	0.81792	0.655022	0.707858	0.762114	0.780449	0.779369	0.561496	0.611677	0.575949	0.695739	0.541434	0.575935	0.710501	0.721109	0.654028	0.65274	0.614832	0.712058	0.439475	0.671265	0.591847	0.530275	0.433686	0.577579	0.539509	0.506194	0.394328	0.55182	0.431964	0.538298	0.41222	0.385003	0.367459	0.449916	0.372055	0.427032	0.842234
RE57M_Low_R3	0.154073	0.05925	0.126359	0.0791738	0.29162	0.113473	0.0723642	0.0732926	0.0882922	0.0766014	0.0572372	0.0964781	0.610581	0.907466	0.650479	0.689143	0.668194	0.704104	0.518676	0.629026	0.659569	0.637847	0.599508	0.460507	0.327104	0.320205	0.303297	0.290089	0.274739	0.336223	0.190473	0.302455	0.30849	0.249687	0.189542	0.255823	0.175766	0.0382978	0.0799654	0.281475	0.0890764	0.115268	0.100675	0.0798639	0.0659588	0.0966503	0.0280307	0.100007	0.62724
RE97_Low_R3	0.251279	0.264788	0.158415	0.213511	0.465889	0.271744	0.180854	0.197241	0.220695	0.226757	0.192212	0.220689	0.739742	0.712825	0.905883	0.805591	0.787448	0.749633	0.591761	0.680828	0.660595	0.76698	0.592538	0.558398	0.472319	0.477085	0.464031	0.474459	0.454909	0.476368	0.311066	0.482803	0.462183	0.399088	0.330817	0.412132	0.253171	0.234779	0.128916	0.419131	0.252101	0.269675	0.223011	0.201194	0.187139	0.24381	0.185702	0.216676	0.729072
RE93_Low_R3	0.254966	0.248287	0.231346	0.160797	0.463147	0.245446	0.185362	0.190955	0.203748	0.200094	0.191128	0.21364	0.755378	0.7753	0.798525	0.914508	0.828117	0.816724	0.628181	0.720066	0.726852	0.804088	0.637894	0.601468	0.463923	0.465885	0.476633	0.476466	0.436118	0.473222	0.316677	0.480925	0.453083	0.388204	0.316853	0.411645	0.257339	0.21701	0.195661	0.388056	0.219687	0.252948	0.227408	0.187622	0.182719	0.219759	0.182235	0.222515	0.776719
RE95_Low_R3	0.346166	0.340466	0.295652	0.298192	0.537616	0.327956	0.251066	0.25815	0.274216	0.294494	0.272417	0.283619	0.799606	0.74181	0.805738	0.844147	0.915051	0.825527	0.636343	0.728776	0.665623	0.794363	0.62635	0.619228	0.557176	0.560778	0.567029	0.560874	0.525788	0.56467	0.380801	0.564353	0.518594	0.457334	0.395395	0.490656	0.339075	0.32869	0.260752	0.485018	0.284695	0.331717	0.29363	0.262275	0.249748	0.312721	0.26539	0.31593	0.811769
RE96_Low_R3	0.350116	0.319291	0.25393	0.243561	0.476127	0.252253	0.217849	0.224849	0.22352	0.243388	0.225885	0.247301	0.780007	0.748696	0.76203	0.776521	0.77904	0.881919	0.609501	0.674921	0.65735	0.721595	0.610776	0.574705	0.551394	0.546487	0.499476	0.484383	0.438899	0.549612	0.341783	0.50343	0.465883	0.398019	0.338907	0.438069	0.342741	0.31824	0.219053	0.42317	0.25046	0.269969	0.241556	0.228384	0.20677	0.259523	0.215943	0.257926	0.803833
RE58_Low_R3	0.273096	0.239289	0.217837	0.236836	0.424157	0.26423	0.440396	0.207633	0.208099	0.222747	0.508205	0.505078	0.577051	0.502471	0.588606	0.602079	0.627493	0.608064	0.853171	0.505806	0.465152	0.571518	0.695907	0.770792	0.429323	0.420201	0.431127	0.436535	0.420535	0.452631	0.642505	0.428544	0.414126	0.339164	0.636096	0.594957	0.275199	0.244357	0.206967	0.364043	0.251467	0.25684	0.357983	0.223006	0.199955	0.234932	0.332574	0.431559	0.597059
RE61_Low_R3	0.160687	0.18659	0.171503	0.166403	0.372298	0.170601	0.123757	0.0584293	0.131364	0.155643	0.127066	0.155556	0.654266	0.656664	0.682927	0.722779	0.717163	0.694872	0.514997	0.930791	0.629737	0.683104	0.524011	0.4932	0.396879	0.396612	0.393601	0.390634	0.359154	0.389737	0.236414	0.395622	0.352027	0.326094	0.245303	0.33002	0.16035	0.176848	0.127648	0.35411	0.166964	0.187985	0.173675	0.04978	0.119399	0.171735	0.130116	0.15671	0.660332
RE85_Low_R3	0.163385	0.119342	0.133727	0.120394	0.347496	0.125005	0.110586	0.0941976	0.0351879	0.120607	0.100641	0.11867	0.618352	0.679254	0.657668	0.698122	0.695312	0.683752	0.510145	0.626334	0.906976	0.664782	0.543508	0.466287	0.371445	0.359775	0.368631	0.358258	0.359934	0.371195	0.218645	0.372527	0.349933	0.305067	0.224859	0.299703	0.176811	0.105192	0.118662	0.313136	0.128485	0.143681	0.142309	0.0675516	0.00690923	0.133526	0.0963717	0.135736	0.631819
RE127_Low_R3	0.226613	0.222203	0.199223	0.192017	0.447655	0.226206	0.171117	0.179359	0.192897	0.156969	0.175425	0.190773	0.743204	0.734645	0.798264	0.82817	0.820445	0.789104	0.615372	0.724834	0.680675	0.921183	0.603976	0.582023	0.445649	0.446299	0.460484	0.46565	0.442344	0.461487	0.299704	0.470252	0.440708	0.387636	0.308268	0.396626	0.224325	0.203147	0.170041	0.420329	0.217792	0.232108	0.200969	0.162291	0.173836	0.180477	0.170402	0.207754	0.755993
RE57L_Low_R3	0.199382	0.169706	0.207043	0.215506	0.361887	0.197798	0.377958	0.171138	0.168535	0.181552	0.409203	0.437234	0.498746	0.553013	0.558896	0.565716	0.584427	0.580446	0.683518	0.491333	0.484038	0.540183	0.726223	0.686647	0.345984	0.349495	0.37959	0.374987	0.35838	0.364789	0.537456	0.364886	0.355875	0.296541	0.566084	0.50237	0.224614	0.141704	0.174899	0.429432	0.208489	0.194664	0.319528	0.162849	0.140734	0.186577	0.258075	0.369048	0.535527
RE57R_Low_R3	0.274134	0.269242	0.264522	0.279472	0.449403	0.268495	0.377156	0.226151	0.225645	0.248401	0.414594	0.385079	0.627553	0.572593	0.65103	0.675383	0.684092	0.676698	0.689983	0.555496	0.526716	0.633366	0.664981	0.799938	0.469502	0.459242	0.48195	0.488284	0.452427	0.476311	0.518218	0.480534	0.429536	0.363611	0.532425	0.546049	0.289603	0.246115	0.244479	0.412427	0.26994	0.262987	0.340085	0.22591	0.227403	0.261855	0.312068	0.358161	0.649606
noRE_Unsorted_R3	0.769531	0.7752	0.693048	0.684898	0.82747	0.733062	0.534279	0.663276	0.608301	0.700713	0.471206	0.56775	0.705665	0.345466	0.477137	0.508313	0.570816	0.557267	0.405559	0.327077	0.281227	0.457992	0.339956	0.46131	0.901708	0.90809	0.825494	0.829966	0.768515	0.905402	0.563645	0.843515	0.695739	0.664264	0.545655	0.746382	0.810344	0.788733	0.646538	0.695172	0.704814	0.807185	0.623986	0.653855	0.619525	0.729476	0.580395	0.662444	0.73132
RE57M_Unsorted_R3	0.745945	0.753623	0.665001	0.660497	0.810929	0.720892	0.535891	0.647015	0.59514	0.682017	0.481464	0.554851	0.690167	0.323497	0.45489	0.493121	0.565179	0.543073	0.409846	0.323155	0.274505	0.450688	0.337245	0.472013	0.875471	0.874758	0.786818	0.800685	0.74978	0.881983	0.572067	0.814897	0.685672	0.646081	0.552932	0.724127	0.798916	0.769694	0.631614	0.672779	0.66339	0.794676	0.617167	0.629329	0.60077	0.691014	0.57343	0.663096	0.711608
RE97_Unsorted_R3	0.699686	0.711071	0.698066	0.70841	0.857718	0.698263	0.550805	0.668158	0.615242	0.707495	0.493178	0.578816	0.686578	0.339641	0.518495	0.571088	0.620561	0.551157	0.452501	0.356771	0.320579	0.524973	0.41126	0.508328	0.835438	0.836808	0.839599	0.853414	0.821745	0.838743	0.587799	0.867759	0.735102	0.703067	0.590162	0.768045	0.739	0.712112	0.675816	0.747948	0.717782	0.746707	0.640359	0.667062	0.61931	0.731518	0.605854	0.675585	0.696943
RE93_Unsorted_R3	0.717699	0.720818	0.69275	0.707517	0.859813	0.69606	0.558586	0.666137	0.619554	0.716507	0.504264	0.585005	0.672739	0.312626	0.486152	0.54446	0.603583	0.527515	0.434294	0.352566	0.303396	0.503973	0.371874	0.49699	0.836539	0.837333	0.835804	0.85471	0.812742	0.844157	0.59037	0.867813	0.733997	0.69704	0.585109	0.777521	0.75036	0.722814	0.677333	0.737436	0.730611	0.756689	0.647935	0.671748	0.618409	0.747181	0.615207	0.682889	0.688776
RE95_Unsorted_R3	0.716	0.731941	0.711421	0.723147	0.870427	0.707549	0.585888	0.683357	0.635258	0.72727	0.527998	0.60451	0.691461	0.323224	0.52008	0.555485	0.624252	0.554163	0.456323	0.365406	0.310766	0.527773	0.401503	0.520008	0.850555	0.85033	0.855954	0.872488	0.824952	0.86342	0.619208	0.879344	0.740923	0.718756	0.610135	0.787934	0.756445	0.740856	0.678114	0.745052	0.74236	0.756638	0.674716	0.675481	0.632959	0.76381	0.638247	0.699564	0.710244
RE96_Unsorted_R3	0.757925	0.769587	0.665989	0.676118	0.818331	0.738643	0.540407	0.651166	0.602982	0.684332	0.478005	0.561732	0.712984	0.348144	0.483545	0.500189	0.575994	0.55946	0.424807	0.345712	0.291748	0.473479	0.363962	0.470558	0.887118	0.894642	0.804123	0.811407	0.751429	0.892175	0.576123	0.833238	0.701445	0.656798	0.550244	0.735273	0.797787	0.782835	0.648877	0.691685	0.688538	0.785253	0.613312	0.640558	0.613572	0.712071	0.585187	0.65484	0.735052
RE58_Unsorted_R3	0.415308	0.418296	0.397558	0.417095	0.530638	0.411941	0.704931	0.387092	0.34608	0.401791	0.720949	0.743298	0.418109	0.17291	0.302714	0.332375	0.387613	0.342839	0.622078	0.201554	0.183125	0.306315	0.525368	0.669082	0.52529	0.507336	0.518663	0.510017	0.505641	0.523564	0.822731	0.514941	0.477473	0.438367	0.811717	0.737986	0.450951	0.418353	0.368201	0.430479	0.418616	0.426418	0.604844	0.390401	0.343012	0.417428	0.578189	0.655703	0.41908
RE61_Unsorted_R3	0.721518	0.714331	0.719753	0.723089	0.854719	0.699051	0.556224	0.680361	0.633177	0.710978	0.502901	0.588439	0.664167	0.327409	0.492937	0.538244	0.605827	0.527636	0.430519	0.343696	0.311811	0.50559	0.388043	0.493692	0.844393	0.841636	0.858105	0.866369	0.823873	0.843582	0.591983	0.877272	0.742219	0.7095	0.582088	0.775438	0.75883	0.71981	0.678677	0.730906	0.728334	0.745925	0.658825	0.668043	0.626704	0.743345	0.605553	0.683369	0.681567
RE85_Unsorted_R3	0.675272	0.689794	0.682429	0.686909	0.836665	0.684074	0.537071	0.650804	0.597908	0.689522	0.485616	0.554772	0.638194	0.307491	0.482852	0.526095	0.594837	0.502136	0.418877	0.328247	0.294581	0.495193	0.375852	0.477058	0.805109	0.811396	0.821697	0.835402	0.786307	0.818406	0.568541	0.841701	0.718948	0.669226	0.562194	0.72676	0.722349	0.700115	0.647094	0.70489	0.703944	0.725759	0.608464	0.648968	0.594876	0.712434	0.597704	0.646039	0.664131
RE127_Unsorted_R3	0.693026	0.698827	0.692619	0.696762	0.824008	0.673509	0.532626	0.654476	0.614202	0.695001	0.473706	0.551709	0.645983	0.309875	0.493755	0.522592	0.589098	0.515611	0.417998	0.346729	0.290027	0.49599	0.354173	0.470462	0.799845	0.801036	0.823777	0.82523	0.799505	0.80599	0.554113	0.842082	0.718531	0.674296	0.546207	0.733707	0.71447	0.709901	0.656391	0.701509	0.719892	0.720721	0.629234	0.650677	0.614299	0.727033	0.589019	0.665449	0.669334
RE57L_Unsorted_R3	0.432728	0.460599	0.431125	0.450237	0.524479	0.42664	0.695587	0.401205	0.393766	0.428097	0.759835	0.750529	0.395947	0.182093	0.303592	0.304431	0.379916	0.352783	0.592146	0.197648	0.160627	0.292598	0.516729	0.683812	0.525557	0.519648	0.523635	0.526699	0.518752	0.53482	0.815572	0.51244	0.465053	0.42608	0.825851	0.750635	0.453387	0.434154	0.41241	0.46507	0.44077	0.460831	0.618326	0.407951	0.368402	0.438133	0.572385	0.674954	0.418481
RE57R_Unsorted_R3	0.568575	0.581022	0.555264	0.591895	0.693219	0.566955	0.682485	0.55118	0.510665	0.578332	0.702826	0.739668	0.532064	0.243642	0.399643	0.419708	0.477248	0.433404	0.5358	0.255241	0.21611	0.391496	0.469473	0.654687	0.684618	0.681145	0.676998	0.69142	0.672645	0.690774	0.773326	0.701113	0.598729	0.566857	0.748587	0.805751	0.604184	0.58054	0.553123	0.597303	0.585037	0.595461	0.667772	0.55466	0.506801	0.585491	0.640824	0.745067	0.539488
[truncated: 59 more columns]
