# Supplementary material for: Reporter CRISPR screens decipher cis-regulatory and trans-regulatory principles at the Xist locus
Source: Nat Struct Mol Biol. 2025 Oct 6;32(12):2465–75. doi: 10.1038/s41594-025-01686-3 (PMC12700789; doi:10.1038/s41594-025-01686-3)
Supplement: Supplementary file 23 — Statistical source data. [file 41594_2025_1686_MOESM23_ESM.xlsx]

## Sheet: E8a
Gene	reporter	lfc
FIREWACh	RE127	-5.15377
FIREWACh	RE57L	-6.49597
FIREWACh	RE57M	-5.96922
FIREWACh	RE57R	-3.05231
FIREWACh	RE58	-5.98803
FIREWACh	RE61	-5.61466
FIREWACh	RE85	-5.8895
FIREWACh	RE93	-4.40652
FIREWACh	RE95	-4.43926
FIREWACh	RE96	-5.09875
FIREWACh	RE97	-5.60547
FIREWACh	noRE	-3.76051
RE127	RE127	-2.40315
RE127	RE57L	-0.87104
RE127	RE57M	-1.26944
RE127	RE57R	0.0100977
RE127	RE58	-0.0721937
RE127	RE61	0.0694884
RE127	RE85	0.197501
RE127	RE93	0.138011
RE127	RE95	0.209755
RE127	RE96	0.15488
RE127	RE97	-0.108183
RE127	noRE	0.0019542
RE57L	RE127	0.289004
RE57L	RE57L	-5.22423
RE57L	RE57M	0.312874
RE57L	RE57R	0.158813
RE57L	RE58	-0.583067
RE57L	RE61	0.257449
RE57L	RE85	-0.183609
RE57L	RE93	0.277437
RE57L	RE95	0.294943
RE57L	RE96	0.419094
RE57L	RE97	0.17348
RE57L	noRE	0.339985
RE57M	RE127	-0.00230134
RE57M	RE57L	-0.110077
RE57M	RE57M	-6.57946
RE57M	RE57R	0.152733
RE57M	RE58	0.0870643
RE57M	RE61	0.160184
RE57M	RE85	-0.327525
RE57M	RE93	-0.0968781
RE57M	RE95	0.0636073
RE57M	RE96	0.0975396
RE57M	RE97	0.0996127
RE57M	noRE	-0.0513915
RE57R	RE127	-0.0265862
RE57R	RE57L	-0.0712459
RE57R	RE57M	-0.180451
RE57R	RE57R	-2.97466
RE57R	RE58	0.463749
RE57R	RE61	-0.025562
RE57R	RE85	0.0973134
RE57R	RE93	-0.0437519
RE57R	RE95	-0.00841824
RE57R	RE96	-0.0979238
RE57R	RE97	0.0221869
RE57R	noRE	-0.0295215
RE58	RE127	0.095716
RE58	RE57L	0.0330187
RE58	RE57M	-0.169298
RE58	RE57R	-0.218827
RE58	RE58	-3.60819
RE58	RE61	-0.100815
RE58	RE85	-0.0273826
RE58	RE93	0.0252354
RE58	RE95	0.0223457
RE58	RE96	-0.0886986
RE58	RE97	-0.112635
RE58	noRE	0.120074
RE61	RE127	0.0485462
RE61	RE57L	-0.108847
RE61	RE57M	0.184697
RE61	RE57R	-0.256636
RE61	RE58	-0.183089
RE61	RE61	-6.48507
RE61	RE85	-0.140021
RE61	RE93	0.12567
RE61	RE95	0.0262968
RE61	RE96	-0.110893
RE61	RE97	-0.134765
RE61	noRE	-1.09741
RE85	RE127	-0.33721
RE85	RE57L	-0.304045
RE85	RE57M	-0.118778
RE85	RE57R	-0.0353133
RE85	RE58	-0.0578774
RE85	RE61	-0.284196
RE85	RE85	-5.95424
RE85	RE93	-0.0355016
RE85	RE95	-0.21139
RE85	RE96	-0.170781
RE85	RE97	-0.152279
RE85	noRE	-0.0470676
RE93	RE127	-0.102065
RE93	RE57L	0.208696
RE93	RE57M	0.119217
RE93	RE57R	-0.256229
RE93	RE58	-0.0863005
RE93	RE61	0.0676468
RE93	RE85	-0.0467067
RE93	RE93	-3.09528
RE93	RE95	0.0103653
RE93	RE96	0.0165863
RE93	RE97	0.0958213
RE93	noRE	-0.12194
RE95	RE127	-0.0805664
RE95	RE57L	-0.054464
RE95	RE57M	0.0730432
RE95	RE57R	0.0153489
RE95	RE58	-0.429281
RE95	RE61	-0.0864646
RE95	RE85	-0.0900804
RE95	RE93	0.0450466
RE95	RE95	-1.26806
RE95	RE96	-0.0599061
RE95	RE97	-0.0768499
RE95	noRE	0.0620577
RE96	RE127	-0.0489796
RE96	RE57L	0.120172
RE96	RE57M	0.0142652
RE96	RE57R	-0.0700701
RE96	RE58	-0.195036
RE96	RE61	0.0708366
RE96	RE85	-0.164149
RE96	RE93	-0.00676032
RE96	RE95	-0.120386
RE96	RE96	-3.69398
RE96	RE97	0.131353
RE96	noRE	-0.0202549
RE97	RE127	-0.0347408
RE97	RE57L	0.180479
RE97	RE57M	0.116199
RE97	RE57R	-0.0379558
RE97	RE58	-0.0334432
RE97	RE61	-0.0969651
RE97	RE85	-0.0778402
RE97	RE93	0.109241
RE97	RE95	-0.0457568
RE97	RE96	0.0447626
RE97	RE97	-3.0081
RE97	noRE	0.0548498

## Sheet: E8b
Gene	fdr	lfc
Adnp_p1	1	-0.136495
Ahctf1_p1	1	0.173441
Arid1a_p1	1	0.215477
Arid4a_p1	1	-0.381442
Arnt_p1	1	0.233097
Ascl2_p2	1	0.187779
Atf5_p1	1	-0.211364
Bnc2_p1	1	0.257629
Capn15_p1	1	0.0458482
Cdx4_p1	1	-0.197523
Cebpg_p1	1	-0.0829707
Cnbp_p1	1	0.116783
Csde1_p1	1	0.244634
Csrnp1_p1	1	-0.345852
Ctcf_p1	0.0155387	0.626789
E2f3_p2	1	0.166802
E2f4_p1	3.98e-06	1.5167
E2f8_p2	1	0.22037
Elf1_p1	1	0.029984
Epas1_p1	1	-0.0492897
Erf_p1	1	0.0989713
Esrrb_p3	1	0.217111
Etv5_p1	1	-0.021163
Foxd3_p1	1	0.0083091
Foxi3_p1	1	-0.15403
Foxm1_p1	1	0.313215
Foxn3_p2	1	0.146955
Gabpa_p1	1	0.015604
Gabpb1_p1	1	-0.22061
Gabpb2_p1	1	0.0650502
Gli2_p1	1	-0.174277
Gm20422_p1	1	0.123847
Gm38394_p1	1	0.0658902
Gmeb2_p1	1	0.19268
Gpbp1l1_p1	1	0.155284
Grhl2_p1	1	0.237167
Grhl3_p1	1	0.308154
Gtf2ird1_p2	1	0.02928
Hes1_p2	1	0.200458
Hic2_p1	1	-0.0123087
Hmg20b_p1	1	-0.191979
Id2_p2	1	0.00750465
Klf16_p1	1	-0.136699
Klf2_p1	1	-0.0581017
Klf4_p2	1	-0.131987
Klf5_p1	1	0.266159
Mbd3_p1	1	-0.0731099
Mis18bp1_p1	1	0.0184237
Mitf_p1	1	0.0867676
Mllt10_p2	1	-0.19672
Mxi1_p1	1	0.168614
Myc_p1	1	-0.357285
Myef2_p1	1	0.129073
Myrf_p1	1	-0.0683252
Nanog_p1	1	-0.0305806
Ncor1_p2	1	0.0712406
Nfatc4_p1	1	-0.230852
Nfe2l2_p1	1	0.336727
Nfrkb_p1	1.95e-07	-2.37556
Nkrf_p1	1	0.11674
Nme2_p1	1	-0.102116
Nr4a1_p1	1	0.134484
Otx2_p2	1	-0.314955
Pias1_p1	1	-0.136257
Pias2_p2	1	0.173487
Pknox1_p1	1	0.239569
Pou2f1_p1	1	-0.176608
Pou5f1_p1	1	0.0200932
Prdm14_p1	1	-0.156185
Rbpj_p2	1	-0.266215
Rlf_p1	1	-0.0673039
Sall4_p1	0.0445493	-0.739873
Setdb1_p1	1	-0.243868
Smad7_p1	1	-0.240322
Smarcal1_p1	1	0.0282051
Smarcc1_p2	0.458095	0.715837
Smarce1_p2	1	0.142435
Son_p1	1	0.158755
Sox2_p1	1	-0.0728105
Sp1_p1	0.00686388	1.26644
Srebf2_p1	1	0.00987362
Ssrp1_p1	1	0.35362
Sub1_p1	1	0.148655
Tcf12_p2	1	-0.0683498
Tcf7_p2	1	0.021498
Tead4_p1	1	-0.102454
Tfam_p2	1	-0.235124
Tfeb_p2	1	-0.0116221
Tox4_p2	1	-0.345491
Trp53_p1	0.946672	0.627549
Ubp1_p2	1	0.140189
Usf1_p1	1	0.320133
Ybx3_p1	1	0.129985
Yy1_p1	1	-0.5401
Zbtb44_p1	1	0.0509032
Zfp207_p1	1	-0.0542084
Zfp213_p1	1	-0.0249657
Zfp217_p1	1	-0.112782
Zfp236_p1	6.25e-05	1.08988
Zfp280c_p1	1	0.037356
Zfp281_p1	1	-0.18831
Zfp292_p1	1	0.169696
Zfp296_p1	3.09e-05	0.801969
Zfp36l1_p1	1	0.205914
Zfp42_p1	1	0.0923931
Zfp445_p1	1	0.152113
Zfp518b_p1	1	0.247264
Zfp574_p2	1	-0.0417601
Zfp654_p1	1	-0.10458
Zfp748_p1	1	0.0693395
Zfp771_p2	1	0.118799
Zfp958_p1	1	0.132543
Zfp985_p1	1	0.23033
Zfx_p1	1	-0.163423
Zic3_p1	1	0.0823298
Zmiz2_p1	1	-0.202617
Zscan10_p1	1	-0.22358

## Sheet: E8c
type	reporter	n
act	RE127	4
act	RE57L	8
act	RE57M	11
act	RE57R	3
act	RE58	5
act	RE61	5
act	RE85	13
act	RE93	8
act	RE95	5
act	RE96	8
act	RE97	5
rep	RE127	6
rep	RE57L	4
rep	RE57M	16
rep	RE57R	1
rep	RE58	6
rep	RE61	11
rep	RE85	12
rep	RE93	9
rep	RE95	7
rep	RE96	10
rep	RE97	7

## Sheet: E8d
type	Gene	n
act	Adnp	1
act	Arid4a	1
act	Ascl2	1
act	Bnc2	1
act	Csde1	2
act	Esrrb	7
act	Foxd3	4
act	Gabpb1	1
act	Grhl3	1
act	Hes1	1
act	Klf16	1
act	Klf2	2
act	Klf5	2
act	Mbd3	2
act	Nanog	6
act	Nfe2l2	3
act	Otx2	1
act	Pou5f1	8
act	Smarcc1	1
act	Smarce1	1
act	Sub1	1
act	Tox4	3
act	Trp53	2
act	Usf1	2
act	Zfp207	7
act	Zfp217	1
act	Zfp292	2
act	Zfp36l1	1
act	Zfp518b	2
act	Zic3	7
rep	Arid4a	3
rep	Arnt	1
rep	Cdx4	4
rep	Csde1	1
rep	Csrnp1	2
rep	Esrrb	3
rep	Foxd3	4
rep	Gabpb1	3
rep	Gli2	4
rep	Gm38394	2
rep	Gmeb2	1
rep	Gtf2ird1	1
rep	Hic2	1
rep	Id2	1
rep	Klf2	3
rep	Klf4	3
rep	Myc	5
rep	Nfatc4	4
rep	Nkrf	1
rep	Nme2	2
rep	Nr4a1	1
rep	Otx2	1
rep	Pias1	1
rep	Prdm14	2
rep	Rbpj	4
rep	Rlf	1
rep	Setdb1	1
rep	Smad7	3
rep	Smarcal1	5
rep	Smarcc1	1
rep	Smarce1	2
rep	Srebf2	1
rep	Tcf12	1
rep	Tead4	4
rep	Tfam	2
rep	Zbtb44	1
rep	Zfp213	1
rep	Zfp280c	1
rep	Zfp281	2
rep	Zfp36l1	1
rep	Zfp654	2
rep	Zfx	1
rep	Zmiz2	1

## Sheet: E8e
gene	prom	reporter	motif	type	abs_zfc
Arnt	p1	RE127	TRUE	act	0.949373
Arnt	p1	RE57L	TRUE	act	0.391125
Arnt	p1	RE57M	TRUE	act	0.305483
Arnt	p1	RE57R	FALSE	act	0.227726
Arnt	p1	RE58	FALSE	act	0.10636
Arnt	p1	RE61	TRUE	act	0.425866
Arnt	p1	RE85	FALSE	act	0.0754491
Arnt	p1	RE93	FALSE	act	0.0526437
Arnt	p1	RE95	FALSE	act	0.0781534
Arnt	p1	RE96	FALSE	act	0.621512
Arnt	p1	RE97	FALSE	act	0.397587
Ascl2	p2	RE127	FALSE	ns	0.444869
Ascl2	p2	RE57L	FALSE	ns	0.0248934
Ascl2	p2	RE57M	FALSE	ns	0.0575975
Ascl2	p2	RE57R	FALSE	ns	0.232694
Ascl2	p2	RE58	FALSE	ns	0.18767
Ascl2	p2	RE61	FALSE	ns	0.195069
Ascl2	p2	RE85	FALSE	ns	0.0265612
Ascl2	p2	RE93	TRUE	ns	0.409866
Ascl2	p2	RE95	FALSE	ns	0.789453
Ascl2	p2	RE96	FALSE	ns	0.239219
Ascl2	p2	RE97	FALSE	ns	0.554729
Bnc2	p1	RE127	FALSE	ns	0.481403
Bnc2	p1	RE57L	TRUE	ns	0.0358244
Bnc2	p1	RE57M	FALSE	ns	0.00306462
Bnc2	p1	RE57R	FALSE	ns	0.315961
Bnc2	p1	RE58	FALSE	ns	0.341505
Bnc2	p1	RE61	FALSE	ns	0.0590306
Bnc2	p1	RE85	FALSE	ns	0.204978
Bnc2	p1	RE93	FALSE	ns	0.104735
Bnc2	p1	RE95	FALSE	ns	0.387337
Bnc2	p1	RE96	FALSE	ns	0.350433
Bnc2	p1	RE97	TRUE	ns	0.592667
Esrrb	p3	RE127	FALSE	ns	0.270504
Esrrb	p3	RE57L	TRUE	ns	1.30264
Esrrb	p3	RE57M	FALSE	ns	0.742533
Esrrb	p3	RE57R	FALSE	ns	0.920027
Esrrb	p3	RE58	FALSE	ns	1.21135
Esrrb	p3	RE61	FALSE	ns	0.656959
Esrrb	p3	RE85	TRUE	ns	1.48299
Esrrb	p3	RE93	FALSE	ns	1.44589
Esrrb	p3	RE95	FALSE	ns	0.857151
Esrrb	p3	RE96	FALSE	ns	0.641038
Esrrb	p3	RE97	FALSE	ns	1.36863
Foxd3	p1	RE127	FALSE	act	0.118936
Foxd3	p1	RE57L	FALSE	act	1.16435
Foxd3	p1	RE57M	FALSE	act	1.07335
Foxd3	p1	RE57R	FALSE	act	0.267182
Foxd3	p1	RE58	TRUE	act	0.580841
Foxd3	p1	RE61	FALSE	act	1.118
Foxd3	p1	RE85	FALSE	act	2.48638
Foxd3	p1	RE93	TRUE	act	0.792041
Foxd3	p1	RE95	TRUE	act	0.181406
Foxd3	p1	RE96	FALSE	act	1.69573
Foxd3	p1	RE97	TRUE	act	1.61866
Gli2	p1	RE127	TRUE	ns	0.378884
Gli2	p1	RE57L	TRUE	ns	0.346543
Gli2	p1	RE57M	FALSE	ns	0.466155
Gli2	p1	RE57R	TRUE	ns	0.45434
Gli2	p1	RE58	FALSE	ns	0.802166
Gli2	p1	RE61	TRUE	ns	0.751512
Gli2	p1	RE85	TRUE	ns	0.355108
Gli2	p1	RE93	TRUE	ns	0.329678
Gli2	p1	RE95	TRUE	ns	0.347575
Gli2	p1	RE96	TRUE	ns	0.749125
Gli2	p1	RE97	FALSE	ns	0.352665
Gmeb2	p1	RE127	FALSE	ns	0.797976
Gmeb2	p1	RE57L	TRUE	ns	0.163232
Gmeb2	p1	RE57M	FALSE	ns	0.694859
Gmeb2	p1	RE57R	FALSE	ns	0.0202345
Gmeb2	p1	RE58	FALSE	ns	0.219197
Gmeb2	p1	RE61	FALSE	ns	0.144895
Gmeb2	p1	RE85	TRUE	ns	0.0956053
Gmeb2	p1	RE93	FALSE	ns	0.259468
Gmeb2	p1	RE95	FALSE	ns	0.358209
Gmeb2	p1	RE96	TRUE	ns	0.359507
Gmeb2	p1	RE97	FALSE	ns	0.0984681
Hic2	p1	RE127	TRUE	ns	0.13866
Hic2	p1	RE57L	TRUE	ns	0.429098
Hic2	p1	RE57M	TRUE	ns	0.298264
Hic2	p1	RE57R	FALSE	ns	0.183421
Hic2	p1	RE58	FALSE	ns	0.0742646
Hic2	p1	RE61	TRUE	ns	0.151099
Hic2	p1	RE85	FALSE	ns	0.0588256
Hic2	p1	RE93	FALSE	ns	0.0765131
Hic2	p1	RE95	FALSE	ns	0.248719
Hic2	p1	RE96	FALSE	ns	0.539991
Hic2	p1	RE97	FALSE	ns	0.263275
Klf16	p1	RE127	TRUE	rep	0.702473
Klf16	p1	RE57L	TRUE	rep	0.143518
Klf16	p1	RE57M	TRUE	rep	0.019379
Klf16	p1	RE57R	TRUE	rep	0.0769275
Klf16	p1	RE58	FALSE	rep	0.0880377
Klf16	p1	RE61	TRUE	rep	0.372435
Klf16	p1	RE85	TRUE	rep	0.0862738
Klf16	p1	RE93	TRUE	rep	0.178859
Klf16	p1	RE95	FALSE	rep	0.0288762
Klf16	p1	RE96	FALSE	rep	0.0786678
Klf16	p1	RE97	TRUE	rep	0.0651949
Klf2	p1	RE127	TRUE	ns	0.674036
Klf2	p1	RE57L	TRUE	ns	0.899704
Klf2	p1	RE57M	TRUE	ns	0.843533
Klf2	p1	RE57R	TRUE	ns	0.0977971
Klf2	p1	RE58	FALSE	ns	0.213168
Klf2	p1	RE61	TRUE	ns	0.647558
Klf2	p1	RE85	TRUE	ns	1.28486
Klf2	p1	RE93	TRUE	ns	0.252746
Klf2	p1	RE95	FALSE	ns	0.281084
Klf2	p1	RE96	FALSE	ns	0.336427
Klf2	p1	RE97	TRUE	ns	0.165304
Klf4	p2	RE127	TRUE	rep	0.150785
Klf4	p2	RE57L	TRUE	rep	0.0363711
Klf4	p2	RE57M	TRUE	rep	0.0290835
Klf4	p2	RE57R	TRUE	rep	0.00439479
Klf4	p2	RE58	FALSE	rep	0.18454
Klf4	p2	RE61	TRUE	rep	0.48544
Klf4	p2	RE85	TRUE	rep	0.698918
Klf4	p2	RE93	TRUE	rep	0.581209
Klf4	p2	RE95	FALSE	rep	0.0953127
Klf4	p2	RE96	FALSE	rep	0.332623
Klf4	p2	RE97	TRUE	rep	0.18604
Klf5	p1	RE127	TRUE	rep	0.664727
Klf5	p1	RE57L	TRUE	rep	0.390055
Klf5	p1	RE57M	TRUE	rep	0.138122
Klf5	p1	RE57R	TRUE	rep	0.285399
Klf5	p1	RE58	FALSE	rep	0.584915
Klf5	p1	RE61	TRUE	rep	0.00298315
Klf5	p1	RE85	TRUE	rep	0.127679
Klf5	p1	RE93	TRUE	rep	0.66561
Klf5	p1	RE95	FALSE	rep	0.615095
Klf5	p1	RE96	FALSE	rep	0.11217
Klf5	p1	RE97	TRUE	rep	0.419031
Nanog	p1	RE127	FALSE	ns	1.24254
Nanog	p1	RE57L	FALSE	ns	0.863005
Nanog	p1	RE57M	FALSE	ns	1.40699
Nanog	p1	RE57R	FALSE	ns	0.156047
Nanog	p1	RE58	FALSE	ns	0.517055
Nanog	p1	RE61	FALSE	ns	0.453916
Nanog	p1	RE85	TRUE	ns	0.986523
Nanog	p1	RE93	TRUE	ns	0.881155
Nanog	p1	RE95	TRUE	ns	0.425894
Nanog	p1	RE96	FALSE	ns	0.149996
Nanog	p1	RE97	FALSE	ns	0.638273
Nfatc4	p1	RE127	TRUE	ns	0.216738
Nfatc4	p1	RE57L	FALSE	ns	0.220444
Nfatc4	p1	RE57M	FALSE	ns	0.408057
Nfatc4	p1	RE57R	FALSE	ns	0.386068
Nfatc4	p1	RE58	FALSE	ns	0.816852
Nfatc4	p1	RE61	TRUE	ns	0.632423
Nfatc4	p1	RE85	FALSE	ns	0.357525
Nfatc4	p1	RE93	TRUE	ns	0.474273
Nfatc4	p1	RE95	FALSE	ns	0.639096
Nfatc4	p1	RE96	FALSE	ns	0.513053
Nfatc4	p1	RE97	FALSE	ns	0.388715
Nfe2l2	p1	RE127	FALSE	act	0.557923
Nfe2l2	p1	RE57L	TRUE	act	0.108949
Nfe2l2	p1	RE57M	FALSE	act	0.471815
Nfe2l2	p1	RE57R	FALSE	act	0.112688
Nfe2l2	p1	RE58	FALSE	act	0.105003
Nfe2l2	p1	RE61	TRUE	act	0.477118
Nfe2l2	p1	RE85	TRUE	act	0.96941
Nfe2l2	p1	RE93	TRUE	act	0.157896
Nfe2l2	p1	RE95	FALSE	act	0.0292654
Nfe2l2	p1	RE96	TRUE	act	1.00698
Nfe2l2	p1	RE97	FALSE	act	0.174247
Otx2	p2	RE127	TRUE	act	0.753798
Otx2	p2	RE57L	FALSE	act	0.235588
Otx2	p2	RE57M	FALSE	act	0.328083
Otx2	p2	RE57R	FALSE	act	0.430908
Otx2	p2	RE58	FALSE	act	0.101416
Otx2	p2	RE61	FALSE	act	0.1545
Otx2	p2	RE85	FALSE	act	0.335887
Otx2	p2	RE93	TRUE	act	0.266928
Otx2	p2	RE95	FALSE	act	0.396566
Otx2	p2	RE96	TRUE	act	0.505289
Otx2	p2	RE97	FALSE	act	0.426013
Pou5f1	p1	RE127	FALSE	act	0.0111997
Pou5f1	p1	RE57L	FALSE	act	2.09653
Pou5f1	p1	RE57M	TRUE	act	4.80958
Pou5f1	p1	RE57R	FALSE	act	0.912595
Pou5f1	p1	RE58	FALSE	act	0.904985
Pou5f1	p1	RE61	FALSE	act	2.59591
Pou5f1	p1	RE85	TRUE	act	3.41419
Pou5f1	p1	RE93	TRUE	act	2.60261
Pou5f1	p1	RE95	TRUE	act	2.0875
Pou5f1	p1	RE96	FALSE	act	3.79
Pou5f1	p1	RE97	FALSE	act	0.325111
Prdm14	p1	RE127	FALSE	ns	0.176582
Prdm14	p1	RE57L	TRUE	ns	0.0899359
Prdm14	p1	RE57M	FALSE	ns	0.0663137
Prdm14	p1	RE57R	FALSE	ns	0.271396
Prdm14	p1	RE58	FALSE	ns	0.0146836
Prdm14	p1	RE61	FALSE	ns	0.65595
Prdm14	p1	RE85	FALSE	ns	0.470549
Prdm14	p1	RE93	FALSE	ns	0.0756521
Prdm14	p1	RE95	FALSE	ns	0.571924
Prdm14	p1	RE96	FALSE	ns	0.302903
Prdm14	p1	RE97	FALSE	ns	0.427889
Srebf2	p1	RE127	TRUE	ns	0.117075
Srebf2	p1	RE57L	FALSE	ns	0.277317
Srebf2	p1	RE57M	TRUE	ns	0.110282
Srebf2	p1	RE57R	FALSE	ns	0.025326
Srebf2	p1	RE58	FALSE	ns	0.105586
Srebf2	p1	RE61	FALSE	ns	0.0301223
Srebf2	p1	RE85	FALSE	ns	0.146403
Srebf2	p1	RE93	TRUE	ns	0.632908
Srebf2	p1	RE95	TRUE	ns	0.132888
Srebf2	p1	RE96	FALSE	ns	0.170681
Srebf2	p1	RE97	FALSE	ns	0.279918
Tcf12	p2	RE127	TRUE	ns	0.0104823
Tcf12	p2	RE57L	FALSE	ns	0.449327
Tcf12	p2	RE57M	FALSE	ns	0.62887
Tcf12	p2	RE57R	FALSE	ns	0.0014712
Tcf12	p2	RE58	FALSE	ns	0.172428
Tcf12	p2	RE61	FALSE	ns	0.107227
Tcf12	p2	RE85	FALSE	ns	0.0550249
Tcf12	p2	RE93	FALSE	ns	0.356927
Tcf12	p2	RE95	FALSE	ns	0.596404
Tcf12	p2	RE96	FALSE	ns	0.25759
Tcf12	p2	RE97	FALSE	ns	0.0364196
Tead4	p1	RE127	FALSE	ns	0.189352
Tead4	p1	RE57L	FALSE	ns	0.329857
Tead4	p1	RE57M	FALSE	ns	0.831852
Tead4	p1	RE57R	FALSE	ns	0.375028
Tead4	p1	RE58	FALSE	ns	0.119672
Tead4	p1	RE61	FALSE	ns	0.617372
Tead4	p1	RE85	FALSE	ns	0.739081
Tead4	p1	RE93	TRUE	ns	0.238309
Tead4	p1	RE95	FALSE	ns	0.441542
Tead4	p1	RE96	FALSE	ns	0.677745
Tead4	p1	RE97	TRUE	ns	0.0350716
Usf1	p1	RE127	TRUE	act	0.104505
Usf1	p1	RE57L	TRUE	act	0.173206
Usf1	p1	RE57M	TRUE	act	0.188203
Usf1	p1	RE57R	FALSE	act	0.131393
Usf1	p1	RE58	FALSE	act	0.13409
Usf1	p1	RE61	TRUE	act	0.604836
Usf1	p1	RE85	FALSE	act	0.699032
Usf1	p1	RE93	FALSE	act	0.174746
Usf1	p1	RE95	FALSE	act	0.251125
Usf1	p1	RE96	FALSE	act	0.0750694
Usf1	p1	RE97	FALSE	act	0.156019
Zfp213	p1	RE127	TRUE	ns	0.158489
Zfp213	p1	RE57L	TRUE	ns	0.466843
Zfp213	p1	RE57M	TRUE	ns	0.121108
Zfp213	p1	RE57R	FALSE	ns	0.0171449
Zfp213	p1	RE58	FALSE	ns	0.128127
Zfp213	p1	RE61	FALSE	ns	0.11558
Zfp213	p1	RE85	TRUE	ns	0.274565
Zfp213	p1	RE93	FALSE	ns	0.688915
Zfp213	p1	RE95	FALSE	ns	0.425221
Zfp213	p1	RE96	FALSE	ns	0.389821
Zfp213	p1	RE97	FALSE	ns	0.278141
Zfp281	p1	RE127	TRUE	ns	0.177936
Zfp281	p1	RE57L	FALSE	ns	0.803313
Zfp281	p1	RE57M	FALSE	ns	1.10262
Zfp281	p1	RE57R	FALSE	ns	0.355095
Zfp281	p1	RE58	FALSE	ns	0.58072
Zfp281	p1	RE61	TRUE	ns	0.351795
Zfp281	p1	RE85	TRUE	ns	0.132378
Zfp281	p1	RE93	TRUE	ns	0.106029
Zfp281	p1	RE95	TRUE	ns	0.102122
Zfp281	p1	RE96	FALSE	ns	0.200239
Zfp281	p1	RE97	TRUE	ns	0.339597
Zic3	p1	RE127	TRUE	act	0.0957797
Zic3	p1	RE57L	TRUE	act	2.29818
Zic3	p1	RE57M	TRUE	act	2.85203
Zic3	p1	RE57R	TRUE	act	0.335668
Zic3	p1	RE58	FALSE	act	0.737187
Zic3	p1	RE61	TRUE	act	1.04123
Zic3	p1	RE85	TRUE	act	1.11849
Zic3	p1	RE93	TRUE	act	1.08714
Zic3	p1	RE95	TRUE	act	0.473787
Zic3	p1	RE96	TRUE	act	0.959747
Zic3	p1	RE97	TRUE	act	0.174605

## Sheet: E8f
reporter	mfi	n	cluster
RE127	906.24	10	noRE-like
RE57L	5828.73	12	proximal
RE57M	10784.8	27	proximal
RE57R	818.196	4	noRE-like
RE58	1267.23	11	noRE-like
RE61	2566.44	16	distal
RE85	5804.2	25	distal
RE93	1319.71	17	noRE-like
RE95	1024.38	12	noRE-like
RE96	1029.95	18	distal
RE97	870.056	12	noRE-like

## Sheet: E8g
Gene	reporter	interaction_score	High.beta	type
Adnp_p1	RE127	0.623407	-0.38131	act
Adnp_p1	RE57L	-0.139745	-0.38131	act
Adnp_p1	RE57M	0.452426	-0.38131	act
Adnp_p1	RE57R	0.630081	-0.38131	act
Adnp_p1	RE58	0.434743	-0.38131	act
Adnp_p1	RE61	0.481463	-0.38131	act
Adnp_p1	RE85	-0.213146	-0.38131	act
Adnp_p1	RE93	0.461285	-0.38131	act
Adnp_p1	RE95	0.566117	-0.38131	act
Adnp_p1	RE96	0.366458	-0.38131	act
Adnp_p1	RE97	1.70305	-0.38131	act
Ahctf1_p1	RE127	0.142547	-0.11849	ns
Ahctf1_p1	RE57L	0.239053	-0.11849	ns
Ahctf1_p1	RE57M	0.0497913	-0.11849	ns
Ahctf1_p1	RE57R	0.0389613	-0.11849	ns
Ahctf1_p1	RE58	0.0770663	-0.11849	ns
Ahctf1_p1	RE61	0.0455879	-0.11849	ns
Ahctf1_p1	RE85	0.122869	-0.11849	ns
Ahctf1_p1	RE93	-0.449039	-0.11849	ns
Ahctf1_p1	RE95	-0.0368228	-0.11849	ns
Ahctf1_p1	RE96	-0.0928993	-0.11849	ns
Ahctf1_p1	RE97	0.158163	-0.11849	ns
Arid1a_p1	RE127	0.541707	-0.17722	act
Arid1a_p1	RE57L	-0.299254	-0.17722	act
Arid1a_p1	RE57M	0.188044	-0.17722	act
Arid1a_p1	RE57R	0.117979	-0.17722	act
Arid1a_p1	RE58	0.15922	-0.17722	act
Arid1a_p1	RE61	0.524708	-0.17722	act
Arid1a_p1	RE85	0.4206	-0.17722	act
Arid1a_p1	RE93	-0.102279	-0.17722	act
Arid1a_p1	RE95	0.183242	-0.17722	act
Arid1a_p1	RE96	0.0573606	-0.17722	act
Arid1a_p1	RE97	-0.318049	-0.17722	act
Arid4a_p1	RE127	-0.411114	-0.10525	act
Arid4a_p1	RE57L	-0.178498	-0.10525	act
Arid4a_p1	RE57M	-0.0805066	-0.10525	act
Arid4a_p1	RE57R	-0.136249	-0.10525	act
Arid4a_p1	RE58	-0.781945	-0.10525	act
Arid4a_p1	RE61	0.0876747	-0.10525	act
Arid4a_p1	RE85	1.05942	-0.10525	act
Arid4a_p1	RE93	-0.470901	-0.10525	act
Arid4a_p1	RE95	-0.642116	-0.10525	act
Arid4a_p1	RE96	-0.412321	-0.10525	act
Arid4a_p1	RE97	-0.791698	-0.10525	act
Arnt_p1	RE127	-0.949373	-0.2608	act
Arnt_p1	RE57L	0.391125	-0.2608	act
Arnt_p1	RE57M	0.305483	-0.2608	act
Arnt_p1	RE57R	-0.227726	-0.2608	act
Arnt_p1	RE58	-0.10636	-0.2608	act
Arnt_p1	RE61	0.425866	-0.2608	act
Arnt_p1	RE85	0.0754491	-0.2608	act
Arnt_p1	RE93	0.0526437	-0.2608	act
Arnt_p1	RE95	0.0781534	-0.2608	act
Arnt_p1	RE96	0.621512	-0.2608	act
Arnt_p1	RE97	-0.397587	-0.2608	act
Ascl2_p2	RE127	0.444869	0.14236	ns
Ascl2_p2	RE57L	-0.0248934	0.14236	ns
Ascl2_p2	RE57M	-0.0575975	0.14236	ns
Ascl2_p2	RE57R	0.232694	0.14236	ns
Ascl2_p2	RE58	0.18767	0.14236	ns
Ascl2_p2	RE61	0.195069	0.14236	ns
Ascl2_p2	RE85	0.0265612	0.14236	ns
Ascl2_p2	RE93	0.409866	0.14236	ns
Ascl2_p2	RE95	0.789453	0.14236	ns
Ascl2_p2	RE96	0.239219	0.14236	ns
Ascl2_p2	RE97	0.554729	0.14236	ns
Atf5_p1	RE127	0.692871	-0.18949	act
Atf5_p1	RE57L	0.764184	-0.18949	act
Atf5_p1	RE57M	1.18364	-0.18949	act
Atf5_p1	RE57R	0.149278	-0.18949	act
Atf5_p1	RE58	0.54956	-0.18949	act
Atf5_p1	RE61	0.90915	-0.18949	act
Atf5_p1	RE85	1.29658	-0.18949	act
Atf5_p1	RE93	0.374933	-0.18949	act
Atf5_p1	RE95	0.104473	-0.18949	act
Atf5_p1	RE96	0.787994	-0.18949	act
Atf5_p1	RE97	0.243232	-0.18949	act
Bnc2_p1	RE127	0.481403	0.08994	ns
Bnc2_p1	RE57L	-0.0358244	0.08994	ns
Bnc2_p1	RE57M	-0.00306462	0.08994	ns
Bnc2_p1	RE57R	0.315961	0.08994	ns
Bnc2_p1	RE58	0.341505	0.08994	ns
Bnc2_p1	RE61	0.0590306	0.08994	ns
Bnc2_p1	RE85	0.204978	0.08994	ns
Bnc2_p1	RE93	0.104735	0.08994	ns
Bnc2_p1	RE95	0.387337	0.08994	ns
Bnc2_p1	RE96	0.350433	0.08994	ns
Bnc2_p1	RE97	0.592667	0.08994	ns
Capn15_p1	RE127	-0.00849561	-0.093384	ns
Capn15_p1	RE57L	-0.0582838	-0.093384	ns
Capn15_p1	RE57M	-0.0655185	-0.093384	ns
Capn15_p1	RE57R	-0.206225	-0.093384	ns
Capn15_p1	RE58	0.226446	-0.093384	ns
Capn15_p1	RE61	0.0698017	-0.093384	ns
Capn15_p1	RE85	-0.20693	-0.093384	ns
Capn15_p1	RE93	0.271866	-0.093384	ns
Capn15_p1	RE95	-0.173431	-0.093384	ns
Capn15_p1	RE96	-0.0223496	-0.093384	ns
Capn15_p1	RE97	-0.0572683	-0.093384	ns
Cdx4_p1	RE127	-0.373289	-0.097048	ns
Cdx4_p1	RE57L	-0.381706	-0.097048	ns
Cdx4_p1	RE57M	-0.435636	-0.097048	ns
Cdx4_p1	RE57R	-0.38367	-0.097048	ns
Cdx4_p1	RE58	-0.258153	-0.097048	ns
Cdx4_p1	RE61	-0.650593	-0.097048	ns
Cdx4_p1	RE85	-0.58087	-0.097048	ns
Cdx4_p1	RE93	-0.383678	-0.097048	ns
Cdx4_p1	RE95	-0.336408	-0.097048	ns
Cdx4_p1	RE96	-0.464737	-0.097048	ns
Cdx4_p1	RE97	-0.588567	-0.097048	ns
Cebpg_p1	RE127	-0.550207	0.21151	rep
Cebpg_p1	RE57L	0.129851	0.21151	rep
Cebpg_p1	RE57M	-0.314179	0.21151	rep
Cebpg_p1	RE57R	-0.362938	0.21151	rep
Cebpg_p1	RE58	-0.15555	0.21151	rep
Cebpg_p1	RE61	-0.371607	0.21151	rep
Cebpg_p1	RE85	-0.171278	0.21151	rep
Cebpg_p1	RE93	-0.212478	0.21151	rep
Cebpg_p1	RE95	-0.615013	0.21151	rep
Cebpg_p1	RE96	-0.231388	0.21151	rep
Cebpg_p1	RE97	-0.0487866	0.21151	rep
Cnbp_p1	RE127	0.356726	-0.10409	ns
Cnbp_p1	RE57L	0.246462	-0.10409	ns
Cnbp_p1	RE57M	-0.139724	-0.10409	ns
Cnbp_p1	RE57R	-0.100812	-0.10409	ns
Cnbp_p1	RE58	0.0198685	-0.10409	ns
Cnbp_p1	RE61	0.529415	-0.10409	ns
Cnbp_p1	RE85	0.486801	-0.10409	ns
Cnbp_p1	RE93	-0.473906	-0.10409	ns
Cnbp_p1	RE95	0.181188	-0.10409	ns
Cnbp_p1	RE96	0.343627	-0.10409	ns
Cnbp_p1	RE97	0.0989507	-0.10409	ns
Csde1_p1	RE127	0.388207	0.19779	rep
Csde1_p1	RE57L	-0.012921	0.19779	rep
Csde1_p1	RE57M	0.0550986	0.19779	rep
Csde1_p1	RE57R	0.164061	0.19779	rep
Csde1_p1	RE58	0.385283	0.19779	rep
Csde1_p1	RE61	0.026127	0.19779	rep
Csde1_p1	RE85	-0.695672	0.19779	rep
Csde1_p1	RE93	0.911383	0.19779	rep
Csde1_p1	RE95	0.0899236	0.19779	rep
Csde1_p1	RE96	0.0642864	0.19779	rep
Csde1_p1	RE97	0.514849	0.19779	rep
Csrnp1_p1	RE127	-0.356367	-0.10168	ns
Csrnp1_p1	RE57L	0.0396008	-0.10168	ns
Csrnp1_p1	RE57M	-0.215378	-0.10168	ns
Csrnp1_p1	RE57R	-0.262059	-0.10168	ns
Csrnp1_p1	RE58	0.292477	-0.10168	ns
Csrnp1_p1	RE61	-0.5512	-0.10168	ns
Csrnp1_p1	RE85	-0.579164	-0.10168	ns
Csrnp1_p1	RE93	-0.544204	-0.10168	ns
Csrnp1_p1	RE95	-0.745754	-0.10168	ns
Csrnp1_p1	RE96	-0.192951	-0.10168	ns
Csrnp1_p1	RE97	-0.293984	-0.10168	ns
E2f3_p2	RE127	0.201855	0.1314	ns
E2f3_p2	RE57L	-0.0419855	0.1314	ns
E2f3_p2	RE57M	-0.196609	0.1314	ns
E2f3_p2	RE57R	-0.0351518	0.1314	ns
E2f3_p2	RE58	0.1146	0.1314	ns
E2f3_p2	RE61	-0.251619	0.1314	ns
E2f3_p2	RE85	-0.108233	0.1314	ns
E2f3_p2	RE93	-0.196992	0.1314	ns
E2f3_p2	RE95	-0.120897	0.1314	ns
E2f3_p2	RE96	-0.477016	0.1314	ns
E2f3_p2	RE97	-0.293252	0.1314	ns
E2f8_p2	RE127	0.295668	-0.14648	ns
E2f8_p2	RE57L	0.385299	-0.14648	ns
E2f8_p2	RE57M	0.447308	-0.14648	ns
E2f8_p2	RE57R	0.356555	-0.14648	ns
E2f8_p2	RE58	0.680494	-0.14648	ns
E2f8_p2	RE61	0.51937	-0.14648	ns
E2f8_p2	RE85	0.199678	-0.14648	ns
E2f8_p2	RE93	0.494178	-0.14648	ns
E2f8_p2	RE95	0.489875	-0.14648	ns
E2f8_p2	RE96	0.464276	-0.14648	ns
E2f8_p2	RE97	0.207583	-0.14648	ns
Elf1_p1	RE127	-0.010261	0.11977	ns
Elf1_p1	RE57L	-0.113157	0.11977	ns
Elf1_p1	RE57M	-0.221138	0.11977	ns
Elf1_p1	RE57R	0.167175	0.11977	ns
Elf1_p1	RE58	-0.179967	0.11977	ns
Elf1_p1	RE61	-0.279544	0.11977	ns
Elf1_p1	RE85	-0.175052	0.11977	ns
Elf1_p1	RE93	-0.197123	0.11977	ns
Elf1_p1	RE95	-0.103099	0.11977	ns
Elf1_p1	RE96	-0.247705	0.11977	ns
Elf1_p1	RE97	-0.183728	0.11977	ns
Epas1_p1	RE127	-0.457673	-0.17551	act
Epas1_p1	RE57L	0.043146	-0.17551	act
Epas1_p1	RE57M	0.0187262	-0.17551	act
Epas1_p1	RE57R	-0.104815	-0.17551	act
Epas1_p1	RE58	-0.182124	-0.17551	act
Epas1_p1	RE61	-0.391048	-0.17551	act
Epas1_p1	RE85	-0.403169	-0.17551	act
Epas1_p1	RE93	-0.0401095	-0.17551	act
Epas1_p1	RE95	-0.463975	-0.17551	act
Epas1_p1	RE96	0.00652068	-0.17551	act
Epas1_p1	RE97	-0.322788	-0.17551	act
Erf_p1	RE127	0.285306	0.17089	ns
Erf_p1	RE57L	-0.00963247	0.17089	ns
Erf_p1	RE57M	-0.212441	0.17089	ns
Erf_p1	RE57R	0.100878	0.17089	ns
Erf_p1	RE58	-0.0546981	0.17089	ns
Erf_p1	RE61	0.0352745	0.17089	ns
Erf_p1	RE85	-0.0967271	0.17089	ns
Erf_p1	RE93	0.0809306	0.17089	ns
Erf_p1	RE95	0.318319	0.17089	ns
Erf_p1	RE96	-0.216494	0.17089	ns
Erf_p1	RE97	0.0578875	0.17089	ns
Esrrb_p3	RE127	0.270504	-0.16732	ns
Esrrb_p3	RE57L	1.30264	-0.16732	ns
Esrrb_p3	RE57M	0.742533	-0.16732	ns
Esrrb_p3	RE57R	0.920027	-0.16732	ns
Esrrb_p3	RE58	1.21135	-0.16732	ns
Esrrb_p3	RE61	-0.656959	-0.16732	ns
Esrrb_p3	RE85	-1.48299	-0.16732	ns
Esrrb_p3	RE93	1.44589	-0.16732	ns
Esrrb_p3	RE95	0.857151	-0.16732	ns
Esrrb_p3	RE96	-0.641038	-0.16732	ns
Esrrb_p3	RE97	1.36863	-0.16732	ns
Etv5_p1	RE127	-0.303471	-0.13462	ns
Etv5_p1	RE57L	0.153491	-0.13462	ns
Etv5_p1	RE57M	-0.221413	-0.13462	ns
Etv5_p1	RE57R	-0.401136	-0.13462	ns
Etv5_p1	RE58	-0.400029	-0.13462	ns
Etv5_p1	RE61	0.0683695	-0.13462	ns
Etv5_p1	RE85	0.0319004	-0.13462	ns
Etv5_p1	RE93	0.00868978	-0.13462	ns
Etv5_p1	RE95	-0.161762	-0.13462	ns
Etv5_p1	RE96	0.0304491	-0.13462	ns
Etv5_p1	RE97	-0.176265	-0.13462	ns
Foxd3_p1	RE127	0.118936	-0.33794	act
Foxd3_p1	RE57L	-1.16435	-0.33794	act
Foxd3_p1	RE57M	1.07335	-0.33794	act
Foxd3_p1	RE57R	-0.267182	-0.33794	act
Foxd3_p1	RE58	-0.580841	-0.33794	act
Foxd3_p1	RE61	1.118	-0.33794	act
Foxd3_p1	RE85	2.48638	-0.33794	act
Foxd3_p1	RE93	-0.792041	-0.33794	act
Foxd3_p1	RE95	-0.181406	-0.33794	act
Foxd3_p1	RE96	1.69573	-0.33794	act
Foxd3_p1	RE97	-1.61866	-0.33794	act
Foxi3_p1	RE127	0.195247	0.065822	ns
Foxi3_p1	RE57L	-0.152915	0.065822	ns
Foxi3_p1	RE57M	-0.277047	0.065822	ns
Foxi3_p1	RE57R	0.0879252	0.065822	ns
Foxi3_p1	RE58	0.0837715	0.065822	ns
Foxi3_p1	RE61	0.0263806	0.065822	ns
Foxi3_p1	RE85	0.106083	0.065822	ns
Foxi3_p1	RE93	-0.0303591	0.065822	ns
Foxi3_p1	RE95	0.00102889	0.065822	ns
Foxi3_p1	RE96	0.060988	0.065822	ns
Foxi3_p1	RE97	-0.408794	0.065822	ns
Foxm1_p1	RE127	0.113137	0.15248	ns
Foxm1_p1	RE57L	0.144351	0.15248	ns
Foxm1_p1	RE57M	-0.326593	0.15248	ns
Foxm1_p1	RE57R	-0.105038	0.15248	ns
Foxm1_p1	RE58	-0.420193	0.15248	ns
Foxm1_p1	RE61	-0.351412	0.15248	ns
Foxm1_p1	RE85	-0.110887	0.15248	ns
Foxm1_p1	RE93	-0.138929	0.15248	ns
Foxm1_p1	RE95	-0.286679	0.15248	ns
Foxm1_p1	RE96	-0.0284665	0.15248	ns
Foxm1_p1	RE97	-0.387974	0.15248	ns
Foxn3_p2	RE127	0.23316	0.088959	ns
Foxn3_p2	RE57L	-0.010732	0.088959	ns
Foxn3_p2	RE57M	-0.0561128	0.088959	ns
Foxn3_p2	RE57R	0.331325	0.088959	ns
Foxn3_p2	RE58	-0.0208059	0.088959	ns
Foxn3_p2	RE61	0.113005	0.088959	ns
Foxn3_p2	RE85	-0.113614	0.088959	ns
Foxn3_p2	RE93	0.0699639	0.088959	ns
Foxn3_p2	RE95	0.404601	0.088959	ns
Foxn3_p2	RE96	0.0993929	0.088959	ns
Foxn3_p2	RE97	0.006206	0.088959	ns
Gabpa_p1	RE127	-0.220203	0.097673	ns
Gabpa_p1	RE57L	-0.463303	0.097673	ns
Gabpa_p1	RE57M	-0.388484	0.097673	ns
Gabpa_p1	RE57R	-0.496885	0.097673	ns
Gabpa_p1	RE58	0.0209447	0.097673	ns
Gabpa_p1	RE61	-0.0558191	0.097673	ns
Gabpa_p1	RE85	-0.0363709	0.097673	ns
Gabpa_p1	RE93	-0.274949	0.097673	ns
Gabpa_p1	RE95	0.016723	0.097673	ns
Gabpa_p1	RE96	-0.376546	0.097673	ns
Gabpa_p1	RE97	-0.242516	0.097673	ns
Gabpb1_p1	RE127	-0.02833	0.15541	rep
Gabpb1_p1	RE57L	0.221144	0.15541	rep
Gabpb1_p1	RE57M	-0.356878	0.15541	rep
Gabpb1_p1	RE57R	-0.641573	0.15541	rep
Gabpb1_p1	RE58	-0.830574	0.15541	rep
Gabpb1_p1	RE61	-0.564601	0.15541	rep
Gabpb1_p1	RE85	0.713237	0.15541	rep
Gabpb1_p1	RE93	-0.272894	0.15541	rep
Gabpb1_p1	RE95	-0.774256	0.15541	rep
Gabpb1_p1	RE96	-1.05085	0.15541	rep
Gabpb1_p1	RE97	-0.432615	0.15541	rep
Gabpb2_p1	RE127	-0.0750196	0.18972	ns
Gabpb2_p1	RE57L	-0.273156	0.18972	ns
Gabpb2_p1	RE57M	-0.474286	0.18972	ns
Gabpb2_p1	RE57R	0.021168	0.18972	ns
Gabpb2_p1	RE58	0.195226	0.18972	ns
Gabpb2_p1	RE61	-0.0267599	0.18972	ns
Gabpb2_p1	RE85	-0.0495018	0.18972	ns
Gabpb2_p1	RE93	-0.0906552	0.18972	ns
Gabpb2_p1	RE95	0.0854187	0.18972	ns
Gabpb2_p1	RE96	-0.156023	0.18972	ns
Gabpb2_p1	RE97	0.211127	0.18972	ns
Gli2_p1	RE127	-0.378884	0.216	ns
Gli2_p1	RE57L	-0.346543	0.216	ns
Gli2_p1	RE57M	-0.466155	0.216	ns
Gli2_p1	RE57R	-0.45434	0.216	ns
Gli2_p1	RE58	-0.802166	0.216	ns
Gli2_p1	RE61	-0.751512	0.216	ns
Gli2_p1	RE85	-0.355108	0.216	ns
Gli2_p1	RE93	-0.329678	0.216	ns
Gli2_p1	RE95	-0.347575	0.216	ns
Gli2_p1	RE96	-0.749125	0.216	ns
Gli2_p1	RE97	-0.352665	0.216	ns
Gm20422_p1	RE127	0.0734379	-0.088257	ns
Gm20422_p1	RE57L	0.0541429	-0.088257	ns
Gm20422_p1	RE57M	-0.204301	-0.088257	ns
Gm20422_p1	RE57R	0.184172	-0.088257	ns
Gm20422_p1	RE58	-0.103273	-0.088257	ns
Gm20422_p1	RE61	-0.114627	-0.088257	ns
Gm20422_p1	RE85	0.0178312	-0.088257	ns
Gm20422_p1	RE93	0.0639771	-0.088257	ns
Gm20422_p1	RE95	-0.100012	-0.088257	ns
Gm20422_p1	RE96	-0.190628	-0.088257	ns
Gm20422_p1	RE97	-0.0606989	-0.088257	ns
Gm38394_p1	RE127	-0.660163	0.24382	rep
Gm38394_p1	RE57L	-0.391795	0.24382	rep
Gm38394_p1	RE57M	-0.203891	0.24382	rep
Gm38394_p1	RE57R	-0.00665399	0.24382	rep
Gm38394_p1	RE58	-0.417292	0.24382	rep
Gm38394_p1	RE61	-0.339029	0.24382	rep
Gm38394_p1	RE85	-0.734191	0.24382	rep
Gm38394_p1	RE93	-0.0196075	0.24382	rep
Gm38394_p1	RE95	-0.389666	0.24382	rep
Gm38394_p1	RE96	-0.439787	0.24382	rep
Gm38394_p1	RE97	0.248773	0.24382	rep
Gmeb2_p1	RE127	-0.797976	-0.13114	ns
Gmeb2_p1	RE57L	0.163232	-0.13114	ns
Gmeb2_p1	RE57M	-0.694859	-0.13114	ns
Gmeb2_p1	RE57R	0.0202345	-0.13114	ns
Gmeb2_p1	RE58	-0.219197	-0.13114	ns
Gmeb2_p1	RE61	0.144895	-0.13114	ns
Gmeb2_p1	RE85	-0.0956053	-0.13114	ns
Gmeb2_p1	RE93	-0.259468	-0.13114	ns
Gmeb2_p1	RE95	0.358209	-0.13114	ns
Gmeb2_p1	RE96	0.359507	-0.13114	ns
Gmeb2_p1	RE97	-0.0984681	-0.13114	ns
Gpbp1l1_p1	RE127	0.419792	0.12819	ns
Gpbp1l1_p1	RE57L	0.132237	0.12819	ns
Gpbp1l1_p1	RE57M	0.0711695	0.12819	ns
Gpbp1l1_p1	RE57R	0.12213	0.12819	ns
Gpbp1l1_p1	RE58	0.423345	0.12819	ns
Gpbp1l1_p1	RE61	0.312209	0.12819	ns
Gpbp1l1_p1	RE85	0.277309	0.12819	ns
Gpbp1l1_p1	RE93	0.321801	0.12819	ns
Gpbp1l1_p1	RE95	0.155261	0.12819	ns
Gpbp1l1_p1	RE96	0.0971955	0.12819	ns
Gpbp1l1_p1	RE97	0.252185	0.12819	ns
Grhl2_p1	RE127	0.24941	0.40631	rep
Grhl2_p1	RE57L	-0.461486	0.40631	rep
Grhl2_p1	RE57M	-0.490549	0.40631	rep
Grhl2_p1	RE57R	0.321191	0.40631	rep
Grhl2_p1	RE58	0.157164	0.40631	rep
Grhl2_p1	RE61	-0.231975	0.40631	rep
Grhl2_p1	RE85	-0.358127	0.40631	rep
Grhl2_p1	RE93	-0.301365	0.40631	rep
Grhl2_p1	RE95	0.034355	0.40631	rep
Grhl2_p1	RE96	0.147897	0.40631	rep
Grhl2_p1	RE97	0.246581	0.40631	rep
Grhl3_p1	RE127	0.527864	0.1359	rep
Grhl3_p1	RE57L	0.349935	0.1359	rep
Grhl3_p1	RE57M	0.123765	0.1359	rep
Grhl3_p1	RE57R	0.616203	0.1359	rep
Grhl3_p1	RE58	0.350242	0.1359	rep
Grhl3_p1	RE61	0.650803	0.1359	rep
Grhl3_p1	RE85	0.106903	0.1359	rep
Grhl3_p1	RE93	0.190184	0.1359	rep
Grhl3_p1	RE95	1.03914	0.1359	rep
Grhl3_p1	RE96	0.444334	0.1359	rep
Grhl3_p1	RE97	0.607617	0.1359	rep
Gtf2ird1_p2	RE127	-0.19611	0.15127	ns
Gtf2ird1_p2	RE57L	-0.677825	0.15127	ns
Gtf2ird1_p2	RE57M	-0.467894	0.15127	ns
Gtf2ird1_p2	RE57R	0.00836862	0.15127	ns
Gtf2ird1_p2	RE58	-0.303048	0.15127	ns
Gtf2ird1_p2	RE61	-0.289088	0.15127	ns
Gtf2ird1_p2	RE85	-0.486387	0.15127	ns
Gtf2ird1_p2	RE93	-0.477308	0.15127	ns
Gtf2ird1_p2	RE95	-0.037789	0.15127	ns
Gtf2ird1_p2	RE96	-0.39627	0.15127	ns
Gtf2ird1_p2	RE97	-0.223938	0.15127	ns
Hes1_p2	RE127	-0.51056	0.3104	rep
Hes1_p2	RE57L	-0.170274	0.3104	rep
Hes1_p2	RE57M	-0.140329	0.3104	rep
Hes1_p2	RE57R	0.112218	0.3104	rep
Hes1_p2	RE58	0.663064	0.3104	rep
Hes1_p2	RE61	0.0198626	0.3104	rep
Hes1_p2	RE85	-0.429144	0.3104	rep
Hes1_p2	RE93	-0.269341	0.3104	rep
Hes1_p2	RE95	0.137074	0.3104	rep
Hes1_p2	RE96	-0.311302	0.3104	rep
Hes1_p2	RE97	0.309655	0.3104	rep
Hic2_p1	RE127	0.13866	0.11732	ns
Hic2_p1	RE57L	-0.429098	0.11732	ns
Hic2_p1	RE57M	-0.298264	0.11732	ns
Hic2_p1	RE57R	0.183421	0.11732	ns
Hic2_p1	RE58	-0.0742646	0.11732	ns
Hic2_p1	RE61	-0.151099	0.11732	ns
Hic2_p1	RE85	0.0588256	0.11732	ns
Hic2_p1	RE93	-0.0765131	0.11732	ns
Hic2_p1	RE95	-0.248719	0.11732	ns
Hic2_p1	RE96	-0.539991	0.11732	ns
Hic2_p1	RE97	0.263275	0.11732	ns
Hmg20b_p1	RE127	0.492005	-0.17667	act
Hmg20b_p1	RE57L	0.208441	-0.17667	act
Hmg20b_p1	RE57M	0.27305	-0.17667	act
Hmg20b_p1	RE57R	0.113567	-0.17667	act
Hmg20b_p1	RE58	-0.0264134	-0.17667	act
Hmg20b_p1	RE61	-0.0726749	-0.17667	act
Hmg20b_p1	RE85	0.126489	-0.17667	act
Hmg20b_p1	RE93	0.00624362	-0.17667	act
Hmg20b_p1	RE95	-0.124495	-0.17667	act
Hmg20b_p1	RE96	0.0661581	-0.17667	act
Hmg20b_p1	RE97	-0.280863	-0.17667	act
Id2_p2	RE127	-0.0190064	0.14994	ns
Id2_p2	RE57L	-0.0726611	0.14994	ns
Id2_p2	RE57M	-0.317708	0.14994	ns
Id2_p2	RE57R	0.0330457	0.14994	ns
Id2_p2	RE58	-0.0658737	0.14994	ns
Id2_p2	RE61	-0.646921	0.14994	ns
Id2_p2	RE85	-0.117206	0.14994	ns
Id2_p2	RE93	0.0557073	0.14994	ns
Id2_p2	RE95	-0.402671	0.14994	ns
Id2_p2	RE96	-0.360627	0.14994	ns
Id2_p2	RE97	0.0893458	0.14994	ns
Klf16_p1	RE127	0.702473	0.20119	rep
Klf16_p1	RE57L	-0.143518	0.20119	rep
Klf16_p1	RE57M	-0.019379	0.20119	rep
Klf16_p1	RE57R	-0.0769275	0.20119	rep
Klf16_p1	RE58	-0.0880377	0.20119	rep
Klf16_p1	RE61	0.372435	0.20119	rep
Klf16_p1	RE85	0.0862738	0.20119	rep
Klf16_p1	RE93	0.178859	0.20119	rep
Klf16_p1	RE95	0.0288762	0.20119	rep
Klf16_p1	RE96	0.0786678	0.20119	rep
Klf16_p1	RE97	-0.0651949	0.20119	rep
Klf2_p1	RE127	-0.674036	0.11442	ns
Klf2_p1	RE57L	0.899704	0.11442	ns
Klf2_p1	RE57M	0.843533	0.11442	ns
Klf2_p1	RE57R	0.0977971	0.11442	ns
Klf2_p1	RE58	0.213168	0.11442	ns
Klf2_p1	RE61	-0.647558	0.11442	ns
Klf2_p1	RE85	-1.28486	0.11442	ns
Klf2_p1	RE93	0.252746	0.11442	ns
Klf2_p1	RE95	0.281084	0.11442	ns
Klf2_p1	RE96	-0.336427	0.11442	ns
Klf2_p1	RE97	-0.165304	0.11442	ns
Klf4_p2	RE127	-0.150785	0.15615	rep
Klf4_p2	RE57L	-0.0363711	0.15615	rep
Klf4_p2	RE57M	-0.0290835	0.15615	rep
Klf4_p2	RE57R	0.00439479	0.15615	rep
Klf4_p2	RE58	-0.18454	0.15615	rep
Klf4_p2	RE61	-0.48544	0.15615	rep
Klf4_p2	RE85	-0.698918	0.15615	rep
Klf4_p2	RE93	-0.581209	0.15615	rep
Klf4_p2	RE95	-0.0953127	0.15615	rep
Klf4_p2	RE96	-0.332623	0.15615	rep
Klf4_p2	RE97	-0.18604	0.15615	rep
Klf5_p1	RE127	0.664727	0.11558	rep
Klf5_p1	RE57L	-0.390055	0.11558	rep
Klf5_p1	RE57M	0.138122	0.11558	rep
Klf5_p1	RE57R	0.285399	0.11558	rep
Klf5_p1	RE58	0.584915	0.11558	rep
Klf5_p1	RE61	0.00298315	0.11558	rep
Klf5_p1	RE85	-0.127679	0.11558	rep
Klf5_p1	RE93	0.66561	0.11558	rep
Klf5_p1	RE95	0.615095	0.11558	rep
Klf5_p1	RE96	0.11217	0.11558	rep
Klf5_p1	RE97	0.419031	0.11558	rep
Mbd3_p1	RE127	0.25867	-0.16324	act
Mbd3_p1	RE57L	0.468397	-0.16324	act
Mbd3_p1	RE57M	0.481683	-0.16324	act
Mbd3_p1	RE57R	-0.190822	-0.16324	act
Mbd3_p1	RE58	0.309467	-0.16324	act
Mbd3_p1	RE61	0.348588	-0.16324	act
Mbd3_p1	RE85	0.571276	-0.16324	act
Mbd3_p1	RE93	0.666673	-0.16324	act
Mbd3_p1	RE95	0.149023	-0.16324	act
Mbd3_p1	RE96	0.450629	-0.16324	act
Mbd3_p1	RE97	0.599323	-0.16324	act
Mis18bp1_p1	RE127	-0.486444	0.11453	ns
Mis18bp1_p1	RE57L	0.390506	0.11453	ns
Mis18bp1_p1	RE57M	-0.121127	0.11453	ns
Mis18bp1_p1	RE57R	-0.112248	0.11453	ns
Mis18bp1_p1	RE58	-0.0624445	0.11453	ns
Mis18bp1_p1	RE61	-0.244277	0.11453	ns
Mis18bp1_p1	RE85	0.353513	0.11453	ns
Mis18bp1_p1	RE93	-0.244193	0.11453	ns
Mis18bp1_p1	RE95	0.437844	0.11453	ns
Mis18bp1_p1	RE96	-0.247501	0.11453	ns
Mis18bp1_p1	RE97	0.110524	0.11453	ns
Mitf_p1	RE127	0.0217717	-0.072613	ns
Mitf_p1	RE57L	-0.132719	-0.072613	ns
Mitf_p1	RE57M	-0.127791	-0.072613	ns
Mitf_p1	RE57R	-0.0740335	-0.072613	ns
Mitf_p1	RE58	0.178514	-0.072613	ns
Mitf_p1	RE61	-0.0877227	-0.072613	ns
Mitf_p1	RE85	-0.255594	-0.072613	ns
Mitf_p1	RE93	0.277084	-0.072613	ns
Mitf_p1	RE95	0.0367409	-0.072613	ns
Mitf_p1	RE96	-0.212738	-0.072613	ns
Mitf_p1	RE97	0.157942	-0.072613	ns
Mllt10_p2	RE127	-0.539341	-0.089375	ns
Mllt10_p2	RE57L	-0.228559	-0.089375	ns
Mllt10_p2	RE57M	0.0642365	-0.089375	ns
Mllt10_p2	RE57R	-0.153565	-0.089375	ns
Mllt10_p2	RE58	0.0390315	-0.089375	ns
Mllt10_p2	RE61	-0.104878	-0.089375	ns
Mllt10_p2	RE85	-0.294658	-0.089375	ns
Mllt10_p2	RE93	0.0122552	-0.089375	ns
Mllt10_p2	RE95	-0.309689	-0.089375	ns
Mllt10_p2	RE96	-0.236467	-0.089375	ns
Mllt10_p2	RE97	0.0634311	-0.089375	ns
Mxi1_p1	RE127	0.0882398	0.10908	ns
Mxi1_p1	RE57L	-0.0246069	0.10908	ns
Mxi1_p1	RE57M	-0.0893599	0.10908	ns
Mxi1_p1	RE57R	-0.0203561	0.10908	ns
Mxi1_p1	RE58	0.0634079	0.10908	ns
Mxi1_p1	RE61	-0.141132	0.10908	ns
Mxi1_p1	RE85	-0.436035	0.10908	ns
Mxi1_p1	RE93	-0.040446	0.10908	ns
Mxi1_p1	RE95	0.213584	0.10908	ns
Mxi1_p1	RE96	-0.0943601	0.10908	ns
Mxi1_p1	RE97	0.102798	0.10908	ns
Myc_p1	RE127	0.289631	0.16114	rep
Myc_p1	RE57L	-0.714015	0.16114	rep
Myc_p1	RE57M	-0.852275	0.16114	rep
Myc_p1	RE57R	-0.615367	0.16114	rep
Myc_p1	RE58	-0.561988	0.16114	rep
Myc_p1	RE61	0.352003	0.16114	rep
Myc_p1	RE85	-0.387521	0.16114	rep
Myc_p1	RE93	-0.596954	0.16114	rep
Myc_p1	RE95	-0.444028	0.16114	rep
Myc_p1	RE96	-0.978688	0.16114	rep
Myc_p1	RE97	-0.412388	0.16114	rep
Myef2_p1	RE127	0.360305	-0.095224	ns
Myef2_p1	RE57L	0.573838	-0.095224	ns
Myef2_p1	RE57M	0.0127149	-0.095224	ns
Myef2_p1	RE57R	0.410536	-0.095224	ns
Myef2_p1	RE58	0.312996	-0.095224	ns
Myef2_p1	RE61	-0.0431871	-0.095224	ns
Myef2_p1	RE85	0.0487103	-0.095224	ns
Myef2_p1	RE93	0.436582	-0.095224	ns
Myef2_p1	RE95	0.225568	-0.095224	ns
Myef2_p1	RE96	-0.0737822	-0.095224	ns
Myef2_p1	RE97	0.199031	-0.095224	ns
Myrf_p1	RE127	0.0522094	-0.16631	act
Myrf_p1	RE57L	-0.151728	-0.16631	act
Myrf_p1	RE57M	0.230818	-0.16631	act
Myrf_p1	RE57R	-0.0849062	-0.16631	act
Myrf_p1	RE58	0.199681	-0.16631	act
Myrf_p1	RE61	-0.295971	-0.16631	act
Myrf_p1	RE85	-0.030632	-0.16631	act
Myrf_p1	RE93	0.127149	-0.16631	act
Myrf_p1	RE95	-0.136344	-0.16631	act
Myrf_p1	RE96	0.536541	-0.16631	act
Myrf_p1	RE97	-0.0204491	-0.16631	act
Nanog_p1	RE127	1.24254	-0.026442	ns
Nanog_p1	RE57L	0.863005	-0.026442	ns
Nanog_p1	RE57M	1.40699	-0.026442	ns
Nanog_p1	RE57R	-0.156047	-0.026442	ns
Nanog_p1	RE58	0.517055	-0.026442	ns
Nanog_p1	RE61	0.453916	-0.026442	ns
Nanog_p1	RE85	0.986523	-0.026442	ns
Nanog_p1	RE93	0.881155	-0.026442	ns
Nanog_p1	RE95	0.425894	-0.026442	ns
Nanog_p1	RE96	-0.149996	-0.026442	ns
Nanog_p1	RE97	0.638273	-0.026442	ns
Ncor1_p2	RE127	0.13448	0.14987	ns
Ncor1_p2	RE57L	0.0594737	0.14987	ns
Ncor1_p2	RE57M	-0.299107	0.14987	ns
Ncor1_p2	RE57R	-0.129508	0.14987	ns
Ncor1_p2	RE58	-0.274552	0.14987	ns
Ncor1_p2	RE61	-0.0660853	0.14987	ns
Ncor1_p2	RE85	-0.0520184	0.14987	ns
Ncor1_p2	RE93	-0.0128462	0.14987	ns
Ncor1_p2	RE95	0.391551	0.14987	ns
Ncor1_p2	RE96	-0.0958709	0.14987	ns
Ncor1_p2	RE97	0.14247	0.14987	ns
Nfatc4_p1	RE127	-0.216738	0.12051	ns
Nfatc4_p1	RE57L	-0.220444	0.12051	ns
Nfatc4_p1	RE57M	-0.408057	0.12051	ns
Nfatc4_p1	RE57R	-0.386068	0.12051	ns
Nfatc4_p1	RE58	-0.816852	0.12051	ns
Nfatc4_p1	RE61	-0.632423	0.12051	ns
Nfatc4_p1	RE85	-0.357525	0.12051	ns
Nfatc4_p1	RE93	-0.474273	0.12051	ns
Nfatc4_p1	RE95	-0.639096	0.12051	ns
Nfatc4_p1	RE96	-0.513053	0.12051	ns
Nfatc4_p1	RE97	-0.388715	0.12051	ns
Nfe2l2_p1	RE127	-0.557923	-0.41428	act
Nfe2l2_p1	RE57L	-0.108949	-0.41428	act
Nfe2l2_p1	RE57M	0.471815	-0.41428	act
Nfe2l2_p1	RE57R	-0.112688	-0.41428	act
Nfe2l2_p1	RE58	-0.105003	-0.41428	act
Nfe2l2_p1	RE61	0.477118	-0.41428	act
Nfe2l2_p1	RE85	0.96941	-0.41428	act
Nfe2l2_p1	RE93	0.157896	-0.41428	act
Nfe2l2_p1	RE95	0.0292654	-0.41428	act
Nfe2l2_p1	RE96	1.00698	-0.41428	act
Nfe2l2_p1	RE97	-0.174247	-0.41428	act
Nkrf_p1	RE127	-0.0863045	0.15383	ns
Nkrf_p1	RE57L	-0.26806	0.15383	ns
Nkrf_p1	RE57M	-0.0203909	0.15383	ns
Nkrf_p1	RE57R	-0.0541525	0.15383	ns
Nkrf_p1	RE58	-0.0451508	0.15383	ns
Nkrf_p1	RE61	-0.310315	0.15383	ns
Nkrf_p1	RE85	-0.595014	0.15383	ns
Nkrf_p1	RE93	-0.359255	0.15383	ns
Nkrf_p1	RE95	-0.346539	0.15383	ns
Nkrf_p1	RE96	-0.457263	0.15383	ns
Nkrf_p1	RE97	-0.191196	0.15383	ns
Nme2_p1	RE127	-0.16461	0.12414	rep
Nme2_p1	RE57L	-0.492597	0.12414	rep
Nme2_p1	RE57M	-0.47983	0.12414	rep
Nme2_p1	RE57R	-0.3715	0.12414	rep
Nme2_p1	RE58	-0.214965	0.12414	rep
Nme2_p1	RE61	-0.373517	0.12414	rep
Nme2_p1	RE85	-0.407452	0.12414	rep
Nme2_p1	RE93	-0.362315	0.12414	rep
Nme2_p1	RE95	-0.119805	0.12414	rep
Nme2_p1	RE96	-0.321947	0.12414	rep
Nme2_p1	RE97	-0.606008	0.12414	rep
Nr4a1_p1	RE127	0.153095	0.15009	ns
Nr4a1_p1	RE57L	-0.288144	0.15009	ns
Nr4a1_p1	RE57M	-0.558177	0.15009	ns
Nr4a1_p1	RE57R	0.145723	0.15009	ns
Nr4a1_p1	RE58	-0.382495	0.15009	ns
Nr4a1_p1	RE61	0.330204	0.15009	ns
Nr4a1_p1	RE85	-0.035591	0.15009	ns
Nr4a1_p1	RE93	0.270625	0.15009	ns
Nr4a1_p1	RE95	0.484638	0.15009	ns
Nr4a1_p1	RE96	-0.119325	0.15009	ns
Nr4a1_p1	RE97	0.211671	0.15009	ns
Otx2_p2	RE127	-0.753798	-0.52584	act
Otx2_p2	RE57L	-0.235588	-0.52584	act
Otx2_p2	RE57M	-0.328083	-0.52584	act
Otx2_p2	RE57R	-0.430908	-0.52584	act
Otx2_p2	RE58	-0.101416	-0.52584	act
Otx2_p2	RE61	-0.1545	-0.52584	act
Otx2_p2	RE85	-0.335887	-0.52584	act
Otx2_p2	RE93	-0.266928	-0.52584	act
Otx2_p2	RE95	-0.396566	-0.52584	act
Otx2_p2	RE96	0.505289	-0.52584	act
Otx2_p2	RE97	-0.426013	-0.52584	act
Pias1_p1	RE127	-0.0766928	-0.18701	act
Pias1_p1	RE57L	0.293111	-0.18701	act
Pias1_p1	RE57M	0.190557	-0.18701	act
Pias1_p1	RE57R	-0.0270547	-0.18701	act
Pias1_p1	RE58	-0.125268	-0.18701	act
Pias1_p1	RE61	-0.636131	-0.18701	act
Pias1_p1	RE85	-0.183676	-0.18701	act
Pias1_p1	RE93	-0.31747	-0.18701	act
Pias1_p1	RE95	-0.24332	-0.18701	act
Pias1_p1	RE96	-0.20493	-0.18701	act
Pias1_p1	RE97	-0.305228	-0.18701	act
Pias2_p2	RE127	-0.0878037	0.16183	rep
Pias2_p2	RE57L	-0.337391	0.16183	rep
Pias2_p2	RE57M	-0.237398	0.16183	rep
Pias2_p2	RE57R	0.263307	0.16183	rep
Pias2_p2	RE58	0.0417168	0.16183	rep
Pias2_p2	RE61	0.0269462	0.16183	rep
Pias2_p2	RE85	-0.357915	0.16183	rep
Pias2_p2	RE93	-0.0886833	0.16183	rep
Pias2_p2	RE95	0.114706	0.16183	rep
Pias2_p2	RE96	-0.129035	0.16183	rep
Pias2_p2	RE97	0.0595926	0.16183	rep
Pknox1_p1	RE127	0.00124827	0.087708	ns
Pknox1_p1	RE57L	0.0202283	0.087708	ns
Pknox1_p1	RE57M	-0.196139	0.087708	ns
Pknox1_p1	RE57R	0.324053	0.087708	ns
Pknox1_p1	RE58	-0.506687	0.087708	ns
Pknox1_p1	RE61	-0.276716	0.087708	ns
Pknox1_p1	RE85	-0.180681	0.087708	ns
Pknox1_p1	RE93	-0.122776	0.087708	ns
Pknox1_p1	RE95	0.0191117	0.087708	ns
Pknox1_p1	RE96	-0.519913	0.087708	ns
Pknox1_p1	RE97	-0.0616872	0.087708	ns
Pou2f1_p1	RE127	0.28072	-0.14639	ns
Pou2f1_p1	RE57L	-0.00786048	-0.14639	ns
Pou2f1_p1	RE57M	-0.283783	-0.14639	ns
Pou2f1_p1	RE57R	0.119306	-0.14639	ns
Pou2f1_p1	RE58	0.181307	-0.14639	ns
Pou2f1_p1	RE61	-0.0166072	-0.14639	ns
Pou2f1_p1	RE85	0.125842	-0.14639	ns
Pou2f1_p1	RE93	0.473714	-0.14639	ns
Pou2f1_p1	RE95	0.282978	-0.14639	ns
Pou2f1_p1	RE96	0.16487	-0.14639	ns
Pou2f1_p1	RE97	0.513859	-0.14639	ns
Pou5f1_p1	RE127	-0.0111997	-0.92106	act
Pou5f1_p1	RE57L	2.09653	-0.92106	act
Pou5f1_p1	RE57M	4.80958	-0.92106	act
Pou5f1_p1	RE57R	0.912595	-0.92106	act
Pou5f1_p1	RE58	0.904985	-0.92106	act
Pou5f1_p1	RE61	2.59591	-0.92106	act
Pou5f1_p1	RE85	3.41419	-0.92106	act
Pou5f1_p1	RE93	2.60261	-0.92106	act
Pou5f1_p1	RE95	2.0875	-0.92106	act
Pou5f1_p1	RE96	3.79	-0.92106	act
Pou5f1_p1	RE97	-0.325111	-0.92106	act
Prdm14_p1	RE127	-0.176582	0.034253	ns
Prdm14_p1	RE57L	0.0899359	0.034253	ns
Prdm14_p1	RE57M	-0.0663137	0.034253	ns
Prdm14_p1	RE57R	-0.271396	0.034253	ns
Prdm14_p1	RE58	-0.0146836	0.034253	ns
Prdm14_p1	RE61	-0.65595	0.034253	ns
Prdm14_p1	RE85	-0.470549	0.034253	ns
Prdm14_p1	RE93	0.0756521	0.034253	ns
Prdm14_p1	RE95	-0.571924	0.034253	ns
Prdm14_p1	RE96	-0.302903	0.034253	ns
Prdm14_p1	RE97	-0.427889	0.034253	ns
Rbpj_p2	RE127	-1.46786	-0.35358	act
Rbpj_p2	RE57L	-0.199373	-0.35358	act
Rbpj_p2	RE57M	-0.597055	-0.35358	act
Rbpj_p2	RE57R	-0.242003	-0.35358	act
Rbpj_p2	RE58	-0.663471	-0.35358	act
Rbpj_p2	RE61	-0.451874	-0.35358	act
Rbpj_p2	RE85	-0.799794	-0.35358	act
Rbpj_p2	RE93	-0.464391	-0.35358	act
Rbpj_p2	RE95	-0.603579	-0.35358	act
Rbpj_p2	RE96	0.0939651	-0.35358	act
Rbpj_p2	RE97	-0.495847	-0.35358	act
Rlf_p1	RE127	-0.444786	0.1163	rep
Rlf_p1	RE57L	0.00375365	0.1163	rep
Rlf_p1	RE57M	-0.0716332	0.1163	rep
Rlf_p1	RE57R	-0.4963	0.1163	rep
Rlf_p1	RE58	-0.178244	0.1163	rep
Rlf_p1	RE61	-0.723606	0.1163	rep
Rlf_p1	RE85	-0.269167	0.1163	rep
Rlf_p1	RE93	-0.200963	0.1163	rep
Rlf_p1	RE95	-0.469037	0.1163	rep
Rlf_p1	RE96	-0.270572	0.1163	rep
Rlf_p1	RE97	-0.245279	0.1163	rep
Setdb1_p1	RE127	-0.0529916	0.27788	rep
Setdb1_p1	RE57L	-0.753175	0.27788	rep
Setdb1_p1	RE57M	-1.41549	0.27788	rep
Setdb1_p1	RE57R	-0.163858	0.27788	rep
Setdb1_p1	RE58	-0.280853	0.27788	rep
Setdb1_p1	RE61	-0.153694	0.27788	rep
Setdb1_p1	RE85	0.116758	0.27788	rep
Setdb1_p1	RE93	-0.234102	0.27788	rep
Setdb1_p1	RE95	-0.331018	0.27788	rep
Setdb1_p1	RE96	-0.349707	0.27788	rep
Setdb1_p1	RE97	0.254296	0.27788	rep
Smad7_p1	RE127	-0.167915	0.091739	rep
Smad7_p1	RE57L	-0.412497	0.091739	rep
Smad7_p1	RE57M	-0.708495	0.091739	rep
Smad7_p1	RE57R	-0.844987	0.091739	rep
Smad7_p1	RE58	-0.0555418	0.091739	rep
Smad7_p1	RE61	-0.298633	0.091739	rep
Smad7_p1	RE85	-0.370158	0.091739	rep
Smad7_p1	RE93	-0.55063	0.091739	rep
Smad7_p1	RE95	-0.317944	0.091739	rep
Smad7_p1	RE96	-0.29766	0.091739	rep
Smad7_p1	RE97	-0.441123	0.091739	rep
Smarcal1_p1	RE127	-0.0681924	-0.11482	ns
Smarcal1_p1	RE57L	-0.227845	-0.11482	ns
Smarcal1_p1	RE57M	-0.416661	-0.11482	ns
Smarcal1_p1	RE57R	-0.0826394	-0.11482	ns
Smarcal1_p1	RE58	-0.314093	-0.11482	ns
Smarcal1_p1	RE61	-0.397074	-0.11482	ns
Smarcal1_p1	RE85	-0.360879	-0.11482	ns
Smarcal1_p1	RE93	-0.712539	-0.11482	ns
Smarcal1_p1	RE95	-0.603719	-0.11482	ns
Smarcal1_p1	RE96	-0.269552	-0.11482	ns
Smarcal1_p1	RE97	-0.613151	-0.11482	ns
Smarcc1_p2	RE127	-0.213683	-0.19063	act
Smarcc1_p2	RE57L	-0.510726	-0.19063	act
Smarcc1_p2	RE57M	0.50839	-0.19063	act
Smarcc1_p2	RE57R	0.205459	-0.19063	act
Smarcc1_p2	RE58	-0.635331	-0.19063	act
Smarcc1_p2	RE61	0.409959	-0.19063	act
Smarcc1_p2	RE85	1.84705	-0.19063	act
Smarcc1_p2	RE93	-1.43293	-0.19063	act
Smarcc1_p2	RE95	-0.0520799	-0.19063	act
Smarcc1_p2	RE96	0.989969	-0.19063	act
Smarcc1_p2	RE97	-0.444084	-0.19063	act
Smarce1_p2	RE127	-1.21112	-0.13033	ns
Smarce1_p2	RE57L	-0.626649	-0.13033	ns
Smarce1_p2	RE57M	0.0086752	-0.13033	ns
Smarce1_p2	RE57R	0.498602	-0.13033	ns
Smarce1_p2	RE58	-0.422083	-0.13033	ns
Smarce1_p2	RE61	-0.488142	-0.13033	ns
Smarce1_p2	RE85	0.290038	-0.13033	ns
Smarce1_p2	RE93	-1.46675	-0.13033	ns
Smarce1_p2	RE95	-0.188804	-0.13033	ns
Smarce1_p2	RE96	0.784271	-0.13033	ns
Smarce1_p2	RE97	-0.0637887	-0.13033	ns
Son_p1	RE127	-0.111489	0.16021	ns
Son_p1	RE57L	0.503629	0.16021	ns
Son_p1	RE57M	0.1091	0.16021	ns
Son_p1	RE57R	-0.181635	0.16021	ns
Son_p1	RE58	-0.210866	0.16021	ns
Son_p1	RE61	-0.14098	0.16021	ns
Son_p1	RE85	-0.296834	0.16021	ns
Son_p1	RE93	-0.0984798	0.16021	ns
Son_p1	RE95	0.00268184	0.16021	ns
Son_p1	RE96	-0.0188797	0.16021	ns
Son_p1	RE97	-0.000322	0.16021	ns
Sox2_p1	RE127	0.322801	-0.11609	ns
Sox2_p1	RE57L	0.72563	-0.11609	ns
Sox2_p1	RE57M	0.731672	-0.11609	ns
Sox2_p1	RE57R	0.027232	-0.11609	ns
Sox2_p1	RE58	0.343032	-0.11609	ns
Sox2_p1	RE61	0.139288	-0.11609	ns
Sox2_p1	RE85	0.586267	-0.11609	ns
Sox2_p1	RE93	0.272703	-0.11609	ns
Sox2_p1	RE95	-0.265278	-0.11609	ns
Sox2_p1	RE96	0.376106	-0.11609	ns
Sox2_p1	RE97	-0.0445825	-0.11609	ns
Srebf2_p1	RE127	0.117075	-0.15361	ns
Srebf2_p1	RE57L	-0.277317	-0.15361	ns
Srebf2_p1	RE57M	0.110282	-0.15361	ns
Srebf2_p1	RE57R	0.025326	-0.15361	ns
Srebf2_p1	RE58	0.105586	-0.15361	ns
Srebf2_p1	RE61	0.0301223	-0.15361	ns
Srebf2_p1	RE85	-0.146403	-0.15361	ns
Srebf2_p1	RE93	-0.632908	-0.15361	ns
Srebf2_p1	RE95	0.132888	-0.15361	ns
Srebf2_p1	RE96	-0.170681	-0.15361	ns
Srebf2_p1	RE97	-0.279918	-0.15361	ns
Ssrp1_p1	RE127	-0.394833	-0.20796	ns
Ssrp1_p1	RE57L	0.1692	-0.20796	ns
Ssrp1_p1	RE57M	0.0828098	-0.20796	ns
Ssrp1_p1	RE57R	-0.672162	-0.20796	ns
Ssrp1_p1	RE58	-0.0798707	-0.20796	ns
Ssrp1_p1	RE61	-0.401556	-0.20796	ns
Ssrp1_p1	RE85	-0.508707	-0.20796	ns
Ssrp1_p1	RE93	-0.312157	-0.20796	ns
Ssrp1_p1	RE95	-0.225562	-0.20796	ns
Ssrp1_p1	RE96	0.297639	-0.20796	ns
Ssrp1_p1	RE97	-1.09051	-0.20796	ns
Sub1_p1	RE127	0.346424	-0.093757	ns
Sub1_p1	RE57L	0.138053	-0.093757	ns
Sub1_p1	RE57M	0.602315	-0.093757	ns
Sub1_p1	RE57R	0.27289	-0.093757	ns
Sub1_p1	RE58	0.0254241	-0.093757	ns
Sub1_p1	RE61	0.240886	-0.093757	ns
Sub1_p1	RE85	0.217837	-0.093757	ns
Sub1_p1	RE93	0.202713	-0.093757	ns
Sub1_p1	RE95	0.43217	-0.093757	ns
Sub1_p1	RE96	0.0688925	-0.093757	ns
Sub1_p1	RE97	0.253691	-0.093757	ns
Tcf12_p2	RE127	-0.0104823	0.13814	ns
Tcf12_p2	RE57L	-0.449327	0.13814	ns
Tcf12_p2	RE57M	-0.62887	0.13814	ns
Tcf12_p2	RE57R	0.0014712	0.13814	ns
Tcf12_p2	RE58	-0.172428	0.13814	ns
Tcf12_p2	RE61	-0.107227	0.13814	ns
Tcf12_p2	RE85	-0.0550249	0.13814	ns
Tcf12_p2	RE93	-0.356927	0.13814	ns
Tcf12_p2	RE95	-0.596404	0.13814	ns
Tcf12_p2	RE96	-0.25759	0.13814	ns
Tcf12_p2	RE97	0.0364196	0.13814	ns
Tcf7_p2	RE127	-0.455329	0.17743	ns
Tcf7_p2	RE57L	0.0473164	0.17743	ns
Tcf7_p2	RE57M	0.0130313	0.17743	ns
Tcf7_p2	RE57R	-0.0715459	0.17743	ns
Tcf7_p2	RE58	-0.350284	0.17743	ns
Tcf7_p2	RE61	-0.329254	0.17743	ns
Tcf7_p2	RE85	-0.425423	0.17743	ns
Tcf7_p2	RE93	0.0300079	0.17743	ns
Tcf7_p2	RE95	0.00471558	0.17743	ns
Tcf7_p2	RE96	-0.33447	0.17743	ns
Tcf7_p2	RE97	-0.183778	0.17743	ns
Tead4_p1	RE127	-0.189352	0.11798	ns
Tead4_p1	RE57L	-0.329857	0.11798	ns
Tead4_p1	RE57M	-0.831852	0.11798	ns
Tead4_p1	RE57R	-0.375028	0.11798	ns
Tead4_p1	RE58	0.119672	0.11798	ns
Tead4_p1	RE61	-0.617372	0.11798	ns
Tead4_p1	RE85	-0.739081	0.11798	ns
Tead4_p1	RE93	-0.238309	0.11798	ns
Tead4_p1	RE95	-0.441542	0.11798	ns
Tead4_p1	RE96	-0.677745	0.11798	ns
Tead4_p1	RE97	-0.0350716	0.11798	ns
Tfam_p2	RE127	-0.208829	-0.12973	ns
Tfam_p2	RE57L	-0.463311	-0.12973	ns
Tfam_p2	RE57M	-0.336405	-0.12973	ns
Tfam_p2	RE57R	-0.465099	-0.12973	ns
Tfam_p2	RE58	-0.395476	-0.12973	ns
Tfam_p2	RE61	-0.570529	-0.12973	ns
Tfam_p2	RE85	-0.349413	-0.12973	ns
Tfam_p2	RE93	-0.485796	-0.12973	ns
Tfam_p2	RE95	-0.636392	-0.12973	ns
Tfam_p2	RE96	-0.594321	-0.12973	ns
Tfam_p2	RE97	-0.691213	-0.12973	ns
Tfeb_p2	RE127	-0.0120683	-0.089447	ns
Tfeb_p2	RE57L	-0.158037	-0.089447	ns
Tfeb_p2	RE57M	-0.0394337	-0.089447	ns
Tfeb_p2	RE57R	-0.182615	-0.089447	ns
Tfeb_p2	RE58	0.203122	-0.089447	ns
Tfeb_p2	RE61	-0.35396	-0.089447	ns
Tfeb_p2	RE85	-0.339784	-0.089447	ns
Tfeb_p2	RE93	-0.22197	-0.089447	ns
Tfeb_p2	RE95	-0.113231	-0.089447	ns
Tfeb_p2	RE96	-0.109588	-0.089447	ns
Tfeb_p2	RE97	-0.170804	-0.089447	ns
Tox4_p2	RE127	0.728936	-0.36156	act
Tox4_p2	RE57L	0.372607	-0.36156	act
Tox4_p2	RE57M	0.424016	-0.36156	act
Tox4_p2	RE57R	0.803275	-0.36156	act
Tox4_p2	RE58	0.428362	-0.36156	act
Tox4_p2	RE61	0.709489	-0.36156	act
Tox4_p2	RE85	1.22089	-0.36156	act
Tox4_p2	RE93	0.72994	-0.36156	act
Tox4_p2	RE95	0.286305	-0.36156	act
Tox4_p2	RE96	0.809614	-0.36156	act
Tox4_p2	RE97	0.369548	-0.36156	act
Trp53_p1	RE127	0.305794	0.14122	rep
Trp53_p1	RE57L	-0.318416	0.14122	rep
Trp53_p1	RE57M	0.183662	0.14122	rep
Trp53_p1	RE57R	0.471769	0.14122	rep
Trp53_p1	RE58	0.422604	0.14122	rep
Trp53_p1	RE61	0.417157	0.14122	rep
Trp53_p1	RE85	-0.166953	0.14122	rep
Trp53_p1	RE93	1.75477	0.14122	rep
Trp53_p1	RE95	0.567211	0.14122	rep
Trp53_p1	RE96	0.0148491	0.14122	rep
Trp53_p1	RE97	-0.0486511	0.14122	rep
Ubp1_p2	RE127	-0.000872	0.12169	ns
Ubp1_p2	RE57L	-0.20863	0.12169	ns
Ubp1_p2	RE57M	-0.0351465	0.12169	ns
Ubp1_p2	RE57R	0.341094	0.12169	ns
Ubp1_p2	RE58	0.328522	0.12169	ns
Ubp1_p2	RE61	-0.125715	0.12169	ns
Ubp1_p2	RE85	-0.112387	0.12169	ns
Ubp1_p2	RE93	0.129649	0.12169	ns
Ubp1_p2	RE95	0.148673	0.12169	ns
Ubp1_p2	RE96	0.0294745	0.12169	ns
Ubp1_p2	RE97	0.288605	0.12169	ns
Usf1_p1	RE127	0.104505	-0.14064	act
Usf1_p1	RE57L	0.173206	-0.14064	act
Usf1_p1	RE57M	0.188203	-0.14064	act
Usf1_p1	RE57R	-0.131393	-0.14064	act
Usf1_p1	RE58	-0.13409	-0.14064	act
Usf1_p1	RE61	0.604836	-0.14064	act
Usf1_p1	RE85	0.699032	-0.14064	act
Usf1_p1	RE93	0.174746	-0.14064	act
Usf1_p1	RE95	0.251125	-0.14064	act
Usf1_p1	RE96	0.0750694	-0.14064	act
Usf1_p1	RE97	-0.156019	-0.14064	act
Ybx3_p1	RE127	0.23723	0.12381	ns
Ybx3_p1	RE57L	-0.353568	0.12381	ns
Ybx3_p1	RE57M	-0.141809	0.12381	ns
Ybx3_p1	RE57R	0.126287	0.12381	ns
Ybx3_p1	RE58	0.0871131	0.12381	ns
Ybx3_p1	RE61	0.312106	0.12381	ns
Ybx3_p1	RE85	0.533904	0.12381	ns
Ybx3_p1	RE93	0.0858395	0.12381	ns
Ybx3_p1	RE95	0.147678	0.12381	ns
Ybx3_p1	RE96	0.0306597	0.12381	ns
Ybx3_p1	RE97	0.359989	0.12381	ns
Yy1_p1	RE127	-0.665361	-0.049816	ns
Yy1_p1	RE57L	0.111929	-0.049816	ns
Yy1_p1	RE57M	-0.300964	-0.049816	ns
Yy1_p1	RE57R	-0.0762929	-0.049816	ns
Yy1_p1	RE58	0.384562	-0.049816	ns
Yy1_p1	RE61	1.24925	-0.049816	ns
Yy1_p1	RE85	-0.33186	-0.049816	ns
Yy1_p1	RE93	0.0973921	-0.049816	ns
Yy1_p1	RE95	-0.0529897	-0.049816	ns
Yy1_p1	RE96	0.49082	-0.049816	ns
Yy1_p1	RE97	0.939559	-0.049816	ns
Zbtb44_p1	RE127	-0.627661	0.12482	ns
Zbtb44_p1	RE57L	-0.42113	0.12482	ns
Zbtb44_p1	RE57M	-0.0898596	0.12482	ns
Zbtb44_p1	RE57R	-0.29255	0.12482	ns
Zbtb44_p1	RE58	0.197302	0.12482	ns
Zbtb44_p1	RE61	-0.327061	0.12482	ns
Zbtb44_p1	RE85	-0.670138	0.12482	ns
Zbtb44_p1	RE93	-0.439807	0.12482	ns
Zbtb44_p1	RE95	-0.0173165	0.12482	ns
Zbtb44_p1	RE96	-0.531365	0.12482	ns
Zbtb44_p1	RE97	-0.212237	0.12482	ns
Zfp207_p1	RE127	0.400613	-0.23238	act
Zfp207_p1	RE57L	2.24947	-0.23238	act
Zfp207_p1	RE57M	1.95256	-0.23238	act
Zfp207_p1	RE57R	0.806042	-0.23238	act
Zfp207_p1	RE58	1.03709	-0.23238	act
Zfp207_p1	RE61	1.8372	-0.23238	act
Zfp207_p1	RE85	1.75829	-0.23238	act
Zfp207_p1	RE93	0.466432	-0.23238	act
Zfp207_p1	RE95	0.808797	-0.23238	act
Zfp207_p1	RE96	1.00784	-0.23238	act
Zfp207_p1	RE97	2.05946	-0.23238	act
Zfp213_p1	RE127	0.158489	0.13345	ns
Zfp213_p1	RE57L	-0.466843	0.13345	ns
Zfp213_p1	RE57M	-0.121108	0.13345	ns
Zfp213_p1	RE57R	-0.0171449	0.13345	ns
Zfp213_p1	RE58	-0.128127	0.13345	ns
Zfp213_p1	RE61	0.11558	0.13345	ns
Zfp213_p1	RE85	-0.274565	0.13345	ns
Zfp213_p1	RE93	-0.688915	0.13345	ns
Zfp213_p1	RE95	-0.425221	0.13345	ns
Zfp213_p1	RE96	-0.389821	0.13345	ns
Zfp213_p1	RE97	-0.278141	0.13345	ns
Zfp217_p1	RE127	0.370357	-0.19382	act
Zfp217_p1	RE57L	0.100619	-0.19382	act
Zfp217_p1	RE57M	-0.12529	-0.19382	act
Zfp217_p1	RE57R	-0.0481147	-0.19382	act
Zfp217_p1	RE58	-0.195872	-0.19382	act
Zfp217_p1	RE61	0.414493	-0.19382	act
Zfp217_p1	RE85	0.923945	-0.19382	act
Zfp217_p1	RE93	-0.242327	-0.19382	act
Zfp217_p1	RE95	0.00806145	-0.19382	act
Zfp217_p1	RE96	-0.00565519	-0.19382	act
Zfp217_p1	RE97	-0.00509161	-0.19382	act
Zfp280c_p1	RE127	0.345706	0.28271	rep
Zfp280c_p1	RE57L	-0.433937	0.28271	rep
Zfp280c_p1	RE57M	-0.636039	0.28271	rep
Zfp280c_p1	RE57R	0.0912603	0.28271	rep
Zfp280c_p1	RE58	0.0681697	0.28271	rep
Zfp280c_p1	RE61	-0.209276	0.28271	rep
Zfp280c_p1	RE85	-0.280927	0.28271	rep
Zfp280c_p1	RE93	0.119109	0.28271	rep
Zfp280c_p1	RE95	-0.046726	0.28271	rep
Zfp280c_p1	RE96	-0.0899768	0.28271	rep
Zfp280c_p1	RE97	0.317573	0.28271	rep
Zfp281_p1	RE127	0.177936	0.21773	ns
Zfp281_p1	RE57L	-0.803313	0.21773	ns
Zfp281_p1	RE57M	-1.10262	0.21773	ns
Zfp281_p1	RE57R	-0.355095	0.21773	ns
Zfp281_p1	RE58	-0.58072	0.21773	ns
Zfp281_p1	RE61	0.351795	0.21773	ns
Zfp281_p1	RE85	-0.132378	0.21773	ns
Zfp281_p1	RE93	0.106029	0.21773	ns
Zfp281_p1	RE95	0.102122	0.21773	ns
Zfp281_p1	RE96	-0.200239	0.21773	ns
Zfp281_p1	RE97	0.339597	0.21773	ns
Zfp292_p1	RE127	0.399513	-0.12357	ns
Zfp292_p1	RE57L	0.898289	-0.12357	ns
Zfp292_p1	RE57M	0.640158	-0.12357	ns
Zfp292_p1	RE57R	0.219203	-0.12357	ns
Zfp292_p1	RE58	-0.0759677	-0.12357	ns
Zfp292_p1	RE61	0.24005	-0.12357	ns
Zfp292_p1	RE85	0.53809	-0.12357	ns
Zfp292_p1	RE93	0.301947	-0.12357	ns
Zfp292_p1	RE95	0.487217	-0.12357	ns
Zfp292_p1	RE96	0.369496	-0.12357	ns
Zfp292_p1	RE97	0.341126	-0.12357	ns
Zfp36l1_p1	RE127	0.184084	0.17568	rep
Zfp36l1_p1	RE57L	-0.399177	0.17568	rep
Zfp36l1_p1	RE57M	-0.986259	0.17568	rep
Zfp36l1_p1	RE57R	0.634055	0.17568	rep
Zfp36l1_p1	RE58	-0.263056	0.17568	rep
Zfp36l1_p1	RE61	0.574546	0.17568	rep
Zfp36l1_p1	RE85	0.393843	0.17568	rep
Zfp36l1_p1	RE93	0.29995	0.17568	rep
Zfp36l1_p1	RE95	-0.152278	0.17568	rep
Zfp36l1_p1	RE96	0.0131476	0.17568	rep
Zfp36l1_p1	RE97	0.152757	0.17568	rep
Zfp42_p1	RE127	-0.100364	0.273	rep
Zfp42_p1	RE57L	-0.311234	0.273	rep
Zfp42_p1	RE57M	-0.1264	0.273	rep
Zfp42_p1	RE57R	0.150608	0.273	rep
Zfp42_p1	RE58	0.0250471	0.273	rep
Zfp42_p1	RE61	-0.019364	0.273	rep
Zfp42_p1	RE85	0.193818	0.273	rep
Zfp42_p1	RE93	0.0821176	0.273	rep
Zfp42_p1	RE95	0.158898	0.273	rep
Zfp42_p1	RE96	0.1409	0.273	rep
Zfp42_p1	RE97	-0.0253862	0.273	rep
Zfp445_p1	RE127	0.112062	0.068575	ns
Zfp445_p1	RE57L	-0.354418	0.068575	ns
Zfp445_p1	RE57M	-0.0548638	0.068575	ns
Zfp445_p1	RE57R	0.0170493	0.068575	ns
Zfp445_p1	RE58	0.277694	0.068575	ns
Zfp445_p1	RE61	-0.1543	0.068575	ns
Zfp445_p1	RE85	0.158434	0.068575	ns
Zfp445_p1	RE93	0.175286	0.068575	ns
Zfp445_p1	RE95	0.00457349	0.068575	ns
Zfp445_p1	RE96	0.168445	0.068575	ns
Zfp445_p1	RE97	0.298279	0.068575	ns
Zfp518b_p1	RE127	-0.0851183	-0.38319	act
Zfp518b_p1	RE57L	0.694041	-0.38319	act
Zfp518b_p1	RE57M	0.930663	-0.38319	act
Zfp518b_p1	RE57R	-0.293733	-0.38319	act
Zfp518b_p1	RE58	-0.106098	-0.38319	act
Zfp518b_p1	RE61	-0.491854	-0.38319	act
Zfp518b_p1	RE85	-0.34118	-0.38319	act
Zfp518b_p1	RE93	0.207858	-0.38319	act
Zfp518b_p1	RE95	0.057271	-0.38319	act
Zfp518b_p1	RE96	0.474303	-0.38319	act
Zfp518b_p1	RE97	-0.0372386	-0.38319	act
Zfp574_p2	RE127	0.295818	-0.13279	ns
Zfp574_p2	RE57L	0.16474	-0.13279	ns
Zfp574_p2	RE57M	-0.0520306	-0.13279	ns
Zfp574_p2	RE57R	-0.0267359	-0.13279	ns
Zfp574_p2	RE58	0.120213	-0.13279	ns
Zfp574_p2	RE61	0.106889	-0.13279	ns
Zfp574_p2	RE85	0.0106162	-0.13279	ns
Zfp574_p2	RE93	-0.507858	-0.13279	ns
Zfp574_p2	RE95	0.13918	-0.13279	ns
Zfp574_p2	RE96	0.460226	-0.13279	ns
Zfp574_p2	RE97	-0.249145	-0.13279	ns
Zfp654_p1	RE127	-0.308678	0.11878	rep
Zfp654_p1	RE57L	-0.334924	0.11878	rep
Zfp654_p1	RE57M	-0.733221	0.11878	rep
Zfp654_p1	RE57R	-0.133857	0.11878	rep
Zfp654_p1	RE58	-0.340351	0.11878	rep
Zfp654_p1	RE61	-0.548067	0.11878	rep
Zfp654_p1	RE85	-0.211118	0.11878	rep
Zfp654_p1	RE93	-0.496566	0.11878	rep
Zfp654_p1	RE95	-0.420361	0.11878	rep
Zfp654_p1	RE96	-0.712788	0.11878	rep
Zfp654_p1	RE97	-0.239165	0.11878	rep
Zfp748_p1	RE127	0.0210136	0.1082	ns
Zfp748_p1	RE57L	0.107231	0.1082	ns
Zfp748_p1	RE57M	-0.28728	0.1082	ns
Zfp748_p1	RE57R	0.248963	0.1082	ns
Zfp748_p1	RE58	-0.236827	0.1082	ns
Zfp748_p1	RE61	0.278006	0.1082	ns
Zfp748_p1	RE85	-0.256189	0.1082	ns
Zfp748_p1	RE93	0.201584	0.1082	ns
Zfp748_p1	RE95	0.0569953	0.1082	ns
Zfp748_p1	RE96	-0.122612	0.1082	ns
Zfp748_p1	RE97	0.266022	0.1082	ns
Zfp771_p2	RE127	0.186721	-0.092703	ns
Zfp771_p2	RE57L	-0.355441	-0.092703	ns
Zfp771_p2	RE57M	0.00730542	-0.092703	ns
Zfp771_p2	RE57R	0.216473	-0.092703	ns
Zfp771_p2	RE58	0.210515	-0.092703	ns
Zfp771_p2	RE61	0.36368	-0.092703	ns
Zfp771_p2	RE85	-0.24239	-0.092703	ns
Zfp771_p2	RE93	0.276192	-0.092703	ns
Zfp771_p2	RE95	0.27903	-0.092703	ns
Zfp771_p2	RE96	-0.0618454	-0.092703	ns
Zfp771_p2	RE97	0.00589431	-0.092703	ns
Zfp958_p1	RE127	0.220959	0.1194	rep
Zfp958_p1	RE57L	-0.0328932	0.1194	rep
Zfp958_p1	RE57M	-0.162109	0.1194	rep
Zfp958_p1	RE57R	0.354679	0.1194	rep
Zfp958_p1	RE58	-0.1321	0.1194	rep
Zfp958_p1	RE61	-0.0981838	0.1194	rep
Zfp958_p1	RE85	0.0556062	0.1194	rep
Zfp958_p1	RE93	0.150561	0.1194	rep
Zfp958_p1	RE95	0.0157447	0.1194	rep
Zfp958_p1	RE96	-0.0589779	0.1194	rep
Zfp958_p1	RE97	0.154449	0.1194	rep
Zfp985_p1	RE127	0.362413	-0.12872	ns
Zfp985_p1	RE57L	0.105972	-0.12872	ns
Zfp985_p1	RE57M	0.216157	-0.12872	ns
Zfp985_p1	RE57R	-0.0790457	-0.12872	ns
Zfp985_p1	RE58	0.281823	-0.12872	ns
Zfp985_p1	RE61	0.24804	-0.12872	ns
Zfp985_p1	RE85	-0.0606272	-0.12872	ns
Zfp985_p1	RE93	0.287296	-0.12872	ns
Zfp985_p1	RE95	0.154543	-0.12872	ns
Zfp985_p1	RE96	0.197165	-0.12872	ns
Zfp985_p1	RE97	0.282339	-0.12872	ns
Zfx_p1	RE127	-0.52144	0.15161	rep
Zfx_p1	RE57L	-0.112572	0.15161	rep
Zfx_p1	RE57M	-0.253424	0.15161	rep
Zfx_p1	RE57R	-0.776568	0.15161	rep
Zfx_p1	RE58	-0.527437	0.15161	rep
Zfx_p1	RE61	-0.402754	0.15161	rep
Zfx_p1	RE85	-0.456511	0.15161	rep
Zfx_p1	RE93	-0.482074	0.15161	rep
Zfx_p1	RE95	-0.672832	0.15161	rep
Zfx_p1	RE96	-0.755864	0.15161	rep
Zfx_p1	RE97	-0.353811	0.15161	rep
Zic3_p1	RE127	0.0957797	-0.64687	act
Zic3_p1	RE57L	2.29818	-0.64687	act
Zic3_p1	RE57M	2.85203	-0.64687	act
Zic3_p1	RE57R	0.335668	-0.64687	act
Zic3_p1	RE58	0.737187	-0.64687	act
Zic3_p1	RE61	1.04123	-0.64687	act
Zic3_p1	RE85	1.11849	-0.64687	act
Zic3_p1	RE93	1.08714	-0.64687	act
Zic3_p1	RE95	0.473787	-0.64687	act
Zic3_p1	RE96	0.959747	-0.64687	act
Zic3_p1	RE97	0.174605	-0.64687	act
Zmiz2_p1	RE127	-0.104477	-0.088286	ns
Zmiz2_p1	RE57L	-0.208732	-0.088286	ns
Zmiz2_p1	RE57M	-0.358407	-0.088286	ns
Zmiz2_p1	RE57R	-0.278243	-0.088286	ns
Zmiz2_p1	RE58	-0.0292876	-0.088286	ns
Zmiz2_p1	RE61	-0.424274	-0.088286	ns
Zmiz2_p1	RE85	-0.294018	-0.088286	ns
Zmiz2_p1	RE93	-0.304563	-0.088286	ns
Zmiz2_p1	RE95	-0.45086	-0.088286	ns
Zmiz2_p1	RE96	-0.285872	-0.088286	ns
Zmiz2_p1	RE97	-0.649992	-0.088286	ns
Zscan10_p1	RE127	0.45972	-0.14359	act
Zscan10_p1	RE57L	-0.419429	-0.14359	act
Zscan10_p1	RE57M	-0.200709	-0.14359	act
Zscan10_p1	RE57R	0.323501	-0.14359	act
Zscan10_p1	RE58	0.20143	-0.14359	act
Zscan10_p1	RE61	-0.0435035	-0.14359	act
Zscan10_p1	RE85	0.0659815	-0.14359	act
Zscan10_p1	RE93	0.348607	-0.14359	act
Zscan10_p1	RE95	0.209285	-0.14359	act
Zscan10_p1	RE96	0.470926	-0.14359	act
Zscan10_p1	RE97	0.0506415	-0.14359	act

## Sheet: E8h
gene	reporter	timepoint	zscore
Adnp	RE97	0	0.601216
Adnp	RE97	10	-0.172196
Adnp	RE97	16	-0.222578
Adnp	RE97	24	0.100373
Adnp	RE97	30	-0.456346
Adnp	RE97	36	0.217138
Adnp	RE97	48	0.225663
Arid4a	RE85	0	-0.948143
Arid4a	RE85	10	0.231082
Arid4a	RE85	16	-0.0888814
Arid4a	RE85	24	1.1795
Arid4a	RE85	30	0.91413
Arid4a	RE85	36	1.15505
Arid4a	RE85	48	0.234575
Ascl2	RE95	0	-0.962222
Ascl2	RE95	10	-1.0639
Ascl2	RE95	16	-0.394257
Ascl2	RE95	24	0.526635
Ascl2	RE95	30	0.518546
Ascl2	RE95	36	0.948098
Ascl2	RE95	48	2.93914
Bnc2	RE127	0	-1.24948
Bnc2	RE127	10	0.142067
Bnc2	RE127	16	0.705902
Bnc2	RE127	24	0.382081
Bnc2	RE127	30	0.222865
Bnc2	RE127	36	0.0366811
Bnc2	RE127	48	-0.355443
Csde1	RE93	0	0.562925
Csde1	RE93	10	-0.179641
Csde1	RE93	16	-0.307579
Csde1	RE93	24	0.923409
Csde1	RE93	30	1.15498
Csde1	RE93	36	2.38594
Csde1	RE93	48	0.202407
Csde1	RE97	0	0.562925
Csde1	RE97	10	-0.179641
Csde1	RE97	16	-0.307579
Csde1	RE97	24	0.923409
Csde1	RE97	30	1.15498
Csde1	RE97	36	2.38594
Csde1	RE97	48	0.202407
Esrrb	RE57L	0	1.52962
Esrrb	RE57L	10	1.46717
Esrrb	RE57L	16	1.4553
Esrrb	RE57L	24	0.785869
Esrrb	RE57L	30	0.173929
Esrrb	RE57L	36	-0.401694
Esrrb	RE57L	48	-0.757871
Esrrb	RE57M	0	1.52962
Esrrb	RE57M	10	1.46717
Esrrb	RE57M	16	1.4553
Esrrb	RE57M	24	0.785869
Esrrb	RE57M	30	0.173929
Esrrb	RE57M	36	-0.401694
Esrrb	RE57M	48	-0.757871
Esrrb	RE57R	0	1.52962
Esrrb	RE57R	10	1.46717
Esrrb	RE57R	16	1.4553
Esrrb	RE57R	24	0.785869
Esrrb	RE57R	30	0.173929
Esrrb	RE57R	36	-0.401694
Esrrb	RE57R	48	-0.757871
Esrrb	RE58	0	1.52962
Esrrb	RE58	10	1.46717
Esrrb	RE58	16	1.4553
Esrrb	RE58	24	0.785869
Esrrb	RE58	30	0.173929
Esrrb	RE58	36	-0.401694
Esrrb	RE58	48	-0.757871
Esrrb	RE93	0	1.52962
Esrrb	RE93	10	1.46717
Esrrb	RE93	16	1.4553
Esrrb	RE93	24	0.785869
Esrrb	RE93	30	0.173929
Esrrb	RE93	36	-0.401694
Esrrb	RE93	48	-0.757871
Esrrb	RE95	0	1.52962
Esrrb	RE95	10	1.46717
Esrrb	RE95	16	1.4553
Esrrb	RE95	24	0.785869
Esrrb	RE95	30	0.173929
Esrrb	RE95	36	-0.401694
Esrrb	RE95	48	-0.757871
Esrrb	RE97	0	1.52962
Esrrb	RE97	10	1.46717
Esrrb	RE97	16	1.4553
Esrrb	RE97	24	0.785869
Esrrb	RE97	30	0.173929
Esrrb	RE97	36	-0.401694
Esrrb	RE97	48	-0.757871
Foxd3	RE57M	0	0.089953
Foxd3	RE57M	10	0.47068
Foxd3	RE57M	16	1.36833
Foxd3	RE57M	24	0.537898
Foxd3	RE57M	30	0.333755
Foxd3	RE57M	36	-0.796995
Foxd3	RE57M	48	-0.120326
Foxd3	RE61	0	0.089953
Foxd3	RE61	10	0.47068
Foxd3	RE61	16	1.36833
Foxd3	RE61	24	0.537898
Foxd3	RE61	30	0.333755
Foxd3	RE61	36	-0.796995
Foxd3	RE61	48	-0.120326
Foxd3	RE85	0	0.089953
Foxd3	RE85	10	0.47068
Foxd3	RE85	16	1.36833
Foxd3	RE85	24	0.537898
Foxd3	RE85	30	0.333755
Foxd3	RE85	36	-0.796995
Foxd3	RE85	48	-0.120326
Foxd3	RE96	0	0.089953
Foxd3	RE96	10	0.47068
Foxd3	RE96	16	1.36833
Foxd3	RE96	24	0.537898
Foxd3	RE96	30	0.333755
Foxd3	RE96	36	-0.796995
Foxd3	RE96	48	-0.120326
Gabpb1	RE85	0	0.0743905
Gabpb1	RE85	10	-1.29994
Gabpb1	RE85	16	-0.446536
Gabpb1	RE85	24	-0.223472
Gabpb1	RE85	30	-0.0649319
Gabpb1	RE85	36	-0.0752288
Gabpb1	RE85	48	0.162848
Grhl3	RE95	0	3.04364
Grhl3	RE95	10	0.438769
Grhl3	RE95	16	0.114058
Grhl3	RE95	24	0.247412
Grhl3	RE95	30	-0.140012
Grhl3	RE95	36	-0.553611
Grhl3	RE95	48	-0.532271
Hes1	RE58	0	1.58998
Hes1	RE58	10	-0.0946755
Hes1	RE58	16	-0.112989
Hes1	RE58	24	-1.00678
Hes1	RE58	30	-1.08074
Hes1	RE58	36	-1.15243
Hes1	RE58	48	-0.600129
Klf16	RE127	0	0.3865
Klf16	RE127	10	-0.452537
Klf16	RE127	16	0.378599
Klf16	RE127	24	0.453654
Klf16	RE127	30	1.62115
Klf16	RE127	36	0.583151
Klf16	RE127	48	0.252796
Klf2	RE57L	0	2.9125
Klf2	RE57L	10	1.08228
Klf2	RE57L	16	0.947176
Klf2	RE57L	24	0.235997
Klf2	RE57L	30	0.353997
Klf2	RE57L	36	-0.410153
Klf2	RE57L	48	-0.105624
Klf2	RE57M	0	2.9125
Klf2	RE57M	10	1.08228
Klf2	RE57M	16	0.947176
Klf2	RE57M	24	0.235997
Klf2	RE57M	30	0.353997
Klf2	RE57M	36	-0.410153
Klf2	RE57M	48	-0.105624
Klf5	RE127	0	2.0841
Klf5	RE127	10	1.38439
Klf5	RE127	16	1.60762
Klf5	RE127	24	0.616945
Klf5	RE127	30	-0.0234858
Klf5	RE127	36	-0.561755
Klf5	RE127	48	-0.718261
Klf5	RE93	0	2.0841
Klf5	RE93	10	1.38439
Klf5	RE93	16	1.60762
Klf5	RE93	24	0.616945
Klf5	RE93	30	-0.0234858
Klf5	RE93	36	-0.561755
Klf5	RE93	48	-0.718261
Mbd3	RE85	0	-0.641704
Mbd3	RE85	10	0.520098
Mbd3	RE85	16	-0.0031761
Mbd3	RE85	24	-0.00626645
Mbd3	RE85	30	0.855671
Mbd3	RE85	36	0.890242
Mbd3	RE85	48	-0.0681166
Mbd3	RE93	0	-0.641704
Mbd3	RE93	10	0.520098
Mbd3	RE93	16	-0.0031761
Mbd3	RE93	24	-0.00626645
Mbd3	RE93	30	0.855671
Mbd3	RE93	36	0.890242
Mbd3	RE93	48	-0.0681166
Nanog	RE127	0	2.61547
Nanog	RE127	10	1.34618
Nanog	RE127	16	1.31231
Nanog	RE127	24	0.412463
Nanog	RE127	30	-0.225193
Nanog	RE127	36	-0.6179
Nanog	RE127	48	-0.648256
Nanog	RE57L	0	2.61547
Nanog	RE57L	10	1.34618
Nanog	RE57L	16	1.31231
Nanog	RE57L	24	0.412463
Nanog	RE57L	30	-0.225193
Nanog	RE57L	36	-0.6179
Nanog	RE57L	48	-0.648256
Nanog	RE57M	0	2.61547
Nanog	RE57M	10	1.34618
Nanog	RE57M	16	1.31231
Nanog	RE57M	24	0.412463
Nanog	RE57M	30	-0.225193
Nanog	RE57M	36	-0.6179
Nanog	RE57M	48	-0.648256
Nanog	RE85	0	2.61547
Nanog	RE85	10	1.34618
Nanog	RE85	16	1.31231
Nanog	RE85	24	0.412463
Nanog	RE85	30	-0.225193
Nanog	RE85	36	-0.6179
Nanog	RE85	48	-0.648256
Nanog	RE93	0	2.61547
Nanog	RE93	10	1.34618
Nanog	RE93	16	1.31231
Nanog	RE93	24	0.412463
Nanog	RE93	30	-0.225193
Nanog	RE93	36	-0.6179
Nanog	RE93	48	-0.648256
Nanog	RE97	0	2.61547
Nanog	RE97	10	1.34618
Nanog	RE97	16	1.31231
Nanog	RE97	24	0.412463
Nanog	RE97	30	-0.225193
Nanog	RE97	36	-0.6179
Nanog	RE97	48	-0.648256
Nfe2l2	RE57M	0	1.36987
Nfe2l2	RE57M	10	-0.639116
Nfe2l2	RE57M	16	0.242913
Nfe2l2	RE57M	24	0.872041
Nfe2l2	RE57M	30	1.21746
Nfe2l2	RE57M	36	0.927306
Nfe2l2	RE57M	48	-0.229006
Nfe2l2	RE85	0	1.36987
Nfe2l2	RE85	10	-0.639116
Nfe2l2	RE85	16	0.242913
Nfe2l2	RE85	24	0.872041
Nfe2l2	RE85	30	1.21746
Nfe2l2	RE85	36	0.927306
Nfe2l2	RE85	48	-0.229006
Nfe2l2	RE96	0	1.36987
Nfe2l2	RE96	10	-0.639116
Nfe2l2	RE96	16	0.242913
Nfe2l2	RE96	24	0.872041
Nfe2l2	RE96	30	1.21746
Nfe2l2	RE96	36	0.927306
Nfe2l2	RE96	48	-0.229006
Otx2	RE96	0	-1.26322
Otx2	RE96	10	0.732723
Otx2	RE96	16	0.793287
Otx2	RE96	24	0.929205
Otx2	RE96	30	1.41873
Otx2	RE96	36	1.26633
Otx2	RE96	48	0.965823
Pou5f1	RE57L	0	0.614488
Pou5f1	RE57L	10	-0.112871
Pou5f1	RE57L	16	1.19831
Pou5f1	RE57L	24	0.495608
Pou5f1	RE57L	30	1.34887
Pou5f1	RE57L	36	0.846428
Pou5f1	RE57L	48	0.29697
Pou5f1	RE57M	0	0.614488
Pou5f1	RE57M	10	-0.112871
Pou5f1	RE57M	16	1.19831
Pou5f1	RE57M	24	0.495608
Pou5f1	RE57M	30	1.34887
Pou5f1	RE57M	36	0.846428
Pou5f1	RE57M	48	0.29697
Pou5f1	RE58	0	0.614488
Pou5f1	RE58	10	-0.112871
Pou5f1	RE58	16	1.19831
Pou5f1	RE58	24	0.495608
Pou5f1	RE58	30	1.34887
Pou5f1	RE58	36	0.846428
Pou5f1	RE58	48	0.29697
Pou5f1	RE61	0	0.614488
Pou5f1	RE61	10	-0.112871
Pou5f1	RE61	16	1.19831
Pou5f1	RE61	24	0.495608
Pou5f1	RE61	30	1.34887
Pou5f1	RE61	36	0.846428
Pou5f1	RE61	48	0.29697
Pou5f1	RE85	0	0.614488
Pou5f1	RE85	10	-0.112871
Pou5f1	RE85	16	1.19831
Pou5f1	RE85	24	0.495608
Pou5f1	RE85	30	1.34887
Pou5f1	RE85	36	0.846428
Pou5f1	RE85	48	0.29697
Pou5f1	RE93	0	0.614488
Pou5f1	RE93	10	-0.112871
Pou5f1	RE93	16	1.19831
Pou5f1	RE93	24	0.495608
Pou5f1	RE93	30	1.34887
Pou5f1	RE93	36	0.846428
Pou5f1	RE93	48	0.29697
Pou5f1	RE95	0	0.614488
Pou5f1	RE95	10	-0.112871
Pou5f1	RE95	16	1.19831
Pou5f1	RE95	24	0.495608
Pou5f1	RE95	30	1.34887
Pou5f1	RE95	36	0.846428
Pou5f1	RE95	48	0.29697
Pou5f1	RE96	0	0.614488
Pou5f1	RE96	10	-0.112871
Pou5f1	RE96	16	1.19831
Pou5f1	RE96	24	0.495608
Pou5f1	RE96	30	1.34887
Pou5f1	RE96	36	0.846428
Pou5f1	RE96	48	0.29697
Smarcc1	RE85	0	-0.624944
Smarcc1	RE85	10	-1.05994
Smarcc1	RE85	16	0.144177
Smarcc1	RE85	24	-0.29913
Smarcc1	RE85	30	-0.340601
Smarcc1	RE85	36	0.377876
Smarcc1	RE85	48	0.131099
Smarce1	RE96	0	0.67298
Smarce1	RE96	10	-0.344714
Smarce1	RE96	16	0.226298
Smarce1	RE96	24	-0.630153
Smarce1	RE96	30	-1.13096
Smarce1	RE96	36	-0.943266
Smarce1	RE96	48	-0.331749
Sub1	RE57M	0	-0.387189
Sub1	RE57M	10	-0.281464
Sub1	RE57M	16	-0.879527
Sub1	RE57M	24	-0.356157
Sub1	RE57M	30	0.354348
Sub1	RE57M	36	0.593781
Sub1	RE57M	48	0.334667
Tox4	RE57R	0	0.235734
Tox4	RE57R	10	-0.432661
Tox4	RE57R	16	-0.17002
Tox4	RE57R	24	0.0793356
Tox4	RE57R	30	1.09801
Tox4	RE57R	36	1.06505
Tox4	RE57R	48	0.260729
Tox4	RE85	0	0.235734
Tox4	RE85	10	-0.432661
Tox4	RE85	16	-0.17002
Tox4	RE85	24	0.0793356
Tox4	RE85	30	1.09801
Tox4	RE85	36	1.06505
Tox4	RE85	48	0.260729
Tox4	RE96	0	0.235734
Tox4	RE96	10	-0.432661
Tox4	RE96	16	-0.17002
Tox4	RE96	24	0.0793356
Tox4	RE96	30	1.09801
Tox4	RE96	36	1.06505
Tox4	RE96	48	0.260729
Trp53	RE93	0	0.695005
Trp53	RE93	10	0.527819
Trp53	RE93	16	1.39205
Trp53	RE93	24	0.463592
Trp53	RE93	30	1.10157
Trp53	RE93	36	1.09965
Trp53	RE93	48	0.36823
Trp53	RE95	0	0.695005
Trp53	RE95	10	0.527819
Trp53	RE95	16	1.39205
Trp53	RE95	24	0.463592
Trp53	RE95	30	1.10157
Trp53	RE95	36	1.09965
Trp53	RE95	48	0.36823
Usf1	RE61	0	-0.653144
Usf1	RE61	10	-0.829312
Usf1	RE61	16	0.0378752
Usf1	RE61	24	0.206447
Usf1	RE61	30	0.446996
Usf1	RE61	36	0.810068
Usf1	RE61	48	0.278349
Usf1	RE85	0	-0.653144
Usf1	RE85	10	-0.829312
Usf1	RE85	16	0.0378752
Usf1	RE85	24	0.206447
Usf1	RE85	30	0.446996
Usf1	RE85	36	0.810068
Usf1	RE85	48	0.278349
Zfp207	RE57L	0	0.866283
Zfp207	RE57L	10	0.598695
Zfp207	RE57L	16	0.0463253
Zfp207	RE57L	24	0.858266
Zfp207	RE57L	30	-0.416703
Zfp207	RE57L	36	-0.313824
Zfp207	RE57L	48	-0.732498
Zfp207	RE57M	0	0.866283
Zfp207	RE57M	10	0.598695
Zfp207	RE57M	16	0.0463253
Zfp207	RE57M	24	0.858266
Zfp207	RE57M	30	-0.416703
Zfp207	RE57M	36	-0.313824
Zfp207	RE57M	48	-0.732498
Zfp207	RE58	0	0.866283
Zfp207	RE58	10	0.598695
Zfp207	RE58	16	0.0463253
Zfp207	RE58	24	0.858266
Zfp207	RE58	30	-0.416703
Zfp207	RE58	36	-0.313824
Zfp207	RE58	48	-0.732498
Zfp207	RE61	0	0.866283
Zfp207	RE61	10	0.598695
Zfp207	RE61	16	0.0463253
Zfp207	RE61	24	0.858266
Zfp207	RE61	30	-0.416703
Zfp207	RE61	36	-0.313824
Zfp207	RE61	48	-0.732498
Zfp207	RE85	0	0.866283
Zfp207	RE85	10	0.598695
Zfp207	RE85	16	0.0463253
Zfp207	RE85	24	0.858266
Zfp207	RE85	30	-0.416703
Zfp207	RE85	36	-0.313824
Zfp207	RE85	48	-0.732498
Zfp207	RE96	0	0.866283
Zfp207	RE96	10	0.598695
Zfp207	RE96	16	0.0463253
Zfp207	RE96	24	0.858266
Zfp207	RE96	30	-0.416703
Zfp207	RE96	36	-0.313824
Zfp207	RE96	48	-0.732498
Zfp207	RE97	0	0.866283
Zfp207	RE97	10	0.598695
Zfp207	RE97	16	0.0463253
Zfp207	RE97	24	0.858266
Zfp207	RE97	30	-0.416703
Zfp207	RE97	36	-0.313824
Zfp207	RE97	48	-0.732498
Zfp217	RE85	0	0.175858
Zfp217	RE85	10	-0.464116
Zfp217	RE85	16	-0.0253597
Zfp217	RE85	24	-0.645141
Zfp217	RE85	30	-0.74278
Zfp217	RE85	36	-0.965706
Zfp217	RE85	48	0.0978756
Zfp292	RE57L	0	1.41965
Zfp292	RE57L	10	-0.0325927
Zfp292	RE57L	16	-1.1029
Zfp292	RE57L	24	0.742249
Zfp292	RE57L	30	0.598048
Zfp292	RE57L	36	0.724505
Zfp292	RE57L	48	-0.709882
Zfp292	RE57M	0	1.41965
Zfp292	RE57M	10	-0.0325927
Zfp292	RE57M	16	-1.1029
Zfp292	RE57M	24	0.742249
Zfp292	RE57M	30	0.598048
Zfp292	RE57M	36	0.724505
Zfp292	RE57M	48	-0.709882
Zfp36l1	RE57R	0	0.17716
Zfp36l1	RE57R	10	1.80017
Zfp36l1	RE57R	16	1.90983
Zfp36l1	RE57R	24	-0.00456277
Zfp36l1	RE57R	30	-1.0991
Zfp36l1	RE57R	36	-1.32293
Zfp36l1	RE57R	48	-0.0808117
Zfp518b	RE57L	0	0.701939
Zfp518b	RE57L	10	1.74573
Zfp518b	RE57L	16	2.18499
Zfp518b	RE57L	24	1.36556
Zfp518b	RE57L	30	0.589064
Zfp518b	RE57L	36	-0.181246
Zfp518b	RE57L	48	-0.345441
Zfp518b	RE57M	0	0.701939
Zfp518b	RE57M	10	1.74573
Zfp518b	RE57M	16	2.18499
Zfp518b	RE57M	24	1.36556
Zfp518b	RE57M	30	0.589064
Zfp518b	RE57M	36	-0.181246
Zfp518b	RE57M	48	-0.345441
Zic3	RE57L	0	-1.05028
Zic3	RE57L	10	1.66433
Zic3	RE57L	16	2.18587
Zic3	RE57L	24	1.7535
Zic3	RE57L	30	1.07454
Zic3	RE57L	36	0.296523
Zic3	RE57L	48	-0.437715
Zic3	RE57M	0	-1.05028
Zic3	RE57M	10	1.66433
Zic3	RE57M	16	2.18587
Zic3	RE57M	24	1.7535
Zic3	RE57M	30	1.07454
Zic3	RE57M	36	0.296523
Zic3	RE57M	48	-0.437715
Zic3	RE58	0	-1.05028
Zic3	RE58	10	1.66433
Zic3	RE58	16	2.18587
Zic3	RE58	24	1.7535
Zic3	RE58	30	1.07454
Zic3	RE58	36	0.296523
Zic3	RE58	48	-0.437715
Zic3	RE61	0	-1.05028
Zic3	RE61	10	1.66433
Zic3	RE61	16	2.18587
Zic3	RE61	24	1.7535
Zic3	RE61	30	1.07454
Zic3	RE61	36	0.296523
Zic3	RE61	48	-0.437715
Zic3	RE85	0	-1.05028
Zic3	RE85	10	1.66433
Zic3	RE85	16	2.18587
Zic3	RE85	24	1.7535
Zic3	RE85	30	1.07454
Zic3	RE85	36	0.296523
Zic3	RE85	48	-0.437715
Zic3	RE93	0	-1.05028
Zic3	RE93	10	1.66433
Zic3	RE93	16	2.18587
Zic3	RE93	24	1.7535
Zic3	RE93	30	1.07454
Zic3	RE93	36	0.296523
Zic3	RE93	48	-0.437715
Zic3	RE96	0	-1.05028
Zic3	RE96	10	1.66433
Zic3	RE96	16	2.18587
Zic3	RE96	24	1.7535
Zic3	RE96	30	1.07454
Zic3	RE96	36	0.296523
Zic3	RE96	48	-0.437715

## Sheet: E8i-j
gene	sex	timepoint	zscore	type	cluster			timepoint	cluster	type	pval
Adnp	XO	0	-0.92452	act	noRE-like			0	proximal	act	0.242648
Adnp	XO	10	0.288779	act	noRE-like			10	proximal	act	0.652185
Adnp	XO	16	-0.185155	act	noRE-like			16	proximal	act	0.331649
Adnp	XO	24	-0.0906391	act	noRE-like			24	proximal	act	0.00410245
Adnp	XO	30	0.181918	act	noRE-like			30	proximal	act	0.0399755
Adnp	XO	36	-0.0640604	act	noRE-like			36	proximal	act	0.0103823
Adnp	XO	48	-0.0773334	act	noRE-like			48	proximal	act	0.242648
Adnp	XO	56	-1.61751	act	noRE-like			0	distal	act	0.460959
Adnp	XO	72	0.21984	act	noRE-like			10	distal	act	0.870194
Adnp	XO	96	1.70966	act	noRE-like			16	distal	act	0.486365
Adnp	XX	0	0.601216	act	noRE-like			24	distal	act	0.460959
Adnp	XX	10	-0.172196	act	noRE-like			30	distal	act	0.594884
Adnp	XX	16	-0.222578	act	noRE-like			36	distal	act	0.304591
Adnp	XX	24	0.100373	act	noRE-like			48	distal	act	0.460959
Adnp	XX	30	-0.456346	act	noRE-like
Adnp	XX	36	0.217138	act	noRE-like
Adnp	XX	48	0.225663	act	noRE-like
Adnp	XX	56	-0.152112	act	noRE-like
Adnp	XX	72	0.753377	act	noRE-like
Adnp	XX	96	-0.356865	act	noRE-like
Arid4a	XO	0	-0.58853	rep	noRE-like
Arid4a	XO	0	-0.58853	act	distal
Arid4a	XO	10	0.669445	rep	noRE-like
Arid4a	XO	10	0.669445	act	distal
Arid4a	XO	16	0.449293	rep	noRE-like
Arid4a	XO	16	0.449293	act	distal
Arid4a	XO	24	0.892553	rep	noRE-like
Arid4a	XO	24	0.892553	act	distal
Arid4a	XO	30	1.43101	rep	noRE-like
Arid4a	XO	30	1.43101	act	distal
Arid4a	XO	36	0.130264	rep	noRE-like
Arid4a	XO	36	0.130264	act	distal
Arid4a	XO	48	-0.574346	rep	noRE-like
Arid4a	XO	48	-0.574346	act	distal
Arid4a	XO	56	-1.41352	rep	noRE-like
Arid4a	XO	56	-1.41352	act	distal
Arid4a	XO	72	-1.44227	rep	noRE-like
Arid4a	XO	72	-1.44227	act	distal
Arid4a	XO	96	-1.46364	rep	noRE-like
Arid4a	XO	96	-1.46364	act	distal
Arid4a	XX	0	-0.948143	rep	noRE-like
Arid4a	XX	0	-0.948143	act	distal
Arid4a	XX	10	0.231082	rep	noRE-like
Arid4a	XX	10	0.231082	act	distal
Arid4a	XX	16	-0.0888814	rep	noRE-like
Arid4a	XX	16	-0.0888814	act	distal
Arid4a	XX	24	1.1795	rep	noRE-like
Arid4a	XX	24	1.1795	act	distal
Arid4a	XX	30	0.91413	rep	noRE-like
Arid4a	XX	30	0.91413	act	distal
Arid4a	XX	36	1.15505	rep	noRE-like
Arid4a	XX	36	1.15505	act	distal
Arid4a	XX	48	0.234575	rep	noRE-like
Arid4a	XX	48	0.234575	act	distal
Arid4a	XX	56	-0.186306	rep	noRE-like
Arid4a	XX	56	-0.186306	act	distal
Arid4a	XX	72	0.201242	rep	noRE-like
Arid4a	XX	72	0.201242	act	distal
Arid4a	XX	96	-0.73908	rep	noRE-like
Arid4a	XX	96	-0.73908	act	distal
Arnt	XO	0	0.0606066	rep	noRE-like
Arnt	XO	10	-0.401676	rep	noRE-like
Arnt	XO	16	-0.151255	rep	noRE-like
Arnt	XO	24	0.00956491	rep	noRE-like
Arnt	XO	30	0.240074	rep	noRE-like
Arnt	XO	36	0.213817	rep	noRE-like
Arnt	XO	48	0.0695234	rep	noRE-like
Arnt	XO	56	-0.755775	rep	noRE-like
Arnt	XO	72	0.128215	rep	noRE-like
Arnt	XO	96	-0.379747	rep	noRE-like
Arnt	XX	0	0.165343	rep	noRE-like
Arnt	XX	10	-0.473468	rep	noRE-like
Arnt	XX	16	0.494618	rep	noRE-like
Arnt	XX	24	0.216996	rep	noRE-like
Arnt	XX	30	0.210694	rep	noRE-like
Arnt	XX	36	1.35575	rep	noRE-like
Arnt	XX	48	1.35043	rep	noRE-like
Arnt	XX	56	-1.32133	rep	noRE-like
Arnt	XX	72	-0.57222	rep	noRE-like
Arnt	XX	96	-0.388884	rep	noRE-like
Ascl2	XO	0	-0.57406	act	noRE-like
Ascl2	XO	10	-0.936301	act	noRE-like
Ascl2	XO	16	-0.286003	act	noRE-like
Ascl2	XO	24	-0.169008	act	noRE-like
Ascl2	XO	30	-0.0629552	act	noRE-like
Ascl2	XO	36	0.293777	act	noRE-like
Ascl2	XO	48	-0.175479	act	noRE-like
Ascl2	XO	56	-0.676673	act	noRE-like
Ascl2	XO	72	-1.13864	act	noRE-like
Ascl2	XO	96	-0.875596	act	noRE-like
Ascl2	XX	0	-0.962222	act	noRE-like
Ascl2	XX	10	-1.0639	act	noRE-like
Ascl2	XX	16	-0.394257	act	noRE-like
Ascl2	XX	24	0.526635	act	noRE-like
Ascl2	XX	30	0.518546	act	noRE-like
Ascl2	XX	36	0.948098	act	noRE-like
Ascl2	XX	48	2.93914	act	noRE-like
Ascl2	XX	56	1.29315	act	noRE-like
Ascl2	XX	72	0.732354	act	noRE-like
Ascl2	XX	96	0.161315	act	noRE-like
Bnc2	XO	0	-0.691688	act	noRE-like
Bnc2	XO	10	1.32827	act	noRE-like
Bnc2	XO	16	1.69619	act	noRE-like
Bnc2	XO	24	1.45072	act	noRE-like
Bnc2	XO	30	1.64368	act	noRE-like
Bnc2	XO	36	0.57801	act	noRE-like
Bnc2	XO	48	0.00214187	act	noRE-like
Bnc2	XO	56	-0.900005	act	noRE-like
Bnc2	XO	72	-1.08731	act	noRE-like
Bnc2	XO	96	-1.09089	act	noRE-like
Bnc2	XX	0	-1.24948	act	noRE-like
Bnc2	XX	10	0.142067	act	noRE-like
Bnc2	XX	16	0.705902	act	noRE-like
Bnc2	XX	24	0.382081	act	noRE-like
Bnc2	XX	30	0.222865	act	noRE-like
Bnc2	XX	36	0.0366811	act	noRE-like
Bnc2	XX	48	-0.355443	act	noRE-like
Bnc2	XX	56	-0.730782	act	noRE-like
Bnc2	XX	72	-0.744174	act	noRE-like
Bnc2	XX	96	-1.14616	act	noRE-like
Cdx4	XO	0	-0.883323	rep	proximal
Cdx4	XO	0	-0.883323	rep	distal
Cdx4	XO	0	-0.883323	rep	noRE-like
Cdx4	XO	10	-0.234076	rep	proximal
Cdx4	XO	10	-0.234076	rep	distal
Cdx4	XO	10	-0.234076	rep	noRE-like
Cdx4	XO	16	-0.683726	rep	proximal
Cdx4	XO	16	-0.683726	rep	distal
Cdx4	XO	16	-0.683726	rep	noRE-like
Cdx4	XO	24	0.116245	rep	proximal
Cdx4	XO	24	0.116245	rep	distal
Cdx4	XO	24	0.116245	rep	noRE-like
Cdx4	XO	30	0.151078	rep	proximal
Cdx4	XO	30	0.151078	rep	distal
Cdx4	XO	30	0.151078	rep	noRE-like
Cdx4	XO	36	-0.85223	rep	proximal
Cdx4	XO	36	-0.85223	rep	distal
Cdx4	XO	36	-0.85223	rep	noRE-like
Cdx4	XO	48	-0.44522	rep	proximal
Cdx4	XO	48	-0.44522	rep	distal
Cdx4	XO	48	-0.44522	rep	noRE-like
Cdx4	XO	56	0.14944	rep	proximal
Cdx4	XO	56	0.14944	rep	distal
Cdx4	XO	56	0.14944	rep	noRE-like
Cdx4	XO	72	2.6605	rep	proximal
Cdx4	XO	72	2.6605	rep	distal
Cdx4	XO	72	2.6605	rep	noRE-like
Cdx4	XO	96	1.32288	rep	proximal
Cdx4	XO	96	1.32288	rep	distal
Cdx4	XO	96	1.32288	rep	noRE-like
Cdx4	XX	0	-1.19701	rep	proximal
Cdx4	XX	0	-1.19701	rep	distal
Cdx4	XX	0	-1.19701	rep	noRE-like
Cdx4	XX	10	-0.782311	rep	proximal
Cdx4	XX	10	-0.782311	rep	distal
Cdx4	XX	10	-0.782311	rep	noRE-like
Cdx4	XX	16	-0.273487	rep	proximal
Cdx4	XX	16	-0.273487	rep	distal
Cdx4	XX	16	-0.273487	rep	noRE-like
Cdx4	XX	24	0.0093805	rep	proximal
Cdx4	XX	24	0.0093805	rep	distal
Cdx4	XX	24	0.0093805	rep	noRE-like
Cdx4	XX	30	0.703174	rep	proximal
Cdx4	XX	30	0.703174	rep	distal
Cdx4	XX	30	0.703174	rep	noRE-like
Cdx4	XX	36	0.862036	rep	proximal
Cdx4	XX	36	0.862036	rep	distal
Cdx4	XX	36	0.862036	rep	noRE-like
Cdx4	XX	48	-0.30022	rep	proximal
Cdx4	XX	48	-0.30022	rep	distal
Cdx4	XX	48	-0.30022	rep	noRE-like
Cdx4	XX	56	-0.676611	rep	proximal
Cdx4	XX	56	-0.676611	rep	distal
Cdx4	XX	56	-0.676611	rep	noRE-like
Cdx4	XX	72	-0.0394126	rep	proximal
Cdx4	XX	72	-0.0394126	rep	distal
Cdx4	XX	72	-0.0394126	rep	noRE-like
Cdx4	XX	96	0.10882	rep	proximal
Cdx4	XX	96	0.10882	rep	distal
Cdx4	XX	96	0.10882	rep	noRE-like
Csde1	XO	0	-0.105051	rep	distal
Csde1	XO	0	-0.105051	act	noRE-like
Csde1	XO	10	-0.257265	rep	distal
Csde1	XO	10	-0.257265	act	noRE-like
Csde1	XO	16	0.0399032	rep	distal
Csde1	XO	16	0.0399032	act	noRE-like
Csde1	XO	24	0.379011	rep	distal
Csde1	XO	24	0.379011	act	noRE-like
Csde1	XO	30	0.120845	rep	distal
Csde1	XO	30	0.120845	act	noRE-like
Csde1	XO	36	0.160031	rep	distal
Csde1	XO	36	0.160031	act	noRE-like
Csde1	XO	48	-1.04105	rep	distal
Csde1	XO	48	-1.04105	act	noRE-like
Csde1	XO	56	-0.774174	rep	distal
Csde1	XO	56	-0.774174	act	noRE-like
Csde1	XO	72	-0.829783	rep	distal
Csde1	XO	72	-0.829783	act	noRE-like
Csde1	XO	96	-1.24228	rep	distal
Csde1	XO	96	-1.24228	act	noRE-like
Csde1	XX	0	0.562925	rep	distal
Csde1	XX	0	0.562925	act	noRE-like
Csde1	XX	10	-0.179641	rep	distal
Csde1	XX	10	-0.179641	act	noRE-like
Csde1	XX	16	-0.307579	rep	distal
Csde1	XX	16	-0.307579	act	noRE-like
Csde1	XX	24	0.923409	rep	distal
Csde1	XX	24	0.923409	act	noRE-like
Csde1	XX	30	1.15498	rep	distal
Csde1	XX	30	1.15498	act	noRE-like
Csde1	XX	36	2.38594	rep	distal
Csde1	XX	36	2.38594	act	noRE-like
Csde1	XX	48	0.202407	rep	distal
Csde1	XX	48	0.202407	act	noRE-like
Csde1	XX	56	0.52404	rep	distal
Csde1	XX	56	0.52404	act	noRE-like
Csde1	XX	72	-0.554731	rep	distal
Csde1	XX	72	-0.554731	act	noRE-like
Csde1	XX	96	-1.10859	rep	distal
Csde1	XX	96	-1.10859	act	noRE-like
Csrnp1	XO	0	-1.92189	rep	distal
Csrnp1	XO	0	-1.92189	rep	noRE-like
Csrnp1	XO	10	-0.00516108	rep	distal
Csrnp1	XO	10	-0.00516108	rep	noRE-like
Csrnp1	XO	16	0.655388	rep	distal
Csrnp1	XO	16	0.655388	rep	noRE-like
Csrnp1	XO	24	0.529711	rep	distal
Csrnp1	XO	24	0.529711	rep	noRE-like
Csrnp1	XO	30	-0.0164103	rep	distal
Csrnp1	XO	30	-0.0164103	rep	noRE-like
Csrnp1	XO	36	-0.116275	rep	distal
Csrnp1	XO	36	-0.116275	rep	noRE-like
Csrnp1	XO	48	-0.648613	rep	distal
Csrnp1	XO	48	-0.648613	rep	noRE-like
Csrnp1	XO	56	-0.593709	rep	distal
Csrnp1	XO	56	-0.593709	rep	noRE-like
Csrnp1	XO	72	1.52317	rep	distal
Csrnp1	XO	72	1.52317	rep	noRE-like
Csrnp1	XO	96	-0.98495	rep	distal
Csrnp1	XO	96	-0.98495	rep	noRE-like
Csrnp1	XX	0	-1.55588	rep	distal
Csrnp1	XX	0	-1.55588	rep	noRE-like
Csrnp1	XX	10	-0.163458	rep	distal
Csrnp1	XX	10	-0.163458	rep	noRE-like
Csrnp1	XX	16	0.4289	rep	distal
Csrnp1	XX	16	0.4289	rep	noRE-like
Csrnp1	XX	24	-0.0860799	rep	distal
Csrnp1	XX	24	-0.0860799	rep	noRE-like
Csrnp1	XX	30	-0.269085	rep	distal
Csrnp1	XX	30	-0.269085	rep	noRE-like
Csrnp1	XX	36	0.646679	rep	distal
Csrnp1	XX	36	0.646679	rep	noRE-like
Csrnp1	XX	48	0.445404	rep	distal
Csrnp1	XX	48	0.445404	rep	noRE-like
Csrnp1	XX	56	-0.277131	rep	distal
Csrnp1	XX	56	-0.277131	rep	noRE-like
Csrnp1	XX	72	1.68407	rep	distal
Csrnp1	XX	72	1.68407	rep	noRE-like
Csrnp1	XX	96	0.686558	rep	distal
Csrnp1	XX	96	0.686558	rep	noRE-like
Esrrb	XO	0	1.21284	act	proximal
Esrrb	XO	0	1.21284	act	noRE-like
Esrrb	XO	0	1.21284	rep	distal
Esrrb	XO	10	1.22191	act	proximal
Esrrb	XO	10	1.22191	act	noRE-like
Esrrb	XO	10	1.22191	rep	distal
Esrrb	XO	16	0.921437	act	proximal
Esrrb	XO	16	0.921437	act	noRE-like
Esrrb	XO	16	0.921437	rep	distal
Esrrb	XO	24	0.0413498	act	proximal
Esrrb	XO	24	0.0413498	act	noRE-like
Esrrb	XO	24	0.0413498	rep	distal
Esrrb	XO	30	-0.572156	act	proximal
Esrrb	XO	30	-0.572156	act	noRE-like
Esrrb	XO	30	-0.572156	rep	distal
Esrrb	XO	36	-0.892405	act	proximal
Esrrb	XO	36	-0.892405	act	noRE-like
Esrrb	XO	36	-0.892405	rep	distal
Esrrb	XO	48	-0.991373	act	proximal
Esrrb	XO	48	-0.991373	act	noRE-like
Esrrb	XO	48	-0.991373	rep	distal
Esrrb	XO	56	-1.05578	act	proximal
Esrrb	XO	56	-1.05578	act	noRE-like
Esrrb	XO	56	-1.05578	rep	distal
Esrrb	XO	72	-0.987911	act	proximal
Esrrb	XO	72	-0.987911	act	noRE-like
Esrrb	XO	72	-0.987911	rep	distal
Esrrb	XO	96	-1.08283	act	proximal
Esrrb	XO	96	-1.08283	act	noRE-like
Esrrb	XO	96	-1.08283	rep	distal
Esrrb	XX	0	1.52962	act	proximal
Esrrb	XX	0	1.52962	act	noRE-like
Esrrb	XX	0	1.52962	rep	distal
Esrrb	XX	10	1.46717	act	proximal
Esrrb	XX	10	1.46717	act	noRE-like
Esrrb	XX	10	1.46717	rep	distal
Esrrb	XX	16	1.4553	act	proximal
Esrrb	XX	16	1.4553	act	noRE-like
Esrrb	XX	16	1.4553	rep	distal
Esrrb	XX	24	0.785869	act	proximal
Esrrb	XX	24	0.785869	act	noRE-like
Esrrb	XX	24	0.785869	rep	distal
Esrrb	XX	30	0.173929	act	proximal
Esrrb	XX	30	0.173929	act	noRE-like
Esrrb	XX	30	0.173929	rep	distal
Esrrb	XX	36	-0.401694	act	proximal
Esrrb	XX	36	-0.401694	act	noRE-like
Esrrb	XX	36	-0.401694	rep	distal
Esrrb	XX	48	-0.757871	act	proximal
Esrrb	XX	48	-0.757871	act	noRE-like
Esrrb	XX	48	-0.757871	rep	distal
Esrrb	XX	56	-0.825465	act	proximal
Esrrb	XX	56	-0.825465	act	noRE-like
Esrrb	XX	56	-0.825465	rep	distal
Esrrb	XX	72	-0.747865	act	proximal
Esrrb	XX	72	-0.747865	act	noRE-like
Esrrb	XX	72	-0.747865	rep	distal
Esrrb	XX	96	-0.791542	act	proximal
Esrrb	XX	96	-0.791542	act	noRE-like
Esrrb	XX	96	-0.791542	rep	distal
Foxd3	XO	0	-0.121113	rep	proximal
Foxd3	XO	0	-0.121113	act	proximal
Foxd3	XO	0	-0.121113	rep	noRE-like
Foxd3	XO	0	-0.121113	act	distal
Foxd3	XO	10	0.019863	rep	proximal
Foxd3	XO	10	0.019863	act	proximal
Foxd3	XO	10	0.019863	rep	noRE-like
Foxd3	XO	10	0.019863	act	distal
Foxd3	XO	16	1.56519	rep	proximal
Foxd3	XO	16	1.56519	act	proximal
Foxd3	XO	16	1.56519	rep	noRE-like
Foxd3	XO	16	1.56519	act	distal
Foxd3	XO	24	0.700531	rep	proximal
Foxd3	XO	24	0.700531	act	proximal
Foxd3	XO	24	0.700531	rep	noRE-like
Foxd3	XO	24	0.700531	act	distal
Foxd3	XO	30	1.55746	rep	proximal
Foxd3	XO	30	1.55746	act	proximal
Foxd3	XO	30	1.55746	rep	noRE-like
Foxd3	XO	30	1.55746	act	distal
Foxd3	XO	36	0.217673	rep	proximal
Foxd3	XO	36	0.217673	act	proximal
Foxd3	XO	36	0.217673	rep	noRE-like
Foxd3	XO	36	0.217673	act	distal
Foxd3	XO	48	0.276478	rep	proximal
Foxd3	XO	48	0.276478	act	proximal
Foxd3	XO	48	0.276478	rep	noRE-like
Foxd3	XO	48	0.276478	act	distal
Foxd3	XO	56	-0.591063	rep	proximal
Foxd3	XO	56	-0.591063	act	proximal
Foxd3	XO	56	-0.591063	rep	noRE-like
Foxd3	XO	56	-0.591063	act	distal
Foxd3	XO	72	-0.960597	rep	proximal
Foxd3	XO	72	-0.960597	act	proximal
Foxd3	XO	72	-0.960597	rep	noRE-like
Foxd3	XO	72	-0.960597	act	distal
Foxd3	XO	96	-1.8652	rep	proximal
Foxd3	XO	96	-1.8652	act	proximal
Foxd3	XO	96	-1.8652	rep	noRE-like
Foxd3	XO	96	-1.8652	act	distal
Foxd3	XX	0	0.089953	rep	proximal
Foxd3	XX	0	0.089953	act	proximal
Foxd3	XX	0	0.089953	rep	noRE-like
Foxd3	XX	0	0.089953	act	distal
Foxd3	XX	10	0.47068	rep	proximal
Foxd3	XX	10	0.47068	act	proximal
Foxd3	XX	10	0.47068	rep	noRE-like
Foxd3	XX	10	0.47068	act	distal
Foxd3	XX	16	1.36833	rep	proximal
Foxd3	XX	16	1.36833	act	proximal
Foxd3	XX	16	1.36833	rep	noRE-like
Foxd3	XX	16	1.36833	act	distal
Foxd3	XX	24	0.537898	rep	proximal
Foxd3	XX	24	0.537898	act	proximal
Foxd3	XX	24	0.537898	rep	noRE-like
Foxd3	XX	24	0.537898	act	distal
Foxd3	XX	30	0.333755	rep	proximal
Foxd3	XX	30	0.333755	act	proximal
Foxd3	XX	30	0.333755	rep	noRE-like
Foxd3	XX	30	0.333755	act	distal
Foxd3	XX	36	-0.796995	rep	proximal
Foxd3	XX	36	-0.796995	act	proximal
Foxd3	XX	36	-0.796995	rep	noRE-like
Foxd3	XX	36	-0.796995	act	distal
Foxd3	XX	48	-0.120326	rep	proximal
Foxd3	XX	48	-0.120326	act	proximal
Foxd3	XX	48	-0.120326	rep	noRE-like
Foxd3	XX	48	-0.120326	act	distal
Foxd3	XX	56	-0.754125	rep	proximal
Foxd3	XX	56	-0.754125	act	proximal
Foxd3	XX	56	-0.754125	rep	noRE-like
Foxd3	XX	56	-0.754125	act	distal
Foxd3	XX	72	-0.432709	rep	proximal
Foxd3	XX	72	-0.432709	act	proximal
Foxd3	XX	72	-0.432709	rep	noRE-like
Foxd3	XX	72	-0.432709	act	distal
Foxd3	XX	96	-1.42312	rep	proximal
Foxd3	XX	96	-1.42312	act	proximal
Foxd3	XX	96	-1.42312	rep	noRE-like
Foxd3	XX	96	-1.42312	act	distal
Gabpb1	XO	0	-0.695762	rep	noRE-like
Gabpb1	XO	0	-0.695762	act	distal
Gabpb1	XO	0	-0.695762	rep	distal
Gabpb1	XO	10	-0.543348	rep	noRE-like
Gabpb1	XO	10	-0.543348	act	distal
Gabpb1	XO	10	-0.543348	rep	distal
Gabpb1	XO	16	0.275844	rep	noRE-like
Gabpb1	XO	16	0.275844	act	distal
Gabpb1	XO	16	0.275844	rep	distal
Gabpb1	XO	24	-0.0355277	rep	noRE-like
Gabpb1	XO	24	-0.0355277	act	distal
Gabpb1	XO	24	-0.0355277	rep	distal
Gabpb1	XO	30	-0.263901	rep	noRE-like
Gabpb1	XO	30	-0.263901	act	distal
Gabpb1	XO	30	-0.263901	rep	distal
Gabpb1	XO	36	0.662885	rep	noRE-like
Gabpb1	XO	36	0.662885	act	distal
Gabpb1	XO	36	0.662885	rep	distal
Gabpb1	XO	48	0.0929656	rep	noRE-like
Gabpb1	XO	48	0.0929656	act	distal
Gabpb1	XO	48	0.0929656	rep	distal
Gabpb1	XO	56	1.43798	rep	noRE-like
Gabpb1	XO	56	1.43798	act	distal
Gabpb1	XO	56	1.43798	rep	distal
Gabpb1	XO	72	1.81139	rep	noRE-like
Gabpb1	XO	72	1.81139	act	distal
Gabpb1	XO	72	1.81139	rep	distal
Gabpb1	XO	96	-0.448446	rep	noRE-like
Gabpb1	XO	96	-0.448446	act	distal
Gabpb1	XO	96	-0.448446	rep	distal
Gabpb1	XX	0	0.0743905	rep	noRE-like
Gabpb1	XX	0	0.0743905	act	distal
Gabpb1	XX	0	0.0743905	rep	distal
Gabpb1	XX	10	-1.29994	rep	noRE-like
Gabpb1	XX	10	-1.29994	act	distal
Gabpb1	XX	10	-1.29994	rep	distal
Gabpb1	XX	16	-0.446536	rep	noRE-like
Gabpb1	XX	16	-0.446536	act	distal
Gabpb1	XX	16	-0.446536	rep	distal
Gabpb1	XX	24	-0.223472	rep	noRE-like
Gabpb1	XX	24	-0.223472	act	distal
Gabpb1	XX	24	-0.223472	rep	distal
Gabpb1	XX	30	-0.0649319	rep	noRE-like
Gabpb1	XX	30	-0.0649319	act	distal
Gabpb1	XX	30	-0.0649319	rep	distal
Gabpb1	XX	36	-0.0752288	rep	noRE-like
Gabpb1	XX	36	-0.0752288	act	distal
Gabpb1	XX	36	-0.0752288	rep	distal
Gabpb1	XX	48	0.162848	rep	noRE-like
Gabpb1	XX	48	0.162848	act	distal
Gabpb1	XX	48	0.162848	rep	distal
Gabpb1	XX	56	-0.468702	rep	noRE-like
Gabpb1	XX	56	-0.468702	act	distal
Gabpb1	XX	56	-0.468702	rep	distal
Gabpb1	XX	72	0.0617193	rep	noRE-like
Gabpb1	XX	72	0.0617193	act	distal
Gabpb1	XX	72	0.0617193	rep	distal
Gabpb1	XX	96	0.206724	rep	noRE-like
Gabpb1	XX	96	0.206724	act	distal
Gabpb1	XX	96	0.206724	rep	distal
Gli2	XO	0	0.564853	rep	proximal
Gli2	XO	0	0.564853	rep	noRE-like
Gli2	XO	0	0.564853	rep	distal
Gli2	XO	10	-0.976814	rep	proximal
Gli2	XO	10	-0.976814	rep	noRE-like
Gli2	XO	10	-0.976814	rep	distal
Gli2	XO	16	0.0710292	rep	proximal
Gli2	XO	16	0.0710292	rep	noRE-like
Gli2	XO	16	0.0710292	rep	distal
Gli2	XO	24	-0.562588	rep	proximal
Gli2	XO	24	-0.562588	rep	noRE-like
Gli2	XO	24	-0.562588	rep	distal
Gli2	XO	30	-0.824829	rep	proximal
Gli2	XO	30	-0.824829	rep	noRE-like
Gli2	XO	30	-0.824829	rep	distal
Gli2	XO	36	-1.22372	rep	proximal
Gli2	XO	36	-1.22372	rep	noRE-like
Gli2	XO	36	-1.22372	rep	distal
Gli2	XO	48	-1.27709	rep	proximal
Gli2	XO	48	-1.27709	rep	noRE-like
Gli2	XO	48	-1.27709	rep	distal
Gli2	XO	56	-0.716645	rep	proximal
Gli2	XO	56	-0.716645	rep	noRE-like
Gli2	XO	56	-0.716645	rep	distal
Gli2	XO	72	-0.127241	rep	proximal
Gli2	XO	72	-0.127241	rep	noRE-like
Gli2	XO	72	-0.127241	rep	distal
Gli2	XO	96	-1.02006	rep	proximal
Gli2	XO	96	-1.02006	rep	noRE-like
Gli2	XO	96	-1.02006	rep	distal
Gli2	XX	0	0.556295	rep	proximal
Gli2	XX	0	0.556295	rep	noRE-like
Gli2	XX	0	0.556295	rep	distal
Gli2	XX	10	0.148835	rep	proximal
Gli2	XX	10	0.148835	rep	noRE-like
Gli2	XX	10	0.148835	rep	distal
Gli2	XX	16	1.7586	rep	proximal
Gli2	XX	16	1.7586	rep	noRE-like
Gli2	XX	16	1.7586	rep	distal
Gli2	XX	24	1.60178	rep	proximal
Gli2	XX	24	1.60178	rep	noRE-like
Gli2	XX	24	1.60178	rep	distal
Gli2	XX	30	1.40845	rep	proximal
Gli2	XX	30	1.40845	rep	noRE-like
Gli2	XX	30	1.40845	rep	distal
Gli2	XX	36	0.337405	rep	proximal
Gli2	XX	36	0.337405	rep	noRE-like
Gli2	XX	36	0.337405	rep	distal
Gli2	XX	48	-0.194303	rep	proximal
Gli2	XX	48	-0.194303	rep	noRE-like
Gli2	XX	48	-0.194303	rep	distal
Gli2	XX	56	-0.282877	rep	proximal
Gli2	XX	56	-0.282877	rep	noRE-like
Gli2	XX	56	-0.282877	rep	distal
Gli2	XX	72	0.862452	rep	proximal
Gli2	XX	72	0.862452	rep	noRE-like
Gli2	XX	72	0.862452	rep	distal
Gli2	XX	96	-0.511442	rep	proximal
Gli2	XX	96	-0.511442	rep	noRE-like
Gli2	XX	96	-0.511442	rep	distal
Gm38394	XO	0	-0.550843	rep	noRE-like
Gm38394	XO	0	-0.550843	rep	distal
Gm38394	XO	10	1.04881	rep	noRE-like
Gm38394	XO	10	1.04881	rep	distal
Gm38394	XO	16	0.250173	rep	noRE-like
Gm38394	XO	16	0.250173	rep	distal
Gm38394	XO	24	0.182548	rep	noRE-like
Gm38394	XO	24	0.182548	rep	distal
Gm38394	XO	30	0.0369954	rep	noRE-like
Gm38394	XO	30	0.0369954	rep	distal
Gm38394	XO	36	-1.24017	rep	noRE-like
Gm38394	XO	36	-1.24017	rep	distal
Gm38394	XO	48	-1.13267	rep	noRE-like
Gm38394	XO	48	-1.13267	rep	distal
Gm38394	XO	56	-1.57431	rep	noRE-like
Gm38394	XO	56	-1.57431	rep	distal
Gm38394	XO	72	-1.46142	rep	noRE-like
Gm38394	XO	72	-1.46142	rep	distal
Gm38394	XO	96	0.932229	rep	noRE-like
Gm38394	XO	96	0.932229	rep	distal
Gm38394	XX	0	0.920809	rep	noRE-like
Gm38394	XX	0	0.920809	rep	distal
Gm38394	XX	10	0.0778908	rep	noRE-like
Gm38394	XX	10	0.0778908	rep	distal
Gm38394	XX	16	-0.426814	rep	noRE-like
Gm38394	XX	16	-0.426814	rep	distal
Gm38394	XX	24	0.334109	rep	noRE-like
Gm38394	XX	24	0.334109	rep	distal
Gm38394	XX	30	0.299787	rep	noRE-like
Gm38394	XX	30	0.299787	rep	distal
Gm38394	XX	36	0.989441	rep	noRE-like
Gm38394	XX	36	0.989441	rep	distal
Gm38394	XX	48	0.451335	rep	noRE-like
Gm38394	XX	48	0.451335	rep	distal
Gm38394	XX	56	-0.178146	rep	noRE-like
Gm38394	XX	56	-0.178146	rep	distal
Gm38394	XX	72	0.280649	rep	noRE-like
Gm38394	XX	72	0.280649	rep	distal
Gm38394	XX	96	0.346211	rep	noRE-like
Gm38394	XX	96	0.346211	rep	distal
Gmeb2	XO	0	-0.405327	rep	proximal
Gmeb2	XO	10	-0.889974	rep	proximal
Gmeb2	XO	16	0.125557	rep	proximal
Gmeb2	XO	24	-0.532407	rep	proximal
Gmeb2	XO	30	-0.00805436	rep	proximal
Gmeb2	XO	36	0.174206	rep	proximal
Gmeb2	XO	48	0.83707	rep	proximal
Gmeb2	XO	56	-0.317261	rep	proximal
Gmeb2	XO	72	-1.00575	rep	proximal
Gmeb2	XO	96	-0.850014	rep	proximal
Gmeb2	XX	0	0.266415	rep	proximal
Gmeb2	XX	10	-0.528248	rep	proximal
Gmeb2	XX	16	1.01278	rep	proximal
Gmeb2	XX	24	-0.409007	rep	proximal
Gmeb2	XX	30	0.510314	rep	proximal
Gmeb2	XX	36	0.972675	rep	proximal
Gmeb2	XX	48	0.256823	rep	proximal
Gmeb2	XX	56	-0.173312	rep	proximal
Gmeb2	XX	72	0.729142	rep	proximal
Gmeb2	XX	96	0.292442	rep	proximal
Grhl3	XO	0	1.11113	act	noRE-like
Grhl3	XO	10	-0.26645	act	noRE-like
Grhl3	XO	16	0.945518	act	noRE-like
Grhl3	XO	24	-0.187953	act	noRE-like
Grhl3	XO	30	-0.151508	act	noRE-like
Grhl3	XO	36	-0.644348	act	noRE-like
Grhl3	XO	48	-0.620186	act	noRE-like
Grhl3	XO	56	-0.360889	act	noRE-like
Grhl3	XO	72	-0.900819	act	noRE-like
Grhl3	XO	96	-0.851936	act	noRE-like
Grhl3	XX	0	3.04364	act	noRE-like
Grhl3	XX	10	0.438769	act	noRE-like
Grhl3	XX	16	0.114058	act	noRE-like
Grhl3	XX	24	0.247412	act	noRE-like
Grhl3	XX	30	-0.140012	act	noRE-like
Grhl3	XX	36	-0.553611	act	noRE-like
Grhl3	XX	48	-0.532271	act	noRE-like
Grhl3	XX	56	-0.387833	act	noRE-like
Grhl3	XX	72	-0.497259	act	noRE-like
Grhl3	XX	96	-0.0202322	act	noRE-like
Gtf2ird1	XO	0	-0.375264	rep	proximal
Gtf2ird1	XO	10	-1.09008	rep	proximal
Gtf2ird1	XO	16	0.354171	rep	proximal
Gtf2ird1	XO	24	-1.25436	rep	proximal
Gtf2ird1	XO	30	-0.805254	rep	proximal
Gtf2ird1	XO	36	-1.01138	rep	proximal
Gtf2ird1	XO	48	-0.448955	rep	proximal
Gtf2ird1	XO	56	-0.413912	rep	proximal
Gtf2ird1	XO	72	1.06533	rep	proximal
Gtf2ird1	XO	96	0.512446	rep	proximal
Gtf2ird1	XX	0	0.1036	rep	proximal
Gtf2ird1	XX	10	1.36443	rep	proximal
Gtf2ird1	XX	16	1.53328	rep	proximal
Gtf2ird1	XX	24	0.40767	rep	proximal
Gtf2ird1	XX	30	0.0554536	rep	proximal
Gtf2ird1	XX	36	-0.745735	rep	proximal
Gtf2ird1	XX	48	0.225241	rep	proximal
Gtf2ird1	XX	56	-0.564855	rep	proximal
Gtf2ird1	XX	72	0.325867	rep	proximal
Gtf2ird1	XX	96	0.425178	rep	proximal
Hes1	XO	0	0.923698	act	noRE-like
Hes1	XO	10	-0.525346	act	noRE-like
Hes1	XO	16	-0.272463	act	noRE-like
Hes1	XO	24	-0.956347	act	noRE-like
Hes1	XO	30	-0.901627	act	noRE-like
Hes1	XO	36	-0.748546	act	noRE-like
Hes1	XO	48	0.126024	act	noRE-like
Hes1	XO	56	1.0684	act	noRE-like
Hes1	XO	72	1.84016	act	noRE-like
Hes1	XO	96	1.14563	act	noRE-like
Hes1	XX	0	1.58998	act	noRE-like
Hes1	XX	10	-0.0946755	act	noRE-like
Hes1	XX	16	-0.112989	act	noRE-like
Hes1	XX	24	-1.00678	act	noRE-like
Hes1	XX	30	-1.08074	act	noRE-like
Hes1	XX	36	-1.15243	act	noRE-like
Hes1	XX	48	-0.600129	act	noRE-like
Hes1	XX	56	-0.0414421	act	noRE-like
Hes1	XX	72	0.0465945	act	noRE-like
Hes1	XX	96	0.503516	act	noRE-like
Hic2	XO	0	0.248118	rep	distal
Hic2	XO	10	1.25064	rep	distal
Hic2	XO	16	1.767	rep	distal
Hic2	XO	24	1.245	rep	distal
Hic2	XO	30	0.635218	rep	distal
Hic2	XO	36	-0.1492	rep	distal
Hic2	XO	48	-0.112796	rep	distal
Hic2	XO	56	-1.49877	rep	distal
Hic2	XO	72	-0.987534	rep	distal
Hic2	XO	96	-0.389269	rep	distal
Hic2	XX	0	-1.14741	rep	distal
Hic2	XX	10	-0.469871	rep	distal
Hic2	XX	16	0.373763	rep	distal
Hic2	XX	24	0.493368	rep	distal
Hic2	XX	30	0.760389	rep	distal
Hic2	XX	36	0.833674	rep	distal
Hic2	XX	48	0.0256028	rep	distal
Hic2	XX	56	-1.59078	rep	distal
Hic2	XX	72	-0.516243	rep	distal
Hic2	XX	96	-0.820642	rep	distal
Id2	XO	0	-1.55703	rep	distal
Id2	XO	10	0.0506809	rep	distal
Id2	XO	16	0.381314	rep	distal
Id2	XO	24	0.0765422	rep	distal
Id2	XO	30	-0.273085	rep	distal
Id2	XO	36	0.275636	rep	distal
Id2	XO	48	-0.667994	rep	distal
Id2	XO	56	-0.704148	rep	distal
Id2	XO	72	-0.522816	rep	distal
Id2	XO	96	0.231474	rep	distal
Id2	XX	0	-1.60636	rep	distal
Id2	XX	10	-0.618923	rep	distal
Id2	XX	16	1.16262	rep	distal
Id2	XX	24	2.29925	rep	distal
Id2	XX	30	1.09836	rep	distal
Id2	XX	36	1.4575	rep	distal
Id2	XX	48	-0.0894201	rep	distal
Id2	XX	56	-0.119684	rep	distal
Id2	XX	72	-0.450157	rep	distal
Id2	XX	96	-0.331878	rep	distal
Klf16	XO	0	0.353172	act	noRE-like
Klf16	XO	10	0.141255	act	noRE-like
Klf16	XO	16	0.643235	act	noRE-like
Klf16	XO	24	1.10801	act	noRE-like
Klf16	XO	30	0.0250475	act	noRE-like
Klf16	XO	36	0.331833	act	noRE-like
Klf16	XO	48	-0.659484	act	noRE-like
Klf16	XO	56	-0.530418	act	noRE-like
Klf16	XO	72	-1.23707	act	noRE-like
Klf16	XO	96	-1.63834	act	noRE-like
Klf16	XX	0	0.3865	act	noRE-like
Klf16	XX	10	-0.452537	act	noRE-like
Klf16	XX	16	0.378599	act	noRE-like
Klf16	XX	24	0.453654	act	noRE-like
Klf16	XX	30	1.62115	act	noRE-like
Klf16	XX	36	0.583151	act	noRE-like
Klf16	XX	48	0.252796	act	noRE-like
Klf16	XX	56	0.0174487	act	noRE-like
Klf16	XX	72	-0.73928	act	noRE-like
Klf16	XX	96	-0.928112	act	noRE-like
Klf2	XO	0	1.72995	rep	noRE-like
Klf2	XO	0	1.72995	act	proximal
Klf2	XO	0	1.72995	rep	distal
Klf2	XO	10	-0.330433	rep	noRE-like
Klf2	XO	10	-0.330433	act	proximal
Klf2	XO	10	-0.330433	rep	distal
Klf2	XO	16	-0.368646	rep	noRE-like
Klf2	XO	16	-0.368646	act	proximal
Klf2	XO	16	-0.368646	rep	distal
Klf2	XO	24	-0.630693	rep	noRE-like
Klf2	XO	24	-0.630693	act	proximal
Klf2	XO	24	-0.630693	rep	distal
Klf2	XO	30	-0.492257	rep	noRE-like
Klf2	XO	30	-0.492257	act	proximal
Klf2	XO	30	-0.492257	rep	distal
Klf2	XO	36	-0.649614	rep	noRE-like
Klf2	XO	36	-0.649614	act	proximal
Klf2	XO	36	-0.649614	rep	distal
Klf2	XO	48	-0.537262	rep	noRE-like
Klf2	XO	48	-0.537262	act	proximal
Klf2	XO	48	-0.537262	rep	distal
Klf2	XO	56	-0.793872	rep	noRE-like
Klf2	XO	56	-0.793872	act	proximal
Klf2	XO	56	-0.793872	rep	distal
Klf2	XO	72	-0.792605	rep	noRE-like
Klf2	XO	72	-0.792605	act	proximal
Klf2	XO	72	-0.792605	rep	distal
Klf2	XO	96	-1.21597	rep	noRE-like
Klf2	XO	96	-1.21597	act	proximal
Klf2	XO	96	-1.21597	rep	distal
Klf2	XX	0	2.9125	rep	noRE-like
Klf2	XX	0	2.9125	act	proximal
Klf2	XX	0	2.9125	rep	distal
Klf2	XX	10	1.08228	rep	noRE-like
Klf2	XX	10	1.08228	act	proximal
Klf2	XX	10	1.08228	rep	distal
Klf2	XX	16	0.947176	rep	noRE-like
Klf2	XX	16	0.947176	act	proximal
Klf2	XX	16	0.947176	rep	distal
Klf2	XX	24	0.235997	rep	noRE-like
Klf2	XX	24	0.235997	act	proximal
Klf2	XX	24	0.235997	rep	distal
Klf2	XX	30	0.353997	rep	noRE-like
Klf2	XX	30	0.353997	act	proximal
Klf2	XX	30	0.353997	rep	distal
Klf2	XX	36	-0.410153	rep	noRE-like
Klf2	XX	36	-0.410153	act	proximal
Klf2	XX	36	-0.410153	rep	distal
Klf2	XX	48	-0.105624	rep	noRE-like
Klf2	XX	48	-0.105624	act	proximal
Klf2	XX	48	-0.105624	rep	distal
Klf2	XX	56	-0.197101	rep	noRE-like
Klf2	XX	56	-0.197101	act	proximal
Klf2	XX	56	-0.197101	rep	distal
Klf2	XX	72	-0.277903	rep	noRE-like
Klf2	XX	72	-0.277903	act	proximal
Klf2	XX	72	-0.277903	rep	distal
Klf2	XX	96	-0.676303	rep	noRE-like
Klf2	XX	96	-0.676303	act	proximal
Klf2	XX	96	-0.676303	rep	distal
Klf4	XO	0	1.87624	rep	distal
Klf4	XO	0	1.87624	rep	noRE-like
Klf4	XO	10	0.0240665	rep	distal
Klf4	XO	10	0.0240665	rep	noRE-like
Klf4	XO	16	0.124786	rep	distal
Klf4	XO	16	0.124786	rep	noRE-like
Klf4	XO	24	-0.225194	rep	distal
Klf4	XO	24	-0.225194	rep	noRE-like
Klf4	XO	30	-0.572529	rep	distal
Klf4	XO	30	-0.572529	rep	noRE-like
Klf4	XO	36	-0.680461	rep	distal
Klf4	XO	36	-0.680461	rep	noRE-like
Klf4	XO	48	-0.768186	rep	distal
Klf4	XO	48	-0.768186	rep	noRE-like
Klf4	XO	56	-0.7942	rep	distal
Klf4	XO	56	-0.7942	rep	noRE-like
Klf4	XO	72	-0.768143	rep	distal
Klf4	XO	72	-0.768143	rep	noRE-like
Klf4	XO	96	-0.789643	rep	distal
Klf4	XO	96	-0.789643	rep	noRE-like
Klf4	XX	0	3.04529	rep	distal
Klf4	XX	0	3.04529	rep	noRE-like
Klf4	XX	10	0.660392	rep	distal
Klf4	XX	10	0.660392	rep	noRE-like
Klf4	XX	16	0.865027	rep	distal
Klf4	XX	16	0.865027	rep	noRE-like
Klf4	XX	24	0.490972	rep	distal
Klf4	XX	24	0.490972	rep	noRE-like
Klf4	XX	30	0.183226	rep	distal
Klf4	XX	30	0.183226	rep	noRE-like
Klf4	XX	36	-0.258912	rep	distal
Klf4	XX	36	-0.258912	rep	noRE-like
Klf4	XX	48	-0.652871	rep	distal
Klf4	XX	48	-0.652871	rep	noRE-like
Klf4	XX	56	-0.712797	rep	distal
Klf4	XX	56	-0.712797	rep	noRE-like
Klf4	XX	72	-0.608478	rep	distal
Klf4	XX	72	-0.608478	rep	noRE-like
Klf4	XX	96	-0.665401	rep	distal
Klf4	XX	96	-0.665401	rep	noRE-like
Klf5	XO	0	1.64842	act	noRE-like
Klf5	XO	10	0.478851	act	noRE-like
Klf5	XO	16	0.522603	act	noRE-like
Klf5	XO	24	-0.161817	act	noRE-like
Klf5	XO	30	-0.582122	act	noRE-like
Klf5	XO	36	-0.827853	act	noRE-like
Klf5	XO	48	-0.84933	act	noRE-like
Klf5	XO	56	-0.929022	act	noRE-like
Klf5	XO	72	-0.771265	act	noRE-like
Klf5	XO	96	-0.878216	act	noRE-like
Klf5	XX	0	2.0841	act	noRE-like
Klf5	XX	10	1.38439	act	noRE-like
Klf5	XX	16	1.60762	act	noRE-like
Klf5	XX	24	0.616945	act	noRE-like
Klf5	XX	30	-0.0234858	act	noRE-like
Klf5	XX	36	-0.561755	act	noRE-like
Klf5	XX	48	-0.718261	act	noRE-like
Klf5	XX	56	-0.895142	act	noRE-like
Klf5	XX	72	-0.670461	act	noRE-like
Klf5	XX	96	-0.750141	act	noRE-like
Mbd3	XO	0	-0.744347	act	distal
Mbd3	XO	0	-0.744347	act	noRE-like
Mbd3	XO	10	0.200432	act	distal
Mbd3	XO	10	0.200432	act	noRE-like
Mbd3	XO	16	0.572321	act	distal
Mbd3	XO	16	0.572321	act	noRE-like
Mbd3	XO	24	1.00927	act	distal
Mbd3	XO	24	1.00927	act	noRE-like
Mbd3	XO	30	0.74407	act	distal
Mbd3	XO	30	0.74407	act	noRE-like
Mbd3	XO	36	1.66424	act	distal
Mbd3	XO	36	1.66424	act	noRE-like
Mbd3	XO	48	0.373316	act	distal
Mbd3	XO	48	0.373316	act	noRE-like
Mbd3	XO	56	0.22233	act	distal
Mbd3	XO	56	0.22233	act	noRE-like
Mbd3	XO	72	-1.22834	act	distal
Mbd3	XO	72	-1.22834	act	noRE-like
Mbd3	XO	96	-1.66108	act	distal
Mbd3	XO	96	-1.66108	act	noRE-like
Mbd3	XX	0	-0.641704	act	distal
Mbd3	XX	0	-0.641704	act	noRE-like
Mbd3	XX	10	0.520098	act	distal
Mbd3	XX	10	0.520098	act	noRE-like
Mbd3	XX	16	-0.0031761	act	distal
Mbd3	XX	16	-0.0031761	act	noRE-like
Mbd3	XX	24	-0.00626645	act	distal
Mbd3	XX	24	-0.00626645	act	noRE-like
Mbd3	XX	30	0.855671	act	distal
Mbd3	XX	30	0.855671	act	noRE-like
Mbd3	XX	36	0.890242	act	distal
Mbd3	XX	36	0.890242	act	noRE-like
Mbd3	XX	48	-0.0681166	act	distal
Mbd3	XX	48	-0.0681166	act	noRE-like
Mbd3	XX	56	0.680082	act	distal
Mbd3	XX	56	0.680082	act	noRE-like
Mbd3	XX	72	-1.42634	act	distal
Mbd3	XX	72	-1.42634	act	noRE-like
Mbd3	XX	96	-1.39795	act	distal
Mbd3	XX	96	-1.39795	act	noRE-like
Myc	XO	0	-0.815185	rep	proximal
Myc	XO	0	-0.815185	rep	noRE-like
Myc	XO	0	-0.815185	rep	distal
Myc	XO	10	0.78834	rep	proximal
Myc	XO	10	0.78834	rep	noRE-like
Myc	XO	10	0.78834	rep	distal
Myc	XO	16	1.8831	rep	proximal
Myc	XO	16	1.8831	rep	noRE-like
Myc	XO	16	1.8831	rep	distal
Myc	XO	24	0.923606	rep	proximal
Myc	XO	24	0.923606	rep	noRE-like
Myc	XO	24	0.923606	rep	distal
Myc	XO	30	0.966417	rep	proximal
Myc	XO	30	0.966417	rep	noRE-like
Myc	XO	30	0.966417	rep	distal
Myc	XO	36	1.49633	rep	proximal
Myc	XO	36	1.49633	rep	noRE-like
Myc	XO	36	1.49633	rep	distal
Myc	XO	48	0.330879	rep	proximal
Myc	XO	48	0.330879	rep	noRE-like
Myc	XO	48	0.330879	rep	distal
Myc	XO	56	0.131232	rep	proximal
Myc	XO	56	0.131232	rep	noRE-like
Myc	XO	56	0.131232	rep	distal
Myc	XO	72	-0.555524	rep	proximal
Myc	XO	72	-0.555524	rep	noRE-like
Myc	XO	72	-0.555524	rep	distal
Myc	XO	96	-1.06546	rep	proximal
Myc	XO	96	-1.06546	rep	noRE-like
Myc	XO	96	-1.06546	rep	distal
Myc	XX	0	-0.995432	rep	proximal
Myc	XX	0	-0.995432	rep	noRE-like
Myc	XX	0	-0.995432	rep	distal
Myc	XX	10	0.554493	rep	proximal
Myc	XX	10	0.554493	rep	noRE-like
Myc	XX	10	0.554493	rep	distal
Myc	XX	16	1.03688	rep	proximal
Myc	XX	16	1.03688	rep	noRE-like
Myc	XX	16	1.03688	rep	distal
Myc	XX	24	0.120431	rep	proximal
Myc	XX	24	0.120431	rep	noRE-like
Myc	XX	24	0.120431	rep	distal
Myc	XX	30	-0.326879	rep	proximal
Myc	XX	30	-0.326879	rep	noRE-like
Myc	XX	30	-0.326879	rep	distal
Myc	XX	36	-0.579888	rep	proximal
Myc	XX	36	-0.579888	rep	noRE-like
Myc	XX	36	-0.579888	rep	distal
Myc	XX	48	-0.586277	rep	proximal
Myc	XX	48	-0.586277	rep	noRE-like
Myc	XX	48	-0.586277	rep	distal
Myc	XX	56	-0.954817	rep	proximal
Myc	XX	56	-0.954817	rep	noRE-like
Myc	XX	56	-0.954817	rep	distal
Myc	XX	72	-0.765459	rep	proximal
Myc	XX	72	-0.765459	rep	noRE-like
Myc	XX	72	-0.765459	rep	distal
Myc	XX	96	-1.08802	rep	proximal
Myc	XX	96	-1.08802	rep	noRE-like
Myc	XX	96	-1.08802	rep	distal
Nanog	XO	0	1.40174	act	noRE-like
Nanog	XO	0	1.40174	act	proximal
Nanog	XO	0	1.40174	act	distal
Nanog	XO	10	-0.0687256	act	noRE-like
Nanog	XO	10	-0.0687256	act	proximal
Nanog	XO	10	-0.0687256	act	distal
Nanog	XO	16	0.155528	act	noRE-like
Nanog	XO	16	0.155528	act	proximal
Nanog	XO	16	0.155528	act	distal
Nanog	XO	24	-0.731068	act	noRE-like
Nanog	XO	24	-0.731068	act	proximal
Nanog	XO	24	-0.731068	act	distal
Nanog	XO	30	-0.85535	act	noRE-like
Nanog	XO	30	-0.85535	act	proximal
Nanog	XO	30	-0.85535	act	distal
Nanog	XO	36	-0.873784	act	noRE-like
Nanog	XO	36	-0.873784	act	proximal
Nanog	XO	36	-0.873784	act	distal
Nanog	XO	48	-0.828189	act	noRE-like
Nanog	XO	48	-0.828189	act	proximal
Nanog	XO	48	-0.828189	act	distal
Nanog	XO	56	-0.54454	act	noRE-like
Nanog	XO	56	-0.54454	act	proximal
Nanog	XO	56	-0.54454	act	distal
Nanog	XO	72	-0.135537	act	noRE-like
Nanog	XO	72	-0.135537	act	proximal
Nanog	XO	72	-0.135537	act	distal
Nanog	XO	96	-0.650188	act	noRE-like
Nanog	XO	96	-0.650188	act	proximal
Nanog	XO	96	-0.650188	act	distal
Nanog	XX	0	2.61547	act	noRE-like
Nanog	XX	0	2.61547	act	proximal
Nanog	XX	0	2.61547	act	distal
Nanog	XX	10	1.34618	act	noRE-like
Nanog	XX	10	1.34618	act	proximal
Nanog	XX	10	1.34618	act	distal
Nanog	XX	16	1.31231	act	noRE-like
Nanog	XX	16	1.31231	act	proximal
Nanog	XX	16	1.31231	act	distal
Nanog	XX	24	0.412463	act	noRE-like
Nanog	XX	24	0.412463	act	proximal
Nanog	XX	24	0.412463	act	distal
Nanog	XX	30	-0.225193	act	noRE-like
Nanog	XX	30	-0.225193	act	proximal
Nanog	XX	30	-0.225193	act	distal
Nanog	XX	36	-0.6179	act	noRE-like
Nanog	XX	36	-0.6179	act	proximal
Nanog	XX	36	-0.6179	act	distal
Nanog	XX	48	-0.648256	act	noRE-like
Nanog	XX	48	-0.648256	act	proximal
Nanog	XX	48	-0.648256	act	distal
Nanog	XX	56	-0.592019	act	noRE-like
Nanog	XX	56	-0.592019	act	proximal
Nanog	XX	56	-0.592019	act	distal
Nanog	XX	72	-0.489734	act	noRE-like
Nanog	XX	72	-0.489734	act	proximal
Nanog	XX	72	-0.489734	act	distal
Nanog	XX	96	-0.274467	act	noRE-like
Nanog	XX	96	-0.274467	act	proximal
Nanog	XX	96	-0.274467	act	distal
Nfatc4	XO	0	-0.0400002	rep	noRE-like
Nfatc4	XO	0	-0.0400002	rep	distal
Nfatc4	XO	10	-0.115872	rep	noRE-like
Nfatc4	XO	10	-0.115872	rep	distal
Nfatc4	XO	16	-0.304494	rep	noRE-like
Nfatc4	XO	16	-0.304494	rep	distal
Nfatc4	XO	24	-0.407261	rep	noRE-like
Nfatc4	XO	24	-0.407261	rep	distal
Nfatc4	XO	30	-0.444296	rep	noRE-like
Nfatc4	XO	30	-0.444296	rep	distal
Nfatc4	XO	36	-0.489688	rep	noRE-like
Nfatc4	XO	36	-0.489688	rep	distal
Nfatc4	XO	48	-0.239667	rep	noRE-like
Nfatc4	XO	48	-0.239667	rep	distal
Nfatc4	XO	56	-0.147849	rep	noRE-like
Nfatc4	XO	56	-0.147849	rep	distal
Nfatc4	XO	72	0.262778	rep	noRE-like
Nfatc4	XO	72	0.262778	rep	distal
Nfatc4	XO	96	3.05966	rep	noRE-like
Nfatc4	XO	96	3.05966	rep	distal
Nfatc4	XX	0	-0.361294	rep	noRE-like
Nfatc4	XX	0	-0.361294	rep	distal
Nfatc4	XX	10	-0.416555	rep	noRE-like
Nfatc4	XX	10	-0.416555	rep	distal
Nfatc4	XX	16	-0.17257	rep	noRE-like
Nfatc4	XX	16	-0.17257	rep	distal
Nfatc4	XX	24	-0.25865	rep	noRE-like
Nfatc4	XX	24	-0.25865	rep	distal
Nfatc4	XX	30	-0.14058	rep	noRE-like
Nfatc4	XX	30	-0.14058	rep	distal
Nfatc4	XX	36	-0.267766	rep	noRE-like
Nfatc4	XX	36	-0.267766	rep	distal
Nfatc4	XX	48	-0.183847	rep	noRE-like
Nfatc4	XX	48	-0.183847	rep	distal
Nfatc4	XX	56	-0.0313893	rep	noRE-like
Nfatc4	XX	56	-0.0313893	rep	distal
Nfatc4	XX	72	0.18119	rep	noRE-like
Nfatc4	XX	72	0.18119	rep	distal
Nfatc4	XX	96	0.354919	rep	noRE-like
Nfatc4	XX	96	0.354919	rep	distal
Nfe2l2	XO	0	0.591578	act	proximal
Nfe2l2	XO	0	0.591578	act	distal
Nfe2l2	XO	10	-0.40082	act	proximal
Nfe2l2	XO	10	-0.40082	act	distal
Nfe2l2	XO	16	1.16572	act	proximal
Nfe2l2	XO	16	1.16572	act	distal
Nfe2l2	XO	24	0.717521	act	proximal
Nfe2l2	XO	24	0.717521	act	distal
Nfe2l2	XO	30	0.84268	act	proximal
Nfe2l2	XO	30	0.84268	act	distal
Nfe2l2	XO	36	-0.839788	act	proximal
Nfe2l2	XO	36	-0.839788	act	distal
Nfe2l2	XO	48	-0.812991	act	proximal
Nfe2l2	XO	48	-0.812991	act	distal
Nfe2l2	XO	56	-0.883886	act	proximal
Nfe2l2	XO	56	-0.883886	act	distal
Nfe2l2	XO	72	-0.798784	act	proximal
Nfe2l2	XO	72	-0.798784	act	distal
Nfe2l2	XO	96	-0.27307	act	proximal
Nfe2l2	XO	96	-0.27307	act	distal
Nfe2l2	XX	0	1.36987	act	proximal
Nfe2l2	XX	0	1.36987	act	distal
Nfe2l2	XX	10	-0.639116	act	proximal
Nfe2l2	XX	10	-0.639116	act	distal
Nfe2l2	XX	16	0.242913	act	proximal
Nfe2l2	XX	16	0.242913	act	distal
Nfe2l2	XX	24	0.872041	act	proximal
Nfe2l2	XX	24	0.872041	act	distal
Nfe2l2	XX	30	1.21746	act	proximal
Nfe2l2	XX	30	1.21746	act	distal
Nfe2l2	XX	36	0.927306	act	proximal
Nfe2l2	XX	36	0.927306	act	distal
Nfe2l2	XX	48	-0.229006	act	proximal
Nfe2l2	XX	48	-0.229006	act	distal
Nfe2l2	XX	56	-1.32751	act	proximal
Nfe2l2	XX	56	-1.32751	act	distal
Nfe2l2	XX	72	-1.00012	act	proximal
Nfe2l2	XX	72	-1.00012	act	distal
Nfe2l2	XX	96	-1.02193	act	proximal
Nfe2l2	XX	96	-1.02193	act	distal
Nkrf	XO	0	-1.03875	rep	distal
Nkrf	XO	10	-0.405317	rep	distal
Nkrf	XO	16	-0.277031	rep	distal
Nkrf	XO	24	-0.590461	rep	distal
Nkrf	XO	30	-0.484077	rep	distal
Nkrf	XO	36	-0.981919	rep	distal
Nkrf	XO	48	-0.507282	rep	distal
Nkrf	XO	56	-0.686595	rep	distal
Nkrf	XO	72	-1.04353	rep	distal
Nkrf	XO	96	-1.85963	rep	distal
Nkrf	XX	0	1.55077	rep	distal
Nkrf	XX	10	1.48377	rep	distal
Nkrf	XX	16	1.08571	rep	distal
Nkrf	XX	24	1.05865	rep	distal
Nkrf	XX	30	0.844434	rep	distal
Nkrf	XX	36	0.627815	rep	distal
Nkrf	XX	48	0.422683	rep	distal
Nkrf	XX	56	0.72456	rep	distal
Nkrf	XX	72	0.320887	rep	distal
Nkrf	XX	96	-0.571994	rep	distal
Nme2	XO	0	0.381061	rep	proximal
Nme2	XO	0	0.381061	rep	noRE-like
Nme2	XO	10	0.00291465	rep	proximal
Nme2	XO	10	0.00291465	rep	noRE-like
Nme2	XO	16	0.167203	rep	proximal
Nme2	XO	16	0.167203	rep	noRE-like
Nme2	XO	24	0.845181	rep	proximal
Nme2	XO	24	0.845181	rep	noRE-like
Nme2	XO	30	0.263618	rep	proximal
Nme2	XO	30	0.263618	rep	noRE-like
Nme2	XO	36	0.407094	rep	proximal
Nme2	XO	36	0.407094	rep	noRE-like
Nme2	XO	48	0.887295	rep	proximal
Nme2	XO	48	0.887295	rep	noRE-like
Nme2	XO	56	0.753247	rep	proximal
Nme2	XO	56	0.753247	rep	noRE-like
Nme2	XO	72	0.0389701	rep	proximal
Nme2	XO	72	0.0389701	rep	noRE-like
Nme2	XO	96	-2.0199	rep	proximal
Nme2	XO	96	-2.0199	rep	noRE-like
Nme2	XX	0	-0.311997	rep	proximal
Nme2	XX	0	-0.311997	rep	noRE-like
Nme2	XX	10	1.03634	rep	proximal
Nme2	XX	10	1.03634	rep	noRE-like
Nme2	XX	16	0.204454	rep	proximal
Nme2	XX	16	0.204454	rep	noRE-like
Nme2	XX	24	-0.342611	rep	proximal
Nme2	XX	24	-0.342611	rep	noRE-like
Nme2	XX	30	-0.299498	rep	proximal
Nme2	XX	30	-0.299498	rep	noRE-like
Nme2	XX	36	-0.680859	rep	proximal
Nme2	XX	36	-0.680859	rep	noRE-like
Nme2	XX	48	-0.4296	rep	proximal
Nme2	XX	48	-0.4296	rep	noRE-like
Nme2	XX	56	0.798227	rep	proximal
Nme2	XX	56	0.798227	rep	noRE-like
Nme2	XX	72	-0.764716	rep	proximal
Nme2	XX	72	-0.764716	rep	noRE-like
Nme2	XX	96	-0.800729	rep	proximal
Nme2	XX	96	-0.800729	rep	noRE-like
Nr4a1	XO	0	0.771572	rep	proximal
Nr4a1	XO	10	-0.21129	rep	proximal
Nr4a1	XO	16	0.833819	rep	proximal
Nr4a1	XO	24	-0.335458	rep	proximal
Nr4a1	XO	30	-0.47082	rep	proximal
Nr4a1	XO	36	-0.59839	rep	proximal
Nr4a1	XO	48	-0.86516	rep	proximal
Nr4a1	XO	56	-0.730751	rep	proximal
Nr4a1	XO	72	2.57997	rep	proximal
Nr4a1	XO	96	-0.0296711	rep	proximal
Nr4a1	XX	0	-0.276761	rep	proximal
Nr4a1	XX	10	0.688299	rep	proximal
Nr4a1	XX	16	1.26075	rep	proximal
Nr4a1	XX	24	0.389219	rep	proximal
Nr4a1	XX	30	-0.118813	rep	proximal
Nr4a1	XX	36	-0.339458	rep	proximal
Nr4a1	XX	48	-0.775209	rep	proximal
Nr4a1	XX	56	-1.01475	rep	proximal
Nr4a1	XX	72	-0.335497	rep	proximal
Nr4a1	XX	96	-0.621058	rep	proximal
Otx2	XO	0	-1.7057	rep	noRE-like
Otx2	XO	0	-1.7057	act	distal
Otx2	XO	10	-1.21587	rep	noRE-like
Otx2	XO	10	-1.21587	act	distal
Otx2	XO	16	-0.608242	rep	noRE-like
Otx2	XO	16	-0.608242	act	distal
Otx2	XO	24	-0.129533	rep	noRE-like
Otx2	XO	24	-0.129533	act	distal
Otx2	XO	30	0.0753583	rep	noRE-like
Otx2	XO	30	0.0753583	act	distal
Otx2	XO	36	-0.467086	rep	noRE-like
Otx2	XO	36	-0.467086	act	distal
Otx2	XO	48	-0.757802	rep	noRE-like
Otx2	XO	48	-0.757802	act	distal
Otx2	XO	56	-0.962856	rep	noRE-like
Otx2	XO	56	-0.962856	act	distal
Otx2	XO	72	-0.870323	rep	noRE-like
Otx2	XO	72	-0.870323	act	distal
Otx2	XO	96	-1.00338	rep	noRE-like
Otx2	XO	96	-1.00338	act	distal
Otx2	XX	0	-1.26322	rep	noRE-like
Otx2	XX	0	-1.26322	act	distal
Otx2	XX	10	0.732723	rep	noRE-like
Otx2	XX	10	0.732723	act	distal
Otx2	XX	16	0.793287	rep	noRE-like
Otx2	XX	16	0.793287	act	distal
Otx2	XX	24	0.929205	rep	noRE-like
Otx2	XX	24	0.929205	act	distal
Otx2	XX	30	1.41873	rep	noRE-like
Otx2	XX	30	1.41873	act	distal
Otx2	XX	36	1.26633	rep	noRE-like
Otx2	XX	36	1.26633	act	distal
Otx2	XX	48	0.965823	rep	noRE-like
Otx2	XX	48	0.965823	act	distal
Otx2	XX	56	0.688496	rep	noRE-like
Otx2	XX	56	0.688496	act	distal
Otx2	XX	72	0.791015	rep	noRE-like
Otx2	XX	72	0.791015	act	distal
Otx2	XX	96	1.16735	rep	noRE-like
Otx2	XX	96	1.16735	act	distal
Pias1	XO	0	-1.47782	rep	distal
Pias1	XO	10	-0.698912	rep	distal
Pias1	XO	16	-0.892083	rep	distal
Pias1	XO	24	-0.909734	rep	distal
Pias1	XO	30	-0.408238	rep	distal
Pias1	XO	36	0.0788164	rep	distal
Pias1	XO	48	-0.232178	rep	distal
Pias1	XO	56	0.0505503	rep	distal
Pias1	XO	72	1.15941	rep	distal
Pias1	XO	96	1.15825	rep	distal
Pias1	XX	0	-1.12652	rep	distal
Pias1	XX	10	-0.643591	rep	distal
Pias1	XX	16	-0.46695	rep	distal
Pias1	XX	24	-0.364773	rep	distal
Pias1	XX	30	0.31588	rep	distal
Pias1	XX	36	0.951534	rep	distal
Pias1	XX	48	1.39635	rep	distal
Pias1	XX	56	0.37648	rep	distal
Pias1	XX	72	0.849756	rep	distal
Pias1	XX	96	0.910045	rep	distal
Pou5f1	XO	0	0.16117	act	proximal
Pou5f1	XO	0	0.16117	act	noRE-like
Pou5f1	XO	0	0.16117	act	distal
Pou5f1	XO	10	0.792191	act	proximal
Pou5f1	XO	10	0.792191	act	noRE-like
Pou5f1	XO	10	0.792191	act	distal
Pou5f1	XO	16	0.305067	act	proximal
Pou5f1	XO	16	0.305067	act	noRE-like
Pou5f1	XO	16	0.305067	act	distal
Pou5f1	XO	24	0.292657	act	proximal
Pou5f1	XO	24	0.292657	act	noRE-like
Pou5f1	XO	24	0.292657	act	distal
Pou5f1	XO	30	-0.260205	act	proximal
Pou5f1	XO	30	-0.260205	act	noRE-like
Pou5f1	XO	30	-0.260205	act	distal
Pou5f1	XO	36	-0.559542	act	proximal
Pou5f1	XO	36	-0.559542	act	noRE-like
Pou5f1	XO	36	-0.559542	act	distal
Pou5f1	XO	48	-0.421076	act	proximal
Pou5f1	XO	48	-0.421076	act	noRE-like
Pou5f1	XO	48	-0.421076	act	distal
Pou5f1	XO	56	-0.706117	act	proximal
Pou5f1	XO	56	-0.706117	act	noRE-like
Pou5f1	XO	56	-0.706117	act	distal
Pou5f1	XO	72	-1.34387	act	proximal
Pou5f1	XO	72	-1.34387	act	noRE-like
Pou5f1	XO	72	-1.34387	act	distal
Pou5f1	XO	96	-1.35906	act	proximal
Pou5f1	XO	96	-1.35906	act	noRE-like
Pou5f1	XO	96	-1.35906	act	distal
Pou5f1	XX	0	0.614488	act	proximal
Pou5f1	XX	0	0.614488	act	noRE-like
Pou5f1	XX	0	0.614488	act	distal
Pou5f1	XX	10	-0.112871	act	proximal
Pou5f1	XX	10	-0.112871	act	noRE-like
Pou5f1	XX	10	-0.112871	act	distal
Pou5f1	XX	16	1.19831	act	proximal
Pou5f1	XX	16	1.19831	act	noRE-like
Pou5f1	XX	16	1.19831	act	distal
Pou5f1	XX	24	0.495608	act	proximal
Pou5f1	XX	24	0.495608	act	noRE-like
Pou5f1	XX	24	0.495608	act	distal
Pou5f1	XX	30	1.34887	act	proximal
Pou5f1	XX	30	1.34887	act	noRE-like
Pou5f1	XX	30	1.34887	act	distal
Pou5f1	XX	36	0.846428	act	proximal
Pou5f1	XX	36	0.846428	act	noRE-like
Pou5f1	XX	36	0.846428	act	distal
Pou5f1	XX	48	0.29697	act	proximal
Pou5f1	XX	48	0.29697	act	noRE-like
Pou5f1	XX	48	0.29697	act	distal
Pou5f1	XX	56	-0.398446	act	proximal
Pou5f1	XX	56	-0.398446	act	noRE-like
Pou5f1	XX	56	-0.398446	act	distal
Pou5f1	XX	72	-0.431976	act	proximal
Pou5f1	XX	72	-0.431976	act	noRE-like
Pou5f1	XX	72	-0.431976	act	distal
Pou5f1	XX	96	-0.945122	act	proximal
Pou5f1	XX	96	-0.945122	act	noRE-like
Pou5f1	XX	96	-0.945122	act	distal
Prdm14	XO	0	1.02362	rep	distal
Prdm14	XO	0	1.02362	rep	noRE-like
Prdm14	XO	10	-0.393786	rep	distal
Prdm14	XO	10	-0.393786	rep	noRE-like
Prdm14	XO	16	-0.290232	rep	distal
Prdm14	XO	16	-0.290232	rep	noRE-like
Prdm14	XO	24	-0.5491	rep	distal
Prdm14	XO	24	-0.5491	rep	noRE-like
Prdm14	XO	30	-0.601729	rep	distal
Prdm14	XO	30	-0.601729	rep	noRE-like
Prdm14	XO	36	-0.552308	rep	distal
Prdm14	XO	36	-0.552308	rep	noRE-like
Prdm14	XO	48	-0.621832	rep	distal
Prdm14	XO	48	-0.621832	rep	noRE-like
Prdm14	XO	56	-0.627506	rep	distal
Prdm14	XO	56	-0.627506	rep	noRE-like
Prdm14	XO	72	-0.626235	rep	distal
Prdm14	XO	72	-0.626235	rep	noRE-like
Prdm14	XO	96	-0.617128	rep	distal
Prdm14	XO	96	-0.617128	rep	noRE-like
Prdm14	XX	0	3.59571	rep	distal
Prdm14	XX	0	3.59571	rep	noRE-like
Prdm14	XX	10	0.800236	rep	distal
Prdm14	XX	10	0.800236	rep	noRE-like
Prdm14	XX	16	0.967995	rep	distal
Prdm14	XX	16	0.967995	rep	noRE-like
Prdm14	XX	24	-0.0839347	rep	distal
Prdm14	XX	24	-0.0839347	rep	noRE-like
Prdm14	XX	30	-0.0102857	rep	distal
Prdm14	XX	30	-0.0102857	rep	noRE-like
Prdm14	XX	36	-0.265676	rep	distal
Prdm14	XX	36	-0.265676	rep	noRE-like
Prdm14	XX	48	-0.396674	rep	distal
Prdm14	XX	48	-0.396674	rep	noRE-like
Prdm14	XX	56	-0.20524	rep	distal
Prdm14	XX	56	-0.20524	rep	noRE-like
Prdm14	XX	72	-0.321567	rep	distal
Prdm14	XX	72	-0.321567	rep	noRE-like
Prdm14	XX	96	-0.408429	rep	distal
Prdm14	XX	96	-0.408429	rep	noRE-like
Rbpj	XO	0	-0.889988	rep	noRE-like
Rbpj	XO	0	-0.889988	rep	proximal
Rbpj	XO	0	-0.889988	rep	distal
Rbpj	XO	10	1.23216	rep	noRE-like
Rbpj	XO	10	1.23216	rep	proximal
Rbpj	XO	10	1.23216	rep	distal
Rbpj	XO	16	1.0887	rep	noRE-like
Rbpj	XO	16	1.0887	rep	proximal
Rbpj	XO	16	1.0887	rep	distal
Rbpj	XO	24	0.849037	rep	noRE-like
Rbpj	XO	24	0.849037	rep	proximal
Rbpj	XO	24	0.849037	rep	distal
Rbpj	XO	30	-0.0129018	rep	noRE-like
Rbpj	XO	30	-0.0129018	rep	proximal
Rbpj	XO	30	-0.0129018	rep	distal
Rbpj	XO	36	-0.53117	rep	noRE-like
Rbpj	XO	36	-0.53117	rep	proximal
Rbpj	XO	36	-0.53117	rep	distal
Rbpj	XO	48	-1.02134	rep	noRE-like
Rbpj	XO	48	-1.02134	rep	proximal
Rbpj	XO	48	-1.02134	rep	distal
Rbpj	XO	56	-1.49867	rep	noRE-like
Rbpj	XO	56	-1.49867	rep	proximal
Rbpj	XO	56	-1.49867	rep	distal
Rbpj	XO	72	-0.551701	rep	noRE-like
Rbpj	XO	72	-0.551701	rep	proximal
Rbpj	XO	72	-0.551701	rep	distal
Rbpj	XO	96	-0.974992	rep	noRE-like
Rbpj	XO	96	-0.974992	rep	proximal
Rbpj	XO	96	-0.974992	rep	distal
Rbpj	XX	0	-0.545236	rep	noRE-like
Rbpj	XX	0	-0.545236	rep	proximal
Rbpj	XX	0	-0.545236	rep	distal
Rbpj	XX	10	1.62085	rep	noRE-like
Rbpj	XX	10	1.62085	rep	proximal
Rbpj	XX	10	1.62085	rep	distal
Rbpj	XX	16	1.27821	rep	noRE-like
Rbpj	XX	16	1.27821	rep	proximal
Rbpj	XX	16	1.27821	rep	distal
Rbpj	XX	24	1.19726	rep	noRE-like
Rbpj	XX	24	1.19726	rep	proximal
Rbpj	XX	24	1.19726	rep	distal
Rbpj	XX	30	0.161888	rep	noRE-like
Rbpj	XX	30	0.161888	rep	proximal
Rbpj	XX	30	0.161888	rep	distal
Rbpj	XX	36	0.705677	rep	noRE-like
Rbpj	XX	36	0.705677	rep	proximal
Rbpj	XX	36	0.705677	rep	distal
Rbpj	XX	48	-0.233085	rep	noRE-like
Rbpj	XX	48	-0.233085	rep	proximal
Rbpj	XX	48	-0.233085	rep	distal
Rbpj	XX	56	-1.04031	rep	noRE-like
Rbpj	XX	56	-1.04031	rep	proximal
Rbpj	XX	56	-1.04031	rep	distal
Rbpj	XX	72	-0.28947	rep	noRE-like
Rbpj	XX	72	-0.28947	rep	proximal
Rbpj	XX	72	-0.28947	rep	distal
Rbpj	XX	96	-0.721966	rep	noRE-like
Rbpj	XX	96	-0.721966	rep	proximal
Rbpj	XX	96	-0.721966	rep	distal
Rlf	XO	0	0.117388	rep	distal
Rlf	XO	10	-0.148937	rep	distal
Rlf	XO	16	-0.877021	rep	distal
Rlf	XO	24	-0.990565	rep	distal
Rlf	XO	30	-0.714969	rep	distal
Rlf	XO	36	-1.55157	rep	distal
Rlf	XO	48	-0.70233	rep	distal
Rlf	XO	56	-0.453016	rep	distal
Rlf	XO	72	-0.498629	rep	distal
Rlf	XO	96	1.13755	rep	distal
Rlf	XX	0	0.322003	rep	distal
Rlf	XX	10	-0.59581	rep	distal
Rlf	XX	16	-0.431663	rep	distal
Rlf	XX	24	0.325877	rep	distal
Rlf	XX	30	-0.0135275	rep	distal
Rlf	XX	36	0.449873	rep	distal
Rlf	XX	48	0.886664	rep	distal
Rlf	XX	56	0.490093	rep	distal
Rlf	XX	72	0.914438	rep	distal
Rlf	XX	96	1.81696	rep	distal
Setdb1	XO	0	-0.627813	rep	proximal
Setdb1	XO	10	-1.13888	rep	proximal
Setdb1	XO	16	0.127145	rep	proximal
Setdb1	XO	24	-0.441698	rep	proximal
Setdb1	XO	30	0.335129	rep	proximal
Setdb1	XO	36	0.754641	rep	proximal
Setdb1	XO	48	0.117352	rep	proximal
Setdb1	XO	56	0.431478	rep	proximal
Setdb1	XO	72	-1.35309	rep	proximal
Setdb1	XO	96	-0.316142	rep	proximal
Setdb1	XX	0	0.694476	rep	proximal
Setdb1	XX	10	0.145989	rep	proximal
Setdb1	XX	16	0.656889	rep	proximal
Setdb1	XX	24	1.70041	rep	proximal
Setdb1	XX	30	0.390478	rep	proximal
Setdb1	XX	36	0.405329	rep	proximal
Setdb1	XX	48	0.210344	rep	proximal
Setdb1	XX	56	-0.746363	rep	proximal
Setdb1	XX	72	-0.304142	rep	proximal
Setdb1	XX	96	-0.789996	rep	proximal
Smad7	XO	0	0.781602	rep	proximal
Smad7	XO	0	0.781602	rep	noRE-like
Smad7	XO	10	0.407052	rep	proximal
Smad7	XO	10	0.407052	rep	noRE-like
Smad7	XO	16	0.389787	rep	proximal
Smad7	XO	16	0.389787	rep	noRE-like
Smad7	XO	24	-0.414119	rep	proximal
Smad7	XO	24	-0.414119	rep	noRE-like
Smad7	XO	30	-1.00143	rep	proximal
Smad7	XO	30	-1.00143	rep	noRE-like
Smad7	XO	36	-0.966902	rep	proximal
Smad7	XO	36	-0.966902	rep	noRE-like
Smad7	XO	48	-0.619672	rep	proximal
Smad7	XO	48	-0.619672	rep	noRE-like
Smad7	XO	56	-0.423303	rep	proximal
Smad7	XO	56	-0.423303	rep	noRE-like
Smad7	XO	72	0.798903	rep	proximal
Smad7	XO	72	0.798903	rep	noRE-like
Smad7	XO	96	-1.10661	rep	proximal
Smad7	XO	96	-1.10661	rep	noRE-like
Smad7	XX	0	2.4781	rep	proximal
Smad7	XX	0	2.4781	rep	noRE-like
Smad7	XX	10	1.29455	rep	proximal
Smad7	XX	10	1.29455	rep	noRE-like
Smad7	XX	16	0.964728	rep	proximal
Smad7	XX	16	0.964728	rep	noRE-like
Smad7	XX	24	-0.116955	rep	proximal
Smad7	XX	24	-0.116955	rep	noRE-like
Smad7	XX	30	-0.708566	rep	proximal
Smad7	XX	30	-0.708566	rep	noRE-like
Smad7	XX	36	-0.533408	rep	proximal
Smad7	XX	36	-0.533408	rep	noRE-like
Smad7	XX	48	-0.66513	rep	proximal
Smad7	XX	48	-0.66513	rep	noRE-like
Smad7	XX	56	-0.766062	rep	proximal
Smad7	XX	56	-0.766062	rep	noRE-like
Smad7	XX	72	-0.133823	rep	proximal
Smad7	XX	72	-0.133823	rep	noRE-like
Smad7	XX	96	0.0189579	rep	proximal
Smad7	XX	96	0.0189579	rep	noRE-like
Smarcal1	XO	0	0.470846	rep	proximal
Smarcal1	XO	0	0.470846	rep	distal
Smarcal1	XO	0	0.470846	rep	noRE-like
Smarcal1	XO	10	-0.251435	rep	proximal
Smarcal1	XO	10	-0.251435	rep	distal
Smarcal1	XO	10	-0.251435	rep	noRE-like
Smarcal1	XO	16	0.625561	rep	proximal
Smarcal1	XO	16	0.625561	rep	distal
Smarcal1	XO	16	0.625561	rep	noRE-like
Smarcal1	XO	24	-0.150072	rep	proximal
Smarcal1	XO	24	-0.150072	rep	distal
Smarcal1	XO	24	-0.150072	rep	noRE-like
Smarcal1	XO	30	-0.220817	rep	proximal
Smarcal1	XO	30	-0.220817	rep	distal
Smarcal1	XO	30	-0.220817	rep	noRE-like
Smarcal1	XO	36	-0.796858	rep	proximal
Smarcal1	XO	36	-0.796858	rep	distal
Smarcal1	XO	36	-0.796858	rep	noRE-like
Smarcal1	XO	48	-0.432539	rep	proximal
Smarcal1	XO	48	-0.432539	rep	distal
Smarcal1	XO	48	-0.432539	rep	noRE-like
Smarcal1	XO	56	0.559506	rep	proximal
Smarcal1	XO	56	0.559506	rep	distal
Smarcal1	XO	56	0.559506	rep	noRE-like
Smarcal1	XO	72	-0.0330411	rep	proximal
Smarcal1	XO	72	-0.0330411	rep	distal
Smarcal1	XO	72	-0.0330411	rep	noRE-like
Smarcal1	XO	96	1.87087	rep	proximal
Smarcal1	XO	96	1.87087	rep	distal
Smarcal1	XO	96	1.87087	rep	noRE-like
Smarcal1	XX	0	0.945997	rep	proximal
Smarcal1	XX	0	0.945997	rep	distal
Smarcal1	XX	0	0.945997	rep	noRE-like
Smarcal1	XX	10	0.4433	rep	proximal
Smarcal1	XX	10	0.4433	rep	distal
Smarcal1	XX	10	0.4433	rep	noRE-like
Smarcal1	XX	16	-0.630448	rep	proximal
Smarcal1	XX	16	-0.630448	rep	distal
Smarcal1	XX	16	-0.630448	rep	noRE-like
Smarcal1	XX	24	0.290187	rep	proximal
Smarcal1	XX	24	0.290187	rep	distal
Smarcal1	XX	24	0.290187	rep	noRE-like
Smarcal1	XX	30	-0.947072	rep	proximal
Smarcal1	XX	30	-0.947072	rep	distal
Smarcal1	XX	30	-0.947072	rep	noRE-like
Smarcal1	XX	36	-0.778078	rep	proximal
Smarcal1	XX	36	-0.778078	rep	distal
Smarcal1	XX	36	-0.778078	rep	noRE-like
Smarcal1	XX	48	-0.191596	rep	proximal
Smarcal1	XX	48	-0.191596	rep	distal
Smarcal1	XX	48	-0.191596	rep	noRE-like
Smarcal1	XX	56	-1.19329	rep	proximal
Smarcal1	XX	56	-1.19329	rep	distal
Smarcal1	XX	56	-1.19329	rep	noRE-like
Smarcal1	XX	72	-0.00530519	rep	proximal
Smarcal1	XX	72	-0.00530519	rep	distal
Smarcal1	XX	72	-0.00530519	rep	noRE-like
Smarcal1	XX	96	0.158663	rep	proximal
Smarcal1	XX	96	0.158663	rep	distal
Smarcal1	XX	96	0.158663	rep	noRE-like
Smarcc1	XO	0	-0.431135	act	distal
Smarcc1	XO	0	-0.431135	rep	noRE-like
Smarcc1	XO	10	1.03476	act	distal
Smarcc1	XO	10	1.03476	rep	noRE-like
Smarcc1	XO	16	0.66633	act	distal
Smarcc1	XO	16	0.66633	rep	noRE-like
Smarcc1	XO	24	1.17852	act	distal
Smarcc1	XO	24	1.17852	rep	noRE-like
Smarcc1	XO	30	1.59575	act	distal
Smarcc1	XO	30	1.59575	rep	noRE-like
Smarcc1	XO	36	0.700522	act	distal
Smarcc1	XO	36	0.700522	rep	noRE-like
Smarcc1	XO	48	0.856079	act	distal
Smarcc1	XO	48	0.856079	rep	noRE-like
Smarcc1	XO	56	-0.340511	act	distal
Smarcc1	XO	56	-0.340511	rep	noRE-like
Smarcc1	XO	72	-1.30617	act	distal
Smarcc1	XO	72	-1.30617	rep	noRE-like
Smarcc1	XO	96	-0.94714	act	distal
Smarcc1	XO	96	-0.94714	rep	noRE-like
Smarcc1	XX	0	-0.624944	act	distal
Smarcc1	XX	0	-0.624944	rep	noRE-like
Smarcc1	XX	10	-1.05994	act	distal
Smarcc1	XX	10	-1.05994	rep	noRE-like
Smarcc1	XX	16	0.144177	act	distal
Smarcc1	XX	16	0.144177	rep	noRE-like
Smarcc1	XX	24	-0.29913	act	distal
Smarcc1	XX	24	-0.29913	rep	noRE-like
Smarcc1	XX	30	-0.340601	act	distal
Smarcc1	XX	30	-0.340601	rep	noRE-like
Smarcc1	XX	36	0.377876	act	distal
Smarcc1	XX	36	0.377876	rep	noRE-like
Smarcc1	XX	48	0.131099	act	distal
Smarcc1	XX	48	0.131099	rep	noRE-like
Smarcc1	XX	56	-0.131398	act	distal
Smarcc1	XX	56	-0.131398	rep	noRE-like
Smarcc1	XX	72	-0.318158	act	distal
Smarcc1	XX	72	-0.318158	rep	noRE-like
Smarcc1	XX	96	-0.652488	act	distal
Smarcc1	XX	96	-0.652488	rep	noRE-like
Smarce1	XO	0	-0.219837	rep	noRE-like
Smarce1	XO	0	-0.219837	act	distal
Smarce1	XO	10	0.174091	rep	noRE-like
Smarce1	XO	10	0.174091	act	distal
Smarce1	XO	16	-0.0442652	rep	noRE-like
Smarce1	XO	16	-0.0442652	act	distal
Smarce1	XO	24	-1.02652	rep	noRE-like
Smarce1	XO	24	-1.02652	act	distal
Smarce1	XO	30	-1.11663	rep	noRE-like
Smarce1	XO	30	-1.11663	act	distal
Smarce1	XO	36	-0.923431	rep	noRE-like
Smarce1	XO	36	-0.923431	act	distal
Smarce1	XO	48	0.301224	rep	noRE-like
Smarce1	XO	48	0.301224	act	distal
Smarce1	XO	56	0.677571	rep	noRE-like
Smarce1	XO	56	0.677571	act	distal
Smarce1	XO	72	0.514078	rep	noRE-like
Smarce1	XO	72	0.514078	act	distal
Smarce1	XO	96	2.516	rep	noRE-like
Smarce1	XO	96	2.516	act	distal
Smarce1	XX	0	0.67298	rep	noRE-like
Smarce1	XX	0	0.67298	act	distal
Smarce1	XX	10	-0.344714	rep	noRE-like
Smarce1	XX	10	-0.344714	act	distal
Smarce1	XX	16	0.226298	rep	noRE-like
Smarce1	XX	16	0.226298	act	distal
Smarce1	XX	24	-0.630153	rep	noRE-like
Smarce1	XX	24	-0.630153	act	distal
Smarce1	XX	30	-1.13096	rep	noRE-like
Smarce1	XX	30	-1.13096	act	distal
Smarce1	XX	36	-0.943266	rep	noRE-like
Smarce1	XX	36	-0.943266	act	distal
Smarce1	XX	48	-0.331749	rep	noRE-like
Smarce1	XX	48	-0.331749	act	distal
Smarce1	XX	56	-0.154787	rep	noRE-like
Smarce1	XX	56	-0.154787	act	distal
Smarce1	XX	72	0.491632	rep	noRE-like
Smarce1	XX	72	0.491632	act	distal
Smarce1	XX	96	0.984621	rep	noRE-like
Smarce1	XX	96	0.984621	act	distal
Srebf2	XO	0	-0.041256	rep	noRE-like
Srebf2	XO	10	0.38102	rep	noRE-like
Srebf2	XO	16	0.175735	rep	noRE-like
Srebf2	XO	24	-0.906463	rep	noRE-like
Srebf2	XO	30	-0.799947	rep	noRE-like
Srebf2	XO	36	-0.872609	rep	noRE-like
Srebf2	XO	48	1.05334	rep	noRE-like
Srebf2	XO	56	0.793587	rep	noRE-like
Srebf2	XO	72	0.00603799	rep	noRE-like
Srebf2	XO	96	0.33939	rep	noRE-like
Srebf2	XX	0	-0.635185	rep	noRE-like
Srebf2	XX	10	-0.619665	rep	noRE-like
Srebf2	XX	16	0.507602	rep	noRE-like
Srebf2	XX	24	-0.513508	rep	noRE-like
Srebf2	XX	30	-0.200351	rep	noRE-like
Srebf2	XX	36	-0.0435409	rep	noRE-like
Srebf2	XX	48	0.641209	rep	noRE-like
Srebf2	XX	56	0.429488	rep	noRE-like
Srebf2	XX	72	0.446897	rep	noRE-like
Srebf2	XX	96	-0.432647	rep	noRE-like
Sub1	XO	0	0.0653524	act	proximal
Sub1	XO	10	1.44322	act	proximal
Sub1	XO	16	0.484288	act	proximal
Sub1	XO	24	0.0211407	act	proximal
Sub1	XO	30	-0.304842	act	proximal
Sub1	XO	36	-0.769475	act	proximal
Sub1	XO	48	-0.149651	act	proximal
Sub1	XO	56	-0.750889	act	proximal
Sub1	XO	72	-1.13663	act	proximal
Sub1	XO	96	0.861601	act	proximal
Sub1	XX	0	-0.387189	act	proximal
Sub1	XX	10	-0.281464	act	proximal
Sub1	XX	16	-0.879527	act	proximal
Sub1	XX	24	-0.356157	act	proximal
Sub1	XX	30	0.354348	act	proximal
Sub1	XX	36	0.593781	act	proximal
Sub1	XX	48	0.334667	act	proximal
Sub1	XX	56	0.516094	act	proximal
Sub1	XX	72	0.422682	act	proximal
Sub1	XX	96	-0.337844	act	proximal
Tcf12	XO	0	-1.48742	rep	proximal
Tcf12	XO	10	-0.400511	rep	proximal
Tcf12	XO	16	-0.514303	rep	proximal
Tcf12	XO	24	-0.078595	rep	proximal
Tcf12	XO	30	-0.735078	rep	proximal
Tcf12	XO	36	-0.47902	rep	proximal
Tcf12	XO	48	-0.619793	rep	proximal
Tcf12	XO	56	-0.319159	rep	proximal
Tcf12	XO	72	0.479175	rep	proximal
Tcf12	XO	96	0.935923	rep	proximal
Tcf12	XX	0	-0.242807	rep	proximal
Tcf12	XX	10	0.906048	rep	proximal
Tcf12	XX	16	0.139243	rep	proximal
Tcf12	XX	24	0.45859	rep	proximal
Tcf12	XX	30	-0.331755	rep	proximal
Tcf12	XX	36	0.220357	rep	proximal
Tcf12	XX	48	-0.0630488	rep	proximal
Tcf12	XX	56	0.410188	rep	proximal
Tcf12	XX	72	0.908436	rep	proximal
Tcf12	XX	96	0.653861	rep	proximal
Tead4	XO	0	0.594673	rep	proximal
Tead4	XO	0	0.594673	rep	distal
Tead4	XO	10	1.52924	rep	proximal
Tead4	XO	10	1.52924	rep	distal
Tead4	XO	16	0.90987	rep	proximal
Tead4	XO	16	0.90987	rep	distal
Tead4	XO	24	0.351275	rep	proximal
Tead4	XO	24	0.351275	rep	distal
Tead4	XO	30	-0.365587	rep	proximal
Tead4	XO	30	-0.365587	rep	distal
Tead4	XO	36	-0.59364	rep	proximal
Tead4	XO	36	-0.59364	rep	distal
Tead4	XO	48	-1.05666	rep	proximal
Tead4	XO	48	-1.05666	rep	distal
Tead4	XO	56	-1.1664	rep	proximal
Tead4	XO	56	-1.1664	rep	distal
Tead4	XO	72	-1.02756	rep	proximal
Tead4	XO	72	-1.02756	rep	distal
Tead4	XO	96	-0.798047	rep	proximal
Tead4	XO	96	-0.798047	rep	distal
Tead4	XX	0	1.56794	rep	proximal
Tead4	XX	0	1.56794	rep	distal
Tead4	XX	10	1.75556	rep	proximal
Tead4	XX	10	1.75556	rep	distal
Tead4	XX	16	1.49183	rep	proximal
Tead4	XX	16	1.49183	rep	distal
Tead4	XX	24	0.107583	rep	proximal
Tead4	XX	24	0.107583	rep	distal
Tead4	XX	30	-0.11413	rep	proximal
Tead4	XX	30	-0.11413	rep	distal
Tead4	XX	36	-0.504186	rep	proximal
Tead4	XX	36	-0.504186	rep	distal
Tead4	XX	48	-0.889651	rep	proximal
Tead4	XX	48	-0.889651	rep	distal
Tead4	XX	56	-0.800785	rep	proximal
Tead4	XX	56	-0.800785	rep	distal
Tead4	XX	72	-0.605631	rep	proximal
Tead4	XX	72	-0.605631	rep	distal
Tead4	XX	96	-0.583577	rep	proximal
Tead4	XX	96	-0.583577	rep	distal
Tfam	XO	0	0.228696	rep	distal
Tfam	XO	0	0.228696	rep	noRE-like
Tfam	XO	10	0.182454	rep	distal
Tfam	XO	10	0.182454	rep	noRE-like
Tfam	XO	16	0.613845	rep	distal
Tfam	XO	16	0.613845	rep	noRE-like
Tfam	XO	24	0.155318	rep	distal
Tfam	XO	24	0.155318	rep	noRE-like
Tfam	XO	30	0.436186	rep	distal
Tfam	XO	30	0.436186	rep	noRE-like
Tfam	XO	36	0.728725	rep	distal
Tfam	XO	36	0.728725	rep	noRE-like
Tfam	XO	48	0.233466	rep	distal
Tfam	XO	48	0.233466	rep	noRE-like
Tfam	XO	56	0.480644	rep	distal
Tfam	XO	56	0.480644	rep	noRE-like
Tfam	XO	72	-0.242416	rep	distal
Tfam	XO	72	-0.242416	rep	noRE-like
Tfam	XO	96	-1.84192	rep	distal
Tfam	XO	96	-1.84192	rep	noRE-like
Tfam	XX	0	0.057535	rep	distal
Tfam	XX	0	0.057535	rep	noRE-like
Tfam	XX	10	0.908327	rep	distal
Tfam	XX	10	0.908327	rep	noRE-like
Tfam	XX	16	0.484028	rep	distal
Tfam	XX	16	0.484028	rep	noRE-like
Tfam	XX	24	1.22877	rep	distal
Tfam	XX	24	1.22877	rep	noRE-like
Tfam	XX	30	-0.682963	rep	distal
Tfam	XX	30	-0.682963	rep	noRE-like
Tfam	XX	36	-0.163909	rep	distal
Tfam	XX	36	-0.163909	rep	noRE-like
Tfam	XX	48	-0.688773	rep	distal
Tfam	XX	48	-0.688773	rep	noRE-like
Tfam	XX	56	-0.88982	rep	distal
Tfam	XX	56	-0.88982	rep	noRE-like
Tfam	XX	72	-0.579527	rep	distal
Tfam	XX	72	-0.579527	rep	noRE-like
Tfam	XX	96	-0.405759	rep	distal
Tfam	XX	96	-0.405759	rep	noRE-like
Tox4	XO	0	0.324603	act	noRE-like
Tox4	XO	0	0.324603	act	distal
Tox4	XO	10	0.140398	act	noRE-like
Tox4	XO	10	0.140398	act	distal
Tox4	XO	16	1.50221	act	noRE-like
Tox4	XO	16	1.50221	act	distal
Tox4	XO	24	0.123991	act	noRE-like
Tox4	XO	24	0.123991	act	distal
Tox4	XO	30	-0.470519	act	noRE-like
Tox4	XO	30	-0.470519	act	distal
Tox4	XO	36	-1.41286	act	noRE-like
Tox4	XO	36	-1.41286	act	distal
Tox4	XO	48	-0.586992	act	noRE-like
Tox4	XO	48	-0.586992	act	distal
Tox4	XO	56	-0.74395	act	noRE-like
Tox4	XO	56	-0.74395	act	distal
Tox4	XO	72	-0.987459	act	noRE-like
Tox4	XO	72	-0.987459	act	distal
Tox4	XO	96	0.450761	act	noRE-like
Tox4	XO	96	0.450761	act	distal
Tox4	XX	0	0.235734	act	noRE-like
Tox4	XX	0	0.235734	act	distal
Tox4	XX	10	-0.432661	act	noRE-like
Tox4	XX	10	-0.432661	act	distal
Tox4	XX	16	-0.17002	act	noRE-like
Tox4	XX	16	-0.17002	act	distal
Tox4	XX	24	0.0793356	act	noRE-like
Tox4	XX	24	0.0793356	act	distal
Tox4	XX	30	1.09801	act	noRE-like
Tox4	XX	30	1.09801	act	distal
Tox4	XX	36	1.06505	act	noRE-like
Tox4	XX	36	1.06505	act	distal
Tox4	XX	48	0.260729	act	noRE-like
Tox4	XX	48	0.260729	act	distal
Tox4	XX	56	-0.147766	act	noRE-like
Tox4	XX	56	-0.147766	act	distal
Tox4	XX	72	-0.608537	act	noRE-like
Tox4	XX	72	-0.608537	act	distal
Tox4	XX	96	-0.191005	act	noRE-like
Tox4	XX	96	-0.191005	act	distal
Trp53	XO	0	-0.20993	act	noRE-like
Trp53	XO	10	0.688261	act	noRE-like
Trp53	XO	16	0.644143	act	noRE-like
Trp53	XO	24	0.0590963	act	noRE-like
Trp53	XO	30	-0.146243	act	noRE-like
Trp53	XO	36	0.0974017	act	noRE-like
Trp53	XO	48	-0.74907	act	noRE-like
Trp53	XO	56	-0.59267	act	noRE-like
Trp53	XO	72	-1.25471	act	noRE-like
Trp53	XO	96	-1.73318	act	noRE-like
Trp53	XX	0	0.695005	act	noRE-like
Trp53	XX	10	0.527819	act	noRE-like
Trp53	XX	16	1.39205	act	noRE-like
Trp53	XX	24	0.463592	act	noRE-like
Trp53	XX	30	1.10157	act	noRE-like
Trp53	XX	36	1.09965	act	noRE-like
Trp53	XX	48	0.36823	act	noRE-like
Trp53	XX	56	-0.739745	act	noRE-like
Trp53	XX	72	-0.683367	act	noRE-like
Trp53	XX	96	-0.995424	act	noRE-like
Usf1	XO	0	-0.552857	act	distal
Usf1	XO	10	-0.794527	act	distal
Usf1	XO	16	0.319614	act	distal
Usf1	XO	24	-0.120764	act	distal
Usf1	XO	30	0.807247	act	distal
Usf1	XO	36	2.82349	act	distal
Usf1	XO	48	0.309423	act	distal
Usf1	XO	56	-0.0591762	act	distal
Usf1	XO	72	0.134851	act	distal
Usf1	XO	96	-0.978488	act	distal
Usf1	XX	0	-0.653144	act	distal
Usf1	XX	10	-0.829312	act	distal
Usf1	XX	16	0.0378752	act	distal
Usf1	XX	24	0.206447	act	distal
Usf1	XX	30	0.446996	act	distal
Usf1	XX	36	0.810068	act	distal
Usf1	XX	48	0.278349	act	distal
Usf1	XX	56	-0.313294	act	distal
Usf1	XX	72	-0.147393	act	distal
Usf1	XX	96	-0.784244	act	distal
Zbtb44	XO	0	1.07475	rep	distal
Zbtb44	XO	10	1.26324	rep	distal
Zbtb44	XO	16	0.995896	rep	distal
Zbtb44	XO	24	-0.284417	rep	distal
Zbtb44	XO	30	-0.581986	rep	distal
Zbtb44	XO	36	-0.877792	rep	distal
Zbtb44	XO	48	-0.857693	rep	distal
Zbtb44	XO	56	-0.894073	rep	distal
Zbtb44	XO	72	-0.924409	rep	distal
Zbtb44	XO	96	-0.933951	rep	distal
Zbtb44	XX	0	2.21545	rep	distal
Zbtb44	XX	10	1.3334	rep	distal
Zbtb44	XX	16	0.929936	rep	distal
Zbtb44	XX	24	0.555527	rep	distal
Zbtb44	XX	30	-0.255068	rep	distal
Zbtb44	XX	36	-0.388039	rep	distal
Zbtb44	XX	48	-0.687886	rep	distal
Zbtb44	XX	56	-0.731417	rep	distal
Zbtb44	XX	72	-0.601657	rep	distal
Zbtb44	XX	96	-0.642409	rep	distal
Zfp207	XO	0	-0.237142	act	proximal
Zfp207	XO	0	-0.237142	act	noRE-like
Zfp207	XO	0	-0.237142	act	distal
Zfp207	XO	10	0.749764	act	proximal
Zfp207	XO	10	0.749764	act	noRE-like
Zfp207	XO	10	0.749764	act	distal
Zfp207	XO	16	0.652219	act	proximal
Zfp207	XO	16	0.652219	act	noRE-like
Zfp207	XO	16	0.652219	act	distal
Zfp207	XO	24	0.0516155	act	proximal
Zfp207	XO	24	0.0516155	act	noRE-like
Zfp207	XO	24	0.0516155	act	distal
Zfp207	XO	30	0.00503242	act	proximal
Zfp207	XO	30	0.00503242	act	noRE-like
Zfp207	XO	30	0.00503242	act	distal
Zfp207	XO	36	0.821251	act	proximal
Zfp207	XO	36	0.821251	act	noRE-like
Zfp207	XO	36	0.821251	act	distal
Zfp207	XO	48	-0.0384795	act	proximal
Zfp207	XO	48	-0.0384795	act	noRE-like
Zfp207	XO	48	-0.0384795	act	distal
Zfp207	XO	56	0.76518	act	proximal
Zfp207	XO	56	0.76518	act	noRE-like
Zfp207	XO	56	0.76518	act	distal
Zfp207	XO	72	0.158971	act	proximal
Zfp207	XO	72	0.158971	act	noRE-like
Zfp207	XO	72	0.158971	act	distal
Zfp207	XO	96	-1.77481	act	proximal
Zfp207	XO	96	-1.77481	act	noRE-like
Zfp207	XO	96	-1.77481	act	distal
Zfp207	XX	0	0.866283	act	proximal
Zfp207	XX	0	0.866283	act	noRE-like
Zfp207	XX	0	0.866283	act	distal
Zfp207	XX	10	0.598695	act	proximal
Zfp207	XX	10	0.598695	act	noRE-like
Zfp207	XX	10	0.598695	act	distal
Zfp207	XX	16	0.0463252	act	proximal
Zfp207	XX	16	0.0463252	act	noRE-like
Zfp207	XX	16	0.0463252	act	distal
Zfp207	XX	24	0.858266	act	proximal
Zfp207	XX	24	0.858266	act	noRE-like
Zfp207	XX	24	0.858266	act	distal
Zfp207	XX	30	-0.416703	act	proximal
Zfp207	XX	30	-0.416703	act	noRE-like
Zfp207	XX	30	-0.416703	act	distal
Zfp207	XX	36	-0.313824	act	proximal
Zfp207	XX	36	-0.313824	act	noRE-like
Zfp207	XX	36	-0.313824	act	distal
Zfp207	XX	48	-0.732498	act	proximal
Zfp207	XX	48	-0.732498	act	noRE-like
Zfp207	XX	48	-0.732498	act	distal
Zfp207	XX	56	0.316467	act	proximal
Zfp207	XX	56	0.316467	act	noRE-like
Zfp207	XX	56	0.316467	act	distal
Zfp207	XX	72	-0.805734	act	proximal
Zfp207	XX	72	-0.805734	act	noRE-like
Zfp207	XX	72	-0.805734	act	distal
Zfp207	XX	96	-1.29713	act	proximal
Zfp207	XX	96	-1.29713	act	noRE-like
Zfp207	XX	96	-1.29713	act	distal
Zfp213	XO	0	0.0355124	rep	noRE-like
Zfp213	XO	10	-0.0044932	rep	noRE-like
Zfp213	XO	16	0.585645	rep	noRE-like
Zfp213	XO	24	-0.0205628	rep	noRE-like
Zfp213	XO	30	-0.604096	rep	noRE-like
Zfp213	XO	36	-0.623982	rep	noRE-like
Zfp213	XO	48	0.0471634	rep	noRE-like
Zfp213	XO	56	0.0590017	rep	noRE-like
Zfp213	XO	72	0.140137	rep	noRE-like
Zfp213	XO	96	-1.79351	rep	noRE-like
Zfp213	XX	0	1.05966	rep	noRE-like
Zfp213	XX	10	1.21554	rep	noRE-like
Zfp213	XX	16	0.805948	rep	noRE-like
Zfp213	XX	24	0.187672	rep	noRE-like
Zfp213	XX	30	0.0828352	rep	noRE-like
Zfp213	XX	36	-0.210109	rep	noRE-like
Zfp213	XX	48	0.550759	rep	noRE-like
Zfp213	XX	56	-0.0942908	rep	noRE-like
Zfp213	XX	72	-0.733921	rep	noRE-like
Zfp213	XX	96	-0.892896	rep	noRE-like
Zfp217	XO	0	0.596307	act	distal
Zfp217	XO	10	-0.634356	act	distal
Zfp217	XO	16	-0.480618	act	distal
Zfp217	XO	24	-0.983496	act	distal
Zfp217	XO	30	-0.795377	act	distal
Zfp217	XO	36	-0.687005	act	distal
Zfp217	XO	48	-0.389403	act	distal
Zfp217	XO	56	0.127586	act	distal
Zfp217	XO	72	1.00606	act	distal
Zfp217	XO	96	2.69455	act	distal
Zfp217	XX	0	0.175858	act	distal
Zfp217	XX	10	-0.464116	act	distal
Zfp217	XX	16	-0.0253597	act	distal
Zfp217	XX	24	-0.645141	act	distal
Zfp217	XX	30	-0.74278	act	distal
Zfp217	XX	36	-0.965706	act	distal
Zfp217	XX	48	0.0978756	act	distal
Zfp217	XX	56	0.200767	act	distal
Zfp217	XX	72	0.181674	act	distal
Zfp217	XX	96	1.50368	act	distal
Zfp280c	XO	0	0.509598	rep	proximal
Zfp280c	XO	10	0.92288	rep	proximal
Zfp280c	XO	16	0.492526	rep	proximal
Zfp280c	XO	24	0.454403	rep	proximal
Zfp280c	XO	30	0.263524	rep	proximal
Zfp280c	XO	36	0.627537	rep	proximal
Zfp280c	XO	48	0.582459	rep	proximal
Zfp280c	XO	56	1.73767	rep	proximal
Zfp280c	XO	72	0.323059	rep	proximal
Zfp280c	XO	96	0.0776215	rep	proximal
Zfp280c	XX	0	0.474636	rep	proximal
Zfp280c	XX	10	-0.94761	rep	proximal
Zfp280c	XX	16	-1.49988	rep	proximal
Zfp280c	XX	24	-0.52371	rep	proximal
Zfp280c	XX	30	-1.029	rep	proximal
Zfp280c	XX	36	-0.476459	rep	proximal
Zfp280c	XX	48	-1.38912	rep	proximal
Zfp280c	XX	56	-0.0946404	rep	proximal
Zfp280c	XX	72	-0.101199	rep	proximal
Zfp280c	XX	96	-0.195117	rep	proximal
Zfp281	XO	0	-1.11235	rep	proximal
Zfp281	XO	10	0.00615878	rep	proximal
Zfp281	XO	16	0.643034	rep	proximal
Zfp281	XO	24	0.531686	rep	proximal
Zfp281	XO	30	0.802944	rep	proximal
Zfp281	XO	36	0.629059	rep	proximal
Zfp281	XO	48	-0.0374313	rep	proximal
Zfp281	XO	56	-0.331064	rep	proximal
Zfp281	XO	72	-0.65773	rep	proximal
Zfp281	XO	96	-1.45157	rep	proximal
Zfp281	XX	0	-1.06839	rep	proximal
Zfp281	XX	10	1.49241	rep	proximal
Zfp281	XX	16	0.424781	rep	proximal
Zfp281	XX	24	0.729543	rep	proximal
Zfp281	XX	30	0.244227	rep	proximal
Zfp281	XX	36	0.377568	rep	proximal
Zfp281	XX	48	0.518332	rep	proximal
Zfp281	XX	56	-0.245467	rep	proximal
Zfp281	XX	72	-0.158596	rep	proximal
Zfp281	XX	96	-1.12747	rep	proximal
Zfp292	XO	0	1.35272	act	proximal
Zfp292	XO	10	1.16899	act	proximal
Zfp292	XO	16	-0.362749	act	proximal
Zfp292	XO	24	-0.131741	act	proximal
Zfp292	XO	30	0.294327	act	proximal
Zfp292	XO	36	-1.23163	act	proximal
Zfp292	XO	48	-1.61204	act	proximal
Zfp292	XO	56	-1.07462	act	proximal
Zfp292	XO	72	-0.595002	act	proximal
Zfp292	XO	96	-0.121731	act	proximal
Zfp292	XX	0	1.41965	act	proximal
Zfp292	XX	10	-0.0325927	act	proximal
Zfp292	XX	16	-1.1029	act	proximal
Zfp292	XX	24	0.742249	act	proximal
Zfp292	XX	30	0.598048	act	proximal
Zfp292	XX	36	0.724505	act	proximal
Zfp292	XX	48	-0.709882	act	proximal
Zfp292	XX	56	-0.207035	act	proximal
Zfp292	XX	72	0.596473	act	proximal
Zfp292	XX	96	-0.125596	act	proximal
Zfp36l1	XO	0	1.01445	rep	proximal
Zfp36l1	XO	0	1.01445	act	noRE-like
Zfp36l1	XO	10	1.03128	rep	proximal
Zfp36l1	XO	10	1.03128	act	noRE-like
Zfp36l1	XO	16	1.05337	rep	proximal
Zfp36l1	XO	16	1.05337	act	noRE-like
Zfp36l1	XO	24	-0.373524	rep	proximal
Zfp36l1	XO	24	-0.373524	act	noRE-like
Zfp36l1	XO	30	-0.373537	rep	proximal
Zfp36l1	XO	30	-0.373537	act	noRE-like
Zfp36l1	XO	36	-0.875683	rep	proximal
Zfp36l1	XO	36	-0.875683	act	noRE-like
Zfp36l1	XO	48	-0.384851	rep	proximal
Zfp36l1	XO	48	-0.384851	act	noRE-like
Zfp36l1	XO	56	-0.737429	rep	proximal
Zfp36l1	XO	56	-0.737429	act	noRE-like
Zfp36l1	XO	72	-0.911412	rep	proximal
Zfp36l1	XO	72	-0.911412	act	noRE-like
Zfp36l1	XO	96	-0.0605634	rep	proximal
[truncated: 181 more rows]
