# Supplementary material for: Reporter CRISPR screens decipher cis-regulatory and trans-regulatory principles at the Xist locus
Source: Nat Struct Mol Biol. 2025 Oct 6;32(12):2465–75. doi: 10.1038/s41594-025-01686-3 (PMC12700789; doi:10.1038/s41594-025-01686-3)
Supplement: Supplementary file 24 — Statistical source data. [file 41594_2025_1686_MOESM24_ESM.xlsx]

## Sheet: E9a
Rep	sgRNA	Gene	sg_num	lfc			Gene	sgRNA	sg_num	pval
R1	sgNT	Esrrb	A	-1.01351			Esrrb	sgNT	A	0.397376
R1	sgNT	Foxd3	A	-1.06675			Foxd3	sgNT	A	0.941651
R1	sgNT	Ftx	A	-0.286361			Ftx	sgNT	A	0.519622
R1	sgNT	Jpx	A	-0.280372			Jpx	sgNT	A	0.412293
R1	sgNT	Linx	A	-0.3366			Linx	sgNT	A	0.00739415
R1	sgNT	Nanog	A	1.03138			Nanog	sgNT	A	0.207547
R1	sgNT	Nfe2l2	A	-0.559417			Nfe2l2	sgNT	A	0.951894
R1	sgNT	Nfrkb	A	-0.634399			Nfrkb	sgNT	A	0.775246
R1	sgNT	Oct4	A	-0.21798			Oct4	sgNT	A	0.0640879
R1	sgNT	Otx2	A	-0.337167			Otx2	sgNT	A	0.0398976
R1	sgNT	Rex1	A	-0.373638			Rex1	sgNT	A	0.450223
R1	sgNT	Rnf12	A	-0.734193			Rnf12	sgNT	A	0.0984421
R1	sgNT	Tsix	A	-0.164679			Tsix	sgNT	A	0.741281
R1	sgNT	Xert	A	-0.295067			Xert	sgNT	A	0.493457
R1	sgNT	Xist	A	0.204667			Xist	sgNT	A	0.0904701
R1	sgNT	Zic3	A	0.146057			Zic3	sgNT	A	0.275239
R1	sgRE57	Esrrb	A	0.0896128			Esrrb	sgRE57	A	0.965542
R1	sgRE57	Foxd3	A	-0.845991			Foxd3	sgRE57	A	0.114069
R1	sgRE57	Ftx	A	-0.286339			Ftx	sgRE57	A	0.949188
R1	sgRE57	Jpx	A	0.430643			Jpx	sgRE57	A	0.110828
R1	sgRE57	Linx	A	-0.466722			Linx	sgRE57	A	0.0437889
R1	sgRE57	Nanog	A	0.909067			Nanog	sgRE57	A	0.0161647
R1	sgRE57	Nfe2l2	A	-0.431002			Nfe2l2	sgRE57	A	0.1936
R1	sgRE57	Nfrkb	A	-0.616737			Nfrkb	sgRE57	A	0.566771
R1	sgRE57	Oct4	A	-0.459852			Oct4	sgRE57	A	0.100178
R1	sgRE57	Otx2	A	0.0419206			Otx2	sgRE57	A	0.39447
R1	sgRE57	Rex1	A	0.0587913			Rex1	sgRE57	A	0.502448
R1	sgRE57	Rnf12	A	1.43535			Rnf12	sgRE57	A	0.0172485
R1	sgRE57	Tsix	A	-2.08711			Tsix	sgRE57	A	0.117604
R1	sgRE57	Xert	A	-0.0383719			Xert	sgRE57	A	0.32469
R1	sgRE57	Xist	A	-6.11892			Xist	sgRE57	A	0.00315758
R1	sgRE57	Zic3	A	0.47258			Zic3	sgRE57	A	0.00342987
R1	sgOct4	Esrrb	A	3.27642			Esrrb	sgOct4	A	0.0608635
R1	sgOct4	Foxd3	A	-1.66108			Foxd3	sgOct4	A	0.000168
R1	sgOct4	Ftx	A	-1.42887			Ftx	sgOct4	A	0.0894642
R1	sgOct4	Jpx	A	-0.175464			Jpx	sgOct4	A	0.338184
R1	sgOct4	Linx	A	1.44791			Linx	sgOct4	A	0.00164104
R1	sgOct4	Nanog	A	3.71958			Nanog	sgOct4	A	0.00336775
R1	sgOct4	Nfe2l2	A	-0.805674			Nfe2l2	sgOct4	A	0.225163
R1	sgOct4	Nfrkb	A	-0.486165			Nfrkb	sgOct4	A	0.280354
R1	sgOct4	Oct4	A	-2.17235			Oct4	sgOct4	A	0.0375232
R1	sgOct4	Otx2	A	0.0366336			Otx2	sgOct4	A	0.323747
R1	sgOct4	Rex1	A	0.806845			Rex1	sgOct4	A	0.26197
R1	sgOct4	Rnf12	A	-0.120839			Rnf12	sgOct4	A	0.197524
R1	sgOct4	Tsix	A	-0.326118			Tsix	sgOct4	A	0.986209
R1	sgOct4	Xert	A	-3.49006			Xert	sgOct4	A	0.125484
R1	sgOct4	Xist	A	-2.20514			Xist	sgOct4	A	0.00178818
R1	sgOct4	Zic3	A	1.08989			Zic3	sgOct4	A	0.0524434
R1	sgOct4	Esrrb	B	2.91603			Esrrb	sgOct4	B	0.071423
R1	sgOct4	Foxd3	B	-3.05726			Foxd3	sgOct4	B	0.0114792
R1	sgOct4	Ftx	B	-1.58492			Ftx	sgOct4	B	0.136463
R1	sgOct4	Jpx	B	-0.354246			Jpx	sgOct4	B	0.467587
R1	sgOct4	Linx	B	1.47608			Linx	sgOct4	B	0.838944
R1	sgOct4	Nanog	B	4.04173			Nanog	sgOct4	B	0.000576
R1	sgOct4	Nfe2l2	B	-0.464948			Nfe2l2	sgOct4	B	0.98017
R1	sgOct4	Nfrkb	B	-0.521473			Nfrkb	sgOct4	B	0.68294
R1	sgOct4	Oct4	B	-2.55456			Oct4	sgOct4	B	0.0114381
R1	sgOct4	Otx2	B	-1.18347			Otx2	sgOct4	B	0.0311069
R1	sgOct4	Rex1	B	0.844985			Rex1	sgOct4	B	0.0905671
R1	sgOct4	Rnf12	B	-0.550417			Rnf12	sgOct4	B	0.257758
R1	sgOct4	Tsix	B	0.138427			Tsix	sgOct4	B	0.276046
R1	sgOct4	Xert	B	-5.25892			Xert	sgOct4	B	0.0318735
R1	sgOct4	Xist	B	-2.0404			Xist	sgOct4	B	0.0388425
R1	sgOct4	Zic3	B	0.588031			Zic3	sgOct4	B	0.0445579
R1	sgOtx2	Esrrb	A	0.0803467			Esrrb	sgOtx2	A	0.593109
R1	sgOtx2	Foxd3	A	-0.559322			Foxd3	sgOtx2	A	0.248285
R1	sgOtx2	Ftx	A	-1.62829			Ftx	sgOtx2	A	0.00886761
R1	sgOtx2	Jpx	A	-0.500897			Jpx	sgOtx2	A	0.601928
R1	sgOtx2	Linx	A	1.04378			Linx	sgOtx2	A	0.028628
R1	sgOtx2	Nanog	A	1.72203			Nanog	sgOtx2	A	0.093134
R1	sgOtx2	Nfe2l2	A	-1.29094			Nfe2l2	sgOtx2	A	0.187779
R1	sgOtx2	Nfrkb	A	-1.02935			Nfrkb	sgOtx2	A	0.0324957
R1	sgOtx2	Oct4	A	-0.496436			Oct4	sgOtx2	A	0.192857
R1	sgOtx2	Otx2	A	-1.56151			Otx2	sgOtx2	A	0.0143259
R1	sgOtx2	Rex1	A	0.177733			Rex1	sgOtx2	A	0.929575
R1	sgOtx2	Rnf12	A	-0.110493			Rnf12	sgOtx2	A	0.368045
R1	sgOtx2	Tsix	A	-0.676904			Tsix	sgOtx2	A	0.363006
R1	sgOtx2	Xert	A	-1.73716			Xert	sgOtx2	A	0.0162675
R1	sgOtx2	Xist	A	-2.13421			Xist	sgOtx2	A	0.0153777
R1	sgOtx2	Zic3	A	0.77525			Zic3	sgOtx2	A	0.21478
R1	sgOtx2	Esrrb	B	-0.444806			Esrrb	sgOtx2	B	0.148218
R1	sgOtx2	Foxd3	B	-1.23294			Foxd3	sgOtx2	B	0.00440083
R1	sgOtx2	Ftx	B	-0.931742			Ftx	sgOtx2	B	0.158345
R1	sgOtx2	Jpx	B	0.233155			Jpx	sgOtx2	B	0.856274
R1	sgOtx2	Linx	B	1.25337			Linx	sgOtx2	B	0.0528101
R1	sgOtx2	Nanog	B	1.05474			Nanog	sgOtx2	B	0.405819
R1	sgOtx2	Nfe2l2	B	-0.832867			Nfe2l2	sgOtx2	B	0.137805
R1	sgOtx2	Nfrkb	B	-0.763314			Nfrkb	sgOtx2	B	0.0339923
R1	sgOtx2	Oct4	B	-0.654371			Oct4	sgOtx2	B	0.0570224
R1	sgOtx2	Otx2	B	-3.34764			Otx2	sgOtx2	B	0.00464569
R1	sgOtx2	Rex1	B	0.191112			Rex1	sgOtx2	B	0.617101
R1	sgOtx2	Rnf12	B	0.135672			Rnf12	sgOtx2	B	0.44254
R1	sgOtx2	Tsix	B	-0.345232			Tsix	sgOtx2	B	0.366176
R1	sgOtx2	Xert	B	-1.11743			Xert	sgOtx2	B	0.252327
R1	sgOtx2	Xist	B	-1.264			Xist	sgOtx2	B	0.0543909
R1	sgOtx2	Zic3	B	1.24003			Zic3	sgOtx2	B	0.106302
R1	sgZic3	Esrrb	A	0.124566			Esrrb	sgZic3	A	0.890803
R1	sgZic3	Foxd3	A	-0.550163			Foxd3	sgZic3	A	0.00827151
R1	sgZic3	Ftx	A	-0.305453			Ftx	sgZic3	A	0.425632
R1	sgZic3	Jpx	A	-0.00724354			Jpx	sgZic3	A	0.803548
R1	sgZic3	Linx	A	0.8299			Linx	sgZic3	A	0.0598523
R1	sgZic3	Nanog	A	1.41731			Nanog	sgZic3	A	0.0393157
R1	sgZic3	Nfe2l2	A	-0.27883			Nfe2l2	sgZic3	A	0.303704
R1	sgZic3	Nfrkb	A	-0.302477			Nfrkb	sgZic3	A	0.0223548
R1	sgZic3	Oct4	A	-0.229726			Oct4	sgZic3	A	0.153773
R1	sgZic3	Otx2	A	-0.307287			Otx2	sgZic3	A	0.109163
R1	sgZic3	Rex1	A	0.22803			Rex1	sgZic3	A	0.888368
R1	sgZic3	Rnf12	A	0.939243			Rnf12	sgZic3	A	0.00396831
R1	sgZic3	Tsix	A	0.0995715			Tsix	sgZic3	A	0.735006
R1	sgZic3	Xert	A	0.708951			Xert	sgZic3	A	0.100937
R1	sgZic3	Xist	A	-1.76436			Xist	sgZic3	A	0.0465588
R1	sgZic3	Zic3	A	-2.91407			Zic3	sgZic3	A	0.00218197
R1	sgZic3	Esrrb	B	-0.0402451			Esrrb	sgZic3	B	0.313505
R1	sgZic3	Foxd3	B	-0.943668			Foxd3	sgZic3	B	0.530906
R1	sgZic3	Ftx	B	-0.556919			Ftx	sgZic3	B	0.951124
R1	sgZic3	Jpx	B	0.17353			Jpx	sgZic3	B	0.716172
R1	sgZic3	Linx	B	-0.144258			Linx	sgZic3	B	0.596626
R1	sgZic3	Nanog	B	1.08091			Nanog	sgZic3	B	0.0317254
R1	sgZic3	Nfe2l2	B	-0.880467			Nfe2l2	sgZic3	B	0.396177
R1	sgZic3	Nfrkb	B	-0.549796			Nfrkb	sgZic3	B	0.615417
R1	sgZic3	Oct4	B	-0.271405			Oct4	sgZic3	B	0.417466
R1	sgZic3	Otx2	B	0.0155385			Otx2	sgZic3	B	0.994177
R1	sgZic3	Rex1	B	0.156088			Rex1	sgZic3	B	0.645913
R1	sgZic3	Rnf12	B	0.807541			Rnf12	sgZic3	B	0.0373973
R1	sgZic3	Tsix	B	0.539876			Tsix	sgZic3	B	0.388329
R1	sgZic3	Xert	B	0.180894			Xert	sgZic3	B	0.400578
R1	sgZic3	Xist	B	-1.81304			Xist	sgZic3	B	0.221608
R1	sgZic3	Zic3	B	-1.37296			Zic3	sgZic3	B	0.0283802
R1	sgNfrkb	Esrrb	A	-0.0751012			Esrrb	sgNfrkb	A	0.243769
R1	sgNfrkb	Foxd3	A	1.39768			Foxd3	sgNfrkb	A	0.989899
R1	sgNfrkb	Ftx	A	0.287826			Ftx	sgNfrkb	A	0.587909
R1	sgNfrkb	Jpx	A	0.464972			Jpx	sgNfrkb	A	0.567298
R1	sgNfrkb	Linx	A	1.60461			Linx	sgNfrkb	A	0.104933
R1	sgNfrkb	Nanog	A	1.76261			Nanog	sgNfrkb	A	0.00606464
R1	sgNfrkb	Nfe2l2	A	0.87589			Nfe2l2	sgNfrkb	A	0.891652
R1	sgNfrkb	Nfrkb	A	-4.1839			Nfrkb	sgNfrkb	A	0.00357478
R1	sgNfrkb	Oct4	A	-0.320314			Oct4	sgNfrkb	A	0.110088
R1	sgNfrkb	Otx2	A	-0.065345			Otx2	sgNfrkb	A	0.595953
R1	sgNfrkb	Rex1	A	0.202177			Rex1	sgNfrkb	A	0.32888
R1	sgNfrkb	Rnf12	A	0.923849			Rnf12	sgNfrkb	A	0.256208
R1	sgNfrkb	Tsix	A	-0.35605			Tsix	sgNfrkb	A	0.180013
R1	sgNfrkb	Xert	A	0.20007			Xert	sgNfrkb	A	0.585105
R1	sgNfrkb	Xist	A	-1.89836			Xist	sgNfrkb	A	0.0284288
R1	sgNfrkb	Zic3	A	0.0386888			Zic3	sgNfrkb	A	0.363549
R1	sgNfrkb	Esrrb	B	-1.08832			Esrrb	sgNfrkb	B	0.00772063
R1	sgNfrkb	Foxd3	B	-1.09082			Foxd3	sgNfrkb	B	0.428704
R1	sgNfrkb	Ftx	B	-0.0131166			Ftx	sgNfrkb	B	0.579905
R1	sgNfrkb	Jpx	B	0.0361186			Jpx	sgNfrkb	B	0.98871
R1	sgNfrkb	Linx	B	0.0462709			Linx	sgNfrkb	B	0.856064
R1	sgNfrkb	Nanog	B	0.711619			Nanog	sgNfrkb	B	0.189292
R1	sgNfrkb	Nfe2l2	B	-0.0302382			Nfe2l2	sgNfrkb	B	0.502867
R1	sgNfrkb	Nfrkb	B	-3.35427			Nfrkb	sgNfrkb	B	0.00305031
R1	sgNfrkb	Oct4	B	-0.496921			Oct4	sgNfrkb	B	0.134512
R1	sgNfrkb	Otx2	B	-0.125535			Otx2	sgNfrkb	B	0.581564
R1	sgNfrkb	Rex1	B	-2.02994			Rex1	sgNfrkb	B	0.859066
R1	sgNfrkb	Rnf12	B	0.730035			Rnf12	sgNfrkb	B	0.00582546
R1	sgNfrkb	Tsix	B	0.0933738			Tsix	sgNfrkb	B	0.569713
R1	sgNfrkb	Xert	B	0.547942			Xert	sgNfrkb	B	0.034197
R1	sgNfrkb	Xist	B	-1.02098			Xist	sgNfrkb	B	0.0727678
R1	sgNfrkb	Zic3	B	-0.358109			Zic3	sgNfrkb	B	0.526467
R1	sgFoxd3	Esrrb	A	2.19019			Esrrb	sgFoxd3	A	0.0430318
R1	sgFoxd3	Foxd3	A	-2.12162			Foxd3	sgFoxd3	A	0.00796305
R1	sgFoxd3	Ftx	A	-1.31908			Ftx	sgFoxd3	A	0.0839375
R1	sgFoxd3	Jpx	A	-0.609587			Jpx	sgFoxd3	A	0.0731049
R1	sgFoxd3	Linx	A	2.20194			Linx	sgFoxd3	A	0.0363508
R1	sgFoxd3	Nanog	A	3.27729			Nanog	sgFoxd3	A	0.00863633
R1	sgFoxd3	Nfe2l2	A	0.161892			Nfe2l2	sgFoxd3	A	0.565445
R1	sgFoxd3	Nfrkb	A	0.296939			Nfrkb	sgFoxd3	A	0.0337374
R1	sgFoxd3	Oct4	A	-0.160091			Oct4	sgFoxd3	A	0.817309
R1	sgFoxd3	Otx2	A	-0.350413			Otx2	sgFoxd3	A	0.103293
R1	sgFoxd3	Rex1	A	1.49598			Rex1	sgFoxd3	A	0.0491653
R1	sgFoxd3	Rnf12	A	-0.579111			Rnf12	sgFoxd3	A	0.057186
R1	sgFoxd3	Tsix	A	-0.873038			Tsix	sgFoxd3	A	0.0643311
R1	sgFoxd3	Xert	A	-0.245839			Xert	sgFoxd3	A	0.248082
R1	sgFoxd3	Xist	A	-0.944357			Xist	sgFoxd3	A	0.13721
R1	sgFoxd3	Zic3	A	1.73698			Zic3	sgFoxd3	A	0.0640889
R1	sgFoxd3	Esrrb	B	0.39603			Esrrb	sgFoxd3	B	0.0684613
R1	sgFoxd3	Foxd3	B	-0.533131			Foxd3	sgFoxd3	B	0.105437
R1	sgFoxd3	Ftx	B	0.330887			Ftx	sgFoxd3	B	0.276077
R1	sgFoxd3	Jpx	B	0.168638			Jpx	sgFoxd3	B	0.46842
R1	sgFoxd3	Linx	B	1.39532			Linx	sgFoxd3	B	0.00694225
R1	sgFoxd3	Nanog	B	1.2017			Nanog	sgFoxd3	B	0.00439673
R1	sgFoxd3	Nfe2l2	B	0.627869			Nfe2l2	sgFoxd3	B	0.117503
R1	sgFoxd3	Nfrkb	B	0.858619			Nfrkb	sgFoxd3	B	0.122354
R1	sgFoxd3	Oct4	B	0.0705918			Oct4	sgFoxd3	B	0.981777
R1	sgFoxd3	Otx2	B	0.620934			Otx2	sgFoxd3	B	0.029856
R1	sgFoxd3	Rex1	B	0.601165			Rex1	sgFoxd3	B	0.0499015
R1	sgFoxd3	Rnf12	B	-0.0971815			Rnf12	sgFoxd3	B	0.235991
R1	sgFoxd3	Tsix	B	0.267041			Tsix	sgFoxd3	B	0.835341
R1	sgFoxd3	Xert	B	1.26007			Xert	sgFoxd3	B	0.0441734
R1	sgFoxd3	Xist	B	0.998426			Xist	sgFoxd3	B	0.125283
R1	sgFoxd3	Zic3	B	1.37776			Zic3	sgFoxd3	B	0.00269291
R1	sgNfe2l2	Esrrb	A	-0.854555			Esrrb	sgNfe2l2	A	0.188214
R1	sgNfe2l2	Foxd3	A	-0.0234866			Foxd3	sgNfe2l2	A	0.779159
R1	sgNfe2l2	Ftx	A	-0.594263			Ftx	sgNfe2l2	A	0.481127
R1	sgNfe2l2	Jpx	A	-1.1061			Jpx	sgNfe2l2	A	0.491862
R1	sgNfe2l2	Linx	A	-0.0636871			Linx	sgNfe2l2	A	0.493804
R1	sgNfe2l2	Nanog	A	1.00588			Nanog	sgNfe2l2	A	0.0306309
R1	sgNfe2l2	Nfe2l2	A	-5.47912			Nfe2l2	sgNfe2l2	A	0.028983
R1	sgNfe2l2	Nfrkb	A	-0.248414			Nfrkb	sgNfe2l2	A	0.884469
R1	sgNfe2l2	Oct4	A	-0.835305			Oct4	sgNfe2l2	A	0.0479905
R1	sgNfe2l2	Otx2	A	0.338214			Otx2	sgNfe2l2	A	0.181646
R1	sgNfe2l2	Rex1	A	-1.67952			Rex1	sgNfe2l2	A	0.583321
R1	sgNfe2l2	Rnf12	A	-0.94245			Rnf12	sgNfe2l2	A	0.00196465
R1	sgNfe2l2	Tsix	A	-1.18148			Tsix	sgNfe2l2	A	0.114576
R1	sgNfe2l2	Xert	A	-0.540515			Xert	sgNfe2l2	A	0.706085
R1	sgNfe2l2	Xist	A	-1.03938			Xist	sgNfe2l2	A	0.221828
R1	sgNfe2l2	Zic3	A	-0.0861261			Zic3	sgNfe2l2	A	0.442272
R1	sgNfe2l2	Esrrb	B	0.524744			Esrrb	sgNfe2l2	B	0.0173199
R1	sgNfe2l2	Foxd3	B	-1.0047			Foxd3	sgNfe2l2	B	0.571456
R1	sgNfe2l2	Ftx	B	-0.437215			Ftx	sgNfe2l2	B	0.0605041
R1	sgNfe2l2	Jpx	B	-0.306936			Jpx	sgNfe2l2	B	0.270343
R1	sgNfe2l2	Linx	B	0.774993			Linx	sgNfe2l2	B	0.113766
R1	sgNfe2l2	Nanog	B	1.0719			Nanog	sgNfe2l2	B	0.0184481
R1	sgNfe2l2	Nfe2l2	B	-2.11972			Nfe2l2	sgNfe2l2	B	0.000494
R1	sgNfe2l2	Nfrkb	B	0.470885			Nfrkb	sgNfe2l2	B	0.810687
R1	sgNfe2l2	Oct4	B	-0.352809			Oct4	sgNfe2l2	B	0.0707348
R1	sgNfe2l2	Otx2	B	0.233501			Otx2	sgNfe2l2	B	0.412125
R1	sgNfe2l2	Rex1	B	-0.249965			Rex1	sgNfe2l2	B	0.891001
R1	sgNfe2l2	Rnf12	B	-0.234698			Rnf12	sgNfe2l2	B	0.564918
R1	sgNfe2l2	Tsix	B	-0.707779			Tsix	sgNfe2l2	B	0.391698
R1	sgNfe2l2	Xert	B	-0.658226			Xert	sgNfe2l2	B	0.0267771
R1	sgNfe2l2	Xist	B	-0.71122			Xist	sgNfe2l2	B	0.025838
R1	sgNfe2l2	Zic3	B	1.5831			Zic3	sgNfe2l2	B	0.461759
R2	sgNT	Esrrb	A	0.058918
R2	sgNT	Foxd3	A	1.24281
R2	sgNT	Ftx	A	0.985458
R2	sgNT	Jpx	A	1.83099
R2	sgNT	Linx	A	-0.326077
R2	sgNT	Nanog	A	0.59182
R2	sgNT	Nfe2l2	A	0.616084
R2	sgNT	Nfrkb	A	1.11659
R2	sgNT	Oct4	A	-0.275358
R2	sgNT	Otx2	A	-0.225677
R2	sgNT	Rex1	A	-1.07318
R2	sgNT	Rnf12	A	-0.677721
R2	sgNT	Tsix	A	0.334105
R2	sgNT	Xert	A	1.19318
R2	sgNT	Xist	A	0.37661
R2	sgNT	Zic3	A	0.410107
R2	sgRE57	Esrrb	A	-0.115413
R2	sgRE57	Foxd3	A	-0.539673
R2	sgRE57	Ftx	A	0.255398
R2	sgRE57	Jpx	A	1.07685
R2	sgRE57	Linx	A	-0.551816
R2	sgRE57	Nanog	A	0.752283
R2	sgRE57	Nfe2l2	A	-0.0833025
R2	sgRE57	Nfrkb	A	0.101932
R2	sgRE57	Oct4	A	-1.00912
R2	sgRE57	Otx2	A	0.27214
R2	sgRE57	Rex1	A	-0.541501
R2	sgRE57	Rnf12	A	1.43452
R2	sgRE57	Tsix	A	-0.823098
R2	sgRE57	Xert	A	1.03069
R2	sgRE57	Xist	A	-5.83984
R2	sgRE57	Zic3	A	0.48854
R2	sgOct4	Esrrb	A	1.55608
R2	sgOct4	Foxd3	A	-1.64634
R2	sgOct4	Ftx	A	-1.13546
R2	sgOct4	Jpx	A	-2.12662
R2	sgOct4	Linx	A	1.29111
R2	sgOct4	Nanog	A	3.15637
R2	sgOct4	Nfe2l2	A	-0.869166
R2	sgOct4	Nfrkb	A	-0.11457
R2	sgOct4	Oct4	A	-2.88248
R2	sgOct4	Otx2	A	-1.1141
R2	sgOct4	Rex1	A	0.370103
R2	sgOct4	Rnf12	A	-0.59386
R2	sgOct4	Tsix	A	0.341854
R2	sgOct4	Xert	A	-5.48686
R2	sgOct4	Xist	A	-2.2929
R2	sgOct4	Zic3	A	0.563597
R2	sgOct4	Esrrb	B	1.97242
R2	sgOct4	Foxd3	B	-3.53324
R2	sgOct4	Ftx	B	-1.43619
R2	sgOct4	Jpx	B	1.68336
R2	sgOct4	Linx	B	-2.20265
R2	sgOct4	Nanog	B	4.09565
R2	sgOct4	Nfe2l2	B	0.432633
R2	sgOct4	Nfrkb	B	-0.043905
R2	sgOct4	Oct4	B	-2.65582
R2	sgOct4	Otx2	B	-1.50002
R2	sgOct4	Rex1	B	1.33262
R2	sgOct4	Rnf12	B	-0.0802517
R2	sgOct4	Tsix	B	0.672074
R2	sgOct4	Xert	B	-5.36881
R2	sgOct4	Xist	B	-2.04485
R2	sgOct4	Zic3	B	0.50574
R2	sgOtx2	Esrrb	A	-0.662862
R2	sgOtx2	Foxd3	A	-0.812714
R2	sgOtx2	Ftx	A	-1.50489
R2	sgOtx2	Jpx	A	-0.319189
R2	sgOtx2	Linx	A	0.906997
R2	sgOtx2	Nanog	A	1.04208
R2	sgOtx2	Nfe2l2	A	-1.39276
R2	sgOtx2	Nfrkb	A	-0.675691
R2	sgOtx2	Oct4	A	-0.862522
R2	sgOtx2	Otx2	A	-2.18983
R2	sgOtx2	Rex1	A	-0.299392
R2	sgOtx2	Rnf12	A	-0.491751
R2	sgOtx2	Tsix	A	-0.729232
R2	sgOtx2	Xert	A	-1.55441
R2	sgOtx2	Xist	A	-1.94426
R2	sgOtx2	Zic3	A	0.639924
R2	sgOtx2	Esrrb	B	-1.47392
R2	sgOtx2	Foxd3	B	-1.1614
R2	sgOtx2	Ftx	B	-0.709503
R2	sgOtx2	Jpx	B	-0.116995
R2	sgOtx2	Linx	B	0.957046
R2	sgOtx2	Nanog	B	-0.14196
R2	sgOtx2	Nfe2l2	B	-1.33332
R2	sgOtx2	Nfrkb	B	-0.746822
R2	sgOtx2	Oct4	B	-0.766379
R2	sgOtx2	Otx2	B	-3.90291
R2	sgOtx2	Rex1	B	-0.511602
R2	sgOtx2	Rnf12	B	-0.692416
R2	sgOtx2	Tsix	B	-0.73261
R2	sgOtx2	Xert	B	-0.552991
R2	sgOtx2	Xist	B	-0.875466
R2	sgOtx2	Zic3	B	0.483104
R2	sgZic3	Esrrb	A	-0.250343
R2	sgZic3	Foxd3	A	-0.444152
R2	sgZic3	Ftx	A	-0.0561311
R2	sgZic3	Jpx	A	0.363909
R2	sgZic3	Linx	A	1.73179
R2	sgZic3	Nanog	A	1.1387
R2	sgZic3	Nfe2l2	A	-0.518971
R2	sgZic3	Nfrkb	A	-0.232486
R2	sgZic3	Oct4	A	-0.636648
R2	sgZic3	Otx2	A	-0.427899
R2	sgZic3	Rex1	A	-0.401943
R2	sgZic3	Rnf12	A	0.843715
R2	sgZic3	Tsix	A	0.255981
R2	sgZic3	Xert	A	1.11856
R2	sgZic3	Xist	A	-1.02429
R2	sgZic3	Zic3	A	-2.70447
R2	sgZic3	Esrrb	B	-0.957036
R2	sgZic3	Foxd3	B	0.167806
R2	sgZic3	Ftx	B	0.470516
R2	sgZic3	Jpx	B	0.452366
R2	sgZic3	Linx	B	0.592694
R2	sgZic3	Nanog	B	0.801437
R2	sgZic3	Nfe2l2	B	-0.283878
R2	sgZic3	Nfrkb	B	0.112724
R2	sgZic3	Oct4	B	0.0404456
R2	sgZic3	Otx2	B	-0.0131599
R2	sgZic3	Rex1	B	-0.711113
R2	sgZic3	Rnf12	B	0.77138
R2	sgZic3	Tsix	B	0.467065
R2	sgZic3	Xert	B	1.00727
R2	sgZic3	Xist	B	-0.643835
R2	sgZic3	Zic3	B	-2.12252
R2	sgNfrkb	Esrrb	A	-0.704825
R2	sgNfrkb	Foxd3	A	-1.34739
R2	sgNfrkb	Ftx	A	-0.774499
R2	sgNfrkb	Jpx	A	-1.34474
R2	sgNfrkb	Linx	A	0.546569
R2	sgNfrkb	Nanog	A	1.4813
R2	sgNfrkb	Nfe2l2	A	-1.11817
R2	sgNfrkb	Nfrkb	A	-4.78286
R2	sgNfrkb	Oct4	A	-0.475873
R2	sgNfrkb	Otx2	A	-0.300606
R2	sgNfrkb	Rex1	A	0.175682
R2	sgNfrkb	Rnf12	A	0.0782106
R2	sgNfrkb	Tsix	A	-1.25635
R2	sgNfrkb	Xert	A	0.00725632
R2	sgNfrkb	Xist	A	-2.31381
R2	sgNfrkb	Zic3	A	-0.491789
R2	sgNfrkb	Esrrb	B	-1.21603
R2	sgNfrkb	Foxd3	B	0.0779798
R2	sgNfrkb	Ftx	B	-0.0956501
R2	sgNfrkb	Jpx	B	-0.052866
R2	sgNfrkb	Linx	B	-0.0217374
R2	sgNfrkb	Nanog	B	0.382362
R2	sgNfrkb	Nfe2l2	B	-0.361448
R2	sgNfrkb	Nfrkb	B	-3.90873
R2	sgNfrkb	Oct4	B	-0.716354
R2	sgNfrkb	Otx2	B	-0.177264
R2	sgNfrkb	Rex1	B	1.51401
R2	sgNfrkb	Rnf12	B	0.632281
R2	sgNfrkb	Tsix	B	-0.0329028
R2	sgNfrkb	Xert	B	0.37908
R2	sgNfrkb	Xist	B	-1.80958
R2	sgNfrkb	Zic3	B	1.22277
R2	sgFoxd3	Esrrb	A	1.17108
R2	sgFoxd3	Foxd3	A	-1.90966
R2	sgFoxd3	Ftx	A	-0.570263
R2	sgFoxd3	Jpx	A	-0.628972
R2	sgFoxd3	Linx	A	2.67213
R2	sgFoxd3	Nanog	A	2.63613
R2	sgFoxd3	Nfe2l2	A	0.101475
R2	sgFoxd3	Nfrkb	A	0.346713
R2	sgFoxd3	Oct4	A	0.0587698
R2	sgFoxd3	Otx2	A	-0.538478
R2	sgFoxd3	Rex1	A	0.842534
R2	sgFoxd3	Rnf12	A	-0.711112
R2	sgFoxd3	Tsix	A	-0.979164
R2	sgFoxd3	Xert	A	-0.0473192
R2	sgFoxd3	Xist	A	-0.606041
R2	sgFoxd3	Zic3	A	0.964119
R2	sgFoxd3	Esrrb	B	0.655761
R2	sgFoxd3	Foxd3	B	-0.789896
R2	sgFoxd3	Ftx	B	0.00903078
R2	sgFoxd3	Jpx	B	-0.0382455
R2	sgFoxd3	Linx	B	1.43923
R2	sgFoxd3	Nanog	B	1.45125
R2	sgFoxd3	Nfe2l2	B	0.202646
R2	sgFoxd3	Nfrkb	B	0.786262
R2	sgFoxd3	Oct4	B	-0.0609038
R2	sgFoxd3	Otx2	B	0.644602
R2	sgFoxd3	Rex1	B	0.306775
R2	sgFoxd3	Rnf12	B	-0.442829
R2	sgFoxd3	Tsix	B	-0.374445
R2	sgFoxd3	Xert	B	0.958793
R2	sgFoxd3	Xist	B	0.326892
R2	sgFoxd3	Zic3	B	1.38302
R2	sgNfe2l2	Esrrb	A	-0.513226
R2	sgNfe2l2	Foxd3	A	0.386369
R2	sgNfe2l2	Ftx	A	0.0665559
R2	sgNfe2l2	Jpx	A	0.280486
R2	sgNfe2l2	Linx	A	0.366889
R2	sgNfe2l2	Nanog	A	1.55074
R2	sgNfe2l2	Nfe2l2	A	-4.40151
R2	sgNfe2l2	Nfrkb	A	0.150535
R2	sgNfe2l2	Oct4	A	-0.532345
R2	sgNfe2l2	Otx2	A	1.77425
R2	sgNfe2l2	Rex1	A	0.59347
R2	sgNfe2l2	Rnf12	A	-0.844768
R2	sgNfe2l2	Tsix	A	-0.368796
R2	sgNfe2l2	Xert	A	1.02217
R2	sgNfe2l2	Xist	A	-0.111061
R2	sgNfe2l2	Zic3	A	0.458656
R2	sgNfe2l2	Esrrb	B	0.494506
R2	sgNfe2l2	Foxd3	B	0.138585
R2	sgNfe2l2	Ftx	B	-0.543856
R2	sgNfe2l2	Jpx	B	-0.917637
R2	sgNfe2l2	Linx	B	1.00104
R2	sgNfe2l2	Nanog	B	1.20856
R2	sgNfe2l2	Nfe2l2	B	-2.17602
R2	sgNfe2l2	Nfrkb	B	-0.2694
R2	sgNfe2l2	Oct4	B	-0.16682
R2	sgNfe2l2	Otx2	B	0.34146
R2	sgNfe2l2	Rex1	B	0.41489
R2	sgNfe2l2	Rnf12	B	0.0784321
R2	sgNfe2l2	Tsix	B	-0.2305
R2	sgNfe2l2	Xert	B	-0.487662
R2	sgNfe2l2	Xist	B	-0.887461
R2	sgNfe2l2	Zic3	B	-0.219424

## Sheet: E9b
rep	guide	Gene	perc
R1	TS16	Otx2	0.129542
R1	TS18	Zic3	0.0559797
R1	TS20	Nfrkb	0.0217221
R1	TS22	Foxd3	0.278521
R2	TS16	Otx2	0.156309
R2	TS18	Zic3	0.123711
R2	TS20	Nfrkb	0.0350496
R2	TS22	Foxd3	0.208521
R3	TS16	Otx2	0.139593
R3	TS18	Zic3	0.0618497
R3	TS20	Nfrkb	0.0153634
R3	TS22	Foxd3	0.121209

## Sheet: E9c
rep	med	guide	Gene	Rel_Exp
R1	D2	sgNT	Xist	0.138511
R1	D2	sgOtx2	Xist	-1.55488
R1	D2	sgZic3	Xist	-1.58605
R1	D2	sgNfrkb	Xist	-2.41414
R1	D2	sgFoxd3	Xist	-1.4932
R2	D2	sgNT	Xist	-0.575547
R2	D2	sgOtx2	Xist	-1.39397
R2	D2	sgZic3	Xist	-1.65742
R2	D2	sgNfrkb	Xist	-2.81409
R2	D2	sgFoxd3	Xist	-1.24896
R3	D2	sgNT	Xist	-0.256697
R3	D2	sgOtx2	Xist	-1.20591
R3	D2	sgZic3	Xist	-1.76005
R3	D2	sgNfrkb	Xist	-2.19528
R3	D2	sgFoxd3	Xist	-1.85528

## Sheet: E9e
RE	interaction_score	fdr_repscreen	zscore_CHIP	peak_CHIP	lfc_vs_NT_H3K27ac	pval_H3K27ac
RE57L	-0.235588	1	-0.548587	FALSE	0.392748	0.271153
RE57L	2.29818	3.58e-08	0.352379	FALSE	-0.59301	0.112248
RE57M	-0.328083	1	-0.185495	FALSE	0.296073	0.17483
RE57M	2.85203	2.5e-10	2.80854	TRUE	-0.525884	0.0822264
RE57R	-0.430908	1	-0.589525	FALSE	0.284528	0.452637
RE57R	0.335668	1	0.415659	FALSE	-0.602273	0.307855
RE58	-0.101416	1	-0.841011	FALSE	NA	NA
RE58	0.737187	0.00125285	-0.429678	FALSE	NA	NA
RE61	-0.1545	1	-0.776816	FALSE	-0.989878	0.0246588
RE61	1.04123	0.0022049	-0.449234	FALSE	0.025355	0.932306
RE85	-0.335887	1	-0.665225	FALSE	-0.124809	0.511706
RE85	1.11849	2.84e-05	-0.411441	FALSE	0.00782358	0.964427
RE93	-0.266928	1	0.590377	TRUE	-1.17566	0.000691
RE93	1.08714	0.00142906	-0.494327	FALSE	-0.315105	0.101348
RE95	-0.396566	1	2.23076	TRUE	-1.9525	0.00898936
RE95	0.473787	1	-0.614578	FALSE	-0.655727	0.0877078
RE96	0.505289	0.19521	1.41874	TRUE	-1.82227	0.00237514
RE96	0.959747	0.00142037	-0.663424	FALSE	-0.751883	0.0445618
RE97	-0.426013	1	-0.203238	TRUE	-1.32839	0.00551226
RE97	0.174605	1	-0.437478	FALSE	-0.217325	0.54519
RE127	-0.753798	0.0688193	-0.429978	FALSE	-0.0881893	0.443713
RE127	0.0957797	1	-0.0764223	FALSE	0.474059	0.000126

## Sheet: E9f
peak_id	mark	sgNT_cpm	KD_cpm	target	FDR
chr1:3670567-3672587	H3K4me3	87.1792	70.6856	Otx2	0.00622162
chr1:3670567-3672587	H3K4me3	87.1792	78.3153	Zic3	1
chr1:3670567-3672587	H3K4me3	87.1792	69.8548	Nfrkb	0.0243688
chr1:3670567-3672587	H3K4me3	87.1792	48.0289	Foxd3	6.05e-11
chr1:4491806-4493690	H3K4me3	95.8167	69.0125	Otx2	9.1e-05
chr1:4491806-4493690	H3K4me3	95.8167	85.0897	Zic3	1
chr1:4491806-4493690	H3K4me3	95.8167	79.1014	Nfrkb	0.0393165
chr1:4491806-4493690	H3K4me3	95.8167	89.0551	Foxd3	1
chr1:4571547-4572110	H3K4me3	7.10024	6.62242	Otx2	1
chr1:4571547-4572110	H3K4me3	7.10024	4.98776	Zic3	1
chr1:4571547-4572110	H3K4me3	7.10024	4.73987	Nfrkb	1
chr1:4571547-4572110	H3K4me3	7.10024	5.80025	Foxd3	1
chr1:4785278-4786134	H3K4me3	73.4912	72.0101	Otx2	1
chr1:4785278-4786134	H3K4me3	73.4912	77.3475	Zic3	1
chr1:4785278-4786134	H3K4me3	73.4912	75.2163	Nfrkb	1
chr1:4785278-4786134	H3K4me3	73.4912	71.1592	Foxd3	1
chr1:4807458-4808193	H3K4me3	38.2827	46.8449	Otx2	1
chr1:4807458-4808193	H3K4me3	38.2827	51.2921	Zic3	0.0111079
chr1:4807458-4808193	H3K4me3	38.2827	49.6521	Nfrkb	0.0435683
chr1:4807458-4808193	H3K4me3	38.2827	48.7362	Foxd3	0.00977777
chr1:4851852-4852240	H3K4me3	1.75676	7.04067	Otx2	1.16e-05
chr1:4851852-4852240	H3K4me3	1.75676	3.57332	Zic3	1
chr1:4851852-4852240	H3K4me3	1.75676	1.47635	Nfrkb	1
chr1:4851852-4852240	H3K4me3	1.75676	5.80025	Foxd3	1.85e-05
chr1:4857438-4858611	H3K4me3	105.186	121.504	Otx2	0.0320041
chr1:4857438-4858611	H3K4me3	105.186	118.292	Zic3	1
chr1:4857438-4858611	H3K4me3	105.186	126.966	Nfrkb	0.0183148
chr1:4857438-4858611	H3K4me3	105.186	114.166	Foxd3	1
chr1:5018120-5020293	H3K4me3	48.3109	25.0955	Otx2	2.24e-07
chr1:5018120-5020293	H3K4me3	48.3109	51.8132	Zic3	1
chr1:5018120-5020293	H3K4me3	48.3109	28.5169	Nfrkb	0.000289
chr1:5018120-5020293	H3K4me3	48.3109	33.5283	Foxd3	6.77e-05
chr1:5083043-5083616	H3K4me3	40.3323	35.3428	Otx2	1
chr1:5083043-5083616	H3K4me3	40.3323	39.5299	Zic3	1
chr1:5083043-5083616	H3K4me3	40.3323	40.1723	Nfrkb	1
chr1:5083043-5083616	H3K4me3	40.3323	34.943	Foxd3	1
chr1:5916371-5917397	H3K4me3	10.7602	5.22822	Otx2	0.00136908
chr1:5916371-5917397	H3K4me3	10.7602	6.47665	Zic3	0.0478696
chr1:5916371-5917397	H3K4me3	10.7602	5.12838	Nfrkb	0.00427812
chr1:5916371-5917397	H3K4me3	10.7602	5.94172	Foxd3	0.00239663
chr1:6214152-6215469	H3K4me3	103.576	103.031	Otx2	1
chr1:6214152-6215469	H3K4me3	103.576	112.113	Zic3	1
chr1:6214152-6215469	H3K4me3	103.576	108.629	Nfrkb	1
chr1:6214152-6215469	H3K4me3	103.576	86.4379	Foxd3	0.00966231
chr1:6358970-6359520	H3K4me3	4.4651	3.34606	Otx2	1
chr1:6358970-6359520	H3K4me3	4.4651	2.97777	Zic3	1
chr1:6358970-6359520	H3K4me3	4.4651	2.7196	Nfrkb	1
chr1:6358970-6359520	H3K4me3	4.4651	3.32453	Foxd3	1
chr1:7088425-7089555	H3K4me3	54.3132	61.2748	Otx2	1
chr1:7088425-7089555	H3K4me3	54.3132	63.7242	Zic3	1
chr1:7088425-7089555	H3K4me3	54.3132	58.1217	Nfrkb	1
chr1:7088425-7089555	H3K4me3	54.3132	53.8999	Foxd3	1
chr1:7397681-7398435	H3K4me3	17.2016	15.2664	Otx2	1
chr1:7397681-7398435	H3K4me3	17.2016	17.2711	Zic3	1
chr1:7397681-7398435	H3K4me3	17.2016	12.3547	Nfrkb	1
chr1:7397681-7398435	H3K4me3	17.2016	14.147	Foxd3	1
chr1:8936217-8936711	H3K4me3	11.2725	17.0789	Otx2	0.00756257
chr1:8936217-8936711	H3K4me3	11.2725	14.5911	Zic3	1
chr1:8936217-8936711	H3K4me3	11.2725	14.2196	Nfrkb	1
chr1:8936217-8936711	H3K4me3	11.2725	15.1372	Foxd3	1
chr1:8937040-8937348	H3K4me3	8.63741	12.2689	Otx2	1
chr1:8937040-8937348	H3K4me3	8.63741	11.0177	Zic3	1
chr1:8937040-8937348	H3K4me3	8.63741	10.0237	Nfrkb	1
chr1:8937040-8937348	H3K4me3	8.63741	12.7323	Foxd3	0.0348713
chr1:8938991-8939288	H3K4me3	9.51579	18.6125	Otx2	8.84e-05
chr1:8938991-8939288	H3K4me3	9.51579	14.2933	Zic3	1
chr1:8938991-8939288	H3K4me3	9.51579	14.4527	Nfrkb	0.0315857
chr1:8938991-8939288	H3K4me3	9.51579	18.6032	Foxd3	1.84e-05
chr1:8940686-8940944	H3K4me3	4.3919	8.78341	Otx2	0.00204379
chr1:8940686-8940944	H3K4me3	4.3919	4.83887	Zic3	1
chr1:8940686-8940944	H3K4me3	4.3919	6.83785	Nfrkb	1
chr1:8940686-8940944	H3K4me3	4.3919	10.4687	Foxd3	2.95e-05
chr1:9299116-9300148	H3K4me3	18.5924	11.1535	Otx2	0.00127775
chr1:9299116-9300148	H3K4me3	18.5924	13.3255	Zic3	1
chr1:9299116-9300148	H3K4me3	18.5924	9.40204	Nfrkb	0.00232233
chr1:9299116-9300148	H3K4me3	18.5924	13.864	Foxd3	0.0412672
chr1:9545106-9546690	H3K4me3	189.95	204.528	Otx2	1
chr1:9545106-9546690	H3K4me3	189.95	193.48	Zic3	1
chr1:9545106-9546690	H3K4me3	189.95	206.923	Nfrkb	1
chr1:9545106-9546690	H3K4me3	189.95	181.647	Foxd3	1
chr1:9699564-9701120	H3K4me3	101.819	89.1586	Otx2	1
chr1:9699564-9701120	H3K4me3	101.819	99.2341	Zic3	1
chr1:9699564-9701120	H3K4me3	101.819	105.987	Nfrkb	1
chr1:9699564-9701120	H3K4me3	101.819	92.3796	Foxd3	1
chr1:9747301-9748547	H3K4me3	86.8133	90.4831	Otx2	1
chr1:9747301-9748547	H3K4me3	86.8133	85.3131	Zic3	1
chr1:9747301-9748547	H3K4me3	86.8133	97.3616	Nfrkb	1
chr1:9747301-9748547	H3K4me3	86.8133	86.3671	Foxd3	1
chr1:9768510-9769072	H3K4me3	3.87951	3.83403	Otx2	1
chr1:9768510-9769072	H3K4me3	3.87951	4.24332	Zic3	1
chr1:9768510-9769072	H3K4me3	3.87951	3.57433	Nfrkb	1
chr1:9768510-9769072	H3K4me3	3.87951	3.96115	Foxd3	1
chr1:9797808-9798770	H3K4me3	17.7872	15.4058	Otx2	1
chr1:9797808-9798770	H3K4me3	17.7872	16.8988	Zic3	1
chr1:9797808-9798770	H3K4me3	17.7872	17.4831	Nfrkb	1
chr1:9797808-9798770	H3K4me3	17.7872	20.3009	Foxd3	1
chr1:9847833-9848769	H3K4me3	30.0113	27.1868	Otx2	1
chr1:9847833-9848769	H3K4me3	30.0113	21.961	Zic3	0.0376981
chr1:9847833-9848769	H3K4me3	30.0113	29.4494	Nfrkb	1
chr1:9847833-9848769	H3K4me3	30.0113	22.7059	Foxd3	0.013173
chr1:9942915-9943438	H3K4me3	9.44259	18.6822	Otx2	0.000363
chr1:9942915-9943438	H3K4me3	9.44259	12.5066	Zic3	1
chr1:9942915-9943438	H3K4me3	9.44259	14.9966	Nfrkb	0.0351755
chr1:9942915-9943438	H3K4me3	9.44259	21.5034	Foxd3	6.22e-07
chr1:9943740-9944226	H3K4me3	35.9404	48.5179	Otx2	0.00360752
chr1:9943740-9944226	H3K4me3	35.9404	42.2843	Zic3	1
chr1:9943740-9944226	H3K4me3	35.9404	54.2366	Nfrkb	0.00113046
chr1:9943740-9944226	H3K4me3	35.9404	44.7751	Foxd3	0.0191401
chr1:9967049-9968263	H3K4me3	56.7287	43.4988	Otx2	0.0029496
chr1:9967049-9968263	H3K4me3	56.7287	48.9098	Zic3	1
chr1:9967049-9968263	H3K4me3	56.7287	54.6251	Nfrkb	1
chr1:9967049-9968263	H3K4me3	56.7287	55.1731	Foxd3	1
chr1:10008922-10009421	H3K4me3	3.07433	2.8581	Otx2	1
chr1:10008922-10009421	H3K4me3	3.07433	3.12666	Zic3	1
chr1:10008922-10009421	H3K4me3	3.07433	2.6419	Nfrkb	1
chr1:10008922-10009421	H3K4me3	3.07433	4.31482	Foxd3	1
chr1:10037450-10038421	H3K4me3	98.525	105.889	Otx2	1
chr1:10037450-10038421	H3K4me3	98.525	96.3308	Zic3	1
chr1:10037450-10038421	H3K4me3	98.525	108.939	Nfrkb	1
chr1:10037450-10038421	H3K4me3	98.525	97.0481	Foxd3	1
chr1:10039607-10040178	H3K4me3	54.5328	50.888	Otx2	1
chr1:10039607-10040178	H3K4me3	54.5328	59.1831	Zic3	1
chr1:10039607-10040178	H3K4me3	54.5328	55.0913	Nfrkb	1
chr1:10039607-10040178	H3K4me3	54.5328	50.0095	Foxd3	1
chr1:10231940-10233419	H3K4me3	64.7805	50.0515	Otx2	0.00833048
chr1:10231940-10233419	H3K4me3	64.7805	60.7465	Zic3	1
chr1:10231940-10233419	H3K4me3	64.7805	58.3548	Nfrkb	1
chr1:10231940-10233419	H3K4me3	64.7805	48.2411	Foxd3	0.000349
chr1:10993283-10994037	H3K4me3	13.4685	8.57429	Otx2	0.0162744
chr1:10993283-10994037	H3K4me3	13.4685	11.3155	Zic3	1
chr1:10993283-10994037	H3K4me3	13.4685	10.1014	Nfrkb	1
chr1:10993283-10994037	H3K4me3	13.4685	11.5298	Foxd3	1
chr1:11413965-11414744	H3K4me3	9.36939	9.27138	Otx2	1
chr1:11413965-11414744	H3K4me3	9.36939	11.4644	Zic3	1
chr1:11413965-11414744	H3K4me3	9.36939	6.13852	Nfrkb	1
chr1:11413965-11414744	H3K4me3	9.36939	6.86127	Foxd3	1
chr1:12692127-12693357	H3K4me3	33.5248	39.2465	Otx2	1
chr1:12692127-12693357	H3K4me3	33.5248	31.341	Zic3	1
chr1:12692127-12693357	H3K4me3	33.5248	32.2467	Nfrkb	1
chr1:12692127-12693357	H3K4me3	33.5248	21.9985	Foxd3	0.000222
chr1:12718291-12718444	H3K4me3	0.87838	1.88216	Otx2	1
chr1:12718291-12718444	H3K4me3	0.87838	1.48888	Zic3	1
chr1:12718291-12718444	H3K4me3	0.87838	1.32095	Nfrkb	1
chr1:12718291-12718444	H3K4me3	0.87838	1.6269	Foxd3	1
chr1:12990425-12991162	H3K4me3	20.1295	16.8697	Otx2	1
chr1:12990425-12991162	H3K4me3	20.1295	21.1422	Zic3	1
chr1:12990425-12991162	H3K4me3	20.1295	16.473	Nfrkb	1
chr1:12990425-12991162	H3K4me3	20.1295	14.0762	Foxd3	0.00728382
chr1:12991797-12992837	H3K4me3	40.6983	34.9942	Otx2	1
chr1:12991797-12992837	H3K4me3	40.6983	40.9443	Zic3	1
chr1:12991797-12992837	H3K4me3	40.6983	39.0845	Nfrkb	1
chr1:12991797-12992837	H3K4me3	40.6983	40.8847	Foxd3	1
chr1:13015144-13015596	H3K4me3	3.95271	7.04067	Otx2	0.0140575
chr1:13015144-13015596	H3K4me3	3.95271	6.84887	Zic3	1
chr1:13015144-13015596	H3K4me3	3.95271	6.37163	Nfrkb	1
chr1:13015144-13015596	H3K4me3	3.95271	11.8834	Foxd3	2.85e-07
chr1:13069624-13069904	H3K4me3	1.17117	3.97345	Otx2	0.000584
chr1:13069624-13069904	H3K4me3	1.17117	3.2011	Zic3	0.025446
chr1:13069624-13069904	H3K4me3	1.17117	4.35136	Nfrkb	0.00164246
chr1:13069624-13069904	H3K4me3	1.17117	5.02217	Foxd3	6.9e-06
chr1:13103741-13104063	H3K4me3	0.585587	1.67303	Otx2	0.0343703
chr1:13103741-13104063	H3K4me3	0.585587	0.595554	Zic3	1
chr1:13103741-13104063	H3K4me3	0.585587	0.466217	Nfrkb	1
chr1:13103741-13104063	H3K4me3	0.585587	2.75866	Foxd3	0.000297
chr1:13372376-13374792	H3K4me3	241.262	234.573	Otx2	1
chr1:13372376-13374792	H3K4me3	241.262	247.378	Zic3	1
chr1:13372376-13374792	H3K4me3	241.262	263.879	Nfrkb	1
chr1:13372376-13374792	H3K4me3	241.262	233.354	Foxd3	1
chr1:13426566-13426847	H3K4me3	3.36712	2.02158	Otx2	1
chr1:13426566-13426847	H3K4me3	3.36712	2.75444	Zic3	1
chr1:13426566-13426847	H3K4me3	3.36712	1.47635	Nfrkb	0.0357447
chr1:13426566-13426847	H3K4me3	3.36712	1.48543	Foxd3	0.0135752
chr1:13589036-13589880	H3K4me3	37.4044	33.8092	Otx2	1
chr1:13589036-13589880	H3K4me3	37.4044	46.3787	Zic3	1
chr1:13589036-13589880	H3K4me3	37.4044	39.9392	Nfrkb	1
chr1:13589036-13589880	H3K4me3	37.4044	36.7113	Foxd3	1
chr1:13659698-13660702	H3K4me3	18.0068	27.8839	Otx2	0.00179206
chr1:13659698-13660702	H3K4me3	18.0068	26.7999	Zic3	0.0125005
chr1:13659698-13660702	H3K4me3	18.0068	22.8446	Nfrkb	1
chr1:13659698-13660702	H3K4me3	18.0068	32.1136	Foxd3	3.93e-06
chr1:14309597-14310111	H3K4me3	6.73425	4.18258	Otx2	1
chr1:14309597-14310111	H3K4me3	6.73425	7.96553	Zic3	1
chr1:14309597-14310111	H3K4me3	6.73425	4.73987	Nfrkb	1
chr1:14309597-14310111	H3K4me3	6.73425	4.03188	Foxd3	0.0252712
chr1:14506497-14507319	H3K4me3	8.19822	4.18258	Otx2	0.00541877
chr1:14506497-14507319	H3K4me3	8.19822	8.03997	Zic3	1
chr1:14506497-14507319	H3K4me3	8.19822	6.52703	Nfrkb	1
chr1:14506497-14507319	H3K4me3	8.19822	3.39527	Foxd3	0.000221
chr1:14755186-14756225	H3K4me3	22.4719	14.3602	Otx2	0.00342958
chr1:14755186-14756225	H3K4me3	22.4719	20.0999	Zic3	1
chr1:14755186-14756225	H3K4me3	22.4719	25.875	Nfrkb	1
chr1:14755186-14756225	H3K4me3	22.4719	15.7031	Foxd3	0.00633304
chr1:15286341-15287427	H3K4me3	17.9336	12.5477	Otx2	1
chr1:15286341-15287427	H3K4me3	17.9336	14.2188	Zic3	1
chr1:15286341-15287427	H3K4me3	17.9336	10.9561	Nfrkb	0.024999
chr1:15286341-15287427	H3K4me3	17.9336	19.1691	Foxd3	1
chr1:15805504-15806394	H3K4me3	44.8706	52.7702	Otx2	1
chr1:15805504-15806394	H3K4me3	44.8706	41.3165	Zic3	1
chr1:15805504-15806394	H3K4me3	44.8706	42.8919	Nfrkb	1
chr1:15805504-15806394	H3K4me3	44.8706	51.4949	Foxd3	1
chr1:15892198-15893024	H3K4me3	9.22299	6.83154	Otx2	1
chr1:15892198-15893024	H3K4me3	9.22299	8.78442	Zic3	1
chr1:15892198-15893024	H3K4me3	9.22299	5.82771	Nfrkb	1
chr1:15892198-15893024	H3K4me3	9.22299	7.78082	Foxd3	1
chr1:16092826-16093554	H3K4me3	9.22299	9.20167	Otx2	1
chr1:16092826-16093554	H3K4me3	9.22299	9.6033	Zic3	1
chr1:16092826-16093554	H3K4me3	9.22299	7.77028	Nfrkb	1
chr1:16092826-16093554	H3K4me3	9.22299	8.48817	Foxd3	1
chr1:16104188-16106405	H3K4me3	226.256	239.104	Otx2	1
chr1:16104188-16106405	H3K4me3	226.256	234.35	Zic3	1
chr1:16104188-16106405	H3K4me3	226.256	250.98	Nfrkb	1
chr1:16104188-16106405	H3K4me3	226.256	223.805	Foxd3	1
chr1:16518573-16520123	H3K4me3	68.1477	56.9528	Otx2	0.0402917
chr1:16518573-16520123	H3K4me3	68.1477	65.2876	Zic3	1
chr1:16518573-16520123	H3K4me3	68.1477	60.3751	Nfrkb	1
chr1:16518573-16520123	H3K4me3	68.1477	57.9318	Foxd3	1
chr1:16618430-16619490	H3K4me3	74.2231	70.6159	Otx2	1
chr1:16618430-16619490	H3K4me3	74.2231	74.5931	Zic3	1
chr1:16618430-16619490	H3K4me3	74.2231	73.1183	Nfrkb	1
chr1:16618430-16619490	H3K4me3	74.2231	61.2563	Foxd3	0.00762252
chr1:16656262-16657448	H3K4me3	85.2029	90.0649	Otx2	1
chr1:16656262-16657448	H3K4me3	85.2029	89.7797	Zic3	1
chr1:16656262-16657448	H3K4me3	85.2029	100.003	Nfrkb	0.0411678
chr1:16656262-16657448	H3K4me3	85.2029	82.2645	Foxd3	1
chr1:16665117-16665875	H3K4me3	19.1048	20.3552	Otx2	1
chr1:16665117-16665875	H3K4me3	19.1048	20.7699	Zic3	1
chr1:16665117-16665875	H3K4me3	19.1048	28.9054	Nfrkb	0.00738739
chr1:16665117-16665875	H3K4me3	19.1048	17.33	Foxd3	1
chr1:16688600-16688758	H3K4me3	1.61036	1.74274	Otx2	1
chr1:16688600-16688758	H3K4me3	1.61036	2.38221	Zic3	1
chr1:16688600-16688758	H3K4me3	1.61036	2.6419	Nfrkb	1
chr1:16688600-16688758	H3K4me3	1.61036	2.26351	Foxd3	1
chr1:17096800-17098018	H3K4me3	109.724	102.543	Otx2	1
chr1:17096800-17098018	H3K4me3	109.724	96.8519	Zic3	1
chr1:17096800-17098018	H3K4me3	109.724	113.135	Nfrkb	1
chr1:17096800-17098018	H3K4me3	109.724	83.6792	Foxd3	0.000108
chr1:18057834-18058911	H3K4me3	18.1532	10.5262	Otx2	0.000996
chr1:18057834-18058911	H3K4me3	18.1532	10.4222	Zic3	0.00474196
chr1:18057834-18058911	H3K4me3	18.1532	8.70271	Nfrkb	0.00178949
chr1:18057834-18058911	H3K4me3	18.1532	13.0152	Foxd3	0.0221591
chr1:19104137-19104762	H3K4me3	4.3919	2.09129	Otx2	0.0230054
chr1:19104137-19104762	H3K4me3	4.3919	3.94554	Zic3	1
chr1:19104137-19104762	H3K4me3	4.3919	3.03041	Nfrkb	1
chr1:19104137-19104762	H3K4me3	4.3919	1.06102	Foxd3	5.71e-05
chr1:19210275-19210609	H3K4me3	3.44032	0.836516	Otx2	0.00438749
chr1:19210275-19210609	H3K4me3	3.44032	2.08444	Zic3	1
chr1:19210275-19210609	H3K4me3	3.44032	2.40879	Nfrkb	1
chr1:19210275-19210609	H3K4me3	3.44032	0.778082	Foxd3	0.000554
chr1:20431773-20432423	H3K4me3	6.73425	8.92283	Otx2	1
chr1:20431773-20432423	H3K4me3	6.73425	6.62553	Zic3	1
chr1:20431773-20432423	H3K4me3	6.73425	4.66217	Nfrkb	1
chr1:20431773-20432423	H3K4me3	6.73425	11.2468	Foxd3	0.00518275
chr1:20819696-20820438	H3K4me3	29.7185	31.5088	Otx2	1
chr1:20819696-20820438	H3K4me3	29.7185	29.1821	Zic3	1
chr1:20819696-20820438	H3K4me3	29.7185	30.2264	Nfrkb	1
chr1:20819696-20820438	H3K4me3	29.7185	26.667	Foxd3	1
chr1:20890403-20891544	H3K4me3	40.2591	28.4415	Otx2	0.00139131
chr1:20890403-20891544	H3K4me3	40.2591	35.4354	Zic3	1
chr1:20890403-20891544	H3K4me3	40.2591	33.4122	Nfrkb	1
chr1:20890403-20891544	H3K4me3	40.2591	28.6476	Foxd3	0.000548
chr1:20951402-20952033	H3K4me3	6.95384	5.7859	Otx2	1
chr1:20951402-20952033	H3K4me3	6.95384	6.84887	Zic3	1
chr1:20951402-20952033	H3K4me3	6.95384	6.21622	Nfrkb	1
chr1:20951402-20952033	H3K4me3	6.95384	5.87099	Foxd3	1
chr1:21078747-21079716	H3K4me3	19.544	19.2399	Otx2	1
chr1:21078747-21079716	H3K4me3	19.544	24.1944	Zic3	1
chr1:21078747-21079716	H3K4me3	19.544	20.3581	Nfrkb	1
chr1:21078747-21079716	H3K4me3	19.544	22.0692	Foxd3	1
chr1:21218584-21219043	H3K4me3	3.14753	3.06722	Otx2	1
chr1:21218584-21219043	H3K4me3	3.14753	4.61554	Zic3	1
chr1:21218584-21219043	H3K4me3	3.14753	4.50676	Nfrkb	1
chr1:21218584-21219043	H3K4me3	3.14753	5.72952	Foxd3	0.0152439
chr1:21255774-21256225	H3K4me3	2.04955	3.55519	Otx2	1
chr1:21255774-21256225	H3K4me3	2.04955	2.38221	Zic3	1
chr1:21255774-21256225	H3K4me3	2.04955	1.55406	Nfrkb	1
chr1:21255774-21256225	H3K4me3	2.04955	6.5076	Foxd3	1.58e-05
chr1:21960678-21962446	H3K4me3	51.3852	31.9967	Otx2	3.05e-05
chr1:21960678-21962446	H3K4me3	51.3852	36.4777	Zic3	0.00253441
chr1:21960678-21962446	H3K4me3	51.3852	36.3649	Nfrkb	0.00748106
chr1:21960678-21962446	H3K4me3	51.3852	46.4727	Foxd3	1
chr1:22533202-22534186	H3K4me3	33.4517	24.3984	Otx2	0.00931563
chr1:22533202-22534186	H3K4me3	33.4517	28.3632	Zic3	1
chr1:22533202-22534186	H3K4me3	33.4517	25.3311	Nfrkb	1
chr1:22533202-22534186	H3K4me3	33.4517	24.262	Foxd3	0.00475759
chr1:22805343-22806407	H3K4me3	10.0282	3.83403	Otx2	0.000131
chr1:22805343-22806407	H3K4me3	10.0282	6.77442	Zic3	1
chr1:22805343-22806407	H3K4me3	10.0282	5.6723	Nfrkb	0.0351718
chr1:22805343-22806407	H3K4me3	10.0282	5.0929	Foxd3	0.000696
chr1:23256072-23257048	H3K4me3	29.7917	22.6556	Otx2	0.0237674
chr1:23256072-23257048	H3K4me3	29.7917	32.6066	Zic3	1
chr1:23256072-23257048	H3K4me3	29.7917	26.9629	Nfrkb	1
chr1:23256072-23257048	H3K4me3	29.7917	26.0304	Foxd3	1
chr1:23382570-23383464	H3K4me3	27.2298	22.5859	Otx2	1
chr1:23382570-23383464	H3K4me3	27.2298	31.1921	Zic3	1
chr1:23382570-23383464	H3K4me3	27.2298	27.1183	Nfrkb	1
chr1:23382570-23383464	H3K4me3	27.2298	24.4035	Foxd3	1
chr1:23761655-23763438	H3K4me3	60.3886	37.2947	Otx2	1.39e-05
chr1:23761655-23763438	H3K4me3	60.3886	48.761	Zic3	0.0477091
chr1:23761655-23763438	H3K4me3	60.3886	44.7568	Nfrkb	0.0182863
chr1:23761655-23763438	H3K4me3	60.3886	47.1093	Foxd3	0.00315927
chr1:23921523-23922214	H3K4me3	19.3244	11.293	Otx2	0.00227738
chr1:23921523-23922214	H3K4me3	19.3244	17.9411	Zic3	1
chr1:23921523-23922214	H3K4me3	19.3244	16.3176	Nfrkb	1
chr1:23921523-23922214	H3K4me3	19.3244	16.4105	Foxd3	1
chr1:24005244-24005747	H3K4me3	5.56308	3.76432	Otx2	1
chr1:24005244-24005747	H3K4me3	5.56308	4.76443	Zic3	1
chr1:24005244-24005747	H3K4me3	5.56308	3.96284	Nfrkb	1
chr1:24005244-24005747	H3K4me3	5.56308	1.90984	Foxd3	0.000102
chr1:24099467-24100407	H3K4me3	62.6578	43.3594	Otx2	8.08e-05
chr1:24099467-24100407	H3K4me3	62.6578	63.352	Zic3	1
chr1:24099467-24100407	H3K4me3	62.6578	58.1217	Nfrkb	1
chr1:24099467-24100407	H3K4me3	62.6578	39.1871	Foxd3	1.43e-07
chr1:24586766-24587342	H3K4me3	3.36712	2.64897	Otx2	1
chr1:24586766-24587342	H3K4me3	3.36712	1.78666	Zic3	1
chr1:24586766-24587342	H3K4me3	3.36712	2.25338	Nfrkb	1
chr1:24586766-24587342	H3K4me3	3.36712	2.05131	Foxd3	1
chr1:24678529-24679471	H3K4me3	25.473	18.6822	Otx2	0.0151798
chr1:24678529-24679471	H3K4me3	25.473	23.8966	Zic3	1
chr1:24678529-24679471	H3K4me3	25.473	21.5237	Nfrkb	1
chr1:24678529-24679471	H3K4me3	25.473	15.6324	Foxd3	0.000116
chr1:25829745-25830193	H3K4me3	7.46623	5.7859	Otx2	1
chr1:25829745-25830193	H3K4me3	7.46623	7.36998	Zic3	1
chr1:25829745-25830193	H3K4me3	7.46623	5.12838	Nfrkb	1
chr1:25829745-25830193	H3K4me3	7.46623	6.86127	Foxd3	1
chr1:25830425-25830785	H3K4me3	6.88065	3.83403	Otx2	0.0162543
chr1:25830425-25830785	H3K4me3	6.88065	6.10442	Zic3	1
chr1:25830425-25830785	H3K4me3	6.88065	2.95271	Nfrkb	0.00746698
chr1:25830425-25830785	H3K4me3	6.88065	4.66849	Foxd3	1
chr1:30872773-30874245	H3K4me3	92.8155	88.113	Otx2	1
chr1:30872773-30874245	H3K4me3	92.8155	99.0108	Zic3	1
chr1:30872773-30874245	H3K4me3	92.8155	99.3819	Nfrkb	1
chr1:30872773-30874245	H3K4me3	92.8155	106.456	Foxd3	0.0368776
chr1:30948716-30950341	H3K4me3	95.5971	92.3653	Otx2	1
chr1:30948716-30950341	H3K4me3	95.5971	101.393	Zic3	1
chr1:30948716-30950341	H3K4me3	95.5971	100.003	Nfrkb	1
chr1:30948716-30950341	H3K4me3	95.5971	99.736	Foxd3	1
chr1:32172523-32173129	H3K4me3	6.66105	4.25229	Otx2	1
chr1:32172523-32173129	H3K4me3	6.66105	5.65776	Zic3	1
chr1:32172523-32173129	H3K4me3	6.66105	3.72973	Nfrkb	0.038385
chr1:32172523-32173129	H3K4me3	6.66105	4.80996	Foxd3	1
chr1:33636260-33636708	H3K4me3	3.51352	4.53113	Otx2	1
chr1:33636260-33636708	H3K4me3	3.51352	3.27555	Zic3	1
chr1:33636260-33636708	H3K4me3	3.51352	2.25338	Nfrkb	1
chr1:33636260-33636708	H3K4me3	3.51352	3.96115	Foxd3	1
chr1:33637710-33638257	H3K4me3	4.6847	5.22822	Otx2	1
chr1:33637710-33638257	H3K4me3	4.6847	2.15888	Zic3	0.0373554
chr1:33637710-33638257	H3K4me3	4.6847	1.47635	Nfrkb	0.0071406
chr1:33637710-33638257	H3K4me3	4.6847	6.36613	Foxd3	1
chr1:33669378-33670647	H3K4me3	46.847	39.7345	Otx2	1
chr1:33669378-33670647	H3K4me3	46.847	40.721	Zic3	1
chr1:33669378-33670647	H3K4me3	46.847	43.9798	Nfrkb	1
chr1:33669378-33670647	H3K4me3	46.847	39.3993	Foxd3	0.0459147
chr1:33719759-33720538	H3K4me3	52.3368	48.727	Otx2	1
chr1:33719759-33720538	H3K4me3	52.3368	52.6321	Zic3	1
chr1:33719759-33720538	H3K4me3	52.3368	52.3717	Nfrkb	1
chr1:33719759-33720538	H3K4me3	52.3368	49.9387	Foxd3	1
chr1:33757226-33758044	H3K4me3	21.3739	17.288	Otx2	1
chr1:33757226-33758044	H3K4me3	21.3739	20.9933	Zic3	1
chr1:33757226-33758044	H3K4me3	21.3739	18.9595	Nfrkb	1
chr1:33757226-33758044	H3K4me3	21.3739	12.9445	Foxd3	0.000358
chr1:33813554-33814794	H3K4me3	76.9315	84.3487	Otx2	1
chr1:33813554-33814794	H3K4me3	76.9315	79.2086	Zic3	1
chr1:33813554-33814794	H3K4me3	76.9315	78.7906	Nfrkb	1
chr1:33813554-33814794	H3K4me3	76.9315	60.7612	Foxd3	0.00102942
chr1:33838691-33838838	H3K4me3	0.512389	0.975935	Otx2	1
chr1:33838691-33838838	H3K4me3	0.512389	0.372221	Zic3	1
chr1:33838691-33838838	H3K4me3	0.512389	0.0777028	Nfrkb	1
chr1:33838691-33838838	H3K4me3	0.512389	1.4147	Foxd3	0.0405481
chr1:33906977-33908892	H3K4me3	63.3166	58.1378	Otx2	1
chr1:33906977-33908892	H3K4me3	63.3166	58.5876	Zic3	1
chr1:33906977-33908892	H3K4me3	63.3166	56.9561	Nfrkb	1
chr1:33906977-33908892	H3K4me3	63.3166	56.9415	Foxd3	1
chr1:33945143-33945216	H3K4me3	1.39077	1.88216	Otx2	1
chr1:33945143-33945216	H3K4me3	1.39077	1.41444	Zic3	1
chr1:33945143-33945216	H3K4me3	1.39077	1.16554	Nfrkb	1
chr1:33945143-33945216	H3K4me3	1.39077	1.6269	Foxd3	1
chr1:34005840-34007192	H3K4me3	29.4989	43.7079	Otx2	0.000549
chr1:34005840-34007192	H3K4me3	29.4989	39.5299	Zic3	0.019438
chr1:34005840-34007192	H3K4me3	29.4989	31.8581	Nfrkb	1
chr1:34005840-34007192	H3K4me3	29.4989	24.6864	Foxd3	1
chr1:34011169-34012187	H3K4me3	40.8447	37.2947	Otx2	1
chr1:34011169-34012187	H3K4me3	40.8447	42.8799	Zic3	1
chr1:34011169-34012187	H3K4me3	40.8447	37.6859	Nfrkb	1
chr1:34011169-34012187	H3K4me3	40.8447	34.4478	Foxd3	1
chr1:34074739-34075250	H3K4me3	6.07546	8.15603	Otx2	1
chr1:34074739-34075250	H3K4me3	6.07546	5.7322	Zic3	1
chr1:34074739-34075250	H3K4me3	6.07546	6.83785	Nfrkb	1
chr1:34074739-34075250	H3K4me3	6.07546	10.6809	Foxd3	0.00267444
chr1:34077245-34077600	H3K4me3	6.36826	8.99254	Otx2	1
chr1:34077245-34077600	H3K4me3	6.36826	5.06221	Zic3	1
chr1:34077245-34077600	H3K4me3	6.36826	6.37163	Nfrkb	1
chr1:34077245-34077600	H3K4me3	6.36826	9.69066	Foxd3	0.0366527
chr1:34177944-34178202	H3K4me3	0.951579	2.09129	Otx2	1
chr1:34177944-34178202	H3K4me3	0.951579	1.41444	Zic3	1
chr1:34177944-34178202	H3K4me3	0.951579	1.32095	Nfrkb	1
chr1:34177944-34178202	H3K4me3	0.951579	2.75866	Foxd3	0.00299962
chr1:34433025-34433258	H3K4me3	3.65992	4.11287	Otx2	1
chr1:34433025-34433258	H3K4me3	3.65992	3.94554	Zic3	1
chr1:34433025-34433258	H3K4me3	3.65992	3.49663	Nfrkb	1
chr1:34433025-34433258	H3K4me3	3.65992	4.38556	Foxd3	1
chr1:34438919-34440364	H3K4me3	131.171	131.542	Otx2	1
chr1:34438919-34440364	H3K4me3	131.171	128.416	Zic3	1
chr1:34438919-34440364	H3K4me3	131.171	137.223	Nfrkb	1
chr1:34438919-34440364	H3K4me3	131.171	119.542	Foxd3	1
chr1:34459422-34460346	H3K4me3	23.3503	15.0573	Otx2	0.00502108
chr1:34459422-34460346	H3K4me3	23.3503	21.4399	Zic3	1
chr1:34459422-34460346	H3K4me3	23.3503	14.8412	Nfrkb	0.0127849
chr1:34459422-34460346	H3K4me3	23.3503	17.1178	Foxd3	0.0216763
chr1:34471392-34473277	H3K4me3	37.0384	49.2847	Otx2	0.00264716
chr1:34471392-34473277	H3K4me3	37.0384	47.421	Zic3	0.0306015
chr1:34471392-34473277	H3K4me3	37.0384	33.2568	Nfrkb	1
chr1:34471392-34473277	H3K4me3	37.0384	64.5101	Foxd3	2.8e-09
chr1:34485402-34486064	H3K4me3	4.6847	4.25229	Otx2	1
chr1:34485402-34486064	H3K4me3	4.6847	4.5411	Zic3	1
chr1:34485402-34486064	H3K4me3	4.6847	2.56419	Nfrkb	1
chr1:34485402-34486064	H3K4me3	4.6847	3.60747	Foxd3	1
chr1:34499020-34499430	H3K4me3	1.97636	1.18506	Otx2	1
chr1:34499020-34499430	H3K4me3	1.97636	2.23333	Zic3	1
chr1:34499020-34499430	H3K4me3	1.97636	1.39865	Nfrkb	1
chr1:34499020-34499430	H3K4me3	1.97636	2.82939	Foxd3	1
chr1:34536823-34537567	H3K4me3	9.88178	9.48051	Otx2	1
chr1:34536823-34537567	H3K4me3	9.88178	8.26331	Zic3	1
chr1:34536823-34537567	H3K4me3	9.88178	11.4223	Nfrkb	1
chr1:34536823-34537567	H3K4me3	9.88178	14.2177	Foxd3	0.0197926
chr1:34579193-34580107	H3K4me3	12.3705	7.04067	Otx2	0.00266151
chr1:34579193-34580107	H3K4me3	12.3705	8.48664	Zic3	1
chr1:34579193-34580107	H3K4me3	12.3705	8.00339	Nfrkb	0.0420651
chr1:34579193-34580107	H3K4me3	12.3705	10.3273	Foxd3	1
chr1:34635569-34635957	H3K4me3	2.19595	1.67303	Otx2	1
chr1:34635569-34635957	H3K4me3	2.19595	2.00999	Zic3	1
chr1:34635569-34635957	H3K4me3	2.19595	0.777028	Nfrkb	0.0366666
chr1:34635569-34635957	H3K4me3	2.19595	2.75866	Foxd3	1
chr1:34677883-34679016	H3K4me3	23.1307	17.9851	Otx2	1
chr1:34677883-34679016	H3K4me3	23.1307	18.2388	Zic3	1
chr1:34677883-34679016	H3K4me3	23.1307	16.3176	Nfrkb	0.032601
chr1:34677883-34679016	H3K4me3	23.1307	18.674	Foxd3	1
chr1:34750245-34751467	H3K4me3	18.446	15.0573	Otx2	1
chr1:34750245-34751467	H3K4me3	18.446	15.7077	Zic3	1
chr1:34750245-34751467	H3K4me3	18.446	14.9189	Nfrkb	1
chr1:34750245-34751467	H3K4me3	18.446	13.5103	Foxd3	0.0298521
chr1:34801623-34802521	H3K4me3	28.5474	21.5403	Otx2	0.0256958
chr1:34801623-34802521	H3K4me3	28.5474	24.1944	Zic3	1
chr1:34801623-34802521	H3K4me3	28.5474	16.7838	Nfrkb	0.00149955
chr1:34801623-34802521	H3K4me3	28.5474	22.4229	Foxd3	0.03242
chr1:34806096-34806516	H3K4me3	9.80858	5.22822	Otx2	0.00344032
chr1:34806096-34806516	H3K4me3	9.80858	7.29553	Zic3	1
chr1:34806096-34806516	H3K4me3	9.80858	4.81757	Nfrkb	0.00612041
chr1:34806096-34806516	H3K4me3	9.80858	5.58805	Foxd3	0.00423724
chr1:34842339-34843461	H3K4me3	32.6465	31.927	Otx2	1
chr1:34842339-34843461	H3K4me3	32.6465	38.4132	Zic3	1
chr1:34842339-34843461	H3K4me3	32.6465	39.5507	Nfrkb	1
chr1:34842339-34843461	H3K4me3	32.6465	30.9818	Foxd3	1
chr1:34849901-34850581	H3K4me3	10.1014	10.0382	Otx2	1
chr1:34849901-34850581	H3K4me3	10.1014	11.39	Zic3	1
chr1:34849901-34850581	H3K4me3	10.1014	9.09123	Nfrkb	1
chr1:34849901-34850581	H3K4me3	10.1014	10.8932	Foxd3	1
chr1:34929961-34930302	H3K4me3	2.78154	1.60332	Otx2	1
chr1:34929961-34930302	H3K4me3	2.78154	1.63777	Zic3	1
chr1:34929961-34930302	H3K4me3	2.78154	0.932434	Nfrkb	0.0251301
chr1:34929961-34930302	H3K4me3	2.78154	1.76837	Foxd3	1
chr1:36030437-36031322	H3K4me3	1.61036	5.43735	Otx2	0.000374
chr1:36030437-36031322	H3K4me3	1.61036	2.15888	Zic3	1
chr1:36030437-36031322	H3K4me3	1.61036	1.47635	Nfrkb	1
chr1:36030437-36031322	H3K4me3	1.61036	7.56862	Foxd3	1.76e-07
chr1:36068204-36068421	H3K4me3	22.0327	25.3743	Otx2	1
chr1:36068204-36068421	H3K4me3	22.0327	26.5021	Zic3	1
chr1:36068204-36068421	H3K4me3	22.0327	27.0406	Nfrkb	1
chr1:36068204-36068421	H3K4me3	22.0327	20.3009	Foxd3	1
chr1:36068619-36069984	H3K4me3	103.356	128.335	Otx2	0.00641789
chr1:36068619-36069984	H3K4me3	103.356	122.312	Zic3	1
chr1:36068619-36069984	H3K4me3	103.356	126.733	Nfrkb	0.0239389
chr1:36068619-36069984	H3K4me3	103.356	108.012	Foxd3	1
chr1:36243540-36244403	H3K4me3	44.9438	47.4723	Otx2	1
chr1:36243540-36244403	H3K4me3	44.9438	46.6021	Zic3	1
chr1:36243540-36244403	H3K4me3	44.9438	56.3345	Nfrkb	0.0239137
chr1:36243540-36244403	H3K4me3	44.9438	39.1871	Foxd3	1
chr1:36269157-36269837	H3K4me3	5.05069	2.99751	Otx2	1
chr1:36269157-36269837	H3K4me3	5.05069	4.24332	Zic3	1
chr1:36269157-36269837	H3K4me3	5.05069	4.19595	Nfrkb	1
chr1:36269157-36269837	H3K4me3	5.05069	3.81968	Foxd3	1
chr1:36307624-36308182	H3K4me3	9.22299	8.7137	Otx2	1
chr1:36307624-36308182	H3K4me3	9.22299	9.23108	Zic3	1
chr1:36307624-36308182	H3K4me3	9.22299	7.77028	Nfrkb	1
chr1:36307624-36308182	H3K4me3	9.22299	10.1858	Foxd3	1
chr1:36314670-36315245	H3K4me3	4.4651	8.43487	Otx2	0.0074833
chr1:36314670-36315245	H3K4me3	4.4651	6.69998	Zic3	1
chr1:36314670-36315245	H3K4me3	4.4651	4.89528	Nfrkb	1
chr1:36314670-36315245	H3K4me3	4.4651	6.15392	Foxd3	1
chr1:36368158-36369534	H3K4me3	45.0902	44.0565	Otx2	1
chr1:36368158-36369534	H3K4me3	45.0902	50.0265	Zic3	1
chr1:36368158-36369534	H3K4me3	45.0902	59.2095	Nfrkb	0.00743265
chr1:36368158-36369534	H3K4me3	45.0902	36.8528	Foxd3	0.0313178
chr1:36444659-36445359	H3K4me3	20.7883	19.937	Otx2	1
chr1:36444659-36445359	H3K4me3	20.7883	22.8544	Zic3	1
chr1:36444659-36445359	H3K4me3	20.7883	19.5034	Nfrkb	1
chr1:36444659-36445359	H3K4me3	20.7883	17.1885	Foxd3	1
chr1:36471084-36472383	H3K4me3	42.3087	32.9029	Otx2	0.0132084
chr1:36471084-36472383	H3K4me3	42.3087	35.5099	Zic3	1
chr1:36471084-36472383	H3K4me3	42.3087	32.2467	Nfrkb	0.0240317
chr1:36471084-36472383	H3K4me3	42.3087	33.6697	Foxd3	0.0141843
chr1:36511489-36512225	H3K4me3	71.222	71.9403	Otx2	1
chr1:36511489-36512225	H3K4me3	71.222	71.6153	Zic3	1
chr1:36511489-36512225	H3K4me3	71.222	70.4764	Nfrkb	1
chr1:36511489-36512225	H3K4me3	71.222	64.3686	Foxd3	1
chr1:36512502-36513263	H3K4me3	62.365	56.3951	Otx2	1
chr1:36512502-36513263	H3K4me3	62.365	62.9054	Zic3	1
chr1:36512502-36513263	H3K4me3	62.365	61.1521	Nfrkb	1
chr1:36512502-36513263	H3K4me3	62.365	50.6461	Foxd3	0.00958246
chr1:36531689-36532528	H3K4me3	4.3187	5.43735	Otx2	1
chr1:36531689-36532528	H3K4me3	4.3187	5.28554	Zic3	1
chr1:36531689-36532528	H3K4me3	4.3187	4.19595	Nfrkb	1
chr1:36531689-36532528	H3K4me3	4.3187	9.61993	Foxd3	0.00017
chr1:36546568-36547470	H3K4me3	24.8874	22.2374	Otx2	1
chr1:36546568-36547470	H3K4me3	24.8874	19.3555	Zic3	1
chr1:36546568-36547470	H3K4me3	24.8874	18.3379	Nfrkb	1
chr1:36546568-36547470	H3K4me3	24.8874	17.7544	Foxd3	0.00724171
chr1:36556581-36558559	H3K4me3	219.668	212.545	Otx2	1
chr1:36556581-36558559	H3K4me3	219.668	217.898	Zic3	1
chr1:36556581-36558559	H3K4me3	219.668	241.889	Nfrkb	1
chr1:36556581-36558559	H3K4me3	219.668	151.655	Foxd3	5.7e-07
chr1:36580033-36581031	H3K4me3	8.857	8.85312	Otx2	1
chr1:36580033-36581031	H3K4me3	8.857	8.85886	Zic3	1
chr1:36580033-36581031	H3K4me3	8.857	8.54731	Nfrkb	1
chr1:36580033-36581031	H3K4me3	8.857	7.28568	Foxd3	1
chr1:36682435-36683530	H3K4me3	33.7444	51.5154	Otx2	0.000113
chr1:36682435-36683530	H3K4me3	33.7444	43.0288	Zic3	1
chr1:36682435-36683530	H3K4me3	33.7444	25.7196	Nfrkb	1
chr1:36682435-36683530	H3K4me3	33.7444	48.1704	Foxd3	0.000223
chr1:36691351-36692373	H3K4me3	51.678	48.8665	Otx2	1
chr1:36691351-36692373	H3K4me3	51.678	51.0687	Zic3	1
chr1:36691351-36692373	H3K4me3	51.678	42.0372	Nfrkb	0.0457074
chr1:36691351-36692373	H3K4me3	51.678	38.2675	Foxd3	0.00130975
chr1:36709125-36710052	H3K4me3	69.0261	67.5486	Otx2	1
chr1:36709125-36710052	H3K4me3	69.0261	67.2976	Zic3	1
chr1:36709125-36710052	H3K4me3	69.0261	82.0542	Nfrkb	0.0375481
chr1:36709125-36710052	H3K4me3	69.0261	56.4463	Foxd3	0.00582563
chr1:36758755-36759047	H3K4me3	0.87838	0.557677	Otx2	1
chr1:36758755-36759047	H3K4me3	0.87838	0.669998	Zic3	1
chr1:36758755-36759047	H3K4me3	0.87838	0.466217	Nfrkb	1
chr1:36758755-36759047	H3K4me3	0.87838	2.26351	Foxd3	0.0187689
chr1:36770669-36771545	H3K4me3	8.857	8.92283	Otx2	1
chr1:36770669-36771545	H3K4me3	8.857	9.15664	Zic3	1
chr1:36770669-36771545	H3K4me3	8.857	6.37163	Nfrkb	1
chr1:36770669-36771545	H3K4me3	8.857	11.459	Foxd3	1
chr1:36903567-36903885	H3K4me3	0.585587	0.697096	Otx2	1
chr1:36903567-36903885	H3K4me3	0.585587	0.446665	Zic3	1
chr1:36903567-36903885	H3K4me3	0.585587	0.54392	Nfrkb	1
chr1:36903567-36903885	H3K4me3	0.585587	3.39527	Foxd3	1.44e-05
chr1:36938854-36940215	H3K4me3	102.917	108.05	Otx2	1
chr1:36938854-36940215	H3K4me3	102.917	108.242	Zic3	1
chr1:36938854-36940215	H3K4me3	102.917	96.8954	Nfrkb	1
chr1:36938854-36940215	H3K4me3	102.917	105.112	Foxd3	1
chr1:37100536-37101006	H3K4me3	0.43919	1.88216	Otx2	0.00444844
chr1:37100536-37101006	H3K4me3	0.43919	1.63777	Zic3	1
chr1:37100536-37101006	H3K4me3	0.43919	0	Nfrkb	1
chr1:37100536-37101006	H3K4me3	0.43919	5.37584	Foxd3	4.39e-09
chr1:37299779-37300515	H3K4me3	30.0845	30.5328	Otx2	1
chr1:37299779-37300515	H3K4me3	30.0845	30.3732	Zic3	1
chr1:37299779-37300515	H3K4me3	30.0845	30.4595	Nfrkb	1
chr1:37299779-37300515	H3K4me3	30.0845	32.6795	Foxd3	1
chr1:37401951-37402173	H3K4me3	1.17117	1.74274	Otx2	1
chr1:37401951-37402173	H3K4me3	1.17117	0.744442	Zic3	1
chr1:37401951-37402173	H3K4me3	1.17117	0.699325	Nfrkb	1
chr1:37401951-37402173	H3K4me3	1.17117	1.98057	Foxd3	1
chr1:37429426-37430700	H3K4me3	74.3695	80.3752	Otx2	1
chr1:37429426-37430700	H3K4me3	74.3695	82.6331	Zic3	1
chr1:37429426-37430700	H3K4me3	74.3695	94.9528	Nfrkb	0.00470299
chr1:37429426-37430700	H3K4me3	74.3695	79.6473	Foxd3	1
chr1:37540370-37541437	H3K4me3	26.6442	21.8888	Otx2	1
chr1:37540370-37541437	H3K4me3	26.6442	24.4177	Zic3	1
chr1:37540370-37541437	H3K4me3	26.6442	28.9831	Nfrkb	1
chr1:37540370-37541437	H3K4me3	26.6442	26.5255	Foxd3	1
chr1:37719250-37720469	H3K4me3	19.544	15.8241	Otx2	1
chr1:37719250-37720469	H3K4me3	19.544	16.3033	Zic3	1
chr1:37719250-37720469	H3K4me3	19.544	17.7162	Nfrkb	1
chr1:37719250-37720469	H3K4me3	19.544	21.1497	Foxd3	1
chr1:37864539-37865625	H3K4me3	57.6803	56.3951	Otx2	1
chr1:37864539-37865625	H3K4me3	57.6803	61.7142	Zic3	1
chr1:37864539-37865625	H3K4me3	57.6803	52.3717	Nfrkb	1
chr1:37864539-37865625	H3K4me3	57.6803	48.1704	Foxd3	0.0254733
chr1:37871930-37872842	H3K4me3	12.4437	14.9179	Otx2	1
chr1:37871930-37872842	H3K4me3	12.4437	15.0377	Zic3	1
chr1:37871930-37872842	H3K4me3	12.4437	18.3379	Nfrkb	0.0365451
chr1:37871930-37872842	H3K4me3	12.4437	12.5908	Foxd3	1
chr1:37890041-37890782	H3K4me3	42.8942	44.3353	Otx2	1
chr1:37890041-37890782	H3K4me3	42.8942	42.5821	Zic3	1
chr1:37890041-37890782	H3K4me3	42.8942	51.2061	Nfrkb	1
chr1:37890041-37890782	H3K4me3	42.8942	42.3701	Foxd3	1
chr1:37996843-37997435	H3K4me3	67.7817	60.7171	Otx2	1
chr1:37996843-37997435	H3K4me3	67.7817	66.702	Zic3	1
chr1:37996843-37997435	H3K4me3	67.7817	74.2062	Nfrkb	1
chr1:37996843-37997435	H3K4me3	67.7817	61.0441	Foxd3	1
chr1:37997895-37998789	H3K4me3	116.678	113.069	Otx2	1
chr1:37997895-37998789	H3K4me3	116.678	110.847	Zic3	1
chr1:37997895-37998789	H3K4me3	116.678	123.237	Nfrkb	1
chr1:37997895-37998789	H3K4me3	116.678	106.031	Foxd3	1
chr1:38128413-38129923	H3K4me3	71.222	68.5943	Otx2	1
chr1:38128413-38129923	H3K4me3	71.222	78.9853	Zic3	1
chr1:38128413-38129923	H3K4me3	71.222	87.4933	Nfrkb	0.0293323
chr1:38128413-38129923	H3K4me3	71.222	72.7153	Foxd3	1
chr1:38209618-38210532	H3K4me3	6.51465	4.67055	Otx2	1
chr1:38209618-38210532	H3K4me3	6.51465	5.13665	Zic3	1
chr1:38209618-38210532	H3K4me3	6.51465	4.35136	Nfrkb	1
chr1:38209618-38210532	H3K4me3	6.51465	6.36613	Foxd3	1
chr1:38626395-38627196	H3K4me3	50.2873	47.8905	Otx2	1
chr1:38626395-38627196	H3K4me3	50.2873	50.1754	Zic3	1
chr1:38626395-38627196	H3K4me3	50.2873	47.3987	Nfrkb	1
chr1:38626395-38627196	H3K4me3	50.2873	37.1357	Foxd3	0.000718
chr1:38627654-38628182	H3K4me3	26.2782	23.8407	Otx2	1
chr1:38627654-38628182	H3K4me3	26.2782	24.4921	Zic3	1
chr1:38627654-38628182	H3K4me3	26.2782	24.3987	Nfrkb	1
chr1:38627654-38628182	H3K4me3	26.2782	22.2107	Foxd3	1
chr1:38835608-38836818	H3K4me3	32.4269	19.1701	Otx2	9.15e-05
chr1:38835608-38836818	H3K4me3	32.4269	21.8866	Zic3	0.00587073
chr1:38835608-38836818	H3K4me3	32.4269	22.6892	Nfrkb	0.0170498
chr1:38835608-38836818	H3K4me3	32.4269	25.5352	Foxd3	0.030767
chr1:38897277-38898238	H3K4me3	22.7647	15.8241	Otx2	0.0134484
chr1:38897277-38898238	H3K4me3	22.7647	15.3355	Zic3	0.0275143
chr1:38897277-38898238	H3K4me3	22.7647	17.6385	Nfrkb	1
chr1:38897277-38898238	H3K4me3	22.7647	13.9347	Foxd3	0.000364
chr1:38987479-38988196	H3K4me3	25.9854	21.4706	Otx2	1
chr1:38987479-38988196	H3K4me3	25.9854	28.661	Zic3	1
chr1:38987479-38988196	H3K4me3	25.9854	28.4392	Nfrkb	1
chr1:38987479-38988196	H3K4me3	25.9854	21.0082	Foxd3	1
chr1:39192667-39194610	H3K4me3	69.0993	44.9627	Otx2	2.38e-05
chr1:39192667-39194610	H3K4me3	69.0993	67.4464	Zic3	1
chr1:39192667-39194610	H3K4me3	69.0993	69.0778	Nfrkb	1
chr1:39192667-39194610	H3K4me3	69.0993	70.8762	Foxd3	1
chr1:39361743-39362338	H3K4me3	3.95271	3.48548	Otx2	1
chr1:39361743-39362338	H3K4me3	3.95271	3.8711	Zic3	1
chr1:39361743-39362338	H3K4me3	3.95271	3.72973	Nfrkb	1
chr1:39361743-39362338	H3K4me3	3.95271	3.74894	Foxd3	1
chr1:39367689-39369481	H3K4me3	106.577	127.569	Otx2	0.0163421
chr1:39367689-39369481	H3K4me3	106.577	113.974	Zic3	1
chr1:39367689-39369481	H3K4me3	106.577	131.473	Nfrkb	0.0127743
chr1:39367689-39369481	H3K4me3	106.577	116.925	Foxd3	1
chr1:39477973-39478923	H3K4me3	37.6972	27.1868	Otx2	0.0117393
chr1:39477973-39478923	H3K4me3	37.6972	39.2321	Zic3	1
chr1:39477973-39478923	H3K4me3	37.6972	33.2568	Nfrkb	1
chr1:39477973-39478923	H3K4me3	37.6972	40.2481	Foxd3	1
chr1:39535556-39536654	H3K4me3	93.2547	90.0649	Otx2	1
chr1:39535556-39536654	H3K4me3	93.2547	97.6708	Zic3	1
chr1:39535556-39536654	H3K4me3	93.2547	101.713	Nfrkb	1
chr1:39535556-39536654	H3K4me3	93.2547	81.9816	Foxd3	1
chr1:39576387-39577566	H3K4me3	73.6376	69.7096	Otx2	1
chr1:39576387-39577566	H3K4me3	73.6376	86.1319	Zic3	1
chr1:39576387-39577566	H3K4me3	73.6376	85.3954	Nfrkb	1
chr1:39576387-39577566	H3K4me3	73.6376	71.0884	Foxd3	1
chr1:39650384-39651181	H3K4me3	8.7838	5.43735	Otx2	0.0230143
chr1:39650384-39651181	H3K4me3	8.7838	7.89109	Zic3	1
chr1:39650384-39651181	H3K4me3	8.7838	5.82771	Nfrkb	1
chr1:39650384-39651181	H3K4me3	8.7838	9.7614	Foxd3	1
chr1:39656043-39656229	H3K4me3	2.48874	4.67055	Otx2	0.0301001
chr1:39656043-39656229	H3K4me3	2.48874	2.08444	Zic3	1
chr1:39656043-39656229	H3K4me3	2.48874	1.94257	Nfrkb	1
chr1:39656043-39656229	H3K4me3	2.48874	5.65878	Foxd3	0.00103308
chr1:39656734-39657161	H3K4me3	3.44032	6.13445	Otx2	0.0229866
chr1:39656734-39657161	H3K4me3	3.44032	2.00999	Zic3	1
chr1:39656734-39657161	H3K4me3	3.44032	2.7973	Nfrkb	1
chr1:39656734-39657161	H3K4me3	3.44032	9.69066	Foxd3	4.65e-06
chr1:39720682-39721202	H3K4me3	5.85587	3.55519	Otx2	1
chr1:39720682-39721202	H3K4me3	5.85587	5.88109	Zic3	1
chr1:39720682-39721202	H3K4me3	5.85587	5.12838	Nfrkb	1
chr1:39720682-39721202	H3K4me3	5.85587	4.24409	Foxd3	1
chr1:39900110-39900929	H3K4me3	49.4089	49.215	Otx2	1
chr1:39900110-39900929	H3K4me3	49.4089	57.2476	Zic3	1
chr1:39900110-39900929	H3K4me3	49.4089	59.9089	Nfrkb	1
chr1:39900110-39900929	H3K4me3	49.4089	35.0844	Foxd3	0.000233
chr1:39901204-39902270	H3K4me3	40.1127	33.3212	Otx2	1
chr1:39901204-39902270	H3K4me3	40.1127	43.9965	Zic3	1
chr1:39901204-39902270	H3K4me3	40.1127	48.098	Nfrkb	1
chr1:39901204-39902270	H3K4me3	40.1127	25.0401	Foxd3	9.14e-06
chr1:39923567-39923890	H3K4me3	1.31757	1.4639	Otx2	1
chr1:39923567-39923890	H3K4me3	1.31757	1.34	Zic3	1
chr1:39923567-39923890	H3K4me3	1.31757	1.24324	Nfrkb	1
chr1:39923567-39923890	H3K4me3	1.31757	1.98057	Foxd3	1
chr1:39936301-39936727	H3K4me3	5.56308	7.52864	Otx2	1
chr1:39936301-39936727	H3K4me3	5.56308	6.10442	Zic3	1
chr1:39936301-39936727	H3K4me3	5.56308	7.61487	Nfrkb	1
chr1:39936301-39936727	H3K4me3	5.56308	5.87099	Foxd3	1
chr1:40266648-40266795	H3K4me3	1.46397	1.18506	Otx2	1
chr1:40266648-40266795	H3K4me3	1.46397	0.967775	Zic3	1
chr1:40266648-40266795	H3K4me3	1.46397	1.47635	Nfrkb	1
chr1:40266648-40266795	H3K4me3	1.46397	0.990287	Foxd3	1
chr1:40680891-40682104	H3K4me3	19.9832	9.55022	Otx2	2.85e-05
chr1:40680891-40682104	H3K4me3	19.9832	13.1766	Zic3	0.0262767
chr1:40680891-40682104	H3K4me3	19.9832	13.9088	Nfrkb	1
chr1:40680891-40682104	H3K4me3	19.9832	7.71009	Foxd3	1.01e-07
chr1:42684316-42684963	H3K4me3	10.4674	4.25229	Otx2	0.000123
chr1:42684316-42684963	H3K4me3	10.4674	6.84887	Zic3	1
chr1:42684316-42684963	H3K4me3	10.4674	7.77028	Nfrkb	1
chr1:42684316-42684963	H3K4me3	10.4674	6.22466	Foxd3	0.00513974
chr1:42686621-42686886	H3K4me3	3.73312	2.02158	Otx2	1
chr1:42686621-42686886	H3K4me3	3.73312	2.5311	Zic3	1
chr1:42686621-42686886	H3K4me3	3.73312	4.19595	Nfrkb	1
chr1:42686621-42686886	H3K4me3	3.73312	3.11233	Foxd3	1
chr1:42694637-42695944	H3K4me3	20.0564	9.61993	Otx2	2.59e-05
chr1:42694637-42695944	H3K4me3	20.0564	16.1544	Zic3	1
chr1:42694637-42695944	H3K4me3	20.0564	23.3108	Nfrkb	1
chr1:42694637-42695944	H3K4me3	20.0564	12.7323	Foxd3	0.00140612
chr1:42696609-42696886	H3K4me3	7.02704	2.9278	Otx2	0.0010925
chr1:42696609-42696886	H3K4me3	7.02704	6.55109	Zic3	1
chr1:42696609-42696886	H3K4me3	7.02704	8.3142	Nfrkb	1
chr1:42696609-42696886	H3K4me3	7.02704	5.02217	Foxd3	1
chr1:42697887-42698428	H3K4me3	9.51579	5.50706	Otx2	0.0165564
chr1:42697887-42698428	H3K4me3	9.51579	9.23108	Zic3	1
chr1:42697887-42698428	H3K4me3	9.51579	9.24663	Nfrkb	1
chr1:42697887-42698428	H3K4me3	9.51579	10.7517	Foxd3	1
chr1:42713330-42713721	H3K4me3	3.87951	1.04564	Otx2	0.000357
chr1:42713330-42713721	H3K4me3	3.87951	2.45666	Zic3	1
chr1:42713330-42713721	H3K4me3	3.87951	3.65203	Nfrkb	1
chr1:42713330-42713721	H3K4me3	3.87951	2.19278	Foxd3	0.0411386
chr1:42851090-42852041	H3K4me3	41.7963	39.7345	Otx2	1
chr1:42851090-42852041	H3K4me3	41.7963	44.5921	Zic3	1
chr1:42851090-42852041	H3K4me3	41.7963	44.8345	Nfrkb	1
chr1:42851090-42852041	H3K4me3	41.7963	37.4894	Foxd3	1
chr1:42952605-42953725	H3K4me3	33.1589	22.0282	Otx2	0.00089
chr1:42952605-42953725	H3K4me3	33.1589	32.1599	Zic3	1
chr1:42952605-42953725	H3K4me3	33.1589	27.7399	Nfrkb	1
chr1:42952605-42953725	H3K4me3	33.1589	25.1108	Foxd3	0.00757644
chr1:43091756-43093202	H3K4me3	46.7738	45.1718	Otx2	1
chr1:43091756-43093202	H3K4me3	46.7738	45.411	Zic3	1
chr1:43091756-43093202	H3K4me3	46.7738	51.7501	Nfrkb	1
chr1:43091756-43093202	H3K4me3	46.7738	43.7141	Foxd3	1
chr1:43098166-43099262	H3K4me3	95.5239	93.7595	Otx2	1
chr1:43098166-43099262	H3K4me3	95.5239	99.1597	Zic3	1
chr1:43098166-43099262	H3K4me3	95.5239	84.7737	Nfrkb	1
chr1:43098166-43099262	H3K4me3	95.5239	72.9983	Foxd3	0.000124
chr1:43163278-43164184	H3K4me3	14.2005	7.9469	Otx2	0.00127887
chr1:43163278-43164184	H3K4me3	14.2005	13.9955	Zic3	1
chr1:43163278-43164184	H3K4me3	14.2005	10.4122	Nfrkb	1
chr1:43163278-43164184	H3K4me3	14.2005	5.58805	Foxd3	1.12e-06
chr1:43445425-43447038	H3K4me3	75.3943	70.0582	Otx2	1
chr1:43445425-43447038	H3K4me3	75.3943	78.3153	Zic3	1
chr1:43445425-43447038	H3K4me3	75.3943	88.5812	Nfrkb	1
chr1:43445425-43447038	H3K4me3	75.3943	70.5226	Foxd3	1
chr1:43730574-43730960	H3K4me3	2.56194	2.64897	Otx2	1
chr1:43730574-43730960	H3K4me3	2.56194	3.42443	Zic3	1
chr1:43730574-43730960	H3K4me3	2.56194	2.6419	Nfrkb	1
chr1:43730574-43730960	H3K4me3	2.56194	2.68792	Foxd3	1
chr1:43826952-43828009	H3K4me3	80.5182	83.6516	Otx2	1
chr1:43826952-43828009	H3K4me3	80.5182	86.3553	Zic3	1
chr1:43826952-43828009	H3K4me3	80.5182	97.2062	Nfrkb	0.0198714
chr1:43826952-43828009	H3K4me3	80.5182	77.3838	Foxd3	1
chr1:43933573-43934594	H3K4me3	102.405	100.661	Otx2	1
chr1:43933573-43934594	H3K4me3	102.405	105.562	Zic3	1
chr1:43933573-43934594	H3K4me3	102.405	105.365	Nfrkb	1
chr1:43933573-43934594	H3K4me3	102.405	92.6625	Foxd3	1
chr1:44035049-44035655	H3K4me3	3.80631	2.99751	Otx2	1
chr1:44035049-44035655	H3K4me3	3.80631	2.30777	Zic3	1
chr1:44035049-44035655	H3K4me3	3.80631	2.7973	Nfrkb	1
chr1:44035049-44035655	H3K4me3	3.80631	2.40498	Foxd3	1
chr1:44101607-44102735	H3K4me3	59.5835	60.6474	Otx2	1
chr1:44101607-44102735	H3K4me3	59.5835	61.0442	Zic3	1
chr1:44101607-44102735	H3K4me3	59.5835	64.9595	Nfrkb	1
chr1:44101607-44102735	H3K4me3	59.5835	50.5754	Foxd3	0.0348952
chr1:44118328-44120243	H3K4me3	107.821	106.656	Otx2	1
chr1:44118328-44120243	H3K4me3	107.821	108.614	Zic3	1
chr1:44118328-44120243	H3K4me3	107.821	115.777	Nfrkb	1
chr1:44118328-44120243	H3K4me3	107.821	94.926	Foxd3	1
chr1:44147555-44148425	H3K4me3	56.0699	56.6739	Otx2	1
chr1:44147555-44148425	H3K4me3	56.0699	52.9298	Zic3	1
chr1:44147555-44148425	H3K4me3	56.0699	60.5305	Nfrkb	1
chr1:44147555-44148425	H3K4me3	56.0699	56.4463	Foxd3	1
chr1:44551583-44552575	H3K4me3	45.5294	36.1793	Otx2	0.0258888
chr1:44551583-44552575	H3K4me3	45.5294	40.7954	Zic3	1
chr1:44551583-44552575	H3K4me3	45.5294	36.0541	Nfrkb	0.0482181
chr1:44551583-44552575	H3K4me3	45.5294	30.9818	Foxd3	9.45e-05
chr1:45795120-45796351	H3K4me3	66.5373	65.5968	Otx2	1
chr1:45795120-45796351	H3K4me3	66.5373	63.2776	Zic3	1
chr1:45795120-45796351	H3K4me3	66.5373	69.4663	Nfrkb	1
chr1:45795120-45796351	H3K4me3	66.5373	57.861	Foxd3	1
chr1:45925239-45926452	H3K4me3	24.1555	23.2133	Otx2	1
chr1:45925239-45926452	H3K4me3	24.1555	22.631	Zic3	1
chr1:45925239-45926452	H3K4me3	24.1555	21.9122	Nfrkb	1
chr1:45925239-45926452	H3K4me3	24.1555	20.5838	Foxd3	1
chr1:46066818-46067176	H3K4me3	2.34235	1.81245	Otx2	1
chr1:46066818-46067176	H3K4me3	2.34235	2.90332	Zic3	1
chr1:46066818-46067176	H3K4me3	2.34235	1.47635	Nfrkb	1
chr1:46066818-46067176	H3K4me3	2.34235	2.12204	Foxd3	1
chr1:46852565-46853909	H3K4me3	70.49	85.3246	Otx2	0.0124125
chr1:46852565-46853909	H3K4me3	70.49	86.2064	Zic3	0.034539
chr1:46852565-46853909	H3K4me3	70.49	88.0373	Nfrkb	0.0135667
chr1:46852565-46853909	H3K4me3	70.49	81.1328	Foxd3	0.0433913
chr1:50926847-50928183	H3K4me3	28.4742	16.5212	Otx2	0.000207
chr1:50926847-50928183	H3K4me3	28.4742	20.0999	Zic3	0.0209815
chr1:50926847-50928183	H3K4me3	28.4742	14.7635	Nfrkb	0.000636
chr1:50926847-50928183	H3K4me3	28.4742	18.8862	Foxd3	0.000952
chr1:51477720-51478711	H3K4me3	18.08	12.2689	Otx2	0.0110775
chr1:51477720-51478711	H3K4me3	18.08	14.2933	Zic3	1
chr1:51477720-51478711	H3K4me3	18.08	13.3649	Nfrkb	1
chr1:51477720-51478711	H3K4me3	18.08	8.77111	Foxd3	6.21e-06
chr1:51915056-51916155	H3K4me3	93.8403	85.5337	Otx2	1
chr1:51915056-51916155	H3K4me3	93.8403	99.1597	Zic3	1
chr1:51915056-51916155	H3K4me3	93.8403	96.3515	Nfrkb	1
chr1:51915056-51916155	H3K4me3	93.8403	71.0884	Foxd3	7.18e-05
chr1:52119260-52120294	H3K4me3	21.2275	18.5428	Otx2	1
chr1:52119260-52120294	H3K4me3	21.2275	19.951	Zic3	1
chr1:52119260-52120294	H3K4me3	21.2275	20.6689	Nfrkb	1
chr1:52119260-52120294	H3K4me3	21.2275	19.5935	Foxd3	1
chr1:52231988-52233636	H3K4me3	109.724	100.521	Otx2	1
chr1:52231988-52233636	H3K4me3	109.724	106.604	Zic3	1
chr1:52231988-52233636	H3K4me3	109.724	120.284	Nfrkb	1
chr1:52231988-52233636	H3K4me3	109.724	63.732	Foxd3	8.85e-11
chr1:52499715-52501000	H3K4me3	26.8638	19.0307	Otx2	0.00878891
chr1:52499715-52501000	H3K4me3	26.8638	28.5866	Zic3	1
chr1:52499715-52501000	H3K4me3	26.8638	24.1656	Nfrkb	1
chr1:52499715-52501000	H3K4me3	26.8638	25.4645	Foxd3	1
chr1:52630638-52631232	H3K4me3	9.88178	10.5959	Otx2	1
chr1:52630638-52631232	H3K4me3	9.88178	10.5711	Zic3	1
chr1:52630638-52631232	H3K4me3	9.88178	10.4122	Nfrkb	1
chr1:52630638-52631232	H3K4me3	9.88178	7.56862	Foxd3	1
chr1:52726469-52727720	H3K4me3	42.6746	30.8117	Otx2	0.00257834
chr1:52726469-52727720	H3K4me3	42.6746	40.3488	Zic3	1
chr1:52726469-52727720	H3K4me3	42.6746	36.3649	Nfrkb	1
chr1:52726469-52727720	H3K4me3	42.6746	28.7183	Foxd3	9.12e-05
chr1:52817087-52817869	H3K4me3	17.4944	11.8506	Otx2	0.0101561
chr1:52817087-52817869	H3K4me3	17.4944	15.8566	Zic3	1
chr1:52817087-52817869	H3K4me3	17.4944	12.821	Nfrkb	1
chr1:52817087-52817869	H3K4me3	17.4944	11.2468	Foxd3	0.00235519
chr1:52844818-52845467	H3K4me3	12.8829	15.2664	Otx2	1
chr1:52844818-52845467	H3K4me3	12.8829	14.74	Zic3	1
chr1:52844818-52845467	H3K4me3	12.8829	11.6554	Nfrkb	1
chr1:52844818-52845467	H3K4me3	12.8829	11.5298	Foxd3	1
chr1:52952266-52953391	H3K4me3	48.8965	66.2242	Otx2	0.000697
chr1:52952266-52953391	H3K4me3	48.8965	55.0143	Zic3	1
chr1:52952266-52953391	H3K4me3	48.8965	54.5474	Nfrkb	1
chr1:52952266-52953391	H3K4me3	48.8965	48.524	Foxd3	1
chr1:53187324-53187628	H3K4me3	2.63514	3.06722	Otx2	1
chr1:53187324-53187628	H3K4me3	2.63514	3.34999	Zic3	1
chr1:53187324-53187628	H3K4me3	2.63514	1.78716	Nfrkb	1
chr1:53187324-53187628	H3K4me3	2.63514	2.97086	Foxd3	1
chr1:53296714-53297559	H3K4me3	48.9697	53.537	Otx2	1
chr1:53296714-53297559	H3K4me3	48.9697	52.4087	Zic3	1
chr1:53296714-53297559	H3K4me3	48.9697	46.1555	Nfrkb	1
chr1:53296714-53297559	H3K4me3	48.9697	40.4603	Foxd3	0.0348722
chr1:53313461-53314014	H3K4me3	6.14866	8.78341	Otx2	1
chr1:53313461-53314014	H3K4me3	6.14866	7.96553	Zic3	1
chr1:53313461-53314014	H3K4me3	6.14866	6.37163	Nfrkb	1
chr1:53313461-53314014	H3K4me3	6.14866	5.23437	Foxd3	1
chr1:53352258-53352814	H3K4me3	20.0564	18.6125	Otx2	1
chr1:53352258-53352814	H3K4me3	20.0564	19.4299	Zic3	1
chr1:53352258-53352814	H3K4me3	20.0564	16.7061	Nfrkb	1
chr1:53352258-53352814	H3K4me3	20.0564	15.4202	Foxd3	0.0439534
chr1:53706565-53706789	H3K4me3	2.19595	2.43984	Otx2	1
chr1:53706565-53706789	H3K4me3	2.19595	2.00999	Zic3	1
chr1:53706565-53706789	H3K4me3	2.19595	1.78716	Nfrkb	1
chr1:53706565-53706789	H3K4me3	2.19595	2.19278	Foxd3	1
chr1:53750902-53751319	H3K4me3	2.04955	4.94938	Otx2	0.00324675
chr1:53750902-53751319	H3K4me3	2.04955	2.67999	Zic3	1
chr1:53750902-53751319	H3K4me3	2.04955	2.25338	Nfrkb	1
chr1:53750902-53751319	H3K4me3	2.04955	6.29539	Foxd3	2.59e-05
chr1:53784297-53785351	H3K4me3	54.3864	52.1428	Otx2	1
chr1:53784297-53785351	H3K4me3	54.3864	56.2798	Zic3	1
chr1:53784297-53785351	H3K4me3	54.3864	51.0507	Nfrkb	1
chr1:53784297-53785351	H3K4me3	54.3864	49.9387	Foxd3	1
chr1:54194084-54195277	H3K4me3	33.3053	23.3527	Otx2	0.00554353
chr1:54194084-54195277	H3K4me3	33.3053	31.1921	Zic3	1
chr1:54194084-54195277	H3K4me3	33.3053	28.5169	Nfrkb	1
chr1:54194084-54195277	H3K4me3	33.3053	28.011	Foxd3	1
chr1:54250635-54251085	H3K4me3	3.73312	4.25229	Otx2	1
chr1:54250635-54251085	H3K4me3	3.73312	5.06221	Zic3	1
chr1:54250635-54251085	H3K4me3	3.73312	5.05068	Nfrkb	1
chr1:54250635-54251085	H3K4me3	3.73312	4.73923	Foxd3	1
chr1:54386989-54387239	H3K4me3	0.805182	1.4639	Otx2	1
chr1:54386989-54387239	H3K4me3	0.805182	0.744442	Zic3	1
chr1:54386989-54387239	H3K4me3	0.805182	0.777028	Nfrkb	1
chr1:54386989-54387239	H3K4me3	0.805182	2.33425	Foxd3	0.00683693
chr1:54438424-54439080	H3K4me3	21.2275	21.8888	Otx2	1
chr1:54438424-54439080	H3K4me3	21.2275	22.8544	Zic3	1
chr1:54438424-54439080	H3K4me3	21.2275	23.7771	Nfrkb	1
chr1:54438424-54439080	H3K4me3	21.2275	18.0374	Foxd3	1
chr1:54557113-54558033	H3K4me3	49.7749	38.6191	Otx2	0.0195753
chr1:54557113-54558033	H3K4me3	49.7749	35.7332	Zic3	0.00592747
chr1:54557113-54558033	H3K4me3	49.7749	36.598	Nfrkb	0.0155893
chr1:54557113-54558033	H3K4me3	49.7749	40.7432	Foxd3	0.0308393
chr1:54925551-54926711	H3K4me3	69.6116	55.1403	Otx2	0.0123512
chr1:54925551-54926711	H3K4me3	69.6116	63.2031	Zic3	1
chr1:54925551-54926711	H3K4me3	69.6116	61.3852	Nfrkb	1
chr1:54925551-54926711	H3K4me3	69.6116	60.4075	Foxd3	1
chr1:55026509-55027640	H3K4me3	95.7435	97.7329	Otx2	1
chr1:55026509-55027640	H3K4me3	95.7435	95.4375	Zic3	1
chr1:55026509-55027640	H3K4me3	95.7435	103.034	Nfrkb	1
chr1:55026509-55027640	H3K4me3	95.7435	92.7333	Foxd3	1
chr1:55052319-55053431	H3K4me3	71.3684	67.2698	Otx2	1
chr1:55052319-55053431	H3K4me3	71.3684	69.4564	Zic3	1
chr1:55052319-55053431	H3K4me3	71.3684	63.794	Nfrkb	1
chr1:55052319-55053431	H3K4me3	71.3684	62.7417	Foxd3	1
chr1:55086819-55088682	H3K4me3	213.154	232.97	Otx2	1
chr1:55086819-55088682	H3K4me3	213.154	226.161	Zic3	1
chr1:55086819-55088682	H3K4me3	213.154	245.541	Nfrkb	1
chr1:55086819-55088682	H3K4me3	213.154	232.434	Foxd3	1
chr1:55102703-55103181	H3K4me3	2.63514	2.64897	Otx2	1
chr1:55102703-55103181	H3K4me3	2.63514	1.78666	Zic3	1
chr1:55102703-55103181	H3K4me3	2.63514	2.95271	Nfrkb	1
chr1:55102703-55103181	H3K4me3	2.63514	4.38556	Foxd3	1
chr1:55131004-55131927	H3K4me3	92.5227	99.0574	Otx2	1
chr1:55131004-55131927	H3K4me3	92.5227	109.88	Zic3	1
chr1:55131004-55131927	H3K4me3	92.5227	110.882	Nfrkb	0.0322378
chr1:55131004-55131927	H3K4me3	92.5227	100.726	Foxd3	1
chr1:55226459-55226777	H3K4me3	2.56194	1.67303	Otx2	1
chr1:55226459-55226777	H3K4me3	2.56194	2.38221	Zic3	1
chr1:55226459-55226777	H3K4me3	2.56194	1.78716	Nfrkb	1
chr1:55226459-55226777	H3K4me3	2.56194	1.6269	Foxd3	1
chr1:55237065-55238763	H3K4me3	83.5193	79.0507	Otx2	1
chr1:55237065-55238763	H3K4me3	83.5193	82.9308	Zic3	1
chr1:55237065-55238763	H3K4me3	83.5193	76.6927	Nfrkb	1
chr1:55237065-55238763	H3K4me3	83.5193	91.6722	Foxd3	1
chr1:55362520-55363884	H3K4me3	23.4967	12.7569	Otx2	0.000157
chr1:55362520-55363884	H3K4me3	23.4967	15.7822	Zic3	0.0257595
chr1:55362520-55363884	H3K4me3	23.4967	16.5507	Nfrkb	0.0323074
chr1:55362520-55363884	H3K4me3	23.4967	14.0762	Foxd3	0.000222
chr1:55405521-55406836	H3K4me3	31.3289	16.5212	Otx2	1.33e-05
chr1:55405521-55406836	H3K4me3	31.3289	19.2066	Zic3	0.000835
chr1:55405521-55406836	H3K4me3	31.3289	20.8243	Nfrkb	0.0116075
chr1:55405521-55406836	H3K4me3	31.3289	28.6476	Foxd3	1
chr1:56972037-56973346	H3K4me3	97.5002	88.2524	Otx2	1
chr1:56972037-56973346	H3K4me3	97.5002	98.9363	Zic3	1
chr1:56972037-56973346	H3K4me3	97.5002	99.3819	Nfrkb	1
chr1:56972037-56973346	H3K4me3	97.5002	106.031	Foxd3	1
chr1:57377373-57378334	H3K4me3	38.6487	37.5038	Otx2	1
chr1:57377373-57378334	H3K4me3	38.6487	42.9543	Zic3	1
chr1:57377373-57378334	H3K4me3	38.6487	37.9967	Nfrkb	1
chr1:57377373-57378334	H3K4me3	38.6487	40.6018	Foxd3	1
chr1:57406143-57407344	H3K4me3	81.3966	91.1802	Otx2	1
chr1:57406143-57407344	H3K4me3	81.3966	90.7475	Zic3	1
chr1:57406143-57407344	H3K4me3	81.3966	69.3109	Nfrkb	1
chr1:57406143-57407344	H3K4me3	81.3966	80.9206	Foxd3	1
chr1:57774165-57775728	H3K4me3	90.1072	76.6806	Otx2	0.0241573
chr1:57774165-57775728	H3K4me3	90.1072	94.7675	Zic3	1
chr1:57774165-57775728	H3K4me3	90.1072	107.152	Nfrkb	0.0319166
chr1:57774165-57775728	H3K4me3	90.1072	97.8262	Foxd3	1
chr1:57969409-57970193	H3K4me3	14.7861	12.1992	Otx2	1
chr1:57969409-57970193	H3K4me3	14.7861	16.5266	Zic3	1
chr1:57969409-57970193	H3K4me3	14.7861	16.6284	Nfrkb	1
chr1:57969409-57970193	H3K4me3	14.7861	13.9347	Foxd3	1
chr1:57995911-57996668	H3K4me3	28.6938	25.3743	Otx2	1
chr1:57995911-57996668	H3K4me3	28.6938	34.691	Zic3	1
chr1:57995911-57996668	H3K4me3	28.6938	32.2467	Nfrkb	1
chr1:57995911-57996668	H3K4me3	28.6938	31.9721	Foxd3	1
chr1:58029845-58030281	H3K4me3	1.53717	1.81245	Otx2	1
chr1:58029845-58030281	H3K4me3	1.53717	1.26555	Zic3	1
chr1:58029845-58030281	H3K4me3	1.53717	2.17568	Nfrkb	1
chr1:58029845-58030281	H3K4me3	1.53717	4.03188	Foxd3	0.00187138
chr1:58359052-58359391	H3K4me3	2.04955	2.161	Otx2	1
chr1:58359052-58359391	H3K4me3	2.04955	1.34	Zic3	1
chr1:58359052-58359391	H3K4me3	2.04955	1.32095	Nfrkb	1
chr1:58359052-58359391	H3K4me3	2.04955	4.73923	Foxd3	0.00191387
chr1:58392294-58393350	H3K4me3	114.263	121.295	Otx2	1
chr1:58392294-58393350	H3K4me3	114.263	115.091	Zic3	1
chr1:58392294-58393350	H3K4me3	114.263	128.987	Nfrkb	1
chr1:58392294-58393350	H3K4me3	114.263	108.224	Foxd3	1
chr1:58393587-58394037	H3K4me3	43.187	47.1934	Otx2	1
chr1:58393587-58394037	H3K4me3	43.187	47.0487	Zic3	1
chr1:58393587-58394037	H3K4me3	43.187	54.5474	Nfrkb	0.0308769
chr1:58393587-58394037	H3K4me3	43.187	45.4825	Foxd3	1
chr1:58423112-58424362	H3K4me3	65.5857	78.0051	Otx2	0.027048
chr1:58423112-58424362	H3K4me3	65.5857	65.5853	Zic3	1
chr1:58423112-58424362	H3K4me3	65.5857	74.517	Nfrkb	1
chr1:58423112-58424362	H3K4me3	65.5857	76.3935	Foxd3	0.0341678
chr1:58445013-58446002	H3K4me3	71.8808	82.3968	Otx2	1
chr1:58445013-58446002	H3K4me3	71.8808	78.5386	Zic3	1
chr1:58445013-58446002	H3K4me3	71.8808	81.2771	Nfrkb	1
chr1:58445013-58446002	H3K4me3	71.8808	64.1564	Foxd3	1
chr1:58504194-58505362	H3K4me3	110.09	121.574	Otx2	1
chr1:58504194-58505362	H3K4me3	110.09	106.976	Zic3	1
chr1:58504194-58505362	H3K4me3	110.09	110.726	Nfrkb	1
chr1:58504194-58505362	H3K4me3	110.09	119.825	Foxd3	1
chr1:58585584-58586844	H3K4me3	70.856	72.6374	Otx2	1
chr1:58585584-58586844	H3K4me3	70.856	68.4887	Zic3	1
chr1:58585584-58586844	H3K4me3	70.856	74.2839	Nfrkb	1
chr1:58585584-58586844	H3K4me3	70.856	67.198	Foxd3	1
chr1:58652565-58653010	H3K4me3	4.02591	3.06722	Otx2	1
chr1:58652565-58653010	H3K4me3	4.02591	3.27555	Zic3	1
chr1:58652565-58653010	H3K4me3	4.02591	2.25338	Nfrkb	1
chr1:58652565-58653010	H3K4me3	4.02591	3.04159	Foxd3	1
chr1:58711456-58711923	H3K4me3	7.53943	7.80748	Otx2	1
chr1:58711456-58711923	H3K4me3	7.53943	9.15664	Zic3	1
chr1:58711456-58711923	H3K4me3	7.53943	4.04055	Nfrkb	0.0236814
chr1:58711456-58711923	H3K4me3	7.53943	9.7614	Foxd3	1
chr1:58713289-58713551	H3K4me3	4.6115	3.6249	Otx2	1
chr1:58713289-58713551	H3K4me3	4.6115	4.5411	Zic3	1
chr1:58713289-58713551	H3K4me3	4.6115	1.32095	Nfrkb	0.00291963
chr1:58713289-58713551	H3K4me3	4.6115	4.10262	Foxd3	1
chr1:58795407-58796313	H3K4me3	5.92907	4.80996	Otx2	1
chr1:58795407-58796313	H3K4me3	5.92907	5.95554	Zic3	1
chr1:58795407-58796313	H3K4me3	5.92907	5.28379	Nfrkb	1
chr1:58795407-58796313	H3K4me3	5.92907	3.39527	Foxd3	0.0175503
chr1:58972985-58974359	H3K4me3	108.773	98.2906	Otx2	1
chr1:58972985-58974359	H3K4me3	108.773	100.5	Zic3	1
chr1:58972985-58974359	H3K4me3	108.773	106.064	Nfrkb	1
chr1:58972985-58974359	H3K4me3	108.773	96.0578	Foxd3	1
chr1:59119723-59120535	H3K4me3	36.16	32.9029	Otx2	1
chr1:59119723-59120535	H3K4me3	36.16	35.5099	Zic3	1
chr1:59119723-59120535	H3K4me3	36.16	34.4223	Nfrkb	1
chr1:59119723-59120535	H3K4me3	36.16	27.5158	Foxd3	0.00705391
chr1:59236569-59237590	H3K4me3	45.9686	42.8017	Otx2	1
chr1:59236569-59237590	H3K4me3	45.9686	45.1876	Zic3	1
chr1:59236569-59237590	H3K4me3	45.9686	46.7771	Nfrkb	1
chr1:59236569-59237590	H3K4me3	45.9686	41.9457	Foxd3	1
chr1:59422889-59423486	H3K4me3	4.3919	5.15851	Otx2	1
chr1:59422889-59423486	H3K4me3	4.3919	4.01999	Zic3	1
chr1:59422889-59423486	H3K4me3	4.3919	2.25338	Nfrkb	0.0452915
chr1:59422889-59423486	H3K4me3	4.3919	3.96115	Foxd3	1
chr1:59450543-59451160	H3K4me3	3.14753	11.6415	Otx2	5.2e-06
chr1:59450543-59451160	H3K4me3	3.14753	6.84887	Zic3	0.0155169
chr1:59450543-59451160	H3K4me3	3.14753	3.34122	Nfrkb	1
chr1:59450543-59451160	H3K4me3	3.14753	8.84184	Foxd3	1.71e-05
chr1:59481998-59484687	H3K4me3	358.013	333.351	Otx2	1
chr1:59481998-59484687	H3K4me3	358.013	354.28	Zic3	1
chr1:59481998-59484687	H3K4me3	358.013	362.872	Nfrkb	1
chr1:59481998-59484687	H3K4me3	358.013	336.697	Foxd3	1
chr1:59670014-59671318	H3K4me3	130.293	146.39	Otx2	1
chr1:59670014-59671318	H3K4me3	130.293	141.667	Zic3	1
chr1:59670014-59671318	H3K4me3	130.293	159.602	Nfrkb	0.00957782
chr1:59670014-59671318	H3K4me3	130.293	131.001	Foxd3	1
chr1:59684911-59686422	H3K4me3	68.9529	76.7503	Otx2	1
chr1:59684911-59686422	H3K4me3	68.9529	69.0842	Zic3	1
chr1:59684911-59686422	H3K4me3	68.9529	80.6555	Nfrkb	1
chr1:59684911-59686422	H3K4me3	68.9529	86.7208	Foxd3	0.00187198
chr1:59762676-59764867	H3K4me3	163.525	155.662	Otx2	1
chr1:59762676-59764867	H3K4me3	163.525	168.914	Zic3	1
chr1:59762676-59764867	H3K4me3	163.525	160.845	Nfrkb	1
chr1:59762676-59764867	H3K4me3	163.525	145.714	Foxd3	1
chr1:59912515-59914198	H3K4me3	135.344	123.525	Otx2	1
chr1:59912515-59914198	H3K4me3	135.344	134.372	Zic3	1
chr1:59912515-59914198	H3K4me3	135.344	140.642	Nfrkb	1
chr1:59912515-59914198	H3K4me3	135.344	121.31	Foxd3	1
chr1:60042521-60043505	H3K4me3	23.3503	17.3577	Otx2	0.0448307
chr1:60042521-60043505	H3K4me3	23.3503	21.0677	Zic3	1
chr1:60042521-60043505	H3K4me3	23.3503	18.4156	Nfrkb	1
chr1:60042521-60043505	H3K4me3	23.3503	21.4326	Foxd3	1
chr1:60097469-60098762	H3K4me3	109.358	113.278	Otx2	1
chr1:60097469-60098762	H3K4me3	109.358	109.731	Zic3	1
chr1:60097469-60098762	H3K4me3	109.358	119.973	Nfrkb	1
chr1:60097469-60098762	H3K4me3	109.358	102.424	Foxd3	1
chr1:60180182-60181232	H3K4me3	50.4337	47.1237	Otx2	1
chr1:60180182-60181232	H3K4me3	50.4337	53.972	Zic3	1
chr1:60180182-60181232	H3K4me3	50.4337	55.5575	Nfrkb	1
chr1:60180182-60181232	H3K4me3	50.4337	43.5019	Foxd3	1
chr1:60342985-60343995	H3K4me3	40.8447	38.8283	Otx2	1
chr1:60342985-60343995	H3K4me3	40.8447	40.5721	Zic3	1
chr1:60342985-60343995	H3K4me3	40.8447	42.9696	Nfrkb	1
chr1:60342985-60343995	H3K4me3	40.8447	37.9846	Foxd3	1
chr1:60409015-60410315	H3K4me3	71.588	69.7793	Otx2	1
chr1:60409015-60410315	H3K4me3	71.588	73.5509	Zic3	1
chr1:60409015-60410315	H3K4me3	71.588	75.5271	Nfrkb	1
chr1:60409015-60410315	H3K4me3	71.588	65.3589	Foxd3	1
chr1:60565403-60567328	H3K4me3	118.215	124.083	Otx2	1
chr1:60565403-60567328	H3K4me3	118.215	120.302	Zic3	1
chr1:60565403-60567328	H3K4me3	118.215	130.541	Nfrkb	1
chr1:60565403-60567328	H3K4me3	118.215	125.342	Foxd3	1
chr1:61498853-61499535	H3K4me3	4.4651	6.90125	Otx2	1
chr1:61498853-61499535	H3K4me3	4.4651	4.83887	Zic3	1
chr1:61498853-61499535	H3K4me3	4.4651	3.88514	Nfrkb	1
chr1:61498853-61499535	H3K4me3	4.4651	8.06376	Foxd3	0.0044927
chr1:61514034-61514497	H3K4me3	4.75789	5.7859	Otx2	1
chr1:61514034-61514497	H3K4me3	4.75789	4.76443	Zic3	1
chr1:61514034-61514497	H3K4me3	4.75789	4.89528	Nfrkb	1
chr1:61514034-61514497	H3K4me3	4.75789	6.15392	Foxd3	1
chr1:61638665-61639756	H3K4me3	12.2241	12.1992	Otx2	1
chr1:61638665-61639756	H3K4me3	12.2241	15.41	Zic3	1
chr1:61638665-61639756	H3K4me3	12.2241	15.3852	Nfrkb	1
chr1:61638665-61639756	H3K4me3	12.2241	12.8737	Foxd3	1
chr1:62702822-62703649	H3K4me3	39.0147	25.444	Otx2	0.000658
chr1:62702822-62703649	H3K4me3	39.0147	34.0954	Zic3	1
chr1:62702822-62703649	H3K4me3	39.0147	27.1183	Nfrkb	0.0110145
chr1:62702822-62703649	H3K4me3	39.0147	43.1482	Foxd3	1
chr1:62706204-62707190	H3K4me3	40.1859	22.7951	Otx2	1.47e-05
chr1:62706204-62707190	H3K4me3	40.1859	31.5643	Zic3	1
chr1:62706204-62707190	H3K4me3	40.1859	33.1014	Nfrkb	1
chr1:62706204-62707190	H3K4me3	40.1859	46.7557	Foxd3	1
chr1:63112851-63113993	H3K4me3	68.3673	74.659	Otx2	1
chr1:63112851-63113993	H3K4me3	68.3673	71.4664	Zic3	1
chr1:63112851-63113993	H3K4me3	68.3673	82.1319	Nfrkb	0.0313679
chr1:63112851-63113993	H3K4me3	68.3673	74.6252	Foxd3	1
chr1:63114234-63114795	H3K4me3	30.0845	32.2059	Otx2	1
chr1:63114234-63114795	H3K4me3	30.0845	36.1054	Zic3	1
chr1:63114234-63114795	H3K4me3	30.0845	32.6352	Nfrkb	1
chr1:63114234-63114795	H3K4me3	30.0845	36.7113	Foxd3	1
chr1:63140078-63140397	H3K4me3	0.365992	0.766806	Otx2	1
chr1:63140078-63140397	H3K4me3	0.365992	0.595554	Zic3	1
chr1:63140078-63140397	H3K4me3	0.365992	0.388514	Nfrkb	1
chr1:63140078-63140397	H3K4me3	0.365992	3.60747	Foxd3	1.21e-06
chr1:63175992-63177997	H3K4me3	135.929	147.854	Otx2	1
chr1:63175992-63177997	H3K4me3	135.929	133.478	Zic3	1
chr1:63175992-63177997	H3K4me3	135.929	155.872	Nfrkb	1
chr1:63175992-63177997	H3K4me3	135.929	143.309	Foxd3	1
chr1:63199799-63200800	H3K4me3	32.7929	59.6017	Otx2	2.35e-07
chr1:63199799-63200800	H3K4me3	32.7929	49.8032	Zic3	0.000171
chr1:63199799-63200800	H3K4me3	32.7929	39.1622	Nfrkb	1
chr1:63199799-63200800	H3K4me3	32.7929	57.2952	Foxd3	9.87e-09
chr1:63247913-63248648	H3K4me3	5.41668	8.01661	Otx2	1
chr1:63247913-63248648	H3K4me3	5.41668	5.50887	Zic3	1
chr1:63247913-63248648	H3K4me3	5.41668	3.88514	Nfrkb	1
chr1:63247913-63248648	H3K4me3	5.41668	7.92229	Foxd3	1
chr1:63272831-63273976	H3K4me3	46.9933	37.7826	Otx2	0.0440277
chr1:63272831-63273976	H3K4me3	46.9933	44.741	Zic3	1
chr1:63272831-63273976	H3K4me3	46.9933	42.5811	Nfrkb	1
chr1:63272831-63273976	H3K4me3	46.9933	31.194	Foxd3	7.48e-05
chr1:63445544-63446716	H3K4me3	43.7726	45.1021	Otx2	1
chr1:63445544-63446716	H3K4me3	43.7726	51.3665	Zic3	1
chr1:63445544-63446716	H3K4me3	43.7726	45.223	Nfrkb	1
chr1:63445544-63446716	H3K4me3	43.7726	53.7584	Foxd3	0.0146751
chr1:63730306-63731529	H3K4me3	17.6408	18.2639	Otx2	1
chr1:63730306-63731529	H3K4me3	17.6408	16.3777	Zic3	1
chr1:63730306-63731529	H3K4me3	17.6408	18.571	Nfrkb	1
chr1:63730306-63731529	H3K4me3	17.6408	18.5325	Foxd3	1
chr1:64119604-64120681	H3K4me3	18.446	11.5718	Otx2	0.00272195
chr1:64119604-64120681	H3K4me3	18.446	20.0255	Zic3	1
chr1:64119604-64120681	H3K4me3	18.446	23.9325	Nfrkb	1
chr1:64119604-64120681	H3K4me3	18.446	11.3883	Foxd3	0.000876
chr1:64121240-64122456	H3K4me3	66.3909	52.4914	Otx2	0.00356845
chr1:64121240-64122456	H3K4me3	66.3909	68.4142	Zic3	1
chr1:64121240-64122456	H3K4me3	66.3909	66.7467	Nfrkb	1
chr1:64121240-64122456	H3K4me3	66.3909	55.5268	Foxd3	0.0160093
chr1:64532005-64533276	H3K4me3	113.97	105.889	Otx2	1
chr1:64532005-64533276	H3K4me3	113.97	108.093	Zic3	1
chr1:64532005-64533276	H3K4me3	113.97	101.713	Nfrkb	1
chr1:64532005-64533276	H3K4me3	113.97	101.08	Foxd3	1
chr1:64616689-64617835	H3K4me3	68.7333	68.9428	Otx2	1
chr1:64616689-64617835	H3K4me3	68.7333	72.6575	Zic3	1
chr1:64616689-64617835	H3K4me3	68.7333	72.9629	Nfrkb	1
chr1:64616689-64617835	H3K4me3	68.7333	69.8859	Foxd3	1
chr1:64690387-64691804	H3K4me3	77.3707	71.2432	Otx2	1
chr1:64690387-64691804	H3K4me3	77.3707	72.2853	Zic3	1
chr1:64690387-64691804	H3K4me3	77.3707	78.4798	Nfrkb	1
chr1:64690387-64691804	H3K4me3	77.3707	65.8541	Foxd3	0.023403
chr1:64735808-64737961	H3K4me3	150.349	135.167	Otx2	1
chr1:64735808-64737961	H3K4me3	150.349	145.39	Zic3	1
chr1:64735808-64737961	H3K4me3	150.349	149.189	Nfrkb	1
chr1:64735808-64737961	H3K4me3	150.349	153.424	Foxd3	1
chr1:64956320-64956875	H3K4me3	13.2489	11.5021	Otx2	1
chr1:64956320-64956875	H3K4me3	13.2489	11.7622	Zic3	1
chr1:64956320-64956875	H3K4me3	13.2489	13.6757	Nfrkb	1
chr1:64956320-64956875	H3K4me3	13.2489	13.5103	Foxd3	1
chr1:65109821-65110283	H3K4me3	4.3187	7.31951	Otx2	0.0308171
chr1:65109821-65110283	H3K4me3	4.3187	5.88109	Zic3	1
chr1:65109821-65110283	H3K4me3	4.3187	5.28379	Nfrkb	1
chr1:65109821-65110283	H3K4me3	4.3187	17.4008	Foxd3	2.26e-10
chr1:65178168-65179411	H3K4me3	52.044	49.215	Otx2	1
chr1:65178168-65179411	H3K4me3	52.044	54.7909	Zic3	1
chr1:65178168-65179411	H3K4me3	52.044	56.1791	Nfrkb	1
chr1:65178168-65179411	H3K4me3	52.044	48.1704	Foxd3	1
chr1:65186331-65187348	H3K4me3	73.7839	71.3827	Otx2	1
chr1:65186331-65187348	H3K4me3	73.7839	75.8586	Zic3	1
chr1:65186331-65187348	H3K4me3	73.7839	80.9663	Nfrkb	1
chr1:65186331-65187348	H3K4me3	73.7839	70.7348	Foxd3	1
chr1:65311196-65311742	H3K4me3	5.85587	3.97345	Otx2	1
chr1:65311196-65311742	H3K4me3	5.85587	2.60555	Zic3	0.0178072
chr1:65311196-65311742	H3K4me3	5.85587	3.57433	Nfrkb	1
chr1:65311196-65311742	H3K4me3	5.85587	4.17335	Foxd3	1
chr1:66175111-66175786	H3K4me3	8.9302	7.87719	Otx2	1
chr1:66175111-66175786	H3K4me3	8.9302	7.89109	Zic3	1
chr1:66175111-66175786	H3K4me3	8.9302	7.07095	Nfrkb	1
chr1:66175111-66175786	H3K4me3	8.9302	5.23437	Foxd3	0.0196197
chr1:66467892-66468649	H3K4me3	14.0541	8.29545	Otx2	0.00938246
chr1:66467892-66468649	H3K4me3	14.0541	13.1022	Zic3	1
chr1:66467892-66468649	H3K4me3	14.0541	8.3142	Nfrkb	0.0266352
chr1:66467892-66468649	H3K4me3	14.0541	9.40772	Foxd3	0.0126447
chr1:66700739-66701566	H3K4me3	69.9044	76.82	Otx2	1
chr1:66700739-66701566	H3K4me3	69.9044	79.5809	Zic3	1
chr1:66700739-66701566	H3K4me3	69.9044	67.9122	Nfrkb	1
chr1:66700739-66701566	H3K4me3	69.9044	81.6986	Foxd3	0.0235994
chr1:66816508-66818182	H3K4me3	113.897	106.028	Otx2	1
chr1:66816508-66818182	H3K4me3	113.897	122.312	Zic3	1
chr1:66816508-66818182	H3K4me3	113.897	116.321	Nfrkb	1
chr1:66816508-66818182	H3K4me3	113.897	116.995	Foxd3	1
chr1:66862708-66863438	H3K4me3	41.4303	32.9727	Otx2	0.0306312
chr1:66862708-66863438	H3K4me3	41.4303	43.5499	Zic3	1
chr1:66862708-66863438	H3K4me3	41.4303	46.9325	Nfrkb	1
chr1:66862708-66863438	H3K4me3	41.4303	36.4284	Foxd3	1
chr1:67038243-67038934	H3K4me3	10.9798	9.61993	Otx2	1
chr1:67038243-67038934	H3K4me3	10.9798	15.5588	Zic3	1
chr1:67038243-67038934	H3K4me3	10.9798	12.5879	Nfrkb	1
chr1:67038243-67038934	H3K4me3	10.9798	9.9736	Foxd3	1
chr1:69106255-69108222	H3K4me3	34.0372	16.8697	Otx2	3.17e-05
chr1:69106255-69108222	H3K4me3	34.0372	32.2343	Zic3	1
chr1:69106255-69108222	H3K4me3	34.0372	29.3717	Nfrkb	1
chr1:69106255-69108222	H3K4me3	34.0372	19.8765	Foxd3	3.68e-05
chr1:69377938-69377980	H3K4me3	0.731984	0.418258	Otx2	1
chr1:69377938-69377980	H3K4me3	0.731984	0.669998	Zic3	1
chr1:69377938-69377980	H3K4me3	0.731984	0.233108	Nfrkb	1
chr1:69377938-69377980	H3K4me3	0.731984	0.282939	Foxd3	1
chr1:69687033-69687996	H3K4me3	18.1532	14.2905	Otx2	1
chr1:69687033-69687996	H3K4me3	18.1532	16.3777	Zic3	1
chr1:69687033-69687996	H3K4me3	18.1532	19.9696	Nfrkb	1
chr1:69687033-69687996	H3K4me3	18.1532	13.2981	Foxd3	0.0266105
chr1:69826939-69827261	H3K4me3	3.29393	2.23071	Otx2	1
chr1:69826939-69827261	H3K4me3	3.29393	2.82888	Zic3	1
chr1:69826939-69827261	H3K4me3	3.29393	1.39865	Nfrkb	0.0283907
chr1:69826939-69827261	H3K4me3	3.29393	2.26351	Foxd3	1
chr1:71102247-71103174	H3K4me3	49.9945	54.6524	Otx2	1
chr1:71102247-71103174	H3K4me3	49.9945	51.2176	Zic3	1
chr1:71102247-71103174	H3K4me3	49.9945	54.0034	Nfrkb	1
chr1:71102247-71103174	H3K4me3	49.9945	48.807	Foxd3	1
chr1:71556985-71557973	H3K4me3	31.3289	37.9918	Otx2	1
chr1:71556985-71557973	H3K4me3	31.3289	38.7854	Zic3	1
chr1:71556985-71557973	H3K4me3	31.3289	37.375	Nfrkb	1
chr1:71556985-71557973	H3K4me3	31.3289	27.4451	Foxd3	1
chr1:71652603-71653992	H3K4me3	70.5632	90.5528	Otx2	0.00119982
chr1:71652603-71653992	H3K4me3	70.5632	66.4787	Zic3	1
chr1:71652603-71653992	H3K4me3	70.5632	65.892	Nfrkb	1
chr1:71652603-71653992	H3K4me3	70.5632	62.9539	Foxd3	1
chr1:72211624-72212402	H3K4me3	21.2275	19.2399	Otx2	1
chr1:72211624-72212402	H3K4me3	21.2275	22.4077	Zic3	1
chr1:72211624-72212402	H3K4me3	21.2275	19.348	Nfrkb	1
chr1:72211624-72212402	H3K4me3	21.2275	28.1524	Foxd3	0.0147303
chr1:72216787-72217028	H3K4me3	3.29393	4.94938	Otx2	1
chr1:72216787-72217028	H3K4me3	3.29393	4.46665	Zic3	1
chr1:72216787-72217028	H3K4me3	3.29393	3.18581	Nfrkb	1
chr1:72216787-72217028	H3K4me3	3.29393	5.65878	Foxd3	0.0208585
chr1:72236237-72236931	H3K4me3	7.53943	7.04067	Otx2	1
chr1:72236237-72236931	H3K4me3	7.53943	7.89109	Zic3	1
chr1:72236237-72236931	H3K4me3	7.53943	6.21622	Nfrkb	1
chr1:72236237-72236931	H3K4me3	7.53943	12.6615	Foxd3	0.00455831
chr1:72283974-72284392	H3K4me3	5.48988	4.94938	Otx2	1
chr1:72283974-72284392	H3K4me3	5.48988	7.51886	Zic3	1
chr1:72283974-72284392	H3K4me3	5.48988	5.20609	Nfrkb	1
chr1:72283974-72284392	H3K4me3	5.48988	7.35641	Foxd3	1
chr1:72307269-72307892	H3K4me3	18.9584	22.4465	Otx2	1
chr1:72307269-72307892	H3K4me3	18.9584	25.0133	Zic3	1
chr1:72307269-72307892	H3K4me3	18.9584	19.9696	Nfrkb	1
chr1:72307269-72307892	H3K4me3	18.9584	23.1303	Foxd3	1
chr1:72536083-72536815	H3K4me3	5.19708	1.88216	Otx2	0.00162381
chr1:72536083-72536815	H3K4me3	5.19708	3.8711	Zic3	1
chr1:72536083-72536815	H3K4me3	5.19708	3.18581	Nfrkb	1
chr1:72536083-72536815	H3K4me3	5.19708	2.47572	Foxd3	0.00353159
chr1:72583163-72583766	H3K4me3	9.36939	11.6415	Otx2	1
chr1:72583163-72583766	H3K4me3	9.36939	11.3155	Zic3	1
chr1:72583163-72583766	H3K4me3	9.36939	10.5676	Nfrkb	1
chr1:72583163-72583766	H3K4me3	9.36939	9.7614	Foxd3	1
chr1:72710925-72712497	H3K4me3	41.0643	52.9096	Otx2	0.0217165
chr1:72710925-72712497	H3K4me3	41.0643	52.4087	Zic3	0.0423525
chr1:72710925-72712497	H3K4me3	41.0643	52.5271	Nfrkb	0.0380687
chr1:72710925-72712497	H3K4me3	41.0643	50.7168	Foxd3	0.0209869
chr1:72765276-72765840	H3K4me3	1.09798	2.30042	Otx2	1
chr1:72765276-72765840	H3K4me3	1.09798	1.48888	Zic3	1
chr1:72765276-72765840	H3K4me3	1.09798	0.54392	Nfrkb	1
chr1:72765276-72765840	H3K4me3	1.09798	5.94172	Foxd3	4.19e-07
chr1:72805844-72806567	H3K4me3	3.58672	4.25229	Otx2	1
chr1:72805844-72806567	H3K4me3	3.58672	4.24332	Zic3	1
chr1:72805844-72806567	H3K4me3	3.58672	3.34122	Nfrkb	1
chr1:72805844-72806567	H3K4me3	3.58672	6.29539	Foxd3	0.0137833
chr1:72823956-72825693	H3K4me3	106.138	108.956	Otx2	1
chr1:72823956-72825693	H3K4me3	106.138	103.18	Zic3	1
chr1:72823956-72825693	H3K4me3	106.138	108.318	Nfrkb	1
chr1:72823956-72825693	H3K4me3	106.138	124.988	Foxd3	0.0171361
chr1:72871677-72871965	H3K4me3	10.0282	5.50706	Otx2	0.00798147
chr1:72871677-72871965	H3K4me3	10.0282	11.0177	Zic3	1
chr1:72871677-72871965	H3K4me3	10.0282	9.47974	Nfrkb	1
chr1:72871677-72871965	H3K4me3	10.0282	6.36613	Foxd3	0.016252
chr1:72873589-72874298	H3K4me3	36.16	23.9104	Otx2	0.000611
chr1:72873589-72874298	H3K4me3	36.16	41.0188	Zic3	1
chr1:72873589-72874298	H3K4me3	36.16	42.5034	Nfrkb	1
chr1:72873589-72874298	H3K4me3	36.16	25.1108	Foxd3	0.000741
chr1:74036704-74037287	H3K4me3	7.31984	4.25229	Otx2	0.0203564
chr1:74036704-74037287	H3K4me3	7.31984	5.50887	Zic3	1
chr1:74036704-74037287	H3K4me3	7.31984	5.28379	Nfrkb	1
chr1:74036704-74037287	H3K4me3	7.31984	6.29539	Foxd3	1
chr1:74068193-74069147	H3K4me3	8.7838	4.87967	Otx2	0.0075807
chr1:74068193-74069147	H3K4me3	8.7838	7.66775	Zic3	1
chr1:74068193-74069147	H3K4me3	8.7838	6.37163	Nfrkb	1
chr1:74068193-74069147	H3K4me3	8.7838	6.36613	Foxd3	1
chr1:74098202-74099128	H3K4me3	26.205	14.2208	Otx2	5.44e-05
chr1:74098202-74099128	H3K4me3	26.205	18.4622	Zic3	0.0266186
chr1:74098202-74099128	H3K4me3	26.205	14.5304	Nfrkb	0.000911
chr1:74098202-74099128	H3K4me3	26.205	18.1081	Foxd3	0.00220193
chr1:74111362-74111848	H3K4me3	3.87951	3.55519	Otx2	1
chr1:74111362-74111848	H3K4me3	3.87951	3.34999	Zic3	1
chr1:74111362-74111848	H3K4me3	3.87951	2.7196	Nfrkb	1
chr1:74111362-74111848	H3K4me3	3.87951	3.53674	Foxd3	1
chr1:74124158-74125291	H3K4me3	26.4246	16.3818	Otx2	0.00117156
chr1:74124158-74125291	H3K4me3	26.4246	25.0133	Zic3	1
chr1:74124158-74125291	H3K4me3	26.4246	22.4561	Nfrkb	1
chr1:74124158-74125291	H3K4me3	26.4246	21.857	Foxd3	1
chr1:74236144-74237411	H3K4me3	115.434	117.042	Otx2	1
chr1:74236144-74237411	H3K4me3	115.434	118.739	Zic3	1
chr1:74236144-74237411	H3K4me3	115.434	128.909	Nfrkb	1
chr1:74236144-74237411	H3K4me3	115.434	115.864	Foxd3	1
chr1:74283967-74285688	H3K4me3	103.868	100.591	Otx2	1
chr1:74283967-74285688	H3K4me3	103.868	101.989	Zic3	1
chr1:74283967-74285688	H3K4me3	103.868	110.571	Nfrkb	1
chr1:74283967-74285688	H3K4me3	103.868	78.8693	Foxd3	5.46e-05
chr1:74303547-74304436	H3K4me3	60.6082	52.5611	Otx2	1
chr1:74303547-74304436	H3K4me3	60.6082	57.0987	Zic3	1
chr1:74303547-74304436	H3K4me3	60.6082	54.392	Nfrkb	1
chr1:74303547-74304436	H3K4me3	60.6082	56.8707	Foxd3	1
chr1:74332427-74333428	H3K4me3	17.4212	12.7569	Otx2	1
chr1:74332427-74333428	H3K4me3	17.4212	18.6855	Zic3	1
chr1:74332427-74333428	H3K4me3	17.4212	13.2095	Nfrkb	1
chr1:74332427-74333428	H3K4me3	17.4212	16.1983	Foxd3	1
chr1:74368147-74368585	H3K4me3	3.22073	3.20664	Otx2	1
chr1:74368147-74368585	H3K4me3	3.22073	2.82888	Zic3	1
chr1:74368147-74368585	H3K4me3	3.22073	1.78716	Nfrkb	1
chr1:74368147-74368585	H3K4me3	3.22073	4.38556	Foxd3	1
chr1:74376673-74377070	H3K4me3	1.46397	3.06722	Otx2	0.0492952
chr1:74376673-74377070	H3K4me3	1.46397	3.12666	Zic3	1
chr1:74376673-74377070	H3K4me3	1.46397	0.777028	Nfrkb	1
chr1:74376673-74377070	H3K4me3	1.46397	4.38556	Foxd3	0.00057
chr1:74386802-74387065	H3K4me3	12.8097	13.7328	Otx2	1
chr1:74386802-74387065	H3K4me3	12.8097	14.74	Zic3	1
chr1:74386802-74387065	H3K4me3	12.8097	14.9189	Nfrkb	1
chr1:74386802-74387065	H3K4me3	12.8097	14.7128	Foxd3	1
chr1:74391394-74392754	H3K4me3	101.746	108.05	Otx2	1
chr1:74391394-74392754	H3K4me3	101.746	107.646	Zic3	1
chr1:74391394-74392754	H3K4me3	101.746	121.916	Nfrkb	0.0202207
chr1:74391394-74392754	H3K4me3	101.746	102.495	Foxd3	1
chr1:74397338-74398349	H3K4me3	22.0327	21.4706	Otx2	1
chr1:74397338-74398349	H3K4me3	22.0327	24.7155	Zic3	1
chr1:74397338-74398349	H3K4me3	22.0327	22.1453	Nfrkb	1
chr1:74397338-74398349	H3K4me3	22.0327	26.5255	Foxd3	1
chr1:74505363-74506931	H3K4me3	176.042	196.233	Otx2	1
chr1:74505363-74506931	H3K4me3	176.042	182.984	Zic3	1
chr1:74505363-74506931	H3K4me3	176.042	200.551	Nfrkb	1
chr1:74505363-74506931	H3K4me3	176.042	167.217	Foxd3	1
chr1:74587311-74588504	H3K4me3	106.138	108.468	Otx2	1
chr1:74587311-74588504	H3K4me3	106.138	104.147	Zic3	1
chr1:74587311-74588504	H3K4me3	106.138	110.804	Nfrkb	1
chr1:74587311-74588504	H3K4me3	106.138	92.3089	Foxd3	0.0358101
chr1:74600942-74601702	H3K4me3	32.2073	27.3959	Otx2	1
chr1:74600942-74601702	H3K4me3	32.2073	26.1299	Zic3	1
chr1:74600942-74601702	H3K4me3	32.2073	28.5169	Nfrkb	1
chr1:74600942-74601702	H3K4me3	32.2073	20.9375	Foxd3	0.00015
chr1:74661645-74662248	H3K4me3	45.6758	52.6308	Otx2	1
chr1:74661645-74662248	H3K4me3	45.6758	49.0587	Zic3	1
chr1:74661645-74662248	H3K4me3	45.6758	55.946	Nfrkb	1
chr1:74661645-74662248	H3K4me3	45.6758	40.2481	Foxd3	1
chr1:74713213-74714018	H3K4me3	13.9077	10.1776	Otx2	1
chr1:74713213-74714018	H3K4me3	13.9077	11.9111	Zic3	1
chr1:74713213-74714018	H3K4me3	13.9077	8.78042	Nfrkb	0.0304933
chr1:74713213-74714018	H3K4me3	13.9077	12.1664	Foxd3	1
chr1:74748630-74748904	H3K4me3	1.53717	1.32448	Otx2	1
chr1:74748630-74748904	H3K4me3	1.53717	1.48888	Zic3	1
chr1:74748630-74748904	H3K4me3	1.53717	1.08784	Nfrkb	1
chr1:74748630-74748904	H3K4me3	1.53717	3.60747	Foxd3	0.00755975
chr1:74770861-74772451	H3K4me3	62.9506	38.0615	Otx2	0.000108
chr1:74770861-74772451	H3K4me3	62.9506	48.761	Zic3	0.0287682
chr1:74770861-74772451	H3K4me3	62.9506	60.6859	Nfrkb	1
chr1:74770861-74772451	H3K4me3	62.9506	41.6628	Foxd3	2.49e-05
chr1:74783698-74784653	H3K4me3	52.41	44.3353	Otx2	1
chr1:74783698-74784653	H3K4me3	52.41	45.3365	Zic3	1
chr1:74783698-74784653	H3K4me3	52.41	44.6791	Nfrkb	1
chr1:74783698-74784653	H3K4me3	52.41	56.9415	Foxd3	1
chr1:74791505-74792224	H3K4me3	13.9077	8.01661	Otx2	0.00212632
chr1:74791505-74792224	H3K4me3	13.9077	9.37997	Zic3	1
chr1:74791505-74792224	H3K4me3	13.9077	8.70271	Nfrkb	0.0220544
chr1:74791505-74792224	H3K4me3	13.9077	10.398	Foxd3	1
chr1:74794370-74795435	H3K4me3	16.4696	11.0838	Otx2	0.0155219
chr1:74794370-74795435	H3K4me3	16.4696	12.4322	Zic3	1
chr1:74794370-74795435	H3K4me3	16.4696	10.9561	Nfrkb	1
chr1:74794370-74795435	H3K4me3	16.4696	21.3619	Foxd3	0.0484476
chr1:74803106-74803756	H3K4me3	18.8852	13.7328	Otx2	0.0291382
chr1:74803106-74803756	H3K4me3	18.8852	15.8566	Zic3	1
chr1:74803106-74803756	H3K4me3	18.8852	14.375	Nfrkb	1
chr1:74803106-74803756	H3K4me3	18.8852	22.3522	Foxd3	1
chr1:74806892-74807363	H3K4me3	8.56421	5.0888	Otx2	0.0234961
chr1:74806892-74807363	H3K4me3	8.56421	7.44442	Zic3	1
chr1:74806892-74807363	H3K4me3	8.56421	4.81757	Nfrkb	0.0344494
chr1:74806892-74807363	H3K4me3	8.56421	8.91258	Foxd3	1
chr1:74808076-74808122	H3K4me3	1.61036	0.975935	Otx2	1
chr1:74808076-74808122	H3K4me3	1.61036	1.11666	Zic3	1
chr1:74808076-74808122	H3K4me3	1.61036	1.16554	Nfrkb	1
chr1:74808076-74808122	H3K4me3	1.61036	1.4147	Foxd3	1
chr1:74808264-74808365	H3K4me3	4.5383	3.76432	Otx2	1
chr1:74808264-74808365	H3K4me3	4.5383	5.13665	Zic3	1
chr1:74808264-74808365	H3K4me3	4.5383	2.7196	Nfrkb	1
chr1:74808264-74808365	H3K4me3	4.5383	6.22466	Foxd3	1
chr1:74816940-74817458	H3K4me3	11.053	13.6631	Otx2	1
chr1:74816940-74817458	H3K4me3	11.053	15.1866	Zic3	1
chr1:74816940-74817458	H3K4me3	11.053	9.32434	Nfrkb	1
chr1:74816940-74817458	H3K4me3	11.053	12.9445	Foxd3	1
chr1:74854567-74856354	H3K4me3	66.6105	51.7943	Otx2	0.00299639
chr1:74854567-74856354	H3K4me3	66.6105	64.2453	Zic3	1
chr1:74854567-74856354	H3K4me3	66.6105	74.2062	Nfrkb	1
chr1:74854567-74856354	H3K4me3	66.6105	47.0386	Foxd3	2.04e-05
chr1:74882149-74882785	H3K4me3	5.63627	2.57926	Otx2	0.00676149
chr1:74882149-74882785	H3K4me3	5.63627	5.80665	Zic3	1
chr1:74882149-74882785	H3K4me3	5.63627	5.5946	Nfrkb	1
chr1:74882149-74882785	H3K4me3	5.63627	9.40772	Foxd3	0.00918341
chr1:74884505-74885810	H3K4me3	27.303	12.6872	Otx2	5.17e-06
chr1:74884505-74885810	H3K4me3	27.303	22.4821	Zic3	1
chr1:74884505-74885810	H3K4me3	27.303	23.3885	Nfrkb	1
chr1:74884505-74885810	H3K4me3	27.303	16.1275	Foxd3	6.76e-05
chr1:74892879-74893616	H3K4me3	9.36939	4.53113	Otx2	0.00285076
chr1:74892879-74893616	H3K4me3	9.36939	7.81664	Zic3	1
chr1:74892879-74893616	H3K4me3	9.36939	6.60474	Nfrkb	1
chr1:74892879-74893616	H3K4me3	9.36939	8.06376	Foxd3	1
chr1:74900409-74901216	H3K4me3	16.1036	7.9469	Otx2	0.000191
chr1:74900409-74901216	H3K4me3	16.1036	11.3155	Zic3	1
chr1:74900409-74901216	H3K4me3	16.1036	12.0439	Nfrkb	1
chr1:74900409-74901216	H3K4me3	16.1036	12.1664	Foxd3	1
chr1:74950533-74952135	H3K4me3	24.741	10.2473	Otx2	8.93e-07
chr1:74950533-74952135	H3K4me3	24.741	18.9833	Zic3	1
chr1:74950533-74952135	H3K4me3	24.741	16.7061	Nfrkb	0.017774
chr1:74950533-74952135	H3K4me3	24.741	17.1885	Foxd3	0.00424751
chr1:75124454-75125270	H3K4me3	19.6904	14.4299	Otx2	0.0290561
chr1:75124454-75125270	H3K4me3	19.6904	16.7499	Zic3	1
chr1:75124454-75125270	H3K4me3	19.6904	17.7162	Nfrkb	1
chr1:75124454-75125270	H3K4me3	19.6904	17.4715	Foxd3	1
chr1:75141095-75141979	H3K4me3	28.2546	15.9635	Otx2	8.43e-05
chr1:75141095-75141979	H3K4me3	28.2546	21.291	Zic3	1
chr1:75141095-75141979	H3K4me3	28.2546	18.1048	Nfrkb	0.00634518
chr1:75141095-75141979	H3K4me3	28.2546	16.4812	Foxd3	2.48e-05
chr1:75142408-75143413	H3K4me3	54.7524	35.1337	Otx2	3.08e-05
chr1:75142408-75143413	H3K4me3	54.7524	43.8476	Zic3	1
chr1:75142408-75143413	H3K4me3	54.7524	37.8413	Nfrkb	0.0016064
chr1:75142408-75143413	H3K4me3	54.7524	30.4867	Foxd3	5.57e-09
chr1:75168379-75169280	H3K4me3	50.9461	49.8424	Otx2	1
chr1:75168379-75169280	H3K4me3	50.9461	53.0787	Zic3	1
chr1:75168379-75169280	H3K4me3	50.9461	54.8582	Nfrkb	1
chr1:75168379-75169280	H3K4me3	50.9461	43.7141	Foxd3	1
chr1:75179518-75180549	H3K4me3	49.9945	48.3785	Otx2	1
chr1:75179518-75180549	H3K4me3	49.9945	45.0387	Zic3	1
chr1:75179518-75180549	H3K4me3	49.9945	43.4359	Nfrkb	1
chr1:75179518-75180549	H3K4me3	49.9945	53.334	Foxd3	1
chr1:75185844-75186398	H3K4me3	4.97749	4.53113	Otx2	1
chr1:75185844-75186398	H3K4me3	4.97749	6.10442	Zic3	1
chr1:75185844-75186398	H3K4me3	4.97749	2.875	Nfrkb	1
chr1:75185844-75186398	H3K4me3	4.97749	5.65878	Foxd3	1
chr1:75191460-75192722	H3K4me3	80.8842	78.5628	Otx2	1
chr1:75191460-75192722	H3K4me3	80.8842	81.2931	Zic3	1
chr1:75191460-75192722	H3K4me3	80.8842	87.571	Nfrkb	1
chr1:75191460-75192722	H3K4me3	80.8842	70.3811	Foxd3	0.042861
chr1:75209049-75209482	H3K4me3	14.8593	20.3552	Otx2	0.0301062
chr1:75209049-75209482	H3K4me3	14.8593	17.8666	Zic3	1
chr1:75209049-75209482	H3K4me3	14.8593	11.6554	Nfrkb	1
chr1:75209049-75209482	H3K4me3	14.8593	18.0374	Foxd3	1
chr1:75210512-75211501	H3K4me3	48.6769	60.1594	Otx2	0.0178452
chr1:75210512-75211501	H3K4me3	48.6769	58.2898	Zic3	1
chr1:75210512-75211501	H3K4me3	48.6769	56.4899	Nfrkb	1
chr1:75210512-75211501	H3K4me3	48.6769	45.9069	Foxd3	1
chr1:75218182-75219930	H3K4me3	99.9158	91.6682	Otx2	1
chr1:75218182-75219930	H3K4me3	99.9158	90.4497	Zic3	1
chr1:75218182-75219930	H3K4me3	99.9158	97.0508	Nfrkb	1
chr1:75218182-75219930	H3K4me3	99.9158	78.1619	Foxd3	0.000606
chr1:75236358-75237194	H3K4me3	35.5012	33.0424	Otx2	1
chr1:75236358-75237194	H3K4me3	35.5012	32.681	Zic3	1
chr1:75236358-75237194	H3K4me3	35.5012	28.6723	Nfrkb	1
chr1:75236358-75237194	H3K4me3	35.5012	27.728	Foxd3	0.0156045
chr1:75252883-75253460	H3K4me3	6.44146	3.97345	Otx2	1
chr1:75252883-75253460	H3K4me3	6.44146	4.61554	Zic3	1
chr1:75252883-75253460	H3K4me3	6.44146	3.72973	Nfrkb	1
chr1:75252883-75253460	H3K4me3	6.44146	8.20523	Foxd3	1
chr1:75263167-75264482	H3K4me3	25.5462	15.0573	Otx2	0.000582
chr1:75263167-75264482	H3K4me3	25.5462	20.4722	Zic3	1
chr1:75263167-75264482	H3K4me3	25.5462	19.8919	Nfrkb	1
chr1:75263167-75264482	H3K4me3	25.5462	14.5714	Foxd3	2.71e-05
chr1:75316209-75317857	H3K4me3	95.2311	85.8126	Otx2	1
chr1:75316209-75317857	H3K4me3	95.2311	90.7475	Zic3	1
chr1:75316209-75317857	H3K4me3	95.2311	87.8042	Nfrkb	1
chr1:75316209-75317857	H3K4me3	95.2311	72.3617	Foxd3	9.59e-05
chr1:75344479-75345944	H3K4me3	11.7849	8.43487	Otx2	1
chr1:75344479-75345944	H3K4me3	11.7849	15.1122	Zic3	1
chr1:75344479-75345944	H3K4me3	11.7849	10.4899	Nfrkb	1
chr1:75344479-75345944	H3K4me3	11.7849	6.7198	Foxd3	0.00244174
chr1:75360165-75360952	H3K4me3	12.6633	7.11038	Otx2	0.00553068
chr1:75360165-75360952	H3K4me3	12.6633	9.23108	Zic3	1
chr1:75360165-75360952	H3K4me3	12.6633	8.93582	Nfrkb	1
chr1:75360165-75360952	H3K4me3	12.6633	5.02217	Foxd3	3.93e-06
chr1:75374999-75375962	H3K4me3	21.8131	10.2473	Otx2	9.11e-06
chr1:75374999-75375962	H3K4me3	21.8131	14.5166	Zic3	0.0187489
chr1:75374999-75375962	H3K4me3	21.8131	14.4527	Nfrkb	0.0162873
chr1:75374999-75375962	H3K4me3	21.8131	13.0859	Foxd3	0.000181
chr1:75381551-75382931	H3K4me3	64.1218	39.8042	Otx2	8.82e-06
chr1:75381551-75382931	H3K4me3	64.1218	52.3343	Zic3	1
chr1:75381551-75382931	H3K4me3	64.1218	49.9629	Nfrkb	0.0158822
chr1:75381551-75382931	H3K4me3	64.1218	41.6628	Foxd3	1.48e-06
chr1:75388025-75389004	H3K4me3	16.3232	6.76183	Otx2	2.75e-05
chr1:75388025-75389004	H3K4me3	16.3232	12.2833	Zic3	1
chr1:75388025-75389004	H3K4me3	16.3232	10.1014	Nfrkb	0.0263874
chr1:75388025-75389004	H3K4me3	16.3232	7.56862	Foxd3	1.53e-05
chr1:75399950-75400273	H3K4me3	2.19595	1.4639	Otx2	1
chr1:75399950-75400273	H3K4me3	2.19595	2.08444	Zic3	1
chr1:75399950-75400273	H3K4me3	2.19595	1.24324	Nfrkb	1
chr1:75399950-75400273	H3K4me3	2.19595	0.636613	Foxd3	0.00334523
chr1:75421832-75423435	H3K4me3	19.4708	7.66806	Otx2	5.08e-06
chr1:75421832-75423435	H3K4me3	19.4708	14.5911	Zic3	1
chr1:75421832-75423435	H3K4me3	19.4708	13.7534	Nfrkb	1
chr1:75421832-75423435	H3K4me3	19.4708	9.26625	Foxd3	3.94e-06
chr1:75427257-75427627	H3K4me3	3.29393	3.41577	Otx2	1
chr1:75427257-75427627	H3K4me3	3.29393	4.91332	Zic3	1
chr1:75427257-75427627	H3K4me3	3.29393	2.09798	Nfrkb	1
chr1:75427257-75427627	H3K4me3	3.29393	5.16364	Foxd3	1
chr1:75435932-75436349	H3K4me3	4.90429	4.94938	Otx2	1
chr1:75435932-75436349	H3K4me3	4.90429	5.06221	Zic3	1
chr1:75435932-75436349	H3K4me3	4.90429	4.81757	Nfrkb	1
chr1:75435932-75436349	H3K4me3	4.90429	3.74894	Foxd3	1
chr1:75458202-75458809	H3K4me3	4.6847	1.95187	Otx2	0.0043274
chr1:75458202-75458809	H3K4me3	4.6847	3.05221	Zic3	1
chr1:75458202-75458809	H3K4me3	4.6847	2.7973	Nfrkb	1
chr1:75458202-75458809	H3K4me3	4.6847	1.98057	Foxd3	0.00210683
chr1:75478630-75479838	H3K4me3	105.406	85.8126	Otx2	0.00335752
chr1:75478630-75479838	H3K4me3	105.406	104.52	Zic3	1
chr1:75478630-75479838	H3K4me3	105.406	100.936	Nfrkb	1
chr1:75478630-75479838	H3K4me3	105.406	83.8914	Foxd3	0.000802
chr1:75487085-75488106	H3K4me3	30.7433	21.2614	Otx2	0.00421065
chr1:75487085-75488106	H3K4me3	30.7433	27.2466	Zic3	1
chr1:75487085-75488106	H3K4me3	30.7433	26.0304	Nfrkb	1
chr1:75487085-75488106	H3K4me3	30.7433	24.4035	Foxd3	0.0329773
chr1:75505205-75506677	H3K4me3	78.249	52.9096	Otx2	2.44e-05
chr1:75505205-75506677	H3K4me3	78.249	86.6531	Zic3	1
chr1:75505205-75506677	H3K4me3	78.249	74.7501	Nfrkb	1
chr1:75505205-75506677	H3K4me3	78.249	68.8957	Foxd3	1
chr1:75509476-75509747	H3K4me3	10.3942	8.7137	Otx2	1
chr1:75509476-75509747	H3K4me3	10.3942	12.73	Zic3	1
chr1:75509476-75509747	H3K4me3	10.3942	9.32434	Nfrkb	1
chr1:75509476-75509747	H3K4me3	10.3942	10.398	Foxd3	1
chr1:75521140-75522162	H3K4me3	27.669	27.9536	Otx2	1
chr1:75521140-75522162	H3K4me3	27.669	29.1821	Zic3	1
chr1:75521140-75522162	H3K4me3	27.669	31.9358	Nfrkb	1
chr1:75521140-75522162	H3K4me3	27.669	23.201	Foxd3	1
chr1:75546079-75546944	H3K4me3	29.3525	18.6125	Otx2	0.00151703
chr1:75546079-75546944	H3K4me3	29.3525	25.6088	Zic3	1
chr1:75546079-75546944	H3K4me3	29.3525	23.5439	Nfrkb	1
chr1:75546079-75546944	H3K4me3	29.3525	19.9472	Foxd3	0.00187915
chr1:75556989-75557119	H3K4me3	0.585587	0.487967	Otx2	1
chr1:75556989-75557119	H3K4me3	0.585587	0.521109	Zic3	1
chr1:75556989-75557119	H3K4me3	0.585587	0.388514	Nfrkb	1
chr1:75556989-75557119	H3K4me3	0.585587	1.48543	Foxd3	1
chr1:75715664-75715832	H3K4me3	0.805182	2.161	Otx2	0.0214406
chr1:75715664-75715832	H3K4me3	0.805182	0.967775	Zic3	1
chr1:75715664-75715832	H3K4me3	0.805182	0.777028	Nfrkb	1
chr1:75715664-75715832	H3K4me3	0.805182	1.55616	Foxd3	1
chr1:77513434-77513869	H3K4me3	9.66218	8.08632	Otx2	1
chr1:77513434-77513869	H3K4me3	9.66218	11.9111	Zic3	1
chr1:77513434-77513869	H3K4me3	9.66218	7.84798	Nfrkb	1
chr1:77513434-77513869	H3K4me3	9.66218	18.1081	Foxd3	5.69e-05
chr1:77514194-77515965	H3K4me3	50.9461	37.9918	Otx2	0.0144293
chr1:77514194-77515965	H3K4me3	50.9461	57.0987	Zic3	1
chr1:77514194-77515965	H3K4me3	50.9461	38.8514	Nfrkb	1
chr1:77514194-77515965	H3K4me3	50.9461	59.9831	Foxd3	1
chr1:77515975-77516164	H3K4me3	8.34461	5.22822	Otx2	0.0169601
chr1:77515975-77516164	H3K4me3	8.34461	6.4022	Zic3	1
chr1:77515975-77516164	H3K4me3	8.34461	5.5946	Nfrkb	0.0473218
chr1:77515975-77516164	H3K4me3	8.34461	5.87099	Foxd3	0.0381417
chr1:78189523-78190178	H3K4me3	7.46623	3.13693	Otx2	0.00120122
chr1:78189523-78190178	H3K4me3	7.46623	4.76443	Zic3	1
chr1:78189523-78190178	H3K4me3	7.46623	5.4392	Nfrkb	1
chr1:78189523-78190178	H3K4me3	7.46623	4.17335	Foxd3	0.00734497
chr1:78196431-78197278	H3K4me3	11.4921	4.39171	Otx2	0.000115
chr1:78196431-78197278	H3K4me3	11.4921	8.85886	Zic3	1
chr1:78196431-78197278	H3K4me3	11.4921	9.16893	Nfrkb	1
chr1:78196431-78197278	H3K4me3	11.4921	8.27597	Foxd3	1
chr1:78216038-78218010	H3K4me3	30.1577	17.0789	Otx2	0.00029
chr1:78216038-78218010	H3K4me3	30.1577	25.0133	Zic3	1
chr1:78216038-78218010	H3K4me3	30.1577	27.1183	Nfrkb	1
chr1:78216038-78218010	H3K4me3	30.1577	30.9818	Foxd3	1
chr1:78309991-78311157	H3K4me3	32.6465	16.3818	Otx2	3.81e-05
chr1:78309991-78311157	H3K4me3	32.6465	24.7155	Zic3	1
chr1:78309991-78311157	H3K4me3	32.6465	33.5676	Nfrkb	1
chr1:78309991-78311157	H3K4me3	32.6465	11.9542	Foxd3	9.2e-10
chr1:78488241-78489530	H3K4me3	74.5891	85.3246	Otx2	1
chr1:78488241-78489530	H3K4me3	74.5891	84.0475	Zic3	1
chr1:78488241-78489530	H3K4me3	74.5891	89.9798	Nfrkb	0.0251783
chr1:78488241-78489530	H3K4me3	74.5891	73.5641	Foxd3	1
chr1:78511664-78512154	H3K4me3	8.857	7.45893	Otx2	1
chr1:78511664-78512154	H3K4me3	8.857	6.84887	Zic3	1
chr1:78511664-78512154	H3K4me3	8.857	7.38177	Nfrkb	1
chr1:78511664-78512154	H3K4me3	8.857	4.8807	Foxd3	0.00268304
chr1:78657599-78659145	H3K4me3	85.5689	88.3221	Otx2	1
chr1:78657599-78659145	H3K4me3	85.5689	82.7075	Zic3	1
chr1:78657599-78659145	H3K4me3	85.5689	91.2231	Nfrkb	1
chr1:78657599-78659145	H3K4me3	85.5689	77.8082	Foxd3	1
chr1:79671373-79672265	H3K4me3	43.553	40.6407	Otx2	1
chr1:79671373-79672265	H3K4me3	43.553	42.731	Zic3	1
chr1:79671373-79672265	H3K4me3	43.553	32.3244	Nfrkb	0.0169022
chr1:79671373-79672265	H3K4me3	43.553	39.9651	Foxd3	1
chr1:79760792-79761839	H3K4me3	62.1454	52.5611	Otx2	0.0421319
chr1:79760792-79761839	H3K4me3	62.1454	59.8531	Zic3	1
chr1:79760792-79761839	H3K4me3	62.1454	52.294	Nfrkb	1
chr1:79760792-79761839	H3K4me3	62.1454	57.7903	Foxd3	1
chr1:79775993-79776536	H3K4me3	35.9404	31.5088	Otx2	1
chr1:79775993-79776536	H3K4me3	35.9404	33.5743	Zic3	1
chr1:79775993-79776536	H3K4me3	35.9404	28.1284	Nfrkb	1
chr1:79775993-79776536	H3K4me3	35.9404	31.477	Foxd3	1
chr1:79857997-79858801	H3K4me3	22.1791	13.5237	Otx2	0.000902
chr1:79857997-79858801	H3K4me3	22.1791	18.9088	Zic3	1
chr1:79857997-79858801	H3K4me3	22.1791	16.9392	Nfrkb	1
chr1:79857997-79858801	H3K4me3	22.1791	19.2399	Foxd3	1
chr1:80339487-80341244	H3K4me3	80.2986	80.9329	Otx2	1
chr1:80339487-80341244	H3K4me3	80.2986	88.3653	Zic3	1
chr1:80339487-80341244	H3K4me3	80.2986	86.6386	Nfrkb	1
chr1:80339487-80341244	H3K4me3	80.2986	73.7056	Foxd3	1
chr1:80758023-80758922	H3K4me3	16.616	8.15603	Otx2	0.000363
chr1:80758023-80758922	H3K4me3	16.616	15.3355	Zic3	1
chr1:80758023-80758922	H3K4me3	16.616	10.9561	Nfrkb	1
chr1:80758023-80758922	H3K4me3	16.616	11.9542	Foxd3	0.0396873
chr1:81444274-81444374	H3K4me3	1.17117	0.697096	Otx2	1
chr1:81444274-81444374	H3K4me3	1.17117	1.19111	Zic3	1
chr1:81444274-81444374	H3K4me3	1.17117	0.466217	Nfrkb	1
chr1:81444274-81444374	H3K4me3	1.17117	1.06102	Foxd3	1
chr1:82283425-82283658	H3K4me3	3.14753	1.88216	Otx2	1
chr1:82283425-82283658	H3K4me3	3.14753	2.60555	Zic3	1
chr1:82283425-82283658	H3K4me3	3.14753	2.02027	Nfrkb	1
chr1:82283425-82283658	H3K4me3	3.14753	2.47572	Foxd3	1
chr1:82290081-82291999	H3K4me3	111.92	76.0532	Otx2	6.61e-06
chr1:82290081-82291999	H3K4me3	111.92	95.5864	Zic3	1
chr1:82290081-82291999	H3K4me3	111.92	90.5238	Nfrkb	0.0116075
chr1:82290081-82291999	H3K4me3	111.92	78.1619	Foxd3	8.95e-07
chr1:82316369-82317105	H3K4me3	17.5676	18.4731	Otx2	1
chr1:82316369-82317105	H3K4me3	17.5676	20.9933	Zic3	1
chr1:82316369-82317105	H3K4me3	17.5676	13.2095	Nfrkb	1
chr1:82316369-82317105	H3K4me3	17.5676	15.3494	Foxd3	1
chr1:82586578-82587393	H3K4me3	6.36826	2.64897	Otx2	0.00166888
chr1:82586578-82587393	H3K4me3	6.36826	3.64777	Zic3	1
chr1:82586578-82587393	H3K4me3	6.36826	3.49663	Nfrkb	0.0443259
chr1:82586578-82587393	H3K4me3	6.36826	2.82939	Foxd3	0.00124903
chr1:82724834-82725749	H3K4me3	27.8154	27.0473	Otx2	1
chr1:82724834-82725749	H3K4me3	27.8154	34.3188	Zic3	1
chr1:82724834-82725749	H3K4me3	27.8154	34.8109	Nfrkb	1
chr1:82724834-82725749	H3K4me3	27.8154	23.201	Foxd3	1
chr1:82839324-82840472	H3K4me3	68.5869	59.6017	Otx2	1
chr1:82839324-82840472	H3K4me3	68.5869	71.1687	Zic3	1
chr1:82839324-82840472	H3K4me3	68.5869	80.9663	Nfrkb	1
chr1:82839324-82840472	H3K4me3	68.5869	62.8832	Foxd3	1
chr1:84284092-84285067	H3K4me3	30.7433	20.3552	Otx2	0.00230829
chr1:84284092-84285067	H3K4me3	30.7433	25.1621	Zic3	1
chr1:84284092-84285067	H3K4me3	30.7433	23.6994	Nfrkb	1
chr1:84284092-84285067	H3K4me3	30.7433	24.6157	Foxd3	1
chr1:84332149-84332515	H3K4me3	2.78154	5.0888	Otx2	0.0265936
chr1:84332149-84332515	H3K4me3	2.78154	3.57332	Zic3	1
chr1:84332149-84332515	H3K4me3	2.78154	1.78716	Nfrkb	1
chr1:84332149-84332515	H3K4me3	2.78154	3.81968	Foxd3	1
chr1:84695027-84696347	H3K4me3	32.9393	26.8382	Otx2	1
chr1:84695027-84696347	H3K4me3	32.9393	24.641	Zic3	0.0355178
chr1:84695027-84696347	H3K4me3	32.9393	23.2331	Nfrkb	0.0163789
chr1:84695027-84696347	H3K4me3	32.9393	29.2135	Foxd3	1
chr1:84838288-84840492	H3K4me3	183.142	194.56	Otx2	1
chr1:84838288-84840492	H3K4me3	183.142	188.344	Zic3	1
chr1:84838288-84840492	H3K4me3	183.142	202.105	Nfrkb	1
chr1:84838288-84840492	H3K4me3	183.142	176.766	Foxd3	1
chr1:84848573-84849288	H3K4me3	16.1768	25.444	Otx2	0.002662
chr1:84848573-84849288	H3K4me3	16.1768	16.6755	Zic3	1
chr1:84848573-84849288	H3K4me3	16.1768	11.5	Nfrkb	1
chr1:84848573-84849288	H3K4me3	16.1768	37.348	Foxd3	6.88e-10
chr1:84849957-84850209	H3K4me3	4.6847	8.64399	Otx2	0.0222047
chr1:84849957-84850209	H3K4me3	4.6847	6.10442	Zic3	1
chr1:84849957-84850209	H3K4me3	4.6847	4.66217	Nfrkb	1
chr1:84849957-84850209	H3K4me3	4.6847	13.2274	Foxd3	5.57e-06
chr1:84869426-84869831	H3K4me3	5.63627	6.483	Otx2	1
chr1:84869426-84869831	H3K4me3	5.63627	8.9333	Zic3	1
chr1:84869426-84869831	H3K4me3	5.63627	6.29393	Nfrkb	1
chr1:84869426-84869831	H3K4me3	5.63627	9.19552	Foxd3	0.0116494
chr1:84934143-84935226	H3K4me3	40.6251	30.8814	Otx2	0.00981185
chr1:84934143-84935226	H3K4me3	40.6251	41.1676	Zic3	1
chr1:84934143-84935226	H3K4me3	40.6251	28.2061	Nfrkb	0.00548212
chr1:84934143-84935226	H3K4me3	40.6251	44.9873	Foxd3	1
chr1:85793374-85794649	H3K4me3	102.478	93.2715	Otx2	1
chr1:85793374-85794649	H3K4me3	102.478	108.986	Zic3	1
chr1:85793374-85794649	H3K4me3	102.478	108.706	Nfrkb	1
chr1:85793374-85794649	H3K4me3	102.478	101.504	Foxd3	1
chr1:85894294-85895721	H3K4me3	48.8965	40.6407	Otx2	1
chr1:85894294-85895721	H3K4me3	48.8965	41.0932	Zic3	1
chr1:85894294-85895721	H3K4me3	48.8965	35.2771	Nfrkb	0.00520079
chr1:85894294-85895721	H3K4me3	48.8965	35.8625	Foxd3	0.000501
chr1:86018184-86018933	H3K4me3	7.31984	6.83154	Otx2	1
chr1:86018184-86018933	H3K4me3	7.31984	6.84887	Zic3	1
chr1:86018184-86018933	H3K4me3	7.31984	6.29393	Nfrkb	1
chr1:86018184-86018933	H3K4me3	7.31984	8.1345	Foxd3	1
chr1:86045861-86047008	H3K4me3	28.767	20.1461	Otx2	0.00673026
chr1:86045861-86047008	H3K4me3	28.767	27.0977	Zic3	1
chr1:86045861-86047008	H3K4me3	28.767	24.321	Nfrkb	1
chr1:86045861-86047008	H3K4me3	28.767	24.0498	Foxd3	1
chr1:86064318-86065658	H3K4me3	114.848	120.11	Otx2	1
chr1:86064318-86065658	H3K4me3	114.848	123.95	Zic3	1
chr1:86064318-86065658	H3K4me3	114.848	142.352	Nfrkb	0.016359
chr1:86064318-86065658	H3K4me3	114.848	107.022	Foxd3	1
chr1:86154179-86155066	H3K4me3	30.5969	36.6673	Otx2	1
chr1:86154179-86155066	H3K4me3	30.5969	38.5621	Zic3	1
chr1:86154179-86155066	H3K4me3	30.5969	38.0744	Nfrkb	1
chr1:86154179-86155066	H3K4me3	30.5969	32.6087	Foxd3	1
chr1:86294675-86295047	H3K4me3	2.26915	1.81245	Otx2	1
chr1:86294675-86295047	H3K4me3	2.26915	1.19111	Zic3	1
chr1:86294675-86295047	H3K4me3	2.26915	0.466217	Nfrkb	0.00697171
chr1:86294675-86295047	H3K4me3	2.26915	1.20249	Foxd3	1
chr1:86303053-86304398	H3K4me3	113.091	142.556	Otx2	0.00207693
chr1:86303053-86304398	H3K4me3	113.091	114.942	Zic3	1
chr1:86303053-86304398	H3K4me3	113.091	93.865	Nfrkb	0.0305984
chr1:86303053-86304398	H3K4me3	113.091	130.293	Foxd3	0.0388804
chr1:86310765-86311170	H3K4me3	8.27141	12.5477	Otx2	0.0181092
chr1:86310765-86311170	H3K4me3	8.27141	9.45441	Zic3	1
chr1:86310765-86311170	H3K4me3	8.27141	5.75001	Nfrkb	1
chr1:86310765-86311170	H3K4me3	8.27141	12.5908	Foxd3	0.0180828
chr1:86358649-86360626	H3K4me3	295.063	344.296	Otx2	1
chr1:86358649-86360626	H3K4me3	295.063	307.827	Zic3	1
chr1:86358649-86360626	H3K4me3	295.063	321.923	Nfrkb	1
chr1:86358649-86360626	H3K4me3	295.063	298.784	Foxd3	1
chr1:86380964-86381280	H3K4me3	3.07433	3.20664	Otx2	1
chr1:86380964-86381280	H3K4me3	3.07433	3.12666	Zic3	1
chr1:86380964-86381280	H3K4me3	3.07433	2.25338	Nfrkb	1
chr1:86380964-86381280	H3K4me3	3.07433	3.74894	Foxd3	1
chr1:86387423-86387914	H3K4me3	1.46397	1.95187	Otx2	1
chr1:86387423-86387914	H3K4me3	1.46397	1.04222	Zic3	1
chr1:86387423-86387914	H3K4me3	1.46397	0.54392	Nfrkb	1
chr1:86387423-86387914	H3K4me3	1.46397	4.38556	Foxd3	0.000394
chr1:86427437-86427999	H3K4me3	4.97749	5.43735	Otx2	1
chr1:86427437-86427999	H3K4me3	4.97749	4.31776	Zic3	1
chr1:86427437-86427999	H3K4me3	4.97749	1.94257	Nfrkb	0.0136464
chr1:86427437-86427999	H3K4me3	4.97749	9.33699	Foxd3	0.00292874
chr1:86434266-86435027	H3K4me3	11.053	9.61993	Otx2	1
chr1:86434266-86435027	H3K4me3	11.053	11.3155	Zic3	1
chr1:86434266-86435027	H3K4me3	11.053	7.92569	Nfrkb	1
chr1:86434266-86435027	H3K4me3	11.053	13.7225	Foxd3	1
chr1:86440397-86440821	H3K4me3	13.1757	21.122	Otx2	0.00159315
chr1:86440397-86440821	H3K4me3	13.1757	17.1966	Zic3	1
chr1:86440397-86440821	H3K4me3	13.1757	14.4527	Nfrkb	1
chr1:86440397-86440821	H3K4me3	13.1757	26.1719	Foxd3	1.19e-06
chr1:86441981-86443236	H3K4me3	44.7974	90.274	Otx2	6.35e-10
chr1:86441981-86443236	H3K4me3	44.7974	62.012	Zic3	0.00135891
chr1:86441981-86443236	H3K4me3	44.7974	58.7433	Nfrkb	0.00936781
chr1:86441981-86443236	H3K4me3	44.7974	86.5793	Foxd3	1.31e-12
chr1:86471062-86471188	H3K4me3	3.00113	4.53113	Otx2	1
chr1:86471062-86471188	H3K4me3	3.00113	2.60555	Zic3	1
chr1:86471062-86471188	H3K4me3	3.00113	1.32095	Nfrkb	1
chr1:86471062-86471188	H3K4me3	3.00113	7.21495	Foxd3	0.000637
chr1:86472071-86472935	H3K4me3	6.36826	19.5884	Otx2	3.19e-07
chr1:86472071-86472935	H3K4me3	6.36826	10.5711	Zic3	1
chr1:86472071-86472935	H3K4me3	6.36826	3.96284	Nfrkb	1
chr1:86472071-86472935	H3K4me3	6.36826	27.7988	Foxd3	1.56e-13
chr1:86487144-86488191	H3K4me3	65.6589	94.8051	Otx2	1.51e-05
chr1:86487144-86488191	H3K4me3	65.6589	83.452	Zic3	0.0117824
chr1:86487144-86488191	H3K4me3	65.6589	80.3447	Nfrkb	0.0241747
chr1:86487144-86488191	H3K4me3	65.6589	84.8817	Foxd3	0.000431
chr1:86502432-86502785	H3K4me3	5.85587	12.5477	Otx2	0.00193772
chr1:86502432-86502785	H3K4me3	5.85587	9.37997	Zic3	1
chr1:86502432-86502785	H3K4me3	5.85587	10.723	Nfrkb	0.0235789
chr1:86502432-86502785	H3K4me3	5.85587	13.2981	Foxd3	4.25e-05
chr1:86503410-86505164	H3K4me3	50.2873	86.4399	Otx2	1.36e-07
chr1:86503410-86505164	H3K4me3	50.2873	68.2653	Zic3	0.00445009
chr1:86503410-86505164	H3K4me3	50.2873	61.9291	Nfrkb	1
chr1:86503410-86505164	H3K4me3	50.2873	79.9303	Foxd3	2.62e-07
chr1:86526048-86528864	H3K4me3	306.482	357.122	Otx2	1
chr1:86526048-86528864	H3K4me3	306.482	306.933	Zic3	1
chr1:86526048-86528864	H3K4me3	306.482	354.402	Nfrkb	1
chr1:86526048-86528864	H3K4me3	306.482	339.881	Foxd3	1
chr1:86581849-86582944	H3K4me3	107.089	100.8	Otx2	1
chr1:86581849-86582944	H3K4me3	107.089	108.837	Zic3	1
chr1:86581849-86582944	H3K4me3	107.089	111.037	Nfrkb	1
chr1:86581849-86582944	H3K4me3	107.089	94.4309	Foxd3	1
chr1:86587063-86587565	H3K4me3	31.0361	30.6025	Otx2	1
chr1:86587063-86587565	H3K4me3	31.0361	31.4899	Zic3	1
chr1:86587063-86587565	H3K4me3	31.0361	34.5	Nfrkb	1
chr1:86587063-86587565	H3K4me3	31.0361	28.0817	Foxd3	1
chr1:86669651-86670851	H3K4me3	27.0834	16.1029	Otx2	0.000238
chr1:86669651-86670851	H3K4me3	27.0834	17.6433	Zic3	0.00616684
chr1:86669651-86670851	H3K4me3	27.0834	14.7635	Nfrkb	0.000695
chr1:86669651-86670851	H3K4me3	27.0834	23.4839	Foxd3	1
chr1:86703411-86704310	H3K4me3	29.2061	25.0258	Otx2	1
chr1:86703411-86704310	H3K4me3	29.2061	28.9588	Zic3	1
chr1:86703411-86704310	H3K4me3	29.2061	28.2838	Nfrkb	1
chr1:86703411-86704310	H3K4me3	29.2061	21.3619	Foxd3	0.00595677
chr1:87127313-87127940	H3K4me3	9.88178	5.43735	Otx2	0.00676577
chr1:87127313-87127940	H3K4me3	9.88178	4.98776	Zic3	0.00832202
chr1:87127313-87127940	H3K4me3	9.88178	5.28379	Nfrkb	0.0104011
chr1:87127313-87127940	H3K4me3	9.88178	6.7198	Foxd3	0.0363343
chr1:87153939-87154994	H3K4me3	29.4989	18.7519	Otx2	0.00115891
chr1:87153939-87154994	H3K4me3	29.4989	23.7477	Zic3	1
chr1:87153939-87154994	H3K4me3	29.4989	19.5811	Nfrkb	0.0101909
chr1:87153939-87154994	H3K4me3	29.4989	24.545	Foxd3	1
chr1:87155676-87156308	H3K4me3	12.2241	6.76183	Otx2	0.00208478
chr1:87155676-87156308	H3K4me3	12.2241	10.1244	Zic3	1
chr1:87155676-87156308	H3K4me3	12.2241	8.2365	Nfrkb	1
chr1:87155676-87156308	H3K4me3	12.2241	9.83213	Foxd3	1
chr1:87186373-87187215	H3K4me3	19.3244	16.8	Otx2	1
chr1:87186373-87187215	H3K4me3	19.3244	18.7599	Zic3	1
chr1:87186373-87187215	H3K4me3	19.3244	16.2399	Nfrkb	1
chr1:87186373-87187215	H3K4me3	19.3244	22.6351	Foxd3	1
chr1:87213501-87214713	H3K4me3	57.6803	66.5727	Otx2	1
chr1:87213501-87214713	H3K4me3	57.6803	65.5853	Zic3	1
chr1:87213501-87214713	H3K4me3	57.6803	71.5643	Nfrkb	0.0170498
chr1:87213501-87214713	H3K4me3	57.6803	57.9318	Foxd3	1
chr1:87263983-87265097	H3K4me3	25.1802	15.3361	Otx2	0.000753
chr1:87263983-87265097	H3K4me3	25.1802	19.3555	Zic3	1
chr1:87263983-87265097	H3K4me3	25.1802	26.3412	Nfrkb	1
chr1:87263983-87265097	H3K4me3	25.1802	21.0082	Foxd3	1
chr1:87326832-87327925	H3K4me3	108.7	98.7088	Otx2	1
chr1:87326832-87327925	H3K4me3	108.7	112.336	Zic3	1
chr1:87326832-87327925	H3K4me3	108.7	107.774	Nfrkb	1
chr1:87326832-87327925	H3K4me3	108.7	84.7402	Foxd3	0.000301
chr1:87475162-87475885	H3K4me3	11.053	8.22574	Otx2	1
chr1:87475162-87475885	H3K4me3	11.053	8.11442	Zic3	1
chr1:87475162-87475885	H3K4me3	11.053	8.3919	Nfrkb	1
chr1:87475162-87475885	H3K4me3	11.053	6.86127	Foxd3	0.00700791
chr1:87509318-87510576	H3K4me3	32.2073	18.1245	Otx2	4.99e-05
chr1:87509318-87510576	H3K4me3	32.2073	25.6833	Zic3	1
chr1:87509318-87510576	H3K4me3	32.2073	22.3784	Nfrkb	0.0205561
chr1:87509318-87510576	H3K4me3	32.2073	27.9402	Foxd3	1
chr1:87676150-87676861	H3K4me3	13.0293	21.2614	Otx2	0.00111541
chr1:87676150-87676861	H3K4me3	13.0293	18.3877	Zic3	1
chr1:87676150-87676861	H3K4me3	13.0293	16.2399	Nfrkb	1
chr1:87676150-87676861	H3K4me3	13.0293	32.6087	Foxd3	2.69e-10
chr1:87755857-87756776	H3K4me3	53.6544	55.0706	Otx2	1
chr1:87755857-87756776	H3K4me3	53.6544	52.5576	Zic3	1
chr1:87755857-87756776	H3K4me3	53.6544	63.0947	Nfrkb	1
chr1:87755857-87756776	H3K4me3	53.6544	53.8292	Foxd3	1
chr1:87853298-87854413	H3K4me3	54.972	53.7461	Otx2	1
chr1:87853298-87854413	H3K4me3	54.972	65.8087	Zic3	1
chr1:87853298-87854413	H3K4me3	54.972	64.4156	Nfrkb	1
chr1:87853298-87854413	H3K4me3	54.972	57.1537	Foxd3	1
chr1:88008043-88008576	H3K4me3	5.92907	6.34358	Otx2	1
chr1:88008043-88008576	H3K4me3	5.92907	5.28554	Zic3	1
chr1:88008043-88008576	H3K4me3	5.92907	6.13852	Nfrkb	1
chr1:88008043-88008576	H3K4me3	5.92907	7.28568	Foxd3	1
chr1:88205255-88205816	H3K4me3	5.85587	2.64897	Otx2	0.00335941
chr1:88205255-88205816	H3K4me3	5.85587	4.01999	Zic3	1
chr1:88205255-88205816	H3K4me3	5.85587	2.875	Nfrkb	0.0202965
chr1:88205255-88205816	H3K4me3	5.85587	5.02217	Foxd3	1
chr1:88459377-88460013	H3K4me3	2.70834	12.1295	Otx2	3.39e-07
chr1:88459377-88460013	H3K4me3	2.70834	4.09443	Zic3	1
chr1:88459377-88460013	H3K4me3	2.70834	3.80744	Nfrkb	1
chr1:88459377-88460013	H3K4me3	2.70834	17.8959	Foxd3	2.19e-12
chr1:88669067-88669539	H3K4me3	3.29393	3.06722	Otx2	1
chr1:88669067-88669539	H3K4me3	3.29393	4.09443	Zic3	1
chr1:88669067-88669539	H3K4me3	3.29393	2.7973	Nfrkb	1
chr1:88669067-88669539	H3K4me3	3.29393	3.11233	Foxd3	1
chr1:88669676-88669690	H3K4me3	1.31757	1.11535	Otx2	1
chr1:88669676-88669690	H3K4me3	1.31757	0.669998	Zic3	1
chr1:88669676-88669690	H3K4me3	1.31757	0.777028	Nfrkb	1
chr1:88669676-88669690	H3K4me3	1.31757	1.06102	Foxd3	1
chr1:88700171-88702693	H3K4me3	276.251	254.58	Otx2	1
chr1:88700171-88702693	H3K4me3	276.251	288.769	Zic3	1
chr1:88700171-88702693	H3K4me3	276.251	276.544	Nfrkb	1
chr1:88700171-88702693	H3K4me3	276.251	220.975	Foxd3	0.00329236
chr1:88754937-88755396	H3K4me3	3.29393	7.38922	Otx2	0.00138977
chr1:88754937-88755396	H3K4me3	3.29393	2.75444	Zic3	1
chr1:88754937-88755396	H3K4me3	3.29393	1.55406	Nfrkb	1
chr1:88754937-88755396	H3K4me3	3.29393	8.48817	Foxd3	4.42e-05
chr1:88760803-88761081	H3K4me3	2.34235	3.20664	Otx2	1
chr1:88760803-88761081	H3K4me3	2.34235	2.30777	Zic3	1
chr1:88760803-88761081	H3K4me3	2.34235	1.24324	Nfrkb	1
chr1:88760803-88761081	H3K4me3	2.34235	4.80996	Foxd3	0.00823481
chr1:88802848-88803421	H3K4me3	3.87951	8.29545	Otx2	0.00299782
chr1:88802848-88803421	H3K4me3	3.87951	3.49888	Zic3	1
chr1:88802848-88803421	H3K4me3	3.87951	3.18581	Nfrkb	1
chr1:88802848-88803421	H3K4me3	3.87951	20.0887	Foxd3	1.71e-12
chr1:88803707-88804025	H3K4me3	1.24437	4.18258	Otx2	0.00105529
chr1:88803707-88804025	H3K4me3	1.24437	1.56333	Zic3	1
chr1:88803707-88804025	H3K4me3	1.24437	0.54392	Nfrkb	1
chr1:88803707-88804025	H3K4me3	1.24437	6.36613	Foxd3	3.68e-07
chr1:89070131-89071258	H3K4me3	134.905	128.335	Otx2	1
chr1:89070131-89071258	H3K4me3	134.905	145.836	Zic3	1
chr1:89070131-89071258	H3K4me3	134.905	141.497	Nfrkb	1
chr1:89070131-89071258	H3K4me3	134.905	148.826	Foxd3	1
chr1:89071888-89072157	H3K4me3	17.7872	11.3627	Otx2	0.00661326
chr1:89071888-89072157	H3K4me3	17.7872	15.5588	Zic3	1
chr1:89071888-89072157	H3K4me3	17.7872	13.598	Nfrkb	1
chr1:89071888-89072157	H3K4me3	17.7872	13.4396	Foxd3	0.0493946
chr1:89096024-89096187	H3K4me3	1.53717	2.99751	Otx2	0.0465066
chr1:89096024-89096187	H3K4me3	1.53717	3.05221	Zic3	1
chr1:89096024-89096187	H3K4me3	1.53717	1.78716	Nfrkb	1
chr1:89096024-89096187	H3K4me3	1.53717	1.98057	Foxd3	1
chr1:89101968-89102515	H3K4me3	5.19708	8.22574	Otx2	0.0342035
chr1:89101968-89102515	H3K4me3	5.19708	5.43443	Zic3	1
chr1:89101968-89102515	H3K4me3	5.19708	5.75001	Nfrkb	1
chr1:89101968-89102515	H3K4me3	5.19708	7.49788	Foxd3	1
chr1:89131175-89132044	H3K4me3	5.12389	12.1295	Otx2	8.55e-05
chr1:89131175-89132044	H3K4me3	5.12389	6.69998	Zic3	1
chr1:89131175-89132044	H3K4me3	5.12389	4.50676	Nfrkb	1
chr1:89131175-89132044	H3K4me3	5.12389	11.8127	Foxd3	2.83e-05
chr1:89191265-89191822	H3K4me3	1.31757	3.41577	Otx2	0.00567054
chr1:89191265-89191822	H3K4me3	1.31757	2.60555	Zic3	1
chr1:89191265-89191822	H3K4me3	1.31757	1.86487	Nfrkb	1
chr1:89191265-89191822	H3K4me3	1.31757	6.36613	Foxd3	2.53e-07
chr1:89454128-89455079	H3K4me3	48.2377	40.0133	Otx2	1
chr1:89454128-89455079	H3K4me3	48.2377	47.9421	Zic3	1
chr1:89454128-89455079	H3K4me3	48.2377	51.5947	Nfrkb	1
chr1:89454128-89455079	H3K4me3	48.2377	47.6752	Foxd3	1
chr1:89455391-89456598	H3K4me3	43.8458	42.3835	Otx2	1
chr1:89455391-89456598	H3K4me3	43.8458	44.2943	Zic3	1
chr1:89455391-89456598	H3K4me3	43.8458	46.9325	Nfrkb	1
chr1:89455391-89456598	H3K4me3	43.8458	46.5435	Foxd3	1
chr1:89580267-89581964	H3K4me3	71.0756	64.4117	Otx2	1
chr1:89580267-89581964	H3K4me3	71.0756	72.732	Zic3	1
chr1:89580267-89581964	H3K4me3	71.0756	70.6318	Nfrkb	1
chr1:89580267-89581964	H3K4me3	71.0756	64.2272	Foxd3	1
chr1:89930086-89931540	H3K4me3	79.5666	88.6707	Otx2	1
chr1:89930086-89931540	H3K4me3	79.5666	75.1886	Zic3	1
chr1:89930086-89931540	H3K4me3	79.5666	58.1217	Nfrkb	0.00168013
chr1:89930086-89931540	H3K4me3	79.5666	93.7236	Foxd3	0.0162076
chr1:89940020-89940631	H3K4me3	6.29506	3.76432	Otx2	0.0364285
chr1:89940020-89940631	H3K4me3	6.29506	5.58332	Zic3	1
chr1:89940020-89940631	H3K4me3	6.29506	4.27365	Nfrkb	1
chr1:89940020-89940631	H3K4me3	6.29506	5.02217	Foxd3	1
chr1:89941925-89942203	H3K4me3	2.70834	2.64897	Otx2	1
chr1:89941925-89942203	H3K4me3	2.70834	2.67999	Zic3	1
chr1:89941925-89942203	H3K4me3	2.70834	2.56419	Nfrkb	1
chr1:89941925-89942203	H3K4me3	2.70834	2.75866	Foxd3	1
chr1:89968111-89968843	H3K4me3	5.70947	3.90374	Otx2	1
chr1:89968111-89968843	H3K4me3	5.70947	6.02998	Zic3	1
chr1:89968111-89968843	H3K4me3	5.70947	6.21622	Nfrkb	1
chr1:89968111-89968843	H3K4me3	5.70947	6.86127	Foxd3	1
chr1:89992883-89993224	H3K4me3	2.56194	1.53361	Otx2	1
chr1:89992883-89993224	H3K4me3	2.56194	3.42443	Zic3	1
chr1:89992883-89993224	H3K4me3	2.56194	1.47635	Nfrkb	1
chr1:89992883-89993224	H3K4me3	2.56194	2.40498	Foxd3	1
chr1:90202355-90202833	H3K4me3	3.73312	3.41577	Otx2	1
chr1:90202355-90202833	H3K4me3	3.73312	2.23333	Zic3	1
chr1:90202355-90202833	H3K4me3	3.73312	3.18581	Nfrkb	1
chr1:90202355-90202833	H3K4me3	3.73312	3.67821	Foxd3	1
chr1:90203917-90204230	H3K4me3	1.97636	1.39419	Otx2	1
chr1:90203917-90204230	H3K4me3	1.97636	0.744442	Zic3	1
chr1:90203917-90204230	H3K4me3	1.97636	1.63176	Nfrkb	1
chr1:90203917-90204230	H3K4me3	1.97636	4.52702	Foxd3	0.0024219
chr1:90603041-90603938	H3K4me3	37.4776	37.7826	Otx2	1
chr1:90603041-90603938	H3K4me3	37.4776	36.9243	Zic3	1
chr1:90603041-90603938	H3K4me3	37.4776	31.625	Nfrkb	1
chr1:90603041-90603938	H3K4me3	37.4776	28.4354	Foxd3	0.00647698
chr1:90627930-90628243	H3K4me3	3.95271	4.322	Otx2	1
chr1:90627930-90628243	H3K4me3	3.95271	3.57332	Zic3	1
chr1:90627930-90628243	H3K4me3	3.95271	2.33108	Nfrkb	1
chr1:90627930-90628243	H3K4me3	3.95271	3.18306	Foxd3	1
chr1:90915037-90915222	H3K4me3	1.75676	0.836516	Otx2	1
chr1:90915037-90915222	H3K4me3	1.75676	0.89333	Zic3	1
chr1:90915037-90915222	H3K4me3	1.75676	0.621622	Nfrkb	1
chr1:90915037-90915222	H3K4me3	1.75676	2.47572	Foxd3	1
chr1:90998365-90999536	H3K4me3	35.7208	24.4681	Otx2	0.00319102
chr1:90998365-90999536	H3K4me3	35.7208	29.4799	Zic3	1
chr1:90998365-90999536	H3K4me3	35.7208	23.6216	Nfrkb	0.0137303
chr1:90998365-90999536	H3K4me3	35.7208	27.2329	Foxd3	0.0118759
chr1:91052561-91054140	H3K4me3	50.2873	45.3113	Otx2	1
chr1:91052561-91054140	H3K4me3	50.2873	42.5821	Zic3	1
chr1:91052561-91054140	H3K4me3	50.2873	44.446	Nfrkb	1
chr1:91052561-91054140	H3K4me3	50.2873	55.2438	Foxd3	1
chr1:91179964-91180295	H3K4me3	3.65992	1.88216	Otx2	0.0355336
chr1:91179964-91180295	H3K4me3	3.65992	1.71222	Zic3	1
chr1:91179964-91180295	H3K4me3	3.65992	2.25338	Nfrkb	1
chr1:91179964-91180295	H3K4me3	3.65992	1.4147	Foxd3	0.00204293
chr1:91249783-91251414	H3K4me3	74.5891	67.8275	Otx2	1
chr1:91249783-91251414	H3K4me3	74.5891	86.7275	Zic3	1
chr1:91249783-91251414	H3K4me3	74.5891	94.9528	Nfrkb	0.00936781
chr1:91249783-91251414	H3K4me3	74.5891	66.6321	Foxd3	1
chr1:91297917-91298943	H3K4me3	26.937	21.1917	Otx2	1
chr1:91297917-91298943	H3K4me3	26.937	22.1099	Zic3	1
chr1:91297917-91298943	H3K4me3	26.937	21.1352	Nfrkb	1
chr1:91297917-91298943	H3K4me3	26.937	23.5547	Foxd3	1
chr1:91344673-91345765	H3K4me3	11.2725	5.92532	Otx2	0.00182058
chr1:91344673-91345765	H3K4me3	11.2725	8.4122	Zic3	1
chr1:91344673-91345765	H3K4me3	11.2725	6.37163	Nfrkb	0.0148122
chr1:91344673-91345765	H3K4me3	11.2725	5.87099	Foxd3	0.000593
chr1:91366175-91367097	H3K4me3	31.4021	27.8141	Otx2	1
chr1:91366175-91367097	H3K4me3	31.4021	23.4499	Zic3	0.0426949
chr1:91366175-91367097	H3K4me3	31.4021	22.7669	Nfrkb	0.0228552
chr1:91366175-91367097	H3K4me3	31.4021	22.4937	Foxd3	0.00266726
chr1:91397813-91399056	H3K4me3	67.9281	69.7096	Otx2	1
chr1:91397813-91399056	H3K4me3	67.9281	76.5286	Zic3	1
chr1:91397813-91399056	H3K4me3	67.9281	75.8379	Nfrkb	1
chr1:91397813-91399056	H3K4me3	67.9281	65.1467	Foxd3	1
chr1:91412206-91414396	H3K4me3	88.2772	83.9304	Otx2	1
chr1:91412206-91414396	H3K4me3	88.2772	89.4819	Zic3	1
chr1:91412206-91414396	H3K4me3	88.2772	78.8683	Nfrkb	1
chr1:91412206-91414396	H3K4me3	88.2772	67.4102	Foxd3	0.00031
chr1:91458724-91459715	H3K4me3	23.9359	16.1726	Otx2	0.0141929
chr1:91458724-91459715	H3K4me3	23.9359	17.7922	Zic3	1
chr1:91458724-91459715	H3K4me3	23.9359	15.8514	Nfrkb	0.0198714
chr1:91458724-91459715	H3K4me3	23.9359	12.5201	Foxd3	7.89e-06
chr1:91494465-91495547	H3K4me3	79.8594	69.3611	Otx2	1
chr1:91494465-91495547	H3K4me3	79.8594	85.5364	Zic3	1
chr1:91494465-91495547	H3K4me3	79.8594	80.0339	Nfrkb	1
chr1:91494465-91495547	H3K4me3	79.8594	69.4615	Foxd3	1
chr1:91539956-91541321	H3K4me3	57.8999	73.8225	Otx2	0.00181515
chr1:91539956-91541321	H3K4me3	57.8999	75.8586	Zic3	0.00536995
chr1:91539956-91541321	H3K4me3	57.8999	57.7332	Nfrkb	1
chr1:91539956-91541321	H3K4me3	57.8999	60.6904	Foxd3	1
chr1:91546891-91547238	H3K4me3	2.04955	3.41577	Otx2	1
chr1:91546891-91547238	H3K4me3	2.04955	2.60555	Zic3	1
chr1:91546891-91547238	H3K4me3	2.04955	1.39865	Nfrkb	1
chr1:91546891-91547238	H3K4me3	2.04955	3.11233	Foxd3	1
chr1:91800613-91802488	H3K4me3	27.303	14.1511	Otx2	1.79e-05
chr1:91800613-91802488	H3K4me3	27.303	24.641	Zic3	1
chr1:91800613-91802488	H3K4me3	27.303	21.7568	Nfrkb	1
chr1:91800613-91802488	H3K4me3	27.303	21.6448	Foxd3	1
chr1:92179220-92179759	H3K4me3	14.7861	13.3145	Otx2	1
chr1:92179220-92179759	H3K4me3	14.7861	17.0477	Zic3	1
chr1:92179220-92179759	H3K4me3	14.7861	17.6385	Nfrkb	1
chr1:92179220-92179759	H3K4me3	14.7861	11.459	Foxd3	1
chr1:92180225-92181153	H3K4me3	60.535	63.9237	Otx2	1
chr1:92180225-92181153	H3K4me3	60.535	58.8109	Zic3	1
chr1:92180225-92181153	H3K4me3	60.535	64.4933	Nfrkb	1
chr1:92180225-92181153	H3K4me3	60.535	52.0608	Foxd3	1
chr1:92472976-92474031	H3K4me3	45.749	45.1718	Otx2	1
chr1:92472976-92474031	H3K4me3	45.749	50.7709	Zic3	1
chr1:92472976-92474031	H3K4me3	45.749	55.3244	Nfrkb	1
chr1:92472976-92474031	H3K4me3	45.749	45.4117	Foxd3	1
chr1:92641259-92642189	H3K4me3	20.2759	17.1486	Otx2	1
chr1:92641259-92642189	H3K4me3	20.2759	23.301	Zic3	1
chr1:92641259-92642189	H3K4me3	20.2759	23.9325	Nfrkb	1
chr1:92641259-92642189	H3K4me3	20.2759	14.2884	Foxd3	0.011116
chr1:92831209-92832885	H3K4me3	97.427	76.3321	Otx2	0.00097
chr1:92831209-92832885	H3K4me3	97.427	94.3953	Zic3	1
chr1:92831209-92832885	H3K4me3	97.427	80.8886	Nfrkb	0.0240043
chr1:92831209-92832885	H3K4me3	97.427	73.8471	Foxd3	7.53e-05
chr1:92906884-92907544	H3K4me3	47.4325	41.9652	Otx2	1
chr1:92906884-92907544	H3K4me3	47.4325	47.421	Zic3	1
chr1:92906884-92907544	H3K4me3	47.4325	48.7197	Nfrkb	1
chr1:92906884-92907544	H3K4me3	47.4325	39.47	Foxd3	0.0376334
chr1:92910309-92910763	H3K4me3	20.3491	16.1029	Otx2	1
chr1:92910309-92910763	H3K4me3	20.3491	18.6111	Zic3	1
chr1:92910309-92910763	H3K4me3	20.3491	16.3953	Nfrkb	1
[truncated: 394,589+ more rows]

## Sheet: E9h
rep	guide	Gene	Rel_Exp			Gene	guide	pval
R1	sgNT	Dnmt3a	-1.12042			Dnmt3a	sgNT	1
R1	sgNT	Dnmt3b	0.743102			Dnmt3b	sgNT	1
R1	sgNT	Dppa3	-11.495			Dppa3	sgNT	1
R1	sgNT	Fgf5	-2.69025			Fgf5	sgNT	1
R1	sgNT	Foxa3	-8.26402			Foxa3	sgNT	1
R1	sgNT	Nestin	-5.67195			Nestin	sgNT	1
R1	sgNT	Prdm14	-6.93677			Prdm14	sgNT	1
R1	sgNT	Wnt3	-6.4747			Wnt3	sgNT	1
R1	sgOtx2	Dnmt3a	-3.15978			Dnmt3a	sgOtx2	0.0133455
R1	sgOtx2	Dnmt3b	-0.0344548			Dnmt3b	sgOtx2	0.559001
R1	sgOtx2	Dppa3	-10.5566			Dppa3	sgOtx2	0.0331405
R1	sgOtx2	Fgf5	-4.12254			Fgf5	sgOtx2	0.214252
R1	sgOtx2	Foxa3	-7.99977			Foxa3	sgOtx2	0.0659019
R1	sgOtx2	Nestin	-6.72831			Nestin	sgOtx2	0.423939
R1	sgOtx2	Prdm14	-5.13828			Prdm14	sgOtx2	0.00626013
R1	sgOtx2	Wnt3	-8.03391			Wnt3	sgOtx2	0.567306
R1	sgZic3	Dnmt3a	-2.03081			Dnmt3a	sgZic3	0.0475608
R1	sgZic3	Dnmt3b	0.376027			Dnmt3b	sgZic3	0.208392
R1	sgZic3	Dppa3	-10.1737			Dppa3	sgZic3	0.00927616
R1	sgZic3	Fgf5	-3.32155			Fgf5	sgZic3	0.209734
R1	sgZic3	Foxa3	-9.53175			Foxa3	sgZic3	0.0911748
R1	sgZic3	Nestin	-5.35694			Nestin	sgZic3	0.251938
R1	sgZic3	Prdm14	-6.10614			Prdm14	sgZic3	0.180801
R1	sgZic3	Wnt3	-7.90091			Wnt3	sgZic3	0.226351
R1	sgNfrkb	Dnmt3a	-2.29976			Dnmt3a	sgNfrkb	0.0245139
R1	sgNfrkb	Dnmt3b	-0.0282898			Dnmt3b	sgNfrkb	0.0378372
R1	sgNfrkb	Dppa3	-10.5879			Dppa3	sgNfrkb	0.00804973
R1	sgNfrkb	Fgf5	-2.11608			Fgf5	sgNfrkb	0.0392797
R1	sgNfrkb	Foxa3	-8.44082			Foxa3	sgNfrkb	0.446021
R1	sgNfrkb	Nestin	-4.8019			Nestin	sgNfrkb	0.0480483
R1	sgNfrkb	Prdm14	-4.77842			Prdm14	sgNfrkb	0.00368594
R1	sgNfrkb	Wnt3	-8.40168			Wnt3	sgNfrkb	0.101958
R1	sgFoxd3	Dnmt3a	-1.68901			Dnmt3a	sgFoxd3	0.321736
R1	sgFoxd3	Dnmt3b	-0.275045			Dnmt3b	sgFoxd3	0.0459263
R1	sgFoxd3	Dppa3	-8.45688			Dppa3	sgFoxd3	0.00263915
R1	sgFoxd3	Fgf5	-3.81487			Fgf5	sgFoxd3	0.513351
R1	sgFoxd3	Foxa3	-10.7255			Foxa3	sgFoxd3	0.0192892
R1	sgFoxd3	Nestin	-5.20651			Nestin	sgFoxd3	0.409937
R1	sgFoxd3	Prdm14	-5.70239			Prdm14	sgFoxd3	0.0533388
R1	sgFoxd3	Wnt3	-9.0863			Wnt3	sgFoxd3	0.039104
R2	sgNT	Dnmt3a	-1.96298
R2	sgNT	Dnmt3b	0.216039
R2	sgNT	Dppa3	-11.823
R2	sgNT	Fgf5	-3.45864
R2	sgNT	Foxa3	-9.53396
R2	sgNT	Nestin	-7.33934
R2	sgNT	Prdm14	-6.38373
R2	sgNT	Wnt3	-8.18309
R2	sgOtx2	Dnmt3a	-2.47081
R2	sgOtx2	Dnmt3b	0.824334
R2	sgOtx2	Dppa3	-8.55562
R2	sgOtx2	Fgf5	-3.09183
R2	sgOtx2	Foxa3	-7.44694
R2	sgOtx2	Nestin	-5.18877
R2	sgOtx2	Prdm14	-4.36697
R2	sgOtx2	Wnt3	-7.883
R2	sgZic3	Dnmt3a	-2.30887
R2	sgZic3	Dnmt3b	0.202888
R2	sgZic3	Dppa3	-10.6175
R2	sgZic3	Fgf5	-3.36894
R2	sgZic3	Foxa3	-9.65401
R2	sgZic3	Nestin	-4.86911
R2	sgZic3	Prdm14	-6.2084
R2	sgZic3	Wnt3	-7.95839
R2	sgNfrkb	Dnmt3a	-2.43064
R2	sgNfrkb	Dnmt3b	-0.0213186
R2	sgNfrkb	Dppa3	-10.2499
R2	sgNfrkb	Fgf5	-1.88148
R2	sgNfrkb	Foxa3	-8.50115
R2	sgNfrkb	Nestin	-4.73107
R2	sgNfrkb	Prdm14	-5.09528
R2	sgNfrkb	Wnt3	-9.52305
R2	sgFoxd3	Dnmt3a	-2.04308
R2	sgFoxd3	Dnmt3b	-0.450198
R2	sgFoxd3	Dppa3	-9.11209
R2	sgFoxd3	Fgf5	-3.51222
R2	sgFoxd3	Foxa3	-10.8379
R2	sgFoxd3	Nestin	-6.59937
R2	sgFoxd3	Prdm14	-5.94148
R2	sgFoxd3	Wnt3	-9.55387
R3	sgNT	Dnmt3a	-1.28064
R3	sgNT	Dnmt3b	0.890815
R3	sgNT	Dppa3	-11.1345
R3	sgNT	Fgf5	-2.54452
R3	sgNT	Foxa3	-8.38271
R3	sgNT	Nestin	-6.33403
R3	sgNT	Prdm14	-6.1375
R3	sgNT	Wnt3	-6.13194
R3	sgOtx2	Dnmt3a	-2.88267
R3	sgOtx2	Dnmt3b	0.445143
R3	sgOtx2	Dppa3	-9.48514
R3	sgOtx2	Fgf5	-3.33994
R3	sgOtx2	Foxa3	-7.11819
R3	sgOtx2	Nestin	-5.65208
R3	sgOtx2	Prdm14	-4.81859
R3	sgOtx2	Wnt3	-6.40454
R3	sgZic3	Dnmt3a	-2.45182
R3	sgZic3	Dnmt3b	0.322157
R3	sgZic3	Dppa3	-10.2761
R3	sgZic3	Fgf5	-3.27835
R3	sgZic3	Foxa3	-9.70744
R3	sgZic3	Nestin	-6.43233
R3	sgZic3	Prdm14	-5.92945
R3	sgZic3	Wnt3	-7.6742
R3	sgNfrkb	Dnmt3a	-2.38963
R3	sgNfrkb	Dnmt3b	0.0179047
R3	sgNfrkb	Dppa3	-10.2278
R3	sgNfrkb	Fgf5	-2.05229
R3	sgNfrkb	Foxa3	-8.18367
R3	sgNfrkb	Nestin	-5.37299
R3	sgNfrkb	Prdm14	-4.65946
R3	sgNfrkb	Wnt3	-7.90548
R3	sgFoxd3	Dnmt3a	-1.61524
R3	sgFoxd3	Dnmt3b	0.183839
R3	sgFoxd3	Dppa3	-7.67355
R3	sgFoxd3	Fgf5	-2.44651
R3	sgFoxd3	Foxa3	-10.0343
R3	sgFoxd3	Nestin	-5.79989
R3	sgFoxd3	Prdm14	-5.20818
R3	sgFoxd3	Wnt3	-8.51354

## Sheet: E9i
guide	rep	file	scene	cell_id	cy5_id	cy5_norm_sub			guide	rep	pval
sgZic3	R3	b	0	2	1	363.081			sgNT	R1	1
sgZic3	R3	b	0	4	1	944.084			sgOtx2	R1	1.53e-14
sgZic3	R3	b	0	4	2	456.717			sgZic3	R1	2.8e-05
sgZic3	R3	b	1	2	1	915.276			sgNfrkb	R1	0.00187672
sgZic3	R3	b	1	5	1	2751.58			sgFoxd3	R1	7.91e-07
sgZic3	R3	b	1	6	1	1370.64			sgNT	R2	1
sgZic3	R3	b	1	10	1	1259.33			sgOtx2	R2	5.03e-19
sgZic3	R3	b	2	2	1	2151.11			sgZic3	R2	1.45e-06
sgZic3	R3	b	2	3	1	1173.84			sgNfrkb	R2	0.00310717
sgZic3	R3	b	2	4	1	4665.25			sgFoxd3	R2	0.000104
sgZic3	R3	b	2	7	1	906.304			sgNT	R3	1
sgZic3	R3	b	3	9	1	1068.51			sgOtx2	R3	1.24e-16
sgZic3	R3	b	3	10	1	1405.63			sgZic3	R3	4.41e-09
sgZic3	R3	b	3	11	1	311.81			sgNfrkb	R3	0.0162825
sgZic3	R3	b	3	13	1	2813.39			sgFoxd3	R3	2.15e-10
sgZic3	R3	b	3	14	1	275.133
sgZic3	R3	b	3	16	1	3292.43
sgZic3	R3	b	4	1	1	688.322
sgZic3	R3	b	4	7	1	546.314
sgZic3	R3	b	4	8	1	744.499
sgZic3	R3	b	5	8	1	1442.28
sgZic3	R3	b	6	1	1	2113.59
sgZic3	R3	b	6	2	1	339.255
sgZic3	R3	b	6	4	1	4191.7
sgZic3	R3	b	6	8	1	796.024
sgZic3	R3	b	6	8	2	397.932
sgZic3	R3	b	6	10	1	416.11
sgZic3	R3	b	6	15	1	1947.26
sgZic3	R3	b	6	17	1	1775.08
sgZic3	R3	b	7	4	1	1233.01
sgZic3	R3	b	7	8	1	1423
sgZic3	R3	b	8	15	1	189.511
sgZic3	R3	b	9	5	1	1374.42
sgZic3	R3	b	9	7	1	120.562
sgZic3	R3	b	9	8	1	78.6308
sgZic3	R3	b	9	14	1	329.549
sgZic3	R3	b	9	16	1	2040.93
sgZic3	R3	b	9	20	1	1438.64
sgZic3	R3	a	0	4	1	830.89
sgZic3	R3	a	0	7	1	1899.89
sgZic3	R3	a	0	8	1	1817.05
sgZic3	R3	a	0	10	1	3551.14
sgZic3	R3	a	1	7	1	5674.88
sgZic3	R3	a	1	8	1	1292.87
sgZic3	R3	a	1	8	2	228.829
sgZic3	R3	a	2	1	1	15309.6
sgZic3	R3	a	2	4	1	3709.37
sgZic3	R3	a	2	7	1	784.468
sgZic3	R3	a	2	8	1	473.573
sgZic3	R3	a	2	10	1	815.905
sgZic3	R3	a	2	17	1	10697
sgZic3	R3	a	2	18	1	1541.13
sgZic3	R3	a	2	18	2	2777.57
sgNT	R1	a	0	2	1	2951.08
sgNT	R1	a	0	5	1	3512.68
sgNT	R1	a	1	1	1	1136.68
sgNT	R1	a	1	1	2	586.271
sgNT	R1	a	1	2	1	9209.65
sgNT	R1	a	1	4	1	3648.66
sgNT	R1	a	1	5	1	3825.37
sgNT	R1	a	1	6	1	4815.41
sgNT	R1	a	2	1	1	3977.81
sgNT	R1	a	2	3	1	440.559
sgNT	R1	a	2	5	1	5467.12
sgNT	R1	a	2	7	1	3924.05
sgNT	R1	a	2	7	2	2113.44
sgNT	R1	a	3	1	1	3529.05
sgNT	R1	a	3	2	1	2576.28
sgNT	R1	a	3	3	1	5743.66
sgNT	R1	a	3	6	1	989.979
sgNT	R1	a	3	6	2	302.345
sgNT	R1	a	3	7	1	169.817
sgNT	R1	a	3	9	1	11685.2
sgNT	R1	a	4	2	1	2437.63
sgNT	R1	a	4	3	1	4433.41
sgNT	R1	a	4	4	1	205.534
sgNT	R1	a	4	4	2	702.839
sgNT	R1	a	4	7	1	1039.51
sgNT	R1	a	4	8	1	484.017
sgNT	R1	a	5	1	1	982.626
sgNT	R1	a	5	5	1	13158.6
sgNT	R1	a	5	6	1	981.893
sgNT	R1	a	5	6	2	1091.69
sgNT	R1	a	5	9	1	8781.06
sgNT	R1	a	6	1	1	3003.32
sgNT	R1	a	6	2	1	1723.51
sgNT	R1	a	6	4	1	265.03
sgNT	R1	a	6	4	2	443.442
sgNT	R1	a	6	5	1	4581.93
sgNT	R1	a	6	8	1	2861.12
sgNT	R1	a	6	9	1	707.161
sgNT	R1	a	7	2	1	845.207
sgNT	R1	a	7	3	1	4473.55
sgNT	R1	a	7	5	1	986.164
sgNT	R1	a	7	6	1	1702.02
sgNT	R1	a	7	9	1	2737.18
sgNT	R1	a	7	9	2	1740.03
sgNT	R1	a	8	1	1	6081.78
sgNT	R1	a	8	3	1	1216.65
sgNT	R1	a	8	4	1	288.644
sgNT	R1	a	8	4	2	178.781
sgNT	R1	a	8	5	1	2217.4
sgNT	R1	a	8	6	1	319.679
sgNT	R1	a	8	7	1	1388.02
sgNT	R1	a	8	9	1	1528.14
sgNT	R1	a	8	10	1	2972.91
sgNT	R1	a	8	10	2	290.645
sgNT	R1	a	9	1	1	226.792
sgNT	R1	a	9	1	2	471.377
sgNT	R1	a	9	3	1	643.686
sgNT	R1	a	9	6	1	3009.24
sgNT	R1	a	9	7	1	199.495
sgNT	R1	a	9	7	2	467.265
sgNT	R1	a	9	8	1	2484.11
sgNT	R1	a	9	10	1	5186.3
sgNT	R1	a	9	11	1	3549.19
sgNT	R1	a	9	12	1	4885.39
sgNT	R1	a	9	13	1	2067.74
sgNT	R1	a	10	1	1	882.844
sgNT	R1	a	10	3	1	3555.37
sgNT	R1	a	10	4	1	672.703
sgNT	R1	a	10	5	1	88.3706
sgNT	R1	a	10	8	1	1468.4
sgNT	R1	a	11	1	1	1111.7
sgNT	R1	a	11	3	1	2751.1
sgNT	R1	a	11	4	1	6793.97
sgNT	R1	a	11	5	1	14694.4
sgNT	R1	a	11	6	1	3244.31
sgNT	R1	a	11	7	1	3259.3
sgNT	R1	a	11	7	2	395.776
sgZic3	R1	a	0	3	1	247.164
sgZic3	R1	a	0	4	1	1680.3
sgZic3	R1	a	0	5	1	942.86
sgZic3	R1	a	0	6	1	2558.61
sgZic3	R1	a	0	10	1	1549.15
sgZic3	R1	a	1	1	1	317.111
sgZic3	R1	a	1	7	1	678.456
sgZic3	R1	a	1	8	1	522.015
sgZic3	R1	a	2	2	1	96.9938
sgZic3	R1	a	2	3	1	128.102
sgZic3	R1	a	2	4	1	534.476
sgZic3	R1	a	2	7	1	1399.24
sgZic3	R1	a	2	11	1	84.501
sgZic3	R1	a	2	15	1	1255.31
sgZic3	R1	a	2	15	2	311.436
sgZic3	R1	a	3	8	1	87.6469
sgZic3	R1	a	3	16	1	80.2921
sgZic3	R1	a	3	18	1	1057.49
sgZic3	R1	a	4	12	1	327.014
sgZic3	R1	a	4	14	1	3338.2
sgZic3	R1	a	4	15	1	270.244
sgZic3	R1	a	4	17	1	194.003
sgZic3	R1	a	4	18	1	528.329
sgZic3	R1	a	5	3	1	2051.41
sgZic3	R1	a	5	3	2	1349.63
sgZic3	R1	a	5	4	1	564.55
sgZic3	R1	a	5	10	1	2144.65
sgZic3	R1	a	5	10	2	1692.08
sgZic3	R1	a	5	12	1	798.621
sgZic3	R1	a	5	12	2	1212.23
sgZic3	R1	a	5	16	1	487.442
sgZic3	R1	a	6	2	1	82.5502
sgZic3	R1	a	6	4	1	1809.41
sgZic3	R1	a	6	10	1	73.4335
sgZic3	R1	a	6	11	1	1328.49
sgZic3	R1	a	6	14	1	303.206
sgZic3	R1	a	6	15	1	127.781
sgZic3	R1	a	7	2	1	246.876
sgZic3	R1	a	7	3	1	138.187
sgZic3	R1	a	7	8	1	950.872
sgZic3	R1	a	8	3	1	1521.83
sgZic3	R1	a	8	5	1	560.909
sgZic3	R1	a	8	10	1	263.519
sgZic3	R1	a	8	11	1	3339.48
sgZic3	R1	a	8	12	1	2806.72
sgZic3	R1	a	8	13	1	201.517
sgZic3	R1	a	8	13	2	292.758
sgZic3	R1	a	8	14	1	4838.5
sgZic3	R1	a	8	15	1	3468.74
sgZic3	R1	a	9	4	1	1193.13
sgZic3	R1	a	9	6	1	580.929
sgZic3	R1	a	9	8	1	624.03
sgZic3	R1	a	9	9	1	249.084
sgZic3	R1	a	9	10	1	634.839
sgZic3	R1	a	9	12	1	576.54
sgZic3	R1	a	9	18	1	2753.78
sgZic3	R1	a	10	4	1	972.7
sgZic3	R1	a	10	6	1	108.489
sgZic3	R1	a	10	9	1	4486.83
sgZic3	R1	a	10	10	1	1211.83
sgZic3	R1	a	10	16	1	2205.18
sgZic3	R1	a	11	6	1	790.936
sgZic3	R1	a	11	8	1	1807.54
sgZic3	R1	a	11	9	1	728.603
sgZic3	R1	a	11	9	2	699.072
sgZic3	R1	a	11	12	1	3192.52
sgZic3	R1	a	12	2	1	7325.16
sgZic3	R1	a	12	3	1	146.489
sgZic3	R1	a	12	5	1	72.2313
sgZic3	R1	a	12	12	1	250.723
sgZic3	R1	a	12	14	1	158.31
sgZic3	R1	a	12	14	2	1646.4
sgZic3	R1	a	12	16	1	2145.94
sgZic3	R1	a	12	18	1	1788.4
sgZic3	R1	a	13	5	1	1615.89
sgZic3	R1	a	13	7	1	844.466
sgZic3	R1	a	13	8	1	1787.36
sgZic3	R1	a	13	11	1	463.03
sgNfrkb	R1	a	0	6	1	201.371
sgNfrkb	R1	a	0	7	1	883.894
sgNfrkb	R1	a	0	9	1	522.973
sgNfrkb	R1	a	1	4	1	205.111
sgNfrkb	R1	a	1	7	1	2609.55
sgNfrkb	R1	a	1	9	1	399.456
sgNfrkb	R1	a	2	7	1	7072.23
sgNfrkb	R1	a	3	4	1	1947.08
sgNfrkb	R1	a	3	9	1	4239.91
sgNfrkb	R1	a	5	2	1	2843.12
sgNfrkb	R1	a	5	3	1	5433.68
sgNfrkb	R1	a	5	5	1	4002.78
sgNfrkb	R1	a	5	5	2	1106.46
sgNfrkb	R1	a	6	6	1	1130.57
sgNfrkb	R1	a	6	7	1	63.591
sgNfrkb	R1	a	6	8	1	1726.32
sgNfrkb	R1	a	6	13	1	1605.84
sgNfrkb	R1	a	6	13	2	488.335
sgNfrkb	R1	a	7	2	1	206.989
sgNfrkb	R1	a	7	6	1	184.068
sgNfrkb	R1	a	7	7	1	3128.95
sgNfrkb	R1	a	7	8	1	606.839
sgNfrkb	R1	a	8	3	1	188.344
sgNfrkb	R1	a	8	3	2	854.228
sgNfrkb	R1	a	8	4	1	167.204
sgNfrkb	R1	a	8	5	1	1812.41
sgNfrkb	R1	a	9	3	1	98.466
sgNfrkb	R1	a	9	8	1	165.139
sgNfrkb	R1	a	10	5	1	435.357
sgNfrkb	R1	a	10	6	1	801.116
sgNfrkb	R1	a	10	8	1	311.515
sgNfrkb	R1	a	10	8	2	347.272
sgNfrkb	R1	a	10	10	1	1402.27
sgNfrkb	R1	a	10	15	1	453.852
sgNfrkb	R1	a	10	16	1	547.702
sgNfrkb	R1	a	11	5	1	798.668
sgNfrkb	R1	a	11	5	2	531.793
sgNfrkb	R1	a	11	6	1	543.765
sgNfrkb	R1	a	11	9	1	2057.69
sgFoxd3	R1	a	0	2	1	611.978
sgFoxd3	R1	a	0	5	1	571.808
sgFoxd3	R1	a	0	6	1	1954.01
sgFoxd3	R1	a	0	12	1	2064.66
sgFoxd3	R1	a	0	12	2	532.274
sgFoxd3	R1	a	0	13	1	442.754
sgFoxd3	R1	a	1	3	1	1360.73
sgFoxd3	R1	a	1	6	1	2276.42
sgFoxd3	R1	a	1	11	1	927.818
sgFoxd3	R1	a	1	14	1	143.51
sgFoxd3	R1	a	1	16	1	3.94629
sgFoxd3	R1	a	2	2	1	394.462
sgFoxd3	R1	a	2	3	1	130.258
sgFoxd3	R1	a	2	9	1	52.2628
sgFoxd3	R1	a	2	10	1	1039.25
sgFoxd3	R1	a	2	12	1	299.547
sgFoxd3	R1	a	2	14	1	259.7
sgFoxd3	R1	a	2	16	1	143.839
sgFoxd3	R1	a	2	16	2	140.429
sgFoxd3	R1	a	3	3	1	424.028
sgFoxd3	R1	a	3	4	1	207.677
sgFoxd3	R1	a	3	6	1	463.392
sgFoxd3	R1	a	3	7	1	969.654
sgFoxd3	R1	a	3	9	1	67.6567
sgFoxd3	R1	a	3	10	1	598.021
sgFoxd3	R1	a	3	11	1	184.024
sgFoxd3	R1	a	3	15	1	2271.28
sgFoxd3	R1	a	3	16	1	419.775
sgFoxd3	R1	a	3	17	1	3116.67
sgFoxd3	R1	a	4	4	1	1608.6
sgFoxd3	R1	a	4	6	1	563.275
sgFoxd3	R1	a	4	8	1	3574.11
sgFoxd3	R1	a	4	12	1	1504.95
sgFoxd3	R1	a	4	13	1	1618.59
sgFoxd3	R1	a	4	17	1	1597.93
sgFoxd3	R1	a	5	5	1	2386.16
sgFoxd3	R1	a	5	6	1	588.303
sgFoxd3	R1	a	5	13	1	3025.11
sgFoxd3	R1	a	6	3	1	1085.92
sgFoxd3	R1	a	6	4	1	30.5133
sgFoxd3	R1	a	6	6	1	239.87
sgFoxd3	R1	a	6	7	1	573.809
sgFoxd3	R1	a	6	11	1	705.446
sgFoxd3	R1	a	6	13	1	133.064
sgFoxd3	R1	a	7	5	1	1090.76
sgFoxd3	R1	a	7	10	1	1164.92
sgFoxd3	R1	a	7	14	1	1406.54
sgFoxd3	R1	a	7	15	1	1037.64
sgFoxd3	R1	a	7	16	1	57.583
sgFoxd3	R1	a	7	20	1	656.911
sgFoxd3	R1	a	7	21	1	66.2262
sgFoxd3	R1	a	8	3	1	348.889
sgFoxd3	R1	a	8	4	1	3187.3
sgFoxd3	R1	a	8	5	1	765.681
sgFoxd3	R1	a	8	8	1	3964.54
sgFoxd3	R1	a	9	3	1	594.931
sgFoxd3	R1	a	9	4	1	671.466
sgFoxd3	R1	a	9	6	1	576.213
sgFoxd3	R1	a	9	7	1	81.2559
sgFoxd3	R1	a	9	13	1	1381.83
sgFoxd3	R1	a	9	14	1	729.976
sgFoxd3	R1	a	9	17	1	576.941
sgFoxd3	R1	a	10	6	1	51.5326
sgFoxd3	R1	a	10	7	1	2209.54
sgFoxd3	R1	a	10	10	1	540.524
sgFoxd3	R1	a	10	11	1	46.8953
sgFoxd3	R1	a	10	14	1	2205.19
sgFoxd3	R1	a	11	3	1	112.45
sgFoxd3	R1	a	11	6	1	788.697
sgFoxd3	R1	a	11	6	2	1872.53
sgFoxd3	R1	a	11	7	1	83.1
sgFoxd3	R1	a	11	15	1	599.524
sgFoxd3	R1	a	11	15	2	111.525
sgFoxd3	R1	a	11	18	1	2406.51
sgNT	R2	a	0	2	1	1876.49
sgNT	R2	a	0	4	1	2817.25
sgNT	R2	a	0	6	1	5022.62
sgNT	R2	a	0	7	1	19444.6
sgNT	R2	a	0	8	1	12817.8
sgNT	R2	a	0	8	2	37822.9
sgNT	R2	a	0	9	1	13933.1
sgNT	R2	a	0	12	1	23353
sgNT	R2	a	0	13	1	3010.84
sgNT	R2	a	0	14	1	63956.8
sgNT	R2	a	0	15	1	24678
sgNT	R2	a	0	16	1	32687
sgNT	R2	a	1	2	1	26398.4
sgNT	R2	a	1	3	1	11342.1
sgNT	R2	a	1	4	1	13866.1
sgNT	R2	a	1	7	1	45898.2
sgNT	R2	a	1	8	1	10331.2
sgNT	R2	a	1	10	1	19034.8
sgNT	R2	a	1	11	1	16328.8
sgNT	R2	a	1	12	1	12456.2
sgNT	R2	a	1	13	1	4595.94
sgNT	R2	a	1	15	1	20827.2
sgNT	R2	a	1	16	1	2666.32
sgNT	R2	a	1	17	1	9802.4
sgNT	R2	a	1	18	1	612.908
sgNT	R2	a	1	18	2	818.224
sgNT	R2	a	1	20	1	2491.81
sgNT	R2	a	2	1	1	19541.9
sgNT	R2	a	2	2	1	5608.67
sgNT	R2	a	2	3	1	21006.6
sgNT	R2	a	2	4	1	3141.34
sgNT	R2	a	2	5	1	9380.82
sgNT	R2	a	2	6	1	6169.28
sgNT	R2	a	2	6	2	19580.2
sgNT	R2	a	2	7	1	16491.4
sgNT	R2	a	2	9	1	732.757
sgNT	R2	a	2	10	1	3900.11
sgNT	R2	a	2	11	1	4505.7
sgNT	R2	a	2	13	1	15547
sgNT	R2	a	2	15	1	33187.8
sgNT	R2	a	3	1	1	14625.8
sgNT	R2	a	3	1	2	1017.81
sgNT	R2	a	3	2	1	1546.17
sgNT	R2	a	3	2	2	2529.48
sgNT	R2	a	3	3	1	8650.05
sgNT	R2	a	3	3	2	14217.8
sgNT	R2	a	3	4	1	219.802
sgNT	R2	a	3	5	1	13288.1
sgNT	R2	a	3	6	1	45862.9
sgNT	R2	a	3	7	1	3492.73
sgNT	R2	a	3	9	1	5933.4
sgNT	R2	a	3	10	1	3056.93
sgNT	R2	a	3	11	1	10579.2
sgNT	R2	a	3	12	1	22199.2
sgNT	R2	a	3	12	2	1728.66
sgNT	R2	a	3	14	1	914.662
sgNT	R2	a	4	4	1	18900.4
sgNT	R2	a	4	7	1	9102.44
sgNT	R2	a	4	7	2	2849.31
sgNT	R2	a	4	8	1	746.328
sgNT	R2	a	4	10	1	2571.64
sgNT	R2	a	4	11	1	1193.12
sgNT	R2	a	4	12	1	7955.65
sgNT	R2	a	4	12	2	15397
sgNT	R2	a	4	15	1	510.66
sgNT	R2	a	5	5	1	8807.16
sgNT	R2	a	5	6	1	9771.29
sgNT	R2	a	5	7	1	15284.2
sgNT	R2	a	5	8	1	80715.7
sgNT	R2	a	5	12	1	1400.76
sgNT	R2	a	5	13	1	1962.89
sgNT	R2	a	6	2	1	976.714
sgNT	R2	a	6	2	2	1691.52
sgNT	R2	a	6	4	1	894.066
sgNT	R2	a	6	5	1	6560.41
sgNT	R2	a	6	6	1	7970.59
sgNT	R2	a	6	7	1	10522.4
sgNT	R2	a	6	7	2	538.741
sgNT	R2	a	6	8	1	283.736
sgNT	R2	a	6	9	1	16104.8
sgNT	R2	a	6	10	1	13803.3
sgNT	R2	a	6	11	1	20895.2
sgNT	R2	a	6	12	1	18436
sgNT	R2	a	6	13	1	156.698
sgNT	R2	a	6	15	1	1443.52
sgNT	R2	a	6	16	1	7594.49
sgNT	R2	a	6	16	2	1280.87
sgNT	R2	a	7	3	1	11645.6
sgNT	R2	a	7	3	2	8255.76
sgNT	R2	a	7	4	1	20448.1
sgNT	R2	a	7	7	1	35372.4
sgNT	R2	a	7	7	2	5583.7
sgNT	R2	a	7	8	1	13280.1
sgNT	R2	a	7	9	1	3089.87
sgNT	R2	a	7	10	1	924.802
sgNT	R2	a	7	11	1	2889.29
sgNT	R2	a	7	12	1	11852.9
sgNT	R2	a	7	13	1	27495.7
sgNT	R2	a	7	14	1	13009.7
sgNT	R2	a	7	15	1	18698.3
sgNT	R2	a	7	16	1	47315.9
sgNT	R2	a	8	3	1	12008.8
sgNT	R2	a	8	4	1	18637.3
sgNT	R2	a	8	5	1	7330.15
sgNT	R2	a	8	6	1	1131.33
sgNT	R2	a	8	7	1	559.981
sgNT	R2	a	8	9	1	5463.62
sgNT	R2	a	8	12	1	7124.83
sgNT	R2	a	8	13	1	2596.64
sgNT	R2	a	8	14	1	7780.03
sgNT	R2	a	9	4	1	4514.65
sgNT	R2	a	9	6	1	15614.1
sgNT	R2	a	9	7	1	12314.6
sgNT	R2	a	9	8	1	668.744
sgNT	R2	a	9	9	1	1402.92
sgNT	R2	a	9	9	2	275.863
sgNT	R2	a	9	10	1	13846.2
sgNT	R2	a	9	11	1	2035.67
sgNT	R2	a	9	13	1	2086.57
sgNT	R2	a	10	3	1	5712.87
sgNT	R2	a	10	7	1	5363.84
sgNT	R2	a	10	9	1	5474.52
sgNT	R2	a	10	10	1	325.964
sgNT	R2	a	10	12	1	4078.35
sgNT	R2	a	10	14	1	9266.32
sgNT	R2	a	10	15	1	1837.24
sgNT	R2	a	10	17	1	6290.82
sgNT	R2	a	10	18	1	3438.61
sgNT	R2	a	10	18	2	904.388
sgNT	R2	a	10	19	1	1472.49
sgNT	R2	a	10	20	1	493.769
sgNT	R2	a	11	1	1	736.527
sgNT	R2	a	11	1	2	237.902
sgNT	R2	a	11	2	1	1455.47
sgNT	R2	a	11	6	1	5667.02
sgNT	R2	a	11	7	1	2546.22
sgNT	R2	a	11	8	1	289.963
sgNT	R2	a	11	9	1	1693.36
sgNT	R2	a	11	10	1	1160.12
sgNT	R2	a	11	11	1	1006.51
sgNT	R2	a	11	12	1	7142.9
sgNT	R2	a	11	13	1	4719.96
sgNT	R2	a	11	14	1	298.859
sgNT	R2	a	11	15	1	1249.06
sgOtx2	R2	a	0	2	1	7760.86
sgOtx2	R2	a	0	4	1	524.54
sgOtx2	R2	a	0	4	2	17.191
sgOtx2	R2	a	0	5	1	2532.19
sgOtx2	R2	a	1	1	1	1512.68
sgOtx2	R2	a	1	3	1	3142.04
sgOtx2	R2	a	1	4	1	6393.64
sgOtx2	R2	a	1	5	1	1409.25
sgOtx2	R2	a	1	6	1	2702.69
sgOtx2	R2	a	1	7	1	1168.34
sgOtx2	R2	a	1	9	1	2306.05
sgOtx2	R2	a	1	10	1	1163.51
sgOtx2	R2	a	1	15	1	292.007
sgOtx2	R2	a	1	18	1	1675.69
sgOtx2	R2	a	1	19	1	13602.5
sgOtx2	R2	a	1	20	1	1059.79
sgOtx2	R2	a	1	20	2	2678.29
sgOtx2	R2	a	1	21	1	1729.7
sgOtx2	R2	a	1	23	1	1850.38
sgOtx2	R2	a	1	24	1	278.658
sgOtx2	R2	a	2	3	1	930.828
sgOtx2	R2	a	2	8	1	226.135
sgOtx2	R2	a	2	9	1	8291.14
sgOtx2	R2	a	2	10	1	66.8795
sgOtx2	R2	a	2	10	2	559.438
sgOtx2	R2	a	2	13	1	2830.94
sgOtx2	R2	a	2	14	1	473.462
sgOtx2	R2	a	2	15	1	1969.88
sgOtx2	R2	a	2	15	2	732.078
sgOtx2	R2	a	2	16	1	92.2073
sgOtx2	R2	a	2	16	2	463.256
sgOtx2	R2	a	2	17	1	2008.4
sgOtx2	R2	a	2	21	1	1545.49
sgOtx2	R2	a	2	21	2	393.69
sgOtx2	R2	a	2	22	1	179.752
sgOtx2	R2	a	3	3	1	2132.05
sgOtx2	R2	a	3	4	1	717.68
sgOtx2	R2	a	3	6	1	78.0748
sgOtx2	R2	a	3	7	1	6047.35
sgOtx2	R2	a	3	11	1	1627.91
sgOtx2	R2	a	3	12	1	377.858
sgOtx2	R2	a	3	13	1	515.194
sgOtx2	R2	a	3	13	2	6358.08
sgOtx2	R2	a	3	15	1	1208.52
sgOtx2	R2	a	3	15	2	787.291
sgOtx2	R2	a	3	16	1	1407.43
sgOtx2	R2	a	3	17	1	489.339
sgOtx2	R2	a	3	19	1	620.251
sgOtx2	R2	a	3	22	1	655.761
sgOtx2	R2	a	3	22	2	156.503
sgOtx2	R2	a	3	24	1	1639.59
sgOtx2	R2	a	4	3	1	3250.66
sgOtx2	R2	a	4	5	1	1303.47
sgOtx2	R2	a	4	6	1	4403.49
sgOtx2	R2	a	4	8	1	2007.07
sgOtx2	R2	a	4	8	2	414.577
sgOtx2	R2	a	4	9	1	2084.7
sgOtx2	R2	a	4	12	1	264.8
sgOtx2	R2	a	4	13	1	2782.97
sgOtx2	R2	a	4	16	1	1905.11
sgOtx2	R2	a	4	16	2	949.573
sgOtx2	R2	a	5	1	1	462.283
sgOtx2	R2	a	5	4	1	552.347
sgOtx2	R2	a	5	4	2	269.655
sgOtx2	R2	a	5	9	1	440.201
sgOtx2	R2	a	5	10	1	5605.3
sgOtx2	R2	a	5	11	1	375.567
sgOtx2	R2	a	5	14	1	387.888
sgOtx2	R2	a	5	14	2	281.517
sgOtx2	R2	a	5	15	1	181.524
sgOtx2	R2	a	5	18	1	1343.96
sgOtx2	R2	a	5	21	1	48.7659
sgOtx2	R2	a	5	21	2	677.291
sgOtx2	R2	a	5	22	1	206.559
sgOtx2	R2	a	6	1	1	1220.76
sgOtx2	R2	a	6	5	1	29.0796
sgOtx2	R2	a	6	8	1	1026
sgOtx2	R2	a	6	10	1	1236.24
sgOtx2	R2	a	6	13	1	1271.94
sgOtx2	R2	a	6	16	1	4015.65
sgOtx2	R2	a	6	17	1	3262.59
sgOtx2	R2	a	7	7	1	2050.14
sgOtx2	R2	a	7	8	1	200.308
sgOtx2	R2	a	7	9	1	586.571
sgOtx2	R2	a	7	11	1	398.521
sgOtx2	R2	a	7	12	1	554.262
sgOtx2	R2	a	7	13	1	581.882
sgOtx2	R2	a	7	14	1	1242.46
sgOtx2	R2	a	7	16	1	1312.76
sgOtx2	R2	a	7	19	1	142.593
sgOtx2	R2	a	7	21	1	1768.61
sgOtx2	R2	a	7	22	1	220.393
sgOtx2	R2	a	8	1	1	17.93
sgOtx2	R2	a	8	2	1	49.5268
sgOtx2	R2	a	8	8	1	1581.14
sgOtx2	R2	a	8	13	1	1285.62
sgOtx2	R2	a	8	14	1	695.452
sgOtx2	R2	a	9	3	1	1043.66
sgOtx2	R2	a	9	5	1	929.247
sgOtx2	R2	a	9	5	2	360.174
sgOtx2	R2	a	9	8	1	191.81
sgOtx2	R2	a	10	4	1	2292.02
sgOtx2	R2	a	10	5	1	844.223
sgOtx2	R2	a	10	9	1	273.873
sgOtx2	R2	a	10	11	1	588.612
sgOtx2	R2	a	10	11	2	271.109
sgOtx2	R2	a	10	14	1	1434.57
sgOtx2	R2	a	10	16	1	559.355
sgOtx2	R2	a	11	4	1	1547.09
sgOtx2	R2	a	11	5	1	4874.86
sgOtx2	R2	a	11	9	1	207.133
sgOtx2	R2	a	11	16	1	202.375
sgZic3	R2	a	0	1	1	1631.7
sgZic3	R2	a	0	3	1	1602.59
sgZic3	R2	a	0	16	1	2839.16
sgZic3	R2	a	1	7	1	411.199
sgZic3	R2	a	2	1	1	1130.09
sgZic3	R2	a	2	7	1	597.834
sgZic3	R2	a	2	10	1	1621.7
sgZic3	R2	a	3	9	1	1230.44
sgZic3	R2	a	3	16	1	847.354
sgZic3	R2	a	5	2	1	437.989
sgZic3	R2	a	5	7	1	172.539
sgZic3	R2	a	6	8	1	747.715
sgZic3	R2	a	7	6	1	723.743
sgZic3	R2	a	7	8	1	8190
sgZic3	R2	a	8	2	1	177.245
sgZic3	R2	a	8	5	1	2737.56
sgZic3	R2	a	9	5	1	356.27
sgZic3	R2	a	10	5	1	1132.07
sgZic3	R2	a	10	10	1	1548.8
sgZic3	R2	a	11	7	1	1283.48
sgZic3	R2	a	11	9	1	185
sgNfrkb	R2	a	0	2	1	1836.66
sgNfrkb	R2	a	0	7	1	1428.43
sgNfrkb	R2	a	0	8	1	3461.1
sgNfrkb	R2	a	1	6	1	3115.37
sgNfrkb	R2	a	1	12	1	161.371
sgNfrkb	R2	a	1	14	1	749.158
sgNfrkb	R2	a	1	15	1	307.671
sgNfrkb	R2	a	2	1	1	963.446
sgNfrkb	R2	a	2	5	1	7433.95
sgNfrkb	R2	a	2	6	1	7726.1
sgNfrkb	R2	a	2	10	1	790.027
sgNfrkb	R2	a	3	6	1	606.76
sgNfrkb	R2	a	3	7	1	1097.14
sgNfrkb	R2	a	3	10	1	1159.57
sgNfrkb	R2	a	3	11	1	3261.88
sgNfrkb	R2	a	3	13	1	4645.87
sgNfrkb	R2	a	4	2	1	7317.48
sgNfrkb	R2	a	4	8	1	2385
sgNfrkb	R2	a	4	8	2	14394.2
sgNfrkb	R2	a	5	4	1	3966.02
sgNfrkb	R2	a	5	4	2	3510.95
sgNfrkb	R2	a	5	7	1	13091.8
sgNfrkb	R2	a	5	9	1	1256.31
sgNfrkb	R2	a	6	10	1	362.066
sgNfrkb	R2	a	7	3	1	826.032
sgNfrkb	R2	a	7	4	1	14442
sgNfrkb	R2	a	8	8	1	15815.7
sgNfrkb	R2	a	8	14	1	2652.39
sgNfrkb	R2	a	8	17	1	4305.67
sgNfrkb	R2	a	9	5	1	1054.37
sgNfrkb	R2	a	10	10	1	2119.25
sgNfrkb	R2	a	10	12	1	21010.9
sgNfrkb	R2	a	11	1	1	739.814
sgNfrkb	R2	a	11	2	1	13502
sgNfrkb	R2	a	11	9	1	484.896
sgNfrkb	R2	a	11	10	1	26048.4
sgNfrkb	R2	a	11	16	1	1446.2
sgNfrkb	R2	a	11	20	1	687.142
sgNfrkb	R2	a	11	22	1	2472.01
sgNfrkb	R2	a	11	22	2	2259.21
sgNfrkb	R2	a	11	26	1	973.068
sgFoxd3	R2	a	0	2	1	12313.8
sgFoxd3	R2	a	0	3	1	5289.53
sgFoxd3	R2	a	0	5	1	18.8515
sgFoxd3	R2	a	0	8	1	8675.95
sgFoxd3	R2	a	0	8	2	3347.57
sgFoxd3	R2	a	0	10	1	4949.22
sgFoxd3	R2	a	0	10	2	1666.61
sgFoxd3	R2	a	0	12	1	1626.11
sgFoxd3	R2	a	0	14	1	8510.56
sgFoxd3	R2	a	0	15	1	4322.41
sgFoxd3	R2	a	0	16	1	2569.34
sgFoxd3	R2	a	0	18	1	15035.3
sgFoxd3	R2	a	0	20	1	4981.38
sgFoxd3	R2	a	0	21	1	1690.16
sgFoxd3	R2	a	0	22	1	3859.89
sgFoxd3	R2	a	0	24	1	974.988
sgFoxd3	R2	a	0	25	1	15300.4
sgFoxd3	R2	a	1	3	1	6893.02
sgFoxd3	R2	a	1	3	2	2860.27
sgFoxd3	R2	a	1	7	1	910.419
sgFoxd3	R2	a	1	10	1	3040.97
sgFoxd3	R2	a	1	11	1	7555.21
sgFoxd3	R2	a	1	12	1	3259.77
sgFoxd3	R2	a	1	12	2	309.197
sgFoxd3	R2	a	1	15	1	34427.2
sgFoxd3	R2	a	1	17	1	3025.93
sgFoxd3	R2	a	1	18	1	5179.08
sgFoxd3	R2	a	1	19	1	1054.47
sgFoxd3	R2	a	1	20	1	6715.03
sgFoxd3	R2	a	1	20	2	2719.26
sgFoxd3	R2	a	1	22	1	1495.03
sgFoxd3	R2	a	1	22	2	1078.91
sgFoxd3	R2	a	2	5	1	993.685
sgFoxd3	R2	a	2	7	1	7506.77
sgFoxd3	R2	a	2	9	1	5434.34
sgFoxd3	R2	a	2	11	1	1013.7
sgFoxd3	R2	a	2	12	1	2742.36
sgFoxd3	R2	a	2	13	1	3594.2
sgFoxd3	R2	a	2	18	1	5626.05
sgFoxd3	R2	a	2	19	1	4884.66
sgFoxd3	R2	a	2	22	1	418.287
sgFoxd3	R2	a	2	23	1	3033.46
sgFoxd3	R2	a	3	1	1	6879.72
sgFoxd3	R2	a	3	3	1	6339.58
sgFoxd3	R2	a	3	7	1	24264.4
sgFoxd3	R2	a	3	7	2	5804.09
sgFoxd3	R2	a	3	11	1	4176.61
sgFoxd3	R2	a	3	11	2	3300.08
sgFoxd3	R2	a	3	12	1	4680.43
sgFoxd3	R2	a	3	12	2	26041.5
sgFoxd3	R2	a	3	19	1	1327.9
sgFoxd3	R2	a	3	21	1	10930.5
sgFoxd3	R2	a	3	23	1	3095.84
sgFoxd3	R2	a	3	24	1	1682.81
sgFoxd3	R2	a	3	24	2	1559.3
sgFoxd3	R2	a	4	5	1	6067.21
sgFoxd3	R2	a	4	5	2	9333.99
sgFoxd3	R2	a	4	9	1	2536.84
sgFoxd3	R2	a	4	10	1	806.8
sgFoxd3	R2	a	4	10	2	476.444
sgFoxd3	R2	a	4	11	1	3507.13
sgFoxd3	R2	a	4	11	2	4476.66
sgFoxd3	R2	a	4	15	1	23282.2
sgFoxd3	R2	a	4	16	1	448.56
sgFoxd3	R2	a	5	1	1	4756.26
sgFoxd3	R2	a	5	1	2	8010.95
sgFoxd3	R2	a	5	2	1	1154.03
sgFoxd3	R2	a	5	4	1	10468.4
sgFoxd3	R2	a	5	4	2	8809.42
sgFoxd3	R2	a	5	5	1	1853.97
sgFoxd3	R2	a	5	9	1	453.448
sgFoxd3	R2	a	5	12	1	23765.8
sgFoxd3	R2	a	5	14	1	5859.29
sgFoxd3	R2	a	5	14	2	3552.28
sgFoxd3	R2	a	5	15	1	612.739
sgFoxd3	R2	a	5	17	1	410.622
sgFoxd3	R2	a	6	4	1	17738.3
sgFoxd3	R2	a	6	6	1	1560.75
sgFoxd3	R2	a	6	7	1	814.038
sgFoxd3	R2	a	6	8	1	7704.53
sgFoxd3	R2	a	6	10	1	1103.16
sgFoxd3	R2	a	6	10	2	7025.09
sgFoxd3	R2	a	6	11	1	502.793
sgFoxd3	R2	a	6	13	1	748.542
sgFoxd3	R2	a	6	14	1	1685.63
sgFoxd3	R2	a	6	15	1	4403.71
sgFoxd3	R2	a	6	15	2	889.872
sgFoxd3	R2	a	6	16	1	3822.12
sgFoxd3	R2	a	7	1	1	6412.25
sgFoxd3	R2	a	7	3	1	340.884
sgFoxd3	R2	a	7	5	1	429.633
sgFoxd3	R2	a	7	6	1	820.746
sgFoxd3	R2	a	7	8	1	4905.04
sgFoxd3	R2	a	7	8	2	1834.17
sgFoxd3	R2	a	7	11	1	673.832
sgFoxd3	R2	a	7	12	1	1045.52
sgFoxd3	R2	a	7	12	2	1521.33
sgFoxd3	R2	a	8	2	1	6427.58
sgFoxd3	R2	a	8	3	1	274.763
sgFoxd3	R2	a	8	6	1	11819.7
sgFoxd3	R2	a	8	7	1	1364.75
sgFoxd3	R2	a	8	7	2	2493.03
sgFoxd3	R2	a	8	9	1	3266.38
sgFoxd3	R2	a	8	9	2	830.693
sgFoxd3	R2	a	8	12	1	1292.85
sgFoxd3	R2	a	8	12	2	2563.03
sgFoxd3	R2	a	8	13	1	9511.61
sgFoxd3	R2	a	8	16	1	593.037
sgFoxd3	R2	a	8	18	1	32000.7
sgFoxd3	R2	a	8	21	1	3655.32
sgFoxd3	R2	a	8	23	1	3110.11
sgFoxd3	R2	a	8	24	1	1354.9
sgFoxd3	R2	a	8	25	1	7796.44
sgFoxd3	R2	a	8	25	2	2404.67
sgFoxd3	R2	a	9	2	1	3355.28
sgFoxd3	R2	a	9	2	2	4991.16
sgFoxd3	R2	a	9	4	1	2294.76
sgFoxd3	R2	a	9	6	1	8312.22
sgFoxd3	R2	a	9	9	1	5249.41
sgFoxd3	R2	a	9	15	1	13293
sgFoxd3	R2	a	9	15	2	1871.43
sgFoxd3	R2	a	9	20	1	523.155
sgFoxd3	R2	a	9	23	1	2024.8
sgFoxd3	R2	a	9	24	1	513.186
sgFoxd3	R2	a	10	1	1	19417.2
sgFoxd3	R2	a	10	7	1	1859.13
sgFoxd3	R2	a	10	8	1	879.031
sgFoxd3	R2	a	10	8	2	4602.26
sgFoxd3	R2	a	10	9	1	913.14
sgFoxd3	R2	a	10	11	1	305.669
sgFoxd3	R2	a	10	13	1	1065.24
sgFoxd3	R2	a	10	15	1	6573.54
sgFoxd3	R2	a	10	15	2	1926.26
sgFoxd3	R2	a	10	16	1	424.658
sgFoxd3	R2	a	10	16	2	917.541
sgFoxd3	R2	a	10	18	1	1187.75
sgFoxd3	R2	a	11	1	1	1879.53
sgFoxd3	R2	a	11	2	1	5601.41
sgFoxd3	R2	a	11	3	1	6616.69
sgFoxd3	R2	a	11	7	1	24833.4
sgFoxd3	R2	a	11	8	1	1978.91
sgFoxd3	R2	a	11	10	1	9116.14
sgFoxd3	R2	a	11	10	2	436.018
sgFoxd3	R2	a	11	11	1	10264.7
sgFoxd3	R2	a	11	12	1	2717.95
sgFoxd3	R2	a	11	13	1	1315.35
sgFoxd3	R2	a	11	13	2	211.322
sgFoxd3	R2	a	11	14	1	1259.45
sgFoxd3	R2	a	11	17	1	1606.87
sgFoxd3	R2	a	11	17	2	4347.06
sgNT	R3	a	0	2	1	8224.74
sgNT	R3	a	0	3	1	17747.1
sgNT	R3	a	0	6	1	2690.25
sgNT	R3	a	0	7	1	10085.1
sgNT	R3	a	0	10	1	2583.43
sgNT	R3	a	0	11	1	932.572
sgNT	R3	a	0	12	1	3621.95
sgNT	R3	a	0	12	2	2786.2
sgNT	R3	a	0	13	1	17140
sgNT	R3	a	0	14	1	3386.62
sgNT	R3	a	1	2	1	14491.7
sgNT	R3	a	1	3	1	24392
sgNT	R3	a	1	5	1	11830
sgNT	R3	a	1	6	1	15436.3
sgNT	R3	a	1	6	2	2779.37
sgNT	R3	a	1	8	1	8829.03
sgNT	R3	a	1	9	1	3865.91
sgNT	R3	a	1	9	2	17003
sgNT	R3	a	1	10	1	2328.27
sgNT	R3	a	1	11	1	7882.59
sgNT	R3	a	2	2	1	1393.33
sgNT	R3	a	2	3	1	16105.6
sgNT	R3	a	2	4	1	1220.59
sgNT	R3	a	2	6	1	7805.63
sgNT	R3	a	2	6	2	3523.96
sgNT	R3	a	2	8	1	19813.6
sgNT	R3	a	2	9	1	2718.5
sgNT	R3	a	3	2	1	5472.03
sgNT	R3	a	3	2	2	1077.92
sgNT	R3	a	3	3	1	1384.46
sgNT	R3	a	3	4	1	16470.2
sgNT	R3	a	3	5	1	3963.85
sgNT	R3	a	3	6	1	1707.34
sgNT	R3	a	3	6	2	12687.6
sgNT	R3	a	3	8	1	17817
sgNT	R3	a	3	11	1	6548.7
sgNT	R3	a	4	3	1	247.727
sgNT	R3	a	4	7	1	961.559
sgNT	R3	a	4	7	2	8249.28
sgNT	R3	a	4	8	1	2158.58
sgNT	R3	a	4	9	1	13220.5
sgNT	R3	a	4	10	1	17048
sgNT	R3	a	4	12	1	920.24
sgNT	R3	a	4	13	1	15709.7
sgNT	R3	a	4	13	2	2114.93
sgNT	R3	a	4	14	1	3269.59
sgNT	R3	a	5	2	1	1107.92
sgNT	R3	a	5	4	1	5710.09
sgNT	R3	a	5	5	1	3451.38
sgNT	R3	a	5	8	1	637.872
sgNT	R3	a	5	10	1	982.704
sgNT	R3	a	5	10	2	10796.4
sgNT	R3	a	5	11	1	1120.85
sgNT	R3	a	6	2	1	5951.85
sgNT	R3	a	6	3	1	13347.5
sgNT	R3	a	6	5	1	5372.23
sgNT	R3	a	6	7	1	515.266
sgNT	R3	a	6	8	1	3758.99
sgNT	R3	a	6	13	1	15348.2
sgNT	R3	a	6	14	1	16166.7
sgNT	R3	a	7	4	1	5379.42
sgNT	R3	a	7	4	2	1848.52
sgNT	R3	a	7	5	1	12005.4
sgNT	R3	a	7	6	1	164.086
sgNT	R3	a	7	8	1	2700.34
sgNT	R3	a	7	10	1	6639.66
sgNT	R3	a	7	11	1	1049.63
sgNT	R3	a	7	11	2	1613.61
sgNT	R3	a	7	12	1	8617.75
sgNT	R3	a	7	13	1	926.082
sgNT	R3	a	7	15	1	360.223
sgNT	R3	a	8	3	1	3067.2
sgNT	R3	a	8	5	1	2260.56
sgNT	R3	a	8	6	1	21969.5
sgNT	R3	a	8	7	1	3015.82
sgNT	R3	a	8	8	1	14153.4
sgNT	R3	a	8	8	2	7353.55
sgNT	R3	a	8	10	1	776.674
sgNT	R3	a	8	11	1	7972.05
sgNT	R3	a	8	14	1	2500.48
sgNT	R3	a	8	15	1	26623.9
sgNT	R3	a	8	16	1	5236.11
sgNT	R3	a	9	4	1	9764.93
sgNT	R3	a	9	6	1	1359.36
sgNT	R3	a	9	7	1	14082.7
sgNT	R3	a	9	8	1	9149.97
sgNT	R3	a	9	9	1	3220.27
sgNT	R3	a	9	10	1	4370.19
sgNT	R3	a	9	10	2	486.662
sgNT	R3	a	9	11	1	704.9
sgNT	R3	a	9	12	1	14315.9
sgNT	R3	a	9	13	1	3025.97
sgNT	R3	a	9	15	1	1172.03
sgNT	R3	a	10	2	1	7124.27
sgNT	R3	a	10	4	1	2582.44
sgNT	R3	a	10	5	1	577.599
sgNT	R3	a	10	6	1	9854.87
sgNT	R3	a	10	6	2	12308
sgNT	R3	a	10	8	1	3996.46
sgNT	R3	a	10	11	1	1267.95
sgNT	R3	a	10	13	1	26496.2
sgNT	R3	a	10	14	1	1808.18
sgNT	R3	a	10	14	2	5593.31
sgNT	R3	a	11	7	1	2130.5
sgNT	R3	a	11	8	1	28272.8
sgNT	R3	a	11	9	1	8453.82
sgNT	R3	a	11	10	1	3280.82
sgNT	R3	a	11	11	1	5025.82
sgNT	R3	a	11	11	2	2158.78
sgNT	R3	a	11	14	1	4404.48
sgNT	R3	a	11	16	1	148.941
sgNT	R3	a	11	17	1	397.424
sgNfrkb	R3	a	0	2	1	4211.95
sgNfrkb	R3	a	0	3	1	1459.26
sgNfrkb	R3	a	0	5	1	3998.01
sgNfrkb	R3	a	1	2	1	1669.92
sgNfrkb	R3	a	1	5	1	4129
sgNfrkb	R3	a	1	8	1	9778.92
sgNfrkb	R3	a	2	5	1	916.561
sgNfrkb	R3	a	2	6	1	260.116
sgNfrkb	R3	a	2	9	1	12913.2
sgNfrkb	R3	a	3	4	1	292.966
sgNfrkb	R3	a	3	10	1	2374.11
sgNfrkb	R3	a	3	11	1	960.29
sgNfrkb	R3	a	3	12	1	411.65
sgNfrkb	R3	a	3	13	1	2029.93
sgNfrkb	R3	a	3	17	1	13103.9
sgNfrkb	R3	a	4	2	1	523.751
sgNfrkb	R3	a	4	6	1	500.361
sgNfrkb	R3	a	4	11	1	4107.11
sgNfrkb	R3	a	5	1	1	2988.69
sgNfrkb	R3	a	5	4	1	3524.27
sgNfrkb	R3	a	5	4	2	2082.54
sgNfrkb	R3	a	5	6	1	3841.94
sgNfrkb	R3	a	5	7	1	7310.95
sgNfrkb	R3	a	5	8	1	1091.1
sgNfrkb	R3	a	6	1	1	380.636
sgNfrkb	R3	a	6	1	2	375.803
sgNfrkb	R3	a	6	2	1	2494.73
sgNfrkb	R3	a	6	3	1	2719.68
sgNfrkb	R3	a	6	5	1	5932.01
sgNfrkb	R3	a	7	4	1	7993.2
sgNfrkb	R3	a	7	7	1	5836.85
sgNfrkb	R3	a	7	14	1	7024.74
sgNfrkb	R3	a	7	15	1	2416.08
sgNfrkb	R3	a	8	3	1	23648.5
sgNfrkb	R3	a	8	8	1	9843.82
sgNfrkb	R3	a	8	9	1	5987.84
sgNfrkb	R3	a	8	9	2	4463.16
sgNfrkb	R3	a	8	12	1	12992.6
sgNfrkb	R3	a	8	14	1	828.563
sgNfrkb	R3	a	8	18	1	4629.64
sgNfrkb	R3	a	8	18	2	1214.44
sgNfrkb	R3	a	9	3	1	5333.26
sgNfrkb	R3	a	9	3	2	6234.16
sgNfrkb	R3	a	9	5	1	7693.67
sgNfrkb	R3	a	9	9	1	11933.4
sgNfrkb	R3	a	9	10	1	5243.95
sgNfrkb	R3	a	9	11	1	4065.54
sgNfrkb	R3	a	9	12	1	2111.34
sgNfrkb	R3	a	9	14	1	5961.26
sgNfrkb	R3	a	9	16	1	2055.51
sgNfrkb	R3	a	9	16	2	510.327
sgNfrkb	R3	a	9	18	1	1441.15
sgNfrkb	R3	a	9	19	1	2331.03
sgNfrkb	R3	a	10	1	1	3771
sgNfrkb	R3	a	10	9	1	15995.2
sgNfrkb	R3	a	10	11	1	349.919
sgNfrkb	R3	a	10	11	2	490.57
sgNfrkb	R3	a	10	14	1	133.715
sgNfrkb	R3	a	10	17	1	1958.62
sgNfrkb	R3	a	10	18	1	2919.71
sgNfrkb	R3	a	10	19	1	929.177
sgNfrkb	R3	a	10	21	1	1924.83
sgNfrkb	R3	a	11	4	1	3157.01
sgNfrkb	R3	a	11	10	1	7067.5
sgNfrkb	R3	a	11	14	1	1115.27
sgFoxd3	R3	a	0	2	1	643.506
sgFoxd3	R3	a	0	9	1	963.388
sgFoxd3	R3	a	0	10	1	1596.8
sgFoxd3	R3	a	1	8	1	163.076
sgFoxd3	R3	a	1	10	1	590.389
sgFoxd3	R3	a	2	1	1	990.922
sgFoxd3	R3	a	2	5	1	410.664
sgFoxd3	R3	a	2	8	1	1082.31
sgFoxd3	R3	a	3	1	1	87.4083
sgFoxd3	R3	a	3	4	1	554.729
sgFoxd3	R3	a	3	6	1	426.804
sgFoxd3	R3	a	3	11	1	87.2661
sgFoxd3	R3	a	3	11	2	220.349
sgFoxd3	R3	a	4	5	1	2093.47
sgFoxd3	R3	a	5	3	1	246.962
sgFoxd3	R3	a	5	7	1	236.069
sgFoxd3	R3	a	5	12	1	1313.51
sgFoxd3	R3	a	5	12	2	1469.65
sgFoxd3	R3	a	6	9	1	2856.5
sgFoxd3	R3	a	6	12	1	3251.23
sgFoxd3	R3	a	7	4	1	408.947
sgFoxd3	R3	a	7	8	1	988.987
sgFoxd3	R3	a	7	12	1	1232.15
sgFoxd3	R3	a	7	13	1	542.135
sgFoxd3	R3	a	8	3	1	3113.93
sgFoxd3	R3	a	8	4	1	677.475
sgFoxd3	R3	a	8	12	1	528.266
sgFoxd3	R3	a	10	3	1	523.644
sgFoxd3	R3	a	10	8	1	879.158
sgFoxd3	R3	a	10	10	1	1010.01
sgFoxd3	R3	a	10	11	1	9397.27
sgFoxd3	R3	a	10	13	1	537.173
sgFoxd3	R3	a	11	11	1	136.077
sgFoxd3	R3	a	11	11	2	710.443
sgOtx2	R3	a	0	1	1	589.296
sgOtx2	R3	a	0	1	2	128.685
sgOtx2	R3	a	0	3	1	177.163
sgOtx2	R3	a	0	4	1	430.963
sgOtx2	R3	a	0	5	1	388.841
sgOtx2	R3	a	0	8	1	1200.42
sgOtx2	R3	a	0	9	1	506.2
sgOtx2	R3	a	0	9	2	471.891
sgOtx2	R3	a	0	10	1	185.162
sgOtx2	R3	a	1	4	1	208.77
sgOtx2	R3	a	1	4	2	168.047
sgOtx2	R3	a	1	5	1	374.748
sgOtx2	R3	a	2	3	1	404.555
sgOtx2	R3	a	2	4	1	286.106
sgOtx2	R3	a	2	6	1	24.2984
sgOtx2	R3	a	2	8	1	3537.81
sgOtx2	R3	a	2	12	1	278.932
sgOtx2	R3	a	3	3	1	1089.79
sgOtx2	R3	a	3	4	1	143.217
sgOtx2	R3	a	3	5	1	2245.23
sgOtx2	R3	a	3	7	1	2949.97
sgOtx2	R3	a	4	2	1	2685.03
sgOtx2	R3	a	4	7	1	1363.68
sgOtx2	R3	a	4	8	1	425.308
sgOtx2	R3	a	5	1	1	617.122
sgOtx2	R3	a	5	4	1	117.552
sgOtx2	R3	a	5	4	2	145.262
sgOtx2	R3	a	5	5	1	858.495
sgOtx2	R3	a	5	6	1	2256.2
sgOtx2	R3	a	5	6	2	394.001
sgOtx2	R3	a	6	1	1	350.866
sgOtx2	R3	a	6	4	1	1090.97
sgOtx2	R3	a	7	6	1	172.435
sgOtx2	R3	a	8	2	1	1322.28
sgOtx2	R3	a	8	5	1	123.401
sgOtx2	R3	a	8	9	1	476.57
sgOtx2	R3	a	8	10	1	206.005
sgOtx2	R3	a	8	11	1	108.91
sgOtx2	R3	a	9	3	1	285.394
sgOtx2	R3	a	9	4	1	1249.08
sgOtx2	R3	a	9	5	1	1231.52
sgOtx2	R3	a	9	6	1	161.945
sgOtx2	R3	a	9	9	1	348.693
sgOtx2	R3	a	9	9	2	265.641
sgOtx2	R3	a	10	2	1	1531.01
sgOtx2	R3	a	10	4	1	192.916
sgOtx2	R3	a	11	2	1	94.2209
sgOtx2	R3	a	11	6	1	135.913
sgOtx2	R3	a	11	7	1	666.516
sgOtx2	R1	a	0	3	1	231.605
sgOtx2	R1	a	0	7	1	1193.69
sgOtx2	R1	a	0	8	1	504.969
sgOtx2	R1	a	0	9	1	1149.67
sgOtx2	R1	a	0	10	1	1941.87
sgOtx2	R1	a	0	11	1	1800.32
sgOtx2	R1	a	0	11	2	387.628
sgOtx2	R1	a	0	13	1	142.181
sgOtx2	R1	a	0	15	1	251.178
sgOtx2	R1	a	0	15	2	105.185
sgOtx2	R1	a	1	4	1	64.7182
sgOtx2	R1	a	1	5	1	218.129
sgOtx2	R1	a	1	5	2	113.109
sgOtx2	R1	a	1	6	1	158.59
sgOtx2	R1	a	1	7	1	160.985
sgOtx2	R1	a	1	10	1	148.569
sgOtx2	R1	a	1	10	2	281.877
sgOtx2	R1	a	2	3	1	58.3408
sgOtx2	R1	a	2	5	1	886.454
sgOtx2	R1	a	2	5	2	140.013
sgOtx2	R1	a	2	7	1	92.772
sgOtx2	R1	a	2	11	1	734.036
sgOtx2	R1	a	3	3	1	16.2886
sgOtx2	R1	a	3	3	2	74.1325
sgOtx2	R1	a	3	4	1	254.141
sgOtx2	R1	a	3	4	2	101.047
sgOtx2	R1	a	3	8	1	446.287
sgOtx2	R1	a	3	9	1	138.145
sgOtx2	R1	a	4	3	1	1890.43
sgOtx2	R1	a	4	4	1	62.0532
sgOtx2	R1	a	4	5	1	303.327
sgOtx2	R1	a	5	3	1	274.417
sgOtx2	R1	a	6	6	1	1226.9
sgOtx2	R1	a	6	7	1	100.132
sgOtx2	R1	a	6	8	1	102.05
sgOtx2	R1	a	6	10	1	135.086
sgOtx2	R1	a	6	12	1	66.9342
sgOtx2	R1	a	7	1	1	633.107
sgOtx2	R1	a	7	3	1	335.278
sgOtx2	R1	a	7	5	1	159.582
sgOtx2	R1	a	7	6	1	294.824
sgOtx2	R1	a	7	12	1	122.452
sgOtx2	R1	a	8	3	1	100.367
sgOtx2	R1	a	8	7	1	68.2051
sgOtx2	R1	a	8	7	2	183.41
sgOtx2	R1	a	9	15	1	10.412
sgOtx2	R1	a	9	15	2	2.603
sgOtx2	R1	a	10	1	1	153.407
sgOtx2	R1	a	10	3	1	105.754
sgOtx2	R1	a	10	4	1	101.622
sgOtx2	R1	a	10	4	2	91.4971
sgOtx2	R1	a	10	5	1	408.192
sgOtx2	R1	a	10	7	1	119.532
sgOtx2	R1	a	11	5	1	85.6899
sgOtx2	R1	a	11	8	1	1056.1
