# Supplementary material for: Reporter CRISPR screens decipher cis-regulatory and trans-regulatory principles at the Xist locus
Source: Nat Struct Mol Biol. 2025 Oct 6;32(12):2465–75. doi: 10.1038/s41594-025-01686-3 (PMC12700789; doi:10.1038/s41594-025-01686-3)
Supplement: Supplementary file 25 — Statistical source data. [file 41594_2025_1686_MOESM25_ESM.xlsx]

## Sheet: E10b
rep	day	line	Gene	Rel_Exp			Gene	comp	pval
R1	D4	WT	Ftx	-4.17557			Ftx	DEL	7.91e-05
R1	D4	WT	Jpx	-9.33812			Jpx	DEL	0.712078
R1	D4	WT	Rnf12	0.00335891			Rnf12	DEL	3.46e-05
R1	D4	WT	Tsix	-7.00162			Tsix	DEL	0.135421
R1	D4	WT	Xert	-6.64514			Xist	DEL	0.000565
R1	D4	WT	Xist	-1.25066			Ftx	CRISPRi	0.00072
R1	D4	sgFtx/Xert-REs	Ftx	-7.7897			Jpx	CRISPRi	0.698652
R1	D4	sgFtx/Xert-REs	Jpx	-10.075			Rnf12	CRISPRi	0.107382
R1	D4	sgFtx/Xert-REs	Rnf12	0.141408			Tsix	CRISPRi	0.0548585
R1	D4	sgFtx/Xert-REs	Tsix	-6.88914			Xert	CRISPRi	7.74e-05
R1	D4	sgFtx/Xert-REs	Xist	-3.2739			Xist	CRISPRi	0.0043248
R1	D4	dFtx-Xert	Ftx	-6.35249
R1	D4	dFtx-Xert	Jpx	-9.42541
R1	D4	dFtx-Xert	Rnf12	0.76558
R1	D4	dFtx-Xert	Tsix	-6.67465
R1	D4	dFtx-Xert	Xert	-17.2625
R1	D4	dFtx-Xert	Xist	-2.9885
R1	D4	sgNT	Ftx	-4.66739
R1	D4	sgNT	Jpx	-9.62599
R1	D4	sgNT	Rnf12	-0.399667
R1	D4	sgNT	Tsix	-7.74303
R1	D4	sgNT	Xert	-7.54459
R1	D4	sgNT	Xist	-0.901967
R2	D4	WT	Ftx	-4.5581
R2	D4	WT	Jpx	-9.38056
R2	D4	WT	Rnf12	0.0935442
R2	D4	WT	Tsix	-6.8922
R2	D4	WT	Xert	-7.28213
R2	D4	WT	Xist	-1.04423
R2	D4	sgFtx/Xert-REs	Ftx	-8.21568
R2	D4	sgFtx/Xert-REs	Jpx	-9.29102
R2	D4	sgFtx/Xert-REs	Rnf12	-0.0300232
R2	D4	sgFtx/Xert-REs	Tsix	-7.21243
R2	D4	sgFtx/Xert-REs	Xist	-3.69702
R2	D4	dFtx-Xert	Ftx	-6.27396
R2	D4	dFtx-Xert	Jpx	-9.01116
R2	D4	dFtx-Xert	Rnf12	0.857617
R2	D4	dFtx-Xert	Tsix	-6.31808
R2	D4	dFtx-Xert	Xert	-17.0112
R2	D4	dFtx-Xert	Xist	-2.50649
R2	D4	sgNT	Ftx	-5.60396
R2	D4	sgNT	Jpx	-9.89353
R2	D4	sgNT	Rnf12	-1.39965
R2	D4	sgNT	Tsix	-9.36872
R2	D4	sgNT	Xert	-7.73374
R2	D4	sgNT	Xist	-1.85218
R3	D4	WT	Ftx	-4.24181
R3	D4	WT	Jpx	-8.89359
R3	D4	WT	Rnf12	0.0374729
R3	D4	WT	Tsix	-6.49558
R3	D4	WT	Xert	-6.92412
R3	D4	WT	Xist	-0.929967
R3	D4	sgFtx/Xert-REs	Ftx	-8.21098
R3	D4	sgFtx/Xert-REs	Jpx	-9.76109
R3	D4	sgFtx/Xert-REs	Rnf12	0.36386
R3	D4	sgFtx/Xert-REs	Tsix	-7.20547
R3	D4	sgFtx/Xert-REs	Xist	-3.22427
R3	D4	dFtx-Xert	Ftx	-6.36972
R3	D4	dFtx-Xert	Jpx	-8.91267
R3	D4	dFtx-Xert	Rnf12	0.833303
R3	D4	dFtx-Xert	Tsix	-6.29451
R3	D4	dFtx-Xert	Xert	-17.9193
R3	D4	dFtx-Xert	Xist	-2.836
R3	D4	sgNT	Ftx	-4.79833
R3	D4	sgNT	Jpx	-9.2367
R3	D4	sgNT	Rnf12	-0.171176
R3	D4	sgNT	Tsix	-8.19394
R3	D4	sgNT	Xert	-7.34744
R3	D4	sgNT	Xist	-0.699074

## Sheet: E10c
rep	line	xist_perc	mono_perc	bi_perc	multi_perc			comp	pval
R1	WT	0.577465	0.542254	0.0352113	0			DEL	0.205525
R1	dFtx-Xert	0.528169	0.5	0.0211268	0.00704225			CRISPRi	0.0018412
R1	sgFtx/Xert-Res	0.315789	0.310526	0.00526316	0
R1	sgNT	0.72067	0.698324	0.0167598	0.00558659
R2	WT	0.642424	0.618182	0.0242424	0
R2	dFtx-Xert	0.561404	0.54386	0.0175439	0
R2	sgFtx/Xert-Res	0.291139	0.291139	0	0
R2	sgNT	0.737931	0.737931	0	0
R3	WT	0.746032	0.730159	0.015873	0
R3	dFtx-Xert	0.454545	0.412587	0.041958	0
R3	sgFtx/Xert-Res	0.315789	0.308271	0	0.0075188
R3	sgNT	0.702703	0.693694	0.00900901	0

## Sheet: E10d
rep	line	day	scene	cell_id	cy5_id	cy5_norm_sub			comp	pval
R1	WT	D4	P9	2	2	78.8005			DEL	1.02e-11
R1	WT	D4	P1	15	1	15210.9			CRISPRi	0.000158
R1	WT	D4	P4	26	1	12357
R1	WT	D4	P2	16	1	764.817
R1	WT	D4	P9	4	1	209.726
R1	WT	D4	P6	9	1	10773.7
R1	WT	D4	P4	6	1	1534.14
R1	WT	D4	P2	11	1	4656.8
R1	WT	D4	P10	14	1	3097.34
R1	WT	D4	P4	21	1	16011.3
R1	WT	D4	P6	1	1	112.584
R1	WT	D4	P7	14	1	3550.86
R1	WT	D4	P10	11	1	12330.5
R1	WT	D4	P5	6	1	12272.9
R1	WT	D4	P6	13	1	22639
R1	WT	D4	P8	18	1	12157.8
R1	WT	D4	P10	4	2	48.2893
R1	WT	D4	P3	9	1	3681.9
R1	WT	D4	P1	21	2	539.008
R1	WT	D4	P2	8	1	24960.1
R1	WT	D4	P8	10	1	83.5566
R1	WT	D4	P1	22	1	1081.33
R1	WT	D4	P6	11	1	9289.55
R1	WT	D4	P6	16	1	1813.97
R1	WT	D4	P8	1	1	1145.13
R1	WT	D4	P9	13	1	34.014
R1	WT	D4	P1	21	1	1511.6
R1	WT	D4	P3	7	1	12440.8
R1	WT	D4	P4	24	1	14834.2
R1	WT	D4	P9	7	1	18650.7
R1	WT	D4	P8	9	1	18590.5
R1	WT	D4	P6	4	1	3277.36
R1	WT	D4	P9	9	1	11344.1
R1	WT	D4	P3	9	2	1027.83
R1	WT	D4	P6	3	1	17408.5
R1	WT	D4	P10	13	1	728.249
R1	WT	D4	P8	17	1	2340.96
R1	WT	D4	P10	2	1	2046.7
R1	WT	D4	P6	18	1	19142.3
R1	WT	D4	P4	17	1	4082.99
R1	WT	D4	P6	7	1	9389.5
R1	WT	D4	P7	11	1	1115.16
R1	WT	D4	P5	8	1	7547.53
R1	WT	D4	P4	1	1	6319.31
R1	WT	D4	P5	4	1	19.0526
R1	WT	D4	P10	9	1	358.226
R1	WT	D4	P3	16	1	23455.5
R1	WT	D4	P6	2	1	2243.38
R1	WT	D4	P3	14	1	2371.14
R1	WT	D4	P9	2	1	275.063
R1	WT	D4	P6	1	2	1479.05
R1	WT	D4	P3	3	1	3026.24
R1	WT	D4	P3	12	1	2663.87
R1	WT	D4	P6	5	1	1067.52
R1	WT	D4	P4	15	1	11840.9
R1	WT	D4	P6	20	1	4043.47
R1	WT	D4	P10	12	1	13032.7
R1	WT	D4	P4	11	1	4200.28
R1	WT	D4	P10	4	1	191.677
R1	WT	D4	P3	5	1	7112.31
R1	WT	D4	P2	14	1	7044.17
R1	WT	D4	P7	4	1	4186.29
R1	WT	D4	P8	16	1	303.29
R1	WT	D4	P1	8	1	12260.7
R1	WT	D4	P6	10	1	1599.44
R1	WT	D4	P8	4	1	7461.05
R1	WT	D4	P5	5	1	17762.8
R1	WT	D4	P9	14	1	4982.43
R1	WT	D4	P10	10	1	20564.8
R1	WT	D4	P7	17	1	1084.28
R1	WT	D4	P8	15	1	9438.38
R1	WT	D4	P5	15	1	12489.8
R1	WT	D4	P10	8	1	167.348
R1	WT	D4	P4	12	1	748.934
R1	WT	D4	P6	12	1	3259.25
R1	WT	D4	P3	2	1	245.011
R1	WT	D4	P4	5	1	6387.43
R1	WT	D4	P5	2	1	238.788
R1	WT	D4	P4	16	1	4726.27
R1	WT	D4	P8	11	1	983.849
R1	WT	D4	P6	19	1	947.345
R1	WT	D4	P4	2	1	40.4272
R1	WT	D4	P4	23	1	14561.1
R1	WT	D4	P4	3	1	23806.2
R1	WT	D4	P9	5	1	14172.1
R1	WT	D4	P9	12	1	2221.64
R1	WT	D4	P2	3	1	70.3392
R2	WT	D4	P10	9	1	5041.11
R2	WT	D4	P7	19	1	17788.2
R2	WT	D4	P9	9	1	2634.13
R2	WT	D4	P4	7	1	2327.13
R2	WT	D4	P10	24	1	13023.4
R2	WT	D4	P2	16	1	17853.6
R2	WT	D4	P10	8	1	10544.3
R2	WT	D4	P2	4	2	8457.59
R2	WT	D4	P7	11	1	5939.01
R2	WT	D4	P8	14	1	12281.8
R2	WT	D4	P9	12	1	8313.19
R2	WT	D4	P5	5	1	341.01
R2	WT	D4	P9	10	2	1219.3
R2	WT	D4	P7	3	1	12710.9
R2	WT	D4	P4	11	1	110.971
R2	WT	D4	P4	8	1	422.974
R2	WT	D4	P2	7	1	17871.2
R2	WT	D4	P6	19	1	15941.1
R2	WT	D4	P3	11	1	481.255
R2	WT	D4	P5	19	1	11643.6
R2	WT	D4	P2	12	1	20544.1
R2	WT	D4	P4	5	1	21300.3
R2	WT	D4	P7	22	1	32521.1
R2	WT	D4	P3	31	1	3599.79
R2	WT	D4	P10	6	1	2635.88
R2	WT	D4	P9	16	1	1797.29
R2	WT	D4	P1	23	1	7844.89
R2	WT	D4	P9	11	1	5550.77
R2	WT	D4	P8	11	1	3563.07
R2	WT	D4	P3	28	1	24387
R2	WT	D4	P8	10	1	858.525
R2	WT	D4	P6	18	1	13199.4
R2	WT	D4	P9	10	1	1381.58
R2	WT	D4	P2	5	1	18117
R2	WT	D4	P10	20	1	12919.2
R2	WT	D4	P2	22	1	25688.6
R2	WT	D4	P1	18	1	22151.9
R2	WT	D4	P2	24	1	16315.7
R2	WT	D4	P3	6	1	3575.45
R2	WT	D4	P3	14	1	19101.2
R2	WT	D4	P9	1	1	2451.83
R2	WT	D4	P9	17	1	316.575
R2	WT	D4	P7	9	1	1148.63
R2	WT	D4	P8	24	1	839.525
R2	WT	D4	P1	12	1	5483.14
R2	WT	D4	P3	4	1	9977.5
R2	WT	D4	P5	25	1	27085.1
R2	WT	D4	P4	13	1	14224.9
R2	WT	D4	P6	14	1	2522.75
R2	WT	D4	P8	25	1	32029.3
R2	WT	D4	P5	10	1	12520.7
R2	WT	D4	P4	4	1	220.336
R2	WT	D4	P9	21	1	8822.35
R2	WT	D4	P3	10	1	714.316
R2	WT	D4	P10	18	1	16553.8
R2	WT	D4	P8	20	1	2316.23
R2	WT	D4	P9	15	1	683.979
R2	WT	D4	P1	10	1	15053.5
R2	WT	D4	P3	17	1	464.25
R2	WT	D4	P10	11	1	16508.6
R2	WT	D4	P6	7	1	9099.56
R2	WT	D4	P1	16	2	705.352
R2	WT	D4	P8	12	1	21072.6
R2	WT	D4	P3	19	1	1579.46
R2	WT	D4	P7	6	1	28819.9
R2	WT	D4	P2	13	1	1390.26
R2	WT	D4	P6	13	1	13667.5
R2	WT	D4	P2	6	1	29566.8
R2	WT	D4	P10	4	1	1643.47
R2	WT	D4	P3	27	1	4707.9
R2	WT	D4	P6	20	1	17728.5
R2	WT	D4	P9	4	1	2312.06
R2	WT	D4	P8	13	1	23971.1
R2	WT	D4	P4	14	1	3367.65
R2	WT	D4	P9	14	1	10860.4
R2	WT	D4	P2	8	1	13239.1
R2	WT	D4	P8	21	1	5054.8
R2	WT	D4	P2	6	2	2156.87
R2	WT	D4	P6	21	1	4122.37
R2	WT	D4	P4	2	1	2474.65
R2	WT	D4	P6	23	1	2257.98
R2	WT	D4	P8	16	1	15181.7
R2	WT	D4	P1	15	1	986.009
R2	WT	D4	P5	22	1	608.952
R2	WT	D4	P5	13	1	1668.64
R2	WT	D4	P5	16	1	4627.4
R2	WT	D4	P7	21	1	27231.2
R3	WT	D4	P2	10	1	3672.48
R3	WT	D4	P3	6	1	6329.08
R3	WT	D4	P1	11	1	80.9324
R3	WT	D4	P3	5	1	8218.15
R3	WT	D4	P3	19	1	947.253
R3	WT	D4	P5	8	1	7385.02
R3	WT	D4	P3	16	1	2406.31
R3	WT	D4	P6	1	1	324.81
R3	WT	D4	P2	2	1	6086.57
R3	WT	D4	P5	11	1	10670.7
R3	WT	D4	P11	8	1	141.366
R3	WT	D4	P11	3	1	661.783
R3	WT	D4	P1	13	1	2374.37
R3	WT	D4	P11	10	1	506.538
R3	WT	D4	P7	15	1	2520.38
R3	WT	D4	P4	8	1	507.138
R3	WT	D4	P9	4	1	1215.22
R3	WT	D4	P1	14	1	10184.7
R3	WT	D4	P7	10	1	6482.36
R3	WT	D4	P5	2	1	4559.69
R3	WT	D4	P1	8	1	19591.2
R3	WT	D4	P2	3	1	161.723
R3	WT	D4	P2	4	1	1583.84
R3	WT	D4	P7	12	1	6539.93
R3	WT	D4	P5	12	1	953.679
R3	WT	D4	P5	5	2	291.635
R3	WT	D4	P9	2	1	284.988
R3	WT	D4	P1	15	1	5331.11
R3	WT	D4	P5	5	1	1300.86
R3	WT	D4	P1	17	1	307.344
R3	WT	D4	P7	4	1	2880.9
R3	WT	D4	P11	4	1	1124.46
R3	WT	D4	P1	21	1	1061.75
R3	WT	D4	P6	10	1	6253.11
R3	WT	D4	P8	14	1	3210.95
R3	WT	D4	P7	18	1	3247.28
R3	WT	D4	P8	3	1	3210.21
R3	WT	D4	P4	1	1	44.0406
R3	WT	D4	P8	4	1	1832.79
R3	WT	D4	P6	9	1	444.757
R3	WT	D4	P4	5	1	5826.02
R3	WT	D4	P11	7	1	2516.31
R3	WT	D4	P6	3	2	5.75475
R3	WT	D4	P7	9	1	7550.39
R3	WT	D4	P6	15	1	10414.6
R3	WT	D4	P10	1	1	2815.83
R3	WT	D4	P11	6	1	6784.36
R3	WT	D4	P10	4	1	1774.95
R3	WT	D4	P5	1	1	216.873
R3	WT	D4	P4	4	1	3645.43
R3	WT	D4	P3	3	1	1650.75
R3	WT	D4	P8	2	1	8210.64
R3	WT	D4	P7	7	1	4612.98
R3	WT	D4	P3	2	1	1540.07
R3	WT	D4	P3	1	1	2176.08
R3	WT	D4	P3	18	1	5441.55
R3	WT	D4	P7	11	1	616.747
R3	WT	D4	P3	8	1	1763.05
R3	WT	D4	P4	6	1	1125.78
R3	WT	D4	P6	8	1	9725.05
R3	WT	D4	P5	3	1	6569.16
R3	WT	D4	P2	9	1	29.5358
R3	WT	D4	P1	2	1	2.60393
R3	WT	D4	P5	9	1	508.943
R3	WT	D4	P6	11	1	4776.68
R3	WT	D4	P6	14	1	1979.26
R3	WT	D4	P2	8	1	8154.16
R3	WT	D4	P2	5	1	8083.82
R3	WT	D4	P1	5	1	4908.67
R3	WT	D4	P2	1	1	6270.99
R3	WT	D4	P1	4	1	15431.5
R3	WT	D4	P11	1	1	2320.21
R3	WT	D4	P7	6	1	490.938
R3	WT	D4	P4	2	1	199.108
R3	WT	D4	P8	1	1	20011.7
R3	WT	D4	P3	9	1	6582.06
R3	WT	D4	P8	9	1	6258.08
R3	WT	D4	P7	14	1	4308.07
R3	WT	D4	P6	7	1	304.355
R3	WT	D4	P1	3	1	1444.17
R3	WT	D4	P3	17	1	9722.15
R3	WT	D4	P9	9	1	3835.57
R3	WT	D4	P8	7	1	760.758
R3	WT	D4	P4	9	1	76.5174
R3	WT	D4	P11	2	1	2090.47
R3	WT	D4	P9	6	1	4548.46
R3	WT	D4	P5	13	1	80.6007
R1	sgFtx/Xert-REs	D4	P9	6	1	33.5524
R1	sgFtx/Xert-REs	D4	P10	8	1	16846.9
R1	sgFtx/Xert-REs	D4	P3	5	1	6256.8
R1	sgFtx/Xert-REs	D4	P4	14	1	1224.92
R1	sgFtx/Xert-REs	D4	P10	5	1	5787.08
R1	sgFtx/Xert-REs	D4	P1	5	1	858.536
R1	sgFtx/Xert-REs	D4	P4	9	1	1353.55
R1	sgFtx/Xert-REs	D4	P5	11	1	226.646
R1	sgFtx/Xert-REs	D4	P6	12	1	499.426
R1	sgFtx/Xert-REs	D4	P6	8	1	315.073
R1	sgFtx/Xert-REs	D4	P5	5	1	4983.28
R1	sgFtx/Xert-REs	D4	P3	9	1	616.612
R1	sgFtx/Xert-REs	D4	P7	10	1	1686.1
R1	sgFtx/Xert-REs	D4	P8	14	1	10765.4
R1	sgFtx/Xert-REs	D4	P5	26	1	7345.67
R1	sgFtx/Xert-REs	D4	P5	24	1	4771.97
R1	sgFtx/Xert-REs	D4	P7	1	1	11355.4
R1	sgFtx/Xert-REs	D4	P1	17	1	196.526
R1	sgFtx/Xert-REs	D4	P2	16	1	1249.22
R1	sgFtx/Xert-REs	D4	P2	9	1	15941.5
R1	sgFtx/Xert-REs	D4	P2	15	1	5488.27
R1	sgFtx/Xert-REs	D4	P10	12	1	309.192
R1	sgFtx/Xert-REs	D4	P6	10	1	6533.57
R2	sgFtx/Xert-REs	D4	P9	14	1	6394.88
R2	sgFtx/Xert-REs	D4	P1	8	1	943.223
R2	sgFtx/Xert-REs	D4	P3	6	1	8150.74
R2	sgFtx/Xert-REs	D4	P6	3	1	4747.99
R2	sgFtx/Xert-REs	D4	P1	16	1	675.216
R2	sgFtx/Xert-REs	D4	P5	8	1	2257.65
R2	sgFtx/Xert-REs	D4	P7	2	1	236.73
R2	sgFtx/Xert-REs	D4	P5	1	1	1129.95
R2	sgFtx/Xert-REs	D4	P5	5	1	17455
R2	sgFtx/Xert-REs	D4	P9	11	1	2833.43
R2	sgFtx/Xert-REs	D4	P3	3	1	172.662
R2	sgFtx/Xert-REs	D4	P8	6	1	4435.91
R2	sgFtx/Xert-REs	D4	P6	12	1	12412.7
R2	sgFtx/Xert-REs	D4	P5	6	1	110.93
R2	sgFtx/Xert-REs	D4	P5	7	1	330.069
R2	sgFtx/Xert-REs	D4	P8	5	1	183.965
R2	sgFtx/Xert-REs	D4	P5	13	1	302.506
R2	sgFtx/Xert-REs	D4	P4	3	1	338.79
R2	sgFtx/Xert-REs	D4	P7	4	1	1241.64
R2	sgFtx/Xert-REs	D4	P7	6	1	2002.96
R2	sgFtx/Xert-REs	D4	P2	2	1	9524.55
R2	sgFtx/Xert-REs	D4	P10	5	1	1845.2
R2	sgFtx/Xert-REs	D4	P10	6	1	1305
R3	sgFtx/Xert-REs	D4	P5	3	1	3348.2
R3	sgFtx/Xert-REs	D4	P2	20	1	11148.5
R3	sgFtx/Xert-REs	D4	P3	9	1	229.802
R3	sgFtx/Xert-REs	D4	P1	15	1	735.747
R3	sgFtx/Xert-REs	D4	P7	16	1	370.36
R3	sgFtx/Xert-REs	D4	P4	16	1	8106.51
R3	sgFtx/Xert-REs	D4	P6	6	1	5985.93
R3	sgFtx/Xert-REs	D4	P6	18	1	4622.41
R3	sgFtx/Xert-REs	D4	P2	15	1	10846.7
R3	sgFtx/Xert-REs	D4	P5	1	1	5297.75
R3	sgFtx/Xert-REs	D4	P6	7	1	43.3667
R3	sgFtx/Xert-REs	D4	P10	5	1	200.047
R3	sgFtx/Xert-REs	D4	P3	6	1	21092.7
R3	sgFtx/Xert-REs	D4	P8	11	1	363.186
R3	sgFtx/Xert-REs	D4	P6	17	1	20757
R3	sgFtx/Xert-REs	D4	P7	19	1	106.789
R3	sgFtx/Xert-REs	D4	P7	17	1	220.92
R3	sgFtx/Xert-REs	D4	P6	5	1	520.239
R3	sgFtx/Xert-REs	D4	P5	4	1	152.419
R3	sgFtx/Xert-REs	D4	P6	11	1	368.649
R3	sgFtx/Xert-REs	D4	P8	24	1	5288.83
R3	sgFtx/Xert-REs	D4	P3	13	1	6596.38
R3	sgFtx/Xert-REs	D4	P3	10	1	65.3795
R1	dFtx-Xert	D4	P4	19	1	157.439
R1	dFtx-Xert	D4	P8	3	1	44.7885
R1	dFtx-Xert	D4	P9	3	1	1003.49
R1	dFtx-Xert	D4	P2	7	1	626.459
R1	dFtx-Xert	D4	P8	17	1	69.494
R1	dFtx-Xert	D4	P4	7	1	9982.44
R1	dFtx-Xert	D4	P10	1	1	1791.4
R1	dFtx-Xert	D4	P2	18	1	2080.89
R1	dFtx-Xert	D4	P3	14	1	4557.17
R1	dFtx-Xert	D4	P1	8	1	1581.22
R1	dFtx-Xert	D4	P7	6	1	2734.81
R1	dFtx-Xert	D4	P3	19	1	4452.09
R1	dFtx-Xert	D4	P6	10	1	432.638
R1	dFtx-Xert	D4	P8	21	1	238.705
R1	dFtx-Xert	D4	P7	13	1	2602.05
R1	dFtx-Xert	D4	P10	9	1	11259.2
R1	dFtx-Xert	D4	P10	6	1	265.149
R1	dFtx-Xert	D4	P4	19	2	520.387
R1	dFtx-Xert	D4	P3	22	1	1787.94
R1	dFtx-Xert	D4	P1	2	1	537.023
R1	dFtx-Xert	D4	P8	15	1	27.9211
R1	dFtx-Xert	D4	P9	2	1	3214.91
R1	dFtx-Xert	D4	P8	4	1	278.323
R1	dFtx-Xert	D4	P4	12	1	2272.97
R1	dFtx-Xert	D4	P3	15	1	2227.61
R1	dFtx-Xert	D4	P7	9	1	2123.58
R1	dFtx-Xert	D4	P2	3	1	216.138
R1	dFtx-Xert	D4	P3	10	1	22.6596
R1	dFtx-Xert	D4	P4	10	1	306.451
R1	dFtx-Xert	D4	P8	14	1	145.591
R1	dFtx-Xert	D4	P3	3	1	52.9412
R1	dFtx-Xert	D4	P2	5	1	1967.88
R1	dFtx-Xert	D4	P9	5	1	5092.59
R1	dFtx-Xert	D4	P10	8	1	3784.75
R1	dFtx-Xert	D4	P4	17	1	379.162
R1	dFtx-Xert	D4	P9	6	1	3192.14
R1	dFtx-Xert	D4	P9	4	1	3434.63
R1	dFtx-Xert	D4	P9	13	1	2440.42
R1	dFtx-Xert	D4	P8	8	1	2094.87
R1	dFtx-Xert	D4	P3	9	1	665.512
R1	dFtx-Xert	D4	P5	7	1	316.737
R1	dFtx-Xert	D4	P4	15	1	6232.81
R1	dFtx-Xert	D4	P3	13	1	222.881
R1	dFtx-Xert	D4	P9	4	2	2718.51
R1	dFtx-Xert	D4	P3	23	1	524.728
R1	dFtx-Xert	D4	P7	17	1	3211.14
R1	dFtx-Xert	D4	P9	8	1	11929.8
R1	dFtx-Xert	D4	P8	11	1	56.356
R1	dFtx-Xert	D4	P6	6	1	883.091
R1	dFtx-Xert	D4	P9	10	1	1193.62
R1	dFtx-Xert	D4	P5	11	1	4042.38
R1	dFtx-Xert	D4	P6	12	1	2389.91
R1	dFtx-Xert	D4	P10	7	1	2429.54
R1	dFtx-Xert	D4	P2	13	1	1032.62
R1	dFtx-Xert	D4	P1	7	1	8393.59
R1	dFtx-Xert	D4	P4	16	1	5603.95
R1	dFtx-Xert	D4	P10	4	1	847.955
R1	dFtx-Xert	D4	P3	4	1	4708.21
R1	dFtx-Xert	D4	P7	15	1	5535.4
R1	dFtx-Xert	D4	P2	4	1	2144.37
R1	dFtx-Xert	D4	P7	4	1	1089.29
R1	dFtx-Xert	D4	P5	1	1	177.462
R1	dFtx-Xert	D4	P6	3	1	599.354
R1	dFtx-Xert	D4	P1	13	1	11589.9
R1	dFtx-Xert	D4	P6	5	1	6572.62
R1	dFtx-Xert	D4	P8	13	1	793.117
R2	dFtx-Xert	D4	P7	4	1	992.992
R2	dFtx-Xert	D4	P3	6	1	35.1465
R2	dFtx-Xert	D4	P6	9	1	1933.31
R2	dFtx-Xert	D4	P10	3	2	10212.3
R2	dFtx-Xert	D4	P2	7	1	1279.61
R2	dFtx-Xert	D4	P8	3	1	780.953
R2	dFtx-Xert	D4	P2	6	1	2368.94
R2	dFtx-Xert	D4	P9	6	1	7115.26
R2	dFtx-Xert	D4	P6	6	1	6882.72
R2	dFtx-Xert	D4	P8	6	1	1568.99
R2	dFtx-Xert	D4	P6	7	1	414.906
R2	dFtx-Xert	D4	P8	2	1	1270.05
R2	dFtx-Xert	D4	P8	12	1	273.937
R2	dFtx-Xert	D4	P4	4	1	1058.26
R2	dFtx-Xert	D4	P10	9	1	38.8856
R2	dFtx-Xert	D4	P4	13	1	202.297
R2	dFtx-Xert	D4	P2	5	1	378.121
R2	dFtx-Xert	D4	P7	9	1	2652.61
R2	dFtx-Xert	D4	P1	11	1	1341.26
R2	dFtx-Xert	D4	P3	5	1	14883.3
R2	dFtx-Xert	D4	P9	10	1	3802.17
R2	dFtx-Xert	D4	P1	12	1	149.884
R2	dFtx-Xert	D4	P2	2	1	6317.11
R2	dFtx-Xert	D4	P3	12	1	304.903
R2	dFtx-Xert	D4	P5	12	1	7509.44
R2	dFtx-Xert	D4	P3	9	1	13.2666
R2	dFtx-Xert	D4	P3	10	1	6136.17
R2	dFtx-Xert	D4	P1	7	1	4767.78
R2	dFtx-Xert	D4	P7	5	1	29.7036
R2	dFtx-Xert	D4	P8	4	1	296.717
R2	dFtx-Xert	D4	P10	1	1	766.949
R2	dFtx-Xert	D4	P5	7	1	8402.19
R2	dFtx-Xert	D4	P1	6	1	605.456
R2	dFtx-Xert	D4	P10	3	1	483.643
R2	dFtx-Xert	D4	P9	3	1	7349.86
R2	dFtx-Xert	D4	P3	16	1	241.008
R2	dFtx-Xert	D4	P10	11	1	130.64
R2	dFtx-Xert	D4	P4	10	1	202.224
R2	dFtx-Xert	D4	P4	7	1	1547.91
R2	dFtx-Xert	D4	P5	10	1	3436.34
R2	dFtx-Xert	D4	P7	7	1	2526.25
R2	dFtx-Xert	D4	P5	8	1	1116.12
R2	dFtx-Xert	D4	P1	16	1	1049.44
R2	dFtx-Xert	D4	P5	6	2	1073.09
R2	dFtx-Xert	D4	P9	5	1	192.363
R2	dFtx-Xert	D4	P5	3	1	3334.51
R2	dFtx-Xert	D4	P3	4	1	135.223
R2	dFtx-Xert	D4	P10	5	1	3284.08
R2	dFtx-Xert	D4	P5	2	1	561.868
R2	dFtx-Xert	D4	P6	10	1	963.779
R2	dFtx-Xert	D4	P2	8	1	304.144
R2	dFtx-Xert	D4	P9	11	1	254.262
R2	dFtx-Xert	D4	P5	9	1	1142.77
R2	dFtx-Xert	D4	P2	11	1	422.506
R2	dFtx-Xert	D4	P5	6	1	1081.58
R2	dFtx-Xert	D4	P1	19	1	316.383
R2	dFtx-Xert	D4	P9	2	1	2723.72
R2	dFtx-Xert	D4	P4	12	1	290.959
R2	dFtx-Xert	D4	P4	9	1	24.7312
R2	dFtx-Xert	D4	P1	18	1	866.988
R2	dFtx-Xert	D4	P8	8	1	795.181
R2	dFtx-Xert	D4	P1	8	1	4088.23
R2	dFtx-Xert	D4	P1	17	1	2922.72
R2	dFtx-Xert	D4	P7	12	1	3421.18
R2	dFtx-Xert	D4	P9	4	1	3444.89
R2	dFtx-Xert	D4	P4	6	1	394.882
R3	dFtx-Xert	D4	P6	20	1	1209.73
R3	dFtx-Xert	D4	P7	3	1	5553.94
R3	dFtx-Xert	D4	P3	6	1	1003.22
R3	dFtx-Xert	D4	P10	13	1	10150.7
R3	dFtx-Xert	D4	P8	5	1	953.749
R3	dFtx-Xert	D4	P3	17	1	286.162
R3	dFtx-Xert	D4	P4	6	1	1300.64
R3	dFtx-Xert	D4	P1	1	1	97.635
R3	dFtx-Xert	D4	P4	7	1	6.15818
R3	dFtx-Xert	D4	P6	13	1	2205.43
R3	dFtx-Xert	D4	P7	17	1	7088.28
R3	dFtx-Xert	D4	P5	1	1	648.155
R3	dFtx-Xert	D4	P8	3	1	6362.05
R3	dFtx-Xert	D4	P7	6	1	1476.97
R3	dFtx-Xert	D4	P3	4	1	615.575
R3	dFtx-Xert	D4	P9	10	1	253.371
R3	dFtx-Xert	D4	P1	20	1	5233.31
R3	dFtx-Xert	D4	P3	22	1	14862.3
R3	dFtx-Xert	D4	P9	15	1	13660.3
R3	dFtx-Xert	D4	P5	2	1	1300.58
R3	dFtx-Xert	D4	P2	5	1	1647.33
R3	dFtx-Xert	D4	P9	12	1	6437.56
R3	dFtx-Xert	D4	P4	13	1	902.311
R3	dFtx-Xert	D4	P5	12	1	10699.9
R3	dFtx-Xert	D4	P8	1	1	324.888
R3	dFtx-Xert	D4	P4	4	1	6147.09
R3	dFtx-Xert	D4	P2	19	2	99.795
R3	dFtx-Xert	D4	P8	3	2	7005.6
R3	dFtx-Xert	D4	P10	22	1	5675.72
R3	dFtx-Xert	D4	P1	18	1	3640.7
R3	dFtx-Xert	D4	P3	18	1	5464.66
R3	dFtx-Xert	D4	P6	9	1	195.389
R3	dFtx-Xert	D4	P6	12	2	82.085
R3	dFtx-Xert	D4	P9	17	1	13331.3
R3	dFtx-Xert	D4	P9	14	1	139.672
R3	dFtx-Xert	D4	P8	4	1	1619.29
R3	dFtx-Xert	D4	P6	1	1	3754.26
R3	dFtx-Xert	D4	P2	6	1	544.922
R3	dFtx-Xert	D4	P7	8	1	556.709
R3	dFtx-Xert	D4	P1	12	1	11488.9
R3	dFtx-Xert	D4	P4	5	1	6553.37
R3	dFtx-Xert	D4	P5	9	1	5.965
R3	dFtx-Xert	D4	P1	13	1	79.1762
R3	dFtx-Xert	D4	P2	10	1	271.133
R3	dFtx-Xert	D4	P10	6	1	156.49
R3	dFtx-Xert	D4	P5	9	2	23.86
R3	dFtx-Xert	D4	P3	1	1	66.4801
R3	dFtx-Xert	D4	P1	9	1	710.778
R3	dFtx-Xert	D4	P10	6	2	1691.74
R3	dFtx-Xert	D4	P2	19	1	706.491
R3	dFtx-Xert	D4	P6	12	1	448.025
R3	dFtx-Xert	D4	P9	5	1	310.214
R3	dFtx-Xert	D4	P10	9	1	1098.97
R3	dFtx-Xert	D4	P2	12	1	893.587
R3	dFtx-Xert	D4	P1	8	1	497.428
R3	dFtx-Xert	D4	P5	13	1	3473.35
R3	dFtx-Xert	D4	P3	7	1	1175.51
R3	dFtx-Xert	D4	P6	3	2	92.0164
R3	dFtx-Xert	D4	P10	20	1	4851.26
R3	dFtx-Xert	D4	P2	13	1	130.837
R3	dFtx-Xert	D4	P3	3	1	991.746
R3	dFtx-Xert	D4	P9	18	1	139.536
R3	dFtx-Xert	D4	P9	8	1	2549.48
R3	dFtx-Xert	D4	P6	11	1	2343.83
R3	dFtx-Xert	D4	P6	3	1	4436.14
R3	dFtx-Xert	D4	P4	12	1	156.987
R1	sgNT	D4	P6	18	1	3535.07
R1	sgNT	D4	P6	12	1	341.06
R1	sgNT	D4	P2	14	1	8628.04
R1	sgNT	D4	P6	11	1	7711.67
R1	sgNT	D4	P6	6	1	13147.5
R1	sgNT	D4	P3	13	1	10281
R1	sgNT	D4	P1	22	2	7281.1
R1	sgNT	D4	P9	16	1	9322.94
R1	sgNT	D4	P1	28	1	371.718
R1	sgNT	D4	P8	20	1	11377.5
R1	sgNT	D4	P10	20	1	9336.4
R1	sgNT	D4	P6	8	1	9227.73
R1	sgNT	D4	P9	23	1	11725.6
R1	sgNT	D4	P5	5	1	9134.66
R1	sgNT	D4	P7	9	1	28859
R1	sgNT	D4	P6	17	1	629.99
R1	sgNT	D4	P5	15	1	9286.64
R1	sgNT	D4	P8	6	1	10365.4
R1	sgNT	D4	P7	25	1	13632.9
R1	sgNT	D4	P7	2	1	8505.17
R1	sgNT	D4	P5	4	1	17818.3
R1	sgNT	D4	P1	3	1	4816.82
R1	sgNT	D4	P10	5	1	3234.19
R1	sgNT	D4	P8	7	1	20275.8
R1	sgNT	D4	P6	16	1	4151.4
R1	sgNT	D4	P1	27	1	847.354
R1	sgNT	D4	P3	10	1	18398
R1	sgNT	D4	P5	11	1	5684.23
R1	sgNT	D4	P1	22	1	2276.43
R1	sgNT	D4	P4	6	1	5445.92
R1	sgNT	D4	P4	8	1	3614.21
R1	sgNT	D4	P1	18	1	15184
R1	sgNT	D4	P7	12	1	12274.8
R1	sgNT	D4	P3	4	1	1473.52
R1	sgNT	D4	P7	26	1	185.218
R1	sgNT	D4	P2	12	1	11758.6
R1	sgNT	D4	P10	34	1	1525.93
R1	sgNT	D4	P10	33	1	6742.45
R1	sgNT	D4	P9	15	1	1047.18
R1	sgNT	D4	P3	12	1	13539.8
R1	sgNT	D4	P1	10	1	23377.5
R1	sgNT	D4	P9	25	1	5915.45
R1	sgNT	D4	P9	27	1	22344.3
R1	sgNT	D4	P2	13	1	21647
R1	sgNT	D4	P6	13	1	9366.29
R1	sgNT	D4	P4	2	1	1717.35
R1	sgNT	D4	P5	25	1	9811.24
R1	sgNT	D4	P1	7	1	6185.63
R1	sgNT	D4	P9	17	1	1436.18
R1	sgNT	D4	P10	26	1	9941.2
R1	sgNT	D4	P8	18	1	4803.86
R1	sgNT	D4	P3	14	1	2465.25
R1	sgNT	D4	P2	20	1	770.249
R1	sgNT	D4	P10	9	1	9706.93
R1	sgNT	D4	P9	28	1	2836.83
R1	sgNT	D4	P9	13	1	7272
R1	sgNT	D4	P5	1	1	8901.32
R1	sgNT	D4	P10	2	1	4976.05
R1	sgNT	D4	P10	28	1	16657.4
R1	sgNT	D4	P10	17	1	5597.01
R1	sgNT	D4	P4	17	1	5877.21
R1	sgNT	D4	P10	8	1	1281
R1	sgNT	D4	P2	17	1	16724.2
R1	sgNT	D4	P6	7	1	3503.86
R1	sgNT	D4	P6	4	1	27812.3
R1	sgNT	D4	P10	31	1	16134.7
R1	sgNT	D4	P6	3	1	15456.7
R1	sgNT	D4	P5	19	1	12866.9
R1	sgNT	D4	P7	1	1	2093.2
R1	sgNT	D4	P10	4	1	11486.4
R1	sgNT	D4	P6	10	1	14424.3
R1	sgNT	D4	P1	4	1	11951.5
R1	sgNT	D4	P8	23	1	17288.9
R1	sgNT	D4	P9	3	1	1645.98
R1	sgNT	D4	P9	10	1	5048.52
R1	sgNT	D4	P5	8	1	2029.41
R1	sgNT	D4	P8	22	1	13250.2
R1	sgNT	D4	P9	22	1	3668.75
R1	sgNT	D4	P10	25	1	15040.7
R2	sgNT	D4	P6	12	1	2295.45
R2	sgNT	D4	P1	6	1	2444.68
R2	sgNT	D4	P4	15	1	3473.82
R2	sgNT	D4	P8	14	1	7049.71
R2	sgNT	D4	P3	6	1	21246.4
R2	sgNT	D4	P10	4	1	7295.56
R2	sgNT	D4	P9	1	1	2789.19
R2	sgNT	D4	P5	15	1	2155.15
R2	sgNT	D4	P3	5	1	7546.49
R2	sgNT	D4	P2	1	1	14622.5
R2	sgNT	D4	P4	16	1	5555.53
R2	sgNT	D4	P1	18	1	18382.2
R2	sgNT	D4	P9	4	1	517.125
R2	sgNT	D4	P1	4	1	3909.11
R2	sgNT	D4	P1	21	1	10980.3
R2	sgNT	D4	P1	27	1	8945.39
R2	sgNT	D4	P4	9	1	6487.89
R2	sgNT	D4	P5	17	1	12705.8
R2	sgNT	D4	P7	7	1	6094.87
R2	sgNT	D4	P4	12	1	3834.88
R2	sgNT	D4	P5	8	1	2336.95
R2	sgNT	D4	P8	10	1	7345.62
R2	sgNT	D4	P8	11	1	22279.5
R2	sgNT	D4	P6	17	1	46.7606
R2	sgNT	D4	P9	15	1	4185.66
R2	sgNT	D4	P5	3	1	2763.61
R2	sgNT	D4	P3	2	1	1402.08
R2	sgNT	D4	P6	14	1	2799.75
R2	sgNT	D4	P6	15	1	3315.67
R2	sgNT	D4	P3	15	1	1707.04
R2	sgNT	D4	P8	13	1	4614.88
R2	sgNT	D4	P8	6	1	2353.39
R2	sgNT	D4	P10	10	1	4838.5
R2	sgNT	D4	P8	15	1	4877.5
R2	sgNT	D4	P9	13	1	10928.1
R2	sgNT	D4	P10	6	1	13096.2
R2	sgNT	D4	P8	16	1	2475.73
R2	sgNT	D4	P1	10	1	4985.91
R2	sgNT	D4	P10	11	1	13472
R2	sgNT	D4	P4	13	1	805.306
R2	sgNT	D4	P1	2	1	1633.07
R2	sgNT	D4	P7	2	1	3488.3
R2	sgNT	D4	P1	20	1	6154.44
R2	sgNT	D4	P9	3	1	9941.07
R2	sgNT	D4	P4	7	1	9082.75
R2	sgNT	D4	P10	7	1	6164.28
R2	sgNT	D4	P9	7	1	18330.9
R2	sgNT	D4	P7	5	1	11444.3
R2	sgNT	D4	P6	10	1	12633.1
R2	sgNT	D4	P4	11	1	10439.2
R2	sgNT	D4	P6	16	1	8343.29
R2	sgNT	D4	P5	13	1	12983.9
R2	sgNT	D4	P1	5	1	5967.99
R2	sgNT	D4	P6	9	1	5008.4
R2	sgNT	D4	P10	5	1	10077.1
R2	sgNT	D4	P9	10	1	2731.42
R2	sgNT	D4	P4	8	1	24265.8
R2	sgNT	D4	P1	31	1	1604.75
R2	sgNT	D4	P3	8	1	12304.4
R2	sgNT	D4	P2	2	1	4875.77
R2	sgNT	D4	P5	18	1	7456.45
R2	sgNT	D4	P8	7	1	10714.7
R2	sgNT	D4	P9	9	1	6415.23
R2	sgNT	D4	P8	4	1	860.18
R2	sgNT	D4	P4	14	1	9224.2
R2	sgNT	D4	P5	7	1	7214.32
R2	sgNT	D4	P1	23	1	1508.39
R2	sgNT	D4	P8	17	1	3823.48
R2	sgNT	D4	P5	4	1	1700.73
R2	sgNT	D4	P9	8	1	4601.97
R2	sgNT	D4	P8	18	1	4779.68
R2	sgNT	D4	P9	11	1	11644.5
R2	sgNT	D4	P1	28	1	490.796
R2	sgNT	D4	P5	14	1	1696.71
R2	sgNT	D4	P4	4	1	4278.58
R2	sgNT	D4	P6	4	1	27187.6
R2	sgNT	D4	P7	12	1	1665.57
R2	sgNT	D4	P2	5	1	6734.99
R2	sgNT	D4	P9	6	1	9167.46
R3	sgNT	D4	P2	16	1	2677.43
R3	sgNT	D4	P8	9	1	734.581
R3	sgNT	D4	P1	3	1	152.054
R3	sgNT	D4	P2	1	1	7501.54
R3	sgNT	D4	P9	1	1	728.536
R3	sgNT	D4	P5	14	1	7589.48
R3	sgNT	D4	P6	9	1	44.7044
R3	sgNT	D4	P2	6	1	4346.54
R3	sgNT	D4	P3	11	1	4965.48
R3	sgNT	D4	P6	21	1	3082.24
R3	sgNT	D4	P8	12	1	3391.76
R3	sgNT	D4	P2	3	1	6062.75
R3	sgNT	D4	P9	3	1	1691.21
R3	sgNT	D4	P3	4	1	1125.27
R3	sgNT	D4	P6	12	1	738.844
R3	sgNT	D4	P2	17	1	2882.88
R3	sgNT	D4	P3	19	1	99.6407
R3	sgNT	D4	P2	9	1	1459.67
R3	sgNT	D4	P1	6	1	886.892
R3	sgNT	D4	P1	16	1	2289.91
R3	sgNT	D4	P8	7	1	249.408
R3	sgNT	D4	P5	11	1	4956.34
R3	sgNT	D4	P3	21	1	1785.05
R3	sgNT	D4	P1	5	1	331.489
R3	sgNT	D4	P7	4	1	1867.14
R3	sgNT	D4	P10	8	1	1854.66
R3	sgNT	D4	P2	8	1	1690.13
R3	sgNT	D4	P3	8	1	4754.12
R3	sgNT	D4	P6	2	1	3650.12
R3	sgNT	D4	P4	6	1	5583.52
R3	sgNT	D4	P8	13	1	195.652
R3	sgNT	D4	P8	11	1	752.759
R3	sgNT	D4	P5	17	1	12433.7
R3	sgNT	D4	P10	11	1	39.6153
R3	sgNT	D4	P4	10	1	4051.76
R3	sgNT	D4	P3	15	1	2299.73
R3	sgNT	D4	P8	22	1	2381.83
R3	sgNT	D4	P3	2	1	434.328
R3	sgNT	D4	P2	15	1	2645.7
R3	sgNT	D4	P6	20	1	7248.38
R3	sgNT	D4	P5	8	1	6091.72
R3	sgNT	D4	P3	12	1	1058.47
R3	sgNT	D4	P5	15	1	4313.45
R3	sgNT	D4	P2	10	1	7895.36
R3	sgNT	D4	P1	10	1	3295.28
R3	sgNT	D4	P10	5	1	131.013
R3	sgNT	D4	P5	9	1	1170.89
R3	sgNT	D4	P3	6	1	53.9326
R3	sgNT	D4	P2	12	1	7237.19
R3	sgNT	D4	P1	7	1	897.569
R3	sgNT	D4	P8	23	1	953.269
R3	sgNT	D4	P6	22	1	823.758
R3	sgNT	D4	P1	4	1	2531.5
R3	sgNT	D4	P3	14	1	4885.89
R3	sgNT	D4	P4	13	1	2909.87
R3	sgNT	D4	P3	3	1	5523.71
R3	sgNT	D4	P1	3	2	125.96
R3	sgNT	D4	P8	6	1	126.394
R3	sgNT	D4	P6	7	1	1521.1
R3	sgNT	D4	P3	9	1	1086.51
R3	sgNT	D4	P10	10	1	2073.22
R3	sgNT	D4	P5	16	1	1376.26
R3	sgNT	D4	P1	13	1	206.507
R3	sgNT	D4	P4	8	1	5019.54
R3	sgNT	D4	P4	5	1	6229.66
R3	sgNT	D4	P5	6	1	2124.51
R3	sgNT	D4	P5	18	1	6995.28
R3	sgNT	D4	P3	16	1	1347.68
R3	sgNT	D4	P9	5	1	441.241
R3	sgNT	D4	P10	7	1	188.177
R3	sgNT	D4	P5	2	1	18455.1
R3	sgNT	D4	P2	2	1	1381.8
R3	sgNT	D4	P6	4	1	6305.14
R3	sgNT	D4	P9	7	1	480.634
R3	sgNT	D4	P4	9	1	2895.22
R3	sgNT	D4	P8	15	1	746.502
R3	sgNT	D4	P7	3	1	5390.67
R3	sgNT	D4	P3	13	1	3629.1
R3	sgNT	D4	P3	20	1	2976.96

## Sheet: E10h
cell	sample	xist_type	count_ha1	count_ha2
AAAGGGCCAACGGTAG	WT	ha1	1	0
AAAGTGACAGGTGACA	WT	ha2	0	2
AAGCGAGAGCTCTTCC	WT	ha2	0	6
AAGGTAAAGGTATTGA	WT	biallelic	14	11
AAGTTCGCATGAAGCG	WT	ha2	2	31
AATCGACCATGAGGGT	WT	ha1	1	0
ACCAACACACCTCAGG	WT	ha1	2	0
ACCACAATCAGTCCGG	WT	ha1	9	0
AGACAGGGTTGTATGC	WT	ha1	3	0
AGACCCGTCACAGTGT	WT	ha1	2	0
AGAGCAGAGTCGGCCT	WT	ha2	0	2
AGGCTGCGTGGTTTAC	WT	ha2	0	4
ATAGAGATCCTCTGCA	WT	biallelic	15	8
ATAGAGATCGCTAGCG	WT	ha2	0	3
ATCACAGTCTGGAAGG	WT	ha2	0	6
ATCAGGTGTTCAGGTT	WT	ha2	0	3
ATGAGGGTCGGTGTAT	WT	ha1	3	0
ATTATCCTCCTGGGAC	WT	ha2	0	2
CAACAGTCAAAGCTCT	WT	biallelic	14	5
CACTTCGAGATGGCAC	WT	biallelic	8	7
CAGTTAGGTCACCTTC	WT	ha1	7	0
CATCCCAGTAGCTGAG	WT	ha1	2	0
CATCGCTAGATAGCTA	WT	ha2	0	7
CATGCTCAGGTAGATT	WT	ha1	1	0
CATGGATCACCAGCCA	WT	biallelic	10	11
CCAATTTAGACGGTCA	WT	biallelic	2	3
CCCTTAGGTTTGTTCT	WT	ha1	12	0
CCGGGTAGTGATACCT	WT	ha2	0	4
CCTCTCCCAACTCGAT	WT	ha1	11	0
CGAGAAGTCACCGGGT	WT	ha2	0	1
CGAGGAATCCTTCGAC	WT	ha1	3	0
CGGACACCAAGAGTTA	WT	ha1	12	0
CGGGTCACACCCAAGC	WT	ha2	1	12
CGTAATGGTTCGGCGT	WT	ha2	0	1
CTAACCCCATGGCTAT	WT	ha2	0	2
CTCATCGGTACGGGAT	WT	ha1	7	0
CTGTACCCATTCAGCA	WT	ha2	0	9
GAAGCCCCAGAAATCA	WT	biallelic	3	6
GACGCTGAGGTTCTTG	WT	biallelic	4	3
GAGGCCTCATCTAACG	WT	ha2	0	1
GAGGCCTTCCTCCACA	WT	ha1	1	0
GAGGGTACATGTTCAG	WT	ha1	17	1
GCCGTGAAGCCGCTTG	WT	ha1	2	0
GCGAGAATCAAGCCCG	WT	ha1	1	0
GCTTGGGCAAATGGAT	WT	biallelic	1	1
GGCTGTGCATCTGTTT	WT	ha1	8	1
GTCAAACTCGCATTGA	WT	ha1	1	0
GTCACGGCATAGATGA	WT	ha2	0	3
GTCCACTCAACAGCTT	WT	biallelic	5	5
GTGACGCGTGTCTCCT	WT	ha1	9	1
GTTACAGCACACCGCA	WT	ha1	12	0
TAATTCCGTTCCGCTT	WT	ha1	1	0
TACACCCGTGACCTGC	WT	ha2	0	10
TACGCTCCATCAACCA	WT	ha1	10	0
TACGGGCTCGGCCCAA	WT	ha2	0	10
TACTTACTCTTAGCTT	WT	ha1	12	0
TATTGGGCACACCTTC	WT	ha1	1	0
TCATCATGTGCGAGTA	WT	ha1	6	0
TCCAGAACACGGTGCT	WT	ha2	0	2
TCCATGCTCATCGCCT	WT	ha1	8	0
TCTCTGGCAACGTATC	WT	ha2	0	7
TCTTAGTTCAAGTAAG	WT	ha2	0	3
TGAGGGACAGTAACGG	WT	biallelic	19	8
TGCTCGTTCTTAATCC	WT	ha1	2	0
TGGAACTCACGAGAAC	WT	ha1	1	0
TGTAAGCGTCAATCTG	WT	ha1	5	0
TGTGAGTTCGAAGAAT	WT	ha1	10	0
TGTGTGAAGCTTACGT	WT	ha1	1	0
TGTTGAGGTATCTTCT	WT	ha1	8	0
TTACAGGAGGATGTTA	WT	ha2	0	1
TTACGTTAGGAAAGTG	WT	biallelic	1	1
TTAGTCTTCCTACGGG	WT	ha1	1	0
TTCCACGCATGAGTAA	WT	ha1	6	0
TTCCTTCGTGTGGTCC	WT	ha1	5	0
TTCCTTCGTGTTAAAG	WT	ha2	0	1
TTGTTTGAGCATCAGG	WT	ha1	6	0
AATGGAATCACCTCTG	dFtx-Xert	ha2	0	4
ACATGCAAGCGTTACT	dFtx-Xert	biallelic	6	6
ACGTACAGTATGGGAC	dFtx-Xert	ha2	0	2
AGACAGGAGAATCTAG	dFtx-Xert	biallelic	3	4
AGCGCCACAGGAGACT	dFtx-Xert	ha2	0	2
AGTACCAAGCCTTCTC	dFtx-Xert	ha1	3	0
ATTACCTGTTCTAACG	dFtx-Xert	ha1	1	0
CAGCACGCACGGGTAA	dFtx-Xert	ha2	0	1
CATTGTTAGTTCCATG	dFtx-Xert	ha2	0	6
CCACGAGCAGGAACCA	dFtx-Xert	ha1	1	0
CGGAATTGTGTTAAAG	dFtx-Xert	biallelic	10	4
CGGACACTCTCGAACA	dFtx-Xert	ha2	0	7
CGTGTCTAGGTCCGAA	dFtx-Xert	ha1	5	0
CTGCAGGCATGGAAGC	dFtx-Xert	ha1	12	0
GCCCGAATCCATCAGA	dFtx-Xert	ha2	0	7
GGAGGATCAGACGGAT	dFtx-Xert	ha2	0	4
GTCCCATAGAGGATCC	dFtx-Xert	ha2	0	1
GTGAGGACAAATACAG	dFtx-Xert	ha2	0	1
TGCTTCGCACCTCTAC	dFtx-Xert	biallelic	2	1
TTCTGTAAGGATCACG	dFtx-Xert	ha1	1	0
TTTCGATGTGTATTCG	dFtx-Xert	ha1	30	6
AAACCCACATCAGCTA	WT	ha2	0	20
AAAGGATTCGATCCAA	WT	ha2	0	5
AAAGTCCGTGAGAACC	WT	ha1	11	0
AACACACTCGGTAGGA	WT	ha2	0	1
AACCAACCAGTTTCAG	WT	ha1	22	0
AACGGGATCACCATCC	WT	ha2	0	3
AAGACAAAGTCATGAA	WT	ha2	0	10
AAGTCGTGTGAACCGA	WT	biallelic	6	3
ACAGGGACATCCGAAT	WT	biallelic	11	5
ACCCTCACATCGGTTA	WT	ha1	2	0
ACCTGAAAGTCGTCTA	WT	ha1	10	0
ACGCACGAGGAGTCTG	WT	biallelic	3	3
ACGGAAGGTTCGGTAT	WT	ha1	1	0
ACTTAGGCACTAAACC	WT	biallelic	4	3
AGATCCATCAACGCTA	WT	ha2	0	11
AGCCAGCCATCTCAAG	WT	ha1	2	0
AGGAATAGTTACCCTC	WT	ha1	10	0
AGGACGAAGTCCCAAT	WT	biallelic	30	10
AGGCCACCACGACGAA	WT	ha1	11	0
AGGGCCTGTCCACATA	WT	ha1	6	0
AGTACTGCACGGCTAC	WT	ha2	0	10
AGTCAACGTATGGGAC	WT	ha2	1	9
AGTGATCAGCCTTTCC	WT	ha1	11	0
AGTTAGCGTCGGTGAA	WT	ha2	0	1
ATCACGAAGCTAAATG	WT	ha1	2	0
ATCACTTCACAATTCG	WT	ha2	0	20
ATGGGAGAGAAGGGAT	WT	ha1	1	0
ATGGGTTCATCCGATA	WT	ha1	3	0
ATGGTTGGTGATCATC	WT	ha2	0	10
ATGTCCCGTGCCTGCA	WT	biallelic	6	6
ATGTCTTCACGGTCTG	WT	ha1	9	0
ATGTCTTCATTGTGCA	WT	ha1	3	0
ATTCGTTAGAGTCAGC	WT	ha1	5	0
CACGAATAGTAAGCAT	WT	ha1	1	0
CAGCAATCAAATCAGA	WT	ha1	2	0
CAGCCAGTCAAACGTC	WT	ha1	1	0
CATAAGCGTGAATAAC	WT	ha1	16	0
CATACCCAGGTTCACT	WT	ha1	14	0
CATACTTTCAGCGGAA	WT	ha1	6	1
CATCAAGTCCTTGACC	WT	ha1	9	0
CATCCACAGATGCTGG	WT	ha1	7	0
CCACCATTCGCTCCTA	WT	ha1	2	0
CCATAAGAGATGCTTC	WT	ha1	5	0
CCCTCAAAGGGTCACA	WT	biallelic	11	19
CCGGTGAAGGTGCCAA	WT	biallelic	4	1
CCTTCAGTCGCTTGAA	WT	ha1	9	0
CGAAGTTGTATTTCTC	WT	biallelic	7	14
CGAGGCTGTCACTGAT	WT	ha1	1	0
CGATGGCCATCGGTTA	WT	ha1	1	0
CGGAACCAGTATTGCC	WT	ha1	20	0
CGGACACCAGTTCACA	WT	ha1	2	0
CGTAAGTCATTCACCC	WT	ha1	1	0
CGTCAAAGTGTTACAC	WT	biallelic	1	1
CTAAGTGTCAAACCCA	WT	ha1	5	0
CTACGGGGTCCATACA	WT	biallelic	2	1
CTCAACCAGTCTTGGT	WT	ha2	0	4
CTCACTGCAGTATTCG	WT	ha2	0	2
CTCCAACAGTTGGAGC	WT	ha1	17	0
CTGAATGCAGGTTTAC	WT	ha2	0	4
CTGCAGGGTATGGTAA	WT	ha2	0	7
CTGTACCCAGTTCACA	WT	ha1	5	0
CTTCAATCAGCTGTAT	WT	ha2	0	9
GAAGCCCGTCTCTCTG	WT	ha1	2	0
GAAGGGTTCAAATGAG	WT	ha2	0	15
GAGAAATCAACCGGAA	WT	ha1	10	0
GAGAGGTAGACTACGG	WT	biallelic	3	2
GAGATGGTCGTCGGGT	WT	ha1	4	0
GATAGCTAGAGTCCGA	WT	biallelic	3	1
GATGGAGTCCACGTCT	WT	ha1	1	0
GCACGTGGTAGGTCAG	WT	ha1	2	0
GCAGTTATCAGATTGC	WT	ha1	2	0
GCCAGGTTCACGAGGA	WT	ha1	23	0
GCCGTGATCAATCAGC	WT	biallelic	20	12
GCGGATCGTGATACAA	WT	ha1	10	1
GCGTGCAGTCATCCGG	WT	ha1	2	0
GCTTGGGTCCCTCGAT	WT	ha1	6	1
GGAATGGAGCTCGACC	WT	ha2	0	8
GGAGATGGTCGGAACA	WT	ha2	0	3
GGAGGATGTTGCTCGG	WT	ha1	5	0
GGGTATTTCCCGTTCA	WT	ha1	1	0
GGTGTTAGTGGTATGG	WT	ha2	0	11
GGTTCTCCAGAGAGGG	WT	biallelic	2	2
GTAGAGGAGACGGTCA	WT	ha1	3	0
GTCACTCGTACAAACA	WT	biallelic	2	6
GTCATCCAGGCGTCCT	WT	ha1	4	0
GTCCACTTCGAATCCA	WT	ha2	0	1
GTCGCGAAGAGGTTAT	WT	ha1	6	0
GTCGTTCGTAGCGCCT	WT	ha1	4	0
GTCTAGATCCAAAGGG	WT	ha2	0	4
GTGCACGCACAGTGAG	WT	ha1	1	0
GTGGCGTAGTCCTACA	WT	biallelic	11	7
GTGGTTACAGGTCCGT	WT	ha1	9	0
GTGTAACCATCATCTT	WT	biallelic	7	3
GTTCATTTCGCCAACG	WT	ha2	0	8
TAACTTCAGAGGTCGT	WT	ha1	2	0
TAATTCCGTGGAGAAA	WT	ha1	4	0
TACCGGGTCCCTTGTG	WT	ha1	1	0
TACCTGCAGATTCGAA	WT	ha1	6	0
TAGACCAGTCCCGCAA	WT	biallelic	2	1
TAGATCGAGCCTGTGC	WT	ha1	4	0
TAGGAGGAGGTGGTTG	WT	ha1	7	0
TATACCTTCATGCCGG	WT	ha1	5	0
TATCCTACAATGCAGG	WT	ha1	1	0
TATTGCTTCGCCTAGG	WT	ha2	0	3
TCAGTTTTCGAGCTGC	WT	ha1	1	0
TCATCATCACCGTCTT	WT	ha1	3	0
TCCAGAACAAGCTGCC	WT	ha1	13	0
TCCATCGGTCAATGGG	WT	ha1	8	0
TCCCACAAGTGCGCTC	WT	ha1	9	0
TCCCATGGTGAGTGAC	WT	ha2	0	3
TCCTAATAGACTCCGC	WT	ha2	0	13
TCCTCTTTCAGTCCGG	WT	ha1	5	0
TCCTGCAAGGTCCTGC	WT	ha1	11	0
TCCTTCTGTCCCTGTT	WT	biallelic	9	3
TCTAACTTCTCTTCAA	WT	ha2	0	2
TCTCTGGAGTTGGCGA	WT	biallelic	13	6
TCTTTGAAGAGATGCC	WT	ha1	7	0
TGAACGTTCCCATTTA	WT	biallelic	3	1
TGAGCATTCGGAGCAA	WT	ha1	1	0
TGAGCGCCAGTGTATC	WT	ha1	4	0
TGAGGGATCTACACTT	WT	ha2	0	1
TGCACGGTCAGCGCGT	WT	ha1	6	0
TGCAGGCAGCGAGAAA	WT	ha1	1	0
TGCCGAGTCGCAAGAG	WT	ha2	0	4
TGCGGGTGTACGATGG	WT	ha1	3	0
TGGGTTAAGCGGGTTA	WT	ha2	0	2
TGGGTTACAGACCAAG	WT	ha2	0	9
TGTTCCGGTCTCACGG	WT	ha2	0	8
TTACCGCTCACCTGTC	WT	ha1	3	0
TTCCTTCCAAGACCGA	WT	ha1	2	0
TTCTAGTGTTAAGACA	WT	biallelic	9	5
TTGCATTCAGGGATAC	WT	biallelic	1	3
TTGGATGTCTTGCAAG	WT	ha1	13	0
TTGGGTAGTCGTACTA	WT	ha2	1	9
TTGTTCAGTGTATACC	WT	ha1	4	0
TTTATGCTCGACGAGA	WT	ha1	19	0
TTTCACAAGCGTGTCC	WT	ha1	1	0
TTTCGATCATAGGAGC	WT	ha1	3	0
AACAGGGTCAAGCCCG	dFtx-Xert	ha1	1	0
AAGCGTTCATTCACCC	dFtx-Xert	ha2	0	3
AATGAAGTCGGCCAAC	dFtx-Xert	ha2	0	3
ACCCTTGTCTATCACT	dFtx-Xert	ha1	1	0
ACTGTGACAGTGAGCA	dFtx-Xert	ha1	6	0
ATGGTTGTCACTCACC	dFtx-Xert	ha2	0	6
CACCAAACACGGGCTT	dFtx-Xert	biallelic	1	2
CACTGGGCAGAACTAA	dFtx-Xert	ha1	1	0
CAGCGTGGTTGGGATG	dFtx-Xert	ha2	0	1
CTCTGGTTCTTACCAT	dFtx-Xert	ha2	0	5
GCACGGTTCCGAACGC	dFtx-Xert	ha2	0	3
GCACGTGAGGTGGTTG	dFtx-Xert	ha2	0	8
GGTCTGGTCTGGTCAA	dFtx-Xert	ha1	1	0
GTAATCGTCTCCGTGT	dFtx-Xert	ha1	1	0
TCATGGACATACTGTG	dFtx-Xert	ha2	0	1
TCTCCGACATCCTAAG	dFtx-Xert	ha2	0	3
TTGTTCAGTAACATCC	dFtx-Xert	ha1	2	0

## Sheet: E10i
sample	gene	ratio
WT	Atrx	0.365734
WT	Dkc1	0.338046
WT	Ebp	0.318062
WT	Eif1ax	0.273292
WT	Emd	0.351181
WT	Flna	0.298125
WT	Hprt	0.252472
WT	Hsd17b10	0.295662
WT	Idh3g	0.452991
WT	Klhl13	0.30935
WT	Ndufb11	0.315843
WT	Pbdc1	0.496287
WT	Pdha1	0.279575
WT	Prdx4	0.406382
WT	Prps1	0.28866
WT	Rlim	0.202633
WT	Rps4x	0.367299
WT	Slc7a3	0.182894
WT	Tceal9	0.269086
WT	Uba1	0.399782
WT	Xist	0.994395
WT	Zrsr2	0.342064
dFTX-Xert	Atrx	0.426979
dFTX-Xert	Dkc1	0.357639
dFTX-Xert	Ebp	0.475338
dFTX-Xert	Eif1ax	0.405917
dFTX-Xert	Emd	0.402069
dFTX-Xert	Flna	0.352757
dFTX-Xert	Hprt	0.444444
dFTX-Xert	Hsd17b10	0.453125
dFTX-Xert	Idh3g	0.46875
dFTX-Xert	Klhl13	0.559259
dFTX-Xert	Ndufb11	0.465705
dFTX-Xert	Pbdc1	0.378947
dFTX-Xert	Pdha1	0.497101
dFTX-Xert	Prdx4	0.461187
dFTX-Xert	Prps1	0.512831
dFTX-Xert	Rlim	0.295556
dFTX-Xert	Rps4x	0.446244
dFTX-Xert	Slc7a3	0.437302
dFTX-Xert	Tceal9	0.406977
dFTX-Xert	Uba1	0.409439
dFTX-Xert	Xist	0.994792
dFTX-Xert	Zrsr2	0.470699

## Sheet: E10o
cell	sample	dTAG	xist_type	count_ha1	count_ha2
AAACCCAAGCCACCGT	Xist-RE	dTAG-0	ha2	2	19
AAACCCAGTCATACCA	Xist-RE	dTAG-0	ha1	16	1
AACAAAGAGTCTACCA	Xist-RE	dTAG-0	biallelic	1	1
AACAAGATCTCTGAGA	Xist-RE	dTAG-0	biallelic	4	1
AACACACTCTGGCCGA	Xist-RE	dTAG-0	ha1	22	0
AACCTTTCACGACCTG	Xist-RE	dTAG-0	biallelic	3	1
AAGACTCTCAAGTAAG	Xist-RE	dTAG-0	biallelic	2	7
AAGCATCTCCACCCTA	Xist-RE	dTAG-0	ha1	1	0
AAGTCGTCATAACGGG	Xist-RE	dTAG-0	ha1	1	0
ACAAAGAAGTTTGCTG	Xist-RE	dTAG-0	biallelic	1	1
ACACTGAAGTTACGAA	Xist-RE	dTAG-0	ha2	1	6
ACGCACGGTCACTCAA	Xist-RE	dTAG-0	ha1	1	0
ACGGGTCCACCGGAAA	Xist-RE	dTAG-0	ha1	5	0
ACGTCCTTCCTTGGAA	Xist-RE	dTAG-0	ha1	19	1
ACTATTCCAAGTGGTG	Xist-RE	dTAG-0	ha1	2	0
AGAAATGTCTTTGCAT	Xist-RE	dTAG-0	ha1	1	0
AGAACAACACTCCCTA	Xist-RE	dTAG-0	ha1	7	0
AGACCCGGTCTACAAC	Xist-RE	dTAG-0	ha1	1	0
AGCCAATAGGCAGTCA	Xist-RE	dTAG-0	ha1	9	0
AGCGCCACACACGCCA	Xist-RE	dTAG-0	ha1	1	0
AGCGCCAGTGGCCCAT	Xist-RE	dTAG-0	ha1	1	0
AGCGCTGAGGACAAGA	Xist-RE	dTAG-0	ha1	5	0
AGCGCTGTCGTAACAC	Xist-RE	dTAG-0	ha1	1	0
AGCGTATTCGTAGTGT	Xist-RE	dTAG-0	ha1	1	0
AGGCCACCACCAAATC	Xist-RE	dTAG-0	biallelic	1	1
AGGTAGGTCGGTCACG	Xist-RE	dTAG-0	biallelic	2	6
AGGTTACTCCACGGGT	Xist-RE	dTAG-0	ha1	2	0
AGTACTGAGCACTCAT	Xist-RE	dTAG-0	ha1	1	0
AGTCAACCACGGATCC	Xist-RE	dTAG-0	ha1	6	0
AGTCATGTCAGTGGGA	Xist-RE	dTAG-0	ha1	1	0
ATCCCTGAGTAGAGTT	Xist-RE	dTAG-0	biallelic	1	3
ATCCGTCCAGCGGATA	Xist-RE	dTAG-0	ha1	5	1
ATGACCAAGCGCTTCG	Xist-RE	dTAG-0	ha1	1	0
ATGAGTCAGCTGAGTG	Xist-RE	dTAG-0	ha1	18	0
ATTACCTAGCCATGCC	Xist-RE	dTAG-0	ha1	3	0
ATTACCTTCAACCGAT	Xist-RE	dTAG-0	biallelic	2	1
ATTCATCAGCCGATCC	Xist-RE	dTAG-0	ha1	8	0
ATTCATCTCTTGCAAG	Xist-RE	dTAG-0	ha1	1	0
ATTCCTAGTTTACGTG	Xist-RE	dTAG-0	ha1	4	0
ATTCTTGGTACTGACT	Xist-RE	dTAG-0	ha1	1	0
ATTTCACCAGGCGATA	Xist-RE	dTAG-0	ha1	1	0
CAAAGAAAGTGGCCTC	Xist-RE	dTAG-0	ha1	9	0
CAACCTCGTTTCCATT	Xist-RE	dTAG-0	ha1	7	0
CAATGACTCCTTTGAT	Xist-RE	dTAG-0	ha1	1	0
CAATTTCGTACAGTAA	Xist-RE	dTAG-0	ha1	1	0
CAATTTCGTACTGACT	Xist-RE	dTAG-0	biallelic	1	3
CACCAAATCCCGAAAT	Xist-RE	dTAG-0	ha1	1	0
CACGTGGTCTTCCAGC	Xist-RE	dTAG-0	ha1	1	0
CACTGGGCAGTCAGTT	Xist-RE	dTAG-0	ha1	3	0
CAGCACGAGTTACGTC	Xist-RE	dTAG-0	ha1	10	0
CAGCACGCAATTTCCT	Xist-RE	dTAG-0	ha1	1	0
CAGCGTGCAGTTGCGC	Xist-RE	dTAG-0	ha1	1	0
CATACTTGTAAGGCCA	Xist-RE	dTAG-0	ha1	1	0
CATGCGGTCCGTAATG	Xist-RE	dTAG-0	ha1	1	0
CATGGATCACAATGCT	Xist-RE	dTAG-0	ha1	1	0
CATTCCGAGAGCATAT	Xist-RE	dTAG-0	ha1	1	0
CATTGCCGTCACTACA	Xist-RE	dTAG-0	ha1	4	0
CCAATGAAGTCATTGC	Xist-RE	dTAG-0	ha1	2	0
CCAATTTCACTGGCGT	Xist-RE	dTAG-0	ha1	4	0
CCAATTTGTGTTGATC	Xist-RE	dTAG-0	biallelic	1	2
CCACCATGTCTCGGAC	Xist-RE	dTAG-0	ha1	11	0
CCACTTGAGAAGGATG	Xist-RE	dTAG-0	ha1	7	0
CCACTTGAGGGACACT	Xist-RE	dTAG-0	biallelic	9	5
CCACTTGAGTATCTGC	Xist-RE	dTAG-0	biallelic	1	1
CCCGAAGTCCTTCTAA	Xist-RE	dTAG-0	ha1	1	0
CCCTCTCTCCCTCATG	Xist-RE	dTAG-0	biallelic	4	1
CCTCTAGCATCCGCGA	Xist-RE	dTAG-0	biallelic	1	4
CCTTCAGAGGTAGATT	Xist-RE	dTAG-0	ha1	5	0
CGAGGAAAGAATCGCG	Xist-RE	dTAG-0	ha1	12	0
CGAGGAAAGGGCAATC	Xist-RE	dTAG-0	ha2	1	14
CGATGGCCAGCGTATT	Xist-RE	dTAG-0	ha1	2	0
CGCCAGAGTCTTACTT	Xist-RE	dTAG-0	biallelic	3	5
CGCGTGAAGTCTCGTA	Xist-RE	dTAG-0	biallelic	5	6
CGGAATTCAGATAAAC	Xist-RE	dTAG-0	ha1	2	0
CGTAAGTCAAGCTACT	Xist-RE	dTAG-0	ha1	1	0
CGTCCATTCTAGGCAT	Xist-RE	dTAG-0	ha1	9	0
CGTTGGGTCGCGTCGA	Xist-RE	dTAG-0	ha1	2	0
CTAACCCCAGAAATCA	Xist-RE	dTAG-0	ha1	1	0
CTAACCCGTACATTGC	Xist-RE	dTAG-0	ha1	3	0
CTAACTTTCTCTGAGA	Xist-RE	dTAG-0	ha1	5	1
CTACTATCACCGCTAG	Xist-RE	dTAG-0	biallelic	5	6
CTCAAGAGTCACTCAA	Xist-RE	dTAG-0	ha1	5	0
CTCATGCAGATGAAGG	Xist-RE	dTAG-0	ha1	1	0
CTCCCTCCAGGTTCGC	Xist-RE	dTAG-0	ha1	7	0
CTCCTCCGTAGAATAC	Xist-RE	dTAG-0	ha1	3	0
CTGATCCCAATGAAAC	Xist-RE	dTAG-0	ha1	7	0
CTGATCCGTTTAGACC	Xist-RE	dTAG-0	ha1	3	0
CTGCCTATCCAAGCTA	Xist-RE	dTAG-0	biallelic	5	5
CTGGTCTGTTTACCTT	Xist-RE	dTAG-0	ha1	1	0
CTGGTCTTCAGGAAGC	Xist-RE	dTAG-0	biallelic	1	1
CTTACCGGTGAGAGGG	Xist-RE	dTAG-0	ha1	2	0
CTTCCTTAGTCAGAGC	Xist-RE	dTAG-0	ha1	3	0
CTTGATTTCTCCGAGG	Xist-RE	dTAG-0	ha1	13	0
GAAGAATTCGCAAGAG	Xist-RE	dTAG-0	ha1	4	0
GACCCTTGTACTGAGG	Xist-RE	dTAG-0	biallelic	1	2
GACGCTGCATCGGAAG	Xist-RE	dTAG-0	biallelic	8	19
GAGTCTACAGACAAGC	Xist-RE	dTAG-0	ha1	1	0
GAGTGTTCAAACTCGT	Xist-RE	dTAG-0	ha1	1	0
GAGTGTTGTGCCTGCA	Xist-RE	dTAG-0	ha1	6	0
GAGTTGTCAGCCGTCA	Xist-RE	dTAG-0	biallelic	3	7
GATCAGTCACCGTGGT	Xist-RE	dTAG-0	ha1	25	1
GCACTAAAGATAGCTA	Xist-RE	dTAG-0	ha1	1	0
GCCAGGTCACTGAGTT	Xist-RE	dTAG-0	ha1	1	0
GCGATCGCAGTCAGCC	Xist-RE	dTAG-0	ha1	3	0
GCTTTCGTCTACACTT	Xist-RE	dTAG-0	biallelic	3	4
GGAATCTCACCCATAA	Xist-RE	dTAG-0	ha1	1	0
GGATGTTGTGTTATCG	Xist-RE	dTAG-0	ha1	3	0
GGCACGTGTTCGAACT	Xist-RE	dTAG-0	ha1	14	2
GGGTTTAAGACGCAGT	Xist-RE	dTAG-0	ha1	3	0
GGGTTTAAGCGGGTAT	Xist-RE	dTAG-0	ha1	1	0
GTCACTCAGCAAGTCG	Xist-RE	dTAG-0	ha1	1	0
GTCCACTAGATTCGCT	Xist-RE	dTAG-0	ha1	10	0
GTCGAATGTATGAGCG	Xist-RE	dTAG-0	ha1	2	0
GTCGAATGTGCATTTG	Xist-RE	dTAG-0	ha1	3	0
GTCGTAAGTATCGTTG	Xist-RE	dTAG-0	ha1	4	0
GTCGTAATCTTTGATC	Xist-RE	dTAG-0	ha1	1	0
GTCGTTCAGCCATTGT	Xist-RE	dTAG-0	ha1	1	0
GTCTCACAGACCTCCG	Xist-RE	dTAG-0	biallelic	1	2
GTGATGTAGTGATAAC	Xist-RE	dTAG-0	ha1	1	0
GTGTGATAGCGCCTAC	Xist-RE	dTAG-0	biallelic	1	1
GTTACCCAGTCTGCAT	Xist-RE	dTAG-0	ha1	1	0
GTTAGACTCTGTCAGA	Xist-RE	dTAG-0	ha1	5	0
GTTCTATTCGAGTACT	Xist-RE	dTAG-0	ha1	2	0
GTTGAACAGCGCTTCG	Xist-RE	dTAG-0	ha1	3	0
GTTTGGAAGAGTCAGC	Xist-RE	dTAG-0	ha1	5	0
GTTTGGAGTCACCGCA	Xist-RE	dTAG-0	ha2	1	18
TAACTTCGTTGCCAAT	Xist-RE	dTAG-0	ha1	3	0
TAAGCGTCACCGTGGT	Xist-RE	dTAG-0	ha1	8	0
TAAGTCGTCTGGGCCA	Xist-RE	dTAG-0	ha1	5	1
TACACCCAGACCATGG	Xist-RE	dTAG-0	ha1	1	0
TACATTCCAATTTCCT	Xist-RE	dTAG-0	ha1	2	0
TACCTCGTCGCCTAGG	Xist-RE	dTAG-0	ha1	5	0
TACTGCCCACCCAACG	Xist-RE	dTAG-0	ha1	2	0
TACTTACAGCAAATCA	Xist-RE	dTAG-0	ha1	15	0
TATTCCAAGGGACACT	Xist-RE	dTAG-0	ha1	6	1
TCAATCTTCATCCTGC	Xist-RE	dTAG-0	ha1	2	0
TCACGCTTCAAGGTGG	Xist-RE	dTAG-0	ha1	12	0
TCACTCGAGATCCGAG	Xist-RE	dTAG-0	ha1	1	0
TCAGCCTGTAACGTTC	Xist-RE	dTAG-0	ha1	1	0
TCATATCTCCCGAAAT	Xist-RE	dTAG-0	ha1	1	0
TCATCCGGTTCTCGCT	Xist-RE	dTAG-0	ha1	5	0
TCATTCAAGCAGATAT	Xist-RE	dTAG-0	ha1	1	0
TCCACCATCATCGTAG	Xist-RE	dTAG-0	ha1	1	0
TCCATGCCAGTATGAA	Xist-RE	dTAG-0	ha1	9	0
TCCATGCGTCACCTTC	Xist-RE	dTAG-0	ha1	1	0
TCCGAAAGTATACCCA	Xist-RE	dTAG-0	ha1	1	0
TCCGATCTCCTGTAAG	Xist-RE	dTAG-0	ha1	16	0
TCCGGGACAGGGAGAG	Xist-RE	dTAG-0	ha1	1	0
TCCGGGAGTCCTATAG	Xist-RE	dTAG-0	biallelic	1	1
TCCGGGATCCCGTGTT	Xist-RE	dTAG-0	ha1	7	0
TCCGTGTCATAAGCGG	Xist-RE	dTAG-0	biallelic	2	1
TCCTCCCCATTAGGAA	Xist-RE	dTAG-0	ha1	2	0
TCGATTTTCGACACTA	Xist-RE	dTAG-0	ha1	1	0
TCGTCCAGTCCTTTGC	Xist-RE	dTAG-0	ha1	1	0
TCTATACTCATTCTTG	Xist-RE	dTAG-0	ha1	8	0
TCTTCCTAGAAGCTGC	Xist-RE	dTAG-0	ha1	11	0
TGACCCTCAAATTGCC	Xist-RE	dTAG-0	ha1	3	0
TGACTCCAGTGGTTCT	Xist-RE	dTAG-0	ha1	1	0
TGAGTCACAACAGCCC	Xist-RE	dTAG-0	ha1	4	0
TGATTTCGTCGCACAC	Xist-RE	dTAG-0	ha1	3	0
TGATTTCTCACACGAT	Xist-RE	dTAG-0	ha1	4	0
TGGAACTCAACCCTCT	Xist-RE	dTAG-0	ha1	7	0
TGGGAGATCGATGGAG	Xist-RE	dTAG-0	biallelic	7	11
TGGTACATCTAGCATG	Xist-RE	dTAG-0	ha1	2	0
TGTAAGCGTTGTGCAT	Xist-RE	dTAG-0	ha1	6	0
TGTCCACCAATGTGGG	Xist-RE	dTAG-0	ha1	36	0
TGTCCACCATACAGAA	Xist-RE	dTAG-0	ha1	1	0
TGTCCTGCAGACAAGC	Xist-RE	dTAG-0	ha1	15	0
TGTGAGTTCCAGCCTT	Xist-RE	dTAG-0	ha1	21	0
TGTGCGGAGAGGGCGA	Xist-RE	dTAG-0	ha1	15	2
TGTTGAGAGCGCGTTC	Xist-RE	dTAG-0	biallelic	6	3
TGTTGGAAGAAGTATC	Xist-RE	dTAG-0	ha1	4	0
TGTTTGTAGGTTCCGC	Xist-RE	dTAG-0	ha1	6	0
TTACGCCAGAGAGTGA	Xist-RE	dTAG-0	ha1	7	0
TTAGTCTTCAAACCCA	Xist-RE	dTAG-0	ha1	5	0
TTCCTAAGTTTGTTGG	Xist-RE	dTAG-0	ha1	8	0
TTGCTGCTCCTCACTG	Xist-RE	dTAG-0	ha1	3	0
TTGGGTAGTACCGCGT	Xist-RE	dTAG-0	ha1	3	0
TTGTGGAAGTGCGACA	Xist-RE	dTAG-0	biallelic	1	4
TTGTGGATCCAACACA	Xist-RE	dTAG-0	ha1	42	0
TTTACCAAGTCATAGA	Xist-RE	dTAG-0	ha1	1	0
TTTACGTGTGCCCACA	Xist-RE	dTAG-0	ha1	9	0
TTTGACTAGGTAGCCA	Xist-RE	dTAG-0	ha1	5	0
AACCTTTTCTCTGACC	Xist-RE	dTAG-0	ha2	0	17
AATGCCAAGTTGGAGC	Xist-RE	dTAG-0	ha2	0	14
ACAAAGAGTACGAGTG	Xist-RE	dTAG-0	ha2	0	3
ACATTTCGTATCGCAT	Xist-RE	dTAG-0	ha2	0	5
ACCCTCACATCTCAAG	Xist-RE	dTAG-0	ha2	0	8
ACTATTCCAGGGTCTC	Xist-RE	dTAG-0	ha2	0	8
ACTGATGCAGAAATCA	Xist-RE	dTAG-0	ha2	0	1
ACTTCCGCACACCAGC	Xist-RE	dTAG-0	ha2	0	2
ACTTCCGTCTGACAGT	Xist-RE	dTAG-0	ha2	0	16
AGAACAAAGTCCCGGT	Xist-RE	dTAG-0	ha2	0	1
AGCCAATTCCTACGGG	Xist-RE	dTAG-0	ha2	0	4
AGCGATTAGTGGTCAG	Xist-RE	dTAG-0	ha2	0	23
AGCGTATTCTCCTACG	Xist-RE	dTAG-0	ha2	0	1
AGGAATAAGATGCAGC	Xist-RE	dTAG-0	ha2	0	5
AGGACTTAGGTGCTGA	Xist-RE	dTAG-0	ha2	0	2
AGTCTCCGTATCTCGA	Xist-RE	dTAG-0	ha2	0	1
ATCTTCACAGATCACT	Xist-RE	dTAG-0	ha2	0	3
ATTCGTTTCTGTCGTC	Xist-RE	dTAG-0	ha2	0	2
CAACCTCGTCCATAGT	Xist-RE	dTAG-0	ha2	0	2
CAAGGGACATTGAGCT	Xist-RE	dTAG-0	ha2	0	2
CAAGGGATCACAATGC	Xist-RE	dTAG-0	ha2	0	2
CACATGATCCAGTACA	Xist-RE	dTAG-0	ha2	0	1
CAGGCCAAGGTACAAT	Xist-RE	dTAG-0	ha2	0	11
CAGGTATCACTCACTC	Xist-RE	dTAG-0	ha2	0	3
CATAAGCCAATGGCAG	Xist-RE	dTAG-0	ha2	0	1
CATGAGTAGGCTGGAT	Xist-RE	dTAG-0	ha2	0	1
CATGCAACAGCACGAA	Xist-RE	dTAG-0	ha2	0	9
CATTGTTCATGCACTA	Xist-RE	dTAG-0	ha2	0	1
CCAAGCGCAAGAATAC	Xist-RE	dTAG-0	ha2	0	4
CCACCATTCAGCAATC	Xist-RE	dTAG-0	ha2	0	1
CCCGGAAGTTTCACTT	Xist-RE	dTAG-0	ha2	0	1
CGTGCTTTCCTGATAG	Xist-RE	dTAG-0	ha2	0	1
CGTTAGATCTTGATTC	Xist-RE	dTAG-0	ha2	0	5
CTAGGTAGTGTTACTG	Xist-RE	dTAG-0	ha2	0	2
CTCAATTAGGATATGT	Xist-RE	dTAG-0	ha2	0	5
CTCATTAGTCGAGCTC	Xist-RE	dTAG-0	ha2	0	3
CTGCATCTCTCGACGG	Xist-RE	dTAG-0	ha2	0	1
CTTACCGGTCGAAGCA	Xist-RE	dTAG-0	ha2	0	1
CTTCTCTTCACTTCTA	Xist-RE	dTAG-0	ha2	0	5
GAAACCTTCCGGACGT	Xist-RE	dTAG-0	ha2	0	5
GAAGTAACATGTTCGA	Xist-RE	dTAG-0	ha2	0	9
GACAGCCCATCTATCT	Xist-RE	dTAG-0	ha2	0	4
GACAGCCTCGTTGCCT	Xist-RE	dTAG-0	ha2	0	3
GACCGTGAGCCTGTCG	Xist-RE	dTAG-0	ha2	0	14
GAGAAATTCGGTTAGT	Xist-RE	dTAG-0	ha2	0	1
GAGGCCTAGACTGAGC	Xist-RE	dTAG-0	ha2	0	1
GATCACACACGGTAGA	Xist-RE	dTAG-0	ha2	0	6
GATGCTAGTATCACCA	Xist-RE	dTAG-0	ha2	0	2
GATGGAGCAGCATTGT	Xist-RE	dTAG-0	ha2	0	1
GATGGAGTCGTGGCGT	Xist-RE	dTAG-0	ha2	0	2
GATTCTTCAAACCGGA	Xist-RE	dTAG-0	ha2	0	1
GCAGTTACAAACGTGG	Xist-RE	dTAG-0	ha2	0	7
GGGAGATAGGCCTGAA	Xist-RE	dTAG-0	ha2	0	5
GGGCCATAGAGGGTCT	Xist-RE	dTAG-0	ha2	0	4
GGGCTCATCAGGTGTT	Xist-RE	dTAG-0	ha2	0	3
GTCAAGTAGCACACAG	Xist-RE	dTAG-0	ha2	0	2
GTGGAAGCACATAACC	Xist-RE	dTAG-0	ha2	0	1
GTGTCCTAGCGACTGA	Xist-RE	dTAG-0	ha2	0	5
GTTGTCCCATGAATAG	Xist-RE	dTAG-0	ha2	0	1
GTTTACTGTCCGCAGT	Xist-RE	dTAG-0	ha2	0	2
TAACACGAGGTTCCGC	Xist-RE	dTAG-0	ha2	0	4
TAAGCGTGTCCGGCAT	Xist-RE	dTAG-0	ha2	0	23
TACAACGCATCGCTGG	Xist-RE	dTAG-0	ha2	0	1
TACATTCGTACACGTT	Xist-RE	dTAG-0	ha2	0	1
TACGCTCCAGACAATA	Xist-RE	dTAG-0	ha2	0	15
TACGTCCCATACAGAA	Xist-RE	dTAG-0	ha2	0	3
TATCTGTTCTACGGGC	Xist-RE	dTAG-0	ha2	0	2
TCATGTTCAGCACCCA	Xist-RE	dTAG-0	ha2	0	1
TCCTCGAGTTTCACTT	Xist-RE	dTAG-0	ha2	0	12
TCTCACGGTAGCGCCT	Xist-RE	dTAG-0	ha2	0	8
TGAATGCAGGTCCGAA	Xist-RE	dTAG-0	ha2	0	10
TGTCCCAAGCACTAAA	Xist-RE	dTAG-0	ha2	0	3
TGTTGGAAGTACGAGC	Xist-RE	dTAG-0	ha2	0	4
TTCACCGGTCGAACGA	Xist-RE	dTAG-0	ha2	0	1
TTCCGTGTCGGATAAA	Xist-RE	dTAG-0	ha2	0	1
TTCTCTCCAGCAGGAT	Xist-RE	dTAG-0	ha2	0	2
TTCTCTCTCACTTATC	Xist-RE	dTAG-0	ha2	0	4
TTGGATGAGTATGGCG	Xist-RE	dTAG-0	ha2	0	9
TTGTGGAGTTGCCGAC	Xist-RE	dTAG-0	ha2	0	1
TTGTTCAAGAGCCGTA	Xist-RE	dTAG-0	ha2	0	5
TTTCCTCTCCCGAACG	Xist-RE	dTAG-0	ha2	0	3
AACAAAGCACAACGAG	Xist-RE	dTAG-1	ha1	2	0
ACACTGACACGCGCTA	Xist-RE	dTAG-1	ha1	1	0
ACATGCACATGAGATA	Xist-RE	dTAG-1	ha1	2	0
ACGATCATCTGTACAG	Xist-RE	dTAG-1	biallelic	7	9
ACGGGTCAGGCTCACC	Xist-RE	dTAG-1	ha1	1	0
ACGTTCCCAACACAGG	Xist-RE	dTAG-1	ha1	7	0
ACTTTCATCGTGCGAC	Xist-RE	dTAG-1	ha1	3	0
AGAGAATGTGACGTCC	Xist-RE	dTAG-1	ha1	13	0
AGGAGGTCAGCCTACG	Xist-RE	dTAG-1	ha1	4	0
AGGATAATCTACACTT	Xist-RE	dTAG-1	biallelic	3	1
AGTAACCCATCTGCGG	Xist-RE	dTAG-1	biallelic	3	3
AGTGCCGTCCCTTGGT	Xist-RE	dTAG-1	ha2	2	23
AGTTCGAGTACCTTCC	Xist-RE	dTAG-1	biallelic	1	1
ATACCGAGTGAAGCGT	Xist-RE	dTAG-1	ha1	2	0
ATAGAGACAGGGTTGA	Xist-RE	dTAG-1	ha1	6	0
ATCACGACAGCGGATA	Xist-RE	dTAG-1	ha1	2	0
ATCCATTTCTTCGTAT	Xist-RE	dTAG-1	biallelic	1	4
ATCGGATCAATGAACA	Xist-RE	dTAG-1	ha1	10	1
ATCGGCGTCTAGTACG	Xist-RE	dTAG-1	ha1	1	0
ATGCGATAGCATAGGC	Xist-RE	dTAG-1	ha1	8	1
ATTACCTAGGTTCACT	Xist-RE	dTAG-1	ha1	2	0
ATTACTCCATTGCTTT	Xist-RE	dTAG-1	biallelic	6	3
CAACGGCGTTAACAGA	Xist-RE	dTAG-1	ha1	11	0
CAATACGCATTGACCA	Xist-RE	dTAG-1	biallelic	1	1
CAATGACAGCCATATC	Xist-RE	dTAG-1	ha1	8	0
CAATGACAGCCTCAGC	Xist-RE	dTAG-1	biallelic	4	12
CACCAAAAGCTAGATA	Xist-RE	dTAG-1	ha1	1	0
CAGAGCCCACCATTCC	Xist-RE	dTAG-1	ha1	8	0
CAGCAATAGATGGTAT	Xist-RE	dTAG-1	biallelic	4	2
CAGCAGCAGGGAGGGT	Xist-RE	dTAG-1	ha1	6	0
CAGCGTGTCTCGAACA	Xist-RE	dTAG-1	ha1	5	0
CAGGTATTCTGAGGTT	Xist-RE	dTAG-1	biallelic	6	8
CAGTGCGAGCCGAACA	Xist-RE	dTAG-1	ha1	4	0
CATCAAGTCACCGCTT	Xist-RE	dTAG-1	biallelic	7	6
CATCGTCAGTCTAGAA	Xist-RE	dTAG-1	ha1	21	0
CATTCCGCATAATCCG	Xist-RE	dTAG-1	biallelic	1	1
CATTCTATCCAGTACA	Xist-RE	dTAG-1	ha1	4	0
CATTGCCCATAATGCC	Xist-RE	dTAG-1	ha1	1	0
CCGGTAGTCTACTGAG	Xist-RE	dTAG-1	ha1	7	1
CGATGGCAGAATACAC	Xist-RE	dTAG-1	ha1	1	0
CGCCAGAGTACACTCA	Xist-RE	dTAG-1	biallelic	1	1
CGGAACCCACAAGGTG	Xist-RE	dTAG-1	biallelic	1	2
CGTAAGTCACCAGGTC	Xist-RE	dTAG-1	ha1	1	0
CGTAAGTCAGCGGATA	Xist-RE	dTAG-1	ha1	2	0
CGTAATGAGTATTAGG	Xist-RE	dTAG-1	ha1	3	0
CGTGTCTCATGCGGTC	Xist-RE	dTAG-1	biallelic	3	1
CGTTCTGAGTGGACTG	Xist-RE	dTAG-1	ha1	3	0
CTACCCACAAATGGTA	Xist-RE	dTAG-1	ha1	1	0
CTAGGTATCAGCCCAG	Xist-RE	dTAG-1	ha1	2	0
CTATAGGAGCAATTAG	Xist-RE	dTAG-1	biallelic	3	1
CTTCCTTGTTGGGAAC	Xist-RE	dTAG-1	ha1	3	0
GAACTGTCATTCTTCA	Xist-RE	dTAG-1	ha1	1	0
GAAGGACCATATCTCT	Xist-RE	dTAG-1	ha1	3	0
GAAGGACGTCCATAGT	Xist-RE	dTAG-1	ha1	6	0
GACAGCCAGGTAGCAC	Xist-RE	dTAG-1	biallelic	2	6
GAGACCCAGACCAGCA	Xist-RE	dTAG-1	ha1	1	0
GAGCCTGTCCGTGTCT	Xist-RE	dTAG-1	ha1	1	0
GAGGGTACAGCTGAAG	Xist-RE	dTAG-1	biallelic	4	16
GAGTTTGAGTTCATCG	Xist-RE	dTAG-1	ha1	4	0
GATCCCTCACGCGTGT	Xist-RE	dTAG-1	ha1	1	0
GATCGTACACAACGTT	Xist-RE	dTAG-1	ha2	2	14
GATGTTGTCTTGGTCC	Xist-RE	dTAG-1	ha1	16	0
GATTGGTAGCATGCGA	Xist-RE	dTAG-1	ha1	2	0
GCAACATTCTGGACCG	Xist-RE	dTAG-1	ha1	9	0
GCACATATCGCGTGCA	Xist-RE	dTAG-1	ha1	1	0
GCACATATCTGGACCG	Xist-RE	dTAG-1	ha1	11	0
GCACGTGGTTTACTTC	Xist-RE	dTAG-1	biallelic	2	8
GCAGCTGGTCGTTATG	Xist-RE	dTAG-1	ha1	3	0
GCATCGGTCAATGCAC	Xist-RE	dTAG-1	ha1	3	0
GCATTAGAGAAGCTGC	Xist-RE	dTAG-1	biallelic	3	1
GCATTAGCACAAGCAG	Xist-RE	dTAG-1	ha1	21	0
GCCAACGGTGGACTGA	Xist-RE	dTAG-1	ha1	3	0
GCCATGGTCCACGTGG	Xist-RE	dTAG-1	ha1	9	0
GCCCGAAGTTTGAACC	Xist-RE	dTAG-1	ha1	3	0
GCGATCGAGTTTCTTC	Xist-RE	dTAG-1	ha1	1	0
GCGGATCAGTAGCATA	Xist-RE	dTAG-1	ha1	1	0
GCTACCTAGCAACAAT	Xist-RE	dTAG-1	ha1	2	0
GCTCAAACAGGTTTAC	Xist-RE	dTAG-1	ha1	17	0
GGGTATTAGCCGATTT	Xist-RE	dTAG-1	biallelic	2	5
GGGTATTTCTGACAGT	Xist-RE	dTAG-1	ha1	1	0
GGTGTTAAGTCGGCAA	Xist-RE	dTAG-1	ha1	7	1
GGTTGTAAGTGATAAC	Xist-RE	dTAG-1	ha1	1	0
GTCAAACCAGCGACCT	Xist-RE	dTAG-1	ha1	6	0
GTCGCGAGTCCGAAAG	Xist-RE	dTAG-1	biallelic	7	5
GTCGCGATCGGACGTC	Xist-RE	dTAG-1	ha1	9	1
GTGCGTGCACTCCCTA	Xist-RE	dTAG-1	ha1	2	0
GTGTGATTCAGCTCTC	Xist-RE	dTAG-1	ha1	2	0
GTGTTCCTCTGTAACG	Xist-RE	dTAG-1	biallelic	3	2
GTTACGATCACTACTT	Xist-RE	dTAG-1	ha1	1	0
GTTAGACCAAAGGATT	Xist-RE	dTAG-1	ha1	1	0
GTTAGACCACTCCTTG	Xist-RE	dTAG-1	ha1	2	0
GTTCATTGTTCTTGCC	Xist-RE	dTAG-1	ha1	1	0
TAAGCACGTCCCGCAA	Xist-RE	dTAG-1	ha1	1	0
TAATTCCGTAGTATAG	Xist-RE	dTAG-1	ha1	1	0
TAGACCAAGATGTTGA	Xist-RE	dTAG-1	ha1	1	0
TAGGAGGGTACGCGTC	Xist-RE	dTAG-1	ha1	1	0
TAGGTTGAGATGCTAA	Xist-RE	dTAG-1	biallelic	4	1
TAGTGCAGTATTCCGA	Xist-RE	dTAG-1	ha1	1	0
TATCCTACAACGCCCA	Xist-RE	dTAG-1	biallelic	2	1
TATCTTGGTTCAACGT	Xist-RE	dTAG-1	ha1	7	0
TATTGGGTCGGCATCG	Xist-RE	dTAG-1	ha1	3	0
TCACTATAGCCAGAGT	Xist-RE	dTAG-1	ha1	2	0
TCATGGAAGTATAACG	Xist-RE	dTAG-1	ha1	5	0
TCCACCAAGATGTTCC	Xist-RE	dTAG-1	ha1	1	0
TCCACGTGTCCTCATC	Xist-RE	dTAG-1	ha1	4	0
TCCGATCAGCTCCGAC	Xist-RE	dTAG-1	ha1	1	0
TCCGATCAGCTCCGAC	Xist-RE	dTAG-1	ha1	1	0
TCCTCCCTCTGGGTCG	Xist-RE	dTAG-1	ha1	2	0
TCGAACAGTCTTCCGT	Xist-RE	dTAG-1	ha1	3	0
TCGGGCATCAAAGCCT	Xist-RE	dTAG-1	ha1	6	0
TCTACCGAGCACGGAT	Xist-RE	dTAG-1	ha1	13	0
TCTACCGTCAACCGAT	Xist-RE	dTAG-1	ha1	7	0
TCTGGCTTCGAAGGAC	Xist-RE	dTAG-1	biallelic	6	7
TCTTGCGCAGGTACGA	Xist-RE	dTAG-1	ha1	3	0
TGACAGTCAGATAAAC	Xist-RE	dTAG-1	ha1	20	0
TGAGGGACAACAAGAT	Xist-RE	dTAG-1	ha1	3	0
TGAGGGAGTGACGCCT	Xist-RE	dTAG-1	biallelic	8	2
TGATCAGTCCAAATGC	Xist-RE	dTAG-1	ha1	13	1
TGATTTCAGGTCATTC	Xist-RE	dTAG-1	ha1	1	0
TGCTCGTAGTCAGCGA	Xist-RE	dTAG-1	ha1	5	0
TGGATCATCCTTATAC	Xist-RE	dTAG-1	biallelic	1	3
TGGATGTGTTAGGGTG	Xist-RE	dTAG-1	ha1	1	0
TGGGAGACAATTGAAG	Xist-RE	dTAG-1	ha2	3	23
TGGTACATCATAAGGA	Xist-RE	dTAG-1	ha1	12	1
TTGATGGAGGCAGGGA	Xist-RE	dTAG-1	ha1	1	0
TTGGGCGAGCACCGAA	Xist-RE	dTAG-1	ha1	4	0
AACCCAACAAAGGCGT	Xist-RE	dTAG-1	ha2	0	1
AAGCATCTCGTCCTTG	Xist-RE	dTAG-1	ha2	0	3
AATGGAAAGCCGATTT	Xist-RE	dTAG-1	ha2	0	2
ACAACCATCGACCTAA	Xist-RE	dTAG-1	ha2	0	1
ACAGAAACACACGTGC	Xist-RE	dTAG-1	ha2	0	1
ACAGCCGAGGGCGAGA	Xist-RE	dTAG-1	ha2	0	1
ACTACGAGTTGCAACT	Xist-RE	dTAG-1	ha2	0	1
ACTTTCACACCAAAGG	Xist-RE	dTAG-1	ha2	0	16
AGTCAACCACGGTGAA	Xist-RE	dTAG-1	ha2	0	1
ATCACGAGTAACGGTG	Xist-RE	dTAG-1	ha2	0	1
ATCACTTCACTCTGCT	Xist-RE	dTAG-1	ha2	0	2
ATCCATTCAGGAATAT	Xist-RE	dTAG-1	ha2	0	1
ATCGTCCTCCACTGGG	Xist-RE	dTAG-1	ha2	0	12
ATTTCACGTGATACAA	Xist-RE	dTAG-1	ha2	0	1
CACAGATCAGACATCT	Xist-RE	dTAG-1	ha2	0	2
CAGGTATGTAACCCTA	Xist-RE	dTAG-1	ha2	0	41
CATCCGTAGGTTACCT	Xist-RE	dTAG-1	ha2	0	1
CATCGTCGTGTCCGGT	Xist-RE	dTAG-1	ha2	0	12
CCACGAGGTCACAGAG	Xist-RE	dTAG-1	ha2	0	1
CGTCCATAGCAGCACA	Xist-RE	dTAG-1	ha2	0	1
CTATAGGTCATCAGTG	Xist-RE	dTAG-1	ha2	0	3
CTATCCGCAGCAAGAC	Xist-RE	dTAG-1	ha2	0	3
CTGCCATAGGAACTCG	Xist-RE	dTAG-1	ha2	0	6
CTTTCAACAGACCTAT	Xist-RE	dTAG-1	ha2	0	1
GAGAAATAGACTCAAA	Xist-RE	dTAG-1	ha2	0	1
GAGCCTGTCATTGTTC	Xist-RE	dTAG-1	ha2	0	1
GAGTTGTTCAGACCGC	Xist-RE	dTAG-1	ha2	0	7
GATGATCTCACTGAAC	Xist-RE	dTAG-1	ha2	0	5
GATGCTAGTAAGATTG	Xist-RE	dTAG-1	ha2	0	1
GCATCTCCAGTGTACT	Xist-RE	dTAG-1	ha2	0	1
GGCTTGGGTCGCTGCA	Xist-RE	dTAG-1	ha2	0	4
GTCTACCGTATTGACC	Xist-RE	dTAG-1	ha2	0	4
GTCTAGATCACCTTAT	Xist-RE	dTAG-1	ha2	0	1
TAATCTCTCCTTGGAA	Xist-RE	dTAG-1	ha2	0	1
TACACCCCATCGAAGG	Xist-RE	dTAG-1	ha2	0	1
TACCTCGGTGAGGATC	Xist-RE	dTAG-1	ha2	0	2
TACTGCCAGAGCAGCT	Xist-RE	dTAG-1	ha2	0	6
TAGTGCAGTCAGGTAG	Xist-RE	dTAG-1	ha2	0	1
TCAGCCTCACTTCCTG	Xist-RE	dTAG-1	ha2	0	1
TCATCCGAGCAAACAT	Xist-RE	dTAG-1	ha2	0	2
TCGCTCAAGGTTCTAC	Xist-RE	dTAG-1	ha2	0	1
TGAATCGTCTGAGGCC	Xist-RE	dTAG-1	ha2	0	5
TGAGGAGAGCTGCCTG	Xist-RE	dTAG-1	ha2	0	7
TGGTACAAGACGAAGA	Xist-RE	dTAG-1	ha2	0	11
TTCACCGTCTAAGCGT	Xist-RE	dTAG-1	ha2	0	17
TTTACTGAGGTAAGAG	Xist-RE	dTAG-1	ha2	0	16
TTTCCTCGTCCGACGT	Xist-RE	dTAG-1	ha2	0	1
TTTGTTGAGTTGAATG	Xist-RE	dTAG-1	ha2	0	1
AAACGAATCGAAACAA	Xist-RE	dTAG-2	biallelic	1	2
AAAGGATTCCATTTAC	Xist-RE	dTAG-2	ha1	1	0
AACAAAGAGGTGGCTA	Xist-RE	dTAG-2	ha1	2	0
AACCAACGTTAAACCC	Xist-RE	dTAG-2	ha1	1	0
AACCATGCAAAGTGTA	Xist-RE	dTAG-2	ha1	1	0
AACTTCTGTTCGAAGG	Xist-RE	dTAG-2	biallelic	2	1
AAGTCGTCAAATCAAG	Xist-RE	dTAG-2	ha1	1	0
AAGTCGTCACTCCCTA	Xist-RE	dTAG-2	ha1	1	0
AATTTCCTCTCTCTTC	Xist-RE	dTAG-2	ha1	5	0
ACATCGAAGCTAAGTA	Xist-RE	dTAG-2	ha1	2	0
ACATGCACAGCGTACC	Xist-RE	dTAG-2	ha1	1	0
ACCAAACAGGACTATA	Xist-RE	dTAG-2	ha1	1	0
ACCGTTCCAATAGGAT	Xist-RE	dTAG-2	ha1	2	0
ACGCACGTCTCGAACA	Xist-RE	dTAG-2	ha1	3	0
ACGGTTAGTCGAAACG	Xist-RE	dTAG-2	ha1	8	1
ACTCCCACATGAAAGT	Xist-RE	dTAG-2	ha1	2	0
ACTCTCGCAAGAGAGA	Xist-RE	dTAG-2	ha1	2	0
ACTTATCCATAGGAGC	Xist-RE	dTAG-2	ha1	6	0
ACTTCCGCAGGCGATA	Xist-RE	dTAG-2	biallelic	4	1
ACTTTGTTCCACTTTA	Xist-RE	dTAG-2	ha1	1	0
AGAAGCGCAAGTGCTT	Xist-RE	dTAG-2	ha1	1	0
AGATGCTTCTCGGTAA	Xist-RE	dTAG-2	biallelic	1	1
AGCCACGAGCTGGTGA	Xist-RE	dTAG-2	ha1	8	0
AGGAGGTTCATATGGC	Xist-RE	dTAG-2	ha1	12	0
AGGGTCCCATGTGCCG	Xist-RE	dTAG-2	ha1	1	0
AGGGTGACACGGCACT	Xist-RE	dTAG-2	biallelic	3	1
AGGTCATCACGTTGGC	Xist-RE	dTAG-2	ha1	2	0
AGTACCACACACAGCC	Xist-RE	dTAG-2	ha1	1	0
AGTCACACATTAAAGG	Xist-RE	dTAG-2	ha1	10	0
AGTCATGCATGTCTAG	Xist-RE	dTAG-2	biallelic	1	1
AGTGCCGAGCGCGTTC	Xist-RE	dTAG-2	biallelic	1	1
AGTTCGAAGTAAACAC	Xist-RE	dTAG-2	ha1	1	0
ATACCTTGTATCGTAC	Xist-RE	dTAG-2	ha1	6	0
ATCACGAAGCACTCGC	Xist-RE	dTAG-2	ha1	9	0
ATCACTTAGAAACACT	Xist-RE	dTAG-2	ha1	1	0
ATCACTTTCCACACCT	Xist-RE	dTAG-2	ha1	5	0
ATCAGGTAGTTCAACC	Xist-RE	dTAG-2	ha1	6	0
ATCATTCGTTGCTCCT	Xist-RE	dTAG-2	ha1	4	0
ATCCGTCAGACATGCG	Xist-RE	dTAG-2	ha1	3	0
ATCCTATTCGGCATAT	Xist-RE	dTAG-2	biallelic	1	2
ATCGATGGTAACAGGC	Xist-RE	dTAG-2	ha1	2	0
ATCGCCTAGTGGACGT	Xist-RE	dTAG-2	ha1	1	0
ATCGGATTCGGTAAGG	Xist-RE	dTAG-2	ha1	5	0
ATGACCAGTTCCTACC	Xist-RE	dTAG-2	ha1	5	0
ATGACCAGTTTGAAAG	Xist-RE	dTAG-2	ha1	1	0
ATGAGGGTCACCACAA	Xist-RE	dTAG-2	ha1	1	0
ATGATCGTCGATACAC	Xist-RE	dTAG-2	ha1	1	0
ATGCGATAGATCGCCC	Xist-RE	dTAG-2	ha1	3	0
ATTACCTCATAGAATG	Xist-RE	dTAG-2	ha1	1	0
ATTACCTGTAGTCTGT	Xist-RE	dTAG-2	biallelic	2	1
ATTCACTTCGAGTACT	Xist-RE	dTAG-2	ha1	7	1
ATTGGGTAGGACAACC	Xist-RE	dTAG-2	ha1	1	0
CAATGACAGTTGTACC	Xist-RE	dTAG-2	ha1	5	0
CACGAATTCCGTACGG	Xist-RE	dTAG-2	ha1	8	0
CACGTTCCATGTGACT	Xist-RE	dTAG-2	ha1	18	0
CACTGTCAGCTGGTGA	Xist-RE	dTAG-2	ha1	2	0
CAGAGCCAGTTGGCGA	Xist-RE	dTAG-2	ha1	1	0
CAGCACGTCACGGAGA	Xist-RE	dTAG-2	ha1	5	0
CAGCAGCCAAGGTACG	Xist-RE	dTAG-2	biallelic	1	3
CAGCCAGTCATAGCAC	Xist-RE	dTAG-2	ha1	1	0
CATCCACCAGGCATGA	Xist-RE	dTAG-2	ha1	1	0
CATCCGTAGCTACTGT	Xist-RE	dTAG-2	ha1	8	0
CATCGCTGTCAACCAT	Xist-RE	dTAG-2	biallelic	6	2
CATGCTCTCTCTGGTC	Xist-RE	dTAG-2	biallelic	1	2
CATTGCCAGTAGCATA	Xist-RE	dTAG-2	ha1	2	0
CATTGTTTCTGGCTGG	Xist-RE	dTAG-2	ha1	6	0
CCCTCAAGTAGCACAG	Xist-RE	dTAG-2	ha1	4	0
CCTCTCCAGTAGCAAT	Xist-RE	dTAG-2	ha1	7	0
CCTTGTGGTTGCATGT	Xist-RE	dTAG-2	biallelic	9	8
CCTTTGGAGGTAGTCG	Xist-RE	dTAG-2	ha1	16	3
CGAGGCTAGGCTCAAG	Xist-RE	dTAG-2	biallelic	1	2
CGCGTGATCATTACGG	Xist-RE	dTAG-2	ha1	16	0
CGGAACCCACAGTCCG	Xist-RE	dTAG-2	ha1	3	0
CGGAACCCACTCTGCT	Xist-RE	dTAG-2	biallelic	1	4
CGTGAATCACCGTGAC	Xist-RE	dTAG-2	ha1	13	0
CTAGGTATCAAACCCA	Xist-RE	dTAG-2	ha1	1	0
CTCACTGTCCGTGCGA	Xist-RE	dTAG-2	ha1	1	0
CTCATCGTCTGCATAG	Xist-RE	dTAG-2	ha1	1	0
CTGGCAGGTTTGCCGG	Xist-RE	dTAG-2	ha1	3	0
CTGTATTTCTTCCAGC	Xist-RE	dTAG-2	ha1	5	0
CTGTGAATCCCGTGTT	Xist-RE	dTAG-2	biallelic	1	1
CTTACCGGTACGAGCA	Xist-RE	dTAG-2	ha2	1	11
CTTAGGACACCGTGAC	Xist-RE	dTAG-2	ha1	1	0
CTTCGGTAGGCGTCCT	Xist-RE	dTAG-2	biallelic	1	1
CTTGAGACAGGTACGA	Xist-RE	dTAG-2	ha1	1	0
CTTTCGGGTATGCGGA	Xist-RE	dTAG-2	ha1	8	0
GAACGTTAGATTGACA	Xist-RE	dTAG-2	ha1	1	0
GAAGGGTAGGCTCTAT	Xist-RE	dTAG-2	ha1	8	1
GACATCATCAGTGATC	Xist-RE	dTAG-2	biallelic	1	2
GACCTTCTCAGCGCGT	Xist-RE	dTAG-2	ha1	2	0
GAGAAATTCAAGCTTG	Xist-RE	dTAG-2	ha1	1	0
GAGTCTAAGCTTACGT	Xist-RE	dTAG-2	ha1	1	0
GATGTTGAGCATTGAA	Xist-RE	dTAG-2	ha1	5	0
GATGTTGCACACACTA	Xist-RE	dTAG-2	ha1	2	0
GCAGTTAGTTAGTCGT	Xist-RE	dTAG-2	ha1	4	0
GCATCGGTCAAACCCA	Xist-RE	dTAG-2	ha1	14	2
GGAATCTAGCCTAACT	Xist-RE	dTAG-2	ha1	9	0
GGAGATGAGCCTCCAG	Xist-RE	dTAG-2	ha1	4	0
GGGATCCTCAACACGT	Xist-RE	dTAG-2	biallelic	12	31
GGGCGTTCAGTCGCAC	Xist-RE	dTAG-2	ha1	5	0
GGGCTACAGCCTCTGG	Xist-RE	dTAG-2	ha1	5	0
GGGTTTAGTCTGTCAA	Xist-RE	dTAG-2	ha1	5	0
GGTAACTCAATGACCT	Xist-RE	dTAG-2	ha1	1	0
GGTAATCCAAAGAACT	Xist-RE	dTAG-2	ha1	6	0
GGTCACGTCCTTCTAA	Xist-RE	dTAG-2	ha1	1	0
GGTGAAGCAGGAATCG	Xist-RE	dTAG-2	ha1	1	0
GGTTAACAGTCCTACA	Xist-RE	dTAG-2	ha1	1	0
GGTTAACTCTTCTGTA	Xist-RE	dTAG-2	ha1	12	0
GTAACACGTGCTCCGA	Xist-RE	dTAG-2	ha1	2	0
GTAAGTCCAACCCGCA	Xist-RE	dTAG-2	biallelic	1	1
GTATTGGGTCTCACAA	Xist-RE	dTAG-2	ha1	13	1
GTCACTCTCAGGTGTT	Xist-RE	dTAG-2	ha1	4	0
GTCATGAGTAACATAG	Xist-RE	dTAG-2	ha1	1	0
GTCGTAAGTTAGAGTA	Xist-RE	dTAG-2	ha1	1	0
GTGTAACTCCTATGGA	Xist-RE	dTAG-2	ha1	2	0
GTGTTAGCAATCCTTT	Xist-RE	dTAG-2	ha1	1	0
GTTAGACGTACAGTCT	Xist-RE	dTAG-2	ha1	4	0
GTTGCGGCAGCGGATA	Xist-RE	dTAG-2	ha1	19	0
GTTGCTCGTTATCCAG	Xist-RE	dTAG-2	biallelic	4	3
GTTGTCCTCGGAGTGA	Xist-RE	dTAG-2	ha1	2	0
TAATTCCTCATGGCCG	Xist-RE	dTAG-2	ha1	1	0
TACCCACCATCCAACA	Xist-RE	dTAG-2	ha1	1	0
TACCCGTTCACTCGAA	Xist-RE	dTAG-2	ha1	1	0
TACCGAATCCTTTAGT	Xist-RE	dTAG-2	ha1	1	0
TACCGGGAGATAGCAT	Xist-RE	dTAG-2	ha1	4	0
TACTTCAAGGTAGGCT	Xist-RE	dTAG-2	ha1	12	1
TACTTGTTCATCGTAG	Xist-RE	dTAG-2	ha1	6	0
TATACCTTCCATCTGC	Xist-RE	dTAG-2	ha1	1	0
TATACCTTCCCTCTTT	Xist-RE	dTAG-2	ha1	2	0
TCACTATCAGCACGAA	Xist-RE	dTAG-2	ha1	1	0
TCATACTGTCACTGAT	Xist-RE	dTAG-2	ha1	2	0
TCATTCAAGCATTTGC	Xist-RE	dTAG-2	ha1	2	0
TCCATGCAGGCACCAA	Xist-RE	dTAG-2	ha1	5	0
TCCCAGTCAAAGCTCT	Xist-RE	dTAG-2	ha1	1	0
TCCCATGGTTGCGTAT	Xist-RE	dTAG-2	ha1	8	0
TCCGTGTTCTGCTCTG	Xist-RE	dTAG-2	ha1	1	0
TCCTTCTCAGCGTGAA	Xist-RE	dTAG-2	ha1	13	0
TCCTTTCGTATACGGG	Xist-RE	dTAG-2	biallelic	2	2
TCGGGTGGTTGCACGC	Xist-RE	dTAG-2	ha1	2	0
TCGGGTGTCAGGTGTT	Xist-RE	dTAG-2	ha1	1	0
TCGTGGGTCATTTGCT	Xist-RE	dTAG-2	ha1	1	0
TCTCAGCGTGTTTCTT	Xist-RE	dTAG-2	biallelic	1	1
TCTGTCGTCTTGGTGA	Xist-RE	dTAG-2	ha1	3	0
TCTTCCTAGACTAAGT	Xist-RE	dTAG-2	ha1	5	1
TGATGCATCTGAGATC	Xist-RE	dTAG-2	ha1	7	0
TGATTTCCAAATCCCA	Xist-RE	dTAG-2	ha1	1	0
TGCAGATAGTGAATAC	Xist-RE	dTAG-2	biallelic	1	1
TGCATGACAACGGCTC	Xist-RE	dTAG-2	biallelic	8	4
TGGTGATCACGTAGTT	Xist-RE	dTAG-2	ha1	6	0
TGTCCACCAAGCACAG	Xist-RE	dTAG-2	ha1	3	0
TGTGTGATCCACCCTA	Xist-RE	dTAG-2	ha1	5	0
TGTTACTCAAATGGAT	Xist-RE	dTAG-2	ha1	1	0
TGTTCATTCAACCGAT	Xist-RE	dTAG-2	ha1	2	0
TTCACCGTCTGTGCAA	Xist-RE	dTAG-2	ha1	1	0
TTCATTGGTATGCAAA	Xist-RE	dTAG-2	ha1	8	0
TTCATTGGTGCACAAG	Xist-RE	dTAG-2	ha1	7	1
TTCCACGAGCCACAAG	Xist-RE	dTAG-2	ha1	2	0
TTCCTAACAAGTGGCA	Xist-RE	dTAG-2	biallelic	1	2
TTCGGTCAGATGTTGA	Xist-RE	dTAG-2	ha1	11	0
TTCTTCCAGCGAATGC	Xist-RE	dTAG-2	biallelic	4	1
TTCTTGACAGCTTTCC	Xist-RE	dTAG-2	ha1	1	0
TTGAGTGAGTCTTCCC	Xist-RE	dTAG-2	ha1	1	0
TTGCGTCCATTGGCAT	Xist-RE	dTAG-2	ha1	1	0
TTGCTGCGTGATACTC	Xist-RE	dTAG-2	ha1	1	0
TTGTGTTCAATCTAGC	Xist-RE	dTAG-2	ha1	1	0
TTGTGTTCACTCGATA	Xist-RE	dTAG-2	biallelic	1	1
AACAAAGCAGAGAATT	Xist-RE	dTAG-2	ha2	0	7
AAGTTCGGTCGCCACA	Xist-RE	dTAG-2	ha2	0	2
ACATCGAAGGCTTTCA	Xist-RE	dTAG-2	ha2	0	1
ACCTGAACAAGATCCT	Xist-RE	dTAG-2	ha2	0	1
ACCTGTCTCCCTCTTT	Xist-RE	dTAG-2	ha2	0	2
ACGATCAAGGTAGTAT	Xist-RE	dTAG-2	ha2	0	3
ACGATGTCATTGTCGA	Xist-RE	dTAG-2	ha2	0	2
ACTGATGAGTCACTAC	Xist-RE	dTAG-2	ha2	0	7
ACTGCAACACCCTTGT	Xist-RE	dTAG-2	ha2	0	4
ACTTCCGCAACCCGCA	Xist-RE	dTAG-2	ha2	0	1
AGAGCAGCACGGCTAC	Xist-RE	dTAG-2	ha2	0	1
AGGAAATAGATGGCAC	Xist-RE	dTAG-2	ha2	0	1
AGGTCTACACAGACGA	Xist-RE	dTAG-2	ha2	0	4
ATCCATTGTGGCTTGC	Xist-RE	dTAG-2	ha2	0	1
ATTCCATGTTTACACG	Xist-RE	dTAG-2	ha2	0	1
CAAAGAAGTACACGCC	Xist-RE	dTAG-2	ha2	0	1
CATCCGTTCAACTGAC	Xist-RE	dTAG-2	ha2	0	1
CCATCACAGCATCCTA	Xist-RE	dTAG-2	ha2	0	1
CGAGGCTGTGAAAGTT	Xist-RE	dTAG-2	ha2	0	3
CGCAGGTAGATCACTC	Xist-RE	dTAG-2	ha2	0	1
CGGAATTCAGTGTATC	Xist-RE	dTAG-2	ha2	0	1
CTACTATAGCTAATCC	Xist-RE	dTAG-2	ha2	0	2
CTATCCGGTGCCTTTC	Xist-RE	dTAG-2	ha2	0	1
CTCACTGCACGCGTCA	Xist-RE	dTAG-2	ha2	0	1
CTGAATGAGATCCGAG	Xist-RE	dTAG-2	ha2	0	4
CTGAGGCGTGACCGTC	Xist-RE	dTAG-2	ha2	0	3
CTGCGAGAGTCAGAGC	Xist-RE	dTAG-2	ha2	0	2
CTGGCAGCAAATAAGC	Xist-RE	dTAG-2	ha2	0	2
CTTTCGGAGCGCACAA	Xist-RE	dTAG-2	ha2	0	2
CTTTCGGGTAGATCCT	Xist-RE	dTAG-2	ha2	0	4
GACACGCCAGTCCCGA	Xist-RE	dTAG-2	ha2	0	5
GACTTCCTCCACAGGC	Xist-RE	dTAG-2	ha2	0	8
GAGTGAGCAGGCATGA	Xist-RE	dTAG-2	ha2	0	2
GATAGAAAGTAGTCTC	Xist-RE	dTAG-2	ha2	0	3
GCGATCGTCACACGAT	Xist-RE	dTAG-2	ha2	0	4
GCGATCGTCACACGAT	Xist-RE	dTAG-2	ha2	0	4
GCTACAAGTTTGTTCT	Xist-RE	dTAG-2	ha2	0	1
GCTGCAGCAACAGAGC	Xist-RE	dTAG-2	ha2	0	3
GGAAGTGTCACTGATG	Xist-RE	dTAG-2	ha2	0	1
GGTAGAGTCATTTCGT	Xist-RE	dTAG-2	ha2	0	1
GTAATCGAGGAAGTCC	Xist-RE	dTAG-2	ha2	0	2
GTACAACGTACGGATG	Xist-RE	dTAG-2	ha2	0	12
GTTTACTCAGCGACAA	Xist-RE	dTAG-2	ha2	0	1
TCACGCTAGCTGCCAC	Xist-RE	dTAG-2	ha2	0	17
TCAGCAATCGAGATGG	Xist-RE	dTAG-2	ha2	0	9
TCAGTGAGTACGGATG	Xist-RE	dTAG-2	ha2	0	1
TCAGTTTAGACGATAT	Xist-RE	dTAG-2	ha2	0	12
TCATCATGTCAACACT	Xist-RE	dTAG-2	ha2	0	1
TCCGAAAAGGTCATTC	Xist-RE	dTAG-2	ha2	0	1
TCGAACACATGTTCAG	Xist-RE	dTAG-2	ha2	0	1
TCTCTGGTCCATACTT	Xist-RE	dTAG-2	ha2	0	1
TGAGACTCACTTCCTG	Xist-RE	dTAG-2	ha2	0	2
TGAGCGCCATCACGGC	Xist-RE	dTAG-2	ha2	0	3
TGATCAGAGCTAGCCC	Xist-RE	dTAG-2	ha2	0	8
TGATTCTGTTACCGTA	Xist-RE	dTAG-2	ha2	0	15
TGTGGCGCAAATGAAC	Xist-RE	dTAG-2	ha2	0	1
TTACCGCGTAAGGCCA	Xist-RE	dTAG-2	ha2	0	8
TTATTGCGTGTATTCG	Xist-RE	dTAG-2	ha2	0	1
TTCGCTGGTTACCTTT	Xist-RE	dTAG-2	ha2	0	6
TTCTGTACACGACGTC	Xist-RE	dTAG-2	ha2	0	9
TTTGTTGGTGACTGTT	Xist-RE	dTAG-2	ha2	0	15
AAACGAAGTCACAATC	Xist-RE	dTAG-4	ha1	1	0
AAAGGTACATCGAACT	Xist-RE	dTAG-4	ha1	12	0
AACCACAAGCATCCTA	Xist-RE	dTAG-4	biallelic	19	32
AACCACATCTAGTGAC	Xist-RE	dTAG-4	ha1	12	0
AAGCGAGAGGACGGAG	Xist-RE	dTAG-4	ha1	1	0
AAGGAATCAGAACTCT	Xist-RE	dTAG-4	ha1	8	1
AAGGAATCATTGTACG	Xist-RE	dTAG-4	ha1	30	0
AAGGAATTCGTTCCTG	Xist-RE	dTAG-4	ha1	4	0
AAGGTAAAGCTTAAGA	Xist-RE	dTAG-4	ha1	1	0
AAGGTAACACCATATG	Xist-RE	dTAG-4	biallelic	2	1
ACAACCAGTCGCTTAA	Xist-RE	dTAG-4	ha1	1	0
ACACAGTGTAGCTGAG	Xist-RE	dTAG-4	ha1	1	0
ACCAAACTCAGCCTTC	Xist-RE	dTAG-4	biallelic	7	5
ACCAACATCATCGCTC	Xist-RE	dTAG-4	ha1	1	0
ACCTACCAGGCAGTCA	Xist-RE	dTAG-4	ha1	3	0
ACCTGAACATGTGGCC	Xist-RE	dTAG-4	ha1	1	0
ACGCACGAGGAGGCAG	Xist-RE	dTAG-4	ha1	1	0
ACGGGTCCAGTGACCC	Xist-RE	dTAG-4	ha2	1	6
ACGGTTAGTAACGATA	Xist-RE	dTAG-4	ha1	6	0
ACGTACATCACCTGTC	Xist-RE	dTAG-4	ha1	4	0
ACTCTCGCAGCACAAG	Xist-RE	dTAG-4	ha1	2	0
ACTCTCGTCTAGTTCT	Xist-RE	dTAG-4	ha1	1	0
ACTGATGTCTGTCTCG	Xist-RE	dTAG-4	ha1	1	0
ACTGTCCCACGCCAGT	Xist-RE	dTAG-4	ha1	3	0
AGAAATGTCAATCGGT	Xist-RE	dTAG-4	ha1	7	0
AGAACCTGTTCTCGCT	Xist-RE	dTAG-4	biallelic	4	1
AGACAAACAGAAACCG	Xist-RE	dTAG-4	ha1	6	0
AGACCCGCATATAGCC	Xist-RE	dTAG-4	ha1	1	0
AGATAGACATGGTGGA	Xist-RE	dTAG-4	ha1	2	0
AGATCGTCAGCAGTCC	Xist-RE	dTAG-4	biallelic	4	1
AGCATCATCCGTGTAA	Xist-RE	dTAG-4	ha1	1	0
AGCCACGTCATTGTTC	Xist-RE	dTAG-4	ha1	4	0
AGCGCCAGTAGACGGT	Xist-RE	dTAG-4	ha1	2	0
AGCTCAATCATAGCAC	Xist-RE	dTAG-4	biallelic	3	1
AGGAAATCATCACCAA	Xist-RE	dTAG-4	biallelic	1	1
AGGTCTACACGAGGTA	Xist-RE	dTAG-4	ha1	8	0
AGTCAACCACACACGC	Xist-RE	dTAG-4	ha1	7	0
AGTGCCGTCAATGTCG	Xist-RE	dTAG-4	ha1	1	0
ATCCTATCACGTAGTT	Xist-RE	dTAG-4	ha1	2	0
ATCGGCGCATTCAGCA	Xist-RE	dTAG-4	ha1	1	0
ATCGTGACAGAACTAA	Xist-RE	dTAG-4	ha1	4	0
ATGCCTCCACATATGC	Xist-RE	dTAG-4	ha1	1	0
ATGCCTCGTGAGTAAT	Xist-RE	dTAG-4	biallelic	3	1
ATGGAGGGTCCTCATC	Xist-RE	dTAG-4	ha1	2	0
ATGGATCAGGTAAGGA	Xist-RE	dTAG-4	biallelic	4	5
ATTTCACGTCACTCTC	Xist-RE	dTAG-4	ha1	6	1
ATTTCACTCATCTGTT	Xist-RE	dTAG-4	ha1	3	0
CAATTTCGTTATTCTC	Xist-RE	dTAG-4	ha1	4	0
CACGAATTCTAGTTCT	Xist-RE	dTAG-4	biallelic	7	16
CACTGGGGTACTGGGA	Xist-RE	dTAG-4	ha1	4	0
CATAGACCAGTGTGCC	Xist-RE	dTAG-4	ha1	1	0
CATCCCACACTGAATC	Xist-RE	dTAG-4	ha1	4	0
CATGAGTGTTGTCAGT	Xist-RE	dTAG-4	ha1	9	0
CATGCGGAGGGACCAT	Xist-RE	dTAG-4	ha1	5	0
CCAATGACAAGCTCTA	Xist-RE	dTAG-4	ha1	1	0
CCAATGAGTCAGGTAG	Xist-RE	dTAG-4	ha1	2	0
CCAATGAGTCGTGTTA	Xist-RE	dTAG-4	biallelic	4	1
CCAATTTGTGGTCTGC	Xist-RE	dTAG-4	ha1	7	1
CCACACTAGTCGTTAC	Xist-RE	dTAG-4	ha1	10	1
CCACCATTCAAATGCC	Xist-RE	dTAG-4	ha1	30	0
CCACGAGCATTGCTTT	Xist-RE	dTAG-4	ha1	7	0
CCACGTTGTAATGCTC	Xist-RE	dTAG-4	ha1	1	0
CCACTTGCAGCTGTAT	Xist-RE	dTAG-4	ha1	3	0
CCGATGGCAAGCGCAA	Xist-RE	dTAG-4	ha1	1	0
CCTAAGATCTTCGATT	Xist-RE	dTAG-4	biallelic	1	3
CCTCAGTGTAGTCGGA	Xist-RE	dTAG-4	ha1	2	0
CCTCCAACACAGACGA	Xist-RE	dTAG-4	biallelic	3	1
CCTCTCCTCAAGCTTG	Xist-RE	dTAG-4	ha1	2	0
CCTTCAGTCCTCCACA	Xist-RE	dTAG-4	ha1	9	0
CCTTGTGTCGGCTCTT	Xist-RE	dTAG-4	ha2	1	17
CGAATTGGTCCTTAAG	Xist-RE	dTAG-4	ha1	1	0
CGATGGCTCCGTGGCA	Xist-RE	dTAG-4	biallelic	1	4
CGCATGGGTACTAGCT	Xist-RE	dTAG-4	biallelic	2	1
CGCCAGACAATCACGT	Xist-RE	dTAG-4	ha1	12	0
CGCCAGACAATTCGTG	Xist-RE	dTAG-4	ha1	2	0
CGGAATTCAATCAGCT	Xist-RE	dTAG-4	ha1	8	0
CGGCAGTCAGATCCAT	Xist-RE	dTAG-4	ha2	1	8
CGTTAGATCAGTCTTT	Xist-RE	dTAG-4	ha1	4	0
CGTTCTGGTATGCAAA	Xist-RE	dTAG-4	ha2	5	24
CTATCTACAGCTGGTC	Xist-RE	dTAG-4	ha1	1	0
CTCAGAATCTCTTAAC	Xist-RE	dTAG-4	ha1	7	1
CTGCCATGTCTTGCGG	Xist-RE	dTAG-4	ha1	3	0
CTGCGAGAGATACCAA	Xist-RE	dTAG-4	ha1	1	0
CTGCGAGGTCATTCCC	Xist-RE	dTAG-4	ha1	1	0
CTGTAGAAGAATCTAG	Xist-RE	dTAG-4	ha1	3	0
CTGTATTAGCACCGTC	Xist-RE	dTAG-4	biallelic	5	2
CTGTGAACAAATGAAC	Xist-RE	dTAG-4	ha1	6	0
CTTGATTTCCCTCTAG	Xist-RE	dTAG-4	ha1	2	0
GACCTTCCAATCGCGC	Xist-RE	dTAG-4	ha1	3	0
GACTCAAGTGACCGTC	Xist-RE	dTAG-4	biallelic	4	1
GACTGATGTCGTCTCT	Xist-RE	dTAG-4	ha1	4	0
GAGTCATGTGTCCGTG	Xist-RE	dTAG-4	ha1	6	0
GATTTCTGTGAATTGA	Xist-RE	dTAG-4	ha1	1	0
GCACATAGTCACTACA	Xist-RE	dTAG-4	ha1	2	0
GCAGCTGTCGTCGCTT	Xist-RE	dTAG-4	ha2	5	25
GCATTAGAGGAACGCT	Xist-RE	dTAG-4	ha1	11	1
GCCAACGGTATCCTTT	Xist-RE	dTAG-4	ha1	24	1
GCCAGGTTCTGACCCT	Xist-RE	dTAG-4	ha2	2	136
GCCCAGATCAGCCTCT	Xist-RE	dTAG-4	ha1	2	0
GCTCAAACATGTAACC	Xist-RE	dTAG-4	biallelic	10	6
GGAACCCTCCACACAA	Xist-RE	dTAG-4	ha1	9	0
GGAATCTCATGGGAAC	Xist-RE	dTAG-4	ha1	1	0
GGAGAACTCGGACTGC	Xist-RE	dTAG-4	ha1	35	0
GGAGCAACACCTGCAG	Xist-RE	dTAG-4	ha1	7	0
GGCTGTGTCTAAGCCA	Xist-RE	dTAG-4	biallelic	2	5
GGGAAGTCACAGAGAC	Xist-RE	dTAG-4	ha1	8	0
GGGATGATCCCAAGCG	Xist-RE	dTAG-4	biallelic	6	19
GGGTGAATCTCGCGTT	Xist-RE	dTAG-4	ha1	1	0
GGTAGAGGTATAGCTC	Xist-RE	dTAG-4	ha1	3	0
GGTTCTCTCTTTGATC	Xist-RE	dTAG-4	ha1	4	0
GTACAGTCACGGTGCT	Xist-RE	dTAG-4	ha1	1	0
GTCAAACCAATGTCTG	Xist-RE	dTAG-4	ha1	9	0
GTCAAGTCAAATGGCG	Xist-RE	dTAG-4	ha1	1	0
GTCATCCTCCTTCTGG	Xist-RE	dTAG-4	ha1	9	0
GTCATTTCAAGGATGC	Xist-RE	dTAG-4	ha1	14	0
GTCCTCAGTTTCACTT	Xist-RE	dTAG-4	ha1	1	0
GTGAGGAAGTGATCGG	Xist-RE	dTAG-4	ha1	2	0
GTGATGTTCCTCGATC	Xist-RE	dTAG-4	biallelic	1	2
GTGCGTGGTATCATGC	Xist-RE	dTAG-4	ha1	1	0
GTGGAGACAGCTTCCT	Xist-RE	dTAG-4	biallelic	1	1
GTGGCGTGTGGCTCTG	Xist-RE	dTAG-4	ha2	1	7
GTTACCCAGCAGGGAG	Xist-RE	dTAG-4	ha1	2	0
GTTACGACAAGACCGA	Xist-RE	dTAG-4	ha1	1	0
GTTACGACACAGAGAC	Xist-RE	dTAG-4	ha1	7	0
GTTATGGGTGAATTGA	Xist-RE	dTAG-4	ha1	17	0
GTTGAACCAGTATTCG	Xist-RE	dTAG-4	biallelic	5	9
GTTGCGGCACCATAAC	Xist-RE	dTAG-4	ha1	2	0
GTTGTCCCAGACCATT	Xist-RE	dTAG-4	biallelic	2	1
GTTTGGACAAATTGGA	Xist-RE	dTAG-4	biallelic	1	1
TAACACGGTTTACCTT	Xist-RE	dTAG-4	biallelic	16	17
TAAGTCGTCTCTGAGA	Xist-RE	dTAG-4	ha1	5	0
TACCCACGTTTCTATC	Xist-RE	dTAG-4	ha1	1	0
TACTTACAGACCTTTG	Xist-RE	dTAG-4	ha1	5	0
TAGACCAGTATTCCGA	Xist-RE	dTAG-4	biallelic	5	2
TATACCTGTGACAGGT	Xist-RE	dTAG-4	ha2	1	6
TATCTGTGTGGTGATG	Xist-RE	dTAG-4	biallelic	4	7
TATGTTCTCAAATGAG	Xist-RE	dTAG-4	biallelic	2	1
TATTGCTCAACATACC	Xist-RE	dTAG-4	ha1	5	0
TCAAGACAGCGGATCA	Xist-RE	dTAG-4	ha1	11	0
TCACATTGTCCGGTGT	Xist-RE	dTAG-4	biallelic	1	1
TCATATCGTCGGATTT	Xist-RE	dTAG-4	ha1	2	0
TCATCATCAAAGCGTG	Xist-RE	dTAG-4	ha1	1	0
TCCATCGCAGGTTCAT	Xist-RE	dTAG-4	biallelic	9	4
TCCTCCCCAAGTCCCG	Xist-RE	dTAG-4	ha1	10	0
TCCTTCTGTGTACGCC	Xist-RE	dTAG-4	ha1	1	0
TCGGGACCAATGAACA	Xist-RE	dTAG-4	ha1	14	0
TCGTAGATCCCGGTAG	Xist-RE	dTAG-4	biallelic	15	8
TCTAACTAGCCTCTGG	Xist-RE	dTAG-4	ha1	1	0
TGAGCGCTCACGGTCG	Xist-RE	dTAG-4	ha1	2	0
TGCACGGGTCCAGAAG	Xist-RE	dTAG-4	biallelic	7	10
TGCAGATCACGTTGGC	Xist-RE	dTAG-4	ha1	1	0
TGCTCGTGTTCGATTG	Xist-RE	dTAG-4	biallelic	1	2
TGCTTGCCACTACCCT	Xist-RE	dTAG-4	ha1	9	0
TGGTACATCGAGTCTA	Xist-RE	dTAG-4	ha1	6	0
TGTAACGAGAGCAAGA	Xist-RE	dTAG-4	ha1	4	0
TGTCAGAGTGAGCAGT	Xist-RE	dTAG-4	ha1	1	0
TGTCCTGCATGGAAGC	Xist-RE	dTAG-4	ha1	1	0
TGTTGGATCACACCCT	Xist-RE	dTAG-4	ha1	3	0
TGTTGGATCCCTCTTT	Xist-RE	dTAG-4	ha1	1	0
TTCAATCAGCGACCCT	Xist-RE	dTAG-4	ha1	39	0
TTCACCGGTTGTTGAC	Xist-RE	dTAG-4	ha1	4	0
TTCCGTGCATCGTTCC	Xist-RE	dTAG-4	biallelic	7	3
TTCCTAACAATTCACG	Xist-RE	dTAG-4	ha1	17	0
TTCTAACAGCCTCCAG	Xist-RE	dTAG-4	ha2	6	32
TTCTAGTGTAAGGTCG	Xist-RE	dTAG-4	ha1	8	0
TTGATGGCACGCTATA	Xist-RE	dTAG-4	ha1	2	0
TTGCCTGCATCGATAC	Xist-RE	dTAG-4	ha1	2	0
TTGCGTCGTTCAACGT	Xist-RE	dTAG-4	ha1	1	0
TTGTTCAGTGTCCCTT	Xist-RE	dTAG-4	ha1	5	0
TTGTTGTCATGGGCAA	Xist-RE	dTAG-4	ha1	1	0
TTGTTGTTCCTTGGAA	Xist-RE	dTAG-4	ha1	2	0
TTTACCAAGCGAGGAG	Xist-RE	dTAG-4	biallelic	9	4
TTTACCACAAGCGAGT	Xist-RE	dTAG-4	biallelic	2	2
TTTACTGTCTAGCCTC	Xist-RE	dTAG-4	ha1	17	0
TTTGTTGAGATTAGTG	Xist-RE	dTAG-4	ha1	3	0
AACCACAGTTGTAAAG	Xist-RE	dTAG-4	ha2	0	2
AAGGAATCATACTGAC	Xist-RE	dTAG-4	ha2	0	4
ACGTCCTCACTGGATT	Xist-RE	dTAG-4	ha2	0	12
ACTGATGGTTACGCCG	Xist-RE	dTAG-4	ha2	0	3
ACTGTGAAGTACAACA	Xist-RE	dTAG-4	ha2	0	6
ACTTCGCCAATGGGTG	Xist-RE	dTAG-4	ha2	0	13
AGACAAAAGACTTAAG	Xist-RE	dTAG-4	ha2	0	6
AGACCATGTCCTTGTC	Xist-RE	dTAG-4	ha2	0	16
AGAGCCCTCGAGTCTA	Xist-RE	dTAG-4	ha2	0	1
AGATGAAAGCTGTTAC	Xist-RE	dTAG-4	ha2	0	17
AGGCTGCCAAGAGTTA	Xist-RE	dTAG-4	ha2	0	1
AGGCTGCTCCGAGTGC	Xist-RE	dTAG-4	ha2	0	2
AGTAGTCAGTGCACCC	Xist-RE	dTAG-4	ha2	0	1
AGTGCCGAGCTACTGT	Xist-RE	dTAG-4	ha2	0	1
ATCCCTGGTCCCACGA	Xist-RE	dTAG-4	ha2	0	21
ATGGAGGTCCGAAGGA	Xist-RE	dTAG-4	ha2	0	2
ATTCCTATCGACGACC	Xist-RE	dTAG-4	ha2	0	1
ATTTCTGTCTCCGAGG	Xist-RE	dTAG-4	ha2	0	4
CAAAGAAAGGCATGGT	Xist-RE	dTAG-4	ha2	0	1
CACGTTCGTGAGTCAG	Xist-RE	dTAG-4	ha2	0	5
CACTAAGTCACAGTGT	Xist-RE	dTAG-4	ha2	0	1
CAGAGCCGTTTCCATT	Xist-RE	dTAG-4	ha2	0	10
CAGCACGGTCAGTTTG	Xist-RE	dTAG-4	ha2	0	1
CATACTTTCTGCCCTA	Xist-RE	dTAG-4	ha2	0	2
CATGAGTCACGGCACT	Xist-RE	dTAG-4	ha2	0	4
CATGGATAGTCATAGA	Xist-RE	dTAG-4	ha2	0	6
CCATCACCACGCTATA	Xist-RE	dTAG-4	ha2	0	4
CCCAACTGTTTACCAG	Xist-RE	dTAG-4	ha2	0	3
CCCTAACCACGCGTCA	Xist-RE	dTAG-4	ha2	0	1
CCGGGTAAGAGGTATT	Xist-RE	dTAG-4	ha2	0	1
CCTCAACGTGTGCTTA	Xist-RE	dTAG-4	ha2	0	1
CCTCACAGTTCGGTAT	Xist-RE	dTAG-4	ha2	0	1
CCTCAGTGTGGTTTGT	Xist-RE	dTAG-4	ha2	0	7
CGAGTTAGTACCCGAC	Xist-RE	dTAG-4	ha2	0	41
CGCCAGACATGTGGCC	Xist-RE	dTAG-4	ha2	0	2
CGTGAATTCGTGGACC	Xist-RE	dTAG-4	ha2	0	2
CTAGACAGTGCGAGTA	Xist-RE	dTAG-4	ha2	0	1
CTAGACATCATCTCTA	Xist-RE	dTAG-4	ha2	0	4
CTAGACATCGGCTCTT	Xist-RE	dTAG-4	ha2	0	2
CTCTCGACACCCTAGG	Xist-RE	dTAG-4	ha2	0	10
CTGAGCGCAGCGCTTG	Xist-RE	dTAG-4	ha2	0	12
GAAGGACTCTCTCTAA	Xist-RE	dTAG-4	ha2	0	26
GACCAATAGTACGTCT	Xist-RE	dTAG-4	ha2	0	1
GATGTTGCAGGGTTGA	Xist-RE	dTAG-4	ha2	0	2
GATTGGTAGCTGTACT	Xist-RE	dTAG-4	ha2	0	1
GCATCGGTCAGGCGAA	Xist-RE	dTAG-4	ha2	0	22
GCCTGTTGTCTGCCTT	Xist-RE	dTAG-4	ha2	0	21
GCGAGAAAGTTGGAGC	Xist-RE	dTAG-4	ha2	0	1
GGAGATGCAGTCCGTG	Xist-RE	dTAG-4	ha2	0	4
GGAGCAATCCGCTAGG	Xist-RE	dTAG-4	ha2	0	1
GGAGGTATCGGCTCTT	Xist-RE	dTAG-4	ha2	0	9
GGATGTTGTCCTGAAT	Xist-RE	dTAG-4	ha2	0	2
GGGTAGAGTATGGTAA	Xist-RE	dTAG-4	ha2	0	10
GGGTTTAAGCTGCCTG	Xist-RE	dTAG-4	ha2	0	1
GGTCACGCAACCCGCA	Xist-RE	dTAG-4	ha2	0	4
GGTGAAGCACGGTGCT	Xist-RE	dTAG-4	ha2	0	6
GGTTAACGTGAACTAA	Xist-RE	dTAG-4	ha2	0	1
GTCACTCCACGACAGA	Xist-RE	dTAG-4	ha2	0	1
GTTATGGAGGAATCGC	Xist-RE	dTAG-4	ha2	0	2
TAGTGCATCCAAAGGG	Xist-RE	dTAG-4	ha2	0	5
TATCTGTTCTAAGCCA	Xist-RE	dTAG-4	ha2	0	7
TATTTCGAGTTGTCAC	Xist-RE	dTAG-4	ha2	0	6
TCCACCAGTCAATCTG	Xist-RE	dTAG-4	ha2	0	1
TCCGAAAAGGGATCGT	Xist-RE	dTAG-4	ha2	0	1
TGAGCATGTCCAGCCA	Xist-RE	dTAG-4	ha2	0	2
TGCACGGTCTGTGCTC	Xist-RE	dTAG-4	ha2	0	13
TGGTACAAGTCTCGTA	Xist-RE	dTAG-4	ha2	0	18
TGGTTAGAGCGTATGG	Xist-RE	dTAG-4	ha2	0	1
TGTAACGCACTCATAG	Xist-RE	dTAG-4	ha2	0	1
TGTGGCGGTTGAAGTA	Xist-RE	dTAG-4	ha2	0	1
AACCAACGTAATCAAG	Xist-RE	dTAG-8	ha1	19	0
AACGAAAGTTTCGTGA	Xist-RE	dTAG-8	ha1	15	0
AACGGGAGTCGAATGG	Xist-RE	dTAG-8	ha2	1	5
AAGTACCTCACCTCGT	Xist-RE	dTAG-8	ha1	1	0
AATAGAGCAGAGCGTA	Xist-RE	dTAG-8	ha1	6	0
AATCGACAGAGGTTTA	Xist-RE	dTAG-8	ha1	1	0
AATGAAGGTAAGATCA	Xist-RE	dTAG-8	ha1	5	0
AATTCCTAGCCTGGAA	Xist-RE	dTAG-8	ha1	11	0
ACAAAGACATCTGCGG	Xist-RE	dTAG-8	ha1	12	0
ACAAAGATCCTACCGT	Xist-RE	dTAG-8	ha1	2	0
ACAGCCGTCTCCCTAG	Xist-RE	dTAG-8	biallelic	7	4
ACCATTTCACTCCCTA	Xist-RE	dTAG-8	biallelic	1	1
ACGTACACATGGCACC	Xist-RE	dTAG-8	ha1	5	0
ACTACGATCTCCTACG	Xist-RE	dTAG-8	ha1	18	0
ACTGCAACACTACAGT	Xist-RE	dTAG-8	biallelic	1	1
ACTGTCCAGTTTGTCG	Xist-RE	dTAG-8	ha1	1	0
ACTTTCATCCATTGTT	Xist-RE	dTAG-8	ha1	1	0
AGACTCAAGAGTTCGG	Xist-RE	dTAG-8	ha1	6	0
AGATGCTGTATTGAGA	Xist-RE	dTAG-8	ha1	2	0
AGATGCTTCGTCCATC	Xist-RE	dTAG-8	ha1	7	0
AGCCACGCAAGTAGTA	Xist-RE	dTAG-8	ha1	10	0
AGCGCCACAGATTTCG	Xist-RE	dTAG-8	ha1	4	0
AGGGAGTGTCACGCTG	Xist-RE	dTAG-8	ha1	43	0
AGGGTCCAGCCTATCA	Xist-RE	dTAG-8	ha1	15	2
AGGGTGAGTACGCGTC	Xist-RE	dTAG-8	ha1	3	0
AGGTTACCATCCAATG	Xist-RE	dTAG-8	ha2	1	11
AGTAACCTCGAGATGG	Xist-RE	dTAG-8	ha1	17	0
AGTAGTCTCGATGCTA	Xist-RE	dTAG-8	ha1	8	0
AGTCAACAGATCCAAA	Xist-RE	dTAG-8	ha1	12	0
ATACCGAAGAGAGAAC	Xist-RE	dTAG-8	ha1	7	0
ATACCTTAGGATTCAA	Xist-RE	dTAG-8	ha1	1	0
ATACTTCCATTGTAGC	Xist-RE	dTAG-8	ha1	10	0
ATCGCCTGTCGCAACC	Xist-RE	dTAG-8	ha1	5	0
ATCGTGACATATGCGT	Xist-RE	dTAG-8	ha1	4	0
ATCTTCAAGACCAGCA	Xist-RE	dTAG-8	biallelic	10	3
ATGGATCGTATGTCCA	Xist-RE	dTAG-8	ha1	11	0
ATTACCTAGTACCCTA	Xist-RE	dTAG-8	biallelic	7	2
ATTACTCTCCAACTAG	Xist-RE	dTAG-8	ha1	5	0
ATTCACTAGTTTGAGA	Xist-RE	dTAG-8	ha1	8	0
ATTCAGGGTACGGCAA	Xist-RE	dTAG-8	ha1	14	0
ATTCCTACAGTGTGGA	Xist-RE	dTAG-8	ha2	1	17
ATTCTACTCCATCTCG	Xist-RE	dTAG-8	ha1	2	0
ATTGGGTCATCCCACT	Xist-RE	dTAG-8	biallelic	15	4
CAACGGCAGGGCCTCT	Xist-RE	dTAG-8	biallelic	1	1
CAAGACTTCCATCTGC	Xist-RE	dTAG-8	ha1	1	0
CAAGACTTCTCAACCC	Xist-RE	dTAG-8	biallelic	2	5
CAAGGGATCGTAGGGA	Xist-RE	dTAG-8	ha1	1	0
CACAACACAGATTTCG	Xist-RE	dTAG-8	ha1	15	0
CACAGGCAGCGCCATC	Xist-RE	dTAG-8	ha1	6	1
CACATGAGTCGATTAC	Xist-RE	dTAG-8	ha1	3	0
CACCAAATCTGTCCCA	Xist-RE	dTAG-8	ha1	1	0
CACGAATGTCTCCCTA	Xist-RE	dTAG-8	ha1	9	2
CACGTTCGTAATGTGA	Xist-RE	dTAG-8	ha1	2	0
CAGCAATTCTAGATCG	Xist-RE	dTAG-8	ha1	16	0
CAGCCAGTCAAAGAAC	Xist-RE	dTAG-8	ha1	5	0
CAGGCCACAAGCAGGT	Xist-RE	dTAG-8	ha1	6	0
CATAGACCAAATGCTC	Xist-RE	dTAG-8	ha1	4	0
CATCCCACAACCAGAG	Xist-RE	dTAG-8	ha1	3	0
CATCCCAGTTCATCTT	Xist-RE	dTAG-8	ha1	7	0
CATGAGTGTGTCCGTG	Xist-RE	dTAG-8	biallelic	5	7
CATGCGGAGGGACTGT	Xist-RE	dTAG-8	ha1	1	0
CATGCTCGTCCTGAAT	Xist-RE	dTAG-8	ha1	1	0
CATGCTCGTGCAACAG	Xist-RE	dTAG-8	ha1	1	0
CCACAAAAGCGTATGG	Xist-RE	dTAG-8	ha1	2	0
CCACAAAAGGAACATT	Xist-RE	dTAG-8	ha1	1	0
CCCATTGGTGCATCTA	Xist-RE	dTAG-8	biallelic	2	2
CCCGAAGCATGGCACC	Xist-RE	dTAG-8	ha1	3	0
CCCGAAGGTAACAAGT	Xist-RE	dTAG-8	ha1	14	0
CCCTCAACAGCAAGAC	Xist-RE	dTAG-8	ha1	1	0
CCGTTCACAACTCCAA	Xist-RE	dTAG-8	ha1	9	0
CCTCAACCAAGGTCTT	Xist-RE	dTAG-8	biallelic	3	1
CCTCATGAGAACAGGA	Xist-RE	dTAG-8	ha1	2	0
CCTCTCCTCACTGCTC	Xist-RE	dTAG-8	ha1	70	1
CCTGTTGTCAGCAGAG	Xist-RE	dTAG-8	ha1	48	0
CGAAGGAGTGGAACCA	Xist-RE	dTAG-8	ha1	18	3
CGACAGCGTCTGCGCA	Xist-RE	dTAG-8	ha1	5	0
CGAGTGCTCTCGTGGG	Xist-RE	dTAG-8	ha1	9	0
CGATGCGCACGGTGTC	Xist-RE	dTAG-8	ha1	23	0
CGATGGCCAGGATCTT	Xist-RE	dTAG-8	ha1	10	0
CGCATGGCAGTACTAC	Xist-RE	dTAG-8	ha1	1	0
CGCCAGAGTGGACCAA	Xist-RE	dTAG-8	ha1	1	0
CGGCAGTAGAGATTCA	Xist-RE	dTAG-8	biallelic	2	1
CGGGACTAGAGGTTTA	Xist-RE	dTAG-8	biallelic	8	3
CGGGACTCAGCGTACC	Xist-RE	dTAG-8	ha1	5	0
CGTAATGTCTGGAGAG	Xist-RE	dTAG-8	ha1	1	0
CGTGAATCAGTAACGG	Xist-RE	dTAG-8	ha1	1	0
CGTTAGAAGCATACTC	Xist-RE	dTAG-8	ha1	3	0
CTCAGGGGTTGTAAAG	Xist-RE	dTAG-8	ha1	6	0
CTCAGTCCAATAACGA	Xist-RE	dTAG-8	ha1	1	0
CTCCAACGTATCTCGA	Xist-RE	dTAG-8	ha1	3	0
CTCCAACTCTTACGTT	Xist-RE	dTAG-8	ha1	5	0
CTCCCAATCAGGAGAC	Xist-RE	dTAG-8	ha1	27	1
CTCTGGTTCCAACCGG	Xist-RE	dTAG-8	ha1	4	0
CTGCATCGTATGCGTT	Xist-RE	dTAG-8	biallelic	14	9
CTGCATCGTCACCACG	Xist-RE	dTAG-8	biallelic	27	13
CTGGACGGTTCAGGTT	Xist-RE	dTAG-8	ha1	2	0
CTGTAGAGTCGGTGAA	Xist-RE	dTAG-8	biallelic	7	4
CTGTGAATCTGGTCAA	Xist-RE	dTAG-8	ha1	1	0
CTTCAATAGGTGCGAT	Xist-RE	dTAG-8	ha1	5	0
CTTTCGGAGTTGCATC	Xist-RE	dTAG-8	ha1	6	1
CTTTCGGCAGTTCCAA	Xist-RE	dTAG-8	ha1	1	0
GAACTGTTCTGCTTAT	Xist-RE	dTAG-8	ha1	14	0
GACCTTCTCTCATGCC	Xist-RE	dTAG-8	ha2	1	7
GACGTTACAGCACCCA	Xist-RE	dTAG-8	ha1	5	0
GACTCTCAGAGCTTTC	Xist-RE	dTAG-8	ha1	5	0
GACTTCCGTAGAGGAA	Xist-RE	dTAG-8	ha1	2	0
GATGATCTCATGCATG	Xist-RE	dTAG-8	ha1	3	0
GATGTTGTCCAACTAG	Xist-RE	dTAG-8	ha1	11	0
GATTCGAAGGCTTAGG	Xist-RE	dTAG-8	ha2	1	14
GCAACCGGTAGGCAGT	Xist-RE	dTAG-8	ha1	21	0
GCCAGTGAGCGTTCAT	Xist-RE	dTAG-8	biallelic	5	7
GCCAGTGGTTCAAGTC	Xist-RE	dTAG-8	ha1	2	0
GCCATTCAGATCCCAT	Xist-RE	dTAG-8	biallelic	1	4
GCGAGAAAGACGTCCC	Xist-RE	dTAG-8	ha1	3	0
GCTACAAGTAGTACGG	Xist-RE	dTAG-8	ha1	4	0
GCTCAAAGTTTATGCG	Xist-RE	dTAG-8	ha1	7	0
GCTGAATTCTTGAACG	Xist-RE	dTAG-8	ha1	15	1
GCTGCAGTCGAGAAAT	Xist-RE	dTAG-8	ha1	17	0
GCTGGGTAGAGGTTTA	Xist-RE	dTAG-8	biallelic	2	1
GCTTGGGCAGCCATTA	Xist-RE	dTAG-8	ha1	1	0
GCTTTCGGTCGTTATG	Xist-RE	dTAG-8	ha1	1	0
GGAGGATGTCTTACTT	Xist-RE	dTAG-8	ha1	7	0
GGATGTTCAACACGAG	Xist-RE	dTAG-8	ha1	2	0
GGCTGTGCAGAAGCTG	Xist-RE	dTAG-8	ha1	12	0
GGGACAACAGAACTCT	Xist-RE	dTAG-8	ha1	8	1
GGGAGTAAGAGAGAAC	Xist-RE	dTAG-8	ha1	3	0
GGGCTCACAGTTACCA	Xist-RE	dTAG-8	biallelic	3	4
GGGTTTAAGGAGGTTC	Xist-RE	dTAG-8	ha1	69	2
GGTAATCTCGCCGATG	Xist-RE	dTAG-8	ha1	1	0
GGTGTCGCACCAGGTC	Xist-RE	dTAG-8	ha1	2	0
GTAGATCTCATAAGGA	Xist-RE	dTAG-8	ha1	6	0
GTCAAACGTTCAAAGA	Xist-RE	dTAG-8	ha1	1	0
GTCCACTTCACGAGGA	Xist-RE	dTAG-8	biallelic	1	2
GTCGTTCAGTGAGCCA	Xist-RE	dTAG-8	ha1	1	0
GTGCACGTCGAAGGAC	Xist-RE	dTAG-8	ha1	19	0
GTGCTGGTCAAGAGTA	Xist-RE	dTAG-8	ha1	6	0
GTGGAAGGTTCTAAGC	Xist-RE	dTAG-8	ha1	4	0
GTGGTTAGTCAGTCGC	Xist-RE	dTAG-8	ha1	1	0
GTGGTTATCGACCTAA	Xist-RE	dTAG-8	ha1	15	1
GTGTAACGTGTTAACC	Xist-RE	dTAG-8	ha1	24	1
GTGTGGCCAGTTTGGT	Xist-RE	dTAG-8	ha1	3	0
GTGTTAGGTCCAATCA	Xist-RE	dTAG-8	ha1	9	0
GTTGTAGAGGACAAGA	Xist-RE	dTAG-8	biallelic	17	6
GTTGTGACAATCAAGA	Xist-RE	dTAG-8	ha1	2	0
GTTTGGACATATTCGG	Xist-RE	dTAG-8	ha1	11	0
GTTTGGAGTGTAAATG	Xist-RE	dTAG-8	ha1	11	1
TAACACGGTTCGTTCC	Xist-RE	dTAG-8	biallelic	1	1
TAAGCACGTAGGTGCA	Xist-RE	dTAG-8	ha1	5	0
TAAGCGTTCAAGAGGC	Xist-RE	dTAG-8	ha1	7	1
TAATCTCAGACTACGG	Xist-RE	dTAG-8	ha1	7	0
TACATTCTCAGCTCTC	Xist-RE	dTAG-8	ha1	1	0
TAGAGTCAGCTAATGA	Xist-RE	dTAG-8	ha1	4	0
TCAAGACAGGATTACA	Xist-RE	dTAG-8	ha1	1	0
TCAATCTCATCAGCGC	Xist-RE	dTAG-8	ha1	8	0
TCACGCTTCGACCACG	Xist-RE	dTAG-8	ha1	5	0
TCACTATAGCCGGAAT	Xist-RE	dTAG-8	ha1	13	0
TCAGGGCGTCCATCTC	Xist-RE	dTAG-8	ha1	2	0
TCAGGTATCGTTAGAC	Xist-RE	dTAG-8	ha1	1	0
TCATGGAGTTGCCATA	Xist-RE	dTAG-8	biallelic	19	8
TCCATGCCACATCCCT	Xist-RE	dTAG-8	ha1	2	0
TCCGATCTCATTGAGC	Xist-RE	dTAG-8	ha1	21	0
TCCTCGATCATGCCGG	Xist-RE	dTAG-8	ha1	4	0
TCGTAGAAGGCCCGTT	Xist-RE	dTAG-8	ha1	2	0
TCTTAGTGTTTCCCAC	Xist-RE	dTAG-8	ha1	28	0
TCTTGCGTCCATTCAT	Xist-RE	dTAG-8	ha1	1	0
TGAATGCAGTCAATCC	Xist-RE	dTAG-8	ha1	1	0
TGACAGTGTAAGGCCA	Xist-RE	dTAG-8	ha1	9	1
TGAGACTTCGAGAGCA	Xist-RE	dTAG-8	ha1	7	0
TGAGCGCGTCACGCTG	Xist-RE	dTAG-8	ha1	4	0
TGATCTTAGAACTGAT	Xist-RE	dTAG-8	ha1	5	0
TGATGGTGTGTCTTGA	Xist-RE	dTAG-8	ha1	1	0
TGCTCGTAGTCACTGT	Xist-RE	dTAG-8	ha1	3	0
TGCTTGCCAGAATGTA	Xist-RE	dTAG-8	ha1	1	0
TGGAGAGTCCTACGAA	Xist-RE	dTAG-8	ha1	6	0
TGGTGATTCAGATGCT	Xist-RE	dTAG-8	ha1	4	0
TGTGAGTAGGTGGGTT	Xist-RE	dTAG-8	ha2	1	10
TGTGGCGAGCCACCGT	Xist-RE	dTAG-8	ha1	7	0
TGTGGCGTCTCAACCC	Xist-RE	dTAG-8	ha1	19	0
TGTTTGTCAAGCGCAA	Xist-RE	dTAG-8	ha1	3	0
TTACCGCCACTAGAGG	Xist-RE	dTAG-8	ha1	1	0
TTACGCCTCACCTGTC	Xist-RE	dTAG-8	ha1	1	0
TTACGTTCAGAGGTTG	Xist-RE	dTAG-8	ha1	2	0
TTATTGCAGTTCCGTA	Xist-RE	dTAG-8	ha1	2	0
TTCAATCAGATCCTAC	Xist-RE	dTAG-8	ha1	5	1
TTCATTGGTTTGGGTT	Xist-RE	dTAG-8	ha1	29	1
TTCCGGTTCACGAGGA	Xist-RE	dTAG-8	ha1	6	0
TTCCGTGGTGAGGAAA	Xist-RE	dTAG-8	ha1	19	0
TTCGATTAGCGGTAGT	Xist-RE	dTAG-8	biallelic	2	7
TTCGCTGGTGGCTGAA	Xist-RE	dTAG-8	biallelic	9	3
TTCGGTCCAACCCGCA	Xist-RE	dTAG-8	ha1	8	0
TTCGGTCCAGTCGAGA	Xist-RE	dTAG-8	biallelic	6	11
TTCTGTAGTTGTGTAC	Xist-RE	dTAG-8	ha1	3	0
TTGCCTGAGAGCTTTC	Xist-RE	dTAG-8	ha1	6	1
TTGCCTGTCTGACGCG	Xist-RE	dTAG-8	biallelic	1	3
AACCATGTCAGACAAA	Xist-RE	dTAG-8	ha2	0	13
AACCTTTGTGTGTCCG	Xist-RE	dTAG-8	ha2	0	12
AACTTCTGTAGCACGA	Xist-RE	dTAG-8	ha2	0	6
AAGCATCAGTACAACA	Xist-RE	dTAG-8	ha2	0	4
ACACAGTAGAGTCGAC	Xist-RE	dTAG-8	ha2	0	3
ACGTCCTAGAGTGACC	Xist-RE	dTAG-8	ha2	0	9
ACTCTCGCATTGGATC	Xist-RE	dTAG-8	ha2	0	1
AGACCCGGTCTACAGT	Xist-RE	dTAG-8	ha2	0	4
AGCATCAAGAAACTCA	Xist-RE	dTAG-8	ha2	0	1
AGCCAGCCACTATCGA	Xist-RE	dTAG-8	ha2	0	13
AGCTTCCGTCGACTTA	Xist-RE	dTAG-8	ha2	0	9
AGGATCTTCCACGTAA	Xist-RE	dTAG-8	ha2	0	4
AGTCACAAGAGTACCG	Xist-RE	dTAG-8	ha2	0	6
AGTCTCCGTGTATACC	Xist-RE	dTAG-8	ha2	0	1
ATCACAGAGAGAGCCT	Xist-RE	dTAG-8	ha2	0	27
ATCACGACAACGTAAA	Xist-RE	dTAG-8	ha2	0	3
ATGCATGTCCTCAGGG	Xist-RE	dTAG-8	ha2	0	10
ATGCCTCAGGTCCGAA	Xist-RE	dTAG-8	ha2	0	4
ATTCACTCACCCTGAG	Xist-RE	dTAG-8	ha2	0	1
ATTCATCTCATTCACT	Xist-RE	dTAG-8	ha2	0	1
CAACGATGTCAACCAT	Xist-RE	dTAG-8	ha2	0	1
CAGCCAGCAAGGTTGG	Xist-RE	dTAG-8	ha2	0	5
CAGCCAGTCCAGCACG	Xist-RE	dTAG-8	ha2	0	9
CAGTTCCAGTATAGAC	Xist-RE	dTAG-8	ha2	0	6
CATGAGTCAAGGCGTA	Xist-RE	dTAG-8	ha2	0	4
CATGCAAAGCTGTCCG	Xist-RE	dTAG-8	ha2	0	6
CATTGAGCATTGGCAT	Xist-RE	dTAG-8	ha2	0	21
CGCAGGTCAAGCACCC	Xist-RE	dTAG-8	ha2	0	5
CGGACACGTGCCGTAC	Xist-RE	dTAG-8	ha2	0	21
CTCAAGATCTTGGTGA	Xist-RE	dTAG-8	ha2	0	1
CTCCTCCCATCTCCCA	Xist-RE	dTAG-8	ha2	0	2
CTGAGGCGTACTGCGC	Xist-RE	dTAG-8	ha2	0	1
CTGCATCCAACCGTGC	Xist-RE	dTAG-8	ha2	0	14
GAATCGTAGCTATCCA	Xist-RE	dTAG-8	ha2	0	3
GAGACTTCACAGCTGC	Xist-RE	dTAG-8	ha2	0	3
GCACATACATACCAGT	Xist-RE	dTAG-8	ha2	0	1
GCACGGTTCGTTTACT	Xist-RE	dTAG-8	ha2	0	1
GCGTGCACAGTTTCAG	Xist-RE	dTAG-8	ha2	0	4
GCTCAAATCCAATGCA	Xist-RE	dTAG-8	ha2	0	2
GGAGAACGTGTTTGCA	Xist-RE	dTAG-8	ha2	0	22
GGCGTCAGTAACACCT	Xist-RE	dTAG-8	ha2	0	1
GTAACCATCAGGACAG	Xist-RE	dTAG-8	ha2	0	1
GTATTTCGTGAGTTGG	Xist-RE	dTAG-8	ha2	0	1
GTCCACTAGCGCCTCA	Xist-RE	dTAG-8	ha2	0	8
GTGCACGCACTCATAG	Xist-RE	dTAG-8	ha2	0	1
GTGGAAGCAGAACTAA	Xist-RE	dTAG-8	ha2	0	13
GTGGGAATCGTCCTCA	Xist-RE	dTAG-8	ha2	0	35
GTTACCCGTACGACAG	Xist-RE	dTAG-8	ha2	0	2
TAACCAGGTCGCAACC	Xist-RE	dTAG-8	ha2	0	2
TAATTCCCACGACAGA	Xist-RE	dTAG-8	ha2	0	16
TACGCTCAGTCGAATA	Xist-RE	dTAG-8	ha2	0	30
TATCGCCAGATTCGCT	Xist-RE	dTAG-8	ha2	0	1
TCAAGTGCATGAGGGT	Xist-RE	dTAG-8	ha2	0	13
TCAGCAATCGTTAGAC	Xist-RE	dTAG-8	ha2	0	4
TCCATCGAGATCCTAC	Xist-RE	dTAG-8	ha2	0	25
TCCCACACAAGGCCTC	Xist-RE	dTAG-8	ha2	0	14
TCCCACACACGGTCTG	Xist-RE	dTAG-8	ha2	0	1
TCTACCGCAGCATCTA	Xist-RE	dTAG-8	ha2	0	20
TCTGGCTGTCTTGGTA	Xist-RE	dTAG-8	ha2	0	2
TGACGCGTCTCCTGCA	Xist-RE	dTAG-8	ha2	0	26
TGTAACGTCCAATCCC	Xist-RE	dTAG-8	ha2	0	8
TGTCCACGTGGAAATT	Xist-RE	dTAG-8	ha2	0	4
TGTTCATGTGTGGACA	Xist-RE	dTAG-8	ha2	0	1
TTGCTGCAGCGCATCC	Xist-RE	dTAG-8	ha2	0	8
TTGGGTATCTCGACCT	Xist-RE	dTAG-8	ha2	0	12
TTTCGATTCTGTCTCG	Xist-RE	dTAG-8	ha2	0	18
AAAGTGACAAGGTTGG	Xist-RE	dTAG-500	ha1	9	0
AACAAAGAGGTAGTCG	Xist-RE	dTAG-500	ha1	1	0
AACCAACCACACGTGC	Xist-RE	dTAG-500	biallelic	16	13
AACCTTTCACATGGTT	Xist-RE	dTAG-500	ha1	7	0
AACGGGAAGTAACAGT	Xist-RE	dTAG-500	ha1	6	0
AAGCATCTCCAGCACG	Xist-RE	dTAG-500	ha1	1	0
AAGCGTTGTTCCTAAG	Xist-RE	dTAG-500	ha1	2	0
AAGCGTTTCGACGCGT	Xist-RE	dTAG-500	ha1	5	0
AAGTACCAGTACGTCT	Xist-RE	dTAG-500	ha1	28	0
AATCGACTCGATGGAG	Xist-RE	dTAG-500	ha1	1	0
AATGAAGTCTTTGATC	Xist-RE	dTAG-500	ha1	1	0
AATGACCAGTAGCAAT	Xist-RE	dTAG-500	ha1	1	0
AATGGAATCACGTAGT	Xist-RE	dTAG-500	ha1	5	0
AATGGCTCAGACCGCT	Xist-RE	dTAG-500	ha2	4	27
ACACTGAGTAGGTCAG	Xist-RE	dTAG-500	ha1	1	0
ACCCAAAGTGGATACG	Xist-RE	dTAG-500	ha2	1	5
ACGTAACAGCTATCCA	Xist-RE	dTAG-500	biallelic	2	5
ACGTAGTTCGCTGACG	Xist-RE	dTAG-500	biallelic	5	4
ACGTTCCGTTATGTGC	Xist-RE	dTAG-500	ha1	1	0
ACTGCAAGTACACGCC	Xist-RE	dTAG-500	ha1	13	0
ACTGCAAGTTCGATTG	Xist-RE	dTAG-500	ha1	1	0
ACTTCGCTCTCGCAGG	Xist-RE	dTAG-500	ha1	13	0
AGAAGTAGTTAAGTCC	Xist-RE	dTAG-500	ha1	9	0
AGATGAAAGAAGCGCT	Xist-RE	dTAG-500	ha1	3	0
AGCGTATCACCTGTCT	Xist-RE	dTAG-500	ha1	14	0
AGGATCTAGGTGATAT	Xist-RE	dTAG-500	ha1	30	0
AGGCTGCGTACGTAGG	Xist-RE	dTAG-500	ha1	40	0
AGGTCATTCTAGAACC	Xist-RE	dTAG-500	ha1	7	0
AGGTGTTGTGCACGCT	Xist-RE	dTAG-500	ha1	1	0
AGGTTGTAGAAGTGTT	Xist-RE	dTAG-500	ha1	4	0
AGGTTGTGTCTTCGAA	Xist-RE	dTAG-500	ha1	6	0
ATACCTTTCCTACCGT	Xist-RE	dTAG-500	ha1	9	0
ATCCCTGGTGAGTTTC	Xist-RE	dTAG-500	biallelic	6	2
ATCCCTGGTGGATCGA	Xist-RE	dTAG-500	ha1	10	0
ATCGATGTCCTGCCAT	Xist-RE	dTAG-500	ha1	10	0
ATTACTCTCACTACTT	Xist-RE	dTAG-500	ha1	2	0
ATTATCCAGTCTTGGT	Xist-RE	dTAG-500	ha1	1	0
ATTTCACCATTGACAC	Xist-RE	dTAG-500	ha1	3	0
CAACAGTCATGTAACC	Xist-RE	dTAG-500	ha1	1	0
CAAGACTCACTAGGCC	Xist-RE	dTAG-500	ha1	9	0
CACACAAAGGTCGTAG	Xist-RE	dTAG-500	ha1	3	0
CACAGGCCATGGGTCC	Xist-RE	dTAG-500	ha1	2	0
CACGTTCGTTGTGCCG	Xist-RE	dTAG-500	ha1	25	0
CAGGGCTTCGCGGTAC	Xist-RE	dTAG-500	ha1	2	0
CAGTTCCTCTCGACGG	Xist-RE	dTAG-500	ha1	2	0
CATAAGCTCTCCTGCA	Xist-RE	dTAG-500	biallelic	9	5
CATACTTGTTCCTAAG	Xist-RE	dTAG-500	ha1	1	0
CATCGCTAGAAACTAC	Xist-RE	dTAG-500	ha1	14	0
CATCGTCCAGAGTGTG	Xist-RE	dTAG-500	biallelic	8	4
CATTCCGTCGGCAGTC	Xist-RE	dTAG-500	ha1	1	0
CATTCTATCCAGCTCT	Xist-RE	dTAG-500	ha1	1	0
CATTGTTCAGAGGGTT	Xist-RE	dTAG-500	ha1	3	0
CCACACTGTATCGTTG	Xist-RE	dTAG-500	biallelic	1	4
CCCGAAGTCCACTTCG	Xist-RE	dTAG-500	ha1	2	0
CCCTAACCATAGGAGC	Xist-RE	dTAG-500	ha1	8	1
CCCTCAACATACACCA	Xist-RE	dTAG-500	biallelic	5	4
CCCTCAATCTCTGGTC	Xist-RE	dTAG-500	ha1	16	0
CCCTTAGTCCGCTGTT	Xist-RE	dTAG-500	biallelic	2	1
CCGATGGTCTGTGCAA	Xist-RE	dTAG-500	ha1	1	0
CCGCAAGGTCCACACG	Xist-RE	dTAG-500	ha1	17	1
CCGTTCAGTCTGCATA	Xist-RE	dTAG-500	ha1	8	0
CCTACGTTCCGAGTGC	Xist-RE	dTAG-500	ha1	11	0
CCTCCAAGTTCGGCGT	Xist-RE	dTAG-500	ha1	3	0
CCTTGTGGTGCACGCT	Xist-RE	dTAG-500	ha1	13	0
CGAATTGCATCGCTAA	Xist-RE	dTAG-500	ha1	1	0
CGACAGCTCTATACGG	Xist-RE	dTAG-500	ha1	3	0
CGATGCGAGACATAAC	Xist-RE	dTAG-500	ha1	11	0
CGATGGCTCCTTACCG	Xist-RE	dTAG-500	ha1	2	0
CGCAGGTAGAACCGCA	Xist-RE	dTAG-500	ha1	26	0
CGCATAAAGTCGGGAT	Xist-RE	dTAG-500	ha1	1	0
CGCATAACAGATGCGA	Xist-RE	dTAG-500	biallelic	7	14
CGGAACCCACATGGTT	Xist-RE	dTAG-500	ha1	5	1
CGGACACTCCGTGTGG	Xist-RE	dTAG-500	ha1	6	1
CGGCAGTAGGTTAAAC	Xist-RE	dTAG-500	biallelic	3	6
CGGGCATCAGTTTCGA	Xist-RE	dTAG-500	ha1	1	0
CGTAAGTCAGGTTTAC	Xist-RE	dTAG-500	ha1	1	0
CTACAGATCTCGGTAA	Xist-RE	dTAG-500	ha1	10	0
CTATAGGAGAGTAACT	Xist-RE	dTAG-500	biallelic	1	1
CTATAGGGTATCTCTT	Xist-RE	dTAG-500	biallelic	4	1
CTCAATTTCGACCATA	Xist-RE	dTAG-500	ha1	1	0
CTCGAGGTCAAGATAG	Xist-RE	dTAG-500	ha2	1	5
CTGAGGCAGTCGAAAT	Xist-RE	dTAG-500	ha1	2	0
CTGCATCCAGGCATGA	Xist-RE	dTAG-500	ha1	27	0
CTGCATCCATGTAACC	Xist-RE	dTAG-500	ha1	1	0
CTGCCTAGTCGTGGAA	Xist-RE	dTAG-500	biallelic	1	4
CTGCTCATCGAAGAAT	Xist-RE	dTAG-500	ha1	1	0
CTGTACCGTAGGTTTC	Xist-RE	dTAG-500	ha1	3	0
CTGTACCTCTACTGCC	Xist-RE	dTAG-500	ha1	1	0
CTTTCGGTCGTTCAGA	Xist-RE	dTAG-500	ha1	3	0
GAACGTTTCCGGTTCT	Xist-RE	dTAG-500	biallelic	1	1
GAAGGACCATGGCCAC	Xist-RE	dTAG-500	biallelic	5	6
GAAGGGTGTAGAGTTA	Xist-RE	dTAG-500	ha1	2	0
GAATCGTCAGTAACAA	Xist-RE	dTAG-500	ha1	1	0
GACCGTGGTACAGTCT	Xist-RE	dTAG-500	ha1	6	0
GACTCAACAGCGGATA	Xist-RE	dTAG-500	ha1	7	0
GACTGATTCGTTCTCG	Xist-RE	dTAG-500	ha1	6	0
GACTTCCGTCACTTAG	Xist-RE	dTAG-500	biallelic	5	5
GAGACTTAGCCGATAG	Xist-RE	dTAG-500	ha1	2	0
GAGAGGTCAAGGGTCA	Xist-RE	dTAG-500	ha1	2	0
GAGATGGTCAAAGGAT	Xist-RE	dTAG-500	ha1	4	0
GAGTCTAGTTCAGGTT	Xist-RE	dTAG-500	ha1	8	0
GAGTTGTGTACGGTTT	Xist-RE	dTAG-500	ha1	2	0
GATCACAAGTGGTGGT	Xist-RE	dTAG-500	ha1	3	0
GATCCCTGTCTACGAT	Xist-RE	dTAG-500	ha1	1	0
GCACGGTTCATGCAGT	Xist-RE	dTAG-500	ha2	1	9
GCACTAAAGCTGAGCA	Xist-RE	dTAG-500	ha1	3	0
GCTTTCGTCCAAGAGG	Xist-RE	dTAG-500	ha1	4	0
GGAGATGTCAGGAAAT	Xist-RE	dTAG-500	ha1	19	4
GGAGCAAAGCACCGAA	Xist-RE	dTAG-500	ha2	3	48
GGCTGTGCAGGATGAC	Xist-RE	dTAG-500	ha1	1	0
GGCTTTCTCTGTGCGG	Xist-RE	dTAG-500	ha2	1	15
GGGAGTAGTTAGGGTG	Xist-RE	dTAG-500	ha1	6	0
GGGATCCCAGAGCGTA	Xist-RE	dTAG-500	ha1	4	0
GGGCCATGTTCTCGCT	Xist-RE	dTAG-500	ha1	11	0
GTAACACTCGCCTAGG	Xist-RE	dTAG-500	ha1	9	0
GTATTTCTCTCGTGGG	Xist-RE	dTAG-500	ha1	1	0
GTCACTCGTGCGTTTA	Xist-RE	dTAG-500	ha1	3	0
GTCCCATAGAAACTAC	Xist-RE	dTAG-500	ha1	5	0
GTGGAGAAGTACCCTA	Xist-RE	dTAG-500	ha1	1	0
TAACCAGAGTGGCCTC	Xist-RE	dTAG-500	ha1	21	0
TAAGCGTTCCTTCTAA	Xist-RE	dTAG-500	ha1	8	0
TACGGTATCGGAAACG	Xist-RE	dTAG-500	ha1	6	0
TAGATCGTCTATCGTT	Xist-RE	dTAG-500	ha1	2	0
TAGGTACTCTTTGCGC	Xist-RE	dTAG-500	ha1	2	0
TCACACCGTTTCTATC	Xist-RE	dTAG-500	biallelic	1	1
TCATCATAGCTGAGTG	Xist-RE	dTAG-500	ha1	6	0
TCCAGAATCGTGCAGC	Xist-RE	dTAG-500	ha1	18	1
TCCCACAAGGTGCTGA	Xist-RE	dTAG-500	ha1	3	0
TCCGGGAGTGACCTGC	Xist-RE	dTAG-500	ha1	1	0
TCCTCGACAACTTGCA	Xist-RE	dTAG-500	ha1	2	0
TCCTTTCAGAATCGCG	Xist-RE	dTAG-500	ha1	5	1
TCGAAGTGTGGGTCAA	Xist-RE	dTAG-500	biallelic	5	3
TCGACGGTCACTTGTT	Xist-RE	dTAG-500	ha1	1	0
TCGTAGAGTATTGCCA	Xist-RE	dTAG-500	ha1	4	0
TCGTCCAAGCGTCAAG	Xist-RE	dTAG-500	ha1	1	0
TCTAACTCACGCGTCA	Xist-RE	dTAG-500	ha2	1	6
TGAATCGCACCGGCTA	Xist-RE	dTAG-500	biallelic	42	33
TGAATCGGTGGTTTGT	Xist-RE	dTAG-500	biallelic	3	1
TGAATGCCAATACGAA	Xist-RE	dTAG-500	ha1	3	0
TGAGTCATCCATTCGC	Xist-RE	dTAG-500	ha1	1	0
TGCGGGTTCTAGAGCT	Xist-RE	dTAG-500	ha1	10	0
TGCTGAAGTTGCACGC	Xist-RE	dTAG-500	ha1	2	0
TGCTTGCCACCCTCTA	Xist-RE	dTAG-500	ha1	6	0
TGGAGAGTCATGAGGG	Xist-RE	dTAG-500	ha1	3	0
TGGCGTGCATGAGTAA	Xist-RE	dTAG-500	ha1	11	0
TGGGAAGGTACTTCCC	Xist-RE	dTAG-500	biallelic	4	1
TGTAACGCACGACGTC	Xist-RE	dTAG-500	biallelic	4	1
TGTCCTGGTGGCATCC	Xist-RE	dTAG-500	ha1	16	0
TGTTCATAGAGTAACT	Xist-RE	dTAG-500	biallelic	2	2
TTACCATCACCGTGCA	Xist-RE	dTAG-500	ha1	8	0
TTAGTCTCATTAGGAA	Xist-RE	dTAG-500	biallelic	2	5
TTCAATCAGACTCTTG	Xist-RE	dTAG-500	ha1	3	0
TTCATTGCACATAGCT	Xist-RE	dTAG-500	ha1	12	0
TTCCAATTCGGTGAAG	Xist-RE	dTAG-500	biallelic	8	3
TTGAGTGTCGTGGCTG	Xist-RE	dTAG-500	ha1	5	0
TTGCTGCGTAACTTCG	Xist-RE	dTAG-500	ha2	1	8
TTGTGGATCCGAGTGC	Xist-RE	dTAG-500	biallelic	9	7
TTTACCATCTGGGTCG	Xist-RE	dTAG-500	ha1	11	0
TTTATGCAGGGCAGGA	Xist-RE	dTAG-500	ha1	6	0
AACCTTTAGGTAGATT	Xist-RE	dTAG-500	ha2	0	3
AATCGACTCGGACGTC	Xist-RE	dTAG-500	ha2	0	22
AATTCCTTCTTCCCAG	Xist-RE	dTAG-500	ha2	0	1
ACGATGTTCACCTTAT	Xist-RE	dTAG-500	ha2	0	9
AGCGCTGCATCTATCT	Xist-RE	dTAG-500	ha2	0	12
AGTCTCCCACTTGTGA	Xist-RE	dTAG-500	ha2	0	17
CAATCGAAGCGCACAA	Xist-RE	dTAG-500	ha2	0	3
CACTGAAAGTACTCGT	Xist-RE	dTAG-500	ha2	0	4
CAGATACGTTGATGTC	Xist-RE	dTAG-500	ha2	0	4
CAGATCAAGCTTGTGT	Xist-RE	dTAG-500	ha2	0	2
CATACTTAGACCAAAT	Xist-RE	dTAG-500	ha2	0	15
CATCGGGCAGGGTTGA	Xist-RE	dTAG-500	ha2	0	6
CCACTTGCACTTCCTG	Xist-RE	dTAG-500	ha2	0	1
CCTTCAGGTAGAAACT	Xist-RE	dTAG-500	ha2	0	8
CGAGTTACAGTCGAGA	Xist-RE	dTAG-500	ha2	0	1
CGTGTCTCAGCACAAG	Xist-RE	dTAG-500	ha2	0	3
CTACGGGTCTACCTTA	Xist-RE	dTAG-500	ha2	0	1
CTAGACATCACCTTAT	Xist-RE	dTAG-500	ha2	0	18
CTCAGAATCCGCAGTG	Xist-RE	dTAG-500	ha2	0	4
CTCTCGATCGGCTTGG	Xist-RE	dTAG-500	ha2	0	3
CTTCCGAGTCTGTGGC	Xist-RE	dTAG-500	ha2	0	3
GGATCTACACATATCG	Xist-RE	dTAG-500	ha2	0	1
GGGCGTTGTTGGGACA	Xist-RE	dTAG-500	ha2	0	4
GGTCACGAGTTCCTGA	Xist-RE	dTAG-500	ha2	0	24
GTAATGCAGGGAGTTC	Xist-RE	dTAG-500	ha2	0	5
GTCTCACCAGTTGCGC	Xist-RE	dTAG-500	ha2	0	6
GTCTCACGTGACACGA	Xist-RE	dTAG-500	ha2	0	13
GTCTGTCCAAAGGGCT	Xist-RE	dTAG-500	ha2	0	8
TAAGCGTCAACCTAAC	Xist-RE	dTAG-500	ha2	0	12
TACCGGGGTCGTTCAA	Xist-RE	dTAG-500	ha2	0	4
TACCGGGTCGATTGGT	Xist-RE	dTAG-500	ha2	0	15
TACTTCACATAGGTAA	Xist-RE	dTAG-500	ha2	0	14
TAGTGCATCGCTCCTA	Xist-RE	dTAG-500	ha2	0	7
TCATCCGTCTGCTTAT	Xist-RE	dTAG-500	ha2	0	1
TCGCACTCAAATGAGT	Xist-RE	dTAG-500	ha2	0	8
TGTGGCGAGAGCAGCT	Xist-RE	dTAG-500	ha2	0	9
TGTGTGATCTGCTCTG	Xist-RE	dTAG-500	ha2	0	2
TTCACGCTCTCCCTAG	Xist-RE	dTAG-500	ha2	0	1
TTGACCCAGGTACTGG	Xist-RE	dTAG-500	ha2	0	9
TTTGGTTAGGCTCCCA	Xist-RE	dTAG-500	ha2	0	15
AAACCCACAGAGTAAT	Xist-PROM	dTAG-0	biallelic	20	8
AAACGCTTCCATTTCA	Xist-PROM	dTAG-0	ha1	12	0
AACAAAGTCGTCAGAT	Xist-PROM	dTAG-0	ha1	5	0
AACGTCACACCCTGTT	Xist-PROM	dTAG-0	ha1	1	0
AAGGAATCACGCTATA	Xist-PROM	dTAG-0	ha1	7	1
AATCACGTCAAGTCGT	Xist-PROM	dTAG-0	ha1	1	0
AATCGACAGTTGCATC	Xist-PROM	dTAG-0	ha1	1	0
AATGACCAGTGCCAGA	Xist-PROM	dTAG-0	ha1	1	0
ACACAGTTCCATATGG	Xist-PROM	dTAG-0	biallelic	5	4
ACAGCCGGTAATGATG	Xist-PROM	dTAG-0	ha1	1	0
ACATCGAAGCTGCCTG	Xist-PROM	dTAG-0	ha1	7	0
ACCCTTGCACAGTGAG	Xist-PROM	dTAG-0	ha1	4	0
ACCTGAACAAGCTGTT	Xist-PROM	dTAG-0	ha1	1	0
ACGATCACAAGCAGGT	Xist-PROM	dTAG-0	biallelic	67	51
ACGATGTGTATTGAGA	Xist-PROM	dTAG-0	ha1	7	0
ACGATGTTCAATCCAG	Xist-PROM	dTAG-0	biallelic	3	2
ACGGGTCAGGCACAAC	Xist-PROM	dTAG-0	ha1	2	0
ACGGGTCCAACAGATA	Xist-PROM	dTAG-0	ha1	3	0
ACGTAACTCGACATCA	Xist-PROM	dTAG-0	ha1	21	2
ACTACGATCCTGGTCT	Xist-PROM	dTAG-0	ha1	1	0
ACTTAGGGTACTGTTG	Xist-PROM	dTAG-0	ha1	11	0
ACTTAGGGTAGCGCCT	Xist-PROM	dTAG-0	biallelic	1	1
ACTTAGGTCCATTGTT	Xist-PROM	dTAG-0	ha1	1	0
ACTTATCAGCCAACCC	Xist-PROM	dTAG-0	biallelic	5	6
ACTTATCTCTCATTAC	Xist-PROM	dTAG-0	biallelic	3	5
AGACTCAAGGAGGCAG	Xist-PROM	dTAG-0	ha1	15	0
AGAGAATTCCTACGGG	Xist-PROM	dTAG-0	ha1	3	0
AGATGCTCAGCAGAAC	Xist-PROM	dTAG-0	ha1	16	0
AGCCAGCGTCTAGATC	Xist-PROM	dTAG-0	ha1	1	0
AGCTCAAAGCATGGGT	Xist-PROM	dTAG-0	ha1	1	0
AGGAAATAGCCTTTGA	Xist-PROM	dTAG-0	ha1	4	0
AGGAGGTCATCAACCA	Xist-PROM	dTAG-0	ha1	14	1
AGGCATTGTGCATTAC	Xist-PROM	dTAG-0	ha1	1	0
AGGCTGCCACAGTCAT	Xist-PROM	dTAG-0	ha1	2	0
AGGTTGTAGAGCACTG	Xist-PROM	dTAG-0	ha1	2	0
AGTAACCTCGCTTGAA	Xist-PROM	dTAG-0	ha1	3	0
AGTCAACGTAGTGCGA	Xist-PROM	dTAG-0	ha1	4	0
AGTCTCCCACAATCTG	Xist-PROM	dTAG-0	ha2	1	5
AGTCTCCCAGATACCT	Xist-PROM	dTAG-0	ha1	1	0
AGTGATCTCCCGTGAG	Xist-PROM	dTAG-0	ha1	7	0
ATAGACCCAAACTAAG	Xist-PROM	dTAG-0	ha1	1	0
ATAGGCTGTCTTGCTC	Xist-PROM	dTAG-0	ha1	7	0
ATCCTATGTTACGGAG	Xist-PROM	dTAG-0	ha1	1	0
ATCGTAGCATAACGGG	Xist-PROM	dTAG-0	ha1	11	1
ATCGTCCCATCAGCGC	Xist-PROM	dTAG-0	biallelic	1	1
ATGACCATCTCGTGAA	Xist-PROM	dTAG-0	ha1	7	0
ATGGGTTTCAACGCTA	Xist-PROM	dTAG-0	ha1	1	0
ATTACTCTCGACATCA	Xist-PROM	dTAG-0	ha1	3	0
ATTCTACTCAGCCTCT	Xist-PROM	dTAG-0	ha1	1	0
CAACGATGTACCATAC	Xist-PROM	dTAG-0	ha1	6	0
CAATGACCACTAAACC	Xist-PROM	dTAG-0	ha1	5	0
CACACAAAGGTCCCTG	Xist-PROM	dTAG-0	ha1	1	0
CACACAATCAGAGTTC	Xist-PROM	dTAG-0	biallelic	5	2
CACCAAAAGCGGATCA	Xist-PROM	dTAG-0	ha1	46	1
CACGGGTTCCAAGCAT	Xist-PROM	dTAG-0	ha1	9	0
CACGTGGAGTACAGCG	Xist-PROM	dTAG-0	ha1	2	0
CACGTTCTCATTGTTC	Xist-PROM	dTAG-0	ha1	4	0
CACTGAAAGCAGCAGT	Xist-PROM	dTAG-0	ha1	23	0
CAGATACTCATTCATC	Xist-PROM	dTAG-0	ha1	1	0
CAGATACTCTGGAGAG	Xist-PROM	dTAG-0	biallelic	5	2
CAGTGCGTCGAGAGCA	Xist-PROM	dTAG-0	ha1	2	0
CATCGCTCAATCTCTT	Xist-PROM	dTAG-0	ha1	1	0
CATTGTTTCGTAACTG	Xist-PROM	dTAG-0	biallelic	4	1
CATTTCACAAAGACGC	Xist-PROM	dTAG-0	ha1	1	0
CCACACTAGCGCCTTG	Xist-PROM	dTAG-0	ha1	1	0
CCCGGAAAGACGACGT	Xist-PROM	dTAG-0	ha1	1	0
CCCTAACAGCAACTCT	Xist-PROM	dTAG-0	ha1	3	0
CCGATCTAGTTGCTGT	Xist-PROM	dTAG-0	ha1	1	0
CCTAAGATCAGCAATC	Xist-PROM	dTAG-0	ha1	3	0
CCTATCGTCTTACGTT	Xist-PROM	dTAG-0	ha1	6	0
CCTCACACAAGGTCGA	Xist-PROM	dTAG-0	ha1	13	0
CCTCACACAATTGGTC	Xist-PROM	dTAG-0	ha1	1	0
CCTCCTCGTCTACGAT	Xist-PROM	dTAG-0	biallelic	1	1
CCTTCAGGTCCAGGTC	Xist-PROM	dTAG-0	ha1	1	0
CCTTGTGAGGAAAGGT	Xist-PROM	dTAG-0	biallelic	6	8
CCTTGTGGTTAAACCC	Xist-PROM	dTAG-0	ha1	2	0
CGAGGCTTCCATCAGA	Xist-PROM	dTAG-0	biallelic	1	1
CGCCAGACAGTCAGAG	Xist-PROM	dTAG-0	biallelic	2	1
CGCCAGATCGTGTGGC	Xist-PROM	dTAG-0	biallelic	5	5
CGGAGAAAGCACCTGC	Xist-PROM	dTAG-0	ha1	1	0
CGTCCATTCCCATAAG	Xist-PROM	dTAG-0	ha1	2	0
CTATAGGCATCACAGT	Xist-PROM	dTAG-0	ha1	1	0
CTCACTGCACCAGGTC	Xist-PROM	dTAG-0	ha1	11	0
CTCAGAAGTTAACCTG	Xist-PROM	dTAG-0	ha1	1	0
CTCCATGGTGATTCTG	Xist-PROM	dTAG-0	ha1	2	0
CTCGAGGAGGTCTGGA	Xist-PROM	dTAG-0	biallelic	2	1
CTCTCGAAGACCACGA	Xist-PROM	dTAG-0	ha1	1	0
CTCTGGTCAACCTAAC	Xist-PROM	dTAG-0	ha1	14	0
CTGGTCTGTTGTCCCT	Xist-PROM	dTAG-0	ha1	1	0
CTTCTAAGTGACCTGC	Xist-PROM	dTAG-0	ha1	10	2
CTTTCAACAACACAAA	Xist-PROM	dTAG-0	ha1	6	0
GAAGCGACACCGTCGA	Xist-PROM	dTAG-0	ha1	2	0
GACAGCCTCGTTCATT	Xist-PROM	dTAG-0	ha1	5	0
GACCAATTCTAGCATG	Xist-PROM	dTAG-0	ha1	17	0
GACCCTTGTTCGGGTC	Xist-PROM	dTAG-0	ha1	7	1
GACCGTGGTGAGAGGG	Xist-PROM	dTAG-0	ha1	41	7
GACCTTCAGGGCTAAC	Xist-PROM	dTAG-0	ha1	9	0
GACTATGTCACTCGAA	Xist-PROM	dTAG-0	ha1	1	0
GACTCAAGTGTCTTCC	Xist-PROM	dTAG-0	ha1	11	0
GACTCAATCCGTCAAA	Xist-PROM	dTAG-0	ha1	1	0
GAGAAATTCAAGTAAG	Xist-PROM	dTAG-0	biallelic	3	6
GAGAAATTCGCCAGTG	Xist-PROM	dTAG-0	ha1	6	1
GAGACTTGTTTACGAC	Xist-PROM	dTAG-0	ha1	6	1
GAGCCTGAGCTTCTAG	Xist-PROM	dTAG-0	ha1	11	1
GAGGGTATCCGACGGT	Xist-PROM	dTAG-0	ha1	9	1
GAGTGAGTCCGCGGAT	Xist-PROM	dTAG-0	biallelic	3	5
GAGTTGTCAGGTGTGA	Xist-PROM	dTAG-0	ha1	1	0
GATAGCTGTCAGGTAG	Xist-PROM	dTAG-0	ha1	6	0
GATCACAGTCCGGCAT	Xist-PROM	dTAG-0	ha1	1	0
GATCAGTCAGAACTCT	Xist-PROM	dTAG-0	biallelic	3	2
GATCATGTCCCAATAG	Xist-PROM	dTAG-0	ha1	5	0
GATTCTTCAACTCCAA	Xist-PROM	dTAG-0	ha1	1	0
GATTGGTTCTCCGTGT	Xist-PROM	dTAG-0	ha1	22	0
GCATGATGTTCCGCAG	Xist-PROM	dTAG-0	ha1	3	0
GCATTAGTCATATGGC	Xist-PROM	dTAG-0	ha1	1	0
GCTGCAGGTGATACCT	Xist-PROM	dTAG-0	ha1	4	0
GCTTCACGTCTCTCAC	Xist-PROM	dTAG-0	ha1	22	0
GCTTGGGAGAATAACC	Xist-PROM	dTAG-0	biallelic	3	1
GGAGATGCAGTTCCAA	Xist-PROM	dTAG-0	ha1	6	0
GGAGCAAAGAAGCCAC	Xist-PROM	dTAG-0	ha1	3	0
GGAGGATCAGGAATAT	Xist-PROM	dTAG-0	ha1	1	0
GGCGTCATCATGTCTT	Xist-PROM	dTAG-0	ha1	1	0
GGCTGTGTCGACATCA	Xist-PROM	dTAG-0	ha1	13	0
GGCTTTCAGCTCGACC	Xist-PROM	dTAG-0	ha1	8	0
GGGACAATCCCAAGCG	Xist-PROM	dTAG-0	ha1	6	0
GGGAGTAAGCCACAAG	Xist-PROM	dTAG-0	ha1	1	0
GGGATGATCACCTCTG	Xist-PROM	dTAG-0	ha1	21	0
GGGTCTGAGGTCGCCT	Xist-PROM	dTAG-0	ha1	5	0
GGGTCTGAGGTTCAGG	Xist-PROM	dTAG-0	ha1	2	0
GGGTGTCCATTAAGCC	Xist-PROM	dTAG-0	ha1	8	0
GGTAGAGGTCAACCAT	Xist-PROM	dTAG-0	ha1	1	0
GGTGGCTGTGAGTTGG	Xist-PROM	dTAG-0	ha1	2	0
GGTTCTCGTGGCTTGC	Xist-PROM	dTAG-0	ha1	2	0
GTAATCGAGAAGCTCG	Xist-PROM	dTAG-0	ha1	1	0
GTAATGCCAATAACCC	Xist-PROM	dTAG-0	ha1	1	0
GTCTAGATCCGTTGGG	Xist-PROM	dTAG-0	ha1	1	0
GTGACGCGTGTCATTG	Xist-PROM	dTAG-0	ha1	1	0
GTGATGTCAAGCCCAC	Xist-PROM	dTAG-0	biallelic	16	12
GTGCACGTCAGTCCGG	Xist-PROM	dTAG-0	ha1	3	0
GTGCAGCTCGGAATGG	Xist-PROM	dTAG-0	ha1	12	2
GTGCTTCGTCCTCCTA	Xist-PROM	dTAG-0	ha1	8	0
GTGTAACTCGGTGAAG	Xist-PROM	dTAG-0	ha1	4	0
GTTGTGATCGATCCAA	Xist-PROM	dTAG-0	ha1	1	0
GTTTACTTCAAGTGGG	Xist-PROM	dTAG-0	ha1	4	0
TAACCAGGTTAGGCCC	Xist-PROM	dTAG-0	ha1	2	0
TAACTTCTCAATCAGC	Xist-PROM	dTAG-0	ha1	2	0
TACAGGTTCGAGTGGA	Xist-PROM	dTAG-0	ha1	8	0
TACCCACGTCCGGCAT	Xist-PROM	dTAG-0	ha1	2	0
TACCGGGAGGTAGCCA	Xist-PROM	dTAG-0	ha1	3	0
TACCTGCTCTACTCAT	Xist-PROM	dTAG-0	biallelic	1	1
TAGGGTTAGGTCACTT	Xist-PROM	dTAG-0	ha1	1	0
TAGGTTGCAGCGACAA	Xist-PROM	dTAG-0	ha1	1	0
TATACCTAGAATCTAG	Xist-PROM	dTAG-0	ha1	1	0
TATCAGGTCTTAGCCC	Xist-PROM	dTAG-0	biallelic	4	1
TATTCCACAATTCACG	Xist-PROM	dTAG-0	ha1	1	0
TCAATCTAGAGCAACC	Xist-PROM	dTAG-0	ha1	1	0
TCACATTCAGGTTCGC	Xist-PROM	dTAG-0	ha1	2	0
TCACTATCAGATTCGT	Xist-PROM	dTAG-0	ha1	2	0
TCAGGTATCTTCACAT	Xist-PROM	dTAG-0	ha1	1	0
TCATACTGTCAGTCTA	Xist-PROM	dTAG-0	ha1	1	0
TCCTAATTCATTGGTG	Xist-PROM	dTAG-0	biallelic	4	3
TCCTCCCGTCGTATGT	Xist-PROM	dTAG-0	biallelic	5	3
TCCTCTTCAGAGGGTT	Xist-PROM	dTAG-0	ha1	1	0
TCCTCTTCATTCCTCG	Xist-PROM	dTAG-0	ha1	2	0
TCGACGGTCATTTGTC	Xist-PROM	dTAG-0	biallelic	1	1
TCGACGGTCGCTTGCT	Xist-PROM	dTAG-0	ha1	3	0
TCGCTCACAACGTATC	Xist-PROM	dTAG-0	ha1	5	0
TCGGGTGGTCTGTAAC	Xist-PROM	dTAG-0	ha1	6	0
TCTATCAGTTTAAGGA	Xist-PROM	dTAG-0	ha1	1	0
TCTTCCTCACTCACTC	Xist-PROM	dTAG-0	ha1	6	0
TCTTTGATCAAGAGGC	Xist-PROM	dTAG-0	ha1	22	0
TGAATCGGTCCACATA	Xist-PROM	dTAG-0	biallelic	6	5
TGCATGAAGTGATGGC	Xist-PROM	dTAG-0	biallelic	1	2
TGCTTCGTCCTCTGCA	Xist-PROM	dTAG-0	biallelic	4	8
TGGCGTGGTCAAGCCC	Xist-PROM	dTAG-0	ha1	18	3
TGGGAAGAGTACAGAT	Xist-PROM	dTAG-0	ha1	1	0
TGGGAAGTCTTGCAAG	Xist-PROM	dTAG-0	biallelic	1	4
TGGGAGATCTCTGACC	Xist-PROM	dTAG-0	ha1	1	0
TGGGCGTCATGAAAGT	Xist-PROM	dTAG-0	ha1	2	0
TGGGTTAAGCACTTTG	Xist-PROM	dTAG-0	biallelic	1	1
TGTGAGTAGTACAACA	Xist-PROM	dTAG-0	biallelic	2	1
TGTTCATAGCAGTAAT	Xist-PROM	dTAG-0	biallelic	1	1
TGTTCATCACAAATCC	Xist-PROM	dTAG-0	ha1	9	0
TTACCGCCACGCAGTC	Xist-PROM	dTAG-0	ha1	10	0
TTCACGCCAAAGCTCT	Xist-PROM	dTAG-0	ha1	4	0
TTCAGGAAGGCCATAG	Xist-PROM	dTAG-0	ha1	1	0
TTCAGGACAGTAGAAT	Xist-PROM	dTAG-0	ha1	1	0
TTGGATGGTACTGAGG	Xist-PROM	dTAG-0	ha2	1	8
TTGGTTTAGGACGGAG	Xist-PROM	dTAG-0	ha1	13	0
TTTACTGGTGGCTACC	Xist-PROM	dTAG-0	biallelic	1	1
TTTCAGTCAGACATCT	Xist-PROM	dTAG-0	ha1	1	0
TTTCATGAGTTGTCAC	Xist-PROM	dTAG-0	ha1	1	0
TTTGGTTGTGGATTTC	Xist-PROM	dTAG-0	biallelic	1	1
AAAGTGATCGGTGTTA	Xist-PROM	dTAG-0	ha2	0	1
AACCACACAACAGCCC	Xist-PROM	dTAG-0	ha2	0	1
AACGAAACAGCGTTTA	Xist-PROM	dTAG-0	ha2	0	1
AACTTCTAGCGGATCA	Xist-PROM	dTAG-0	ha2	0	1
AAGTCGTAGTTCTACG	Xist-PROM	dTAG-0	ha2	0	1
ACTACGATCATCTCTA	Xist-PROM	dTAG-0	ha2	0	11
ACTATGGCAACCGTGC	Xist-PROM	dTAG-0	ha2	0	1
ACTCTCGGTCACTCAA	Xist-PROM	dTAG-0	ha2	0	3
AGCATCACACGTACAT	Xist-PROM	dTAG-0	ha2	0	3
AGCTTCCCATTCAGCA	Xist-PROM	dTAG-0	ha2	0	1
AGTAACCGTAGACGGT	Xist-PROM	dTAG-0	ha2	0	1
AGTACTGTCTAGCAAC	Xist-PROM	dTAG-0	ha2	0	1
AGTCACAGTATCCCTC	Xist-PROM	dTAG-0	ha2	0	5
ATACCGAAGGCGTTGA	Xist-PROM	dTAG-0	ha2	0	2
ATACCGAGTCTACTGA	Xist-PROM	dTAG-0	ha2	0	1
ATCGTCCGTATGAGAT	Xist-PROM	dTAG-0	ha2	0	1
ATGCATGCAGGAACCA	Xist-PROM	dTAG-0	ha2	0	4
ATTCTACCAGCTGAAG	Xist-PROM	dTAG-0	ha2	0	9
ATTTCTGAGCTAAACA	Xist-PROM	dTAG-0	ha2	0	1
CAAGGGAAGGCATCAG	Xist-PROM	dTAG-0	ha2	0	1
CAATTTCTCCTTATCA	Xist-PROM	dTAG-0	ha2	0	1
CACAGGCGTCACGCTG	Xist-PROM	dTAG-0	ha2	0	1
CACGAATGTCATCCGG	Xist-PROM	dTAG-0	ha2	0	29
CACGTTCAGTAGTCCT	Xist-PROM	dTAG-0	ha2	0	5
CAGATTGCAAGGGTCA	Xist-PROM	dTAG-0	ha2	0	7
CATACCCCATAGAAAC	Xist-PROM	dTAG-0	ha2	0	6
CATGCAAAGATCCGAG	Xist-PROM	dTAG-0	ha2	0	1
CATGCGGCAACAAGTA	Xist-PROM	dTAG-0	ha2	0	1
CATTCATCAGTGTGCC	Xist-PROM	dTAG-0	ha2	0	1
CATTGTTGTTCTCCTG	Xist-PROM	dTAG-0	ha2	0	1
CCACGTTTCAGCTCTC	Xist-PROM	dTAG-0	ha2	0	1
CCATCACAGGATTCAA	Xist-PROM	dTAG-0	ha2	0	1
CCCATTGGTAGGCTCC	Xist-PROM	dTAG-0	ha2	0	2
CGACAGCCAACCCTCT	Xist-PROM	dTAG-0	ha2	0	1
CGATCGGAGGCTCTCG	Xist-PROM	dTAG-0	ha2	0	1
CGGGCATTCGCAGATT	Xist-PROM	dTAG-0	ha2	0	9
CTACATTAGGACAAGA	Xist-PROM	dTAG-0	ha2	0	1
CTGGTCTAGCCTCCAG	Xist-PROM	dTAG-0	ha2	0	1
CTGTCGTAGTTGGAAT	Xist-PROM	dTAG-0	ha2	0	1
GAAGGGTTCTCCATAT	Xist-PROM	dTAG-0	ha2	0	1
GAGAAATGTACACGCC	Xist-PROM	dTAG-0	ha2	0	2
GAGATGGAGTACAACA	Xist-PROM	dTAG-0	ha2	0	2
GAGGCCTAGTGTTCAC	Xist-PROM	dTAG-0	ha2	0	26
GATCCCTCAGGTTCCG	Xist-PROM	dTAG-0	ha2	0	1
GATCGTAGTGGGCTTC	Xist-PROM	dTAG-0	ha2	0	1
GATGACTAGTGGTTAA	Xist-PROM	dTAG-0	ha2	0	12
GCCAACGCACCGGTCA	Xist-PROM	dTAG-0	ha2	0	16
GCCAGGTGTGCATTTG	Xist-PROM	dTAG-0	ha2	0	2
GCGATCGTCCCGTTCA	Xist-PROM	dTAG-0	ha2	0	7
GCGGAAACATAGAAAC	Xist-PROM	dTAG-0	ha2	0	3
GCTGGGTAGTTGCATC	Xist-PROM	dTAG-0	ha2	0	1
GGAAGTGAGCCGTAAG	Xist-PROM	dTAG-0	ha2	0	1
GGTAATCAGGTTATAG	Xist-PROM	dTAG-0	ha2	0	3
GGTTAACCACACCGCA	Xist-PROM	dTAG-0	ha2	0	1
GTAGAGGCAGCACCCA	Xist-PROM	dTAG-0	ha2	0	1
GTCCTCATCCATTTCA	Xist-PROM	dTAG-0	ha2	0	1
TAATTCCGTTACGTAC	Xist-PROM	dTAG-0	ha2	0	4
TACCGGGGTATGCGTT	Xist-PROM	dTAG-0	ha2	0	1
TATTTCGTCCATTGGA	Xist-PROM	dTAG-0	ha2	0	1
TCACATTGTCGACTGC	Xist-PROM	dTAG-0	ha2	0	1
TCAGTCCTCGCAATGT	Xist-PROM	dTAG-0	ha2	0	5
TCATCATGTTGCTCCT	Xist-PROM	dTAG-0	ha2	0	1
TCGGGTGTCGGAATGG	Xist-PROM	dTAG-0	ha2	0	1
TCTACATCAGAGTTGG	Xist-PROM	dTAG-0	ha2	0	6
TGAATCGCATATCGGT	Xist-PROM	dTAG-0	ha2	0	1
TGAGCGCCAACGATCT	Xist-PROM	dTAG-0	ha2	0	1
TGAGTCATCCGAAATC	Xist-PROM	dTAG-0	ha2	0	3
TGATCTTCACATTCTT	Xist-PROM	dTAG-0	ha2	0	1
TGCCGAGTCGGTGTTA	Xist-PROM	dTAG-0	ha2	0	6
TGGATGTAGCCTCAAT	Xist-PROM	dTAG-0	ha2	0	1
TGGTACAGTTGATGTC	Xist-PROM	dTAG-0	ha2	0	1
TGTCCACGTCATCTAG	Xist-PROM	dTAG-0	ha2	0	1
TGTTCTAAGTGTGTTC	Xist-PROM	dTAG-0	ha2	0	2
TTTGACTGTGTTATCG	Xist-PROM	dTAG-0	ha2	0	3
AAACGCTCACCTGATA	Xist-PROM	dTAG-1	ha1	1	0
AACAAAGCACAGACGA	Xist-PROM	dTAG-1	ha1	16	0
AACACACTCGCGTCGA	Xist-PROM	dTAG-1	ha1	12	0
AACAGGGTCATTTCGT	Xist-PROM	dTAG-1	biallelic	4	9
AAGCCATCACGGTGTC	Xist-PROM	dTAG-1	ha1	1	0
AAGCGAGTCTGGGATT	Xist-PROM	dTAG-1	ha1	4	0
AATCGACAGCAGGTCA	Xist-PROM	dTAG-1	ha1	4	0
AATCGTGGTGTCATGT	Xist-PROM	dTAG-1	ha1	5	1
AATGAAGAGCGCCATC	Xist-PROM	dTAG-1	ha1	1	0
ACAGGGAGTGTTTGCA	Xist-PROM	dTAG-1	ha1	1	0
ACATGCAGTCGCGTTG	Xist-PROM	dTAG-1	biallelic	1	2
ACCAAACCATCTCGTC	Xist-PROM	dTAG-1	ha1	5	0
ACCATTTAGAGATTCA	Xist-PROM	dTAG-1	biallelic	10	3
ACCATTTCACTGTCCT	Xist-PROM	dTAG-1	ha1	10	0
ACCGTTCAGCACTCGC	Xist-PROM	dTAG-1	ha1	3	0
ACCTGTCTCCCTCTAG	Xist-PROM	dTAG-1	biallelic	15	9
ACTATTCTCGCCAACG	Xist-PROM	dTAG-1	ha1	6	0
ACTCCCAGTACAAAGT	Xist-PROM	dTAG-1	ha1	13	0
ACTCTCGCATCCAACA	Xist-PROM	dTAG-1	ha1	9	0
ACTGCAACAGAAATTG	Xist-PROM	dTAG-1	ha1	15	0
ACTGTGACAAATGAGT	Xist-PROM	dTAG-1	ha1	1	0
ACTTCCGCAGCTGTTA	Xist-PROM	dTAG-1	ha1	1	0
AGAACCTGTGTCCTAA	Xist-PROM	dTAG-1	ha1	2	0
AGACCCGGTCCGCAGT	Xist-PROM	dTAG-1	ha1	1	0
AGACCCGTCATTTCCA	Xist-PROM	dTAG-1	biallelic	1	3
AGATCCAGTCGCGTTG	Xist-PROM	dTAG-1	biallelic	1	2
AGATGCTGTGCGGATA	Xist-PROM	dTAG-1	ha1	1	0
AGCCACGGTATTCCGA	Xist-PROM	dTAG-1	ha1	19	0
AGCGTCGGTTAACCTG	Xist-PROM	dTAG-1	ha1	3	0
AGGACTTAGAGGTATT	Xist-PROM	dTAG-1	ha2	1	26
AGGACTTAGCGCCCAT	Xist-PROM	dTAG-1	ha1	6	0
AGGCCACTCGCTCATC	Xist-PROM	dTAG-1	ha1	4	0
AGGCCACTCTGGCCGA	Xist-PROM	dTAG-1	ha1	1	0
AGGGAGTCATCAGCTA	Xist-PROM	dTAG-1	ha1	1	0
AGGGAGTTCCATCAGA	Xist-PROM	dTAG-1	ha1	6	0
AGGGTGAAGCCACAAG	Xist-PROM	dTAG-1	ha1	10	0
AGGGTGATCTACACTT	Xist-PROM	dTAG-1	ha1	6	0
AGGTCATCATCGATAC	Xist-PROM	dTAG-1	ha1	5	0
AGTCAACGTAATTGGA	Xist-PROM	dTAG-1	ha1	22	0
ATACCGAGTTCAACGT	Xist-PROM	dTAG-1	ha1	1	0
ATAGAGACATCAACCA	Xist-PROM	dTAG-1	biallelic	5	7
ATCAGGTCAGAGGTAC	Xist-PROM	dTAG-1	ha1	2	0
ATCATTCGTACTAACC	Xist-PROM	dTAG-1	ha1	7	0
ATCCATTCACTCCGGA	Xist-PROM	dTAG-1	biallelic	11	16
ATCCGTCAGCAAATGT	Xist-PROM	dTAG-1	ha1	20	0
ATCCGTCGTAGCTTTG	Xist-PROM	dTAG-1	ha1	20	0
ATCGATGTCCGTTTCG	Xist-PROM	dTAG-1	ha1	17	0
ATCGGCGTCGGAATTC	Xist-PROM	dTAG-1	ha1	2	0
ATGACCAGTCTTTATC	Xist-PROM	dTAG-1	ha1	1	0
ATTACTCTCTAGACCA	Xist-PROM	dTAG-1	ha1	32	1
ATTATCCAGGTAGCAC	Xist-PROM	dTAG-1	ha1	1	0
ATTGGGTAGAGCCCAA	Xist-PROM	dTAG-1	ha1	2	0
ATTTCACGTAGTCGTT	Xist-PROM	dTAG-1	ha1	2	0
CAACAGTGTACGTAGG	Xist-PROM	dTAG-1	ha1	1	0
CAAGGGACATCTGGGC	Xist-PROM	dTAG-1	ha1	5	0
CAATCGATCAGGAGAC	Xist-PROM	dTAG-1	ha1	1	0
CAATGACCAGAACCGA	Xist-PROM	dTAG-1	ha1	1	0
CAATTTCGTTTCTATC	Xist-PROM	dTAG-1	ha2	1	5
CACAGATGTTACAGCT	Xist-PROM	dTAG-1	ha1	1	0
CACAGGCTCTCCACTG	Xist-PROM	dTAG-1	ha1	2	0
CACCGTTGTGGCCACT	Xist-PROM	dTAG-1	biallelic	3	12
CAGATACGTATGCAAA	Xist-PROM	dTAG-1	ha1	1	0
CAGATACTCGCTGATA	Xist-PROM	dTAG-1	ha1	31	0
CAGGCCATCGTAATGC	Xist-PROM	dTAG-1	ha1	1	0
CATAAGCTCACTGATG	Xist-PROM	dTAG-1	ha1	20	0
CATCCACAGGTCGAGT	Xist-PROM	dTAG-1	ha1	15	0
CATCCCAGTTAAGGAT	Xist-PROM	dTAG-1	ha1	5	0
CATCGTCAGTTGCGAG	Xist-PROM	dTAG-1	ha1	1	0
CATTTCATCATTTGCT	Xist-PROM	dTAG-1	biallelic	7	4
CCAATGATCGCTGTTC	Xist-PROM	dTAG-1	ha1	1	0
CCACACTCAACTTCTT	Xist-PROM	dTAG-1	ha1	6	0
CCATAAGCAGCATGCC	Xist-PROM	dTAG-1	ha1	3	0
CCATAAGTCTCGTGGG	Xist-PROM	dTAG-1	ha1	2	0
CCCATTGTCCGCAAAT	Xist-PROM	dTAG-1	ha1	4	0
CCGTGAGGTCTCACGG	Xist-PROM	dTAG-1	ha1	16	0
CCTCAACTCCCGAAAT	Xist-PROM	dTAG-1	biallelic	6	3
CCTTCAGCAAGCGAGT	Xist-PROM	dTAG-1	ha1	1	0
CGAAGGACACAGTATC	Xist-PROM	dTAG-1	biallelic	4	1
CGACAGCCAGTCGCAC	Xist-PROM	dTAG-1	biallelic	3	1
CGATGGCGTATCCTCC	Xist-PROM	dTAG-1	ha1	1	0
CGCAGGTTCCCGTAAA	Xist-PROM	dTAG-1	ha1	17	0
CGCAGGTTCGCGTGAC	Xist-PROM	dTAG-1	ha1	40	0
CGCCAGAAGCTAGCCC	Xist-PROM	dTAG-1	ha1	2	0
CGCGTGACAGACCCGT	Xist-PROM	dTAG-1	ha2	1	50
CGGCAGTTCCCTGGTT	Xist-PROM	dTAG-1	ha1	1	0
CGTGATAGTGGAAGTC	Xist-PROM	dTAG-1	ha1	1	0
CGTTGGGAGCCGGAAT	Xist-PROM	dTAG-1	ha1	1	0
CGTTGGGCAAACCACT	Xist-PROM	dTAG-1	biallelic	1	4
CGTTGGGGTTCAAAGA	Xist-PROM	dTAG-1	ha1	2	0
CGTTGGGTCTAAGAAG	Xist-PROM	dTAG-1	biallelic	1	1
CTATCCGAGCGAGTAC	Xist-PROM	dTAG-1	ha2	1	23
CTATCTACAATGCAAA	Xist-PROM	dTAG-1	ha1	1	0
CTCAGTCTCCGACATA	Xist-PROM	dTAG-1	biallelic	9	22
CTCCAACGTTAGGACG	Xist-PROM	dTAG-1	ha1	6	1
CTCCATGCAATGAACA	Xist-PROM	dTAG-1	ha1	1	0
CTGAATGTCCCGAAAT	Xist-PROM	dTAG-1	biallelic	1	4
CTGCAGGAGTCGAGGT	Xist-PROM	dTAG-1	biallelic	4	3
CTGCAGGTCAAGGAGC	Xist-PROM	dTAG-1	biallelic	8	4
CTGCGAGGTTGCTCCT	Xist-PROM	dTAG-1	ha1	8	0
CTGGTCTGTGACGCCT	Xist-PROM	dTAG-1	biallelic	1	2
GAACACTTCCACGTAA	Xist-PROM	dTAG-1	ha1	1	0
GAACGTTAGCAGCACA	Xist-PROM	dTAG-1	ha1	3	0
GAAGGGTTCATTCCTA	Xist-PROM	dTAG-1	biallelic	1	1
GAAGTAAAGAGGTATT	Xist-PROM	dTAG-1	ha1	6	1
GAATCGTCAGGTCCCA	Xist-PROM	dTAG-1	ha1	9	0
GAATCGTTCTTTGATC	Xist-PROM	dTAG-1	ha1	2	0
GACCAATCAGTTGTCA	Xist-PROM	dTAG-1	ha1	1	0
GACCAATTCCGAAATC	Xist-PROM	dTAG-1	ha1	4	0
GACCTTCTCACTTGGA	Xist-PROM	dTAG-1	biallelic	4	3
GACGTTACACGATAGG	Xist-PROM	dTAG-1	ha1	6	0
GACTGATGTCTTGGTA	Xist-PROM	dTAG-1	biallelic	1	1
GACTGATTCTGTGCAA	Xist-PROM	dTAG-1	ha1	12	0
GAGACTTTCGGTTGTA	Xist-PROM	dTAG-1	ha1	19	1
GAGCCTGAGTGCCAGA	Xist-PROM	dTAG-1	ha1	1	0
GAGCCTGGTCCGGCAT	Xist-PROM	dTAG-1	ha1	18	0
GATGACTCAACCGCCA	Xist-PROM	dTAG-1	biallelic	17	8
GATGAGGCAGCGGTCT	Xist-PROM	dTAG-1	ha1	8	0
GATGAGGCATCCAACA	Xist-PROM	dTAG-1	ha1	3	0
GATTGGTTCGAGTACT	Xist-PROM	dTAG-1	ha1	2	0
GATTTCTGTGTGGTCC	Xist-PROM	dTAG-1	ha2	1	7
GCAACATGTTGGACTT	Xist-PROM	dTAG-1	ha1	17	0
GCACGGTAGGCAGGGA	Xist-PROM	dTAG-1	ha1	1	0
GCACGGTGTGTTACAC	Xist-PROM	dTAG-1	ha2	1	8
GCACGGTTCAGGAACG	Xist-PROM	dTAG-1	ha1	1	0
GCAGCTGTCTGCACCT	Xist-PROM	dTAG-1	ha1	1	0
GCCAGTGAGGGTCAAC	Xist-PROM	dTAG-1	biallelic	8	5
GCGGATCGTTGTTGCA	Xist-PROM	dTAG-1	ha1	4	0
GGAGCAAAGTCCTGCG	Xist-PROM	dTAG-1	ha1	4	0
GGAGCAAGTCCACGCA	Xist-PROM	dTAG-1	ha1	1	0
GGAGGTACAGAGTTCT	Xist-PROM	dTAG-1	ha1	1	0
GGCTGTGGTGATGTAA	Xist-PROM	dTAG-1	ha1	4	0
GGGACTCTCCCGATCT	Xist-PROM	dTAG-1	biallelic	4	3
GGGCTCAGTTCTAAGC	Xist-PROM	dTAG-1	biallelic	3	11
GGGTTATGTTAGCGGA	Xist-PROM	dTAG-1	ha1	10	0
GGGTTTAAGGTAACTA	Xist-PROM	dTAG-1	biallelic	4	7
GGTAGAGCAACTACGT	Xist-PROM	dTAG-1	ha1	63	0
GGTGTTACACCAGCCA	Xist-PROM	dTAG-1	biallelic	4	2
GGTTGTAAGTTAGTGA	Xist-PROM	dTAG-1	ha2	2	9
GTAGAGGTCGTGGGTC	Xist-PROM	dTAG-1	ha1	1	0
GTCAAACAGTGATAGT	Xist-PROM	dTAG-1	ha2	1	9
GTCGTAATCCGTGCGA	Xist-PROM	dTAG-1	ha1	1	0
GTCTGTCCACCAGCTG	Xist-PROM	dTAG-1	ha1	6	1
GTGCAGCGTAACCCTA	Xist-PROM	dTAG-1	biallelic	4	5
GTGCTTCAGCAATAAC	Xist-PROM	dTAG-1	ha1	5	1
GTGCTTCCAATTGCCA	Xist-PROM	dTAG-1	ha1	1	0
GTGGAAGGTGCCTACG	Xist-PROM	dTAG-1	ha1	1	0
GTGGTTACAATTGAAG	Xist-PROM	dTAG-1	ha1	1	0
GTTCCGTAGCTCTTCC	Xist-PROM	dTAG-1	ha1	15	1
GTTGAACCAGTATACC	Xist-PROM	dTAG-1	biallelic	7	15
GTTTACTCAAAGGTTA	Xist-PROM	dTAG-1	biallelic	2	1
TAACCAGAGGTACTGG	Xist-PROM	dTAG-1	ha1	1	0
TAAGTCGGTTCCCACT	Xist-PROM	dTAG-1	ha1	1	0
TACAACGCATCACCAA	Xist-PROM	dTAG-1	ha1	1	0
TACACCCCAGGTCCCA	Xist-PROM	dTAG-1	biallelic	1	2
TACATTCAGGATACAT	Xist-PROM	dTAG-1	ha1	7	1
TACATTCTCACTAGCA	Xist-PROM	dTAG-1	biallelic	2	1
TACCGAACAATCCAGT	Xist-PROM	dTAG-1	ha2	1	12
TACCGGGTCATTGCCC	Xist-PROM	dTAG-1	ha1	8	0
TAGACCAGTGGCCTCA	Xist-PROM	dTAG-1	ha1	12	2
TAGACCATCCTACAAG	Xist-PROM	dTAG-1	ha1	5	0
TATGTTCGTTCTTGTT	Xist-PROM	dTAG-1	biallelic	4	10
TCAAGCACACATGTTG	Xist-PROM	dTAG-1	biallelic	2	2
TCAAGTGTCCTTTAGT	Xist-PROM	dTAG-1	ha1	1	0
TCACATTAGACATCCT	Xist-PROM	dTAG-1	ha1	1	0
TCACGCTGTTATAGCC	Xist-PROM	dTAG-1	biallelic	4	3
TCATCATGTAAGTCAA	Xist-PROM	dTAG-1	ha1	8	0
TCCACCAAGACCAAAT	Xist-PROM	dTAG-1	ha1	3	0
TCCAGAAGTCGCATCG	Xist-PROM	dTAG-1	ha1	21	1
TCCCACACAGCATTGT	Xist-PROM	dTAG-1	biallelic	2	1
TCCCAGTGTGCCTGAC	Xist-PROM	dTAG-1	ha1	2	0
TCCCATGCACCTTCCA	Xist-PROM	dTAG-1	ha1	2	0
TCCTCCCTCTCAATCT	Xist-PROM	dTAG-1	ha1	4	0
TCCTCTTCACGCGCTA	Xist-PROM	dTAG-1	ha1	1	0
TCCTGCAGTCCCGGTA	Xist-PROM	dTAG-1	biallelic	1	1
TCCTTTCGTCAGTCCG	Xist-PROM	dTAG-1	ha1	14	0
TCGAAGTAGCAAATCA	Xist-PROM	dTAG-1	ha1	4	0
TCGTGCTTCGCTGATA	Xist-PROM	dTAG-1	ha1	7	1
TCTCACGCACGGCGTT	Xist-PROM	dTAG-1	biallelic	1	3
TCTCAGCGTTAACCTG	Xist-PROM	dTAG-1	ha1	1	0
TCTGCCACAAGCGAGT	Xist-PROM	dTAG-1	ha1	1	0
TCTGCCAGTGCAAGAC	Xist-PROM	dTAG-1	ha1	8	0
TCTGGCTCACGACAGA	Xist-PROM	dTAG-1	ha1	1	0
TCTTCCTTCGCTCCTA	Xist-PROM	dTAG-1	ha1	9	0
TGAACGTAGGCGCTTC	Xist-PROM	dTAG-1	biallelic	47	13
TGAATCGAGTTGCATC	Xist-PROM	dTAG-1	biallelic	2	2
TGACCCTTCGTAGTCA	Xist-PROM	dTAG-1	ha1	1	0
TGCGACGCACGCTGCA	Xist-PROM	dTAG-1	ha1	2	0
TGCGGCATCCGTACGG	Xist-PROM	dTAG-1	ha2	1	14
TGCTCCATCAAGCTGT	Xist-PROM	dTAG-1	ha1	11	0
TGCTGAATCTGACCCT	Xist-PROM	dTAG-1	ha1	3	0
TGGATGTTCTGTGCTC	Xist-PROM	dTAG-1	biallelic	1	1
TGGGATTAGCACTAGG	Xist-PROM	dTAG-1	ha1	1	0
TGGGCGTCATAGATGA	Xist-PROM	dTAG-1	ha1	1	0
TGGTACAAGTGATGGC	Xist-PROM	dTAG-1	biallelic	1	1
TGTAACGGTTCTCCAC	Xist-PROM	dTAG-1	ha1	2	0
TGTACAGTCTGTTCAT	Xist-PROM	dTAG-1	ha1	1	0
TGTCCTGCATAACCCA	Xist-PROM	dTAG-1	ha1	1	0
TGTCCTGTCGAAGTGG	Xist-PROM	dTAG-1	ha1	1	0
TGTGAGTCAGGGTTGA	Xist-PROM	dTAG-1	ha1	2	0
TTACAGGGTCGTTGCG	Xist-PROM	dTAG-1	ha1	6	0
TTACGTTAGTCCGCCA	Xist-PROM	dTAG-1	ha2	1	9
TTACTGTTCACGTCCT	Xist-PROM	dTAG-1	biallelic	1	1
TTAGGCAAGGAACATT	Xist-PROM	dTAG-1	ha1	1	0
TTCACGCAGCAAGTCG	Xist-PROM	dTAG-1	ha1	4	0
TTCATGTCATGCCATA	Xist-PROM	dTAG-1	ha1	4	0
TTCCTTCTCGGCCTTT	Xist-PROM	dTAG-1	ha1	1	0
TTCTGTACAAGTGCTT	Xist-PROM	dTAG-1	ha1	1	0
TTCTTCCGTCATCCCT	Xist-PROM	dTAG-1	biallelic	4	3
TTGGGTAGTAAGGCTG	Xist-PROM	dTAG-1	ha1	5	1
TTGGGTAGTCAGTTTG	Xist-PROM	dTAG-1	biallelic	6	3
TTTGGAGTCCTTGGAA	Xist-PROM	dTAG-1	ha1	1	0
TTTGTTGGTCGTTCAA	Xist-PROM	dTAG-1	ha1	1	0
AAGACTCTCTGTCCGT	Xist-PROM	dTAG-1	ha2	0	1
AAGCCATCACAGTCCG	Xist-PROM	dTAG-1	ha2	0	1
AAGCGTTTCGAAGCCC	Xist-PROM	dTAG-1	ha2	0	3
AAGTTCGGTATGGTAA	Xist-PROM	dTAG-1	ha2	0	1
ACCTACCCATGTTCGA	Xist-PROM	dTAG-1	ha2	0	10
AGAAGCGAGATTAGCA	Xist-PROM	dTAG-1	ha2	0	1
AGACAAATCGTCAACA	Xist-PROM	dTAG-1	ha2	0	1
AGACACTAGGACACTG	Xist-PROM	dTAG-1	ha2	0	1
AGACCATGTGGGACAT	Xist-PROM	dTAG-1	ha2	0	1
AGAGAATTCTTCGCTG	Xist-PROM	dTAG-1	ha2	0	11
AGCTACACACACCAGC	Xist-PROM	dTAG-1	ha2	0	3
AGGATAAGTTGCCAAT	Xist-PROM	dTAG-1	ha2	0	1
AGGTGTTTCCGTCAAA	Xist-PROM	dTAG-1	ha2	0	1
AGTACCAAGTTGCGCC	Xist-PROM	dTAG-1	ha2	0	1
AGTAGTCGTAGCCAGA	Xist-PROM	dTAG-1	ha2	0	1
AGTCAACTCCTTGAAG	Xist-PROM	dTAG-1	ha2	0	1
ATACCTTTCATTCATC	Xist-PROM	dTAG-1	ha2	0	1
ATCCACCCAATGTTGC	Xist-PROM	dTAG-1	ha2	0	4
ATCCATTTCATTCTTG	Xist-PROM	dTAG-1	ha2	0	1
ATCCGTCAGCGCTGCT	Xist-PROM	dTAG-1	ha2	0	38
ATGCGATTCTCGAACA	Xist-PROM	dTAG-1	ha2	0	19
ATGGAGGAGAGTGTGC	Xist-PROM	dTAG-1	ha2	0	6
ATGTCCCCAGGAGGAG	Xist-PROM	dTAG-1	ha2	0	4
ATGTCCCGTGTCATTG	Xist-PROM	dTAG-1	ha2	0	1
ATTCATCTCCTATTGT	Xist-PROM	dTAG-1	ha2	0	8
CAACGGCAGTGGATAT	Xist-PROM	dTAG-1	ha2	0	1
CAATGACTCTGCCTGT	Xist-PROM	dTAG-1	ha2	0	4
CACAGATGTAGCGAGT	Xist-PROM	dTAG-1	ha2	0	14
CACGAATGTGGTAATA	Xist-PROM	dTAG-1	ha2	0	5
CACTTCGTCGTTGTGA	Xist-PROM	dTAG-1	ha2	0	1
CAGGGCTGTTGTGCAT	Xist-PROM	dTAG-1	ha2	0	25
CATCCGTCATATAGCC	Xist-PROM	dTAG-1	ha2	0	14
CATCGCTTCGCACGAC	Xist-PROM	dTAG-1	ha2	0	1
CCCAACTTCTTCGGTC	Xist-PROM	dTAG-1	ha2	0	1
CCTCAACCAAGCACAG	Xist-PROM	dTAG-1	ha2	0	4
CGAGTTAGTTGACGGA	Xist-PROM	dTAG-1	ha2	0	1
CGGGCATAGGCGTCCT	Xist-PROM	dTAG-1	ha2	0	1
CGTAAGTCAGAGTTCT	Xist-PROM	dTAG-1	ha2	0	1
CGTAAGTGTTACGTAC	Xist-PROM	dTAG-1	ha2	0	1
CTAACCCTCGACACCG	Xist-PROM	dTAG-1	ha2	0	13
CTCAATTCATTAGGAA	Xist-PROM	dTAG-1	ha2	0	11
CTGAGCGCAGGACTAG	Xist-PROM	dTAG-1	ha2	0	1
CTGAGCGGTCTTACTT	Xist-PROM	dTAG-1	ha2	0	1
CTGATCCTCCTCGATC	Xist-PROM	dTAG-1	ha2	0	2
CTGTCGTCATGTGACT	Xist-PROM	dTAG-1	ha2	0	1
CTTGAGACACACACTA	Xist-PROM	dTAG-1	ha2	0	1
CTTGATTAGGACTATA	Xist-PROM	dTAG-1	ha2	0	1
CTTTCGGCATCCCACT	Xist-PROM	dTAG-1	ha2	0	13
GACCGTGTCGAAGCAG	Xist-PROM	dTAG-1	ha2	0	1
GAGAAATGTATGAAGT	Xist-PROM	dTAG-1	ha2	0	10
GAGCTGCCAATACGCT	Xist-PROM	dTAG-1	ha2	0	1
GAGTTGTCAGTAGATA	Xist-PROM	dTAG-1	ha2	0	1
GATCGTATCCCGGTAG	Xist-PROM	dTAG-1	ha2	0	1
GCAACCGCACAAGCCC	Xist-PROM	dTAG-1	ha2	0	1
GCACATAAGTTGTCAC	Xist-PROM	dTAG-1	ha2	0	1
GGATCTACAACAAGAT	Xist-PROM	dTAG-1	ha2	0	3
GGCGTCAGTCAGTTTG	Xist-PROM	dTAG-1	ha2	0	3
GGGATCCTCCTACTGC	Xist-PROM	dTAG-1	ha2	0	9
GGGATGAAGGACAACC	Xist-PROM	dTAG-1	ha2	0	2
GGGCTCAAGAGTGGCT	Xist-PROM	dTAG-1	ha2	0	2
GGGTCACTCAGCTCTC	Xist-PROM	dTAG-1	ha2	0	4
GGTAACTTCCGAAATC	Xist-PROM	dTAG-1	ha2	0	7
GTACAACTCGGACCAC	Xist-PROM	dTAG-1	ha2	0	1
GTACAGTCAAGTCCAT	Xist-PROM	dTAG-1	ha2	0	4
GTCATCCGTGTCTTGA	Xist-PROM	dTAG-1	ha2	0	1
GTCGTTCTCTGGGCAC	Xist-PROM	dTAG-1	ha2	0	8
GTGGGAACACTTGAAC	Xist-PROM	dTAG-1	ha2	0	1
TAAGTCGCAGTGTGCC	Xist-PROM	dTAG-1	ha2	0	15
TACGGGCGTGGCATCC	Xist-PROM	dTAG-1	ha2	0	4
TACTTCATCGAAACAA	Xist-PROM	dTAG-1	ha2	0	1
TAGAGTCAGCGCAATG	Xist-PROM	dTAG-1	ha2	0	3
TATATCCAGAAGCGAA	Xist-PROM	dTAG-1	ha2	0	1
TATCCTACAGAGCGTA	Xist-PROM	dTAG-1	ha2	0	4
TCAGTTTGTGAGTGAC	Xist-PROM	dTAG-1	ha2	0	1
TCATGCCCATTCCTAT	Xist-PROM	dTAG-1	ha2	0	2
TCCAGAATCTGTCCGT	Xist-PROM	dTAG-1	ha2	0	1
TCCGATCGTTCTTAGG	Xist-PROM	dTAG-1	ha2	0	1
TCCGTGTGTGACCGAA	Xist-PROM	dTAG-1	ha2	0	1
TCCTGCACATCTTTCA	Xist-PROM	dTAG-1	ha2	0	1
TCGCTTGGTATTAAGG	Xist-PROM	dTAG-1	ha2	0	2
TCGTAGAGTTCCTACC	Xist-PROM	dTAG-1	ha2	0	3
TCGTGCTCACTGTCCT	Xist-PROM	dTAG-1	ha2	0	15
TCGTGGGCAGCTGGTC	Xist-PROM	dTAG-1	ha2	0	1
TCTCAGCTCCGACGGT	Xist-PROM	dTAG-1	ha2	0	3
TCTTTGAGTGCCGTTG	Xist-PROM	dTAG-1	ha2	0	1
TGAGTCAAGAACTGAT	Xist-PROM	dTAG-1	ha2	0	1
TGATGCAAGCTGGCTC	Xist-PROM	dTAG-1	ha2	0	1
TGCAGGCCATGGAAGC	Xist-PROM	dTAG-1	ha2	0	2
TGCAGTACATGGTACT	Xist-PROM	dTAG-1	ha2	0	1
TGCATCCTCCGTAATG	Xist-PROM	dTAG-1	ha2	0	13
TGCGGCAAGTCACGAG	Xist-PROM	dTAG-1	ha2	0	13
TGGCGTGAGTCCGCCA	Xist-PROM	dTAG-1	ha2	0	1
TGGTAGTGTATCAGGG	Xist-PROM	dTAG-1	ha2	0	1
TTACCGCGTCATCTAG	Xist-PROM	dTAG-1	ha2	0	1
TTACGTTCATACCGTA	Xist-PROM	dTAG-1	ha2	0	1
TTCCACGAGACTCTTG	Xist-PROM	dTAG-1	ha2	0	1
TTCCGTGAGTAACCGG	Xist-PROM	dTAG-1	ha2	0	1
TTCGATTTCCATAGGT	Xist-PROM	dTAG-1	ha2	0	1
TTGTTGTCAACAGTGG	Xist-PROM	dTAG-1	ha2	0	1
TTTCCTCGTACTCAAC	Xist-PROM	dTAG-1	ha2	0	8
AAACCCACAGCGCTTG	Xist-PROM	dTAG-2	ha1	20	0
AAACCCAGTTTGAACC	Xist-PROM	dTAG-2	ha1	6	0
AAACGAAAGGAGTACC	Xist-PROM	dTAG-2	ha1	2	0
AAAGAACTCGTTTACT	Xist-PROM	dTAG-2	ha1	1	0
AAAGTGAAGGCATTTC	Xist-PROM	dTAG-2	ha1	1	0
AACAGGGCATGAAGGC	Xist-PROM	dTAG-2	biallelic	3	3
AACGGGAAGGGCCTCT	Xist-PROM	dTAG-2	ha1	6	0
AACGTCATCTTAATCC	Xist-PROM	dTAG-2	ha1	1	0
AAGACTCAGGTCTGGA	Xist-PROM	dTAG-2	ha1	35	1
AATCGTGGTCAACATC	Xist-PROM	dTAG-2	ha1	32	2
ACAAAGAAGCCGATTT	Xist-PROM	dTAG-2	ha1	7	1
ACACAGTAGTACCGGA	Xist-PROM	dTAG-2	ha1	1	0
ACACGCGGTGGTCAAG	Xist-PROM	dTAG-2	ha2	3	35
ACCCTTGAGTTCAACC	Xist-PROM	dTAG-2	ha1	5	0
ACCCTTGCACAGCATT	Xist-PROM	dTAG-2	ha1	3	0
ACGGAAGGTCTACACA	Xist-PROM	dTAG-2	ha1	10	0
ACGTACAAGCTATCCA	Xist-PROM	dTAG-2	ha1	4	0
ACGTTCCTCTCTTAAC	Xist-PROM	dTAG-2	ha1	1	0
ACTATCTCATCCTTCG	Xist-PROM	dTAG-2	ha1	1	0
ACTATCTGTGCACAAG	Xist-PROM	dTAG-2	ha1	22	3
ACTCTCGCAAGTATCC	Xist-PROM	dTAG-2	biallelic	3	11
ACTCTCGTCTGCAGCG	Xist-PROM	dTAG-2	ha1	13	0
ACTTATCTCCCTATTA	Xist-PROM	dTAG-2	ha1	12	0
AGCTACATCCGGTAAT	Xist-PROM	dTAG-2	ha2	1	10
AGCTCAACATGACACT	Xist-PROM	dTAG-2	ha1	5	1
AGCTCAATCCTTTGAT	Xist-PROM	dTAG-2	biallelic	8	4
AGCTTCCGTGCTCTTC	Xist-PROM	dTAG-2	ha1	1	0
AGGAATAGTTGCATCA	Xist-PROM	dTAG-2	ha1	2	0
AGGATAACAACCGCCA	Xist-PROM	dTAG-2	ha1	10	0
AGTAGCTAGAAACTCA	Xist-PROM	dTAG-2	ha1	1	0
AGTAGTCAGAGTGACC	Xist-PROM	dTAG-2	biallelic	2	1
AGTTAGCAGGGATCTG	Xist-PROM	dTAG-2	ha1	5	1
ATCACTTTCCTATGGA	Xist-PROM	dTAG-2	ha1	5	0
ATCGCCTAGCTTAAGA	Xist-PROM	dTAG-2	ha1	8	0
ATGACCACATGCTGCG	Xist-PROM	dTAG-2	ha1	7	0
ATGAGTCCAGTCAACT	Xist-PROM	dTAG-2	ha1	4	0
ATGCGATCAGAGCTAG	Xist-PROM	dTAG-2	ha1	1	0
ATTACTCTCGTTCGCT	Xist-PROM	dTAG-2	ha1	23	0
ATTCACTGTCATCGGC	Xist-PROM	dTAG-2	biallelic	2	6
ATTCAGGAGGAGGTTC	Xist-PROM	dTAG-2	ha1	2	0
ATTCGTTTCGATGCAT	Xist-PROM	dTAG-2	biallelic	4	2
CAACAACTCCGATCGG	Xist-PROM	dTAG-2	ha1	2	0
CACAGATGTAACAGTA	Xist-PROM	dTAG-2	biallelic	6	3
CACATGAAGTCGCCCA	Xist-PROM	dTAG-2	biallelic	7	3
CACCGTTCATTGCCGG	Xist-PROM	dTAG-2	ha1	1	0
CAGATCATCTGTTGGA	Xist-PROM	dTAG-2	ha1	32	0
CAGCGTGCAACACAAA	Xist-PROM	dTAG-2	biallelic	6	15
CAGGGCTTCAAGAAAC	Xist-PROM	dTAG-2	biallelic	4	3
CATGCAATCAGACTGT	Xist-PROM	dTAG-2	ha1	1	0
CATGCTCTCCGCAAAT	Xist-PROM	dTAG-2	ha1	1	0
CATGGATAGTCCCGAC	Xist-PROM	dTAG-2	ha1	3	0
[truncated: 2,082 more rows]

## Sheet: E10p
xist_bin	sample	rep	chrX_ratio	norm_Xist	predicted_ratio
1	Xist-PROM	rep1	0.49485	0.0171754	0.483083
2	Xist-PROM	rep1	0.48378	0.035479	0.469977
3	Xist-PROM	rep1	0.4566	0.0590838	0.455588
4	Xist-PROM	rep1	0.44191	0.093129	0.437778
5	Xist-PROM	rep1	0.409476	0.147705	0.413805
6	Xist-PROM	rep1	0.389454	0.209384	0.391192
7	Xist-PROM	rep1	0.356132	0.295279	0.365013
8	Xist-PROM	rep1	0.34375	0.388823	0.341403
9	Xist-PROM	rep1	0.283019	0.597798	0.300575
10	Xist-PROM	rep1	0.266667	1	0.247988
1	Xist-PROM	rep2	0.505188	0.0125771	0.472605
2	Xist-PROM	rep2	0.490566	0.0190664	0.459558
3	Xist-PROM	rep2	0.469484	0.0276464	0.443353
4	Xist-PROM	rep2	0.422383	0.0525009	0.402196
5	Xist-PROM	rep2	0.286458	0.137036	0.305464
6	Xist-PROM	rep2	0.193798	0.201836	0.25783
7	Xist-PROM	rep2	0.179775	0.305619	0.206247
8	Xist-PROM	rep2	0.198413	0.409514	0.171797
9	Xist-PROM	rep2	0.150794	0.565068	0.137399
10	Xist-PROM	rep2	0.146341	1	0.0880347
1	Xist-RE	rep1	0.477273	0.0296149	0.463971
2	Xist-RE	rep1	0.435115	0.0585199	0.437885
3	Xist-RE	rep1	0.422434	0.0996619	0.407435
4	Xist-RE	rep1	0.380952	0.151976	0.375945
5	Xist-RE	rep1	0.336493	0.210872	0.347009
6	Xist-RE	rep1	0.318182	0.278533	0.319703
7	Xist-RE	rep1	0.259259	0.367475	0.290592
8	Xist-RE	rep1	0.285714	0.46697	0.264442
9	Xist-RE	rep1	0.214286	0.638935	0.229831
10	Xist-RE	rep1	0.203547	1	0.182008
1	Xist-RE	rep2	0.488792	0.0159208	0.474668
2	Xist-RE	rep2	0.464353	0.0305009	0.455013
3	Xist-RE	rep2	0.424404	0.0574286	0.423664
4	Xist-RE	rep2	0.37146	0.121483	0.365845
5	Xist-RE	rep2	0.283482	0.211672	0.308473
6	Xist-RE	rep2	0.284926	0.285245	0.274135
7	Xist-RE	rep2	0.223672	0.396084	0.235309
8	Xist-RE	rep2	0.221243	0.509554	0.205895
9	Xist-RE	rep2	0.153772	0.664973	0.176138
10	Xist-RE	rep2	0.159619	1	0.134863

## Sheet: E10q
gene	rsq
AU015836	0.693119
Acsl4	0.927582
Alg13	0.849243
Amer1	0.917661
Ammecr1	0.794014
Amot	0.972152
Apex2	0.893008
Araf	0.846095
Armcx1	0.917067
Arxes1	0.865942
Arxes2	0.890569
Atp11c	0.920365
Atp6ap2	0.161467
Atrx	0.954508
Bcap31	0.810508
Bclaf3	0.723541
Bex2	0.967499
Brcc3	0.586983
Brwd3	0.703955
Cetn2	0.790444
Chic1	0.806913
Chm	0.382422
Cited1	0.811031
Clcn5	0.954848
Cul4b	0.877124
Ddx3x	0.467927
Dkc1	0.868084
Dmd	0.77327
Ebp	0.959826
Eif1ax	0.984402
Elk1	0.810204
Emd	0.936573
Eras	0.860188
Ercc6l	0.885501
Fam50a	0.798913
Fancb	0.830269
Firre	0.885891
Flna	0.917465
Fmr1	0.794213
Fndc3c1	0.940171
Fundc1	0.70457
Fundc2	0.840094
Gdi1	0.764564
Gm364	0.837076
Gnl3l	0.918573
Gprasp1	0.863654
Gspt2	0.901265
Hccs	0.813372
Hcfc1	0.722034
Hdac6	0.901373
Hprt	0.96019
Hsd17b10	0.862799
Htatsf1	0.916121
Huwe1	0.968288
Ids	0.808325
Irak1	0.832707
Itm2a	0.931399
Jade3	0.687291
Kantr	0.96114
Kctd12b	0.756055
Kdm5c	0.712572
Kif4	0.900213
Las1l	0.947457
Ldoc1	0.6519
Lpar4	0.961904
Maged1	0.923243
Mageh1	0.766178
Magt1	0.936086
Maoa	0.579718
Map7d3	0.898866
Mbtps2	0.720805
Mecp2	0.745114
Med14	0.699751
Mmgt1	0.706264
Morc4	0.825046
Morf4l2	0.663558
Mospd2	0.510113
Msn	0.959541
Ndufb11	0.928772
Nkap	0.712784
Nono	0.963178
Nrk	0.375497
Nsdhl	0.916644
Nup62cl	0.792492
Ocrl	0.831149
Ofd1	0.865836
Otud5	0.789593
Pcsk1n	0.927941
Pdha1	0.94215
Pdk3	0.983697
Pdzd4	0.861086
Pfkfb1	0.901263
Phf6	0.723165
Pir	0.908969
Pls3	0.782756
Pnma5	0.895088
Pola1	0.913267
Prdx4	0.966314
Prps1	0.942488
Prps2	0.859488
Psmd10	0.821181
Pwwp3b	0.780058
Rbmx	0.902776
Renbp	0.600082
Rlim	0.989635
Rnf128	0.882333
Rp2	0.666868
Rpgr	0.790404
Rps4x	0.956469
Rps6ka6	0.92196
Sh3bgrl	0.928513
Slc25a14	0.844049
Slc7a3	0.966216
Smc1a	0.965806
Sms	0.848801
Spin2c	0.858086
Syap1	0.681056
Tbl1x	0.972703
Tceal5	0.853989
Tceal8	0.862516
Tceal9	0.955506
Tfe3	0.836718
Tmem185a	0.936376
Tspan7	0.911452
Txlng	0.870901
Uba1	0.939741
Usp11	0.776187
Usp9x	0.849785
Utp14a	0.9601
Vbp1	0.808306
Wdr45	0.748011
Xiap	0.90262
Zdhhc9	0.910816
Zfp185	0.876761
Zfp280c	0.951686
Zrsr2	0.895024

## Sheet: E10r-u
gene	ED50	half_time	xo_exp	lin_dist	cluster
Acsl4	0.355641	0.7	38.8354	38907281	1
Alg13	0.46141	0.59	25.3158	40834550	1
Amer1	0.219259	0.27	5.86612	8038382	1
Ammecr1	0.424129	0.62	15.5994	39483474	1
Apex2	0.349598	0.52	6.33372	47106614	1
Araf	1.46608	2.61	17.365	82685440	2
Armcx1	0.229981	0.38	9.96658	31234709	1
Atp11c	0.25237	0.72	14.0202	42890556	1
Atrx	0.523294	0.59	353.523	2446149	1
Bcap31	0.576601	1.02	33.2359	29767079	1
Brcc3	0.770338	3.47	15.1712	28066626	3
Brwd3	0.911471	1.73	62.7133	5351118	3
Chic1	0.355275	0.74	17.9952	126778	1
Chm	1.91423	0.36	11.578	9702263	2
Clcn5	0.528985	1.07	45.1049	96163896	1
Ddx3x	1.52889	3.47	241.414	90202284	2
Dkc1	0.531053	3.47	468.212	28387400	1
Dmd	0.258146	0.6	19.33	20534384	1
Ebp	0.772062	3.47	14.6793	95289742	3
Eif1ax	0.346549	1.35	127.679	55888924	1
Elk1	0.319022	0.46	5.19703	82532646	1
Emd	0.513583	1.2	152.551	29228567	1
Eras	0.230331	0.36	5.48772	95554647	1
Ercc6l	0.323786	0.66	12.9161	1326163	1
Fam50a	0.615495	0.58	24.3331	29170221	1
Firre	0.254634	0.49	10.8657	52847933	1
Flna	0.402861	1.6	75.6183	29233434	1
Fmr1	0.588129	0.12	41.7647	34804713	1
Fundc1	0.825939	0.15	14.0089	85910929	3
Gdi1	0.333079	0.53	20.8253	29178256	1
Gnl3l	0.313775	0.86	56.46	47534068	1
Gprasp1	0.529336	0.61	55.3774	32259479	1
Gspt2	0.345661	0.56	7.8026	8847185	1
Hccs	0.745812	1.17	11.8376	65837118	3
Hcfc1	0.498615	3.16	52.0346	29516897	1
Hdac6	0.445532	1.18	30.3055	95535365	1
Hprt	0.371837	1.01	27.6211	50495117	1
Hsd17b10	0.418151	0.4	24.1631	48518591	1
Htatsf1	0.301097	0.75	56.274	46429671	1
Huwe1	0.639579	0.73	187.558	48317553	3
Ids	0.413769	1.98	2.95917	33118170	1
Irak1	0.507246	0.95	20.8495	29459336	1
Jade3	1.36113	1.77	14.1055	83057566	2
Kantr	0.763521	0.48	4.50898	48844241	3
Kdm5c	1.10922	1.59	30.6439	48749766	3
Kif4	0.439286	0.53	48.5916	2857517	1
Las1l	0.414731	0.66	24.2774	7526292	1
Maged1	0.335101	0.32	60.7706	8941111	1
Magt1	0.361151	0.29	40.3189	2528652	1
Mbtps2	0.743631	1.18	15.1146	54115461	3
Mecp2	0.526976	0.47	9.61508	29347891	1
Med14	0.682167	1.7	19.5598	90721181	3
Mmgt1	0.530871	3.47	6.61622	46885185	1
Morf4l2	0.877191	0.57	208.505	33260436	3
Mospd2	1.25267	0.48	5.20438	61497121	3
Msn	0.282088	0.43	56.3498	7387212	1
Nkap	2.379	3.47	22.4982	66356459	2
Nono	0.499764	0.69	242.54	2053936	1
Nsdhl	0.237535	0.8	15.8098	30564697	1
Ocrl	0.292986	1.22	10.8168	55570867	1
Ofd1	0.590764	0.56	27.4886	62957450	1
Otud5	1.01335	2.84	32.7671	95641890	3
Pdha1	0.416181	0.53	105.353	56655159	1
Pdk3	0.249144	0.37	19.1276	9651053	1
Pdzd4	0.16053	0.78	13.4136	29658285	1
Pfkfb1	0.456247	0.37	4.40723	47104975	1
Phf6	0.150596	0.71	26.4355	50570988	1
Pir	0.797491	0.53	6.50921	60786117	3
Pls3	0.171056	0.2	26.272	27608072	1
Pola1	0.399342	1.02	77.5571	9851099	1
Prdx4	0.521047	0.2	36.3872	51857500	1
Prps1	0.267459	0.48	28.6941	36973359	1
Prps2	0.519772	1.65	13.4131	63899495	1
Rbmx	0.150006	0.16	5.60398	46090218	1
Renbp	0.754199	0.45	25.2067	29552404	3
Rlim	0.320403	0.24	79.5382	498030	1
Rp2	0.404654	0.87	11.8464	83118773	1
Rpgr	0.805141	3.47	9.23685	93266334	3
Rps4x	1.24791	0.54	1854.16	1293860	3
Rps6ka6	0.50619	0.56	35.0497	8054705	1
Slc25a14	0.216763	0.51	3.2145	54859841	1
Slc7a3	0.193588	0.83	101.689	2397234	1
Smc1a	0.56229	0.58	271.175	48533174	1
Sms	0.22228	1.12	105.33	54009033	1
Syap1	1.2181	0.77	3.36965	59405193	3
Tbl1x	0.324789	0.4	81.9917	25972241	1
Tceal8	0.277095	0.89	64.1541	32689088	1
Tfe3	0.815489	0.62	26.4641	95720694	3
Tspan7	0.456044	1.64	8.93408	92998096	1
Txlng	0.484213	0.85	18.1961	59346200	1
Uba1	0.897244	1.66	146.101	82824928	3
Usp11	0.515956	0.62	30.1616	82779348	1
Usp9x	0.612839	1.89	112.309	90411756	1
Utp14a	0.558833	1.22	32.8061	55226392	1
Vbp1	0.475701	1.05	75.7763	27968955	1
Wdr45	1.47722	1.54	6.70094	95768921	2
Xiap	0.399508	0.72	38.838	61423575	1
Zdhhc9	0.199285	0.82	7.89749	55274376	1
Zfp185	0.267158	1.34	6.75982	30495915	1
Zfp280c	0.101727	0.57	22.3714	54888750	1
Zrsr2	1.14738	0.93	46.3222	60475407	3
